# Supplementary material for: Structural Descriptors for Subunit Interface Regions in Homodimers: Effect of Lipid Membrane and Secondary Structure Type
Source: J Chem Inf Model. 2025 Mar 27;65(7):3117–26. doi: 10.1021/acs.jcim.4c01233 (PMC12004529; doi:10.1021/acs.jcim.4c01233)
Supplement: Supplementary file 3 — ci4c01233_si_003.tar [file ci4c01233_si_003.tar › database/alpha/4u83_cytop.pdb]

HEADER    model_1_1_chain_A
ATOM     97  N   ASP A  12      17.415 -17.367  53.840  1.00 27.25           N  
ATOM     98  CA  ASP A  12      18.367 -16.569  54.555  1.00 27.25           C  
ATOM    103  C   ASP A  12      19.732 -16.944  54.079  1.00 27.25           C  
ATOM    104  O   ASP A  12      20.594 -16.086  53.898  1.00 27.25           O  
ATOM     99  CB  ASP A  12      18.329 -16.819  56.074  1.00 27.25           C  
ATOM    100  CG  ASP A  12      19.191 -15.769  56.763  1.00 27.25           C  
ATOM    101  OD1 ASP A  12      19.395 -14.679  56.163  1.00 27.25           O  
ATOM    102  OD2 ASP A  12      19.663 -16.050  57.897  1.00 27.25           O1-
ATOM    105  N   THR A  13      19.955 -18.252  53.855  1.00 23.42           N  
ATOM    106  CA  THR A  13      21.241 -18.731  53.443  1.00 23.42           C  
ATOM    110  C   THR A  13      21.578 -18.158  52.103  1.00 23.42           C  
ATOM    111  O   THR A  13      22.714 -17.753  51.865  1.00 23.42           O  
ATOM    107  CB  THR A  13      21.295 -20.228  53.331  1.00 23.42           C  
ATOM    109  CG2 THR A  13      22.711 -20.640  52.893  1.00 23.42           C  
ATOM    108  OG1 THR A  13      20.979 -20.825  54.579  1.00 23.42           O  
ATOM    112  N   GLN A  14      20.598 -18.111  51.185  1.00 32.87           N  
ATOM    113  CA  GLN A  14      20.862 -17.599  49.875  1.00 32.87           C  
ATOM    119  C   GLN A  14      21.217 -16.149  49.991  1.00 32.87           C  
ATOM    120  O   GLN A  14      22.122 -15.665  49.312  1.00 32.87           O  
ATOM    114  CB  GLN A  14      19.659 -17.758  48.932  1.00 32.87           C  
ATOM    115  CG  GLN A  14      19.342 -19.232  48.655  1.00 32.87           C  
ATOM    116  CD  GLN A  14      18.144 -19.321  47.720  1.00 32.87           C  
ATOM    118  NE2 GLN A  14      18.187 -20.294  46.771  1.00 32.87           N  
ATOM    117  OE1 GLN A  14      17.194 -18.548  47.834  1.00 32.87           O  
ATOM    121  N   GLU A  15      20.516 -15.419  50.877  1.00 61.86           N  
ATOM    122  CA  GLU A  15      20.757 -14.016  51.060  0.43 61.86           C  
ATOM    128  C   GLU A  15      22.140 -13.830  51.602  1.00 61.86           C  
ATOM    129  O   GLU A  15      22.845 -12.895  51.222  1.00 61.86           O  
ATOM    123  CB  GLU A  15      19.771 -13.371  52.048  0.43 61.86           C  
ATOM    124  CG  GLU A  15      18.328 -13.336  51.538  0.43 61.86           C  
ATOM    125  CD  GLU A  15      18.198 -12.180  50.557  0.43 61.86           C  
ATOM    126  OE1 GLU A  15      19.033 -11.240  50.644  0.43 61.86           O  
ATOM    127  OE2 GLU A  15      17.261 -12.216  49.715  0.43 61.86           O1-
ATOM    130  N   GLN A  16      22.565 -14.722  52.515  1.00 30.84           N  
ATOM    131  CA  GLN A  16      23.857 -14.599  53.126  1.00 30.84           C  
ATOM    137  C   GLN A  16      24.925 -14.790  52.091  1.00 30.84           C  
ATOM    138  O   GLN A  16      25.936 -14.089  52.102  1.00 30.84           O  
ATOM    132  CB  GLN A  16      24.078 -15.619  54.256  1.00 30.84           C  
ATOM    133  CG  GLN A  16      25.352 -15.366  55.065  1.00 30.84           C  
ATOM    134  CD  GLN A  16      25.365 -16.337  56.238  1.00 30.84           C  
ATOM    136  NE2 GLN A  16      26.243 -16.069  57.241  1.00 30.84           N  
ATOM    135  OE1 GLN A  16      24.609 -17.309  56.265  1.00 30.84           O  
ATOM    139  N   ILE A  17      24.725 -15.747  51.163  1.00 26.64           N  
ATOM    140  CA  ILE A  17      25.695 -16.031  50.141  1.00 26.64           C  
ATOM    145  C   ILE A  17      25.844 -14.824  49.272  1.00 26.64           C  
ATOM    146  O   ILE A  17      26.955 -14.432  48.916  1.00 26.64           O  
ATOM    141  CB  ILE A  17      25.276 -17.162  49.245  1.00 26.64           C  
ATOM    142  CG1 ILE A  17      25.142 -18.468  50.046  1.00 26.64           C  
ATOM    143  CG2 ILE A  17      26.283 -17.242  48.086  1.00 26.64           C  
ATOM    144  CD1 ILE A  17      24.436 -19.581  49.274  1.00 26.64           C  
ATOM    147  N   ARG A  18      24.712 -14.195  48.913  1.00 91.64           N  
ATOM    148  CA  ARG A  18      24.741 -13.057  48.044  1.00 91.64           C  
ATOM    156  C   ARG A  18      25.527 -11.973  48.716  1.00 91.64           C  
ATOM    157  O   ARG A  18      26.341 -11.298  48.086  1.00 91.64           O  
ATOM    149  CB  ARG A  18      23.329 -12.528  47.735  1.00 91.64           C  
ATOM    150  CG  ARG A  18      23.296 -11.375  46.730  1.00 91.64           C  
ATOM    151  CD  ARG A  18      21.881 -11.017  46.269  1.00 91.64           C  
ATOM    152  NE  ARG A  18      21.118 -10.561  47.464  1.00 91.64           N  
ATOM    153  CZ  ARG A  18      19.798 -10.231  47.345  1.00 91.64           C  
ATOM    154  NH1 ARG A  18      19.164 -10.361  46.143  1.00 91.64           N1+
ATOM    155  NH2 ARG A  18      19.105  -9.770  48.425  1.00 91.64           N  
ATOM    158  N   GLU A  19      25.312 -11.794  50.031  1.00 37.22           N  
ATOM    159  CA  GLU A  19      25.984 -10.769  50.778  0.62 37.22           C  
ATOM    165  C   GLU A  19      27.455 -11.059  50.797  1.00 37.22           C  
ATOM    166  O   GLU A  19      28.282 -10.157  50.665  1.00 37.22           O  
ATOM    160  CB  GLU A  19      25.519 -10.727  52.244  0.62 37.22           C  
ATOM    161  CG  GLU A  19      24.035 -10.395  52.399  0.62 37.22           C  
ATOM    162  CD  GLU A  19      23.693 -10.469  53.880  0.62 37.22           C  
ATOM    163  OE1 GLU A  19      24.237  -9.637  54.653  0.62 37.22           O  
ATOM    164  OE2 GLU A  19      22.889 -11.364  54.256  0.62 37.22           O1-
ATOM    167  N   ALA A  20      27.829 -12.339  50.973  1.00 23.54           N  
ATOM    168  CA  ALA A  20      29.220 -12.680  51.047  1.00 23.54           C  
ATOM    170  C   ALA A  20      29.875 -12.356  49.741  1.00 23.54           C  
ATOM    171  O   ALA A  20      30.980 -11.815  49.709  1.00 23.54           O  
ATOM    169  CB  ALA A  20      29.450 -14.177  51.321  1.00 23.54           C  
ATOM    172  N   ALA A  21      29.205 -12.688  48.623  1.00 27.12           N  
ATOM    173  CA  ALA A  21      29.757 -12.453  47.319  1.00 27.12           C  
ATOM    175  C   ALA A  21      29.907 -10.982  47.093  1.00 27.12           C  
ATOM    176  O   ALA A  21      30.913 -10.531  46.545  1.00 27.12           O  
ATOM    174  CB  ALA A  21      28.876 -13.010  46.189  1.00 27.12           C  
ATOM    177  N   ARG A  22      28.899 -10.189  47.503  1.00127.42           N  
ATOM    178  CA  ARG A  22      28.953  -8.773  47.278  1.00127.42           C  
ATOM    186  C   ARG A  22      30.068  -8.168  48.071  1.00127.42           C  
ATOM    187  O   ARG A  22      30.796  -7.313  47.567  1.00127.42           O  
ATOM    179  CB  ARG A  22      27.647  -8.034  47.621  1.00127.42           C  
ATOM    180  CG  ARG A  22      27.236  -8.174  49.081  1.00127.42           C  
ATOM    181  CD  ARG A  22      25.942  -7.449  49.447  1.00127.42           C  
ATOM    182  NE  ARG A  22      25.666  -7.772  50.872  1.00127.42           N  
ATOM    183  CZ  ARG A  22      25.481  -6.759  51.766  1.00127.42           C  
ATOM    184  NH1 ARG A  22      25.544  -5.464  51.343  1.00127.42           N1+
ATOM    185  NH2 ARG A  22      25.241  -7.042  53.079  1.00127.42           N  
ATOM    188  N   ASP A  23      30.248  -8.607  49.330  1.00 29.75           N  
ATOM    189  CA  ASP A  23      31.264  -8.021  50.153  1.00 29.75           C  
ATOM    194  C   ASP A  23      32.597  -8.258  49.515  1.00 29.75           C  
ATOM    195  O   ASP A  23      33.420  -7.348  49.433  1.00 29.75           O  
ATOM    190  CB  ASP A  23      31.305  -8.631  51.564  1.00 29.75           C  
ATOM    191  CG  ASP A  23      30.056  -8.175  52.311  1.00 29.75           C  
ATOM    192  OD1 ASP A  23      29.355  -7.267  51.792  1.00 29.75           O  
ATOM    193  OD2 ASP A  23      29.791  -8.725  53.413  1.00 29.75           O1-
ATOM    196  N   PHE A  24      32.845  -9.493  49.037  1.00 46.75           N  
ATOM    197  CA  PHE A  24      34.112  -9.809  48.443  1.00 46.75           C  
ATOM    205  C   PHE A  24      34.309  -9.027  47.184  1.00 46.75           C  
ATOM    206  O   PHE A  24      35.368  -8.438  46.970  1.00 46.75           O  
ATOM    198  CB  PHE A  24      34.251 -11.298  48.073  1.00 46.75           C  
ATOM    199  CG  PHE A  24      35.598 -11.509  47.463  1.00 46.75           C  
ATOM    200  CD1 PHE A  24      36.716 -11.682  48.249  1.00 46.75           C  
ATOM    201  CD2 PHE A  24      35.742 -11.544  46.095  1.00 46.75           C  
ATOM    202  CE1 PHE A  24      37.953 -11.878  47.679  1.00 46.75           C  
ATOM    203  CE2 PHE A  24      36.976 -11.740  45.519  1.00 46.75           C  
ATOM    204  CZ  PHE A  24      38.086 -11.907  46.311  1.00 46.75           C  
ATOM    207  N   ALA A  25      33.283  -8.989  46.314  1.00 31.28           N  
ATOM    208  CA  ALA A  25      33.437  -8.347  45.040  1.00 31.28           C  
ATOM    210  C   ALA A  25      33.723  -6.891  45.226  1.00 31.28           C  
ATOM    211  O   ALA A  25      34.602  -6.336  44.569  1.00 31.28           O  
ATOM    209  CB  ALA A  25      32.177  -8.457  44.164  1.00 31.28           C  
ATOM    212  N   GLN A  26      32.979  -6.233  46.133  1.00 66.37           N  
ATOM    213  CA  GLN A  26      33.115  -4.817  46.316  1.00 66.37           C  
ATOM    219  C   GLN A  26      34.452  -4.478  46.900  1.00 66.37           C  
ATOM    220  O   GLN A  26      35.128  -3.559  46.441  1.00 66.37           O  
ATOM    214  CB  GLN A  26      32.053  -4.262  47.278  1.00 66.37           C  
ATOM    215  CG  GLN A  26      30.619  -4.594  46.853  1.00 66.37           C  
ATOM    216  CD  GLN A  26      30.358  -3.956  45.497  1.00 66.37           C  
ATOM    218  NE2 GLN A  26      30.934  -2.743  45.277  1.00 66.37           N  
ATOM    217  OE1 GLN A  26      29.654  -4.516  44.659  1.00 66.37           O  
ATOM    221  N   GLU A  27      34.858  -5.186  47.968  1.00109.87           N  
ATOM    222  CA  GLU A  27      36.095  -4.829  48.597  1.00109.87           C  
ATOM    228  C   GLU A  27      37.287  -5.248  47.787  1.00109.87           C  
ATOM    229  O   GLU A  27      38.202  -4.459  47.559  1.00109.87           O  
ATOM    223  CB  GLU A  27      36.244  -5.453  49.993  1.00109.87           C  
ATOM    224  CG  GLU A  27      35.190  -4.954  50.984  1.00109.87           C  
ATOM    225  CD  GLU A  27      35.415  -3.464  51.209  1.00109.87           C  
ATOM    226  OE1 GLU A  27      35.414  -2.705  50.203  1.00109.87           O  
ATOM    227  OE2 GLU A  27      35.591  -3.065  52.390  1.00109.87           O1-
ATOM    230  N   ARG A  28      37.329  -6.540  47.409  1.00169.42           N  
ATOM    231  CA  ARG A  28      38.450  -7.123  46.722  1.00169.42           C  
ATOM    239  C   ARG A  28      38.555  -6.899  45.240  1.00169.42           C  
ATOM    240  O   ARG A  28      39.650  -6.664  44.737  1.00169.42           O  
ATOM    232  CB  ARG A  28      38.538  -8.637  46.946  1.00169.42           C  
ATOM    233  CG  ARG A  28      39.019  -8.992  48.351  1.00169.42           C  
ATOM    234  CD  ARG A  28      40.220  -8.145  48.764  1.00169.42           C  
ATOM    235  NE  ARG A  28      41.099  -8.047  47.564  1.00169.42           N  
ATOM    236  CZ  ARG A  28      42.382  -7.600  47.680  1.00169.42           C  
ATOM    237  NH1 ARG A  28      42.927  -7.403  48.914  1.00169.42           N1+
ATOM    238  NH2 ARG A  28      43.114  -7.346  46.556  1.00169.42           N  
ATOM    241  N   LEU A  29      37.450  -7.108  44.496  1.00 76.31           N  
ATOM    242  CA  LEU A  29      37.459  -7.036  43.057  1.00 76.31           C  
ATOM    247  C   LEU A  29      37.388  -5.658  42.468  1.00 76.31           C  
ATOM    248  O   LEU A  29      38.134  -5.324  41.550  1.00 76.31           O  
ATOM    243  CB  LEU A  29      36.335  -7.876  42.432  1.00 76.31           C  
ATOM    244  CG  LEU A  29      36.523  -9.386  42.674  1.00 76.31           C  
ATOM    245  CD1 LEU A  29      35.397 -10.208  42.028  1.00 76.31           C  
ATOM    246  CD2 LEU A  29      37.918  -9.851  42.232  1.00 76.31           C  
ATOM    249  N   ALA A  30      36.480  -4.818  42.996  1.00 45.33           N  
ATOM    250  CA  ALA A  30      36.159  -3.551  42.398  1.00 45.33           C  
ATOM    252  C   ALA A  30      37.332  -2.621  42.343  1.00 45.33           C  
ATOM    253  O   ALA A  30      37.529  -1.957  41.328  1.00 45.33           O  
ATOM    251  CB  ALA A  30      35.031  -2.815  43.144  1.00 45.33           C  
ATOM    254  N   PRO A  31      38.128  -2.520  43.363  1.00 80.45           N  
ATOM    255  CA  PRO A  31      39.185  -1.549  43.319  1.00 80.45           C  
ATOM    259  C   PRO A  31      40.164  -1.754  42.201  1.00 80.45           C  
ATOM    260  O   PRO A  31      40.641  -0.766  41.648  1.00 80.45           O  
ATOM    257  CB  PRO A  31      39.783  -1.537  44.723  1.00 80.45           C  
ATOM    258  CG  PRO A  31      38.583  -1.913  45.618  1.00 80.45           C  
ATOM    256  CD  PRO A  31      37.685  -2.786  44.721  1.00 80.45           C  
ATOM    261  N   GLY A  32      40.504  -3.019  41.903  1.00 66.01           N  
ATOM    262  CA  GLY A  32      41.418  -3.490  40.896  1.00 66.01           C  
ATOM    263  C   GLY A  32      40.871  -3.462  39.492  1.00 66.01           C  
ATOM    264  O   GLY A  32      41.636  -3.525  38.532  1.00 66.01           O  
ATOM    265  N   ALA A  33      39.538  -3.442  39.325  1.00 50.98           N  
ATOM    266  CA  ALA A  33      38.927  -3.699  38.048  1.00 50.98           C  
ATOM    268  C   ALA A  33      39.414  -2.787  36.962  1.00 50.98           C  
ATOM    269  O   ALA A  33      39.693  -3.250  35.856  1.00 50.98           O  
ATOM    267  CB  ALA A  33      37.395  -3.566  38.098  1.00 50.98           C  
ATOM    270  N   ALA A  34      39.532  -1.476  37.226  1.00 32.21           N  
ATOM    271  CA  ALA A  34      39.939  -0.566  36.193  1.00 32.21           C  
ATOM    273  C   ALA A  34      41.337  -0.885  35.755  1.00 32.21           C  
ATOM    274  O   ALA A  34      41.644  -0.857  34.563  1.00 32.21           O  
ATOM    272  CB  ALA A  34      39.920   0.899  36.660  1.00 32.21           C  
ATOM    275  N   ALA A  35      42.225  -1.189  36.719  1.00 30.15           N  
ATOM    276  CA  ALA A  35      43.607  -1.451  36.434  1.00 30.15           C  
ATOM    278  C   ALA A  35      43.736  -2.676  35.584  1.00 30.15           C  
ATOM    279  O   ALA A  35      44.507  -2.691  34.626  1.00 30.15           O  
ATOM    277  CB  ALA A  35      44.439  -1.695  37.705  1.00 30.15           C  
ATOM    280  N   ARG A  36      42.976  -3.740  35.906  1.00158.75           N  
ATOM    281  CA  ARG A  36      43.110  -4.964  35.170  1.00158.75           C  
ATOM    289  C   ARG A  36      42.646  -4.747  33.765  1.00158.75           C  
ATOM    290  O   ARG A  36      43.130  -5.401  32.844  1.00158.75           O  
ATOM    282  CB  ARG A  36      42.396  -6.180  35.793  1.00158.75           C  
ATOM    283  CG  ARG A  36      40.882  -6.087  35.950  1.00158.75           C  
ATOM    284  CD  ARG A  36      40.295  -7.353  36.583  1.00158.75           C  
ATOM    285  NE  ARG A  36      39.780  -7.001  37.934  1.00158.75           N  
ATOM    286  CZ  ARG A  36      40.571  -7.060  39.042  1.00158.75           C  
ATOM    287  NH1 ARG A  36      41.879  -7.436  38.936  1.00158.75           N1+
ATOM    288  NH2 ARG A  36      40.039  -6.735  40.255  1.00158.75           N  
ATOM    291  N   ASP A  37      41.661  -3.850  33.565  1.00 54.59           N  
ATOM    292  CA  ASP A  37      41.191  -3.558  32.241  1.00 54.59           C  
ATOM    297  C   ASP A  37      42.308  -2.941  31.445  1.00 54.59           C  
ATOM    298  O   ASP A  37      42.560  -3.326  30.305  1.00 54.59           O  
ATOM    293  CB  ASP A  37      40.032  -2.541  32.238  1.00 54.59           C  
ATOM    294  CG  ASP A  37      39.446  -2.469  30.834  1.00 54.59           C  
ATOM    295  OD1 ASP A  37      38.936  -3.516  30.356  1.00 54.59           O  
ATOM    296  OD2 ASP A  37      39.484  -1.366  30.227  1.00 54.59           O1-
ATOM    299  N   ARG A  38      43.020  -1.957  32.029  1.00 45.22           N  
ATOM    300  CA  ARG A  38      44.061  -1.277  31.308  1.00 45.22           C  
ATOM    308  C   ARG A  38      45.188  -2.222  31.010  1.00 45.22           C  
ATOM    309  O   ARG A  38      45.762  -2.201  29.922  1.00 45.22           O  
ATOM    301  CB  ARG A  38      44.654  -0.093  32.092  1.00 45.22           C  
ATOM    302  CG  ARG A  38      43.651   1.028  32.373  1.00 45.22           C  
ATOM    303  CD  ARG A  38      44.285   2.270  33.005  1.00 45.22           C  
ATOM    304  NE  ARG A  38      44.897   1.855  34.300  1.00 45.22           N  
ATOM    305  CZ  ARG A  38      44.167   1.905  35.453  1.00 45.22           C  
ATOM    306  NH1 ARG A  38      42.872   2.334  35.421  1.00 45.22           N1+
ATOM    307  NH2 ARG A  38      44.735   1.531  36.636  1.00 45.22           N  
ATOM    310  N   GLU A  39      45.545  -3.042  32.013  1.00 62.87           N  
ATOM    311  CA  GLU A  39      46.627  -3.990  32.008  1.00 62.87           C  
ATOM    317  C   GLU A  39      46.318  -5.204  31.182  1.00 62.87           C  
ATOM    318  O   GLU A  39      47.229  -5.835  30.648  1.00 62.87           O  
ATOM    312  CB  GLU A  39      46.962  -4.459  33.431  1.00 62.87           C  
ATOM    313  CG  GLU A  39      47.470  -3.322  34.321  1.00 62.87           C  
ATOM    314  CD  GLU A  39      47.574  -3.841  35.745  1.00 62.87           C  
ATOM    315  OE1 GLU A  39      47.252  -5.040  35.962  1.00 62.87           O  
ATOM    316  OE2 GLU A  39      47.975  -3.046  36.636  1.00 62.87           O1-
ATOM    319  N   HIS A  40      45.029  -5.577  31.051  1.00 71.24           N  
ATOM    320  CA  HIS A  40      44.702  -6.825  30.418  1.00 71.24           C  
ATOM    327  C   HIS A  40      45.307  -7.894  31.276  1.00 71.24           C  
ATOM    328  O   HIS A  40      45.792  -8.908  30.776  1.00 71.24           O  
ATOM    323  CB  HIS A  40      45.324  -6.979  29.018  1.00 71.24           C  
ATOM    322  CG  HIS A  40      44.750  -6.065  27.975  1.00 71.24           C  
ATOM    325  CD2 HIS A  40      44.959  -4.737  27.760  1.00 71.24           C  
ATOM    321  ND1 HIS A  40      43.865  -6.468  27.002  1.00 71.24           N  
ATOM    326  CE1 HIS A  40      43.584  -5.373  26.249  1.00 71.24           C  
ATOM    324  NE2 HIS A  40      44.225  -4.299  26.672  1.00 71.24           N  
ATOM    329  N   ALA A  41      45.255  -7.701  32.611  1.00 44.77           N  
ATOM    330  CA  ALA A  41      45.908  -8.615  33.506  1.00 44.77           C  
ATOM    332  C   ALA A  41      44.927  -9.570  34.110  1.00 44.77           C  
ATOM    333  O   ALA A  41      43.865  -9.184  34.596  1.00 44.77           O  
ATOM    331  CB  ALA A  41      46.627  -7.915  34.671  1.00 44.77           C  
ATOM    334  N   PHE A  42      45.303 -10.864  34.108  1.00 92.76           N  
ATOM    335  CA  PHE A  42      44.514 -11.932  34.655  1.00 92.76           C  
ATOM    343  C   PHE A  42      44.523 -11.770  36.154  1.00 92.76           C  
ATOM    344  O   PHE A  42      45.535 -11.435  36.768  1.00 92.76           O  
ATOM    336  CB  PHE A  42      45.110 -13.307  34.288  1.00 92.76           C  
ATOM    337  CG  PHE A  42      44.174 -14.413  34.642  1.00 92.76           C  
ATOM    338  CD1 PHE A  42      43.064 -14.659  33.867  1.00 92.76           C  
ATOM    339  CD2 PHE A  42      44.424 -15.227  35.723  1.00 92.76           C  
ATOM    340  CE1 PHE A  42      42.205 -15.686  34.178  1.00 92.76           C  
ATOM    341  CE2 PHE A  42      43.569 -16.255  36.040  1.00 92.76           C  
ATOM    342  CZ  PHE A  42      42.456 -16.484  35.268  1.00 92.76           C  
ATOM    345  N   PRO A  43      43.375 -12.014  36.728  1.00131.35           N  
ATOM    346  CA  PRO A  43      43.087 -11.863  38.140  1.00131.35           C  
ATOM    350  C   PRO A  43      43.583 -12.968  39.029  1.00131.35           C  
ATOM    351  O   PRO A  43      42.884 -13.300  39.985  1.00131.35           O  
ATOM    348  CB  PRO A  43      41.570 -11.675  38.243  1.00131.35           C  
ATOM    349  CG  PRO A  43      41.020 -12.241  36.927  1.00131.35           C  
ATOM    347  CD  PRO A  43      42.158 -11.988  35.930  1.00131.35           C  
ATOM    352  N   ARG A  44      44.745 -13.579  38.744  1.00135.79           N  
ATOM    353  CA  ARG A  44      45.189 -14.721  39.501  0.69135.79           C  
ATOM    361  C   ARG A  44      45.197 -14.442  40.980  1.00135.79           C  
ATOM    362  O   ARG A  44      44.697 -15.254  41.757  1.00135.79           O  
ATOM    354  CB  ARG A  44      46.608 -15.167  39.090  0.69135.79           C  
ATOM    355  CG  ARG A  44      47.176 -16.357  39.873  0.69135.79           C  
ATOM    356  CD  ARG A  44      46.404 -17.669  39.707  0.69135.79           C  
ATOM    357  NE  ARG A  44      45.175 -17.562  40.540  0.69135.79           N  
ATOM    358  CZ  ARG A  44      44.459 -18.669  40.888  0.69135.79           C  
ATOM    359  NH1 ARG A  44      44.840 -19.900  40.437  0.69135.79           N1+
ATOM    360  NH2 ARG A  44      43.364 -18.543  41.695  0.69135.79           N  
ATOM    363  N   ALA A  45      45.727 -13.296  41.438  1.00 41.36           N  
ATOM    364  CA  ALA A  45      45.797 -13.107  42.863  1.00 41.36           C  
ATOM    366  C   ALA A  45      44.417 -13.111  43.453  1.00 41.36           C  
ATOM    367  O   ALA A  45      44.178 -13.749  44.476  1.00 41.36           O  
ATOM    365  CB  ALA A  45      46.462 -11.777  43.253  1.00 41.36           C  
ATOM    368  N   GLU A  46      43.459 -12.405  42.828  1.00136.15           N  
ATOM    369  CA  GLU A  46      42.127 -12.363  43.364  1.00136.15           C  
ATOM    375  C   GLU A  46      41.456 -13.701  43.283  1.00136.15           C  
ATOM    376  O   GLU A  46      40.692 -14.065  44.175  1.00136.15           O  
ATOM    370  CB  GLU A  46      41.246 -11.264  42.738  1.00136.15           C  
ATOM    371  CG  GLU A  46      41.458 -11.047  41.240  1.00136.15           C  
ATOM    372  CD  GLU A  46      42.611 -10.054  41.109  1.00136.15           C  
ATOM    373  OE1 GLU A  46      42.497  -8.941  41.688  1.00136.15           O  
ATOM    374  OE2 GLU A  46      43.622 -10.392  40.439  1.00136.15           O1-
ATOM    377  N   LEU A  47      41.717 -14.481  42.218  1.00 61.37           N  
ATOM    378  CA  LEU A  47      41.093 -15.771  42.097  1.00 61.37           C  
ATOM    383  C   LEU A  47      41.532 -16.647  43.229  1.00 61.37           C  
ATOM    384  O   LEU A  47      40.741 -17.424  43.760  1.00 61.37           O  
ATOM    379  CB  LEU A  47      41.403 -16.466  40.760  1.00 61.37           C  
ATOM    380  CG  LEU A  47      40.714 -15.782  39.563  1.00 61.37           C  
ATOM    381  CD1 LEU A  47      41.042 -16.495  38.243  1.00 61.37           C  
ATOM    382  CD2 LEU A  47      39.198 -15.663  39.792  1.00 61.37           C  
ATOM    385  N   THR A  48      42.812 -16.550  43.638  1.00113.57           N  
ATOM    386  CA  THR A  48      43.260 -17.378  44.722  1.00113.57           C  
ATOM    390  C   THR A  48      42.501 -17.002  45.957  1.00113.57           C  
ATOM    391  O   THR A  48      42.101 -17.871  46.728  1.00113.57           O  
ATOM    387  CB  THR A  48      44.736 -17.294  45.005  1.00113.57           C  
ATOM    389  CG2 THR A  48      45.507 -17.729  43.750  1.00113.57           C  
ATOM    388  OG1 THR A  48      45.108 -15.977  45.369  1.00113.57           O  
ATOM    392  N   GLU A  49      42.269 -15.691  46.172  1.00 49.94           N  
ATOM    393  CA  GLU A  49      41.556 -15.259  47.339  1.00 49.94           C  
ATOM    399  C   GLU A  49      40.169 -15.826  47.283  1.00 49.94           C  
ATOM    400  O   GLU A  49      39.668 -16.350  48.277  1.00 49.94           O  
ATOM    394  CB  GLU A  49      41.408 -13.729  47.407  1.00 49.94           C  
ATOM    395  CG  GLU A  49      42.734 -12.989  47.598  1.00 49.94           C  
ATOM    396  CD  GLU A  49      42.440 -11.496  47.617  1.00 49.94           C  
ATOM    397  OE1 GLU A  49      41.907 -11.008  48.649  1.00 49.94           O  
ATOM    398  OE2 GLU A  49      42.738 -10.822  46.594  1.00 49.94           O1-
ATOM    401  N   MET A  50      39.520 -15.760  46.102  1.00 93.23           N  
ATOM    402  CA  MET A  50      38.169 -16.229  45.974  1.00 93.23           C  
ATOM    407  C   MET A  50      38.124 -17.699  46.233  1.00 93.23           C  
ATOM    408  O   MET A  50      37.167 -18.202  46.819  1.00 93.23           O  
ATOM    403  CB  MET A  50      37.534 -16.002  44.587  1.00 93.23           C  
ATOM    404  CG  MET A  50      37.301 -14.529  44.238  1.00 93.23           C  
ATOM    405  SD  MET A  50      36.001 -14.233  42.996  1.00 93.23           S  
ATOM    406  CE  MET A  50      36.795 -15.106  41.621  1.00 93.23           C  
ATOM    409  N   GLY A  51      39.162 -18.432  45.799  1.00 22.74           N  
ATOM    410  CA  GLY A  51      39.177 -19.860  45.933  1.00 22.74           C  
ATOM    411  C   GLY A  51      39.098 -20.244  47.380  1.00 22.74           C  
ATOM    412  O   GLY A  51      38.415 -21.203  47.735  1.00 22.74           O  
ATOM    413  N   ALA A  52      39.807 -19.512  48.258  1.00 36.27           N  
ATOM    414  CA  ALA A  52      39.833 -19.820  49.662  1.00 36.27           C  
ATOM    416  C   ALA A  52      38.445 -19.686  50.216  1.00 36.27           C  
ATOM    417  O   ALA A  52      38.046 -20.419  51.120  1.00 36.27           O  
ATOM    415  CB  ALA A  52      40.746 -18.876  50.463  1.00 36.27           C  
ATOM    418  N   LEU A  53      37.705 -18.690  49.703  1.00 84.30           N  
ATOM    419  CA  LEU A  53      36.367 -18.335  50.083  1.00 84.30           C  
ATOM    424  C   LEU A  53      35.354 -19.346  49.620  1.00 84.30           C  
ATOM    425  O   LEU A  53      34.252 -19.393  50.165  1.00 84.30           O  
ATOM    420  CB  LEU A  53      35.962 -16.945  49.573  1.00 84.30           C  
ATOM    421  CG  LEU A  53      36.826 -15.834  50.201  1.00 84.30           C  
ATOM    422  CD1 LEU A  53      36.412 -14.444  49.694  1.00 84.30           C  
ATOM    423  CD2 LEU A  53      36.835 -15.934  51.734  1.00 84.30           C  
ATOM    426  N   GLY A  54      35.657 -20.129  48.561  1.00 39.09           N  
ATOM    427  CA  GLY A  54      34.731 -21.137  48.115  1.00 39.09           C  
ATOM    428  C   GLY A  54      34.051 -20.718  46.842  1.00 39.09           C  
ATOM    429  O   GLY A  54      33.173 -21.417  46.341  1.00 39.09           O  
ATOM    430  N   PHE A  55      34.450 -19.567  46.277  1.00104.98           N  
ATOM    431  CA  PHE A  55      33.851 -19.019  45.089  1.00104.98           C  
ATOM    439  C   PHE A  55      34.144 -19.817  43.847  1.00104.98           C  
ATOM    440  O   PHE A  55      33.425 -19.699  42.858  1.00104.98           O  
ATOM    432  CB  PHE A  55      34.236 -17.553  44.823  1.00104.98           C  
ATOM    433  CG  PHE A  55      33.518 -16.744  45.847  1.00104.98           C  
ATOM    434  CD1 PHE A  55      32.163 -16.534  45.736  1.00104.98           C  
ATOM    435  CD2 PHE A  55      34.192 -16.190  46.910  1.00104.98           C  
ATOM    436  CE1 PHE A  55      31.487 -15.789  46.674  1.00104.98           C  
ATOM    437  CE2 PHE A  55      33.520 -15.445  47.851  1.00104.98           C  
ATOM    438  CZ  PHE A  55      32.166 -15.243  47.736  1.00104.98           C  
ATOM    441  N   LEU A  56      35.299 -20.498  43.787  1.00159.40           N  
ATOM    442  CA  LEU A  56      35.661 -21.328  42.664  1.00159.40           C  
ATOM    447  C   LEU A  56      34.995 -22.687  42.676  1.00159.40           C  
ATOM    448  O   LEU A  56      35.019 -23.398  41.676  1.00159.40           O  
ATOM    443  CB  LEU A  56      37.180 -21.495  42.497  1.00159.40           C  
ATOM    444  CG  LEU A  56      37.849 -20.208  41.969  1.00159.40           C  
ATOM    445  CD1 LEU A  56      37.435 -19.921  40.516  1.00159.40           C  
ATOM    446  CD2 LEU A  56      37.577 -19.013  42.898  1.00159.40           C  
ATOM    449  N   GLY A  57      34.590 -23.147  43.872  1.00109.10           N  
ATOM    450  CA  GLY A  57      33.963 -24.386  44.275  1.00109.10           C  
ATOM    451  C   GLY A  57      32.465 -24.520  44.114  1.00109.10           C  
ATOM    452  O   GLY A  57      31.931 -25.592  44.390  1.00109.10           O  
ATOM    453  N   MET A  58      31.721 -23.454  43.775  1.00 91.23           N  
ATOM    454  CA  MET A  58      30.288 -23.422  43.960  1.00 91.23           C  
ATOM    459  C   MET A  58      29.544 -24.578  43.340  1.00 91.23           C  
ATOM    460  O   MET A  58      28.539 -25.021  43.896  1.00 91.23           O  
ATOM    455  CB  MET A  58      29.670 -22.117  43.428  1.00 91.23           C  
ATOM    456  CG  MET A  58      30.163 -20.885  44.193  1.00 91.23           C  
ATOM    457  SD  MET A  58      29.489 -19.292  43.626  1.00 91.23           S  
ATOM    458  CE  MET A  58      30.569 -19.133  42.172  1.00 91.23           C  
ATOM    461  N   LEU A  59      29.932 -25.032  42.139  1.00119.15           N  
ATOM    462  CA  LEU A  59      29.317 -26.141  41.453  1.00119.15           C  
ATOM    467  C   LEU A  59      29.754 -27.499  41.952  1.00119.15           C  
ATOM    468  O   LEU A  59      29.152 -28.504  41.572  1.00119.15           O  
ATOM    463  CB  LEU A  59      29.497 -26.095  39.925  1.00119.15           C  
ATOM    464  CG  LEU A  59      28.769 -24.893  39.291  1.00119.15           C  
ATOM    465  CD1 LEU A  59      28.789 -24.960  37.756  1.00119.15           C  
ATOM    466  CD2 LEU A  59      27.352 -24.732  39.864  1.00119.15           C  
ATOM    469  N   ALA A  60      30.873 -27.595  42.705  1.00 52.83           N  
ATOM    470  CA  ALA A  60      31.398 -28.876  43.115  1.00 52.83           C  
ATOM    472  C   ALA A  60      30.935 -29.254  44.495  1.00 52.83           C  
ATOM    473  O   ALA A  60      30.659 -28.407  45.342  1.00 52.83           O  
ATOM    471  CB  ALA A  60      32.934 -28.925  43.124  1.00 52.83           C  
ATOM    474  N   PRO A  61      30.843 -30.550  44.720  1.00163.39           N  
ATOM    475  CA  PRO A  61      30.422 -31.067  46.000  1.00163.39           C  
ATOM    479  C   PRO A  61      31.500 -30.893  47.023  1.00163.39           C  
ATOM    480  O   PRO A  61      32.652 -30.680  46.655  1.00163.39           O  
ATOM    477  CB  PRO A  61      30.067 -32.532  45.773  1.00163.39           C  
ATOM    478  CG  PRO A  61      29.673 -32.587  44.289  1.00163.39           C  
ATOM    476  CD  PRO A  61      30.485 -31.455  43.639  1.00163.39           C  
ATOM    481  N   GLU A  62      31.137 -31.001  48.314  1.00 88.12           N  
ATOM    482  CA  GLU A  62      32.022 -30.793  49.424  1.00 88.12           C  
ATOM    488  C   GLU A  62      33.124 -31.814  49.430  1.00 88.12           C  
ATOM    489  O   GLU A  62      34.257 -31.502  49.793  1.00 88.12           O  
ATOM    483  CB  GLU A  62      31.275 -30.840  50.766  1.00 88.12           C  
ATOM    484  CG  GLU A  62      30.459 -32.118  50.967  1.00 88.12           C  
ATOM    485  CD  GLU A  62      29.626 -31.940  52.228  1.00 88.12           C  
ATOM    486  OE1 GLU A  62      29.906 -30.979  52.994  1.00 88.12           O  
ATOM    487  OE2 GLU A  62      28.695 -32.760  52.440  1.00 88.12           O1-
ATOM    490  N   GLU A  63      32.833 -33.055  48.999  1.00141.61           N  
ATOM    491  CA  GLU A  63      33.794 -34.124  49.047  1.00141.61           C  
ATOM    497  C   GLU A  63      34.993 -33.706  48.246  1.00141.61           C  
ATOM    498  O   GLU A  63      36.133 -34.046  48.567  1.00141.61           O  
ATOM    492  CB  GLU A  63      33.267 -35.398  48.363  1.00141.61           C  
ATOM    493  CG  GLU A  63      31.940 -35.915  48.923  1.00141.61           C  
ATOM    494  CD  GLU A  63      30.798 -35.134  48.282  1.00141.61           C  
ATOM    495  OE1 GLU A  63      30.421 -34.068  48.838  1.00141.61           O  
ATOM    496  OE2 GLU A  63      30.288 -35.597  47.226  1.00141.61           O1-
ATOM    499  N   TRP A  64      34.731 -33.020  47.125  1.00134.83           N  
ATOM    500  CA  TRP A  64      35.708 -32.525  46.200  1.00134.83           C  
ATOM    511  C   TRP A  64      36.371 -31.259  46.666  1.00134.83           C  
ATOM    512  O   TRP A  64      37.360 -30.826  46.074  1.00134.83           O  
ATOM    501  CB  TRP A  64      35.146 -32.389  44.781  1.00134.83           C  
ATOM    502  CG  TRP A  64      34.786 -33.766  44.280  1.00134.83           C  
ATOM    504  CD1 TRP A  64      33.585 -34.272  43.879  1.00134.83           C  
ATOM    503  CD2 TRP A  64      35.720 -34.858  44.247  1.00134.83           C  
ATOM    506  CE2 TRP A  64      35.023 -35.986  43.818  1.00134.83           C  
ATOM    507  CE3 TRP A  64      37.048 -34.918  44.563  1.00134.83           C  
ATOM    505  NE1 TRP A  64      33.713 -35.612  43.592  1.00134.83           N  
ATOM    508  CZ2 TRP A  64      35.648 -37.196  43.696  1.00134.83           C  
ATOM    509  CZ3 TRP A  64      37.678 -36.136  44.428  1.00134.83           C  
ATOM    510  CH2 TRP A  64      36.992 -37.255  44.002  1.00134.83           C  
ATOM    513  N   GLY A  65      35.811 -30.583  47.689  1.00 34.91           N  
ATOM    514  CA  GLY A  65      36.421 -29.369  48.155  1.00 34.91           C  
ATOM    515  C   GLY A  65      35.598 -28.204  47.700  1.00 34.91           C  
ATOM    516  O   GLY A  65      36.008 -27.054  47.853  1.00 34.91           O  
ATOM    517  N   GLY A  66      34.416 -28.480  47.113  1.00 38.33           N  
ATOM    518  CA  GLY A  66      33.559 -27.425  46.644  1.00 38.33           C  
ATOM    519  C   GLY A  66      32.633 -26.956  47.733  1.00 38.33           C  
ATOM    520  O   GLY A  66      32.598 -27.508  48.829  1.00 38.33           O  
ATOM    521  N   SER A  67      31.913 -25.846  47.450  1.00 70.71           N  
ATOM    522  CA  SER A  67      30.915 -25.252  48.303  1.00 70.71           C  
ATOM    525  C   SER A  67      29.560 -25.872  48.076  1.00 70.71           C  
ATOM    526  O   SER A  67      28.672 -25.754  48.919  1.00 70.71           O  
ATOM    523  CB  SER A  67      30.786 -23.736  48.084  1.00 70.71           C  
ATOM    524  OG  SER A  67      30.409 -23.465  46.743  1.00 70.71           O  
ATOM    527  N   ASP A  68      29.358 -26.519  46.909  1.00 65.95           N  
ATOM    528  CA  ASP A  68      28.123 -27.183  46.565  1.00 65.95           C  
ATOM    533  C   ASP A  68      26.922 -26.297  46.776  1.00 65.95           C  
ATOM    534  O   ASP A  68      26.015 -26.642  47.532  1.00 65.95           O  
ATOM    529  CB  ASP A  68      27.913 -28.485  47.361  1.00 65.95           C  
ATOM    530  CG  ASP A  68      26.772 -29.269  46.727  1.00 65.95           C  
ATOM    531  OD1 ASP A  68      26.275 -28.837  45.654  1.00 65.95           O  
ATOM    532  OD2 ASP A  68      26.381 -30.315  47.311  1.00 65.95           O1-
ATOM    535  N   LEU A  69      26.879 -25.126  46.109  1.00 54.74           N  
ATOM    536  CA  LEU A  69      25.766 -24.224  46.246  1.00 54.74           C  
ATOM    541  C   LEU A  69      24.654 -24.627  45.326  1.00 54.74           C  
ATOM    542  O   LEU A  69      24.867 -25.329  44.338  1.00 54.74           O  
ATOM    537  CB  LEU A  69      26.116 -22.764  45.912  1.00 54.74           C  
ATOM    538  CG  LEU A  69      27.190 -22.161  46.835  1.00 54.74           C  
ATOM    539  CD1 LEU A  69      27.415 -20.673  46.521  1.00 54.74           C  
ATOM    540  CD2 LEU A  69      26.870 -22.425  48.316  1.00 54.74           C  
ATOM    543  N   ASP A  70      23.415 -24.204  45.658  1.00 55.99           N  
ATOM    544  CA  ASP A  70      22.298 -24.449  44.789  1.00 55.99           C  
ATOM    549  C   ASP A  70      22.448 -23.497  43.642  1.00 55.99           C  
ATOM    550  O   ASP A  70      23.179 -22.513  43.734  1.00 55.99           O  
ATOM    545  CB  ASP A  70      20.924 -24.260  45.467  1.00 55.99           C  
ATOM    546  CG  ASP A  70      20.813 -22.845  46.018  1.00 55.99           C  
ATOM    547  OD1 ASP A  70      20.511 -21.916  45.224  1.00 55.99           O  
ATOM    548  OD2 ASP A  70      21.013 -22.679  47.252  1.00 55.99           O1-
ATOM    551  N   MET A  71      21.759 -23.771  42.519  1.00 89.01           N  
ATOM    552  CA  MET A  71      21.956 -22.989  41.331  1.00 89.01           C  
ATOM    557  C   MET A  71      21.521 -21.570  41.529  1.00 89.01           C  
ATOM    558  O   MET A  71      22.099 -20.660  40.938  1.00 89.01           O  
ATOM    553  CB  MET A  71      21.274 -23.552  40.072  1.00 89.01           C  
ATOM    554  CG  MET A  71      21.565 -22.696  38.836  1.00 89.01           C  
ATOM    555  SD  MET A  71      23.322 -22.611  38.355  1.00 89.01           S  
ATOM    556  CE  MET A  71      23.447 -24.273  37.641  1.00 89.01           C  
ATOM    559  N   VAL A  72      20.465 -21.333  42.329  1.00 35.12           N  
ATOM    560  CA  VAL A  72      20.016 -19.985  42.550  1.00 35.12           C  
ATOM    564  C   VAL A  72      21.101 -19.203  43.241  1.00 35.12           C  
ATOM    565  O   VAL A  72      21.395 -18.069  42.866  1.00 35.12           O  
ATOM    561  CB  VAL A  72      18.789 -19.923  43.412  1.00 35.12           C  
ATOM    562  CG1 VAL A  72      18.474 -18.449  43.713  1.00 35.12           C  
ATOM    563  CG2 VAL A  72      17.651 -20.669  42.692  1.00 35.12           C  
ATOM    566  N   ALA A  73      21.738 -19.799  44.270  1.00 27.60           N  
ATOM    567  CA  ALA A  73      22.762 -19.129  45.026  1.00 27.60           C  
ATOM    569  C   ALA A  73      23.913 -18.816  44.120  1.00 27.60           C  
ATOM    570  O   ALA A  73      24.525 -17.753  44.215  1.00 27.60           O  
ATOM    568  CB  ALA A  73      23.300 -19.986  46.184  1.00 27.60           C  
ATOM    571  N   TYR A  74      24.224 -19.755  43.209  1.00 67.50           N  
ATOM    572  CA  TYR A  74      25.312 -19.645  42.278  1.00 67.50           C  
ATOM    581  C   TYR A  74      25.081 -18.436  41.413  1.00 67.50           C  
ATOM    582  O   TYR A  74      25.995 -17.647  41.173  1.00 67.50           O  
ATOM    573  CB  TYR A  74      25.357 -20.907  41.387  1.00 67.50           C  
ATOM    574  CG  TYR A  74      26.432 -20.845  40.355  1.00 67.50           C  
ATOM    575  CD1 TYR A  74      27.749 -21.077  40.682  1.00 67.50           C  
ATOM    576  CD2 TYR A  74      26.110 -20.593  39.041  1.00 67.50           C  
ATOM    577  CE1 TYR A  74      28.727 -21.030  39.717  1.00 67.50           C  
ATOM    578  CE2 TYR A  74      27.082 -20.546  38.072  1.00 67.50           C  
ATOM    579  CZ  TYR A  74      28.395 -20.763  38.411  1.00 67.50           C  
ATOM    580  OH  TYR A  74      29.399 -20.716  37.420  1.00 67.50           O  
ATOM    583  N   ALA A  75      23.840 -18.256  40.928  1.00 28.09           N  
ATOM    584  CA  ALA A  75      23.504 -17.142  40.085  1.00 28.09           C  
ATOM    586  C   ALA A  75      23.675 -15.869  40.858  1.00 28.09           C  
ATOM    587  O   ALA A  75      24.156 -14.870  40.326  1.00 28.09           O  
ATOM    585  CB  ALA A  75      22.045 -17.190  39.595  1.00 28.09           C  
ATOM    588  N   LEU A  76      23.272 -15.872  42.142  1.00 37.15           N  
ATOM    589  CA  LEU A  76      23.355 -14.684  42.941  1.00 37.15           C  
ATOM    594  C   LEU A  76      24.797 -14.305  43.074  1.00 37.15           C  
ATOM    595  O   LEU A  76      25.152 -13.131  42.967  1.00 37.15           O  
ATOM    590  CB  LEU A  76      22.799 -14.884  44.364  1.00 37.15           C  
ATOM    591  CG  LEU A  76      21.287 -15.188  44.399  1.00 37.15           C  
ATOM    592  CD1 LEU A  76      20.792 -15.392  45.844  1.00 37.15           C  
ATOM    593  CD2 LEU A  76      20.486 -14.112  43.641  1.00 37.15           C  
ATOM    596  N   ALA A  77      25.671 -15.302  43.311  1.00 30.17           N  
ATOM    597  CA  ALA A  77      27.069 -15.043  43.507  1.00 30.17           C  
ATOM    599  C   ALA A  77      27.677 -14.473  42.260  1.00 30.17           C  
ATOM    600  O   ALA A  77      28.456 -13.523  42.322  1.00 30.17           O  
ATOM    598  CB  ALA A  77      27.860 -16.314  43.861  1.00 30.17           C  
ATOM    601  N   LEU A  78      27.333 -15.030  41.083  1.00 50.35           N  
ATOM    602  CA  LEU A  78      27.917 -14.570  39.852  1.00 50.35           C  
ATOM    607  C   LEU A  78      27.521 -13.150  39.601  1.00 50.35           C  
ATOM    608  O   LEU A  78      28.321 -12.356  39.108  1.00 50.35           O  
ATOM    603  CB  LEU A  78      27.520 -15.410  38.625  1.00 50.35           C  
ATOM    604  CG  LEU A  78      28.183 -16.799  38.608  1.00 50.35           C  
ATOM    605  CD1 LEU A  78      27.761 -17.601  37.365  1.00 50.35           C  
ATOM    606  CD2 LEU A  78      29.710 -16.683  38.739  1.00 50.35           C  
ATOM    609  N   GLU A  79      26.270 -12.783  39.936  1.00 41.90           N  
ATOM    610  CA  GLU A  79      25.832 -11.438  39.697  1.00 41.90           C  
ATOM    616  C   GLU A  79      26.695 -10.504  40.493  1.00 41.90           C  
ATOM    617  O   GLU A  79      27.128  -9.467  39.991  1.00 41.90           O  
ATOM    611  CB  GLU A  79      24.376 -11.185  40.131  1.00 41.90           C  
ATOM    612  CG  GLU A  79      23.911  -9.749  39.865  1.00 41.90           C  
ATOM    613  CD  GLU A  79      22.463  -9.612  40.316  1.00 41.90           C  
ATOM    614  OE1 GLU A  79      21.701 -10.608  40.181  1.00 41.90           O  
ATOM    615  OE2 GLU A  79      22.100  -8.509  40.803  1.00 41.90           O1-
ATOM    618  N   GLU A  80      26.977 -10.854  41.762  1.00 71.36           N  
ATOM    619  CA  GLU A  80      27.751  -9.998  42.618  1.00 71.36           C  
ATOM    625  C   GLU A  80      29.149  -9.874  42.088  1.00 71.36           C  
ATOM    626  O   GLU A  80      29.723  -8.786  42.084  1.00 71.36           O  
ATOM    620  CB  GLU A  80      27.844 -10.527  44.059  1.00 71.36           C  
ATOM    621  CG  GLU A  80      26.499 -10.529  44.786  1.00 71.36           C  
ATOM    622  CD  GLU A  80      26.045  -9.085  44.937  1.00 71.36           C  
ATOM    623  OE1 GLU A  80      26.931  -8.190  44.973  1.00 71.36           O  
ATOM    624  OE2 GLU A  80      24.808  -8.859  45.023  1.00 71.36           O1-
ATOM    627  N   ILE A  81      29.739 -10.991  41.626  1.00 36.74           N  
ATOM    628  CA  ILE A  81      31.091 -10.962  41.140  1.00 36.74           C  
ATOM    633  C   ILE A  81      31.162 -10.075  39.932  1.00 36.74           C  
ATOM    634  O   ILE A  81      32.082  -9.270  39.795  1.00 36.74           O  
ATOM    629  CB  ILE A  81      31.607 -12.321  40.757  1.00 36.74           C  
ATOM    630  CG1 ILE A  81      31.679 -13.232  41.996  1.00 36.74           C  
ATOM    631  CG2 ILE A  81      32.959 -12.137  40.048  1.00 36.74           C  
ATOM    632  CD1 ILE A  81      31.946 -14.700  41.667  1.00 36.74           C  
ATOM    635  N   ALA A  82      30.173 -10.195  39.026  1.00 34.09           N  
ATOM    636  CA  ALA A  82      30.137  -9.439  37.802  1.00 34.09           C  
ATOM    638  C   ALA A  82      30.037  -7.976  38.110  1.00 34.09           C  
ATOM    639  O   ALA A  82      30.607  -7.143  37.408  1.00 34.09           O  
ATOM    637  CB  ALA A  82      28.938  -9.807  36.911  1.00 34.09           C  
ATOM    640  N   ALA A  83      29.280  -7.616  39.159  1.00 44.01           N  
ATOM    641  CA  ALA A  83      29.125  -6.231  39.499  1.00 44.01           C  
ATOM    643  C   ALA A  83      30.475  -5.680  39.858  1.00 44.01           C  
ATOM    644  O   ALA A  83      30.752  -4.501  39.643  1.00 44.01           O  
ATOM    642  CB  ALA A  83      28.193  -6.009  40.703  1.00 44.01           C  
ATOM    645  N   GLY A  84      31.312  -6.493  40.531  1.00 48.19           N  
ATOM    646  CA  GLY A  84      32.643  -6.072  40.881  1.00 48.19           C  
ATOM    647  C   GLY A  84      33.573  -6.034  39.700  1.00 48.19           C  
ATOM    648  O   GLY A  84      34.325  -5.073  39.532  1.00 48.19           O  
ATOM    649  N   ASP A  85      33.577  -7.104  38.872  1.00 81.80           N  
ATOM    650  CA  ASP A  85      34.472  -7.168  37.749  1.00 81.80           C  
ATOM    655  C   ASP A  85      33.920  -8.173  36.783  1.00 81.80           C  
ATOM    656  O   ASP A  85      33.840  -9.363  37.085  1.00 81.80           O  
ATOM    651  CB  ASP A  85      35.902  -7.585  38.131  1.00 81.80           C  
ATOM    652  CG  ASP A  85      36.768  -7.428  36.893  1.00 81.80           C  
ATOM    653  OD1 ASP A  85      36.729  -8.338  36.022  1.00 81.80           O  
ATOM    654  OD2 ASP A  85      37.462  -6.382  36.792  1.00 81.80           O1-
ATOM    657  N   GLY A  86      33.542  -7.708  35.578  1.00 36.48           N  
ATOM    658  CA  GLY A  86      32.881  -8.541  34.612  1.00 36.48           C  
ATOM    659  C   GLY A  86      33.735  -9.691  34.164  1.00 36.48           C  
ATOM    660  O   GLY A  86      33.268 -10.826  34.098  1.00 36.48           O  
ATOM    661  N   ALA A  87      35.015  -9.441  33.849  1.00 37.84           N  
ATOM    662  CA  ALA A  87      35.847 -10.485  33.324  1.00 37.84           C  
ATOM    664  C   ALA A  87      36.007 -11.560  34.351  1.00 37.84           C  
ATOM    665  O   ALA A  87      36.065 -12.742  34.016  1.00 37.84           O  
ATOM    663  CB  ALA A  87      37.240  -9.990  32.918  1.00 37.84           C  
ATOM    666  N   CYS A  88      36.100 -11.174  35.635  1.00 33.99           N  
ATOM    667  CA  CYS A  88      36.279 -12.143  36.677  0.43 33.99           C  
ATOM    670  C   CYS A  88      35.116 -13.084  36.675  1.00 33.99           C  
ATOM    671  O   CYS A  88      35.286 -14.292  36.831  1.00 33.99           O  
ATOM    668  CB  CYS A  88      36.362 -11.511  38.077  0.43 33.99           C  
ATOM    669  SG  CYS A  88      37.866 -10.516  38.303  0.43 33.99           S  
ATOM    672  N   SER A  89      33.891 -12.558  36.490  1.00 34.23           N  
ATOM    673  CA  SER A  89      32.731 -13.403  36.522  1.00 34.23           C  
ATOM    676  C   SER A  89      32.780 -14.368  35.375  1.00 34.23           C  
ATOM    677  O   SER A  89      32.321 -15.502  35.496  1.00 34.23           O  
ATOM    674  CB  SER A  89      31.402 -12.627  36.453  1.00 34.23           C  
ATOM    675  OG  SER A  89      31.249 -11.997  35.190  1.00 34.23           O  
ATOM    678  N   THR A  90      33.337 -13.948  34.222  1.00 35.33           N  
ATOM    679  CA  THR A  90      33.411 -14.824  33.083  1.00 35.33           C  
ATOM    683  C   THR A  90      34.291 -15.992  33.413  1.00 35.33           C  
ATOM    684  O   THR A  90      33.955 -17.140  33.124  1.00 35.33           O  
ATOM    680  CB  THR A  90      34.002 -14.152  31.875  1.00 35.33           C  
ATOM    682  CG2 THR A  90      34.033 -15.159  30.712  1.00 35.33           C  
ATOM    681  OG1 THR A  90      33.231 -13.015  31.515  1.00 35.33           O  
ATOM    685  N   ILE A  91      35.448 -15.725  34.048  1.00 43.66           N  
ATOM    686  CA  ILE A  91      36.383 -16.767  34.352  1.00 43.66           C  
ATOM    691  C   ILE A  91      35.739 -17.740  35.293  1.00 43.66           C  
ATOM    692  O   ILE A  91      35.873 -18.951  35.121  1.00 43.66           O  
ATOM    687  CB  ILE A  91      37.629 -16.238  34.995  1.00 43.66           C  
ATOM    688  CG1 ILE A  91      38.343 -15.287  34.019  1.00 43.66           C  
ATOM    689  CG2 ILE A  91      38.488 -17.432  35.440  1.00 43.66           C  
ATOM    690  CD1 ILE A  91      39.442 -14.448  34.669  1.00 43.66           C  
ATOM    693  N   VAL A  92      35.024 -17.244  36.322  1.00119.88           N  
ATOM    694  CA  VAL A  92      34.413 -18.142  37.266  1.00119.88           C  
ATOM    698  C   VAL A  92      33.328 -18.949  36.619  1.00119.88           C  
ATOM    699  O   VAL A  92      33.197 -20.141  36.895  1.00119.88           O  
ATOM    695  CB  VAL A  92      33.828 -17.475  38.484  1.00119.88           C  
ATOM    696  CG1 VAL A  92      34.969 -16.886  39.320  1.00119.88           C  
ATOM    697  CG2 VAL A  92      32.810 -16.417  38.047  1.00119.88           C  
ATOM    700  N   SER A  93      32.517 -18.328  35.744  1.00 38.37           N  
ATOM    701  CA  SER A  93      31.406 -19.027  35.160  1.00 38.37           C  
ATOM    704  C   SER A  93      31.907 -20.175  34.338  1.00 38.37           C  
ATOM    705  O   SER A  93      31.382 -21.284  34.426  1.00 38.37           O  
ATOM    702  CB  SER A  93      30.564 -18.130  34.233  1.00 38.37           C  
ATOM    703  OG  SER A  93      29.486 -18.873  33.681  1.00 38.37           O  
ATOM    706  N   VAL A  94      32.940 -19.932  33.506  1.00 38.29           N  
ATOM    707  CA  VAL A  94      33.477 -20.956  32.652  1.00 38.29           C  
ATOM    711  C   VAL A  94      34.085 -22.039  33.489  1.00 38.29           C  
ATOM    712  O   VAL A  94      33.842 -23.223  33.265  1.00 38.29           O  
ATOM    708  CB  VAL A  94      34.549 -20.440  31.739  1.00 38.29           C  
ATOM    709  CG1 VAL A  94      35.133 -21.627  30.953  1.00 38.29           C  
ATOM    710  CG2 VAL A  94      33.947 -19.339  30.849  1.00 38.29           C  
ATOM    713  N   HIS A  95      34.869 -21.652  34.511  1.00 63.04           N  
ATOM    714  CA  HIS A  95      35.562 -22.602  35.335  1.00 63.04           C  
ATOM    721  C   HIS A  95      34.575 -23.538  35.947  1.00 63.04           C  
ATOM    722  O   HIS A  95      34.738 -24.756  35.899  1.00 63.04           O  
ATOM    717  CB  HIS A  95      36.282 -21.910  36.509  1.00 63.04           C  
ATOM    716  CG  HIS A  95      36.935 -22.848  37.484  1.00 63.04           C  
ATOM    719  CD2 HIS A  95      36.479 -23.348  38.666  1.00 63.04           C  
ATOM    715  ND1 HIS A  95      38.193 -23.374  37.321  1.00 63.04           N  
ATOM    720  CE1 HIS A  95      38.440 -24.160  38.397  1.00 63.04           C  
ATOM    718  NE2 HIS A  95      37.427 -24.176  39.243  1.00 63.04           N  
ATOM    723  N   SER A  96      33.514 -22.977  36.545  1.00 58.05           N  
ATOM    724  CA  SER A  96      32.572 -23.765  37.278  1.00 58.05           C  
ATOM    727  C   SER A  96      31.741 -24.648  36.391  1.00 58.05           C  
ATOM    728  O   SER A  96      31.641 -25.851  36.624  1.00 58.05           O  
ATOM    725  CB  SER A  96      31.617 -22.881  38.097  1.00 58.05           C  
ATOM    726  OG  SER A  96      32.359 -22.103  39.025  1.00 58.05           O  
ATOM    729  N   SER A  97      31.104 -24.053  35.364  1.00124.06           N  
ATOM    730  CA  SER A  97      30.148 -24.734  34.533  1.00124.06           C  
ATOM    733  C   SER A  97      30.742 -25.748  33.604  1.00124.06           C  
ATOM    734  O   SER A  97      30.234 -26.863  33.507  1.00124.06           O  
ATOM    731  CB  SER A  97      29.355 -23.764  33.643  1.00124.06           C  
ATOM    732  OG  SER A  97      28.592 -22.880  34.447  1.00124.06           O  
ATOM    735  N   VAL A  98      31.702 -25.319  32.763  1.00118.82           N  
ATOM    736  CA  VAL A  98      32.342 -26.182  31.804  1.00118.82           C  
ATOM    740  C   VAL A  98      33.604 -26.844  32.283  1.00118.82           C  
ATOM    741  O   VAL A  98      34.036 -27.834  31.696  1.00118.82           O  
ATOM    737  CB  VAL A  98      32.642 -25.492  30.507  1.00118.82           C  
ATOM    738  CG1 VAL A  98      31.301 -25.068  29.882  1.00118.82           C  
ATOM    739  CG2 VAL A  98      33.612 -24.329  30.762  1.00118.82           C  
ATOM    742  N   GLY A  99      34.355 -26.208  33.204  1.00 65.82           N  
ATOM    743  CA  GLY A  99      35.572 -26.854  33.620  1.00 65.82           C  
ATOM    744  C   GLY A  99      35.346 -27.973  34.591  1.00 65.82           C  
ATOM    745  O   GLY A  99      35.721 -29.120  34.349  1.00 65.82           O  
ATOM    746  N   CYS A 100      34.726 -27.637  35.741  1.00 63.46           N  
ATOM    747  CA  CYS A 100      34.515 -28.550  36.828  1.00 63.46           C  
ATOM    750  C   CYS A 100      33.439 -29.555  36.560  1.00 63.46           C  
ATOM    751  O   CYS A 100      33.600 -30.739  36.847  1.00 63.46           O  
ATOM    748  CB  CYS A 100      34.145 -27.834  38.139  1.00 63.46           C  
ATOM    749  SG  CYS A 100      35.510 -26.821  38.786  1.00 63.46           S  
ATOM    752  N   MET A 101      32.308 -29.113  35.988  1.00169.44           N  
ATOM    753  CA  MET A 101      31.164 -29.973  35.907  1.00169.44           C  
ATOM    758  C   MET A 101      31.404 -31.174  35.045  1.00169.44           C  
ATOM    759  O   MET A 101      30.973 -32.269  35.404  1.00169.44           O  
ATOM    754  CB  MET A 101      29.894 -29.246  35.439  1.00169.44           C  
ATOM    755  CG  MET A 101      28.625 -30.034  35.767  1.00169.44           C  
ATOM    756  SD  MET A 101      28.287 -30.208  37.547  1.00169.44           S  
ATOM    757  CE  MET A 101      27.807 -28.477  37.799  1.00169.44           C  
ATOM    760  N   PRO A 102      32.058 -31.054  33.927  1.00 76.49           N  
ATOM    761  CA  PRO A 102      32.249 -32.210  33.095  1.00 76.49           C  
ATOM    765  C   PRO A 102      33.062 -33.266  33.772  1.00 76.49           C  
ATOM    766  O   PRO A 102      32.786 -34.452  33.592  1.00 76.49           O  
ATOM    763  CB  PRO A 102      32.839 -31.678  31.791  1.00 76.49           C  
ATOM    764  CG  PRO A 102      32.265 -30.250  31.697  1.00 76.49           C  
ATOM    762  CD  PRO A 102      32.050 -29.820  33.159  1.00 76.49           C  
ATOM    767  N   ILE A 103      34.080 -32.861  34.547  1.00 49.47           N  
ATOM    768  CA  ILE A 103      34.907 -33.803  35.235  1.00 49.47           C  
ATOM    773  C   ILE A 103      34.086 -34.458  36.300  1.00 49.47           C  
ATOM    774  O   ILE A 103      34.176 -35.665  36.518  1.00 49.47           O  
ATOM    769  CB  ILE A 103      36.107 -33.158  35.858  1.00 49.47           C  
ATOM    770  CG1 ILE A 103      36.968 -32.533  34.745  1.00 49.47           C  
ATOM    771  CG2 ILE A 103      36.851 -34.214  36.692  1.00 49.47           C  
ATOM    772  CD1 ILE A 103      38.058 -31.594  35.257  1.00 49.47           C  
ATOM    775  N   LEU A 104      33.255 -33.668  36.998  1.00116.11           N  
ATOM    776  CA  LEU A 104      32.492 -34.210  38.079  1.00116.11           C  
ATOM    781  C   LEU A 104      31.551 -35.259  37.560  1.00116.11           C  
ATOM    782  O   LEU A 104      31.524 -36.377  38.070  1.00116.11           O  
ATOM    777  CB  LEU A 104      31.688 -33.105  38.793  1.00116.11           C  
ATOM    778  CG  LEU A 104      30.960 -33.499  40.094  1.00116.11           C  
ATOM    779  CD1 LEU A 104      30.332 -32.255  40.725  1.00116.11           C  
ATOM    780  CD2 LEU A 104      29.908 -34.604  39.905  1.00116.11           C  
ATOM    783  N   ARG A 105      30.750 -34.936  36.526  1.00127.16           N  
ATOM    784  CA  ARG A 105      29.776 -35.892  36.071  1.00127.16           C  
ATOM    792  C   ARG A 105      30.406 -37.086  35.411  1.00127.16           C  
ATOM    793  O   ARG A 105      30.089 -38.228  35.736  1.00127.16           O  
ATOM    785  CB  ARG A 105      28.780 -35.288  35.066  1.00127.16           C  
ATOM    786  CG  ARG A 105      27.691 -36.269  34.624  1.00127.16           C  
ATOM    787  CD  ARG A 105      26.696 -35.688  33.616  1.00127.16           C  
ATOM    788  NE  ARG A 105      25.902 -34.632  34.305  1.00127.16           N  
ATOM    789  CZ  ARG A 105      25.101 -33.805  33.570  1.00127.16           C  
ATOM    790  NH1 ARG A 105      25.051 -33.939  32.212  1.00127.16           N1+
ATOM    791  NH2 ARG A 105      24.354 -32.845  34.188  1.00127.16           N  
ATOM    794  N   PHE A 106      31.290 -36.826  34.431  1.00103.02           N  
ATOM    795  CA  PHE A 106      31.920 -37.792  33.568  1.00103.02           C  
ATOM    803  C   PHE A 106      33.127 -38.487  34.131  1.00103.02           C  
ATOM    804  O   PHE A 106      33.457 -39.596  33.711  1.00103.02           O  
ATOM    796  CB  PHE A 106      32.319 -37.168  32.224  1.00103.02           C  
ATOM    797  CG  PHE A 106      31.047 -36.663  31.633  1.00103.02           C  
ATOM    798  CD1 PHE A 106      30.140 -37.530  31.071  1.00103.02           C  
ATOM    799  CD2 PHE A 106      30.762 -35.318  31.641  1.00103.02           C  
ATOM    800  CE1 PHE A 106      28.967 -37.063  30.530  1.00103.02           C  
ATOM    801  CE2 PHE A 106      29.589 -34.844  31.101  1.00103.02           C  
ATOM    802  CZ  PHE A 106      28.689 -35.717  30.542  1.00103.02           C  
ATOM    805  N   GLY A 107      33.868 -37.830  35.039  1.00 40.42           N  
ATOM    806  CA  GLY A 107      35.145 -38.348  35.443  1.00 40.42           C  
ATOM    807  C   GLY A 107      35.047 -39.591  36.265  1.00 40.42           C  
ATOM    808  O   GLY A 107      34.056 -39.874  36.936  1.00 40.42           O  
ATOM    809  N   THR A 108      36.146 -40.366  36.204  1.00106.86           N  
ATOM    810  CA  THR A 108      36.371 -41.545  36.972  1.00106.86           C  
ATOM    814  C   THR A 108      36.754 -41.064  38.331  1.00106.86           C  
ATOM    815  O   THR A 108      37.019 -39.879  38.521  1.00106.86           O  
ATOM    811  CB  THR A 108      37.516 -42.347  36.436  1.00106.86           C  
ATOM    813  CG2 THR A 108      38.780 -41.479  36.449  1.00106.86           C  
ATOM    812  OG1 THR A 108      37.709 -43.512  37.215  1.00106.86           O  
ATOM    816  N   GLU A 109      36.783 -41.970  39.321  1.00 66.36           N  
ATOM    817  CA  GLU A 109      37.116 -41.548  40.648  0.51 66.36           C  
ATOM    823  C   GLU A 109      38.512 -41.015  40.623  1.00 66.36           C  
ATOM    824  O   GLU A 109      38.809 -39.998  41.247  1.00 66.36           O  
ATOM    818  CB  GLU A 109      37.081 -42.693  41.675  0.51 66.36           C  
ATOM    819  CG  GLU A 109      35.683 -43.277  41.885  0.51 66.36           C  
ATOM    820  CD  GLU A 109      34.773 -42.166  42.386  0.51 66.36           C  
ATOM    821  OE1 GLU A 109      35.214 -41.388  43.274  0.51 66.36           O  
ATOM    822  OE2 GLU A 109      33.622 -42.079  41.881  0.51 66.36           O1-
ATOM    825  N   ASP A 110      39.407 -41.693  39.883  1.00 43.48           N  
ATOM    826  CA  ASP A 110      40.788 -41.310  39.836  1.00 43.48           C  
ATOM    831  C   ASP A 110      40.933 -39.951  39.228  1.00 43.48           C  
ATOM    832  O   ASP A 110      41.688 -39.122  39.731  1.00 43.48           O  
ATOM    827  CB  ASP A 110      41.641 -42.270  38.988  1.00 43.48           C  
ATOM    828  CG  ASP A 110      43.100 -41.850  39.113  1.00 43.48           C  
ATOM    829  OD1 ASP A 110      43.481 -41.351  40.205  1.00 43.48           O  
ATOM    830  OD2 ASP A 110      43.847 -42.009  38.111  1.00 43.48           O1-
ATOM    833  N   GLN A 111      40.219 -39.677  38.122  1.00123.19           N  
ATOM    834  CA  GLN A 111      40.383 -38.402  37.485  1.00123.19           C  
ATOM    840  C   GLN A 111      39.853 -37.309  38.361  1.00123.19           C  
ATOM    841  O   GLN A 111      40.407 -36.212  38.388  1.00123.19           O  
ATOM    835  CB  GLN A 111      39.794 -38.334  36.064  1.00123.19           C  
ATOM    836  CG  GLN A 111      38.294 -38.562  35.955  1.00123.19           C  
ATOM    837  CD  GLN A 111      37.996 -38.689  34.468  1.00123.19           C  
ATOM    839  NE2 GLN A 111      37.717 -39.934  33.999  1.00123.19           N  
ATOM    838  OE1 GLN A 111      38.032 -37.705  33.733  1.00123.19           O  
ATOM    842  N   LYS A 112      38.756 -37.569  39.095  1.00 69.49           N  
ATOM    843  CA  LYS A 112      38.227 -36.551  39.953  1.00 69.49           C  
ATOM    849  C   LYS A 112      39.214 -36.262  41.037  1.00 69.49           C  
ATOM    850  O   LYS A 112      39.452 -35.106  41.380  1.00 69.49           O  
ATOM    844  CB  LYS A 112      36.884 -36.936  40.597  1.00 69.49           C  
ATOM    845  CG  LYS A 112      35.730 -36.957  39.590  1.00 69.49           C  
ATOM    846  CD  LYS A 112      34.415 -37.503  40.151  1.00 69.49           C  
ATOM    847  CE  LYS A 112      34.390 -39.024  40.310  1.00 69.49           C  
ATOM    848  NZ  LYS A 112      33.081 -39.451  40.855  1.00 69.49           N1+
ATOM    851  N   ARG A 113      39.839 -37.312  41.599  1.00134.79           N  
ATOM    852  CA  ARG A 113      40.751 -37.080  42.676  1.00134.79           C  
ATOM    860  C   ARG A 113      41.910 -36.271  42.185  1.00134.79           C  
ATOM    861  O   ARG A 113      42.389 -35.380  42.883  1.00134.79           O  
ATOM    853  CB  ARG A 113      41.232 -38.373  43.356  1.00134.79           C  
ATOM    854  CG  ARG A 113      41.960 -39.358  42.450  1.00134.79           C  
ATOM    855  CD  ARG A 113      42.079 -40.744  43.084  1.00134.79           C  
ATOM    856  NE  ARG A 113      42.546 -40.538  44.484  1.00134.79           N  
ATOM    857  CZ  ARG A 113      43.876 -40.385  44.751  1.00134.79           C  
ATOM    858  NH1 ARG A 113      44.784 -40.446  43.734  1.00134.79           N1+
ATOM    859  NH2 ARG A 113      44.293 -40.165  46.032  1.00134.79           N  
ATOM    862  N   ARG A 114      42.409 -36.556  40.968  1.00103.80           N  
ATOM    863  CA  ARG A 114      43.540 -35.811  40.497  1.00103.80           C  
ATOM    871  C   ARG A 114      43.197 -34.359  40.280  1.00103.80           C  
ATOM    872  O   ARG A 114      43.924 -33.477  40.731  1.00103.80           O  
ATOM    864  CB  ARG A 114      44.078 -36.336  39.156  1.00103.80           C  
ATOM    865  CG  ARG A 114      44.690 -37.736  39.228  1.00103.80           C  
ATOM    866  CD  ARG A 114      45.160 -38.251  37.867  1.00103.80           C  
ATOM    867  NE  ARG A 114      43.948 -38.398  37.012  1.00103.80           N  
ATOM    868  CZ  ARG A 114      44.023 -38.165  35.669  1.00103.80           C  
ATOM    869  NH1 ARG A 114      45.210 -37.796  35.108  1.00103.80           N1+
ATOM    870  NH2 ARG A 114      42.909 -38.295  34.890  1.00103.80           N  
ATOM    873  N   PHE A 115      42.123 -34.085  39.510  1.00 97.04           N  
ATOM    874  CA  PHE A 115      41.751 -32.753  39.092  1.00 97.04           C  
ATOM    882  C   PHE A 115      40.916 -31.884  40.004  1.00 97.04           C  
ATOM    883  O   PHE A 115      41.212 -30.702  40.169  1.00 97.04           O  
ATOM    875  CB  PHE A 115      41.044 -32.776  37.727  1.00 97.04           C  
ATOM    876  CG  PHE A 115      42.059 -33.253  36.746  1.00 97.04           C  
ATOM    877  CD1 PHE A 115      42.978 -32.379  36.215  1.00 97.04           C  
ATOM    878  CD2 PHE A 115      42.096 -34.574  36.358  1.00 97.04           C  
ATOM    879  CE1 PHE A 115      43.917 -32.814  35.309  1.00 97.04           C  
ATOM    880  CE2 PHE A 115      43.034 -35.014  35.452  1.00 97.04           C  
ATOM    881  CZ  PHE A 115      43.948 -34.133  34.927  1.00 97.04           C  
ATOM    884  N   LEU A 116      39.842 -32.434  40.609  1.00 79.15           N  
ATOM    885  CA  LEU A 116      38.813 -31.631  41.229  1.00 79.15           C  
ATOM    890  C   LEU A 116      39.220 -30.838  42.435  1.00 79.15           C  
ATOM    891  O   LEU A 116      38.803 -29.687  42.556  1.00 79.15           O  
ATOM    886  CB  LEU A 116      37.559 -32.440  41.605  1.00 79.15           C  
ATOM    887  CG  LEU A 116      36.778 -32.948  40.377  1.00 79.15           C  
ATOM    888  CD1 LEU A 116      35.493 -33.678  40.792  1.00 79.15           C  
ATOM    889  CD2 LEU A 116      36.514 -31.810  39.377  1.00 79.15           C  
ATOM    892  N   PRO A 117      39.979 -31.358  43.352  1.00 73.74           N  
ATOM    893  CA  PRO A 117      40.280 -30.586  44.525  1.00 73.74           C  
ATOM    897  C   PRO A 117      41.015 -29.320  44.220  1.00 73.74           C  
ATOM    898  O   PRO A 117      40.729 -28.301  44.846  1.00 73.74           O  
ATOM    895  CB  PRO A 117      41.003 -31.548  45.463  1.00 73.74           C  
ATOM    896  CG  PRO A 117      40.417 -32.924  45.086  1.00 73.74           C  
ATOM    894  CD  PRO A 117      40.025 -32.787  43.603  1.00 73.74           C  
ATOM    899  N   LYS A 118      41.970 -29.360  43.275  1.00 77.98           N  
ATOM    900  CA  LYS A 118      42.728 -28.197  42.924  1.00 77.98           C  
ATOM    906  C   LYS A 118      41.833 -27.222  42.225  1.00 77.98           C  
ATOM    907  O   LYS A 118      41.985 -26.013  42.377  1.00 77.98           O  
ATOM    901  CB  LYS A 118      43.912 -28.515  41.997  1.00 77.98           C  
ATOM    902  CG  LYS A 118      45.002 -29.335  42.692  1.00 77.98           C  
ATOM    903  CD  LYS A 118      46.050 -29.914  41.741  1.00 77.98           C  
ATOM    904  CE  LYS A 118      47.135 -30.735  42.446  1.00 77.98           C  
ATOM    905  NZ  LYS A 118      47.949 -29.869  43.326  1.00 77.98           N1+
ATOM    908  N   MET A 119      40.912 -27.720  41.378  1.00 93.49           N  
ATOM    909  CA  MET A 119      40.018 -26.852  40.666  1.00 93.49           C  
ATOM    914  C   MET A 119      39.015 -26.213  41.586  1.00 93.49           C  
ATOM    915  O   MET A 119      38.699 -25.033  41.448  1.00 93.49           O  
ATOM    910  CB  MET A 119      39.264 -27.560  39.527  1.00 93.49           C  
ATOM    911  CG  MET A 119      40.196 -27.982  38.388  1.00 93.49           C  
ATOM    912  SD  MET A 119      39.350 -28.585  36.898  1.00 93.49           S  
ATOM    913  CE  MET A 119      38.724 -30.081  37.707  1.00 93.49           C  
ATOM    916  N   ALA A 120      38.492 -26.980  42.560  1.00 43.98           N  
ATOM    917  CA  ALA A 120      37.463 -26.504  43.446  1.00 43.98           C  
ATOM    919  C   ALA A 120      37.975 -25.360  44.265  1.00 43.98           C  
ATOM    920  O   ALA A 120      37.231 -24.426  44.560  1.00 43.98           O  
ATOM    918  CB  ALA A 120      36.979 -27.586  44.425  1.00 43.98           C  
ATOM    921  N   CYS A 121      39.242 -25.448  44.714  1.00 67.57           N  
ATOM    922  CA  CYS A 121      39.903 -24.438  45.501  1.00 67.57           C  
ATOM    925  C   CYS A 121      40.278 -23.264  44.642  1.00 67.57           C  
ATOM    926  O   CYS A 121      40.568 -22.183  45.152  1.00 67.57           O  
ATOM    923  CB  CYS A 121      41.162 -24.941  46.234  1.00 67.57           C  
ATOM    924  SG  CYS A 121      42.525 -25.410  45.128  1.00 67.57           S  
ATOM    927  N   GLY A 122      40.364 -23.453  43.313  1.00 31.83           N  
ATOM    928  CA  GLY A 122      40.700 -22.344  42.464  1.00 31.83           C  
ATOM    929  C   GLY A 122      42.170 -22.340  42.169  1.00 31.83           C  
ATOM    930  O   GLY A 122      42.667 -21.445  41.485  1.00 31.83           O  
ATOM    931  N   GLU A 123      42.909 -23.337  42.684  1.00 40.42           N  
ATOM    932  CA  GLU A 123      44.317 -23.428  42.413  1.00 40.42           C  
ATOM    938  C   GLU A 123      44.483 -23.615  40.937  1.00 40.42           C  
ATOM    939  O   GLU A 123      45.314 -22.963  40.306  1.00 40.42           O  
ATOM    933  CB  GLU A 123      44.965 -24.653  43.078  1.00 40.42           C  
ATOM    934  CG  GLU A 123      46.465 -24.781  42.805  1.00 40.42           C  
ATOM    935  CD  GLU A 123      46.965 -26.034  43.509  1.00 40.42           C  
ATOM    936  OE1 GLU A 123      46.236 -26.543  44.403  1.00 40.42           O  
ATOM    937  OE2 GLU A 123      48.080 -26.505  43.158  1.00 40.42           O1-
ATOM    940  N   TRP A 124      43.683 -24.518  40.338  1.00 62.02           N  
ATOM    941  CA  TRP A 124      43.783 -24.740  38.925  1.00 62.02           C  
ATOM    952  C   TRP A 124      42.525 -24.222  38.307  1.00 62.02           C  
ATOM    953  O   TRP A 124      41.423 -24.580  38.717  1.00 62.02           O  
ATOM    942  CB  TRP A 124      43.930 -26.222  38.538  1.00 62.02           C  
ATOM    943  CG  TRP A 124      45.288 -26.800  38.857  1.00 62.02           C  
ATOM    945  CD1 TRP A 124      46.403 -26.175  39.334  1.00 62.02           C  
ATOM    944  CD2 TRP A 124      45.641 -28.182  38.685  1.00 62.02           C  
ATOM    947  CE2 TRP A 124      46.974 -28.319  39.073  1.00 62.02           C  
ATOM    948  CE3 TRP A 124      44.915 -29.249  38.239  1.00 62.02           C  
ATOM    946  NE1 TRP A 124      47.429 -27.080  39.469  1.00 62.02           N  
ATOM    949  CZ2 TRP A 124      47.603 -29.530  39.021  1.00 62.02           C  
ATOM    950  CZ3 TRP A 124      45.552 -30.469  38.187  1.00 62.02           C  
ATOM    951  CH2 TRP A 124      46.870 -30.606  38.572  1.00 62.02           C  
ATOM    954  N   ILE A 125      42.666 -23.346  37.295  1.00 73.84           N  
ATOM    955  CA  ILE A 125      41.512 -22.779  36.665  1.00 73.84           C  
ATOM    960  C   ILE A 125      41.187 -23.573  35.439  1.00 73.84           C  
ATOM    961  O   ILE A 125      42.067 -23.939  34.662  1.00 73.84           O  
ATOM    956  CB  ILE A 125      41.679 -21.340  36.300  1.00 73.84           C  
ATOM    957  CG1 ILE A 125      41.861 -20.532  37.593  1.00 73.84           C  
ATOM    958  CG2 ILE A 125      40.470 -20.903  35.457  1.00 73.84           C  
ATOM    959  CD1 ILE A 125      42.236 -19.081  37.350  1.00 73.84           C  
ATOM    962  N   GLY A 126      39.885 -23.861  35.242  1.00 41.85           N  
ATOM    963  CA  GLY A 126      39.466 -24.724  34.175  1.00 41.85           C  
ATOM    964  C   GLY A 126      38.936 -23.946  33.011  1.00 41.85           C  
ATOM    965  O   GLY A 126      38.373 -22.862  33.160  1.00 41.85           O  
ATOM    966  N   GLY A 127      39.086 -24.544  31.805  1.00 27.98           N  
ATOM    967  CA  GLY A 127      38.659 -23.968  30.560  1.00 27.98           C  
ATOM    968  C   GLY A 127      38.053 -25.068  29.734  1.00 27.98           C  
ATOM    969  O   GLY A 127      38.134 -26.242  30.093  1.00 27.98           O  
ATOM    970  N   PHE A 128      37.427 -24.700  28.594  1.00 87.75           N  
ATOM    971  CA  PHE A 128      36.726 -25.639  27.757  1.00 87.75           C  
ATOM    979  C   PHE A 128      37.098 -25.318  26.334  1.00 87.75           C  
ATOM    980  O   PHE A 128      36.929 -24.179  25.900  1.00 87.75           O  
ATOM    972  CB  PHE A 128      35.211 -25.406  27.926  1.00 87.75           C  
ATOM    973  CG  PHE A 128      34.347 -26.480  27.361  1.00 87.75           C  
ATOM    974  CD1 PHE A 128      34.073 -27.610  28.096  1.00 87.75           C  
ATOM    975  CD2 PHE A 128      33.774 -26.339  26.119  1.00 87.75           C  
ATOM    976  CE1 PHE A 128      33.257 -28.596  27.590  1.00 87.75           C  
ATOM    977  CE2 PHE A 128      32.959 -27.321  25.608  1.00 87.75           C  
ATOM    978  CZ  PHE A 128      32.701 -28.452  26.342  1.00 87.75           C  
ATOM    981  N   ALA A 129      37.617 -26.295  25.551  1.00 84.17           N  
ATOM    982  CA  ALA A 129      37.976 -25.915  24.204  1.00 84.17           C  
ATOM    984  C   ALA A 129      37.249 -26.758  23.195  1.00 84.17           C  
ATOM    985  O   ALA A 129      37.773 -27.767  22.721  1.00 84.17           O  
ATOM    983  CB  ALA A 129      39.481 -26.076  23.919  1.00 84.17           C  
ATOM    986  N   LEU A 130      35.974 -26.418  22.911  1.00 94.96           N  
ATOM    987  CA  LEU A 130      35.231 -27.072  21.865  1.00 94.96           C  
ATOM    992  C   LEU A 130      35.372 -26.441  20.503  1.00 94.96           C  
ATOM    993  O   LEU A 130      35.673 -27.108  19.513  1.00 94.96           O  
ATOM    988  CB  LEU A 130      33.727 -27.136  22.186  1.00 94.96           C  
ATOM    989  CG  LEU A 130      32.889 -27.849  21.108  1.00 94.96           C  
ATOM    990  CD1 LEU A 130      33.289 -29.328  20.981  1.00 94.96           C  
ATOM    991  CD2 LEU A 130      31.384 -27.664  21.356  1.00 94.96           C  
ATOM    994  N   THR A 131      35.200 -25.102  20.442  1.00 48.01           N  
ATOM    995  CA  THR A 131      35.014 -24.405  19.193  1.00 48.01           C  
ATOM    999  C   THR A 131      36.271 -24.336  18.394  1.00 48.01           C  
ATOM   1000  O   THR A 131      37.367 -24.191  18.933  1.00 48.01           O  
ATOM    996  CB  THR A 131      34.517 -23.000  19.368  1.00 48.01           C  
ATOM    998  CG2 THR A 131      33.201 -23.039  20.164  1.00 48.01           C  
ATOM    997  OG1 THR A 131      35.484 -22.227  20.059  1.00 48.01           O  
ATOM   1001  N   GLU A 132      36.114 -24.430  17.055  1.00 39.37           N  
ATOM   1002  CA  GLU A 132      37.232 -24.387  16.163  1.00 39.37           C  
ATOM   1008  C   GLU A 132      36.943 -23.390  15.096  1.00 39.37           C  
ATOM   1009  O   GLU A 132      35.796 -23.015  14.844  1.00 39.37           O  
ATOM   1003  CB  GLU A 132      37.531 -25.734  15.490  1.00 39.37           C  
ATOM   1004  CG  GLU A 132      38.002 -26.800  16.485  1.00 39.37           C  
ATOM   1005  CD  GLU A 132      38.270 -28.085  15.716  1.00 39.37           C  
ATOM   1006  OE1 GLU A 132      38.239 -28.034  14.458  1.00 39.37           O  
ATOM   1007  OE2 GLU A 132      38.513 -29.132  16.374  1.00 39.37           O1-
ATOM   1010  N   PRO A 133      37.996 -22.922  14.491  1.00103.47           N  
ATOM   1011  CA  PRO A 133      37.867 -21.939  13.456  1.00103.47           C  
ATOM   1015  C   PRO A 133      37.165 -22.390  12.217  1.00103.47           C  
ATOM   1016  O   PRO A 133      36.471 -21.566  11.620  1.00103.47           O  
ATOM   1013  CB  PRO A 133      39.278 -21.411  13.207  1.00103.47           C  
ATOM   1014  CG  PRO A 133      39.969 -21.586  14.570  1.00103.47           C  
ATOM   1012  CD  PRO A 133      39.253 -22.791  15.210  1.00103.47           C  
ATOM   1017  N   GLN A 134      37.282 -23.670  11.803  1.00347.10           N  
ATOM   1018  CA  GLN A 134      36.571 -24.009  10.604  1.00347.10           C  
ATOM   1024  C   GLN A 134      36.552 -25.490  10.428  1.00347.10           C  
ATOM   1025  O   GLN A 134      37.446 -26.201  10.888  1.00347.10           O  
ATOM   1019  CB  GLN A 134      37.233 -23.431   9.331  1.00347.10           C  
ATOM   1020  CG  GLN A 134      36.497 -23.787   8.033  1.00347.10           C  
ATOM   1021  CD  GLN A 134      35.324 -22.831   7.862  1.00347.10           C  
ATOM   1023  NE2 GLN A 134      34.540 -22.624   8.952  1.00347.10           N  
ATOM   1022  OE1 GLN A 134      35.103 -22.288   6.780  1.00347.10           O  
ATOM   1026  N   ALA A 135      35.481 -25.986   9.776  1.00224.40           N  
ATOM   1027  CA  ALA A 135      35.382 -27.369   9.427  1.00224.40           C  
ATOM   1029  C   ALA A 135      35.985 -27.490   8.066  1.00224.40           C  
ATOM   1030  O   ALA A 135      36.172 -26.491   7.373  1.00224.40           O  
ATOM   1028  CB  ALA A 135      33.943 -27.900   9.335  1.00224.40           C  
ATOM   1031  N   GLY A 136      36.324 -28.723   7.645  1.00114.81           N  
ATOM   1032  CA  GLY A 136      36.900 -28.873   6.342  1.00114.81           C  
ATOM   1033  C   GLY A 136      35.884 -28.434   5.338  1.00114.81           C  
ATOM   1034  O   GLY A 136      36.197 -27.693   4.407  1.00114.81           O  
ATOM   1035  N   SER A 137      34.626 -28.883   5.507  1.00112.12           N  
ATOM   1036  CA  SER A 137      33.592 -28.508   4.587  1.00112.12           C  
ATOM   1039  C   SER A 137      32.950 -27.269   5.114  1.00112.12           C  
ATOM   1040  O   SER A 137      33.270 -26.811   6.209  1.00112.12           O  
ATOM   1037  CB  SER A 137      32.493 -29.571   4.420  1.00112.12           C  
ATOM   1038  OG  SER A 137      31.796 -29.750   5.644  1.00112.12           O  
ATOM   1041  N   ASP A 138      32.029 -26.678   4.327  1.00154.67           N  
ATOM   1042  CA  ASP A 138      31.363 -25.503   4.802  1.00154.67           C  
ATOM   1047  C   ASP A 138      30.278 -25.969   5.710  1.00154.67           C  
ATOM   1048  O   ASP A 138      29.119 -26.080   5.311  1.00154.67           O  
ATOM   1043  CB  ASP A 138      30.694 -24.671   3.692  1.00154.67           C  
ATOM   1044  CG  ASP A 138      31.776 -23.978   2.877  1.00154.67           C  
ATOM   1045  OD1 ASP A 138      32.964 -24.038   3.293  1.00154.67           O  
ATOM   1046  OD2 ASP A 138      31.425 -23.380   1.824  1.00154.67           O1-
ATOM   1049  N   ALA A 139      30.643 -26.270   6.968  1.00257.57           N  
ATOM   1050  CA  ALA A 139      29.683 -26.713   7.931  1.00257.57           C  
ATOM   1052  C   ALA A 139      30.388 -26.699   9.242  1.00257.57           C  
ATOM   1053  O   ALA A 139      31.596 -26.482   9.300  1.00257.57           O  
ATOM   1051  CB  ALA A 139      29.198 -28.154   7.693  1.00257.57           C  
ATOM   1054  N   SER A 140      29.642 -26.883  10.347  1.00194.93           N  
ATOM   1055  CA  SER A 140      30.314 -26.935  11.608  1.00194.93           C  
ATOM   1058  C   SER A 140      30.883 -28.312  11.720  1.00194.93           C  
ATOM   1059  O   SER A 140      30.214 -29.292  11.395  1.00194.93           O  
ATOM   1056  CB  SER A 140      29.381 -26.706  12.808  1.00194.93           C  
ATOM   1057  OG  SER A 140      30.114 -26.780  14.021  1.00194.93           O  
ATOM   1060  N   ALA A 141      32.148 -28.423  12.170  1.00246.96           N  
ATOM   1061  CA  ALA A 141      32.731 -29.722  12.312  1.00246.96           C  
ATOM   1063  C   ALA A 141      33.977 -29.561  13.113  1.00246.96           C  
ATOM   1064  O   ALA A 141      34.497 -28.455  13.252  1.00246.96           O  
ATOM   1062  CB  ALA A 141      33.132 -30.374  10.976  1.00246.96           C  
ATOM   1065  N   LEU A 142      34.482 -30.670  13.684  1.00 91.65           N  
ATOM   1066  CA  LEU A 142      35.686 -30.568  14.450  1.00 91.65           C  
ATOM   1071  C   LEU A 142      36.793 -31.182  13.656  1.00 91.65           C  
ATOM   1072  O   LEU A 142      36.716 -32.335  13.236  1.00 91.65           O  
ATOM   1067  CB  LEU A 142      35.639 -31.305  15.800  1.00 91.65           C  
ATOM   1068  CG  LEU A 142      34.636 -30.708  16.804  1.00 91.65           C  
ATOM   1069  CD1 LEU A 142      34.659 -31.480  18.134  1.00 91.65           C  
ATOM   1070  CD2 LEU A 142      34.859 -29.198  16.989  1.00 91.65           C  
ATOM   1073  N   LYS A 143      37.811 -30.364  13.340  1.00158.95           N  
ATOM   1074  CA  LYS A 143      39.003 -30.789  12.665  1.00158.95           C  
ATOM   1080  C   LYS A 143      39.953 -31.458  13.618  1.00158.95           C  
ATOM   1081  O   LYS A 143      40.698 -32.358  13.235  1.00158.95           O  
ATOM   1075  CB  LYS A 143      39.758 -29.630  11.989  1.00158.95           C  
ATOM   1076  CG  LYS A 143      40.935 -30.100  11.132  1.00158.95           C  
ATOM   1077  CD  LYS A 143      40.508 -30.975   9.951  1.00158.95           C  
ATOM   1078  CE  LYS A 143      39.443 -30.333   9.059  1.00158.95           C  
ATOM   1079  NZ  LYS A 143      39.094 -31.249   7.948  1.00158.95           N1+
ATOM   1082  N   THR A 144      39.977 -31.007  14.890  1.00 38.64           N  
ATOM   1083  CA  THR A 144      40.932 -31.524  15.833  1.00 38.64           C  
ATOM   1087  C   THR A 144      40.671 -32.982  16.013  1.00 38.64           C  
ATOM   1088  O   THR A 144      39.526 -33.404  16.160  1.00 38.64           O  
ATOM   1084  CB  THR A 144      40.842 -30.873  17.184  1.00 38.64           C  
ATOM   1086  CG2 THR A 144      41.899 -31.494  18.114  1.00 38.64           C  
ATOM   1085  OG1 THR A 144      41.057 -29.474  17.063  1.00 38.64           O  
ATOM   1089  N   ARG A 145      41.740 -33.805  15.992  1.00100.67           N  
ATOM   1090  CA  ARG A 145      41.509 -35.211  16.152  1.00100.67           C  
ATOM   1098  C   ARG A 145      42.500 -35.788  17.109  1.00100.67           C  
ATOM   1099  O   ARG A 145      43.563 -35.218  17.352  1.00100.67           O  
ATOM   1091  CB  ARG A 145      41.579 -36.018  14.843  1.00100.67           C  
ATOM   1092  CG  ARG A 145      42.911 -35.918  14.102  1.00100.67           C  
ATOM   1093  CD  ARG A 145      42.966 -36.802  12.855  1.00100.67           C  
ATOM   1094  NE  ARG A 145      41.735 -36.532  12.058  1.00100.67           N  
ATOM   1095  CZ  ARG A 145      41.331 -37.418  11.102  1.00100.67           C  
ATOM   1096  NH1 ARG A 145      42.061 -38.549  10.867  1.00100.67           N1+
ATOM   1097  NH2 ARG A 145      40.195 -37.179  10.384  1.00100.67           N  
ATOM   1100  N   ALA A 146      42.133 -36.940  17.711  1.00 39.22           N  
ATOM   1101  CA  ALA A 146      43.012 -37.612  18.623  1.00 39.22           C  
ATOM   1103  C   ALA A 146      43.226 -39.003  18.113  1.00 39.22           C  
ATOM   1104  O   ALA A 146      42.269 -39.698  17.771  1.00 39.22           O  
ATOM   1102  CB  ALA A 146      42.442 -37.736  20.046  1.00 39.22           C  
ATOM   1105  N   ARG A 147      44.499 -39.449  18.056  1.00 93.65           N  
ATOM   1106  CA  ARG A 147      44.759 -40.781  17.588  1.00 93.65           C  
ATOM   1114  C   ARG A 147      45.299 -41.572  18.735  1.00 93.65           C  
ATOM   1115  O   ARG A 147      46.155 -41.104  19.486  1.00 93.65           O  
ATOM   1107  CB  ARG A 147      45.791 -40.886  16.449  1.00 93.65           C  
ATOM   1108  CG  ARG A 147      47.215 -40.473  16.825  1.00 93.65           C  
ATOM   1109  CD  ARG A 147      48.229 -40.780  15.718  1.00 93.65           C  
ATOM   1110  NE  ARG A 147      49.597 -40.665  16.298  1.00 93.65           N  
ATOM   1111  CZ  ARG A 147      50.458 -39.699  15.863  1.00 93.65           C  
ATOM   1112  NH1 ARG A 147      50.080 -38.837  14.874  1.00 93.65           N1+
ATOM   1113  NH2 ARG A 147      51.705 -39.605  16.411  1.00 93.65           N  
ATOM   1116  N   LEU A 148      44.787 -42.805  18.905  1.00 47.32           N  
ATOM   1117  CA  LEU A 148      45.221 -43.637  19.988  1.00 47.32           C  
ATOM   1122  C   LEU A 148      46.584 -44.159  19.670  1.00 47.32           C  
ATOM   1123  O   LEU A 148      46.827 -44.686  18.584  1.00 47.32           O  
ATOM   1118  CB  LEU A 148      44.292 -44.842  20.219  1.00 47.32           C  
ATOM   1119  CG  LEU A 148      44.720 -45.756  21.385  1.00 47.32           C  
ATOM   1120  CD1 LEU A 148      44.635 -45.026  22.738  1.00 47.32           C  
ATOM   1121  CD2 LEU A 148      43.939 -47.080  21.372  1.00 47.32           C  
ATOM   1124  N   ASP A 149      47.513 -44.015  20.633  1.00 53.86           N  
ATOM   1125  CA  ASP A 149      48.842 -44.512  20.458  1.00 53.86           C  
ATOM   1130  C   ASP A 149      49.214 -45.207  21.727  1.00 53.86           C  
ATOM   1131  O   ASP A 149      49.873 -44.627  22.589  1.00 53.86           O  
ATOM   1126  CB  ASP A 149      49.879 -43.395  20.237  1.00 53.86           C  
ATOM   1127  CG  ASP A 149      51.242 -44.033  19.997  1.00 53.86           C  
ATOM   1128  OD1 ASP A 149      51.313 -45.290  19.956  1.00 53.86           O  
ATOM   1129  OD2 ASP A 149      52.233 -43.268  19.858  1.00 53.86           O1-
ATOM   1132  N   GLY A 150      48.797 -46.477  21.873  1.00 29.05           N  
ATOM   1133  CA  GLY A 150      49.153 -47.221  23.045  1.00 29.05           C  
ATOM   1134  C   GLY A 150      48.579 -46.555  24.254  1.00 29.05           C  
ATOM   1135  O   GLY A 150      47.364 -46.458  24.416  1.00 29.05           O  
ATOM   1136  N   ASP A 151      49.484 -46.126  25.151  1.00124.29           N  
ATOM   1137  CA  ASP A 151      49.212 -45.510  26.417  1.00124.29           C  
ATOM   1142  C   ASP A 151      48.616 -44.146  26.240  1.00124.29           C  
ATOM   1143  O   ASP A 151      47.852 -43.689  27.089  1.00124.29           O  
ATOM   1138  CB  ASP A 151      50.493 -45.342  27.250  1.00124.29           C  
ATOM   1139  CG  ASP A 151      50.081 -45.013  28.671  1.00124.29           C  
ATOM   1140  OD1 ASP A 151      48.855 -45.083  28.949  1.00124.29           O  
ATOM   1141  OD2 ASP A 151      50.977 -44.691  29.497  1.00124.29           O1-
ATOM   1144  N   HIS A 152      48.967 -43.431  25.155  1.00 60.53           N  
ATOM   1145  CA  HIS A 152      48.493 -42.079  25.068  1.00 60.53           C  
ATOM   1152  C   HIS A 152      47.747 -41.840  23.792  1.00 60.53           C  
ATOM   1153  O   HIS A 152      47.802 -42.629  22.851  1.00 60.53           O  
ATOM   1148  CB  HIS A 152      49.626 -41.040  25.072  1.00 60.53           C  
ATOM   1147  CG  HIS A 152      50.437 -41.040  26.330  1.00 60.53           C  
ATOM   1150  CD2 HIS A 152      50.448 -40.155  27.364  1.00 60.53           C  
ATOM   1146  ND1 HIS A 152      51.373 -42.000  26.647  1.00 60.53           N  
ATOM   1151  CE1 HIS A 152      51.901 -41.651  27.846  1.00 60.53           C  
ATOM   1149  NE2 HIS A 152      51.371 -40.539  28.321  1.00 60.53           N  
ATOM   1154  N   TYR A 153      46.993 -40.717  23.771  1.00 73.84           N  
ATOM   1155  CA  TYR A 153      46.299 -40.240  22.608  1.00 73.84           C  
ATOM   1164  C   TYR A 153      47.127 -39.108  22.076  1.00 73.84           C  
ATOM   1165  O   TYR A 153      47.703 -38.346  22.852  1.00 73.84           O  
ATOM   1156  CB  TYR A 153      44.904 -39.639  22.884  1.00 73.84           C  
ATOM   1157  CG  TYR A 153      43.897 -40.701  23.179  1.00 73.84           C  
ATOM   1158  CD1 TYR A 153      43.215 -41.315  22.150  1.00 73.84           C  
ATOM   1159  CD2 TYR A 153      43.612 -41.073  24.473  1.00 73.84           C  
ATOM   1160  CE1 TYR A 153      42.277 -42.287  22.404  1.00 73.84           C  
ATOM   1161  CE2 TYR A 153      42.675 -42.047  24.733  1.00 73.84           C  
ATOM   1162  CZ  TYR A 153      42.005 -42.656  23.700  1.00 73.84           C  
ATOM   1163  OH  TYR A 153      41.043 -43.654  23.969  1.00 73.84           O  
ATOM   1166  N   VAL A 154      47.256 -38.997  20.737  1.00 46.33           N  
ATOM   1167  CA  VAL A 154      48.001 -37.903  20.175  1.00 46.33           C  
ATOM   1171  C   VAL A 154      46.992 -36.950  19.603  1.00 46.33           C  
ATOM   1172  O   VAL A 154      46.144 -37.346  18.806  1.00 46.33           O  
ATOM   1168  CB  VAL A 154      48.919 -38.313  19.060  1.00 46.33           C  
ATOM   1169  CG1 VAL A 154      49.631 -37.060  18.524  1.00 46.33           C  
ATOM   1170  CG2 VAL A 154      49.873 -39.400  19.583  1.00 46.33           C  
ATOM   1173  N   ILE A 155      47.064 -35.655  19.984  1.00 52.79           N  
ATOM   1174  CA  ILE A 155      46.052 -34.735  19.543  1.00 52.79           C  
ATOM   1179  C   ILE A 155      46.660 -33.668  18.688  1.00 52.79           C  
ATOM   1180  O   ILE A 155      47.678 -33.072  19.038  1.00 52.79           O  
ATOM   1175  CB  ILE A 155      45.344 -34.046  20.679  1.00 52.79           C  
ATOM   1176  CG1 ILE A 155      44.621 -35.078  21.562  1.00 52.79           C  
ATOM   1177  CG2 ILE A 155      44.406 -32.978  20.091  1.00 52.79           C  
ATOM   1178  CD1 ILE A 155      44.078 -34.497  22.868  1.00 52.79           C  
ATOM   1181  N   ASP A 156      46.039 -33.422  17.514  1.00 51.72           N  
ATOM   1182  CA  ASP A 156      46.482 -32.402  16.605  1.00 51.72           C  
ATOM   1187  C   ASP A 156      45.277 -31.600  16.219  1.00 51.72           C  
ATOM   1188  O   ASP A 156      44.228 -32.164  15.911  1.00 51.72           O  
ATOM   1183  CB  ASP A 156      47.078 -32.965  15.305  1.00 51.72           C  
ATOM   1184  CG  ASP A 156      48.421 -33.595  15.635  1.00 51.72           C  
ATOM   1185  OD1 ASP A 156      49.324 -32.849  16.101  1.00 51.72           O  
ATOM   1186  OD2 ASP A 156      48.555 -34.832  15.440  1.00 51.72           O1-
ATOM   1189  N   GLY A 157      45.383 -30.254  16.232  1.00 26.27           N  
ATOM   1190  CA  GLY A 157      44.239 -29.479  15.839  1.00 26.27           C  
ATOM   1191  C   GLY A 157      44.379 -28.080  16.355  1.00 26.27           C  
ATOM   1192  O   GLY A 157      45.458 -27.664  16.773  1.00 26.27           O  
ATOM   1193  N   SER A 158      43.271 -27.307  16.309  1.00 34.32           N  
ATOM   1194  CA  SER A 158      43.290 -25.950  16.782  1.00 34.32           C  
ATOM   1197  C   SER A 158      41.932 -25.605  17.323  1.00 34.32           C  
ATOM   1198  O   SER A 158      40.944 -26.279  17.034  1.00 34.32           O  
ATOM   1195  CB  SER A 158      43.613 -24.922  15.684  1.00 34.32           C  
ATOM   1196  OG  SER A 158      42.588 -24.914  14.701  1.00 34.32           O  
ATOM   1199  N   LYS A 159      41.867 -24.535  18.148  1.00 94.75           N  
ATOM   1200  CA  LYS A 159      40.634 -24.084  18.735  1.00 94.75           C  
ATOM   1206  C   LYS A 159      40.654 -22.584  18.705  1.00 94.75           C  
ATOM   1207  O   LYS A 159      41.718 -21.980  18.587  1.00 94.75           O  
ATOM   1201  CB  LYS A 159      40.476 -24.512  20.207  1.00 94.75           C  
ATOM   1202  CG  LYS A 159      40.458 -26.030  20.411  1.00 94.75           C  
ATOM   1203  CD  LYS A 159      39.309 -26.745  19.695  1.00 94.75           C  
ATOM   1204  CE  LYS A 159      39.309 -28.262  19.907  1.00 94.75           C  
ATOM   1205  NZ  LYS A 159      38.172 -28.876  19.187  1.00 94.75           N1+
ATOM   1208  N   GLN A 160      39.469 -21.935  18.795  1.00 50.93           N  
ATOM   1209  CA  GLN A 160      39.439 -20.495  18.772  1.00 50.93           C  
ATOM   1215  C   GLN A 160      38.485 -20.011  19.827  1.00 50.93           C  
ATOM   1216  O   GLN A 160      37.569 -20.726  20.231  1.00 50.93           O  
ATOM   1210  CB  GLN A 160      38.987 -19.922  17.417  1.00 50.93           C  
ATOM   1211  CG  GLN A 160      39.099 -18.399  17.307  1.00 50.93           C  
ATOM   1212  CD  GLN A 160      38.766 -18.014  15.872  1.00 50.93           C  
ATOM   1214  NE2 GLN A 160      39.031 -16.730  15.509  1.00 50.93           N  
ATOM   1213  OE1 GLN A 160      38.290 -18.835  15.089  1.00 50.93           O  
ATOM   1217  N   PHE A 161      38.683 -18.756  20.284  1.00 67.12           N  
ATOM   1218  CA  PHE A 161      37.857 -18.121  21.277  1.00 67.12           C  
ATOM   1226  C   PHE A 161      37.757 -18.939  22.533  1.00 67.12           C  
ATOM   1227  O   PHE A 161      36.664 -19.130  23.065  1.00 67.12           O  
ATOM   1219  CB  PHE A 161      36.438 -17.816  20.764  1.00 67.12           C  
ATOM   1220  CG  PHE A 161      36.582 -16.754  19.727  1.00 67.12           C  
ATOM   1221  CD1 PHE A 161      36.625 -15.429  20.093  1.00 67.12           C  
ATOM   1222  CD2 PHE A 161      36.682 -17.081  18.395  1.00 67.12           C  
ATOM   1223  CE1 PHE A 161      36.759 -14.443  19.145  1.00 67.12           C  
ATOM   1224  CE2 PHE A 161      36.816 -16.098  17.443  1.00 67.12           C  
ATOM   1225  CZ  PHE A 161      36.858 -14.777  17.817  1.00 67.12           C  
ATOM   1228  N   ILE A 162      38.898 -19.426  23.067  1.00 95.38           N  
ATOM   1229  CA  ILE A 162      38.829 -20.225  24.263  1.00 95.38           C  
ATOM   1234  C   ILE A 162      39.185 -19.377  25.445  1.00 95.38           C  
ATOM   1235  O   ILE A 162      40.291 -18.847  25.542  1.00 95.38           O  
ATOM   1230  CB  ILE A 162      39.774 -21.398  24.272  1.00 95.38           C  
ATOM   1231  CG1 ILE A 162      39.438 -22.381  23.141  1.00 95.38           C  
ATOM   1232  CG2 ILE A 162      39.719 -22.051  25.663  1.00 95.38           C  
ATOM   1233  CD1 ILE A 162      39.762 -21.844  21.755  1.00 95.38           C  
ATOM   1236  N   THR A 163      38.237 -19.238  26.396  1.00116.08           N  
ATOM   1237  CA  THR A 163      38.489 -18.443  27.562  1.00116.08           C  
ATOM   1241  C   THR A 163      39.426 -19.204  28.457  1.00116.08           C  
ATOM   1242  O   THR A 163      39.284 -20.413  28.644  1.00116.08           O  
ATOM   1238  CB  THR A 163      37.249 -18.113  28.339  1.00116.08           C  
ATOM   1240  CG2 THR A 163      36.779 -19.373  29.078  1.00116.08           C  
ATOM   1239  OG1 THR A 163      37.519 -17.078  29.272  1.00116.08           O  
ATOM   1243  N   SER A 164      40.412 -18.488  29.037  1.00 59.57           N  
ATOM   1244  CA  SER A 164      41.402 -19.036  29.924  1.00 59.57           C  
ATOM   1247  C   SER A 164      42.218 -20.085  29.235  1.00 59.57           C  
ATOM   1248  O   SER A 164      42.713 -21.017  29.867  1.00 59.57           O  
ATOM   1245  CB  SER A 164      40.807 -19.625  31.212  1.00 59.57           C  
ATOM   1246  OG  SER A 164      40.198 -18.591  31.971  1.00 59.57           O  
ATOM   1249  N   GLY A 165      42.399 -19.952  27.910  1.00 42.22           N  
ATOM   1250  CA  GLY A 165      43.206 -20.894  27.192  1.00 42.22           C  
ATOM   1251  C   GLY A 165      44.631 -20.791  27.657  1.00 42.22           C  
ATOM   1252  O   GLY A 165      45.357 -21.783  27.670  1.00 42.22           O  
ATOM   1253  N   LYS A 166      45.119 -19.553  27.884  1.00 78.64           N  
ATOM   1254  CA  LYS A 166      46.460 -19.337  28.360  1.00 78.64           C  
ATOM   1260  C   LYS A 166      46.607 -19.469  29.852  1.00 78.64           C  
ATOM   1261  O   LYS A 166      47.479 -20.179  30.351  1.00 78.64           O  
ATOM   1255  CB  LYS A 166      46.987 -17.945  27.976  1.00 78.64           C  
ATOM   1256  CG  LYS A 166      48.456 -17.728  28.339  1.00 78.64           C  
ATOM   1257  CD  LYS A 166      49.060 -16.480  27.696  1.00 78.64           C  
ATOM   1258  CE  LYS A 166      50.529 -16.258  28.062  1.00 78.64           C  
ATOM   1259  NZ  LYS A 166      51.041 -15.042  27.393  1.00 78.64           N1+
ATOM   1262  N   ASN A 167      45.750 -18.740  30.595  1.00 76.09           N  
ATOM   1263  CA  ASN A 167      45.798 -18.613  32.029  1.00 76.09           C  
ATOM   1268  C   ASN A 167      45.299 -19.830  32.731  1.00 76.09           C  
ATOM   1269  O   ASN A 167      45.688 -20.085  33.870  1.00 76.09           O  
ATOM   1264  CB  ASN A 167      45.005 -17.409  32.562  1.00 76.09           C  
ATOM   1265  CG  ASN A 167      45.840 -16.173  32.287  1.00 76.09           C  
ATOM   1267  ND2 ASN A 167      45.169 -15.076  31.850  1.00 76.09           N  
ATOM   1266  OD1 ASN A 167      47.058 -16.186  32.457  1.00 76.09           O  
ATOM   1270  N   GLY A 168      44.377 -20.578  32.102  1.00 42.66           N  
ATOM   1271  CA  GLY A 168      43.805 -21.725  32.748  1.00 42.66           C  
ATOM   1272  C   GLY A 168      44.831 -22.810  32.870  1.00 42.66           C  
ATOM   1273  O   GLY A 168      45.763 -22.898  32.074  1.00 42.66           O  
ATOM   1274  N   ASN A 169      44.719 -23.604  33.956  1.00 84.72           N  
ATOM   1275  CA  ASN A 169      45.560 -24.739  34.220  1.00 84.72           C  
ATOM   1280  C   ASN A 169      45.090 -25.977  33.503  1.00 84.72           C  
ATOM   1281  O   ASN A 169      45.903 -26.749  32.999  1.00 84.72           O  
ATOM   1276  CB  ASN A 169      45.621 -25.057  35.720  1.00 84.72           C  
ATOM   1277  CG  ASN A 169      46.262 -23.854  36.402  1.00 84.72           C  
ATOM   1279  ND2 ASN A 169      47.608 -23.907  36.588  1.00 84.72           N  
ATOM   1278  OD1 ASN A 169      45.582 -22.892  36.758  1.00 84.72           O  
ATOM   1282  N   VAL A 170      43.758 -26.213  33.465  1.00 56.34           N  
ATOM   1283  CA  VAL A 170      43.238 -27.425  32.887  1.00 56.34           C  
ATOM   1287  C   VAL A 170      42.195 -27.072  31.872  1.00 56.34           C  
ATOM   1288  O   VAL A 170      41.323 -26.241  32.124  1.00 56.34           O  
ATOM   1284  CB  VAL A 170      42.572 -28.303  33.911  1.00 56.34           C  
ATOM   1285  CG1 VAL A 170      41.937 -29.512  33.206  1.00 56.34           C  
ATOM   1286  CG2 VAL A 170      43.610 -28.675  34.984  1.00 56.34           C  
ATOM   1289  N   VAL A 171      42.244 -27.717  30.688  1.00112.58           N  
ATOM   1290  CA  VAL A 171      41.282 -27.390  29.677  1.00112.58           C  
ATOM   1294  C   VAL A 171      40.697 -28.669  29.169  1.00112.58           C  
ATOM   1295  O   VAL A 171      41.394 -29.671  29.016  1.00112.58           O  
ATOM   1291  CB  VAL A 171      41.884 -26.660  28.509  1.00112.58           C  
ATOM   1292  CG1 VAL A 171      42.615 -27.662  27.602  1.00112.58           C  
ATOM   1293  CG2 VAL A 171      40.781 -25.855  27.809  1.00112.58           C  
ATOM   1296  N   ILE A 172      39.381 -28.669  28.885  1.00 76.15           N  
ATOM   1297  CA  ILE A 172      38.792 -29.865  28.374  1.00 76.15           C  
ATOM   1302  C   ILE A 172      38.741 -29.702  26.891  1.00 76.15           C  
ATOM   1303  O   ILE A 172      38.066 -28.818  26.366  1.00 76.15           O  
ATOM   1298  CB  ILE A 172      37.427 -30.125  28.935  1.00 76.15           C  
ATOM   1299  CG1 ILE A 172      37.576 -30.345  30.450  1.00 76.15           C  
ATOM   1300  CG2 ILE A 172      36.795 -31.318  28.197  1.00 76.15           C  
ATOM   1301  CD1 ILE A 172      36.266 -30.310  31.223  1.00 76.15           C  
ATOM   1304  N   VAL A 173      39.508 -30.555  26.182  1.00134.83           N  
ATOM   1305  CA  VAL A 173      39.595 -30.469  24.753  1.00134.83           C  
ATOM   1309  C   VAL A 173      38.777 -31.537  24.115  1.00134.83           C  
ATOM   1310  O   VAL A 173      38.764 -32.689  24.547  1.00134.83           O  
ATOM   1306  CB  VAL A 173      40.981 -30.579  24.188  1.00134.83           C  
ATOM   1307  CG1 VAL A 173      41.705 -29.244  24.359  1.00134.83           C  
ATOM   1308  CG2 VAL A 173      41.697 -31.722  24.920  1.00134.83           C  
ATOM   1311  N   PHE A 174      38.059 -31.143  23.046  1.00 65.08           N  
ATOM   1312  CA  PHE A 174      37.243 -32.058  22.309  1.00 65.08           C  
ATOM   1320  C   PHE A 174      37.935 -32.346  21.017  1.00 65.08           C  
ATOM   1321  O   PHE A 174      38.357 -31.435  20.306  1.00 65.08           O  
ATOM   1313  CB  PHE A 174      35.843 -31.510  21.993  1.00 65.08           C  
ATOM   1314  CG  PHE A 174      35.134 -31.441  23.298  1.00 65.08           C  
ATOM   1315  CD1 PHE A 174      35.389 -30.413  24.173  1.00 65.08           C  
ATOM   1316  CD2 PHE A 174      34.215 -32.405  23.646  1.00 65.08           C  
ATOM   1317  CE1 PHE A 174      34.737 -30.348  25.381  1.00 65.08           C  
ATOM   1318  CE2 PHE A 174      33.559 -32.343  24.852  1.00 65.08           C  
ATOM   1319  CZ  PHE A 174      33.823 -31.315  25.724  1.00 65.08           C  
ATOM   1322  N   ALA A 175      38.078 -33.647  20.689  1.00 46.47           N  
ATOM   1323  CA  ALA A 175      38.740 -34.019  19.470  1.00 46.47           C  
ATOM   1325  C   ALA A 175      38.049 -35.221  18.894  1.00 46.47           C  
ATOM   1326  O   ALA A 175      37.412 -35.991  19.611  1.00 46.47           O  
ATOM   1324  CB  ALA A 175      40.220 -34.393  19.672  1.00 46.47           C  
ATOM   1327  N   VAL A 176      38.160 -35.406  17.560  1.00 64.73           N  
ATOM   1328  CA  VAL A 176      37.489 -36.492  16.899  1.00 64.73           C  
ATOM   1332  C   VAL A 176      38.312 -37.744  16.987  1.00 64.73           C  
ATOM   1333  O   VAL A 176      39.477 -37.775  16.592  1.00 64.73           O  
ATOM   1329  CB  VAL A 176      37.249 -36.234  15.441  1.00 64.73           C  
ATOM   1330  CG1 VAL A 176      36.576 -37.472  14.828  1.00 64.73           C  
ATOM   1331  CG2 VAL A 176      36.433 -34.940  15.294  1.00 64.73           C  
ATOM   1334  N   THR A 177      37.735 -38.786  17.624  1.00 83.39           N  
ATOM   1335  CA  THR A 177      38.302 -40.103  17.683  1.00 83.39           C  
ATOM   1339  C   THR A 177      37.952 -40.916  16.467  1.00 83.39           C  
ATOM   1340  O   THR A 177      38.765 -41.713  16.002  1.00 83.39           O  
ATOM   1336  CB  THR A 177      37.884 -40.857  18.911  1.00 83.39           C  
ATOM   1338  CG2 THR A 177      38.430 -40.116  20.143  1.00 83.39           C  
ATOM   1337  OG1 THR A 177      36.469 -40.957  18.977  1.00 83.39           O  
ATOM   1341  N   ASP A 178      36.713 -40.775  15.940  1.00 65.41           N  
ATOM   1342  CA  ASP A 178      36.303 -41.568  14.809  1.00 65.41           C  
ATOM   1347  C   ASP A 178      35.556 -40.683  13.855  1.00 65.41           C  
ATOM   1348  O   ASP A 178      34.389 -40.364  14.070  1.00 65.41           O  
ATOM   1343  CB  ASP A 178      35.367 -42.726  15.209  1.00 65.41           C  
ATOM   1344  CG  ASP A 178      35.155 -43.654  14.020  1.00 65.41           C  
ATOM   1345  OD1 ASP A 178      35.465 -43.241  12.871  1.00 65.41           O  
ATOM   1346  OD2 ASP A 178      34.676 -44.797  14.250  1.00 65.41           O1-
ATOM   1349  N   PRO A 179      36.199 -40.291  12.790  1.00 70.15           N  
ATOM   1350  CA  PRO A 179      35.646 -39.413  11.791  1.00 70.15           C  
ATOM   1354  C   PRO A 179      34.446 -39.977  11.086  1.00 70.15           C  
ATOM   1355  O   PRO A 179      33.644 -39.197  10.575  1.00 70.15           O  
ATOM   1352  CB  PRO A 179      36.803 -39.096  10.841  1.00 70.15           C  
ATOM   1353  CG  PRO A 179      37.795 -40.255  11.051  1.00 70.15           C  
ATOM   1351  CD  PRO A 179      37.573 -40.670  12.514  1.00 70.15           C  
ATOM   1356  N   ALA A 180      34.324 -41.314  10.993  1.00 37.92           N  
ATOM   1357  CA  ALA A 180      33.219 -41.944  10.318  1.00 37.92           C  
ATOM   1359  C   ALA A 180      31.944 -41.704  11.071  1.00 37.92           C  
ATOM   1360  O   ALA A 180      30.885 -41.503  10.476  1.00 37.92           O  
ATOM   1358  CB  ALA A 180      33.392 -43.466  10.187  1.00 37.92           C  
ATOM   1361  N   ALA A 181      32.048 -41.736  12.412  1.00 62.42           N  
ATOM   1362  CA  ALA A 181      30.989 -41.658  13.383  1.00 62.42           C  
ATOM   1364  C   ALA A 181      30.261 -40.345  13.358  1.00 62.42           C  
ATOM   1365  O   ALA A 181      29.105 -40.277  13.772  1.00 62.42           O  
ATOM   1363  CB  ALA A 181      31.498 -41.873  14.819  1.00 62.42           C  
ATOM   1366  N   GLY A 182      30.921 -39.237  12.973  1.00 28.35           N  
ATOM   1367  CA  GLY A 182      30.207 -37.991  12.956  1.00 28.35           C  
ATOM   1368  C   GLY A 182      30.080 -37.505  14.369  1.00 28.35           C  
ATOM   1369  O   GLY A 182      31.061 -37.439  15.106  1.00 28.35           O  
ATOM   1370  N   LYS A 183      28.846 -37.151  14.776  1.00 94.85           N  
ATOM   1371  CA  LYS A 183      28.551 -36.614  16.076  1.00 94.85           C  
ATOM   1377  C   LYS A 183      28.903 -37.633  17.117  1.00 94.85           C  
ATOM   1378  O   LYS A 183      29.180 -37.279  18.260  1.00 94.85           O  
ATOM   1372  CB  LYS A 183      27.056 -36.311  16.275  1.00 94.85           C  
ATOM   1373  CG  LYS A 183      26.192 -37.576  16.267  1.00 94.85           C  
ATOM   1374  CD  LYS A 183      24.783 -37.373  16.826  1.00 94.85           C  
ATOM   1375  CE  LYS A 183      23.934 -38.647  16.823  1.00 94.85           C  
ATOM   1376  NZ  LYS A 183      22.608 -38.378  17.424  1.00 94.85           N1+
ATOM   1379  N   LYS A 184      28.798 -38.926  16.756  1.00133.79           N  
ATOM   1380  CA  LYS A 184      29.086 -40.054  17.605  1.00133.79           C  
ATOM   1386  C   LYS A 184      30.567 -40.190  17.852  1.00133.79           C  
ATOM   1387  O   LYS A 184      30.979 -40.890  18.771  1.00133.79           O  
ATOM   1381  CB  LYS A 184      28.640 -41.395  16.993  1.00133.79           C  
ATOM   1382  CG  LYS A 184      27.140 -41.503  16.708  1.00133.79           C  
ATOM   1383  CD  LYS A 184      26.681 -40.630  15.538  1.00133.79           C  
ATOM   1384  CE  LYS A 184      25.249 -40.917  15.085  1.00133.79           C  
ATOM   1385  NZ  LYS A 184      25.175 -42.263  14.472  1.00133.79           N1+
ATOM   1388  N   GLY A 185      31.385 -39.621  16.949  1.00 90.62           N  
ATOM   1389  CA  GLY A 185      32.825 -39.671  16.819  1.00 90.62           C  
ATOM   1390  C   GLY A 185      33.687 -38.928  17.813  1.00 90.62           C  
ATOM   1391  O   GLY A 185      34.896 -39.158  17.827  1.00 90.62           O  
ATOM   1392  N   ILE A 186      33.148 -37.935  18.547  1.00 77.73           N  
ATOM   1393  CA  ILE A 186      33.930 -37.035  19.367  1.00 77.73           C  
ATOM   1398  C   ILE A 186      34.230 -37.567  20.748  1.00 77.73           C  
ATOM   1399  O   ILE A 186      33.421 -38.273  21.349  1.00 77.73           O  
ATOM   1394  CB  ILE A 186      33.240 -35.716  19.551  1.00 77.73           C  
ATOM   1395  CG1 ILE A 186      32.955 -35.078  18.183  1.00 77.73           C  
ATOM   1396  CG2 ILE A 186      34.106 -34.841  20.471  1.00 77.73           C  
ATOM   1397  CD1 ILE A 186      31.973 -33.909  18.252  1.00 77.73           C  
ATOM   1400  N   SER A 187      35.440 -37.242  21.279  1.00 50.96           N  
ATOM   1401  CA  SER A 187      35.827 -37.623  22.616  1.00 50.96           C  
ATOM   1404  C   SER A 187      36.329 -36.402  23.344  1.00 50.96           C  
ATOM   1405  O   SER A 187      36.714 -35.411  22.725  1.00 50.96           O  
ATOM   1402  CB  SER A 187      36.948 -38.676  22.665  1.00 50.96           C  
ATOM   1403  OG  SER A 187      36.486 -39.906  22.126  1.00 50.96           O  
ATOM   1406  N   ALA A 188      36.327 -36.447  24.698  1.00 42.68           N  
ATOM   1407  CA  ALA A 188      36.755 -35.333  25.503  1.00 42.68           C  
ATOM   1409  C   ALA A 188      38.010 -35.716  26.233  1.00 42.68           C  
ATOM   1410  O   ALA A 188      38.190 -36.867  26.629  1.00 42.68           O  
ATOM   1408  CB  ALA A 188      35.722 -34.914  26.563  1.00 42.68           C  
ATOM   1411  N   PHE A 189      38.932 -34.744  26.418  1.00 67.14           N  
ATOM   1412  CA  PHE A 189      40.166 -35.050  27.088  1.00 67.14           C  
ATOM   1420  C   PHE A 189      40.470 -33.964  28.078  1.00 67.14           C  
ATOM   1421  O   PHE A 189      40.235 -32.785  27.817  1.00 67.14           O  
ATOM   1413  CB  PHE A 189      41.365 -35.143  26.126  1.00 67.14           C  
ATOM   1414  CG  PHE A 189      41.104 -36.262  25.172  1.00 67.14           C  
ATOM   1415  CD1 PHE A 189      41.439 -37.559  25.487  1.00 67.14           C  
ATOM   1416  CD2 PHE A 189      40.519 -36.009  23.951  1.00 67.14           C  
ATOM   1417  CE1 PHE A 189      41.194 -38.584  24.602  1.00 67.14           C  
ATOM   1418  CE2 PHE A 189      40.271 -37.028  23.061  1.00 67.14           C  
ATOM   1419  CZ  PHE A 189      40.609 -38.320  23.387  1.00 67.14           C  
ATOM   1422  N   ILE A 190      41.031 -34.340  29.248  1.00 64.02           N  
ATOM   1423  CA  ILE A 190      41.376 -33.347  30.227  1.00 64.02           C  
ATOM   1428  C   ILE A 190      42.823 -33.053  29.995  1.00 64.02           C  
ATOM   1429  O   ILE A 190      43.678 -33.927  30.151  1.00 64.02           O  
ATOM   1424  CB  ILE A 190      41.200 -33.807  31.646  1.00 64.02           C  
ATOM   1425  CG1 ILE A 190      39.729 -34.176  31.907  1.00 64.02           C  
ATOM   1426  CG2 ILE A 190      41.719 -32.698  32.578  1.00 64.02           C  
ATOM   1427  CD1 ILE A 190      39.516 -34.921  33.227  1.00 64.02           C  
ATOM   1430  N   VAL A 191      43.138 -31.806  29.586  1.00 75.82           N  
ATOM   1431  CA  VAL A 191      44.502 -31.514  29.242  1.00 75.82           C  
ATOM   1435  C   VAL A 191      45.050 -30.386  30.057  1.00 75.82           C  
ATOM   1436  O   VAL A 191      44.506 -29.283  30.089  1.00 75.82           O  
ATOM   1432  CB  VAL A 191      44.665 -31.158  27.793  1.00 75.82           C  
ATOM   1433  CG1 VAL A 191      46.146 -30.861  27.521  1.00 75.82           C  
ATOM   1434  CG2 VAL A 191      44.109 -32.314  26.941  1.00 75.82           C  
ATOM   1437  N   PRO A 192      46.152 -30.647  30.709  1.00 91.47           N  
ATOM   1438  CA  PRO A 192      46.815 -29.598  31.428  1.00 91.47           C  
ATOM   1442  C   PRO A 192      47.376 -28.677  30.392  1.00 91.47           C  
ATOM   1443  O   PRO A 192      47.816 -29.150  29.347  1.00 91.47           O  
ATOM   1440  CB  PRO A 192      47.866 -30.282  32.297  1.00 91.47           C  
ATOM   1441  CG  PRO A 192      47.269 -31.681  32.542  1.00 91.47           C  
ATOM   1439  CD  PRO A 192      46.400 -31.953  31.298  1.00 91.47           C  
ATOM   1444  N   THR A 193      47.385 -27.363  30.661  1.00 71.45           N  
ATOM   1445  CA  THR A 193      47.838 -26.384  29.712  1.00 71.45           C  
ATOM   1449  C   THR A 193      49.315 -26.507  29.502  1.00 71.45           C  
ATOM   1450  O   THR A 193      49.840 -26.012  28.508  1.00 71.45           O  
ATOM   1446  CB  THR A 193      47.501 -24.975  30.103  1.00 71.45           C  
ATOM   1448  CG2 THR A 193      45.967 -24.838  30.142  1.00 71.45           C  
ATOM   1447  OG1 THR A 193      48.069 -24.658  31.365  1.00 71.45           O  
ATOM   1451  N   ASP A 194      50.016 -27.106  30.483  1.00153.64           N  
ATOM   1452  CA  ASP A 194      51.439 -27.316  30.529  1.00153.64           C  
ATOM   1457  C   ASP A 194      51.872 -28.316  29.507  1.00153.64           C  
ATOM   1458  O   ASP A 194      53.030 -28.294  29.095  1.00153.64           O  
ATOM   1453  CB  ASP A 194      51.883 -27.923  31.865  1.00153.64           C  
ATOM   1454  CG  ASP A 194      51.461 -26.970  32.964  1.00153.64           C  
ATOM   1455  OD1 ASP A 194      52.078 -25.878  33.093  1.00153.64           O  
ATOM   1456  OD2 ASP A 194      50.499 -27.334  33.691  1.00153.64           O1-
ATOM   1459  N   THR A 195      50.973 -29.247  29.116  1.00140.33           N  
ATOM   1460  CA  THR A 195      51.327 -30.332  28.238  1.00140.33           C  
ATOM   1464  C   THR A 195      52.066 -29.829  27.045  1.00140.33           C  
ATOM   1465  O   THR A 195      51.701 -28.834  26.420  1.00140.33           O  
ATOM   1461  CB  THR A 195      50.152 -31.108  27.712  1.00140.33           C  
ATOM   1463  CG2 THR A 195      49.434 -31.806  28.871  1.00140.33           C  
ATOM   1462  OG1 THR A 195      49.261 -30.243  27.025  1.00140.33           O  
ATOM   1466  N   PRO A 196      53.125 -30.522  26.724  1.00 69.71           N  
ATOM   1467  CA  PRO A 196      53.890 -30.136  25.577  1.00 69.71           C  
ATOM   1471  C   PRO A 196      53.060 -30.370  24.360  1.00 69.71           C  
ATOM   1472  O   PRO A 196      52.363 -31.381  24.298  1.00 69.71           O  
ATOM   1469  CB  PRO A 196      55.187 -30.934  25.650  1.00 69.71           C  
ATOM   1470  CG  PRO A 196      55.380 -31.150  27.164  1.00 69.71           C  
ATOM   1468  CD  PRO A 196      53.952 -31.152  27.739  1.00 69.71           C  
ATOM   1473  N   GLY A 197      53.133 -29.453  23.378  1.00 21.52           N  
ATOM   1474  CA  GLY A 197      52.341 -29.580  22.192  1.00 21.52           C  
ATOM   1475  C   GLY A 197      51.133 -28.703  22.334  1.00 21.52           C  
ATOM   1476  O   GLY A 197      50.418 -28.458  21.363  1.00 21.52           O  
ATOM   1477  N   TYR A 198      50.878 -28.208  23.560  1.00 68.51           N  
ATOM   1478  CA  TYR A 198      49.778 -27.320  23.819  1.00 68.51           C  
ATOM   1487  C   TYR A 198      50.336 -25.953  23.560  1.00 68.51           C  
ATOM   1488  O   TYR A 198      51.344 -25.570  24.154  1.00 68.51           O  
ATOM   1479  CB  TYR A 198      49.329 -27.405  25.293  1.00 68.51           C  
ATOM   1480  CG  TYR A 198      48.146 -26.538  25.571  1.00 68.51           C  
ATOM   1481  CD1 TYR A 198      48.290 -25.194  25.832  1.00 68.51           C  
ATOM   1482  CD2 TYR A 198      46.883 -27.085  25.591  1.00 68.51           C  
ATOM   1483  CE1 TYR A 198      47.191 -24.410  26.099  1.00 68.51           C  
ATOM   1484  CE2 TYR A 198      45.781 -26.307  25.858  1.00 68.51           C  
ATOM   1485  CZ  TYR A 198      45.934 -24.966  26.111  1.00 68.51           C  
ATOM   1486  OH  TYR A 198      44.805 -24.166  26.387  1.00 68.51           O  
ATOM   1489  N   GLU A 199      49.695 -25.178  22.659  1.00 68.88           N  
ATOM   1490  CA  GLU A 199      50.257 -23.915  22.265  1.00 68.88           C  
ATOM   1496  C   GLU A 199      49.193 -22.864  22.225  1.00 68.88           C  
ATOM   1497  O   GLU A 199      48.097 -23.097  21.717  1.00 68.88           O  
ATOM   1491  CB  GLU A 199      50.836 -23.990  20.838  1.00 68.88           C  
ATOM   1492  CG  GLU A 199      51.348 -22.669  20.261  1.00 68.88           C  
ATOM   1493  CD  GLU A 199      51.679 -22.915  18.791  1.00 68.88           C  
ATOM   1494  OE1 GLU A 199      51.592 -24.095  18.357  1.00 68.88           O  
ATOM   1495  OE2 GLU A 199      52.019 -21.929  18.085  1.00 68.88           O1-
ATOM   1498  N   VAL A 200      49.507 -21.665  22.761  1.00 52.82           N  
ATOM   1499  CA  VAL A 200      48.596 -20.561  22.684  1.00 52.82           C  
ATOM   1503  C   VAL A 200      49.046 -19.782  21.493  1.00 52.82           C  
ATOM   1504  O   VAL A 200      50.101 -19.150  21.502  1.00 52.82           O  
ATOM   1500  CB  VAL A 200      48.661 -19.647  23.873  1.00 52.82           C  
ATOM   1501  CG1 VAL A 200      47.737 -18.443  23.625  1.00 52.82           C  
ATOM   1502  CG2 VAL A 200      48.303 -20.457  25.132  1.00 52.82           C  
ATOM   1505  N   MET A 201      48.269 -19.867  20.404  1.00138.01           N  
ATOM   1506  CA  MET A 201      48.618 -19.201  19.189  1.00138.01           C  
ATOM   1511  C   MET A 201      48.455 -17.721  19.331  1.00138.01           C  
ATOM   1512  O   MET A 201      49.280 -16.959  18.828  1.00138.01           O  
ATOM   1507  CB  MET A 201      47.823 -19.774  18.015  1.00138.01           C  
ATOM   1508  CG  MET A 201      48.154 -21.265  17.925  1.00138.01           C  
ATOM   1509  SD  MET A 201      47.342 -22.209  16.616  1.00138.01           S  
ATOM   1510  CE  MET A 201      48.386 -21.545  15.286  1.00138.01           C  
ATOM   1513  N   SER A 202      47.389 -17.266  20.021  0.42 49.88           N  
ATOM   1514  CA  SER A 202      47.224 -15.846  20.158  0.42 49.88           C  
ATOM   1517  C   SER A 202      46.255 -15.554  21.260  0.42 49.88           C  
ATOM   1518  O   SER A 202      45.373 -16.354  21.565  0.42 49.88           O  
ATOM   1515  CB  SER A 202      46.650 -15.180  18.894  0.42 49.88           C  
ATOM   1516  OG  SER A 202      46.442 -13.794  19.122  0.42 49.88           O  
ATOM   1519  N   VAL A 203      46.429 -14.380  21.903  1.00 50.10           N  
ATOM   1520  CA  VAL A 203      45.481 -13.892  22.864  1.00 50.10           C  
ATOM   1524  C   VAL A 203      44.852 -12.734  22.156  1.00 50.10           C  
ATOM   1525  O   VAL A 203      45.539 -11.790  21.774  1.00 50.10           O  
ATOM   1521  CB  VAL A 203      46.106 -13.374  24.128  1.00 50.10           C  
ATOM   1522  CG1 VAL A 203      45.005 -12.750  25.004  1.00 50.10           C  
ATOM   1523  CG2 VAL A 203      46.856 -14.531  24.813  1.00 50.10           C  
ATOM   1526  N   GLU A 204      43.523 -12.773  21.951  1.00 97.84           N  
ATOM   1527  CA  GLU A 204      42.926 -11.760  21.130  1.00 97.84           C  
ATOM   1533  C   GLU A 204      42.710 -10.477  21.858  1.00 97.84           C  
ATOM   1534  O   GLU A 204      42.412 -10.444  23.051  1.00 97.84           O  
ATOM   1528  CB  GLU A 204      41.591 -12.180  20.490  1.00 97.84           C  
ATOM   1529  CG  GLU A 204      41.761 -13.058  19.247  1.00 97.84           C  
ATOM   1530  CD  GLU A 204      42.255 -14.436  19.661  1.00 97.84           C  
ATOM   1531  OE1 GLU A 204      42.057 -14.799  20.851  1.00 97.84           O  
ATOM   1532  OE2 GLU A 204      42.834 -15.142  18.793  1.00 97.84           O1-
ATOM   1535  N   HIS A 205      42.894  -9.362  21.123  1.00 44.67           N  
ATOM   1536  CA  HIS A 205      42.603  -8.069  21.661  1.00 44.67           C  
ATOM   1543  C   HIS A 205      41.122  -7.924  21.531  1.00 44.67           C  
ATOM   1544  O   HIS A 205      40.555  -8.219  20.479  1.00 44.67           O  
ATOM   1539  CB  HIS A 205      43.258  -6.917  20.885  1.00 44.67           C  
ATOM   1538  CG  HIS A 205      44.755  -6.953  20.957  0.39 44.67           C  
ATOM   1541  CD2 HIS A 205      45.608  -6.317  21.806  0.79 44.67           C  
ATOM   1537  ND1 HIS A 205      45.549  -7.695  20.111  0.38 44.67           N  
ATOM   1542  CE1 HIS A 205      46.833  -7.475  20.487  0.60 44.67           C  
ATOM   1540  NE2 HIS A 205      46.919  -6.645  21.512  0.77 44.67           N  
ATOM   1545  N   LYS A 206      40.452  -7.453  22.597  1.00 71.84           N  
ATOM   1546  CA  LYS A 206      39.024  -7.380  22.527  0.46 71.84           C  
ATOM   1552  C   LYS A 206      38.581  -6.002  22.897  1.00 71.84           C  
ATOM   1553  O   LYS A 206      39.380  -5.157  23.299  1.00 71.84           O  
ATOM   1547  CB  LYS A 206      38.314  -8.345  23.492  0.46 71.84           C  
ATOM   1548  CG  LYS A 206      38.561  -9.821  23.178  0.46 71.84           C  
ATOM   1549  CD  LYS A 206      38.109 -10.762  24.295  0.46 71.84           C  
ATOM   1550  CE  LYS A 206      38.942 -10.645  25.573  0.46 71.84           C  
ATOM   1551  NZ  LYS A 206      38.435 -11.588  26.592  0.46 71.84           N1+
ATOM   1554  N   LEU A 207      37.269  -5.740  22.712  1.00156.78           N  
ATOM   1555  CA  LEU A 207      36.683  -4.485  23.089  1.00156.78           C  
ATOM   1560  C   LEU A 207      36.767  -4.358  24.571  1.00156.78           C  
ATOM   1561  O   LEU A 207      37.063  -3.284  25.092  1.00156.78           O  
ATOM   1556  CB  LEU A 207      35.176  -4.356  22.806  1.00156.78           C  
ATOM   1557  CG  LEU A 207      34.796  -4.153  21.338  1.00156.78           C  
ATOM   1558  CD1 LEU A 207      35.358  -2.824  20.815  1.00156.78           C  
ATOM   1559  CD2 LEU A 207      35.179  -5.370  20.490  1.00156.78           C  
ATOM   1562  N   GLY A 208      36.497  -5.460  25.296  1.00 31.57           N  
ATOM   1563  CA  GLY A 208      36.485  -5.351  26.724  1.00 31.57           C  
ATOM   1564  C   GLY A 208      36.813  -6.677  27.335  1.00 31.57           C  
ATOM   1565  O   GLY A 208      37.271  -7.598  26.659  1.00 31.57           O  
ATOM   1566  N   GLN A 209      36.575  -6.788  28.659  1.00 66.55           N  
ATOM   1567  CA  GLN A 209      36.898  -7.973  29.407  1.00 66.55           C  
ATOM   1573  C   GLN A 209      38.322  -8.325  29.104  1.00 66.55           C  
ATOM   1574  O   GLN A 209      38.663  -9.484  28.873  1.00 66.55           O  
ATOM   1568  CB  GLN A 209      35.996  -9.185  29.088  1.00 66.55           C  
ATOM   1569  CG  GLN A 209      34.532  -8.991  29.503  1.00 66.55           C  
ATOM   1570  CD  GLN A 209      33.770 -10.282  29.223  1.00 66.55           C  
ATOM   1572  NE2 GLN A 209      32.412 -10.218  29.296  1.00 66.55           N  
ATOM   1571  OE1 GLN A 209      34.367 -11.323  28.954  1.00 66.55           O  
ATOM   1575  N   HIS A 210      39.202  -7.311  29.151  1.00 60.39           N  
ATOM   1576  CA  HIS A 210      40.589  -7.442  28.806  1.00 60.39           C  
ATOM   1583  C   HIS A 210      41.270  -8.407  29.731  1.00 60.39           C  
ATOM   1584  O   HIS A 210      42.156  -9.148  29.308  1.00 60.39           O  
ATOM   1579  CB  HIS A 210      41.344  -6.103  28.906  1.00 60.39           C  
ATOM   1578  CG  HIS A 210      40.893  -5.083  27.897  1.00 60.39           C  
ATOM   1581  CD2 HIS A 210      40.281  -5.252  26.692  1.00 60.39           C  
ATOM   1577  ND1 HIS A 210      41.063  -3.725  28.043  1.00 60.39           N  
ATOM   1582  CE1 HIS A 210      40.550  -3.143  26.929  1.00 60.39           C  
ATOM   1580  NE2 HIS A 210      40.063  -4.030  26.081  1.00 60.39           N  
ATOM   1585  N   SER A 211      40.881  -8.425  31.020  1.00 97.43           N  
ATOM   1586  CA  SER A 211      41.578  -9.227  31.988  0.71 97.43           C  
ATOM   1589  C   SER A 211      41.428 -10.699  31.710  1.00 97.43           C  
ATOM   1590  O   SER A 211      42.282 -11.484  32.122  1.00 97.43           O  
ATOM   1587  CB  SER A 211      41.163  -8.963  33.446  0.71 97.43           C  
ATOM   1588  OG  SER A 211      39.855  -9.447  33.699  0.71 97.43           O  
ATOM   1591  N   SER A 212      40.353 -11.131  31.016  1.00 48.58           N  
ATOM   1592  CA  SER A 212      40.194 -12.542  30.762  1.00 48.58           C  
ATOM   1595  C   SER A 212      40.735 -12.854  29.401  1.00 48.58           C  
ATOM   1596  O   SER A 212      40.362 -12.230  28.410  1.00 48.58           O  
ATOM   1593  CB  SER A 212      38.728 -13.009  30.782  1.00 48.58           C  
ATOM   1594  OG  SER A 212      38.658 -14.403  30.520  1.00 48.58           O  
ATOM   1597  N   ASP A 213      41.642 -13.849  29.332  1.00133.71           N  
ATOM   1598  CA  ASP A 213      42.266 -14.223  28.092  1.00133.71           C  
ATOM   1603  C   ASP A 213      41.300 -15.001  27.253  1.00133.71           C  
ATOM   1604  O   ASP A 213      40.668 -15.946  27.723  1.00133.71           O  
ATOM   1599  CB  ASP A 213      43.461 -15.173  28.272  1.00133.71           C  
ATOM   1600  CG  ASP A 213      44.530 -14.503  29.114  1.00133.71           C  
ATOM   1601  OD1 ASP A 213      44.185 -13.569  29.887  1.00133.71           O  
ATOM   1602  OD2 ASP A 213      45.711 -14.927  29.003  1.00133.71           O1-
ATOM   1605  N   THR A 214      41.186 -14.619  25.966  1.00 58.05           N  
ATOM   1606  CA  THR A 214      40.414 -15.353  25.003  1.00 58.05           C  
ATOM   1610  C   THR A 214      41.440 -15.790  24.007  1.00 58.05           C  
ATOM   1611  O   THR A 214      42.094 -14.950  23.388  1.00 58.05           O  
ATOM   1607  CB  THR A 214      39.401 -14.513  24.283  1.00 58.05           C  
ATOM   1609  CG2 THR A 214      38.668 -15.385  23.248  1.00 58.05           C  
ATOM   1608  OG1 THR A 214      38.480 -13.957  25.211  1.00 58.05           O  
ATOM   1612  N   CYS A 215      41.603 -17.115  23.802  1.00 58.64           N  
ATOM   1613  CA  CYS A 215      42.754 -17.491  23.032  1.00 58.64           C  
ATOM   1616  C   CYS A 215      42.450 -18.432  21.915  1.00 58.64           C  
ATOM   1617  O   CYS A 215      41.422 -19.108  21.872  1.00 58.64           O  
ATOM   1614  CB  CYS A 215      43.835 -18.176  23.888  1.00 58.64           C  
ATOM   1615  SG  CYS A 215      44.430 -17.124  25.247  1.00 58.64           S  
ATOM   1618  N   ALA A 216      43.391 -18.456  20.950  1.00 40.87           N  
ATOM   1619  CA  ALA A 216      43.384 -19.391  19.869  1.00 40.87           C  
ATOM   1621  C   ALA A 216      44.428 -20.387  20.265  1.00 40.87           C  
ATOM   1622  O   ALA A 216      45.518 -20.007  20.690  1.00 40.87           O  
ATOM   1620  CB  ALA A 216      43.809 -18.785  18.521  1.00 40.87           C  
ATOM   1623  N   LEU A 217      44.111 -21.692  20.157  1.00 56.81           N  
ATOM   1624  CA  LEU A 217      45.032 -22.697  20.608  1.00 56.81           C  
ATOM   1629  C   LEU A 217      45.435 -23.560  19.455  1.00 56.81           C  
ATOM   1630  O   LEU A 217      44.710 -23.694  18.469  1.00 56.81           O  
ATOM   1625  CB  LEU A 217      44.418 -23.631  21.667  1.00 56.81           C  
ATOM   1626  CG  LEU A 217      44.014 -22.910  22.967  1.00 56.81           C  
ATOM   1627  CD1 LEU A 217      43.409 -23.889  23.984  1.00 56.81           C  
ATOM   1628  CD2 LEU A 217      45.190 -22.110  23.549  1.00 56.81           C  
ATOM   1631  N   GLY A 218      46.638 -24.161  19.558  1.00 32.21           N  
ATOM   1632  CA  GLY A 218      47.101 -25.065  18.545  1.00 32.21           C  
ATOM   1633  C   GLY A 218      47.635 -26.271  19.250  1.00 32.21           C  
ATOM   1634  O   GLY A 218      48.298 -26.152  20.280  1.00 32.21           O  
ATOM   1635  N   PHE A 219      47.350 -27.476  18.712  1.00 78.80           N  
ATOM   1636  CA  PHE A 219      47.848 -28.666  19.341  1.00 78.80           C  
ATOM   1644  C   PHE A 219      48.687 -29.361  18.323  1.00 78.80           C  
ATOM   1645  O   PHE A 219      48.226 -29.644  17.216  1.00 78.80           O  
ATOM   1637  CB  PHE A 219      46.755 -29.676  19.732  1.00 78.80           C  
ATOM   1638  CG  PHE A 219      45.752 -28.987  20.594  1.00 78.80           C  
ATOM   1639  CD1 PHE A 219      46.074 -28.567  21.862  1.00 78.80           C  
ATOM   1640  CD2 PHE A 219      44.470 -28.789  20.131  1.00 78.80           C  
ATOM   1641  CE1 PHE A 219      45.135 -27.936  22.646  1.00 78.80           C  
ATOM   1642  CE2 PHE A 219      43.527 -28.162  20.911  1.00 78.80           C  
ATOM   1643  CZ  PHE A 219      43.861 -27.731  22.172  1.00 78.80           C  
ATOM   1646  N   THR A 220      49.956 -29.645  18.667  1.00123.98           N  
ATOM   1647  CA  THR A 220      50.783 -30.342  17.733  1.00123.98           C  
ATOM   1651  C   THR A 220      51.427 -31.489  18.453  1.00123.98           C  
ATOM   1652  O   THR A 220      52.148 -31.299  19.433  1.00123.98           O  
ATOM   1648  CB  THR A 220      51.829 -29.452  17.113  1.00123.98           C  
ATOM   1650  CG2 THR A 220      52.832 -28.971  18.175  1.00123.98           C  
ATOM   1649  OG1 THR A 220      52.493 -30.139  16.067  1.00123.98           O  
ATOM   1653  N   ASN A 221      51.147 -32.724  17.980  1.00 53.83           N  
ATOM   1654  CA  ASN A 221      51.701 -33.927  18.538  1.00 53.83           C  
ATOM   1659  C   ASN A 221      51.520 -33.889  20.026  1.00 53.83           C  
ATOM   1660  O   ASN A 221      52.434 -34.222  20.780  1.00 53.83           O  
ATOM   1655  CB  ASN A 221      53.201 -34.098  18.237  1.00 53.83           C  
ATOM   1656  CG  ASN A 221      53.613 -35.526  18.593  1.00 53.83           C  
ATOM   1658  ND2 ASN A 221      54.798 -35.956  18.084  1.00 53.83           N  
ATOM   1657  OD1 ASN A 221      52.910 -36.248  19.298  1.00 53.83           O  
ATOM   1661  N   MET A 222      50.319 -33.496  20.497  1.00 60.62           N  
ATOM   1662  CA  MET A 222      50.129 -33.358  21.914  1.00 60.62           C  
ATOM   1667  C   MET A 222      49.711 -34.676  22.469  1.00 60.62           C  
ATOM   1668  O   MET A 222      48.626 -35.168  22.167  1.00 60.62           O  
ATOM   1663  CB  MET A 222      49.050 -32.326  22.299  1.00 60.62           C  
ATOM   1664  CG  MET A 222      48.849 -32.174  23.809  1.00 60.62           C  
ATOM   1665  SD  MET A 222      47.626 -30.917  24.283  1.00 60.62           S  
ATOM   1666  CE  MET A 222      46.199 -31.818  23.614  1.00 60.62           C  
ATOM   1669  N   ARG A 223      50.564 -35.267  23.330  1.00124.07           N  
ATOM   1670  CA  ARG A 223      50.267 -36.570  23.844  1.00124.07           C  
ATOM   1678  C   ARG A 223      49.554 -36.430  25.151  1.00124.07           C  
ATOM   1679  O   ARG A 223      50.022 -35.753  26.066  1.00124.07           O  
ATOM   1671  CB  ARG A 223      51.520 -37.427  24.090  1.00124.07           C  
ATOM   1672  CG  ARG A 223      52.290 -37.748  22.808  1.00124.07           C  
ATOM   1673  CD  ARG A 223      53.520 -38.632  23.024  1.00124.07           C  
ATOM   1674  NE  ARG A 223      53.036 -40.029  23.212  1.00124.07           N  
ATOM   1675  CZ  ARG A 223      52.755 -40.800  22.122  1.00124.07           C  
ATOM   1676  NH1 ARG A 223      52.907 -40.287  20.867  1.00124.07           N1+
ATOM   1677  NH2 ARG A 223      52.319 -42.083  22.288  1.00124.07           N  
ATOM   1680  N   VAL A 224      48.372 -37.070  25.251  1.00122.59           N  
ATOM   1681  CA  VAL A 224      47.602 -37.071  26.461  1.00122.59           C  
ATOM   1685  C   VAL A 224      47.431 -38.489  26.897  1.00122.59           C  
ATOM   1686  O   VAL A 224      47.199 -39.384  26.088  1.00122.59           O  
ATOM   1682  CB  VAL A 224      46.233 -36.472  26.320  1.00122.59           C  
ATOM   1683  CG1 VAL A 224      46.358 -34.948  26.252  1.00122.59           C  
ATOM   1684  CG2 VAL A 224      45.603 -37.044  25.043  1.00122.59           C  
ATOM   1687  N   PRO A 225      47.526 -38.713  28.176  1.00 72.14           N  
ATOM   1688  CA  PRO A 225      47.407 -40.055  28.663  1.00 72.14           C  
ATOM   1692  C   PRO A 225      46.007 -40.534  28.464  1.00 72.14           C  
ATOM   1693  O   PRO A 225      45.082 -39.731  28.557  1.00 72.14           O  
ATOM   1690  CB  PRO A 225      47.853 -40.008  30.122  1.00 72.14           C  
ATOM   1691  CG  PRO A 225      48.845 -38.829  30.157  1.00 72.14           C  
ATOM   1689  CD  PRO A 225      48.368 -37.893  29.033  1.00 72.14           C  
ATOM   1694  N   VAL A 226      45.837 -41.846  28.218  1.00 48.11           N  
ATOM   1695  CA  VAL A 226      44.544 -42.425  27.992  1.00 48.11           C  
ATOM   1699  C   VAL A 226      43.717 -42.204  29.217  1.00 48.11           C  
ATOM   1700  O   VAL A 226      42.497 -42.089  29.136  1.00 48.11           O  
ATOM   1696  CB  VAL A 226      44.574 -43.904  27.735  1.00 48.11           C  
ATOM   1697  CG1 VAL A 226      43.129 -44.430  27.784  1.00 48.11           C  
ATOM   1698  CG2 VAL A 226      45.248 -44.150  26.376  1.00 48.11           C  
ATOM   1701  N   GLU A 227      44.372 -42.147  30.388  1.00104.10           N  
ATOM   1702  CA  GLU A 227      43.725 -41.973  31.658  1.00104.10           C  
ATOM   1708  C   GLU A 227      43.016 -40.650  31.688  1.00104.10           C  
ATOM   1709  O   GLU A 227      42.089 -40.461  32.471  1.00104.10           O  
ATOM   1703  CB  GLU A 227      44.722 -42.020  32.830  1.00104.10           C  
ATOM   1704  CG  GLU A 227      45.824 -40.962  32.747  1.00104.10           C  
ATOM   1705  CD  GLU A 227      46.809 -41.220  33.880  1.00104.10           C  
ATOM   1706  OE1 GLU A 227      46.357 -41.656  34.973  1.00104.10           O  
ATOM   1707  OE2 GLU A 227      48.029 -40.990  33.667  1.00104.10           O1-
ATOM   1710  N   ASN A 228      43.507 -39.677  30.900  1.00 94.45           N  
ATOM   1711  CA  ASN A 228      42.983 -38.341  30.782  1.00 94.45           C  
ATOM   1716  C   ASN A 228      41.723 -38.261  29.958  1.00 94.45           C  
ATOM   1717  O   ASN A 228      41.084 -37.209  29.947  1.00 94.45           O  
ATOM   1712  CB  ASN A 228      44.003 -37.344  30.206  1.00 94.45           C  
ATOM   1713  CG  ASN A 228      45.042 -37.118  31.294  1.00 94.45           C  
ATOM   1715  ND2 ASN A 228      46.115 -36.351  30.963  1.00 94.45           N  
ATOM   1714  OD1 ASN A 228      44.892 -37.597  32.416  1.00 94.45           O  
ATOM   1718  N   ARG A 229      41.359 -39.291  29.161  1.00129.20           N  
ATOM   1719  CA  ARG A 229      40.171 -39.061  28.384  1.00129.20           C  
ATOM   1727  C   ARG A 229      38.987 -39.069  29.295  1.00129.20           C  
ATOM   1728  O   ARG A 229      38.854 -39.914  30.181  1.00129.20           O  
ATOM   1720  CB  ARG A 229      39.881 -40.032  27.225  1.00129.20           C  
ATOM   1721  CG  ARG A 229      39.489 -41.452  27.615  1.00129.20           C  
ATOM   1722  CD  ARG A 229      38.857 -42.197  26.435  1.00129.20           C  
ATOM   1723  NE  ARG A 229      38.059 -43.326  26.983  1.00129.20           N  
ATOM   1724  CZ  ARG A 229      38.451 -44.615  26.766  1.00129.20           C  
ATOM   1725  NH1 ARG A 229      39.572 -44.876  26.033  1.00129.20           N1+
ATOM   1726  NH2 ARG A 229      37.709 -45.643  27.273  1.00129.20           N  
ATOM   1729  N   LEU A 230      38.071 -38.106  29.079  1.00 56.90           N  
ATOM   1730  CA  LEU A 230      36.933 -37.970  29.931  1.00 56.90           C  
ATOM   1735  C   LEU A 230      35.796 -38.676  29.267  1.00 56.90           C  
ATOM   1736  O   LEU A 230      35.352 -38.284  28.191  1.00 56.90           O  
ATOM   1731  CB  LEU A 230      36.550 -36.492  30.136  1.00 56.90           C  
ATOM   1732  CG  LEU A 230      35.358 -36.249  31.075  1.00 56.90           C  
ATOM   1733  CD1 LEU A 230      35.666 -36.726  32.502  1.00 56.90           C  
ATOM   1734  CD2 LEU A 230      34.924 -34.774  31.034  1.00 56.90           C  
ATOM   1737  N   GLY A 231      35.300 -39.755  29.904  1.00 23.92           N  
ATOM   1738  CA  GLY A 231      34.200 -40.497  29.365  1.00 23.92           C  
ATOM   1739  C   GLY A 231      34.718 -41.491  28.375  1.00 23.92           C  
ATOM   1740  O   GLY A 231      35.921 -41.589  28.130  1.00 23.92           O  
ATOM   1741  N   ALA A 232      33.789 -42.265  27.782  1.00 29.12           N  
ATOM   1742  CA  ALA A 232      34.135 -43.259  26.810  1.00 29.12           C  
ATOM   1744  C   ALA A 232      34.380 -42.572  25.509  1.00 29.12           C  
ATOM   1745  O   ALA A 232      33.966 -41.432  25.303  1.00 29.12           O  
ATOM   1743  CB  ALA A 232      33.027 -44.300  26.581  1.00 29.12           C  
ATOM   1746  N   GLU A 233      35.097 -43.250  24.593  1.00 40.70           N  
ATOM   1747  CA  GLU A 233      35.304 -42.640  23.314  1.00 40.70           C  
ATOM   1753  C   GLU A 233      33.953 -42.512  22.685  1.00 40.70           C  
ATOM   1754  O   GLU A 233      33.133 -43.425  22.759  1.00 40.70           O  
ATOM   1748  CB  GLU A 233      36.205 -43.459  22.371  1.00 40.70           C  
ATOM   1749  CG  GLU A 233      37.666 -43.520  22.824  1.00 40.70           C  
ATOM   1750  CD  GLU A 233      38.436 -44.351  21.808  1.00 40.70           C  
ATOM   1751  OE1 GLU A 233      37.774 -44.972  20.934  1.00 40.70           O  
ATOM   1752  OE2 GLU A 233      39.694 -44.374  21.889  1.00 40.70           O1-
ATOM   1755  N   GLY A 234      33.684 -41.347  22.063  1.00 32.46           N  
ATOM   1756  CA  GLY A 234      32.428 -41.112  21.403  1.00 32.46           C  
ATOM   1757  C   GLY A 234      31.501 -40.328  22.292  1.00 32.46           C  
ATOM   1758  O   GLY A 234      30.465 -39.841  21.844  1.00 32.46           O  
ATOM   1759  N   GLU A 235      31.844 -40.200  23.584  1.00 86.54           N  
ATOM   1760  CA  GLU A 235      31.043 -39.509  24.560  1.00 86.54           C  
ATOM   1766  C   GLU A 235      31.134 -38.011  24.426  1.00 86.54           C  
ATOM   1767  O   GLU A 235      30.352 -37.286  25.038  1.00 86.54           O  
ATOM   1761  CB  GLU A 235      31.372 -39.888  26.013  1.00 86.54           C  
ATOM   1762  CG  GLU A 235      30.292 -39.417  26.990  1.00 86.54           C  
ATOM   1763  CD  GLU A 235      30.477 -40.149  28.311  1.00 86.54           C  
ATOM   1764  OE1 GLU A 235      31.476 -40.909  28.434  1.00 86.54           O  
ATOM   1765  OE2 GLU A 235      29.618 -39.959  29.213  1.00 86.54           O1-
ATOM   1768  N   GLY A 236      32.112 -37.505  23.650  1.00 47.27           N  
ATOM   1769  CA  GLY A 236      32.442 -36.102  23.594  1.00 47.27           C  
ATOM   1770  C   GLY A 236      31.275 -35.217  23.254  1.00 47.27           C  
ATOM   1771  O   GLY A 236      31.164 -34.120  23.799  1.00 47.27           O  
ATOM   1772  N   TYR A 237      30.395 -35.636  22.331  1.00 52.62           N  
ATOM   1773  CA  TYR A 237      29.283 -34.822  21.918  1.00 52.62           C  
ATOM   1782  C   TYR A 237      28.380 -34.574  23.092  1.00 52.62           C  
ATOM   1783  O   TYR A 237      27.957 -33.444  23.332  1.00 52.62           O  
ATOM   1774  CB  TYR A 237      28.483 -35.534  20.809  1.00 52.62           C  
ATOM   1775  CG  TYR A 237      27.321 -34.710  20.370  1.00 52.62           C  
ATOM   1776  CD1 TYR A 237      27.500 -33.604  19.572  1.00 52.62           C  
ATOM   1777  CD2 TYR A 237      26.044 -35.071  20.733  1.00 52.62           C  
ATOM   1778  CE1 TYR A 237      26.420 -32.856  19.161  1.00 52.62           C  
ATOM   1779  CE2 TYR A 237      24.961 -34.329  20.326  1.00 52.62           C  
ATOM   1780  CZ  TYR A 237      25.149 -33.218  19.539  1.00 52.62           C  
ATOM   1781  OH  TYR A 237      24.042 -32.453  19.117  1.00 52.62           O  
ATOM   1784  N   LYS A 238      28.074 -35.629  23.868  1.00120.50           N  
ATOM   1785  CA  LYS A 238      27.197 -35.517  25.000  1.00120.50           C  
ATOM   1791  C   LYS A 238      27.823 -34.613  26.018  1.00120.50           C  
ATOM   1792  O   LYS A 238      27.151 -33.772  26.613  1.00120.50           O  
ATOM   1786  CB  LYS A 238      26.935 -36.887  25.661  1.00120.50           C  
ATOM   1787  CG  LYS A 238      25.895 -36.885  26.785  1.00120.50           C  
ATOM   1788  CD  LYS A 238      26.310 -36.124  28.046  1.00120.50           C  
ATOM   1789  CE  LYS A 238      25.242 -36.139  29.141  1.00120.50           C  
ATOM   1790  NZ  LYS A 238      25.076 -37.512  29.668  1.00120.50           N1+
ATOM   1793  N   ILE A 239      29.143 -34.762  26.234  1.00 43.43           N  
ATOM   1794  CA  ILE A 239      29.857 -33.997  27.218  1.00 43.43           C  
ATOM   1799  C   ILE A 239      29.826 -32.546  26.855  1.00 43.43           C  
ATOM   1800  O   ILE A 239      29.656 -31.686  27.718  1.00 43.43           O  
ATOM   1795  CB  ILE A 239      31.303 -34.394  27.331  1.00 43.43           C  
ATOM   1796  CG1 ILE A 239      31.426 -35.857  27.785  1.00 43.43           C  
ATOM   1797  CG2 ILE A 239      32.003 -33.398  28.274  1.00 43.43           C  
ATOM   1798  CD1 ILE A 239      32.845 -36.413  27.670  1.00 43.43           C  
ATOM   1801  N   ALA A 240      29.993 -32.230  25.558  1.00 41.36           N  
ATOM   1802  CA  ALA A 240      30.063 -30.859  25.141  1.00 41.36           C  
ATOM   1804  C   ALA A 240      28.782 -30.153  25.487  1.00 41.36           C  
ATOM   1805  O   ALA A 240      28.796 -28.997  25.900  1.00 41.36           O  
ATOM   1803  CB  ALA A 240      30.277 -30.712  23.625  1.00 41.36           C  
ATOM   1806  N   LEU A 241      27.643 -30.835  25.275  1.00 86.19           N  
ATOM   1807  CA  LEU A 241      26.291 -30.384  25.489  1.00 86.19           C  
ATOM   1812  C   LEU A 241      25.877 -30.371  26.934  1.00 86.19           C  
ATOM   1813  O   LEU A 241      24.862 -29.773  27.283  1.00 86.19           O  
ATOM   1808  CB  LEU A 241      25.265 -31.231  24.723  1.00 86.19           C  
ATOM   1809  CG  LEU A 241      25.459 -31.147  23.198  1.00 86.19           C  
ATOM   1810  CD1 LEU A 241      24.372 -31.932  22.446  1.00 86.19           C  
ATOM   1811  CD2 LEU A 241      25.578 -29.686  22.734  1.00 86.19           C  
ATOM   1814  N   ALA A 242      26.612 -31.070  27.811  1.00 78.06           N  
ATOM   1815  CA  ALA A 242      26.185 -31.320  29.159  1.00 78.06           C  
ATOM   1817  C   ALA A 242      25.882 -30.076  29.944  1.00 78.06           C  
ATOM   1818  O   ALA A 242      25.000 -30.128  30.798  1.00 78.06           O  
ATOM   1816  CB  ALA A 242      27.221 -32.119  29.970  1.00 78.06           C  
ATOM   1819  N   ASN A 243      26.598 -28.946  29.763  1.00152.04           N  
ATOM   1820  CA  ASN A 243      26.263 -27.855  30.642  1.00152.04           C  
ATOM   1825  C   ASN A 243      25.852 -26.621  29.891  1.00152.04           C  
ATOM   1826  O   ASN A 243      26.270 -25.513  30.229  1.00152.04           O  
ATOM   1821  CB  ASN A 243      27.436 -27.455  31.548  1.00152.04           C  
ATOM   1822  CG  ASN A 243      27.686 -28.616  32.497  1.00152.04           C  
ATOM   1824  ND2 ASN A 243      26.958 -28.628  33.646  1.00152.04           N  
ATOM   1823  OD1 ASN A 243      28.503 -29.494  32.223  1.00152.04           O  
ATOM   1827  N   LEU A 244      24.970 -26.754  28.889  1.00121.17           N  
ATOM   1828  CA  LEU A 244      24.524 -25.581  28.195  1.00121.17           C  
ATOM   1833  C   LEU A 244      23.746 -24.713  29.134  1.00121.17           C  
ATOM   1834  O   LEU A 244      23.895 -23.491  29.132  1.00121.17           O  
ATOM   1829  CB  LEU A 244      23.603 -25.895  27.004  1.00121.17           C  
ATOM   1830  CG  LEU A 244      24.343 -26.296  25.717  1.00121.17           C  
ATOM   1831  CD1 LEU A 244      25.338 -27.433  25.951  1.00121.17           C  
ATOM   1832  CD2 LEU A 244      23.339 -26.625  24.603  1.00121.17           C  
ATOM   1835  N   GLU A 245      22.878 -25.324  29.958  1.00151.82           N  
ATOM   1836  CA  GLU A 245      22.037 -24.552  30.822  1.00151.82           C  
ATOM   1842  C   GLU A 245      22.813 -23.825  31.880  1.00151.82           C  
ATOM   1843  O   GLU A 245      22.582 -22.638  32.103  1.00151.82           O  
ATOM   1837  CB  GLU A 245      20.916 -25.387  31.469  1.00151.82           C  
ATOM   1838  CG  GLU A 245      21.359 -26.748  31.997  1.00151.82           C  
ATOM   1839  CD  GLU A 245      21.244 -27.754  30.857  1.00151.82           C  
ATOM   1840  OE1 GLU A 245      20.090 -28.100  30.489  1.00151.82           O  
ATOM   1841  OE2 GLU A 245      22.307 -28.187  30.340  1.00151.82           O1-
ATOM   1844  N   GLY A 246      23.773 -24.500  32.540  1.00 28.81           N  
ATOM   1845  CA  GLY A 246      24.509 -23.884  33.611  1.00 28.81           C  
ATOM   1846  C   GLY A 246      25.295 -22.722  33.087  1.00 28.81           C  
ATOM   1847  O   GLY A 246      25.374 -21.674  33.727  1.00 28.81           O  
ATOM   1848  N   GLY A 247      25.924 -22.891  31.910  1.00 27.78           N  
ATOM   1849  CA  GLY A 247      26.731 -21.842  31.354  1.00 27.78           C  
ATOM   1850  C   GLY A 247      25.874 -20.661  31.010  1.00 27.78           C  
ATOM   1851  O   GLY A 247      26.231 -19.515  31.280  1.00 27.78           O  
ATOM   1852  N   ARG A 248      24.707 -20.908  30.392  1.00 85.68           N  
ATOM   1853  CA  ARG A 248      23.863 -19.832  29.952  1.00 85.68           C  
ATOM   1861  C   ARG A 248      23.321 -19.084  31.130  1.00 85.68           C  
ATOM   1862  O   ARG A 248      23.183 -17.860  31.091  1.00 85.68           O  
ATOM   1854  CB  ARG A 248      22.706 -20.327  29.067  1.00 85.68           C  
ATOM   1855  CG  ARG A 248      23.223 -20.864  27.729  1.00 85.68           C  
ATOM   1856  CD  ARG A 248      22.153 -21.413  26.783  1.00 85.68           C  
ATOM   1857  NE  ARG A 248      22.862 -21.841  25.544  1.00 85.68           N  
ATOM   1858  CZ  ARG A 248      22.267 -22.693  24.659  1.00 85.68           C  
ATOM   1859  NH1 ARG A 248      21.016 -23.175  24.910  1.00 85.68           N1+
ATOM   1860  NH2 ARG A 248      22.927 -23.066  23.523  1.00 85.68           N  
ATOM   1863  N   ILE A 249      22.986 -19.803  32.214  1.00 35.62           N  
ATOM   1864  CA  ILE A 249      22.462 -19.164  33.386  1.00 35.62           C  
ATOM   1869  C   ILE A 249      23.523 -18.264  33.945  1.00 35.62           C  
ATOM   1870  O   ILE A 249      23.244 -17.136  34.353  1.00 35.62           O  
ATOM   1865  CB  ILE A 249      22.068 -20.151  34.447  1.00 35.62           C  
ATOM   1866  CG1 ILE A 249      20.931 -21.048  33.926  1.00 35.62           C  
ATOM   1867  CG2 ILE A 249      21.715 -19.376  35.727  1.00 35.62           C  
ATOM   1868  CD1 ILE A 249      20.662 -22.272  34.799  1.00 35.62           C  
ATOM   1871  N   GLY A 250      24.781 -18.742  33.974  1.00 27.86           N  
ATOM   1872  CA  GLY A 250      25.858 -17.980  34.546  1.00 27.86           C  
ATOM   1873  C   GLY A 250      26.077 -16.702  33.792  1.00 27.86           C  
ATOM   1874  O   GLY A 250      26.296 -15.650  34.390  1.00 27.86           O  
ATOM   1875  N   ILE A 251      26.048 -16.764  32.449  1.00 98.62           N  
ATOM   1876  CA  ILE A 251      26.267 -15.595  31.640  1.00 98.62           C  
ATOM   1881  C   ILE A 251      25.139 -14.634  31.868  1.00 98.62           C  
ATOM   1882  O   ILE A 251      25.336 -13.420  31.900  1.00 98.62           O  
ATOM   1877  CB  ILE A 251      26.310 -15.906  30.175  1.00 98.62           C  
ATOM   1878  CG1 ILE A 251      27.431 -16.920  29.889  1.00 98.62           C  
ATOM   1879  CG2 ILE A 251      26.481 -14.578  29.418  1.00 98.62           C  
ATOM   1880  CD1 ILE A 251      28.813 -16.447  30.336  1.00 98.62           C  
ATOM   1883  N   ALA A 252      23.906 -15.154  32.006  1.00 31.63           N  
ATOM   1884  CA  ALA A 252      22.780 -14.285  32.196  1.00 31.63           C  
ATOM   1886  C   ALA A 252      22.974 -13.512  33.468  1.00 31.63           C  
ATOM   1887  O   ALA A 252      22.734 -12.307  33.516  1.00 31.63           O  
ATOM   1885  CB  ALA A 252      21.451 -15.050  32.320  1.00 31.63           C  
ATOM   1888  N   ALA A 253      23.440 -14.192  34.531  1.00 30.90           N  
ATOM   1889  CA  ALA A 253      23.627 -13.577  35.818  1.00 30.90           C  
ATOM   1891  C   ALA A 253      24.665 -12.497  35.724  1.00 30.90           C  
ATOM   1892  O   ALA A 253      24.534 -11.449  36.355  1.00 30.90           O  
ATOM   1890  CB  ALA A 253      24.098 -14.575  36.891  1.00 30.90           C  
ATOM   1893  N   GLN A 254      25.733 -12.730  34.939  1.00143.55           N  
ATOM   1894  CA  GLN A 254      26.804 -11.776  34.820  1.00143.55           C  
ATOM   1900  C   GLN A 254      26.259 -10.524  34.213  1.00143.55           C  
ATOM   1901  O   GLN A 254      26.623  -9.416  34.605  1.00143.55           O  
ATOM   1895  CB  GLN A 254      27.860 -12.147  33.773  1.00143.55           C  
ATOM   1896  CG  GLN A 254      28.529 -13.504  33.905  1.00143.55           C  
ATOM   1897  CD  GLN A 254      29.515 -13.590  32.745  1.00143.55           C  
ATOM   1899  NE2 GLN A 254      29.027 -13.319  31.504  1.00143.55           N  
ATOM   1898  OE1 GLN A 254      30.694 -13.882  32.938  1.00143.55           O  
ATOM   1902  N   ALA A 255      25.394 -10.686  33.195  1.00 33.25           N  
ATOM   1903  CA  ALA A 255      24.864  -9.561  32.479  1.00 33.25           C  
ATOM   1905  C   ALA A 255      24.073  -8.716  33.427  1.00 33.25           C  
ATOM   1906  O   ALA A 255      24.145  -7.488  33.392  1.00 33.25           O  
ATOM   1904  CB  ALA A 255      23.931  -9.971  31.327  1.00 33.25           C  
ATOM   1907  N   VAL A 256      23.284  -9.360  34.306  1.00 33.21           N  
ATOM   1908  CA  VAL A 256      22.502  -8.622  35.253  1.00 33.21           C  
ATOM   1912  C   VAL A 256      23.425  -7.852  36.155  1.00 33.21           C  
ATOM   1913  O   VAL A 256      23.180  -6.683  36.452  1.00 33.21           O  
ATOM   1909  CB  VAL A 256      21.641  -9.509  36.105  1.00 33.21           C  
ATOM   1910  CG1 VAL A 256      20.954  -8.647  37.178  1.00 33.21           C  
ATOM   1911  CG2 VAL A 256      20.658 -10.257  35.187  1.00 33.21           C  
ATOM   1914  N   GLY A 257      24.523  -8.487  36.611  1.00 26.58           N  
ATOM   1915  CA  GLY A 257      25.435  -7.855  37.529  1.00 26.58           C  
ATOM   1916  C   GLY A 257      26.089  -6.650  36.916  1.00 26.58           C  
ATOM   1917  O   GLY A 257      26.226  -5.616  37.570  1.00 26.58           O  
ATOM   1918  N   MET A 258      26.542  -6.756  35.653  1.00 44.91           N  
ATOM   1919  CA  MET A 258      27.208  -5.652  35.016  1.00 44.91           C  
ATOM   1924  C   MET A 258      26.233  -4.527  34.839  1.00 44.91           C  
ATOM   1925  O   MET A 258      26.566  -3.365  35.065  1.00 44.91           O  
ATOM   1920  CB  MET A 258      27.779  -6.031  33.637  1.00 44.91           C  
ATOM   1921  CG  MET A 258      28.973  -6.987  33.736  1.00 44.91           C  
ATOM   1922  SD  MET A 258      29.666  -7.548  32.150  1.00 44.91           S  
ATOM   1923  CE  MET A 258      28.710  -9.092  32.070  1.00 44.91           C  
ATOM   1926  N   ALA A 259      24.989  -4.851  34.440  1.00 25.15           N  
ATOM   1927  CA  ALA A 259      24.004  -3.834  34.221  1.00 25.15           C  
ATOM   1929  C   ALA A 259      23.759  -3.127  35.517  1.00 25.15           C  
ATOM   1930  O   ALA A 259      23.636  -1.904  35.558  1.00 25.15           O  
ATOM   1928  CB  ALA A 259      22.657  -4.406  33.743  1.00 25.15           C  
ATOM   1931  N   ARG A 260      23.703  -3.890  36.623  1.00 90.26           N  
ATOM   1932  CA  ARG A 260      23.408  -3.330  37.911  1.00 90.26           C  
ATOM   1940  C   ARG A 260      24.481  -2.357  38.293  1.00 90.26           C  
ATOM   1941  O   ARG A 260      24.194  -1.281  38.816  1.00 90.26           O  
ATOM   1933  CB  ARG A 260      23.341  -4.403  39.013  1.00 90.26           C  
ATOM   1934  CG  ARG A 260      22.838  -3.881  40.361  1.00 90.26           C  
ATOM   1935  CD  ARG A 260      22.802  -4.949  41.458  1.00 90.26           C  
ATOM   1936  NE  ARG A 260      24.148  -4.973  42.100  1.00 90.26           N  
ATOM   1937  CZ  ARG A 260      24.496  -6.002  42.926  1.00 90.26           C  
ATOM   1938  NH1 ARG A 260      23.631  -7.040  43.132  1.00 90.26           N1+
ATOM   1939  NH2 ARG A 260      25.712  -5.995  43.548  1.00 90.26           N  
ATOM   1942  N   ALA A 261      25.754  -2.710  38.037  1.00 25.69           N  
ATOM   1943  CA  ALA A 261      26.845  -1.860  38.426  1.00 25.69           C  
ATOM   1945  C   ALA A 261      26.739  -0.553  37.699  1.00 25.69           C  
ATOM   1946  O   ALA A 261      26.927   0.510  38.288  1.00 25.69           O  
ATOM   1944  CB  ALA A 261      28.218  -2.466  38.087  1.00 25.69           C  
ATOM   1947  N   ALA A 262      26.428  -0.598  36.391  1.00 26.83           N  
ATOM   1948  CA  ALA A 262      26.332   0.600  35.601  1.00 26.83           C  
ATOM   1950  C   ALA A 262      25.206   1.442  36.122  1.00 26.83           C  
ATOM   1951  O   ALA A 262      25.323   2.663  36.209  1.00 26.83           O  
ATOM   1949  CB  ALA A 262      26.050   0.317  34.115  1.00 26.83           C  
ATOM   1952  N   PHE A 263      24.078   0.800  36.483  1.00 49.70           N  
ATOM   1953  CA  PHE A 263      22.923   1.500  36.971  1.00 49.70           C  
ATOM   1961  C   PHE A 263      23.270   2.218  38.236  1.00 49.70           C  
ATOM   1962  O   PHE A 263      22.915   3.382  38.417  1.00 49.70           O  
ATOM   1954  CB  PHE A 263      21.749   0.555  37.284  1.00 49.70           C  
ATOM   1955  CG  PHE A 263      20.697   1.334  37.998  1.00 49.70           C  
ATOM   1956  CD1 PHE A 263      19.805   2.123  37.313  1.00 49.70           C  
ATOM   1957  CD2 PHE A 263      20.602   1.264  39.370  1.00 49.70           C  
ATOM   1958  CE1 PHE A 263      18.837   2.833  37.985  1.00 49.70           C  
ATOM   1959  CE2 PHE A 263      19.635   1.970  40.046  1.00 49.70           C  
ATOM   1960  CZ  PHE A 263      18.748   2.759  39.354  1.00 49.70           C  
ATOM   1963  N   GLU A 264      23.982   1.539  39.152  1.00 30.54           N  
ATOM   1964  CA  GLU A 264      24.311   2.134  40.415  1.00 30.54           C  
ATOM   1970  C   GLU A 264      25.191   3.321  40.179  1.00 30.54           C  
ATOM   1971  O   GLU A 264      25.037   4.355  40.828  1.00 30.54           O  
ATOM   1965  CB  GLU A 264      25.047   1.155  41.345  1.00 30.54           C  
ATOM   1966  CG  GLU A 264      24.158  -0.008  41.793  1.00 30.54           C  
ATOM   1967  CD  GLU A 264      24.974  -0.926  42.691  1.00 30.54           C  
ATOM   1968  OE1 GLU A 264      26.176  -0.622  42.909  1.00 30.54           O  
ATOM   1969  OE2 GLU A 264      24.406  -1.944  43.169  1.00 30.54           O1-
ATOM   1972  N   ALA A 265      26.140   3.207  39.233  1.00 24.43           N  
ATOM   1973  CA  ALA A 265      27.034   4.296  38.966  1.00 24.43           C  
ATOM   1975  C   ALA A 265      26.238   5.467  38.475  1.00 24.43           C  
ATOM   1976  O   ALA A 265      26.474   6.602  38.885  1.00 24.43           O  
ATOM   1974  CB  ALA A 265      28.074   3.957  37.884  1.00 24.43           C  
ATOM   1977  N   ALA A 266      25.262   5.216  37.580  1.00 29.93           N  
ATOM   1978  CA  ALA A 266      24.458   6.263  37.013  1.00 29.93           C  
ATOM   1980  C   ALA A 266      23.639   6.908  38.084  1.00 29.93           C  
ATOM   1981  O   ALA A 266      23.469   8.127  38.101  1.00 29.93           O  
ATOM   1979  CB  ALA A 266      23.490   5.748  35.933  1.00 29.93           C  
ATOM   1982  N   ARG A 267      23.090   6.094  39.002  1.00 75.15           N  
ATOM   1983  CA  ARG A 267      22.261   6.613  40.048  1.00 75.15           C  
ATOM   1991  C   ARG A 267      23.085   7.520  40.909  1.00 75.15           C  
ATOM   1992  O   ARG A 267      22.651   8.617  41.258  1.00 75.15           O  
ATOM   1984  CB  ARG A 267      21.692   5.503  40.944  1.00 75.15           C  
ATOM   1985  CG  ARG A 267      20.806   6.020  42.076  1.00 75.15           C  
ATOM   1986  CD  ARG A 267      20.243   4.910  42.966  1.00 75.15           C  
ATOM   1987  NE  ARG A 267      21.371   4.345  43.760  1.00 75.15           N  
ATOM   1988  CZ  ARG A 267      22.073   3.268  43.300  1.00 75.15           C  
ATOM   1989  NH1 ARG A 267      21.780   2.719  42.085  1.00 75.15           N1+
ATOM   1990  NH2 ARG A 267      23.074   2.740  44.064  1.00 75.15           N  
ATOM   1993  N   ASP A 268      24.311   7.085  41.258  1.00 29.67           N  
ATOM   1994  CA  ASP A 268      25.167   7.847  42.123  1.00 29.67           C  
ATOM   1999  C   ASP A 268      25.540   9.132  41.452  1.00 29.67           C  
ATOM   2000  O   ASP A 268      25.568  10.186  42.084  1.00 29.67           O  
ATOM   1995  CB  ASP A 268      26.476   7.116  42.468  1.00 29.67           C  
ATOM   1996  CG  ASP A 268      26.141   5.964  43.405  1.00 29.67           C  
ATOM   1997  OD1 ASP A 268      24.962   5.888  43.844  1.00 29.67           O  
ATOM   1998  OD2 ASP A 268      27.059   5.152  43.699  1.00 29.67           O1-
ATOM   2001  N   TYR A 269      25.834   9.071  40.142  1.00 45.61           N  
ATOM   2002  CA  TYR A 269      26.246  10.225  39.398  1.00 45.61           C  
ATOM   2011  C   TYR A 269      25.128  11.215  39.401  1.00 45.61           C  
ATOM   2012  O   TYR A 269      25.346  12.411  39.594  1.00 45.61           O  
ATOM   2003  CB  TYR A 269      26.580   9.860  37.937  1.00 45.61           C  
ATOM   2004  CG  TYR A 269      26.932  11.089  37.172  1.00 45.61           C  
ATOM   2005  CD1 TYR A 269      25.948  11.826  36.557  1.00 45.61           C  
ATOM   2006  CD2 TYR A 269      28.240  11.500  37.064  1.00 45.61           C  
ATOM   2007  CE1 TYR A 269      26.259  12.960  35.845  1.00 45.61           C  
ATOM   2008  CE2 TYR A 269      28.558  12.634  36.353  1.00 45.61           C  
ATOM   2009  CZ  TYR A 269      27.568  13.365  35.742  1.00 45.61           C  
ATOM   2010  OH  TYR A 269      27.890  14.529  35.011  1.00 45.61           O  
ATOM   2013  N   ALA A 270      23.886  10.738  39.203  1.00 33.65           N  
ATOM   2014  CA  ALA A 270      22.777  11.643  39.154  1.00 33.65           C  
ATOM   2016  C   ALA A 270      22.678  12.359  40.464  1.00 33.65           C  
ATOM   2017  O   ALA A 270      22.512  13.577  40.498  1.00 33.65           O  
ATOM   2015  CB  ALA A 270      21.436  10.927  38.913  1.00 33.65           C  
ATOM   2018  N   ARG A 271      22.793  11.627  41.587  1.00123.35           N  
ATOM   2019  CA  ARG A 271      22.653  12.283  42.855  1.00123.35           C  
ATOM   2027  C   ARG A 271      23.749  13.275  43.071  1.00123.35           C  
ATOM   2028  O   ARG A 271      23.496  14.411  43.469  1.00123.35           O  
ATOM   2020  CB  ARG A 271      22.679  11.322  44.056  1.00123.35           C  
ATOM   2021  CG  ARG A 271      21.337  10.647  44.319  1.00123.35           C  
ATOM   2022  CD  ARG A 271      21.338   9.729  45.541  0.71123.35           C  
ATOM   2023  NE  ARG A 271      19.921   9.355  45.805  0.73123.35           N  
ATOM   2024  CZ  ARG A 271      19.568   8.043  45.926  0.90123.35           C  
ATOM   2025  NH1 ARG A 271      20.514   7.070  45.776  0.82123.35           N1+
ATOM   2026  NH2 ARG A 271      18.271   7.707  46.188  1.00123.35           N  
ATOM   2029  N   GLU A 272      25.008  12.868  42.839  1.00 62.13           N  
ATOM   2030  CA  GLU A 272      26.093  13.756  43.135  1.00 62.13           C  
ATOM   2036  C   GLU A 272      26.167  14.909  42.173  1.00 62.13           C  
ATOM   2037  O   GLU A 272      26.238  16.067  42.579  1.00 62.13           O  
ATOM   2031  CB  GLU A 272      27.445  13.027  43.085  1.00 62.13           C  
ATOM   2032  CG  GLU A 272      27.567  11.934  44.149  1.00 62.13           C  
ATOM   2033  CD  GLU A 272      28.875  11.188  43.923  1.00 62.13           C  
ATOM   2034  OE1 GLU A 272      29.933  11.864  43.822  1.00 62.13           O  
ATOM   2035  OE2 GLU A 272      28.831   9.930  43.844  1.00 62.13           O1-
ATOM   2038  N   ARG A 273      26.233  14.598  40.864  1.00119.05           N  
ATOM   2039  CA  ARG A 273      26.408  15.586  39.832  1.00119.05           C  
ATOM   2047  C   ARG A 273      25.183  16.326  39.375  1.00119.05           C  
ATOM   2048  O   ARG A 273      25.281  17.504  39.040  1.00119.05           O  
ATOM   2040  CB  ARG A 273      27.080  15.005  38.577  1.00119.05           C  
ATOM   2041  CG  ARG A 273      28.555  14.663  38.796  1.00119.05           C  
ATOM   2042  CD  ARG A 273      29.487  15.873  38.679  1.00119.05           C  
ATOM   2043  NE  ARG A 273      30.873  15.412  38.978  1.00119.05           N  
ATOM   2044  CZ  ARG A 273      31.366  15.515  40.247  1.00119.05           C  
ATOM   2045  NH1 ARG A 273      30.600  16.067  41.233  1.00119.05           N1+
ATOM   2046  NH2 ARG A 273      32.628  15.075  40.528  1.00119.05           N  
ATOM   2049  N   ILE A 274      24.043  15.631  39.175  1.00 91.40           N  
ATOM   2050  CA  ILE A 274      22.875  16.302  38.662  1.00 91.40           C  
ATOM   2055  C   ILE A 274      22.040  17.015  39.697  1.00 91.40           C  
ATOM   2056  O   ILE A 274      21.770  18.209  39.582  1.00 91.40           O  
ATOM   2051  CB  ILE A 274      21.982  15.347  37.930  1.00 91.40           C  
ATOM   2052  CG1 ILE A 274      22.764  14.688  36.782  1.00 91.40           C  
ATOM   2053  CG2 ILE A 274      20.742  16.120  37.452  1.00 91.40           C  
ATOM   2054  CD1 ILE A 274      22.049  13.489  36.164  1.00 91.40           C  
ATOM   2057  N   THR A 275      21.570  16.252  40.711  1.00 74.79           N  
ATOM   2058  CA  THR A 275      20.692  16.671  41.779  1.00 74.79           C  
ATOM   2062  C   THR A 275      21.418  17.397  42.864  1.00 74.79           C  
ATOM   2063  O   THR A 275      20.857  18.272  43.520  1.00 74.79           O  
ATOM   2059  CB  THR A 275      19.966  15.521  42.408  1.00 74.79           C  
ATOM   2061  CG2 THR A 275      19.206  14.773  41.298  1.00 74.79           C  
ATOM   2060  OG1 THR A 275      20.882  14.641  43.042  1.00 74.79           O  
ATOM   2064  N   PHE A 276      22.694  17.041  43.083  1.00 72.23           N  
ATOM   2065  CA  PHE A 276      23.491  17.611  44.129  1.00 72.23           C  
ATOM   2073  C   PHE A 276      22.934  17.299  45.490  1.00 72.23           C  
ATOM   2074  O   PHE A 276      23.001  18.129  46.395  1.00 72.23           O  
ATOM   2066  CB  PHE A 276      23.635  19.136  44.007  1.00 72.23           C  
ATOM   2067  CG  PHE A 276      24.356  19.394  42.732  1.00 72.23           C  
ATOM   2068  CD1 PHE A 276      25.717  19.213  42.650  1.00 72.23           C  
ATOM   2069  CD2 PHE A 276      23.670  19.820  41.618  1.00 72.23           C  
ATOM   2070  CE1 PHE A 276      26.384  19.451  41.473  1.00 72.23           C  
ATOM   2071  CE2 PHE A 276      24.334  20.059  40.438  1.00 72.23           C  
ATOM   2072  CZ  PHE A 276      25.693  19.875  40.364  1.00 72.23           C  
ATOM   2075  N   GLY A 277      22.371  16.085  45.679  1.00 27.68           N  
ATOM   2076  CA  GLY A 277      21.951  15.672  46.991  1.00 27.68           C  
ATOM   2077  C   GLY A 277      20.463  15.718  47.110  1.00 27.68           C  
ATOM   2078  O   GLY A 277      19.890  15.076  47.988  1.00 27.68           O  
ATOM   2079  N   LYS A 278      19.794  16.471  46.225  1.00 80.87           N  
ATOM   2080  CA  LYS A 278      18.367  16.571  46.283  1.00 80.87           C  
ATOM   2086  C   LYS A 278      17.814  15.314  45.697  1.00 80.87           C  
ATOM   2087  O   LYS A 278      18.521  14.569  45.019  1.00 80.87           O  
ATOM   2081  CB  LYS A 278      17.837  17.761  45.477  1.00 80.87           C  
ATOM   2082  CG  LYS A 278      18.418  19.088  45.965  1.00 80.87           C  
ATOM   2083  CD  LYS A 278      18.238  20.237  44.974  1.00 80.87           C  
ATOM   2084  CE  LYS A 278      19.078  21.463  45.324  1.00 80.87           C  
ATOM   2085  NZ  LYS A 278      20.511  21.165  45.101  1.00 80.87           N1+
ATOM   2088  N   PRO A 279      16.568  15.036  45.961  1.00145.38           N  
ATOM   2089  CA  PRO A 279      15.924  13.858  45.460  1.00145.38           C  
ATOM   2093  C   PRO A 279      16.051  13.815  43.967  1.00145.38           C  
ATOM   2094  O   PRO A 279      15.901  14.847  43.314  1.00145.38           O  
ATOM   2091  CB  PRO A 279      14.484  13.923  45.974  1.00145.38           C  
ATOM   2092  CG  PRO A 279      14.276  15.405  46.348  1.00145.38           C  
ATOM   2090  CD  PRO A 279      15.683  15.897  46.724  1.00145.38           C  
ATOM   2095  N   ILE A 280      16.312  12.613  43.421  1.00 51.93           N  
ATOM   2096  CA  ILE A 280      16.527  12.373  42.020  1.00 51.93           C  
ATOM   2101  C   ILE A 280      15.288  12.748  41.278  1.00 51.93           C  
ATOM   2102  O   ILE A 280      15.343  13.235  40.151  1.00 51.93           O  
ATOM   2097  CB  ILE A 280      16.826  10.938  41.698  1.00 51.93           C  
ATOM   2098  CG1 ILE A 280      18.137  10.497  42.371  1.00 51.93           C  
ATOM   2099  CG2 ILE A 280      16.841  10.791  40.166  1.00 51.93           C  
ATOM   2100  CD1 ILE A 280      18.368   8.988  42.324  1.00 51.93           C  
ATOM   2103  N   ILE A 281      14.131  12.541  41.925  1.00 98.00           N  
ATOM   2104  CA  ILE A 281      12.828  12.766  41.370  1.00 98.00           C  
ATOM   2109  C   ILE A 281      12.758  14.176  40.870  1.00 98.00           C  
ATOM   2110  O   ILE A 281      12.015  14.470  39.936  1.00 98.00           O  
ATOM   2105  CB  ILE A 281      11.744  12.597  42.392  1.00 98.00           C  
ATOM   2106  CG1 ILE A 281      10.360  12.593  41.723  1.00 98.00           C  
ATOM   2107  CG2 ILE A 281      11.923  13.689  43.459  1.00 98.00           C  
ATOM   2108  CD1 ILE A 281       9.237  12.135  42.653  1.00 98.00           C  
ATOM   2111  N   GLU A 282      13.512  15.097  41.495  1.00 58.91           N  
ATOM   2112  CA  GLU A 282      13.453  16.473  41.093  1.00 58.91           C  
ATOM   2118  C   GLU A 282      13.780  16.582  39.635  1.00 58.91           C  
ATOM   2119  O   GLU A 282      13.218  17.436  38.953  1.00 58.91           O  
ATOM   2113  CB  GLU A 282      14.426  17.385  41.860  1.00 58.91           C  
ATOM   2114  CG  GLU A 282      14.015  17.621  43.313  1.00 58.91           C  
ATOM   2115  CD  GLU A 282      15.028  18.566  43.943  1.00 58.91           C  
ATOM   2116  OE1 GLU A 282      16.127  18.741  43.351  1.00 58.91           O  
ATOM   2117  OE2 GLU A 282      14.712  19.126  45.027  1.00 58.91           O1-
ATOM   2120  N   HIS A 283      14.715  15.764  39.109  1.00 53.69           N  
ATOM   2121  CA  HIS A 283      14.953  15.821  37.691  1.00 53.69           C  
ATOM   2128  C   HIS A 283      14.194  14.681  37.086  1.00 53.69           C  
ATOM   2129  O   HIS A 283      14.597  13.523  37.178  1.00 53.69           O  
ATOM   2124  CB  HIS A 283      16.433  15.684  37.308  1.00 53.69           C  
ATOM   2123  CG  HIS A 283      17.243  16.849  37.788  1.00 53.69           C  
ATOM   2126  CD2 HIS A 283      17.983  16.989  38.922  1.00 53.69           C  
ATOM   2122  ND1 HIS A 283      17.358  18.045  37.115  1.00 53.69           N  
ATOM   2127  CE1 HIS A 283      18.154  18.844  37.867  1.00 53.69           C  
ATOM   2125  NE2 HIS A 283      18.559  18.247  38.974  1.00 53.69           N  
ATOM   2130  N   GLN A 284      13.068  14.998  36.421  1.00 48.56           N  
ATOM   2131  CA  GLN A 284      12.171  13.986  35.951  1.00 48.56           C  
ATOM   2137  C   GLN A 284      12.787  13.100  34.911  1.00 48.56           C  
ATOM   2138  O   GLN A 284      12.699  11.880  35.017  1.00 48.56           O  
ATOM   2132  CB  GLN A 284      10.874  14.572  35.358  1.00 48.56           C  
ATOM   2133  CG  GLN A 284       9.894  13.507  34.854  1.00 48.56           C  
ATOM   2134  CD  GLN A 284       8.614  14.200  34.403  1.00 48.56           C  
ATOM   2136  NE2 GLN A 284       7.661  13.406  33.844  1.00 48.56           N  
ATOM   2135  OE1 GLN A 284       8.461  15.410  34.553  1.00 48.56           O  
ATOM   2139  N   ALA A 285      13.466  13.662  33.898  1.00 34.09           N  
ATOM   2140  CA  ALA A 285      13.910  12.811  32.829  1.00 34.09           C  
ATOM   2142  C   ALA A 285      14.871  11.783  33.337  1.00 34.09           C  
ATOM   2143  O   ALA A 285      14.743  10.599  33.028  1.00 34.09           O  
ATOM   2141  CB  ALA A 285      14.621  13.584  31.705  1.00 34.09           C  
ATOM   2144  N   VAL A 286      15.859  12.208  34.146  1.00104.40           N  
ATOM   2145  CA  VAL A 286      16.836  11.279  34.636  1.00104.40           C  
ATOM   2149  C   VAL A 286      16.191  10.291  35.552  1.00104.40           C  
ATOM   2150  O   VAL A 286      16.510   9.104  35.513  1.00104.40           O  
ATOM   2146  CB  VAL A 286      17.958  11.911  35.411  1.00104.40           C  
ATOM   2147  CG1 VAL A 286      18.792  12.780  34.462  1.00104.40           C  
ATOM   2148  CG2 VAL A 286      17.368  12.676  36.605  1.00104.40           C  
ATOM   2151  N   ALA A 287      15.265  10.754  36.409  1.00 30.65           N  
ATOM   2152  CA  ALA A 287      14.664   9.870  37.366  1.00 30.65           C  
ATOM   2154  C   ALA A 287      13.938   8.774  36.649  1.00 30.65           C  
ATOM   2155  O   ALA A 287      14.048   7.606  37.017  1.00 30.65           O  
ATOM   2153  CB  ALA A 287      13.647  10.579  38.275  1.00 30.65           C  
ATOM   2156  N   PHE A 288      13.184   9.121  35.590  1.00 52.78           N  
ATOM   2157  CA  PHE A 288      12.419   8.152  34.854  1.00 52.78           C  
ATOM   2165  C   PHE A 288      13.336   7.183  34.174  1.00 52.78           C  
ATOM   2166  O   PHE A 288      13.065   5.983  34.150  1.00 52.78           O  
ATOM   2158  CB  PHE A 288      11.493   8.800  33.810  1.00 52.78           C  
ATOM   2159  CG  PHE A 288      10.314   9.344  34.546  1.00 52.78           C  
ATOM   2160  CD1 PHE A 288      10.447  10.385  35.434  1.00 52.78           C  
ATOM   2161  CD2 PHE A 288       9.059   8.822  34.332  1.00 52.78           C  
ATOM   2162  CE1 PHE A 288       9.360  10.888  36.108  1.00 52.78           C  
ATOM   2163  CE2 PHE A 288       7.966   9.320  35.001  1.00 52.78           C  
ATOM   2164  CZ  PHE A 288       8.113  10.354  35.894  1.00 52.78           C  
ATOM   2167  N   ARG A 289      14.452   7.674  33.602  1.00 97.55           N  
ATOM   2168  CA  ARG A 289      15.355   6.810  32.894  1.00 97.55           C  
ATOM   2176  C   ARG A 289      15.906   5.799  33.852  1.00 97.55           C  
ATOM   2177  O   ARG A 289      16.027   4.619  33.526  1.00 97.55           O  
ATOM   2169  CB  ARG A 289      16.549   7.571  32.289  1.00 97.55           C  
ATOM   2170  CG  ARG A 289      16.127   8.640  31.278  1.00 97.55           C  
ATOM   2171  CD  ARG A 289      17.297   9.331  30.575  1.00 97.55           C  
ATOM   2172  NE  ARG A 289      17.656   8.507  29.387  1.00 97.55           N  
ATOM   2173  CZ  ARG A 289      16.998   8.695  28.206  1.00 97.55           C  
ATOM   2174  NH1 ARG A 289      16.029   9.652  28.112  1.00 97.55           N1+
ATOM   2175  NH2 ARG A 289      17.306   7.928  27.120  1.00 97.55           N  
ATOM   2178  N   LEU A 290      16.255   6.252  35.068  1.00 41.80           N  
ATOM   2179  CA  LEU A 290      16.809   5.398  36.079  1.00 41.80           C  
ATOM   2184  C   LEU A 290      15.779   4.383  36.464  1.00 41.80           C  
ATOM   2185  O   LEU A 290      16.097   3.215  36.683  1.00 41.80           O  
ATOM   2180  CB  LEU A 290      17.194   6.192  37.339  1.00 41.80           C  
ATOM   2181  CG  LEU A 290      18.302   7.235  37.091  1.00 41.80           C  
ATOM   2182  CD1 LEU A 290      18.652   8.000  38.377  1.00 41.80           C  
ATOM   2183  CD2 LEU A 290      19.538   6.592  36.442  1.00 41.80           C  
ATOM   2186  N   ALA A 291      14.505   4.808  36.558  1.00 20.89           N  
ATOM   2187  CA  ALA A 291      13.461   3.911  36.957  1.00 20.89           C  
ATOM   2189  C   ALA A 291      13.374   2.804  35.953  1.00 20.89           C  
ATOM   2190  O   ALA A 291      13.234   1.638  36.317  1.00 20.89           O  
ATOM   2188  CB  ALA A 291      12.081   4.590  37.012  1.00 20.89           C  
ATOM   2191  N   ASP A 292      13.466   3.145  34.654  1.00 27.42           N  
ATOM   2192  CA  ASP A 292      13.361   2.158  33.619  1.00 27.42           C  
ATOM   2197  C   ASP A 292      14.504   1.199  33.732  1.00 27.42           C  
ATOM   2198  O   ASP A 292      14.324  -0.007  33.563  1.00 27.42           O  
ATOM   2193  CB  ASP A 292      13.404   2.760  32.204  1.00 27.42           C  
ATOM   2194  CG  ASP A 292      12.092   3.492  31.953  1.00 27.42           C  
ATOM   2195  OD1 ASP A 292      11.173   3.372  32.808  1.00 27.42           O  
ATOM   2196  OD2 ASP A 292      11.985   4.176  30.900  1.00 27.42           O1-
ATOM   2199  N   MET A 293      15.717   1.707  34.025  1.00 80.20           N  
ATOM   2200  CA  MET A 293      16.862   0.843  34.092  1.00 80.20           C  
ATOM   2205  C   MET A 293      16.650  -0.146  35.187  1.00 80.20           C  
ATOM   2206  O   MET A 293      16.904  -1.337  35.017  1.00 80.20           O  
ATOM   2201  CB  MET A 293      18.164   1.557  34.490  1.00 80.20           C  
ATOM   2202  CG  MET A 293      18.712   2.590  33.510  1.00 80.20           C  
ATOM   2203  SD  MET A 293      20.250   3.355  34.114  1.00 80.20           S  
ATOM   2204  CE  MET A 293      20.356   4.633  32.837  1.00 80.20           C  
ATOM   2207  N   ALA A 294      16.169   0.332  36.347  1.00 24.30           N  
ATOM   2208  CA  ALA A 294      16.000  -0.524  37.483  1.00 24.30           C  
ATOM   2210  C   ALA A 294      15.003  -1.587  37.150  1.00 24.30           C  
ATOM   2211  O   ALA A 294      15.196  -2.756  37.483  1.00 24.30           O  
ATOM   2209  CB  ALA A 294      15.485   0.229  38.721  1.00 24.30           C  
ATOM   2212  N   THR A 295      13.911  -1.208  36.462  1.00 22.22           N  
ATOM   2213  CA  THR A 295      12.862  -2.141  36.158  1.00 22.22           C  
ATOM   2217  C   THR A 295      13.389  -3.225  35.269  1.00 22.22           C  
ATOM   2218  O   THR A 295      13.116  -4.405  35.486  1.00 22.22           O  
ATOM   2214  CB  THR A 295      11.708  -1.497  35.449  1.00 22.22           C  
ATOM   2216  CG2 THR A 295      10.629  -2.564  35.193  1.00 22.22           C  
ATOM   2215  OG1 THR A 295      11.174  -0.446  36.241  1.00 22.22           O  
ATOM   2219  N   ARG A 296      14.171  -2.852  34.241  1.00138.34           N  
ATOM   2220  CA  ARG A 296      14.671  -3.820  33.307  1.00138.34           C  
ATOM   2228  C   ARG A 296      15.575  -4.778  34.017  1.00138.34           C  
ATOM   2229  O   ARG A 296      15.530  -5.982  33.765  1.00138.34           O  
ATOM   2221  CB  ARG A 296      15.504  -3.190  32.176  1.00138.34           C  
ATOM   2222  CG  ARG A 296      14.732  -2.213  31.288  1.00138.34           C  
ATOM   2223  CD  ARG A 296      13.455  -2.798  30.687  1.00138.34           C  
ATOM   2224  NE  ARG A 296      12.348  -2.481  31.633  1.00138.34           N  
ATOM   2225  CZ  ARG A 296      11.705  -1.280  31.539  1.00138.34           C  
ATOM   2226  NH1 ARG A 296      12.052  -0.401  30.556  1.00138.34           N1+
ATOM   2227  NH2 ARG A 296      10.721  -0.955  32.428  1.00138.34           N  
ATOM   2230  N   ILE A 297      16.427  -4.264  34.924  1.00 33.35           N  
ATOM   2231  CA  ILE A 297      17.385  -5.095  35.596  1.00 33.35           C  
ATOM   2236  C   ILE A 297      16.672  -6.103  36.440  1.00 33.35           C  
ATOM   2237  O   ILE A 297      17.003  -7.288  36.419  1.00 33.35           O  
ATOM   2232  CB  ILE A 297      18.288  -4.314  36.509  1.00 33.35           C  
ATOM   2233  CG1 ILE A 297      19.109  -3.286  35.712  1.00 33.35           C  
ATOM   2234  CG2 ILE A 297      19.147  -5.317  37.295  1.00 33.35           C  
ATOM   2235  CD1 ILE A 297      19.841  -2.279  36.597  1.00 33.35           C  
ATOM   2238  N   GLU A 298      15.657  -5.655  37.200  1.00 73.24           N  
ATOM   2239  CA  GLU A 298      14.967  -6.530  38.104  1.00 73.24           C  
ATOM   2245  C   GLU A 298      14.256  -7.596  37.333  1.00 73.24           C  
ATOM   2246  O   GLU A 298      14.231  -8.754  37.746  1.00 73.24           O  
ATOM   2240  CB  GLU A 298      13.917  -5.804  38.961  1.00 73.24           C  
ATOM   2241  CG  GLU A 298      13.209  -6.732  39.953  1.00 73.24           C  
ATOM   2242  CD  GLU A 298      14.219  -7.133  41.020  1.00 73.24           C  
ATOM   2243  OE1 GLU A 298      14.712  -6.223  41.740  1.00 73.24           O  
ATOM   2244  OE2 GLU A 298      14.516  -8.353  41.125  1.00 73.24           O1-
ATOM   2247  N   THR A 299      13.651  -7.229  36.189  1.00 23.18           N  
ATOM   2248  CA  THR A 299      12.884  -8.168  35.420  1.00 23.18           C  
ATOM   2252  C   THR A 299      13.780  -9.267  34.941  1.00 23.18           C  
ATOM   2253  O   THR A 299      13.449 -10.446  35.055  1.00 23.18           O  
ATOM   2249  CB  THR A 299      12.271  -7.540  34.202  1.00 23.18           C  
ATOM   2251  CG2 THR A 299      11.468  -8.607  33.441  1.00 23.18           C  
ATOM   2250  OG1 THR A 299      11.423  -6.467  34.580  1.00 23.18           O  
ATOM   2254  N   ALA A 300      14.957  -8.902  34.406  1.00 26.83           N  
ATOM   2255  CA  ALA A 300      15.869  -9.868  33.864  1.00 26.83           C  
ATOM   2257  C   ALA A 300      16.321 -10.789  34.954  1.00 26.83           C  
ATOM   2258  O   ALA A 300      16.447 -11.994  34.748  1.00 26.83           O  
ATOM   2256  CB  ALA A 300      17.123  -9.220  33.258  1.00 26.83           C  
ATOM   2259  N   ARG A 301      16.569 -10.241  36.156  1.00105.39           N  
ATOM   2260  CA  ARG A 301      17.078 -11.031  37.241  1.00105.39           C  
ATOM   2268  C   ARG A 301      16.097 -12.105  37.605  1.00105.39           C  
ATOM   2269  O   ARG A 301      16.491 -13.234  37.900  1.00105.39           O  
ATOM   2261  CB  ARG A 301      17.409 -10.188  38.487  1.00105.39           C  
ATOM   2262  CG  ARG A 301      17.962 -11.015  39.649  1.00105.39           C  
ATOM   2263  CD  ARG A 301      18.751 -10.210  40.689  1.00105.39           C  
ATOM   2264  NE  ARG A 301      18.000  -8.961  40.991  1.00105.39           N  
ATOM   2265  CZ  ARG A 301      18.494  -7.743  40.618  1.00105.39           C  
ATOM   2266  NH1 ARG A 301      19.708  -7.645  40.002  1.00105.39           N1+
ATOM   2267  NH2 ARG A 301      17.768  -6.614  40.872  1.00105.39           N  
ATOM   2270  N   GLN A 302      14.791 -11.794  37.582  1.00 32.63           N  
ATOM   2271  CA  GLN A 302      13.806 -12.770  37.953  1.00 32.63           C  
ATOM   2277  C   GLN A 302      13.862 -13.909  36.986  1.00 32.63           C  
ATOM   2278  O   GLN A 302      13.725 -15.067  37.377  1.00 32.63           O  
ATOM   2272  CB  GLN A 302      12.378 -12.207  37.931  1.00 32.63           C  
ATOM   2273  CG  GLN A 302      12.158 -11.104  38.966  1.00 32.63           C  
ATOM   2274  CD  GLN A 302      12.400 -11.714  40.338  1.00 32.63           C  
ATOM   2276  NE2 GLN A 302      13.098 -10.955  41.225  1.00 32.63           N  
ATOM   2275  OE1 GLN A 302      11.989 -12.841  40.609  1.00 32.63           O  
ATOM   2279  N   MET A 303      14.051 -13.609  35.688  1.00 36.33           N  
ATOM   2280  CA  MET A 303      14.096 -14.639  34.688  1.00 36.33           C  
ATOM   2285  C   MET A 303      15.283 -15.521  34.938  1.00 36.33           C  
ATOM   2286  O   MET A 303      15.196 -16.743  34.819  1.00 36.33           O  
ATOM   2281  CB  MET A 303      14.228 -14.082  33.260  1.00 36.33           C  
ATOM   2282  CG  MET A 303      14.207 -15.178  32.195  1.00 36.33           C  
ATOM   2283  SD  MET A 303      12.592 -15.990  32.006  1.00 36.33           S  
ATOM   2284  CE  MET A 303      13.260 -17.498  31.247  1.00 36.33           C  
ATOM   2287  N   VAL A 304      16.434 -14.920  35.293  1.00 29.99           N  
ATOM   2288  CA  VAL A 304      17.627 -15.686  35.518  1.00 29.99           C  
ATOM   2292  C   VAL A 304      17.415 -16.617  36.677  1.00 29.99           C  
ATOM   2293  O   VAL A 304      17.774 -17.792  36.617  1.00 29.99           O  
ATOM   2289  CB  VAL A 304      18.812 -14.825  35.848  1.00 29.99           C  
ATOM   2290  CG1 VAL A 304      20.011 -15.739  36.149  1.00 29.99           C  
ATOM   2291  CG2 VAL A 304      19.050 -13.848  34.683  1.00 29.99           C  
ATOM   2294  N   LEU A 305      16.813 -16.109  37.768  1.00 43.42           N  
ATOM   2295  CA  LEU A 305      16.606 -16.887  38.959  1.00 43.42           C  
ATOM   2300  C   LEU A 305      15.648 -18.002  38.676  1.00 43.42           C  
ATOM   2301  O   LEU A 305      15.794 -19.101  39.209  1.00 43.42           O  
ATOM   2296  CB  LEU A 305      16.059 -16.041  40.122  1.00 43.42           C  
ATOM   2297  CG  LEU A 305      17.059 -14.967  40.592  1.00 43.42           C  
ATOM   2298  CD1 LEU A 305      16.496 -14.136  41.755  1.00 43.42           C  
ATOM   2299  CD2 LEU A 305      18.429 -15.590  40.911  1.00 43.42           C  
ATOM   2302  N   HIS A 306      14.629 -17.741  37.836  1.00 37.14           N  
ATOM   2303  CA  HIS A 306      13.653 -18.740  37.508  1.00 37.14           C  
ATOM   2310  C   HIS A 306      14.336 -19.887  36.831  1.00 37.14           C  
ATOM   2311  O   HIS A 306      14.093 -21.047  37.161  1.00 37.14           O  
ATOM   2306  CB  HIS A 306      12.572 -18.207  36.550  1.00 37.14           C  
ATOM   2305  CG  HIS A 306      11.565 -19.242  36.149  1.00 37.14           C  
ATOM   2308  CD2 HIS A 306      11.363 -19.837  34.941  1.00 37.14           C  
ATOM   2304  ND1 HIS A 306      10.622 -19.782  36.997  1.00 37.14           N  
ATOM   2309  CE1 HIS A 306       9.903 -20.670  36.264  1.00 37.14           C  
ATOM   2307  NE2 HIS A 306      10.316 -20.738  35.011  1.00 37.14           N  
ATOM   2312  N   ALA A 307      15.221 -19.591  35.863  1.00 24.71           N  
ATOM   2313  CA  ALA A 307      15.902 -20.624  35.137  1.00 24.71           C  
ATOM   2315  C   ALA A 307      16.756 -21.401  36.091  1.00 24.71           C  
ATOM   2316  O   ALA A 307      16.824 -22.626  36.029  1.00 24.71           O  
ATOM   2314  CB  ALA A 307      16.823 -20.073  34.037  1.00 24.71           C  
ATOM   2317  N   ALA A 308      17.428 -20.694  37.015  1.00 26.68           N  
ATOM   2318  CA  ALA A 308      18.309 -21.321  37.959  1.00 26.68           C  
ATOM   2320  C   ALA A 308      17.521 -22.263  38.815  1.00 26.68           C  
ATOM   2321  O   ALA A 308      17.982 -23.358  39.138  1.00 26.68           O  
ATOM   2319  CB  ALA A 308      18.989 -20.309  38.896  1.00 26.68           C  
ATOM   2322  N   ALA A 309      16.302 -21.854  39.213  1.00 24.53           N  
ATOM   2323  CA  ALA A 309      15.481 -22.664  40.067  1.00 24.53           C  
ATOM   2325  C   ALA A 309      15.146 -23.948  39.370  1.00 24.53           C  
ATOM   2326  O   ALA A 309      15.167 -25.011  39.987  1.00 24.53           O  
ATOM   2324  CB  ALA A 309      14.155 -21.979  40.439  1.00 24.53           C  
ATOM   2327  N   LEU A 310      14.829 -23.877  38.062  1.00 45.57           N  
ATOM   2328  CA  LEU A 310      14.464 -25.052  37.319  1.00 45.57           C  
ATOM   2333  C   LEU A 310      15.632 -25.987  37.262  1.00 45.57           C  
ATOM   2334  O   LEU A 310      15.480 -27.190  37.457  1.00 45.57           O  
ATOM   2329  CB  LEU A 310      14.074 -24.738  35.864  1.00 45.57           C  
ATOM   2330  CG  LEU A 310      12.746 -23.979  35.716  1.00 45.57           C  
ATOM   2331  CD1 LEU A 310      12.426 -23.702  34.241  1.00 45.57           C  
ATOM   2332  CD2 LEU A 310      11.602 -24.716  36.432  1.00 45.57           C  
ATOM   2335  N   ARG A 311      16.837 -25.444  37.005  1.00100.68           N  
ATOM   2336  CA  ARG A 311      18.021 -26.243  36.872  1.00100.68           C  
ATOM   2344  C   ARG A 311      18.288 -26.947  38.167  1.00100.68           C  
ATOM   2345  O   ARG A 311      18.655 -28.121  38.178  1.00100.68           O  
ATOM   2337  CB  ARG A 311      19.261 -25.401  36.527  1.00100.68           C  
ATOM   2338  CG  ARG A 311      20.545 -26.218  36.363  1.00100.68           C  
ATOM   2339  CD  ARG A 311      20.490 -27.204  35.195  1.00100.68           C  
ATOM   2340  NE  ARG A 311      21.870 -27.721  34.973  0.83100.68           N  
ATOM   2341  CZ  ARG A 311      22.068 -28.810  34.176  0.14100.68           C  
ATOM   2342  NH1 ARG A 311      20.998 -29.479  33.654  1.00100.68           N1+
ATOM   2343  NH2 ARG A 311      23.336 -29.226  33.888  0.80100.68           N  
ATOM   2346  N   GLU A 312      18.098 -26.250  39.301  1.00 64.05           N  
ATOM   2347  CA  GLU A 312      18.373 -26.853  40.575  1.00 64.05           C  
ATOM   2353  C   GLU A 312      17.483 -28.047  40.735  1.00 64.05           C  
ATOM   2354  O   GLU A 312      17.916 -29.092  41.219  1.00 64.05           O  
ATOM   2348  CB  GLU A 312      18.094 -25.910  41.758  1.00 64.05           C  
ATOM   2349  CG  GLU A 312      18.293 -26.569  43.125  1.00 64.05           C  
ATOM   2350  CD  GLU A 312      19.780 -26.809  43.344  1.00 64.05           C  
ATOM   2351  OE1 GLU A 312      20.597 -26.251  42.563  1.00 64.05           O  
ATOM   2352  OE2 GLU A 312      20.117 -27.555  44.301  1.00 64.05           O1-
ATOM   2355  N   ALA A 313      16.210 -27.906  40.322  1.00 42.17           N  
ATOM   2356  CA  ALA A 313      15.208 -28.933  40.411  1.00 42.17           C  
ATOM   2358  C   ALA A 313      15.585 -30.088  39.533  1.00 42.17           C  
ATOM   2359  O   ALA A 313      15.290 -31.236  39.855  1.00 42.17           O  
ATOM   2357  CB  ALA A 313      13.817 -28.446  39.969  1.00 42.17           C  
ATOM   2360  N   GLY A 314      16.236 -29.827  38.384  1.00 25.61           N  
ATOM   2361  CA  GLY A 314      16.565 -30.915  37.508  1.00 25.61           C  
ATOM   2362  C   GLY A 314      15.520 -30.975  36.435  1.00 25.61           C  
ATOM   2363  O   GLY A 314      15.428 -31.957  35.700  1.00 25.61           O  
ATOM   2364  N   LYS A 315      14.694 -29.914  36.340  1.00126.38           N  
ATOM   2365  CA  LYS A 315      13.647 -29.793  35.358  1.00126.38           C  
ATOM   2371  C   LYS A 315      14.271 -29.364  34.060  1.00126.38           C  
ATOM   2372  O   LYS A 315      15.378 -28.830  34.053  1.00126.38           O  
ATOM   2366  CB  LYS A 315      12.638 -28.693  35.728  1.00126.38           C  
ATOM   2367  CG  LYS A 315      11.857 -28.962  37.016  1.00126.38           C  
ATOM   2368  CD  LYS A 315      10.815 -30.072  36.891  1.00126.38           C  
ATOM   2369  CE  LYS A 315       9.521 -29.583  36.235  1.00126.38           C  
ATOM   2370  NZ  LYS A 315       8.548 -30.690  36.136  1.00126.38           N1+
ATOM   2373  N   PRO A 316      13.607 -29.615  32.951  1.00161.20           N  
ATOM   2374  CA  PRO A 316      14.124 -29.172  31.679  1.00161.20           C  
ATOM   2378  C   PRO A 316      14.143 -27.674  31.603  1.00161.20           C  
ATOM   2379  O   PRO A 316      13.084 -27.051  31.598  1.00161.20           O  
ATOM   2376  CB  PRO A 316      13.275 -29.861  30.616  1.00161.20           C  
ATOM   2377  CG  PRO A 316      12.818 -31.156  31.317  1.00161.20           C  
ATOM   2375  CD  PRO A 316      12.776 -30.800  32.815  1.00161.20           C  
ATOM   2380  N   CYS A 317      15.357 -27.105  31.672  1.00142.86           N  
ATOM   2381  CA  CYS A 317      15.720 -25.715  31.658  1.00142.86           C  
ATOM   2384  C   CYS A 317      16.209 -25.084  30.389  1.00142.86           C  
ATOM   2385  O   CYS A 317      16.409 -23.870  30.396  1.00142.86           O  
ATOM   2382  CB  CYS A 317      16.739 -25.387  32.762  1.00142.86           C  
ATOM   2383  SG  CYS A 317      18.229 -26.418  32.665  1.00142.86           S  
ATOM   2386  N   LEU A 318      16.515 -25.840  29.315  1.00194.24           N  
ATOM   2387  CA  LEU A 318      17.237 -25.211  28.236  1.00194.24           C  
ATOM   2392  C   LEU A 318      16.535 -24.021  27.670  1.00194.24           C  
ATOM   2393  O   LEU A 318      17.181 -23.003  27.420  1.00194.24           O  
ATOM   2388  CB  LEU A 318      17.608 -26.133  27.065  1.00194.24           C  
ATOM   2389  CG  LEU A 318      18.870 -26.961  27.339  1.00194.24           C  
ATOM   2390  CD1 LEU A 318      19.315 -27.735  26.094  1.00194.24           C  
ATOM   2391  CD2 LEU A 318      19.996 -26.071  27.886  1.00194.24           C  
ATOM   2394  N   THR A 319      15.211 -24.086  27.458  1.00118.18           N  
ATOM   2395  CA  THR A 319      14.568 -22.931  26.902  1.00118.18           C  
ATOM   2399  C   THR A 319      14.707 -21.767  27.835  1.00118.18           C  
ATOM   2400  O   THR A 319      15.057 -20.666  27.411  1.00118.18           O  
ATOM   2396  CB  THR A 319      13.100 -23.118  26.648  1.00118.18           C  
ATOM   2398  CG2 THR A 319      12.911 -24.202  25.579  1.00118.18           C  
ATOM   2397  OG1 THR A 319      12.427 -23.468  27.849  1.00118.18           O  
ATOM   2401  N   GLU A 320      14.449 -21.980  29.137  1.00 75.19           N  
ATOM   2402  CA  GLU A 320      14.472 -20.913  30.102  1.00 75.19           C  
ATOM   2408  C   GLU A 320      15.854 -20.347  30.250  1.00 75.19           C  
ATOM   2409  O   GLU A 320      16.018 -19.134  30.369  1.00 75.19           O  
ATOM   2403  CB  GLU A 320      14.014 -21.353  31.504  1.00 75.19           C  
ATOM   2404  CG  GLU A 320      12.533 -21.733  31.579  1.00 75.19           C  
ATOM   2405  CD  GLU A 320      12.378 -23.154  31.060  1.00 75.19           C  
ATOM   2406  OE1 GLU A 320      13.423 -23.818  30.828  1.00 75.19           O  
ATOM   2407  OE2 GLU A 320      11.209 -23.597  30.895  1.00 75.19           O1-
ATOM   2410  N   ALA A 321      16.888 -21.208  30.276  1.00 31.02           N  
ATOM   2411  CA  ALA A 321      18.230 -20.725  30.457  1.00 31.02           C  
ATOM   2413  C   ALA A 321      18.593 -19.865  29.286  1.00 31.02           C  
ATOM   2414  O   ALA A 321      19.219 -18.817  29.439  1.00 31.02           O  
ATOM   2412  CB  ALA A 321      19.262 -21.861  30.538  1.00 31.02           C  
ATOM   2415  N   SER A 322      18.206 -20.303  28.075  1.00 43.41           N  
ATOM   2416  CA  SER A 322      18.513 -19.589  26.867  1.00 43.41           C  
ATOM   2419  C   SER A 322      17.807 -18.270  26.888  1.00 43.41           C  
ATOM   2420  O   SER A 322      18.368 -17.248  26.499  1.00 43.41           O  
ATOM   2417  CB  SER A 322      18.029 -20.333  25.608  1.00 43.41           C  
ATOM   2418  OG  SER A 322      18.649 -21.609  25.530  1.00 43.41           O  
ATOM   2421  N   MET A 323      16.543 -18.266  27.345  1.00 49.34           N  
ATOM   2422  CA  MET A 323      15.763 -17.065  27.377  1.00 49.34           C  
ATOM   2427  C   MET A 323      16.390 -16.088  28.330  1.00 49.34           C  
ATOM   2428  O   MET A 323      16.459 -14.893  28.048  1.00 49.34           O  
ATOM   2423  CB  MET A 323      14.310 -17.347  27.798  1.00 49.34           C  
ATOM   2424  CG  MET A 323      13.593 -18.265  26.802  1.00 49.34           C  
ATOM   2425  SD  MET A 323      11.945 -18.832  27.315  1.00 49.34           S  
ATOM   2426  CE  MET A 323      11.745 -19.980  25.921  1.00 49.34           C  
ATOM   2429  N   ALA A 324      16.876 -16.575  29.489  1.00 25.96           N  
ATOM   2430  CA  ALA A 324      17.469 -15.710  30.470  1.00 25.96           C  
ATOM   2432  C   ALA A 324      18.695 -15.079  29.893  1.00 25.96           C  
ATOM   2433  O   ALA A 324      18.934 -13.884  30.069  1.00 25.96           O  
ATOM   2431  CB  ALA A 324      17.894 -16.461  31.743  1.00 25.96           C  
ATOM   2434  N   LYS A 325      19.512 -15.874  29.181  1.00 84.06           N  
ATOM   2435  CA  LYS A 325      20.723 -15.362  28.606  1.00 84.06           C  
ATOM   2441  C   LYS A 325      20.384 -14.312  27.586  1.00 84.06           C  
ATOM   2442  O   LYS A 325      21.012 -13.254  27.563  1.00 84.06           O  
ATOM   2436  CB  LYS A 325      21.543 -16.426  27.864  1.00 84.06           C  
ATOM   2437  CG  LYS A 325      22.826 -15.849  27.265  1.00 84.06           C  
ATOM   2438  CD  LYS A 325      23.705 -16.881  26.564  1.00 84.06           C  
ATOM   2439  CE  LYS A 325      24.949 -16.270  25.919  1.00 84.06           C  
ATOM   2440  NZ  LYS A 325      24.549 -15.231  24.946  1.00 84.06           N1+
ATOM   2443  N   LEU A 326      19.382 -14.567  26.709  1.00198.89           N  
ATOM   2444  CA  LEU A 326      19.082 -13.587  25.688  1.00198.89           C  
ATOM   2449  C   LEU A 326      18.659 -12.307  26.313  1.00198.89           C  
ATOM   2450  O   LEU A 326      19.200 -11.242  26.022  1.00198.89           O  
ATOM   2445  CB  LEU A 326      17.824 -13.790  24.812  1.00198.89           C  
ATOM   2446  CG  LEU A 326      17.851 -14.766  23.635  1.00198.89           C  
ATOM   2447  CD1 LEU A 326      19.050 -14.494  22.713  1.00198.89           C  
ATOM   2448  CD2 LEU A 326      17.620 -16.207  24.082  1.00198.89           C  
ATOM   2451  N   VAL A 327      17.657 -12.400  27.201  1.00 51.66           N  
ATOM   2452  CA  VAL A 327      17.025 -11.235  27.740  1.00 51.66           C  
ATOM   2456  C   VAL A 327      18.016 -10.411  28.499  1.00 51.66           C  
ATOM   2457  O   VAL A 327      18.083  -9.194  28.331  1.00 51.66           O  
ATOM   2453  CB  VAL A 327      15.934 -11.595  28.706  1.00 51.66           C  
ATOM   2454  CG1 VAL A 327      15.403 -10.304  29.346  1.00 51.66           C  
ATOM   2455  CG2 VAL A 327      14.866 -12.420  27.966  1.00 51.66           C  
ATOM   2458  N   ALA A 328      18.806 -11.059  29.370  1.00 37.44           N  
ATOM   2459  CA  ALA A 328      19.728 -10.350  30.211  1.00 37.44           C  
ATOM   2461  C   ALA A 328      20.813  -9.693  29.414  1.00 37.44           C  
ATOM   2462  O   ALA A 328      21.179  -8.550  29.680  1.00 37.44           O  
ATOM   2460  CB  ALA A 328      20.407 -11.264  31.244  1.00 37.44           C  
ATOM   2463  N   SER A 329      21.366 -10.402  28.412  1.00 35.48           N  
ATOM   2464  CA  SER A 329      22.471  -9.865  27.667  1.00 35.48           C  
ATOM   2467  C   SER A 329      22.045  -8.633  26.932  1.00 35.48           C  
ATOM   2468  O   SER A 329      22.748  -7.625  26.933  1.00 35.48           O  
ATOM   2465  CB  SER A 329      23.045 -10.865  26.644  1.00 35.48           C  
ATOM   2466  OG  SER A 329      22.064 -11.200  25.673  1.00 35.48           O  
ATOM   2469  N   GLU A 330      20.873  -8.686  26.275  1.00 51.10           N  
ATOM   2470  CA  GLU A 330      20.408  -7.574  25.496  1.00 51.10           C  
ATOM   2476  C   GLU A 330      20.052  -6.427  26.395  1.00 51.10           C  
ATOM   2477  O   GLU A 330      20.320  -5.270  26.075  1.00 51.10           O  
ATOM   2471  CB  GLU A 330      19.206  -7.956  24.618  1.00 51.10           C  
ATOM   2472  CG  GLU A 330      19.596  -9.011  23.577  1.00 51.10           C  
ATOM   2473  CD  GLU A 330      18.396  -9.334  22.700  1.00 51.10           C  
ATOM   2474  OE1 GLU A 330      17.347  -9.762  23.248  1.00 51.10           O  
ATOM   2475  OE2 GLU A 330      18.524  -9.152  21.460  1.00 51.10           O1-
ATOM   2478  N   MET A 331      19.448  -6.719  27.563  1.00105.45           N  
ATOM   2479  CA  MET A 331      19.048  -5.683  28.475  1.00105.45           C  
ATOM   2484  C   MET A 331      20.257  -4.929  28.935  1.00105.45           C  
ATOM   2485  O   MET A 331      20.242  -3.701  29.024  1.00105.45           O  
ATOM   2480  CB  MET A 331      18.423  -6.220  29.765  1.00105.45           C  
ATOM   2481  CG  MET A 331      18.260  -5.105  30.797  1.00105.45           C  
ATOM   2482  SD  MET A 331      18.097  -5.683  32.509  1.00105.45           S  
ATOM   2483  CE  MET A 331      19.749  -6.433  32.617  1.00105.45           C  
ATOM   2486  N   ALA A 332      21.347  -5.661  29.222  1.00 37.08           N  
ATOM   2487  CA  ALA A 332      22.521  -5.082  29.805  1.00 37.08           C  
ATOM   2489  C   ALA A 332      23.100  -4.036  28.908  1.00 37.08           C  
ATOM   2490  O   ALA A 332      23.555  -2.997  29.384  1.00 37.08           O  
ATOM   2488  CB  ALA A 332      23.625  -6.120  30.068  1.00 37.08           C  
ATOM   2491  N   GLU A 333      23.122  -4.272  27.584  1.00 38.57           N  
ATOM   2492  CA  GLU A 333      23.711  -3.283  26.727  1.00 38.57           C  
ATOM   2498  C   GLU A 333      22.912  -2.016  26.813  1.00 38.57           C  
ATOM   2499  O   GLU A 333      23.475  -0.926  26.903  1.00 38.57           O  
ATOM   2493  CB  GLU A 333      23.766  -3.705  25.247  1.00 38.57           C  
ATOM   2494  CG  GLU A 333      24.554  -2.721  24.377  1.00 38.57           C  
ATOM   2495  CD  GLU A 333      24.585  -3.249  22.950  1.00 38.57           C  
ATOM   2496  OE1 GLU A 333      23.802  -4.186  22.641  1.00 38.57           O  
ATOM   2497  OE2 GLU A 333      25.393  -2.713  22.145  1.00 38.57           O1-
ATOM   2500  N   GLN A 334      21.569  -2.126  26.812  1.00 72.10           N  
ATOM   2501  CA  GLN A 334      20.730  -0.960  26.815  1.00 72.10           C  
ATOM   2507  C   GLN A 334      20.932  -0.184  28.084  1.00 72.10           C  
ATOM   2508  O   GLN A 334      21.055   1.040  28.059  1.00 72.10           O  
ATOM   2502  CB  GLN A 334      19.236  -1.315  26.733  1.00 72.10           C  
ATOM   2503  CG  GLN A 334      18.322  -0.091  26.644  1.00 72.10           C  
ATOM   2504  CD  GLN A 334      18.486   0.498  25.251  1.00 72.10           C  
ATOM   2506  NE2 GLN A 334      17.342   0.756  24.564  1.00 72.10           N  
ATOM   2505  OE1 GLN A 334      19.602   0.710  24.780  1.00 72.10           O  
ATOM   2509  N   VAL A 335      20.973  -0.876  29.238  1.00 37.69           N  
ATOM   2510  CA  VAL A 335      21.114  -0.199  30.500  1.00 37.69           C  
ATOM   2514  C   VAL A 335      22.462   0.455  30.582  1.00 37.69           C  
ATOM   2515  O   VAL A 335      22.587   1.582  31.057  1.00 37.69           O  
ATOM   2511  CB  VAL A 335      20.970  -1.128  31.671  1.00 37.69           C  
ATOM   2512  CG1 VAL A 335      21.290  -0.350  32.959  1.00 37.69           C  
ATOM   2513  CG2 VAL A 335      19.549  -1.722  31.643  1.00 37.69           C  
ATOM   2516  N   CYS A 336      23.515  -0.240  30.115  1.00 29.77           N  
ATOM   2517  CA  CYS A 336      24.847   0.292  30.199  1.00 29.77           C  
ATOM   2520  C   CYS A 336      24.939   1.530  29.365  1.00 29.77           C  
ATOM   2521  O   CYS A 336      25.605   2.494  29.744  1.00 29.77           O  
ATOM   2518  CB  CYS A 336      25.917  -0.692  29.700  1.00 29.77           C  
ATOM   2519  SG  CYS A 336      26.063  -2.153  30.770  1.00 29.77           S  
ATOM   2522  N   SER A 337      24.288   1.528  28.189  1.00 26.39           N  
ATOM   2523  CA  SER A 337      24.332   2.672  27.325  1.00 26.39           C  
ATOM   2526  C   SER A 337      23.635   3.819  27.993  1.00 26.39           C  
ATOM   2527  O   SER A 337      24.081   4.961  27.920  1.00 26.39           O  
ATOM   2524  CB  SER A 337      23.628   2.428  25.980  1.00 26.39           C  
ATOM   2525  OG  SER A 337      23.708   3.591  25.168  1.00 26.39           O  
ATOM   2528  N   ALA A 338      22.506   3.546  28.665  1.00 30.08           N  
ATOM   2529  CA  ALA A 338      21.760   4.586  29.318  1.00 30.08           C  
ATOM   2531  C   ALA A 338      22.609   5.167  30.406  1.00 30.08           C  
ATOM   2532  O   ALA A 338      22.571   6.370  30.659  1.00 30.08           O  
ATOM   2530  CB  ALA A 338      20.454   4.070  29.945  1.00 30.08           C  
ATOM   2533  N   ALA A 339      23.392   4.312  31.091  1.00 28.01           N  
ATOM   2534  CA  ALA A 339      24.221   4.751  32.177  1.00 28.01           C  
ATOM   2536  C   ALA A 339      25.224   5.739  31.666  1.00 28.01           C  
ATOM   2537  O   ALA A 339      25.505   6.742  32.321  1.00 28.01           O  
ATOM   2535  CB  ALA A 339      25.002   3.600  32.836  1.00 28.01           C  
ATOM   2538  N   ILE A 340      25.809   5.478  30.483  1.00126.54           N  
ATOM   2539  CA  ILE A 340      26.780   6.395  29.960  1.00126.54           C  
ATOM   2544  C   ILE A 340      26.121   7.702  29.627  1.00126.54           C  
ATOM   2545  O   ILE A 340      26.692   8.765  29.858  1.00126.54           O  
ATOM   2540  CB  ILE A 340      27.592   5.851  28.809  1.00126.54           C  
ATOM   2541  CG1 ILE A 340      26.746   5.471  27.588  1.00126.54           C  
ATOM   2542  CG2 ILE A 340      28.414   4.679  29.361  1.00126.54           C  
ATOM   2543  CD1 ILE A 340      27.580   4.944  26.416  1.00126.54           C  
ATOM   2546  N   GLN A 341      24.886   7.669  29.095  1.00 71.62           N  
ATOM   2547  CA  GLN A 341      24.225   8.885  28.702  1.00 71.62           C  
ATOM   2553  C   GLN A 341      23.977   9.772  29.892  1.00 71.62           C  
ATOM   2554  O   GLN A 341      24.096  10.992  29.793  1.00 71.62           O  
ATOM   2548  CB  GLN A 341      22.883   8.631  27.999  1.00 71.62           C  
ATOM   2549  CG  GLN A 341      22.242   9.904  27.447  1.00 71.62           C  
ATOM   2550  CD  GLN A 341      21.071   9.471  26.583  1.00 71.62           C  
ATOM   2552  NE2 GLN A 341      19.911  10.165  26.737  1.00 71.62           N  
ATOM   2551  OE1 GLN A 341      21.188   8.534  25.796  1.00 71.62           O  
ATOM   2555  N   ILE A 342      23.631   9.188  31.055  1.00 49.24           N  
ATOM   2556  CA  ILE A 342      23.320   9.946  32.238  1.00 49.24           C  
ATOM   2561  C   ILE A 342      24.527  10.733  32.657  1.00 49.24           C  
ATOM   2562  O   ILE A 342      24.409  11.851  33.155  1.00 49.24           O  
ATOM   2557  CB  ILE A 342      22.897   9.080  33.389  1.00 49.24           C  
ATOM   2558  CG1 ILE A 342      21.586   8.353  33.042  1.00 49.24           C  
ATOM   2559  CG2 ILE A 342      22.795   9.961  34.645  1.00 49.24           C  
ATOM   2560  CD1 ILE A 342      21.206   7.268  34.046  1.00 49.24           C  
ATOM   2563  N   HIS A 343      25.721  10.139  32.491  1.00 68.74           N  
ATOM   2564  CA  HIS A 343      26.982  10.730  32.844  1.00 68.74           C  
ATOM   2571  C   HIS A 343      27.294  11.908  31.970  1.00 68.74           C  
ATOM   2572  O   HIS A 343      28.109  12.752  32.339  1.00 68.74           O  
ATOM   2567  CB  HIS A 343      28.161   9.746  32.763  1.00 68.74           C  
ATOM   2566  CG  HIS A 343      28.166   8.779  33.906  1.00 68.74           C  
ATOM   2569  CD2 HIS A 343      28.865   8.816  35.073  1.00 68.74           C  
ATOM   2565  ND1 HIS A 343      27.404   7.634  33.961  1.00 68.74           N  
ATOM   2570  CE1 HIS A 343      27.678   7.039  35.149  1.00 68.74           C  
ATOM   2568  NE2 HIS A 343      28.559   7.720  35.859  1.00 68.74           N  
ATOM   2573  N   GLY A 344      26.720  11.979  30.756  1.00 24.92           N  
ATOM   2574  CA  GLY A 344      27.009  13.110  29.919  1.00 24.92           C  
ATOM   2575  C   GLY A 344      28.389  12.935  29.367  1.00 24.92           C  
ATOM   2576  O   GLY A 344      28.776  11.839  28.964  1.00 24.92           O  
ATOM   2577  N   GLY A 345      29.174  14.029  29.352  1.00 22.52           N  
ATOM   2578  CA  GLY A 345      30.488  14.015  28.773  1.00 22.52           C  
ATOM   2579  C   GLY A 345      31.334  13.020  29.500  1.00 22.52           C  
ATOM   2580  O   GLY A 345      32.156  12.333  28.894  1.00 22.52           O  
ATOM   2581  N   TYR A 346      31.138  12.914  30.825  1.00 58.54           N  
ATOM   2582  CA  TYR A 346      31.908  12.069  31.696  1.00 58.54           C  
ATOM   2591  C   TYR A 346      31.745  10.628  31.298  1.00 58.54           C  
ATOM   2592  O   TYR A 346      32.665   9.827  31.453  1.00 58.54           O  
ATOM   2583  CB  TYR A 346      31.472  12.197  33.166  1.00 58.54           C  
ATOM   2584  CG  TYR A 346      31.740  13.603  33.580  1.00 58.54           C  
ATOM   2585  CD1 TYR A 346      33.007  13.995  33.945  1.00 58.54           C  
ATOM   2586  CD2 TYR A 346      30.726  14.533  33.599  1.00 58.54           C  
ATOM   2587  CE1 TYR A 346      33.259  15.292  34.327  1.00 58.54           C  
ATOM   2588  CE2 TYR A 346      30.970  15.832  33.981  1.00 58.54           C  
ATOM   2589  CZ  TYR A 346      32.239  16.213  34.345  1.00 58.54           C  
ATOM   2590  OH  TYR A 346      32.493  17.543  34.737  1.00 58.54           O  
ATOM   2593  N   GLY A 347      30.562  10.250  30.784  1.00 40.68           N  
ATOM   2594  CA  GLY A 347      30.278   8.876  30.458  1.00 40.68           C  
ATOM   2595  C   GLY A 347      31.289   8.350  29.482  1.00 40.68           C  
ATOM   2596  O   GLY A 347      31.583   7.156  29.468  1.00 40.68           O  
ATOM   2597  N   TYR A 348      31.788   9.227  28.598  1.00129.08           N  
ATOM   2598  CA  TYR A 348      32.757   8.925  27.580  1.00129.08           C  
ATOM   2607  C   TYR A 348      34.101   8.600  28.171  1.00129.08           C  
ATOM   2608  O   TYR A 348      34.904   7.917  27.534  1.00129.08           O  
ATOM   2599  CB  TYR A 348      32.985  10.087  26.595  1.00129.08           C  
ATOM   2600  CG  TYR A 348      31.738  10.305  25.806  1.00129.08           C  
ATOM   2601  CD1 TYR A 348      30.725  11.097  26.298  1.00129.08           C  
ATOM   2602  CD2 TYR A 348      31.584   9.716  24.572  1.00129.08           C  
ATOM   2603  CE1 TYR A 348      29.579  11.302  25.567  1.00129.08           C  
ATOM   2604  CE2 TYR A 348      30.440   9.917  23.836  1.00129.08           C  
ATOM   2605  CZ  TYR A 348      29.433  10.708  24.336  1.00129.08           C  
ATOM   2606  OH  TYR A 348      28.257  10.915  23.583  1.00129.08           O  
ATOM   2609  N   LEU A 349      34.426   9.153  29.356  1.00117.48           N  
ATOM   2610  CA  LEU A 349      35.763   9.029  29.879  1.00117.48           C  
ATOM   2615  C   LEU A 349      36.007   7.773  30.663  1.00117.48           C  
ATOM   2616  O   LEU A 349      35.117   7.193  31.279  1.00117.48           O  
ATOM   2611  CB  LEU A 349      36.180  10.199  30.782  1.00117.48           C  
ATOM   2612  CG  LEU A 349      36.168  11.556  30.063  1.00117.48           C  
ATOM   2613  CD1 LEU A 349      34.739  12.012  29.749  1.00117.48           C  
ATOM   2614  CD2 LEU A 349      36.961  12.608  30.845  1.00117.48           C  
ATOM   2617  N   ALA A 350      37.289   7.348  30.644  1.00 48.38           N  
ATOM   2618  CA  ALA A 350      37.853   6.206  31.311  1.00 48.38           C  
ATOM   2620  C   ALA A 350      37.769   6.420  32.791  1.00 48.38           C  
ATOM   2621  O   ALA A 350      37.751   5.468  33.570  1.00 48.38           O  
ATOM   2619  CB  ALA A 350      39.328   5.971  30.952  1.00 48.38           C  
ATOM   2622  N   ASP A 351      37.762   7.696  33.212  1.00 57.68           N  
ATOM   2623  CA  ASP A 351      37.764   8.065  34.598  1.00 57.68           C  
ATOM   2628  C   ASP A 351      36.582   7.430  35.265  1.00 57.68           C  
ATOM   2629  O   ASP A 351      36.663   7.048  36.431  1.00 57.68           O  
ATOM   2624  CB  ASP A 351      37.624   9.581  34.788  1.00 57.68           C  
ATOM   2625  CG  ASP A 351      38.840  10.241  34.162  1.00 57.68           C  
ATOM   2626  OD1 ASP A 351      39.982   9.859  34.530  1.00 57.68           O  
ATOM   2627  OD2 ASP A 351      38.636  11.127  33.289  1.00 57.68           O1-
ATOM   2630  N   TYR A 352      35.441   7.331  34.554  1.00 64.53           N  
ATOM   2631  CA  TYR A 352      34.253   6.719  35.090  1.00 64.53           C  
ATOM   2640  C   TYR A 352      34.171   5.305  34.590  1.00 64.53           C  
ATOM   2641  O   TYR A 352      34.642   4.991  33.499  1.00 64.53           O  
ATOM   2632  CB  TYR A 352      32.951   7.437  34.696  1.00 64.53           C  
ATOM   2633  CG  TYR A 352      32.951   8.745  35.408  1.00 64.53           C  
ATOM   2634  CD1 TYR A 352      33.653   9.818  34.911  1.00 64.53           C  
ATOM   2635  CD2 TYR A 352      32.247   8.893  36.581  1.00 64.53           C  
ATOM   2636  CE1 TYR A 352      33.651  11.023  35.572  1.00 64.53           C  
ATOM   2637  CE2 TYR A 352      32.240  10.095  37.248  1.00 64.53           C  
ATOM   2638  CZ  TYR A 352      32.944  11.161  36.743  1.00 64.53           C  
ATOM   2639  OH  TYR A 352      32.939  12.395  37.426  1.00 64.53           O  
ATOM   2642  N   PRO A 353      33.640   4.432  35.412  1.00 85.99           N  
ATOM   2643  CA  PRO A 353      33.527   3.025  35.109  1.00 85.99           C  
ATOM   2647  C   PRO A 353      32.529   2.615  34.058  1.00 85.99           C  
ATOM   2648  O   PRO A 353      32.650   1.503  33.547  1.00 85.99           O  
ATOM   2645  CB  PRO A 353      33.269   2.329  36.449  1.00 85.99           C  
ATOM   2646  CG  PRO A 353      32.801   3.455  37.388  1.00 85.99           C  
ATOM   2644  CD  PRO A 353      33.503   4.704  36.832  1.00 85.99           C  
ATOM   2649  N   VAL A 354      31.545   3.464  33.710  1.00 55.85           N  
ATOM   2650  CA  VAL A 354      30.482   3.056  32.828  1.00 55.85           C  
ATOM   2654  C   VAL A 354      30.982   2.678  31.465  1.00 55.85           C  
ATOM   2655  O   VAL A 354      30.445   1.761  30.846  1.00 55.85           O  
ATOM   2651  CB  VAL A 354      29.430   4.115  32.654  1.00 55.85           C  
ATOM   2652  CG1 VAL A 354      28.753   4.344  34.016  1.00 55.85           C  
ATOM   2653  CG2 VAL A 354      30.079   5.378  32.063  1.00 55.85           C  
ATOM   2656  N   GLU A 355      31.998   3.378  30.934  1.00 70.75           N  
ATOM   2657  CA  GLU A 355      32.471   3.076  29.608  1.00 70.75           C  
ATOM   2663  C   GLU A 355      33.012   1.676  29.582  1.00 70.75           C  
ATOM   2664  O   GLU A 355      32.781   0.929  28.632  1.00 70.75           O  
ATOM   2658  CB  GLU A 355      33.602   4.021  29.150  1.00 70.75           C  
ATOM   2659  CG  GLU A 355      34.897   3.904  29.965  1.00 70.75           C  
ATOM   2660  CD  GLU A 355      35.809   2.880  29.297  1.00 70.75           C  
ATOM   2661  OE1 GLU A 355      35.542   2.539  28.114  1.00 70.75           O  
ATOM   2662  OE2 GLU A 355      36.786   2.432  29.955  1.00 70.75           O1-
ATOM   2665  N   ARG A 356      33.763   1.288  30.628  1.00130.99           N  
ATOM   2666  CA  ARG A 356      34.362  -0.015  30.687  1.00130.99           C  
ATOM   2674  C   ARG A 356      33.304  -1.072  30.792  1.00130.99           C  
ATOM   2675  O   ARG A 356      33.375  -2.106  30.129  1.00130.99           O  
ATOM   2667  CB  ARG A 356      35.310  -0.169  31.888  1.00130.99           C  
ATOM   2668  CG  ARG A 356      35.961  -1.547  31.983  1.00130.99           C  
ATOM   2669  CD  ARG A 356      36.933  -1.671  33.155  1.00130.99           C  
ATOM   2670  NE  ARG A 356      36.229  -1.176  34.370  1.00130.99           N  
ATOM   2671  CZ  ARG A 356      35.451  -2.019  35.110  1.00130.99           C  
ATOM   2672  NH1 ARG A 356      35.303  -3.321  34.728  1.00130.99           N1+
ATOM   2673  NH2 ARG A 356      34.829  -1.559  36.235  1.00130.99           N  
ATOM   2676  N   ILE A 357      32.277  -0.831  31.625  1.00 37.53           N  
ATOM   2677  CA  ILE A 357      31.238  -1.796  31.836  1.00 37.53           C  
ATOM   2682  C   ILE A 357      30.543  -2.018  30.529  1.00 37.53           C  
ATOM   2683  O   ILE A 357      30.200  -3.145  30.179  1.00 37.53           O  
ATOM   2678  CB  ILE A 357      30.213  -1.335  32.833  1.00 37.53           C  
ATOM   2679  CG1 ILE A 357      30.870  -1.116  34.207  1.00 37.53           C  
ATOM   2680  CG2 ILE A 357      29.070  -2.363  32.855  1.00 37.53           C  
ATOM   2681  CD1 ILE A 357      29.979  -0.376  35.205  1.00 37.53           C  
ATOM   2684  N   TYR A 358      30.327  -0.931  29.771  1.00 60.30           N  
ATOM   2685  CA  TYR A 358      29.657  -0.985  28.505  1.00 60.30           C  
ATOM   2694  C   TYR A 358      30.446  -1.892  27.599  1.00 60.30           C  
ATOM   2695  O   TYR A 358      29.876  -2.758  26.938  1.00 60.30           O  
ATOM   2686  CB  TYR A 358      29.579   0.420  27.872  1.00 60.30           C  
ATOM   2687  CG  TYR A 358      28.693   0.403  26.674  1.00 60.30           C  
ATOM   2688  CD1 TYR A 358      27.327   0.416  26.827  1.00 60.30           C  
ATOM   2689  CD2 TYR A 358      29.223   0.402  25.404  1.00 60.30           C  
ATOM   2690  CE1 TYR A 358      26.496   0.409  25.731  1.00 60.30           C  
ATOM   2691  CE2 TYR A 358      28.398   0.396  24.304  1.00 60.30           C  
ATOM   2692  CZ  TYR A 358      27.033   0.397  24.467  1.00 60.30           C  
ATOM   2693  OH  TYR A 358      26.184   0.392  23.340  1.00 60.30           O  
ATOM   2696  N   ARG A 359      31.785  -1.729  27.546  1.00 99.79           N  
ATOM   2697  CA  ARG A 359      32.588  -2.568  26.695  1.00 99.79           C  
ATOM   2705  C   ARG A 359      32.568  -3.985  27.187  1.00 99.79           C  
ATOM   2706  O   ARG A 359      32.492  -4.924  26.396  1.00 99.79           O  
ATOM   2698  CB  ARG A 359      34.068  -2.154  26.595  1.00 99.79           C  
ATOM   2699  CG  ARG A 359      34.315  -0.940  25.698  1.00 99.79           C  
ATOM   2700  CD  ARG A 359      35.789  -0.541  25.597  1.00 99.79           C  
ATOM   2701  NE  ARG A 359      36.218  -0.039  26.933  1.00 99.79           N  
ATOM   2702  CZ  ARG A 359      36.730  -0.897  27.864  1.00 99.79           C  
ATOM   2703  NH1 ARG A 359      36.886  -2.221  27.572  1.00 99.79           N1+
ATOM   2704  NH2 ARG A 359      37.094  -0.425  29.091  1.00 99.79           N  
ATOM   2707  N   ASP A 360      32.634  -4.181  28.517  1.00 45.33           N  
ATOM   2708  CA  ASP A 360      32.723  -5.504  29.076  1.00 45.33           C  
ATOM   2713  C   ASP A 360      31.480  -6.298  28.778  1.00 45.33           C  
ATOM   2714  O   ASP A 360      31.542  -7.499  28.519  1.00 45.33           O  
ATOM   2709  CB  ASP A 360      32.899  -5.496  30.608  1.00 45.33           C  
ATOM   2710  CG  ASP A 360      34.296  -4.980  30.942  1.00 45.33           C  
ATOM   2711  OD1 ASP A 360      35.133  -4.873  30.007  1.00 45.33           O  
ATOM   2712  OD2 ASP A 360      34.544  -4.692  32.143  1.00 45.33           O1-
ATOM   2715  N   VAL A 361      30.311  -5.643  28.839  1.00124.28           N  
ATOM   2716  CA  VAL A 361      29.023  -6.273  28.708  1.00124.28           C  
ATOM   2720  C   VAL A 361      28.664  -6.715  27.312  1.00124.28           C  
ATOM   2721  O   VAL A 361      27.873  -7.643  27.148  1.00124.28           O  
ATOM   2717  CB  VAL A 361      27.899  -5.403  29.194  1.00124.28           C  
ATOM   2718  CG1 VAL A 361      27.726  -4.225  28.221  1.00124.28           C  
ATOM   2719  CG2 VAL A 361      26.642  -6.271  29.359  1.00124.28           C  
ATOM   2722  N   ARG A 362      29.212  -6.070  26.265  1.00136.22           N  
ATOM   2723  CA  ARG A 362      28.763  -6.275  24.908  1.00136.22           C  
ATOM   2731  C   ARG A 362      28.854  -7.718  24.499  1.00136.22           C  
ATOM   2732  O   ARG A 362      27.990  -8.220  23.782  1.00136.22           O  
ATOM   2724  CB  ARG A 362      29.576  -5.451  23.892  1.00136.22           C  
ATOM   2725  CG  ARG A 362      29.062  -5.577  22.456  1.00136.22           C  
ATOM   2726  CD  ARG A 362      27.626  -5.076  22.296  1.00136.22           C  
ATOM   2727  NE  ARG A 362      27.260  -5.186  20.856  1.00136.22           N  
ATOM   2728  CZ  ARG A 362      26.808  -6.370  20.349  1.00136.22           C  
ATOM   2729  NH1 ARG A 362      26.755  -7.478  21.144  1.00136.22           N1+
ATOM   2730  NH2 ARG A 362      26.408  -6.443  19.047  1.00136.22           N  
ATOM   2733  N   VAL A 363      29.902  -8.417  24.951  1.00 89.34           N  
ATOM   2734  CA  VAL A 363      30.201  -9.779  24.599  1.00 89.34           C  
ATOM   2738  C   VAL A 363      29.123 -10.716  25.071  1.00 89.34           C  
ATOM   2739  O   VAL A 363      28.964 -11.805  24.522  1.00 89.34           O  
ATOM   2735  CB  VAL A 363      31.474 -10.238  25.233  1.00 89.34           C  
ATOM   2736  CG1 VAL A 363      31.687 -11.695  24.847  1.00 89.34           C  
ATOM   2737  CG2 VAL A 363      32.622  -9.326  24.785  1.00 89.34           C  
ATOM   2740  N   CYS A 364      28.352 -10.337  26.104  1.00 61.41           N  
ATOM   2741  CA  CYS A 364      27.395 -11.240  26.690  1.00 61.41           C  
ATOM   2744  C   CYS A 364      26.440 -11.740  25.649  1.00 61.41           C  
ATOM   2745  O   CYS A 364      25.895 -12.834  25.784  1.00 61.41           O  
ATOM   2742  CB  CYS A 364      26.569 -10.606  27.824  1.00 61.41           C  
ATOM   2743  SG  CYS A 364      27.563 -10.281  29.312  1.00 61.41           S  
ATOM   2746  N   GLN A 365      26.137 -10.928  24.625  1.00 70.05           N  
ATOM   2747  CA  GLN A 365      25.279 -11.380  23.564  1.00 70.05           C  
ATOM   2753  C   GLN A 365      25.979 -12.411  22.711  1.00 70.05           C  
ATOM   2754  O   GLN A 365      25.343 -13.319  22.183  1.00 70.05           O  
ATOM   2748  CB  GLN A 365      24.824 -10.229  22.652  1.00 70.05           C  
ATOM   2749  CG  GLN A 365      23.922  -9.232  23.383  1.00 70.05           C  
ATOM   2750  CD  GLN A 365      23.633  -8.057  22.459  1.00 70.05           C  
ATOM   2752  NE2 GLN A 365      23.992  -6.827  22.913  1.00 70.05           N  
ATOM   2751  OE1 GLN A 365      23.102  -8.226  21.363  1.00 70.05           O  
ATOM   2755  N   ILE A 366      27.298 -12.240  22.488  1.00 87.09           N  
ATOM   2756  CA  ILE A 366      28.104 -13.036  21.591  1.00 87.09           C  
ATOM   2761  C   ILE A 366      28.481 -14.432  22.024  1.00 87.09           C  
ATOM   2762  O   ILE A 366      28.257 -15.381  21.273  1.00 87.09           O  
ATOM   2757  CB  ILE A 366      29.394 -12.346  21.263  1.00 87.09           C  
ATOM   2758  CG1 ILE A 366      29.112 -10.989  20.597  1.00 87.09           C  
ATOM   2759  CG2 ILE A 366      30.242 -13.293  20.398  1.00 87.09           C  
ATOM   2760  CD1 ILE A 366      30.345 -10.093  20.491  1.00 87.09           C  
ATOM   2763  N   TYR A 367      29.032 -14.628  23.243  1.00133.97           N  
ATOM   2764  CA  TYR A 367      29.559 -15.934  23.554  1.00133.97           C  
ATOM   2773  C   TYR A 367      28.555 -16.716  24.330  1.00133.97           C  
ATOM   2774  O   TYR A 367      27.493 -16.208  24.688  1.00133.97           O  
ATOM   2765  CB  TYR A 367      30.896 -15.989  24.340  1.00133.97           C  
ATOM   2766  CG  TYR A 367      30.884 -15.208  25.619  1.00133.97           C  
ATOM   2767  CD1 TYR A 367      29.879 -15.317  26.555  1.00133.97           C  
ATOM   2768  CD2 TYR A 367      31.963 -14.410  25.921  1.00133.97           C  
ATOM   2769  CE1 TYR A 367      29.919 -14.593  27.725  1.00133.97           C  
ATOM   2770  CE2 TYR A 367      32.015 -13.683  27.087  1.00133.97           C  
ATOM   2771  CZ  TYR A 367      30.985 -13.769  27.992  1.00133.97           C  
ATOM   2772  OH  TYR A 367      31.031 -13.027  29.192  1.00133.97           O  
ATOM   2775  N   GLU A 368      28.864 -18.012  24.551  1.00 87.69           N  
ATOM   2776  CA  GLU A 368      27.992 -18.914  25.248  1.00 87.69           C  
ATOM   2782  C   GLU A 368      26.719 -18.999  24.476  1.00 87.69           C  
ATOM   2783  O   GLU A 368      25.636 -19.124  25.044  1.00 87.69           O  
ATOM   2777  CB  GLU A 368      27.667 -18.467  26.684  1.00 87.69           C  
ATOM   2778  CG  GLU A 368      27.011 -19.557  27.536  1.00 87.69           C  
ATOM   2779  CD  GLU A 368      28.109 -20.486  28.040  1.00 87.69           C  
ATOM   2780  OE1 GLU A 368      29.299 -20.220  27.727  1.00 87.69           O  
ATOM   2781  OE2 GLU A 368      27.770 -21.473  28.748  1.00 87.69           O1-
ATOM   2784  N   GLY A 369      26.837 -18.945  23.137  1.00 29.16           N  
ATOM   2785  CA  GLY A 369      25.696 -19.021  22.274  1.00 29.16           C  
ATOM   2786  C   GLY A 369      25.317 -17.620  21.930  1.00 29.16           C  
ATOM   2787  O   GLY A 369      24.973 -16.826  22.804  1.00 29.16           O  
ATOM   2788  N   THR A 370      25.324 -17.296  20.624  1.00101.34           N  
ATOM   2789  CA  THR A 370      24.995 -15.964  20.212  1.00101.34           C  
ATOM   2793  C   THR A 370      23.529 -15.834  20.460  1.00101.34           C  
ATOM   2794  O   THR A 370      22.853 -16.825  20.730  1.00101.34           O  
ATOM   2790  CB  THR A 370      25.183 -15.732  18.741  1.00101.34           C  
ATOM   2792  CG2 THR A 370      25.012 -14.233  18.445  1.00101.34           C  
ATOM   2791  OG1 THR A 370      26.483 -16.129  18.350  1.00101.34           O  
ATOM   2795  N   SER A 371      22.993 -14.604  20.378  1.00 33.33           N  
ATOM   2796  CA  SER A 371      21.595 -14.418  20.617  1.00 33.33           C  
ATOM   2799  C   SER A 371      20.841 -15.233  19.612  1.00 33.33           C  
ATOM   2800  O   SER A 371      19.810 -15.824  19.930  1.00 33.33           O  
ATOM   2797  CB  SER A 371      21.148 -12.954  20.467  1.00 33.33           C  
ATOM   2798  OG  SER A 371      21.741 -12.160  21.484  1.00 33.33           O  
ATOM   2801  N   ASP A 372      21.346 -15.302  18.367  1.00 35.02           N  
ATOM   2802  CA  ASP A 372      20.666 -16.035  17.337  1.00 35.02           C  
ATOM   2807  C   ASP A 372      20.628 -17.484  17.705  1.00 35.02           C  
ATOM   2808  O   ASP A 372      19.629 -18.162  17.474  1.00 35.02           O  
ATOM   2803  CB  ASP A 372      21.352 -15.910  15.964  1.00 35.02           C  
ATOM   2804  CG  ASP A 372      21.113 -14.496  15.454  1.00 35.02           C  
ATOM   2805  OD1 ASP A 372      20.306 -13.766  16.090  1.00 35.02           O  
ATOM   2806  OD2 ASP A 372      21.728 -14.129  14.417  1.00 35.02           O1-
ATOM   2809  N   VAL A 373      21.727 -18.001  18.288  1.00 27.68           N  
ATOM   2810  CA  VAL A 373      21.779 -19.384  18.668  1.00 27.68           C  
ATOM   2814  C   VAL A 373      20.735 -19.622  19.709  1.00 27.68           C  
ATOM   2815  O   VAL A 373      20.046 -20.641  19.705  1.00 27.68           O  
ATOM   2811  CB  VAL A 373      23.096 -19.775  19.274  1.00 27.68           C  
ATOM   2812  CG1 VAL A 373      22.984 -21.225  19.779  1.00 27.68           C  
ATOM   2813  CG2 VAL A 373      24.203 -19.556  18.229  1.00 27.68           C  
ATOM   2816  N   GLN A 374      20.593 -18.670  20.643  1.00 47.48           N  
ATOM   2817  CA  GLN A 374      19.662 -18.830  21.714  1.00 47.48           C  
ATOM   2823  C   GLN A 374      18.275 -18.885  21.148  1.00 47.48           C  
ATOM   2824  O   GLN A 374      17.447 -19.687  21.574  1.00 47.48           O  
ATOM   2818  CB  GLN A 374      19.755 -17.671  22.706  1.00 47.48           C  
ATOM   2819  CG  GLN A 374      21.140 -17.522  23.338  1.00 47.48           C  
ATOM   2820  CD  GLN A 374      21.437 -18.768  24.159  1.00 47.48           C  
ATOM   2822  NE2 GLN A 374      22.744 -18.995  24.459  1.00 47.48           N  
ATOM   2821  OE1 GLN A 374      20.534 -19.522  24.520  1.00 47.48           O  
ATOM   2825  N   ARG A 375      17.988 -18.037  20.146  1.00 92.54           N  
ATOM   2826  CA  ARG A 375      16.676 -17.995  19.564  1.00 92.54           C  
ATOM   2834  C   ARG A 375      16.377 -19.305  18.901  1.00 92.54           C  
ATOM   2835  O   ARG A 375      15.243 -19.783  18.934  1.00 92.54           O  
ATOM   2827  CB  ARG A 375      16.520 -16.860  18.541  1.00 92.54           C  
ATOM   2828  CG  ARG A 375      16.552 -15.502  19.241  1.00 92.54           C  
ATOM   2829  CD  ARG A 375      16.435 -14.299  18.309  1.00 92.54           C  
ATOM   2830  NE  ARG A 375      16.468 -13.092  19.179  1.00 92.54           N  
ATOM   2831  CZ  ARG A 375      17.576 -12.295  19.220  1.00 92.54           C  
ATOM   2832  NH1 ARG A 375      18.628 -12.515  18.378  1.00 92.54           N1+
ATOM   2833  NH2 ARG A 375      17.615 -11.249  20.095  1.00 92.54           N  
ATOM   2836  N   LEU A 376      17.388 -19.928  18.274  1.00136.84           N  
ATOM   2837  CA  LEU A 376      17.137 -21.154  17.574  1.00136.84           C  
ATOM   2842  C   LEU A 376      16.671 -22.206  18.534  1.00136.84           C  
ATOM   2843  O   LEU A 376      15.700 -22.907  18.256  1.00136.84           O  
ATOM   2838  CB  LEU A 376      18.385 -21.709  16.868  1.00136.84           C  
ATOM   2839  CG  LEU A 376      18.901 -20.802  15.739  1.00136.84           C  
ATOM   2840  CD1 LEU A 376      20.121 -21.420  15.039  1.00136.84           C  
ATOM   2841  CD2 LEU A 376      17.774 -20.434  14.760  1.00136.84           C  
ATOM   2844  N   VAL A 377      17.345 -22.340  19.694  1.00100.30           N  
ATOM   2845  CA  VAL A 377      16.992 -23.367  20.638  1.00100.30           C  
ATOM   2849  C   VAL A 377      15.626 -23.110  21.185  1.00100.30           C  
ATOM   2850  O   VAL A 377      14.837 -24.037  21.362  1.00100.30           O  
ATOM   2846  CB  VAL A 377      17.941 -23.475  21.805  1.00100.30           C  
ATOM   2847  CG1 VAL A 377      17.878 -22.180  22.631  1.00100.30           C  
ATOM   2848  CG2 VAL A 377      17.584 -24.737  22.610  1.00100.30           C  
ATOM   2851  N   ILE A 378      15.310 -21.839  21.490  1.00115.56           N  
ATOM   2852  CA  ILE A 378      14.024 -21.534  22.040  1.00115.56           C  
ATOM   2857  C   ILE A 378      12.954 -21.821  21.033  1.00115.56           C  
ATOM   2858  O   ILE A 378      11.899 -22.352  21.379  1.00115.56           O  
ATOM   2853  CB  ILE A 378      13.925 -20.135  22.584  1.00115.56           C  
ATOM   2854  CG1 ILE A 378      14.201 -19.072  21.515  1.00115.56           C  
ATOM   2855  CG2 ILE A 378      14.872 -20.047  23.789  1.00115.56           C  
ATOM   2856  CD1 ILE A 378      14.052 -17.648  22.051  1.00115.56           C  
ATOM   2859  N   ALA A 379      13.195 -21.497  19.751  1.00 23.65           N  
ATOM   2860  CA  ALA A 379      12.187 -21.723  18.754  1.00 23.65           C  
ATOM   2862  C   ALA A 379      11.883 -23.191  18.681  1.00 23.65           C  
ATOM   2863  O   ALA A 379      10.720 -23.587  18.603  1.00 23.65           O  
ATOM   2861  CB  ALA A 379      12.623 -21.272  17.350  1.00 23.65           C  
ATOM   2864  N   ARG A 380      12.922 -24.046  18.723  1.00 59.67           N  
ATOM   2865  CA  ARG A 380      12.697 -25.462  18.616  1.00 59.67           C  
ATOM   2873  C   ARG A 380      11.870 -25.910  19.776  1.00 59.67           C  
ATOM   2874  O   ARG A 380      10.944 -26.707  19.630  1.00 59.67           O  
ATOM   2866  CB  ARG A 380      13.986 -26.301  18.673  1.00 59.67           C  
ATOM   2867  CG  ARG A 380      14.844 -26.283  17.406  1.00 59.67           C  
ATOM   2868  CD  ARG A 380      16.041 -27.232  17.508  1.00 59.67           C  
ATOM   2869  NE  ARG A 380      16.751 -27.237  16.198  1.00 59.67           N  
ATOM   2870  CZ  ARG A 380      18.067 -27.595  16.148  1.00 59.67           C  
ATOM   2871  NH1 ARG A 380      18.731 -27.914  17.299  1.00 59.67           N1+
ATOM   2872  NH2 ARG A 380      18.721 -27.628  14.951  1.00 59.67           N  
ATOM   2875  N   GLY A 381      12.190 -25.374  20.961  1.00 39.39           N  
ATOM   2876  CA  GLY A 381      11.582 -25.739  22.204  1.00 39.39           C  
ATOM   2877  C   GLY A 381      10.129 -25.426  22.200  1.00 39.39           C  
ATOM   2878  O   GLY A 381       9.371 -26.075  22.917  1.00 39.39           O  
ATOM   2879  N   LEU A 382       9.715 -24.369  21.476  1.00 29.60           N  
ATOM   2880  CA  LEU A 382       8.328 -24.015  21.434  1.00 29.60           C  
ATOM   2885  C   LEU A 382       7.673 -24.807  20.310  1.00 29.60           C  
ATOM   2886  O   LEU A 382       7.988 -26.021  20.170  1.00 29.60           O  
ATOM   2881  CB  LEU A 382       8.106 -22.521  21.145  1.00 29.60           C  
ATOM   2882  CG  LEU A 382       8.648 -21.592  22.243  1.00 29.60           C  
ATOM   2883  CD1 LEU A 382       8.383 -20.117  21.916  1.00 29.60           C  
ATOM   2884  CD2 LEU A 382       8.130 -22.001  23.625  1.00 29.60           C  
ATOM   2887  OXT LEU A 382       6.857 -24.200  19.568  1.00 29.60           O1-
TER   
HEADER    model_1_2_chain_A
ATOM     97  N   ASP B  12      25.451  17.842  -9.599  1.00 64.87           N  
ATOM     98  CA  ASP B  12      26.571  17.100 -10.101  0.61 64.87           C  
ATOM    103  C   ASP B  12      27.765  17.410  -9.256  1.00 64.87           C  
ATOM    104  O   ASP B  12      28.542  16.520  -8.913  1.00 64.87           O  
ATOM     99  CB  ASP B  12      26.935  17.485 -11.544  0.61 64.87           C  
ATOM    100  CG  ASP B  12      25.825  16.999 -12.464  0.61 64.87           C  
ATOM    101  OD1 ASP B  12      25.538  15.773 -12.445  0.61 64.87           O  
ATOM    102  OD2 ASP B  12      25.242  17.851 -13.186  0.61 64.87           O1-
ATOM    105  N   THR B  13      27.937  18.693  -8.889  1.00107.92           N  
ATOM    106  CA  THR B  13      29.086  19.085  -8.124  1.00107.92           C  
ATOM    110  C   THR B  13      29.044  18.419  -6.785  1.00107.92           C  
ATOM    111  O   THR B  13      30.073  17.996  -6.260  1.00107.92           O  
ATOM    107  CB  THR B  13      29.195  20.567  -7.885  1.00107.92           C  
ATOM    109  CG2 THR B  13      29.338  21.284  -9.234  1.00107.92           C  
ATOM    108  OG1 THR B  13      28.063  21.051  -7.177  1.00107.92           O  
ATOM    112  N   GLN B  14      27.845  18.311  -6.188  1.00 42.36           N  
ATOM    113  CA  GLN B  14      27.749  17.720  -4.887  1.00 42.36           C  
ATOM    119  C   GLN B  14      28.196  16.299  -4.996  1.00 42.36           C  
ATOM    120  O   GLN B  14      28.901  15.788  -4.128  1.00 42.36           O  
ATOM    114  CB  GLN B  14      26.309  17.746  -4.342  1.00 42.36           C  
ATOM    115  CG  GLN B  14      25.811  19.166  -4.061  1.00 42.36           C  
ATOM    116  CD  GLN B  14      24.342  19.104  -3.665  1.00 42.36           C  
ATOM    118  NE2 GLN B  14      23.855  20.161  -2.962  1.00 42.36           N  
ATOM    117  OE1 GLN B  14      23.644  18.143  -3.984  1.00 42.36           O  
ATOM    121  N   GLU B  15      27.806  15.629  -6.091  1.00116.94           N  
ATOM    122  CA  GLU B  15      28.147  14.251  -6.291  0.46116.94           C  
ATOM    128  C   GLU B  15      29.637  14.151  -6.401  1.00116.94           C  
ATOM    129  O   GLU B  15      30.252  13.237  -5.853  1.00116.94           O  
ATOM    123  CB  GLU B  15      27.545  13.706  -7.597  0.46116.94           C  
ATOM    124  CG  GLU B  15      27.570  12.187  -7.700  0.46116.94           C  
ATOM    125  CD  GLU B  15      26.339  11.650  -6.982  0.46116.94           C  
ATOM    126  OE1 GLU B  15      26.200  11.918  -5.759  0.46116.94           O  
ATOM    127  OE2 GLU B  15      25.517  10.970  -7.650  0.46116.94           O1-
ATOM    130  N   GLN B  16      30.256  15.115  -7.109  1.00 75.70           N  
ATOM    131  CA  GLN B  16      31.669  15.093  -7.354  1.00 75.70           C  
ATOM    137  C   GLN B  16      32.407  15.200  -6.056  1.00 75.70           C  
ATOM    138  O   GLN B  16      33.384  14.485  -5.834  1.00 75.70           O  
ATOM    132  CB  GLN B  16      32.142  16.276  -8.213  1.00 75.70           C  
ATOM    133  CG  GLN B  16      31.532  16.332  -9.613  1.00 75.70           C  
ATOM    134  CD  GLN B  16      32.109  17.557 -10.308  1.00 75.70           C  
ATOM    136  NE2 GLN B  16      32.111  17.542 -11.667  1.00 75.70           N  
ATOM    135  OE1 GLN B  16      32.548  18.505  -9.656  1.00 75.70           O  
ATOM    139  N   ILE B  17      31.948  16.098  -5.165  1.00 31.80           N  
ATOM    140  CA  ILE B  17      32.592  16.341  -3.906  1.00 31.80           C  
ATOM    145  C   ILE B  17      32.524  15.098  -3.082  1.00 31.80           C  
ATOM    146  O   ILE B  17      33.502  14.712  -2.444  1.00 31.80           O  
ATOM    141  CB  ILE B  17      31.929  17.446  -3.138  1.00 31.80           C  
ATOM    142  CG1 ILE B  17      31.988  18.753  -3.944  1.00 31.80           C  
ATOM    143  CG2 ILE B  17      32.610  17.538  -1.763  1.00 31.80           C  
ATOM    144  CD1 ILE B  17      31.066  19.850  -3.411  1.00 31.80           C  
ATOM    147  N   ARG B  18      31.358  14.430  -3.083  1.00114.65           N  
ATOM    148  CA  ARG B  18      31.216  13.237  -2.305  1.00114.65           C  
ATOM    156  C   ARG B  18      32.231  12.242  -2.775  1.00114.65           C  
ATOM    157  O   ARG B  18      32.910  11.613  -1.964  1.00114.65           O  
ATOM    149  CB  ARG B  18      29.843  12.564  -2.479  1.00114.65           C  
ATOM    150  CG  ARG B  18      29.716  11.244  -1.716  1.00114.65           C  
ATOM    151  CD  ARG B  18      28.548  10.370  -2.184  1.00114.65           C  
ATOM    152  NE  ARG B  18      27.276  11.060  -1.833  1.00114.65           N  
ATOM    153  CZ  ARG B  18      26.171  10.886  -2.612  1.00114.65           C  
ATOM    154  NH1 ARG B  18      26.255  10.153  -3.762  1.00114.65           N1+
ATOM    155  NH2 ARG B  18      24.979  11.442  -2.247  1.00114.65           N  
ATOM    158  N   GLU B  19      32.374  12.078  -4.104  1.00 43.89           N  
ATOM    159  CA  GLU B  19      33.294  11.097  -4.607  1.00 43.89           C  
ATOM    165  C   GLU B  19      34.701  11.458  -4.238  1.00 43.89           C  
ATOM    166  O   GLU B  19      35.494  10.583  -3.896  1.00 43.89           O  
ATOM    160  CB  GLU B  19      33.258  10.912  -6.135  1.00 43.89           C  
ATOM    161  CG  GLU B  19      32.006  10.193  -6.640  0.87 43.89           C  
ATOM    162  CD  GLU B  19      32.223   9.849  -8.106  0.37 43.89           C  
ATOM    163  OE1 GLU B  19      33.191   9.098  -8.399  0.75 43.89           O  
ATOM    164  OE2 GLU B  19      31.428  10.338  -8.952  0.66 43.89           O1-
ATOM    167  N   ALA B  20      35.061  12.754  -4.313  1.00 24.17           N  
ATOM    168  CA  ALA B  20      36.409  13.152  -4.009  1.00 24.17           C  
ATOM    170  C   ALA B  20      36.706  12.853  -2.572  1.00 24.17           C  
ATOM    171  O   ALA B  20      37.781  12.351  -2.246  1.00 24.17           O  
ATOM    169  CB  ALA B  20      36.643  14.658  -4.214  1.00 24.17           C  
ATOM    172  N   ALA B  21      35.754  13.165  -1.675  1.00 27.06           N  
ATOM    173  CA  ALA B  21      35.947  12.946  -0.270  1.00 27.06           C  
ATOM    175  C   ALA B  21      36.084  11.478  -0.029  1.00 27.06           C  
ATOM    176  O   ALA B  21      36.909  11.043   0.773  1.00 27.06           O  
ATOM    174  CB  ALA B  21      34.773  13.462   0.582  1.00 27.06           C  
ATOM    177  N   ARG B  22      35.264  10.675  -0.730  1.00 77.50           N  
ATOM    178  CA  ARG B  22      35.262   9.253  -0.546  1.00 77.50           C  
ATOM    186  C   ARG B  22      36.587   8.680  -0.937  1.00 77.50           C  
ATOM    187  O   ARG B  22      37.153   7.858  -0.218  1.00 77.50           O  
ATOM    179  CB  ARG B  22      34.201   8.540  -1.403  1.00 77.50           C  
ATOM    180  CG  ARG B  22      34.144   7.032  -1.147  1.00 77.50           C  
ATOM    181  CD  ARG B  22      33.158   6.284  -2.048  1.00 77.50           C  
ATOM    182  NE  ARG B  22      33.881   5.937  -3.303  1.00 77.50           N  
ATOM    183  CZ  ARG B  22      33.458   6.425  -4.506  1.00 77.50           C  
ATOM    184  NH1 ARG B  22      32.361   7.234  -4.570  1.00 77.50           N1+
ATOM    185  NH2 ARG B  22      34.127   6.095  -5.648  1.00 77.50           N  
ATOM    188  N   ASP B  23      37.131   9.119  -2.084  1.00 34.16           N  
ATOM    189  CA  ASP B  23      38.351   8.554  -2.581  1.00 34.16           C  
ATOM    194  C   ASP B  23      39.456   8.808  -1.604  1.00 34.16           C  
ATOM    195  O   ASP B  23      40.247   7.913  -1.312  1.00 34.16           O  
ATOM    190  CB  ASP B  23      38.780   9.166  -3.924  1.00 34.16           C  
ATOM    191  CG  ASP B  23      37.768   8.737  -4.980  1.00 34.16           C  
ATOM    192  OD1 ASP B  23      36.810   8.003  -4.619  1.00 34.16           O  
ATOM    193  OD2 ASP B  23      37.941   9.136  -6.162  1.00 34.16           O1-
ATOM    196  N   PHE B  24      39.539  10.042  -1.075  1.00136.00           N  
ATOM    197  CA  PHE B  24      40.589  10.429  -0.171  1.00136.00           C  
ATOM    205  C   PHE B  24      40.467   9.653   1.106  1.00136.00           C  
ATOM    206  O   PHE B  24      41.449   9.128   1.630  1.00136.00           O  
ATOM    198  CB  PHE B  24      40.497  11.928   0.173  1.00136.00           C  
ATOM    199  CG  PHE B  24      41.630  12.314   1.062  1.00136.00           C  
ATOM    200  CD1 PHE B  24      41.509  12.201   2.427  1.00136.00           C  
ATOM    201  CD2 PHE B  24      42.811  12.787   0.534  1.00136.00           C  
ATOM    202  CE1 PHE B  24      42.546  12.553   3.254  1.00136.00           C  
ATOM    203  CE2 PHE B  24      43.854  13.143   1.357  1.00136.00           C  
ATOM    204  CZ  PHE B  24      43.720  13.027   2.720  1.00136.00           C  
ATOM    207  N   ALA B  25      39.239   9.561   1.646  1.00 45.61           N  
ATOM    208  CA  ALA B  25      39.034   8.910   2.908  1.00 45.61           C  
ATOM    210  C   ALA B  25      39.392   7.468   2.798  1.00 45.61           C  
ATOM    211  O   ALA B  25      40.035   6.904   3.685  1.00 45.61           O  
ATOM    209  CB  ALA B  25      37.572   8.986   3.381  1.00 45.61           C  
ATOM    212  N   GLN B  26      38.972   6.826   1.698  1.00133.75           N  
ATOM    213  CA  GLN B  26      39.207   5.422   1.610  1.00133.75           C  
ATOM    219  C   GLN B  26      40.674   5.156   1.461  1.00133.75           C  
ATOM    220  O   GLN B  26      41.232   4.291   2.133  1.00133.75           O  
ATOM    214  CB  GLN B  26      38.469   4.801   0.418  1.00133.75           C  
ATOM    215  CG  GLN B  26      38.075   3.357   0.691  1.00133.75           C  
ATOM    216  CD  GLN B  26      36.966   3.440   1.732  1.00133.75           C  
ATOM    218  NE2 GLN B  26      36.014   4.389   1.519  1.00133.75           N  
ATOM    217  OE1 GLN B  26      36.943   2.694   2.708  1.00133.75           O  
ATOM    221  N   GLU B  27      41.348   5.886   0.553  1.00 72.31           N  
ATOM    222  CA  GLU B  27      42.738   5.587   0.356  1.00 72.31           C  
ATOM    228  C   GLU B  27      43.586   6.020   1.518  1.00 72.31           C  
ATOM    229  O   GLU B  27      44.386   5.238   2.032  1.00 72.31           O  
ATOM    223  CB  GLU B  27      43.309   6.247  -0.910  1.00 72.31           C  
ATOM    224  CG  GLU B  27      42.761   5.630  -2.198  1.00 72.31           C  
ATOM    225  CD  GLU B  27      43.345   6.384  -3.380  1.00 72.31           C  
ATOM    226  OE1 GLU B  27      42.782   7.455  -3.731  1.00 72.31           O  
ATOM    227  OE2 GLU B  27      44.354   5.899  -3.954  1.00 72.31           O1-
ATOM    230  N   ARG B  28      43.480   7.307   1.903  1.00183.99           N  
ATOM    231  CA  ARG B  28      44.307   7.886   2.934  1.00183.99           C  
ATOM    239  C   ARG B  28      43.922   7.664   4.376  1.00183.99           C  
ATOM    240  O   ARG B  28      44.806   7.496   5.216  1.00183.99           O  
ATOM    232  CB  ARG B  28      44.478   9.394   2.718  1.00183.99           C  
ATOM    233  CG  ARG B  28      45.423   9.698   1.558  1.00183.99           C  
ATOM    234  CD  ARG B  28      46.806  10.169   2.015  1.00183.99           C  
ATOM    235  NE  ARG B  28      47.505   9.050   2.709  0.59183.99           N  
ATOM    236  CZ  ARG B  28      47.360   8.860   4.054  0.45183.99           C  
ATOM    237  NH1 ARG B  28      46.461   9.599   4.766  0.62183.99           N1+
ATOM    238  NH2 ARG B  28      48.130   7.940   4.704  0.98183.99           N  
ATOM    241  N   LEU B  29      42.627   7.820   4.731  1.00109.03           N  
ATOM    242  CA  LEU B  29      42.229   7.706   6.116  1.00109.03           C  
ATOM    247  C   LEU B  29      42.011   6.303   6.620  1.00109.03           C  
ATOM    248  O   LEU B  29      42.524   5.916   7.668  1.00109.03           O  
ATOM    243  CB  LEU B  29      40.963   8.526   6.411  1.00109.03           C  
ATOM    244  CG  LEU B  29      41.171  10.028   6.135  1.00109.03           C  
ATOM    245  CD1 LEU B  29      39.936  10.853   6.530  1.00109.03           C  
ATOM    246  CD2 LEU B  29      42.470  10.538   6.777  1.00109.03           C  
ATOM    249  N   ALA B  30      41.256   5.483   5.867  1.00 61.16           N  
ATOM    250  CA  ALA B  30      40.841   4.214   6.397  1.00 61.16           C  
ATOM    252  C   ALA B  30      42.020   3.360   6.733  1.00 61.16           C  
ATOM    253  O   ALA B  30      42.039   2.771   7.810  1.00 61.16           O  
ATOM    251  CB  ALA B  30      39.939   3.426   5.430  1.00 61.16           C  
ATOM    254  N   PRO B  31      43.007   3.232   5.895  1.00195.32           N  
ATOM    255  CA  PRO B  31      44.122   2.434   6.312  1.00195.32           C  
ATOM    259  C   PRO B  31      44.871   3.178   7.369  1.00195.32           C  
ATOM    260  O   PRO B  31      45.651   4.076   7.088  1.00195.32           O  
ATOM    257  CB  PRO B  31      44.924   2.139   5.050  1.00195.32           C  
ATOM    258  CG  PRO B  31      43.859   2.177   3.940  1.00195.32           C  
ATOM    256  CD  PRO B  31      42.794   3.161   4.459  1.00195.32           C  
ATOM    261  N   GLY B  32      44.812   2.783   8.622  1.00242.40           N  
ATOM    262  CA  GLY B  32      45.574   3.673   9.439  1.00242.40           C  
ATOM    263  C   GLY B  32      44.704   4.130  10.551  1.00242.40           C  
ATOM    264  O   GLY B  32      45.201   4.557  11.589  1.00242.40           O  
ATOM    265  N   ALA B  33      43.378   4.026  10.371  1.00 54.47           N  
ATOM    266  CA  ALA B  33      42.479   4.433  11.406  1.00 54.47           C  
ATOM    268  C   ALA B  33      42.727   3.562  12.598  1.00 54.47           C  
ATOM    269  O   ALA B  33      42.737   4.037  13.731  1.00 54.47           O  
ATOM    267  CB  ALA B  33      41.000   4.274  11.010  1.00 54.47           C  
ATOM    270  N   ALA B  34      42.945   2.255  12.365  1.00 34.80           N  
ATOM    271  CA  ALA B  34      43.129   1.326  13.446  1.00 34.80           C  
ATOM    273  C   ALA B  34      44.364   1.688  14.211  1.00 34.80           C  
ATOM    274  O   ALA B  34      44.369   1.661  15.442  1.00 34.80           O  
ATOM    272  CB  ALA B  34      43.314  -0.123  12.963  1.00 34.80           C  
ATOM    275  N   ALA B  35      45.449   2.039  13.495  1.00 33.44           N  
ATOM    276  CA  ALA B  35      46.696   2.329  14.148  1.00 33.44           C  
ATOM    278  C   ALA B  35      46.557   3.542  15.013  1.00 33.44           C  
ATOM    279  O   ALA B  35      47.020   3.559  16.152  1.00 33.44           O  
ATOM    277  CB  ALA B  35      47.837   2.617  13.156  1.00 33.44           C  
ATOM    280  N   ARG B  36      45.894   4.589  14.494  1.00 95.96           N  
ATOM    281  CA  ARG B  36      45.765   5.815  15.230  1.00 95.96           C  
ATOM    289  C   ARG B  36      44.955   5.584  16.458  1.00 95.96           C  
ATOM    290  O   ARG B  36      45.168   6.242  17.475  1.00 95.96           O  
ATOM    282  CB  ARG B  36      45.127   6.956  14.432  1.00 95.96           C  
ATOM    283  CG  ARG B  36      46.159   7.716  13.602  1.00 95.96           C  
ATOM    284  CD  ARG B  36      45.527   8.602  12.537  1.00 95.96           C  
ATOM    285  NE  ARG B  36      45.007   7.674  11.499  1.00 95.96           N  
ATOM    286  CZ  ARG B  36      44.275   8.155  10.456  1.00 95.96           C  
ATOM    287  NH1 ARG B  36      43.940   9.474  10.402  1.00 95.96           N1+
ATOM    288  NH2 ARG B  36      43.893   7.317   9.452  1.00 95.96           N  
ATOM    291  N   ASP B  37      43.960   4.686  16.383  1.00 56.26           N  
ATOM    292  CA  ASP B  37      43.176   4.423  17.551  1.00 56.26           C  
ATOM    297  C   ASP B  37      44.044   3.796  18.601  1.00 56.26           C  
ATOM    298  O   ASP B  37      44.032   4.211  19.758  1.00 56.26           O  
ATOM    293  CB  ASP B  37      41.998   3.478  17.272  1.00 56.26           C  
ATOM    294  CG  ASP B  37      41.163   3.352  18.537  1.00 56.26           C  
ATOM    295  OD1 ASP B  37      41.671   2.809  19.555  1.00 56.26           O  
ATOM    296  OD2 ASP B  37      39.993   3.811  18.505  1.00 56.26           O1-
ATOM    299  N   ARG B  38      44.840   2.776  18.225  1.00178.76           N  
ATOM    300  CA  ARG B  38      45.647   2.117  19.214  1.00178.76           C  
ATOM    308  C   ARG B  38      46.698   3.042  19.753  1.00178.76           C  
ATOM    309  O   ARG B  38      46.963   3.051  20.954  1.00178.76           O  
ATOM    301  CB  ARG B  38      46.243   0.780  18.715  1.00178.76           C  
ATOM    302  CG  ARG B  38      47.005   0.832  17.389  1.00178.76           C  
ATOM    303  CD  ARG B  38      47.157  -0.563  16.769  1.00178.76           C  
ATOM    304  NE  ARG B  38      47.585  -0.404  15.350  1.00178.76           N  
ATOM    305  CZ  ARG B  38      48.908  -0.383  15.026  1.00178.76           C  
ATOM    306  NH1 ARG B  38      49.854  -0.508  16.002  1.00178.76           N1+
ATOM    307  NH2 ARG B  38      49.288  -0.246  13.722  1.00178.76           N  
ATOM    310  N   GLU B  39      47.333   3.835  18.873  1.00112.73           N  
ATOM    311  CA  GLU B  39      48.374   4.756  19.240  1.00112.73           C  
ATOM    317  C   GLU B  39      47.858   6.011  19.890  1.00112.73           C  
ATOM    318  O   GLU B  39      48.605   6.682  20.600  1.00112.73           O  
ATOM    312  CB  GLU B  39      49.307   5.129  18.078  1.00112.73           C  
ATOM    313  CG  GLU B  39      50.196   3.952  17.669  1.00112.73           C  
ATOM    314  CD  GLU B  39      50.763   3.343  18.949  1.00112.73           C  
ATOM    315  OE1 GLU B  39      51.290   4.114  19.795  1.00112.73           O  
ATOM    316  OE2 GLU B  39      50.662   2.096  19.104  1.00112.73           O1-
ATOM    319  N   HIS B  40      46.582   6.387  19.673  1.00 71.83           N  
ATOM    320  CA  HIS B  40      46.118   7.649  20.191  1.00 71.83           C  
ATOM    327  C   HIS B  40      46.931   8.711  19.521  1.00 71.83           C  
ATOM    328  O   HIS B  40      47.388   9.662  20.157  1.00 71.83           O  
ATOM    323  CB  HIS B  40      46.343   7.796  21.708  1.00 71.83           C  
ATOM    322  CG  HIS B  40      45.572   6.815  22.542  1.00 71.83           C  
ATOM    325  CD2 HIS B  40      45.721   5.466  22.669  1.00 71.83           C  
ATOM    321  ND1 HIS B  40      44.529   7.158  23.373  1.00 71.83           N  
ATOM    326  CE1 HIS B  40      44.101   6.009  23.959  1.00 71.83           C  
ATOM    324  NE2 HIS B  40      44.795   4.958  23.562  1.00 71.83           N  
ATOM    329  N   ALA B  41      47.117   8.576  18.191  1.00 42.08           N  
ATOM    330  CA  ALA B  41      47.954   9.501  17.483  1.00 42.08           C  
ATOM    332  C   ALA B  41      47.133  10.451  16.666  1.00 42.08           C  
ATOM    333  O   ALA B  41      46.248  10.055  15.912  1.00 42.08           O  
ATOM    331  CB  ALA B  41      48.937   8.808  16.523  1.00 42.08           C  
ATOM    334  N   PHE B  42      47.449  11.756  16.788  1.00 86.46           N  
ATOM    335  CA  PHE B  42      46.767  12.797  16.070  1.00 86.46           C  
ATOM    343  C   PHE B  42      47.141  12.648  14.616  1.00 86.46           C  
ATOM    344  O   PHE B  42      48.284  12.361  14.267  1.00 86.46           O  
ATOM    336  CB  PHE B  42      47.180  14.196  16.574  1.00 86.46           C  
ATOM    337  CG  PHE B  42      46.347  15.257  15.936  1.00 86.46           C  
ATOM    338  CD1 PHE B  42      45.043  15.450  16.328  1.00 86.46           C  
ATOM    339  CD2 PHE B  42      46.880  16.081  14.972  1.00 86.46           C  
ATOM    340  CE1 PHE B  42      44.279  16.433  15.746  1.00 86.46           C  
ATOM    341  CE2 PHE B  42      46.121  17.067  14.387  1.00 86.46           C  
ATOM    342  CZ  PHE B  42      44.814  17.242  14.773  1.00 86.46           C  
ATOM    345  N   PRO B  43      46.155  12.840  13.778  1.00126.22           N  
ATOM    346  CA  PRO B  43      46.227  12.686  12.339  1.00126.22           C  
ATOM    350  C   PRO B  43      46.859  13.847  11.625  1.00126.22           C  
ATOM    351  O   PRO B  43      46.349  14.236  10.576  1.00126.22           O  
ATOM    348  CB  PRO B  43      44.796  12.415  11.865  1.00126.22           C  
ATOM    349  CG  PRO B  43      43.909  12.937  13.005  1.00126.22           C  
ATOM    347  CD  PRO B  43      44.783  12.744  14.254  1.00126.22           C  
ATOM    352  N   ARG B  44      47.927  14.444  12.179  1.00109.02           N  
ATOM    353  CA  ARG B  44      48.521  15.642  11.647  0.55109.02           C  
ATOM    361  C   ARG B  44      48.865  15.483  10.193  1.00109.02           C  
ATOM    362  O   ARG B  44      48.554  16.365   9.394  1.00109.02           O  
ATOM    354  CB  ARG B  44      49.821  15.985  12.402  0.55109.02           C  
ATOM    355  CG  ARG B  44      50.533  17.274  11.979  0.55109.02           C  
ATOM    356  CD  ARG B  44      49.773  18.546  12.357  0.55109.02           C  
ATOM    357  NE  ARG B  44      48.768  18.798  11.289  0.55109.02           N  
ATOM    358  CZ  ARG B  44      49.000  19.788  10.381  0.55109.02           C  
ATOM    359  NH1 ARG B  44      50.054  20.639  10.558  0.55109.02           N1+
ATOM    360  NH2 ARG B  44      48.182  19.935   9.299  0.55109.02           N  
ATOM    363  N   ALA B  45      49.512  14.369   9.801  1.00 33.84           N  
ATOM    364  CA  ALA B  45      49.924  14.215   8.432  1.00 33.84           C  
ATOM    366  C   ALA B  45      48.727  14.154   7.529  1.00 33.84           C  
ATOM    367  O   ALA B  45      48.708  14.792   6.476  1.00 33.84           O  
ATOM    365  CB  ALA B  45      50.745  12.936   8.198  1.00 33.84           C  
ATOM    368  N   GLU B  46      47.687  13.391   7.923  1.00 73.46           N  
ATOM    369  CA  GLU B  46      46.524  13.237   7.096  1.00 73.46           C  
ATOM    375  C   GLU B  46      45.814  14.546   6.955  1.00 73.46           C  
ATOM    376  O   GLU B  46      45.307  14.868   5.882  1.00 73.46           O  
ATOM    370  CB  GLU B  46      45.518  12.209   7.644  1.00 73.46           C  
ATOM    371  CG  GLU B  46      45.992  10.757   7.533  1.00 73.46           C  
ATOM    372  CD  GLU B  46      46.985  10.492   8.654  1.00 73.46           C  
ATOM    373  OE1 GLU B  46      47.124  11.380   9.535  1.00 73.46           O  
ATOM    374  OE2 GLU B  46      47.615   9.401   8.649  1.00 73.46           O1-
ATOM    377  N   LEU B  47      45.755  15.348   8.034  1.00 51.64           N  
ATOM    378  CA  LEU B  47      45.065  16.608   7.959  1.00 51.64           C  
ATOM    383  C   LEU B  47      45.748  17.496   6.965  1.00 51.64           C  
ATOM    384  O   LEU B  47      45.094  18.236   6.232  1.00 51.64           O  
ATOM    379  CB  LEU B  47      45.004  17.363   9.298  1.00 51.64           C  
ATOM    380  CG  LEU B  47      44.091  16.694  10.343  1.00 51.64           C  
ATOM    381  CD1 LEU B  47      44.057  17.489  11.657  1.00 51.64           C  
ATOM    382  CD2 LEU B  47      42.684  16.436   9.779  1.00 51.64           C  
ATOM    385  N   THR B  48      47.091  17.457   6.920  1.00 29.44           N  
ATOM    386  CA  THR B  48      47.809  18.294   6.001  1.00 29.44           C  
ATOM    390  C   THR B  48      47.445  17.899   4.605  1.00 29.44           C  
ATOM    391  O   THR B  48      47.222  18.754   3.750  1.00 29.44           O  
ATOM    387  CB  THR B  48      49.297  18.161   6.126  1.00 29.44           C  
ATOM    389  CG2 THR B  48      49.959  19.107   5.110  1.00 29.44           C  
ATOM    388  OG1 THR B  48      49.713  18.485   7.445  1.00 29.44           O  
ATOM    392  N   GLU B  49      47.368  16.583   4.335  1.00 53.30           N  
ATOM    393  CA  GLU B  49      47.067  16.117   3.015  1.00 53.30           C  
ATOM    399  C   GLU B  49      45.693  16.596   2.667  1.00 53.30           C  
ATOM    400  O   GLU B  49      45.463  17.095   1.568  1.00 53.30           O  
ATOM    394  CB  GLU B  49      47.094  14.579   2.940  1.00 53.30           C  
ATOM    395  CG  GLU B  49      48.495  13.994   3.159  1.00 53.30           C  
ATOM    396  CD  GLU B  49      48.381  12.500   3.440  1.00 53.30           C  
ATOM    397  OE1 GLU B  49      47.473  12.117   4.224  1.00 53.30           O  
ATOM    398  OE2 GLU B  49      49.201  11.723   2.882  1.00 53.30           O1-
ATOM    401  N   MET B  50      44.747  16.495   3.618  1.00 49.04           N  
ATOM    402  CA  MET B  50      43.388  16.897   3.388  1.00 49.04           C  
ATOM    407  C   MET B  50      43.327  18.367   3.106  1.00 49.04           C  
ATOM    408  O   MET B  50      42.542  18.815   2.272  1.00 49.04           O  
ATOM    403  CB  MET B  50      42.483  16.625   4.597  1.00 49.04           C  
ATOM    404  CG  MET B  50      42.261  15.137   4.855  1.00 49.04           C  
ATOM    405  SD  MET B  50      41.193  14.779   6.279  1.00 49.04           S  
ATOM    406  CE  MET B  50      39.674  15.410   5.504  1.00 49.04           C  
ATOM    409  N   GLY B  51      44.161  19.160   3.797  1.00 21.77           N  
ATOM    410  CA  GLY B  51      44.138  20.589   3.650  1.00 21.77           C  
ATOM    411  C   GLY B  51      44.457  20.961   2.237  1.00 21.77           C  
ATOM    412  O   GLY B  51      43.863  21.887   1.685  1.00 21.77           O  
ATOM    413  N   ALA B  52      45.416  20.256   1.615  1.00 41.44           N  
ATOM    414  CA  ALA B  52      45.835  20.540   0.270  1.00 41.44           C  
ATOM    416  C   ALA B  52      44.671  20.324  -0.654  1.00 41.44           C  
ATOM    417  O   ALA B  52      44.538  20.999  -1.674  1.00 41.44           O  
ATOM    415  CB  ALA B  52      46.976  19.622  -0.201  1.00 41.44           C  
ATOM    418  N   LEU B  53      43.843  19.313  -0.335  1.00129.38           N  
ATOM    419  CA  LEU B  53      42.661  18.924  -1.054  1.00129.38           C  
ATOM    424  C   LEU B  53      41.561  19.940  -0.922  1.00129.38           C  
ATOM    425  O   LEU B  53      40.684  19.998  -1.783  1.00129.38           O  
ATOM    420  CB  LEU B  53      42.095  17.560  -0.607  1.00129.38           C  
ATOM    421  CG  LEU B  53      42.840  16.319  -1.152  1.00129.38           C  
ATOM    422  CD1 LEU B  53      42.612  16.162  -2.663  1.00129.38           C  
ATOM    423  CD2 LEU B  53      44.328  16.298  -0.787  1.00129.38           C  
ATOM    426  N   GLY B  54      41.529  20.722   0.180  1.00 39.16           N  
ATOM    427  CA  GLY B  54      40.502  21.717   0.332  1.00 39.16           C  
ATOM    428  C   GLY B  54      39.500  21.291   1.369  1.00 39.16           C  
ATOM    429  O   GLY B  54      38.508  21.978   1.601  1.00 39.16           O  
ATOM    430  N   PHE B  55      39.736  20.143   2.025  1.00113.13           N  
ATOM    431  CA  PHE B  55      38.833  19.604   3.004  1.00113.13           C  
ATOM    439  C   PHE B  55      38.790  20.382   4.296  1.00113.13           C  
ATOM    440  O   PHE B  55      37.847  20.227   5.066  1.00113.13           O  
ATOM    432  CB  PHE B  55      39.063  18.117   3.314  1.00113.13           C  
ATOM    433  CG  PHE B  55      38.665  17.385   2.078  1.00113.13           C  
ATOM    434  CD1 PHE B  55      37.343  17.304   1.711  1.00113.13           C  
ATOM    435  CD2 PHE B  55      39.612  16.766   1.293  1.00113.13           C  
ATOM    436  CE1 PHE B  55      36.973  16.631   0.571  1.00113.13           C  
ATOM    437  CE2 PHE B  55      39.247  16.089   0.152  1.00113.13           C  
ATOM    438  CZ  PHE B  55      37.924  16.024  -0.211  1.00113.13           C  
ATOM    441  N   LEU B  56      39.875  21.083   4.671  1.00156.71           N  
ATOM    442  CA  LEU B  56      39.888  21.912   5.856  0.39156.71           C  
ATOM    447  C   LEU B  56      39.238  23.265   5.670  1.00156.71           C  
ATOM    448  O   LEU B  56      38.973  23.965   6.644  1.00156.71           O  
ATOM    443  CB  LEU B  56      41.273  22.063   6.502  0.39156.71           C  
ATOM    444  CG  LEU B  56      41.665  20.782   7.269  0.39156.71           C  
ATOM    445  CD1 LEU B  56      41.811  19.579   6.322  0.39156.71           C  
ATOM    446  CD2 LEU B  56      42.885  21.004   8.172  0.39156.71           C  
ATOM    449  N   GLY B  57      39.177  23.735   4.415  1.00114.05           N  
ATOM    450  CA  GLY B  57      38.650  24.959   3.853  1.00114.05           C  
ATOM    451  C   GLY B  57      37.165  25.030   3.561  1.00114.05           C  
ATOM    452  O   GLY B  57      36.707  26.061   3.074  1.00114.05           O  
ATOM    453  N   MET B  58      36.382  23.950   3.718  1.00 93.22           N  
ATOM    454  CA  MET B  58      35.067  23.856   3.123  1.00 93.22           C  
ATOM    459  C   MET B  58      34.137  25.000   3.453  1.00 93.22           C  
ATOM    460  O   MET B  58      33.335  25.398   2.608  1.00 93.22           O  
ATOM    455  CB  MET B  58      34.376  22.534   3.499  1.00 93.22           C  
ATOM    456  CG  MET B  58      35.114  21.308   2.945  1.00 93.22           C  
ATOM    457  SD  MET B  58      34.412  19.697   3.415  1.00 93.22           S  
ATOM    458  CE  MET B  58      34.987  19.743   5.137  1.00 93.22           C  
ATOM    461  N   LEU B  59      34.134  25.491   4.698  1.00116.03           N  
ATOM    462  CA  LEU B  59      33.316  26.593   5.126  1.00116.03           C  
ATOM    467  C   LEU B  59      33.865  27.952   4.748  1.00116.03           C  
ATOM    468  O   LEU B  59      33.169  28.952   4.923  1.00116.03           O  
ATOM    463  CB  LEU B  59      33.002  26.537   6.628  1.00116.03           C  
ATOM    464  CG  LEU B  59      32.185  25.273   6.982  1.00116.03           C  
ATOM    465  CD1 LEU B  59      31.763  25.259   8.460  1.00116.03           C  
ATOM    466  CD2 LEU B  59      31.001  25.073   6.019  1.00116.03           C  
ATOM    469  N   ALA B  60      35.148  28.054   4.332  1.00 56.31           N  
ATOM    470  CA  ALA B  60      35.770  29.337   4.092  1.00 56.31           C  
ATOM    472  C   ALA B  60      35.760  29.720   2.638  1.00 56.31           C  
ATOM    473  O   ALA B  60      35.768  28.887   1.735  1.00 56.31           O  
ATOM    471  CB  ALA B  60      37.236  29.389   4.553  1.00 56.31           C  
ATOM    474  N   PRO B  61      35.750  31.016   2.422  1.00 83.02           N  
ATOM    475  CA  PRO B  61      35.737  31.558   1.086  1.00 83.02           C  
ATOM    479  C   PRO B  61      37.040  31.315   0.389  1.00 83.02           C  
ATOM    480  O   PRO B  61      38.049  31.098   1.054  1.00 83.02           O  
ATOM    477  CB  PRO B  61      35.396  33.029   1.246  1.00 83.02           C  
ATOM    478  CG  PRO B  61      34.579  33.090   2.546  1.00 83.02           C  
ATOM    476  CD  PRO B  61      35.118  31.912   3.379  1.00 83.02           C  
ATOM    481  N   GLU B  62      37.032  31.374  -0.956  1.00 54.45           N  
ATOM    482  CA  GLU B  62      38.161  31.053  -1.784  1.00 54.45           C  
ATOM    488  C   GLU B  62      39.307  32.009  -1.584  1.00 54.45           C  
ATOM    489  O   GLU B  62      40.468  31.608  -1.661  1.00 54.45           O  
ATOM    483  CB  GLU B  62      37.784  30.999  -3.275  1.00 54.45           C  
ATOM    484  CG  GLU B  62      36.750  29.900  -3.547  1.00 54.45           C  
ATOM    485  CD  GLU B  62      36.517  29.768  -5.046  1.00 54.45           C  
ATOM    486  OE1 GLU B  62      35.994  30.734  -5.660  1.00 54.45           O  
ATOM    487  OE2 GLU B  62      36.861  28.686  -5.597  1.00 54.45           O1-
ATOM    490  N   GLU B  63      39.029  33.299  -1.327  1.00100.46           N  
ATOM    491  CA  GLU B  63      40.089  34.258  -1.170  0.57100.46           C  
ATOM    497  C   GLU B  63      40.922  33.894   0.020  1.00100.46           C  
ATOM    498  O   GLU B  63      42.110  34.205   0.084  1.00100.46           O  
ATOM    492  CB  GLU B  63      39.605  35.708  -0.997  0.57100.46           C  
ATOM    493  CG  GLU B  63      38.534  35.882   0.076  0.57100.46           C  
ATOM    494  CD  GLU B  63      37.196  35.716  -0.629  0.57100.46           C  
ATOM    495  OE1 GLU B  63      37.161  35.850  -1.882  0.57100.46           O  
ATOM    496  OE2 GLU B  63      36.189  35.462   0.078  0.57100.46           O1-
ATOM    499  N   TRP B  64      40.279  33.289   1.031  1.00126.76           N  
ATOM    500  CA  TRP B  64      40.894  32.842   2.247  1.00126.76           C  
ATOM    511  C   TRP B  64      41.668  31.574   2.022  1.00126.76           C  
ATOM    512  O   TRP B  64      42.460  31.165   2.871  1.00126.76           O  
ATOM    501  CB  TRP B  64      39.866  32.657   3.366  1.00126.76           C  
ATOM    502  CG  TRP B  64      39.200  33.985   3.572  1.00126.76           C  
ATOM    504  CD1 TRP B  64      37.893  34.354   3.466  1.00126.76           C  
ATOM    503  CD2 TRP B  64      39.949  35.189   3.786  1.00126.76           C  
ATOM    506  CE2 TRP B  64      39.039  36.243   3.791  1.00126.76           C  
ATOM    507  CE3 TRP B  64      41.289  35.400   3.941  1.00126.76           C  
ATOM    505  NE1 TRP B  64      37.778  35.718   3.598  1.00126.76           N  
ATOM    508  CZ2 TRP B  64      39.458  37.531   3.952  1.00126.76           C  
ATOM    509  CZ3 TRP B  64      41.704  36.700   4.125  1.00126.76           C  
ATOM    510  CH2 TRP B  64      40.807  37.745   4.130  1.00126.76           C  
ATOM    513  N   GLY B  65      41.416  30.872   0.901  1.00 34.51           N  
ATOM    514  CA  GLY B  65      42.115  29.642   0.670  1.00 34.51           C  
ATOM    515  C   GLY B  65      41.164  28.510   0.897  1.00 34.51           C  
ATOM    516  O   GLY B  65      41.559  27.345   0.861  1.00 34.51           O  
ATOM    517  N   GLY B  66      39.880  28.829   1.156  1.00 40.47           N  
ATOM    518  CA  GLY B  66      38.899  27.803   1.382  1.00 40.47           C  
ATOM    519  C   GLY B  66      38.313  27.334   0.081  1.00 40.47           C  
ATOM    520  O   GLY B  66      38.616  27.860  -0.988  1.00 40.47           O  
ATOM    521  N   SER B  67      37.514  26.246   0.162  1.00114.76           N  
ATOM    522  CA  SER B  67      36.792  25.639  -0.927  1.00114.76           C  
ATOM    525  C   SER B  67      35.413  26.242  -1.096  1.00114.76           C  
ATOM    526  O   SER B  67      34.798  26.097  -2.152  1.00114.76           O  
ATOM    523  CB  SER B  67      36.624  24.125  -0.720  1.00114.76           C  
ATOM    524  OG  SER B  67      35.917  23.562  -1.812  1.00114.76           O  
ATOM    527  N   ASP B  68      34.878  26.906  -0.046  1.00 76.64           N  
ATOM    528  CA  ASP B  68      33.580  27.545  -0.059  1.00 76.64           C  
ATOM    533  C   ASP B  68      32.512  26.634  -0.601  1.00 76.64           C  
ATOM    534  O   ASP B  68      31.901  26.913  -1.631  1.00 76.64           O  
ATOM    529  CB  ASP B  68      33.566  28.872  -0.853  1.00 76.64           C  
ATOM    530  CG  ASP B  68      32.305  29.677  -0.527  1.00 76.64           C  
ATOM    531  OD1 ASP B  68      31.172  29.146  -0.687  1.00 76.64           O  
ATOM    532  OD2 ASP B  68      32.465  30.851  -0.102  1.00 76.64           O1-
ATOM    535  N   LEU B  69      32.271  25.495   0.077  1.00 60.22           N  
ATOM    536  CA  LEU B  69      31.263  24.562  -0.345  1.00 60.22           C  
ATOM    541  C   LEU B  69      29.938  24.939   0.249  1.00 60.22           C  
ATOM    542  O   LEU B  69      29.867  25.660   1.244  1.00 60.22           O  
ATOM    537  CB  LEU B  69      31.552  23.121   0.103  1.00 60.22           C  
ATOM    538  CG  LEU B  69      32.880  22.565  -0.436  1.00 60.22           C  
ATOM    539  CD1 LEU B  69      33.092  21.109   0.009  1.00 60.22           C  
ATOM    540  CD2 LEU B  69      32.992  22.755  -1.957  1.00 60.22           C  
ATOM    543  N   ASP B  70      28.837  24.465  -0.377  1.00 73.65           N  
ATOM    544  CA  ASP B  70      27.524  24.667   0.174  1.00 73.65           C  
ATOM    549  C   ASP B  70      27.382  23.671   1.285  1.00 73.65           C  
ATOM    550  O   ASP B  70      28.159  22.724   1.383  1.00 73.65           O  
ATOM    545  CB  ASP B  70      26.371  24.467  -0.832  1.00 73.65           C  
ATOM    546  CG  ASP B  70      26.406  23.041  -1.368  1.00 73.65           C  
ATOM    547  OD1 ASP B  70      27.341  22.724  -2.149  1.00 73.65           O  
ATOM    548  OD2 ASP B  70      25.485  22.254  -1.016  1.00 73.65           O1-
ATOM    551  N   MET B  71      26.367  23.858   2.146  1.00157.76           N  
ATOM    552  CA  MET B  71      26.204  23.070   3.333  1.00157.76           C  
ATOM    557  C   MET B  71      25.973  21.624   3.010  1.00157.76           C  
ATOM    558  O   MET B  71      26.451  20.748   3.730  1.00157.76           O  
ATOM    553  CB  MET B  71      25.032  23.558   4.196  1.00157.76           C  
ATOM    554  CG  MET B  71      25.021  22.892   5.568  1.00157.76           C  
ATOM    555  SD  MET B  71      26.423  23.365   6.627  1.00157.76           S  
ATOM    556  CE  MET B  71      26.319  21.907   7.705  1.00157.76           C  
ATOM    559  N   VAL B  72      25.210  21.327   1.944  1.00 46.34           N  
ATOM    560  CA  VAL B  72      24.935  19.954   1.625  1.00 46.34           C  
ATOM    564  C   VAL B  72      26.215  19.255   1.273  1.00 46.34           C  
ATOM    565  O   VAL B  72      26.471  18.146   1.738  1.00 46.34           O  
ATOM    561  CB  VAL B  72      24.002  19.798   0.459  1.00 46.34           C  
ATOM    562  CG1 VAL B  72      23.904  18.302   0.105  1.00 46.34           C  
ATOM    563  CG2 VAL B  72      22.652  20.436   0.827  1.00 46.34           C  
ATOM    566  N   ALA B  73      27.060  19.900   0.445  1.00 28.23           N  
ATOM    567  CA  ALA B  73      28.289  19.305  -0.004  1.00 28.23           C  
ATOM    569  C   ALA B  73      29.164  19.059   1.184  1.00 28.23           C  
ATOM    570  O   ALA B  73      29.849  18.040   1.274  1.00 28.23           O  
ATOM    568  CB  ALA B  73      29.073  20.211  -0.972  1.00 28.23           C  
ATOM    571  N   TYR B  74      29.151  20.009   2.132  1.00 72.62           N  
ATOM    572  CA  TYR B  74      29.940  19.945   3.330  1.00 72.62           C  
ATOM    581  C   TYR B  74      29.532  18.727   4.113  1.00 72.62           C  
ATOM    582  O   TYR B  74      30.381  17.970   4.586  1.00 72.62           O  
ATOM    573  CB  TYR B  74      29.703  21.229   4.158  1.00 72.62           C  
ATOM    574  CG  TYR B  74      30.269  21.141   5.532  1.00 72.62           C  
ATOM    575  CD1 TYR B  74      31.623  21.207   5.763  1.00 72.62           C  
ATOM    576  CD2 TYR B  74      29.411  21.036   6.602  1.00 72.62           C  
ATOM    577  CE1 TYR B  74      32.109  21.130   7.048  1.00 72.62           C  
ATOM    578  CE2 TYR B  74      29.889  20.959   7.887  1.00 72.62           C  
ATOM    579  CZ  TYR B  74      31.242  21.006   8.109  1.00 72.62           C  
ATOM    580  OH  TYR B  74      31.729  20.926   9.430  1.00 72.62           O  
ATOM    583  N   ALA B  75      28.214  18.493   4.245  1.00 30.73           N  
ATOM    584  CA  ALA B  75      27.710  17.373   4.990  1.00 30.73           C  
ATOM    586  C   ALA B  75      28.146  16.095   4.346  1.00 30.73           C  
ATOM    587  O   ALA B  75      28.546  15.154   5.031  1.00 30.73           O  
ATOM    585  CB  ALA B  75      26.170  17.353   5.047  1.00 30.73           C  
ATOM    588  N   LEU B  76      28.078  16.026   3.000  1.00 50.01           N  
ATOM    589  CA  LEU B  76      28.428  14.820   2.296  1.00 50.01           C  
ATOM    594  C   LEU B  76      29.873  14.517   2.523  1.00 50.01           C  
ATOM    595  O   LEU B  76      30.242  13.364   2.733  1.00 50.01           O  
ATOM    590  CB  LEU B  76      28.222  14.917   0.772  1.00 50.01           C  
ATOM    591  CG  LEU B  76      26.746  14.947   0.331  1.00 50.01           C  
ATOM    592  CD1 LEU B  76      26.618  15.046  -1.201  1.00 50.01           C  
ATOM    593  CD2 LEU B  76      25.972  13.746   0.907  1.00 50.01           C  
ATOM    596  N   ALA B  77      30.732  15.550   2.474  1.00 30.06           N  
ATOM    597  CA  ALA B  77      32.142  15.337   2.637  1.00 30.06           C  
ATOM    599  C   ALA B  77      32.416  14.806   4.010  1.00 30.06           C  
ATOM    600  O   ALA B  77      33.234  13.905   4.180  1.00 30.06           O  
ATOM    598  CB  ALA B  77      32.966  16.626   2.482  1.00 30.06           C  
ATOM    601  N   LEU B  78      31.736  15.352   5.033  1.00 50.28           N  
ATOM    602  CA  LEU B  78      31.974  14.943   6.390  1.00 50.28           C  
ATOM    607  C   LEU B  78      31.601  13.507   6.551  1.00 50.28           C  
ATOM    608  O   LEU B  78      32.272  12.759   7.259  1.00 50.28           O  
ATOM    603  CB  LEU B  78      31.141  15.734   7.413  1.00 50.28           C  
ATOM    604  CG  LEU B  78      31.521  17.221   7.517  1.00 50.28           C  
ATOM    605  CD1 LEU B  78      30.684  17.934   8.591  1.00 50.28           C  
ATOM    606  CD2 LEU B  78      33.032  17.393   7.729  1.00 50.28           C  
ATOM    609  N   GLU B  79      30.503  13.080   5.905  1.00 39.17           N  
ATOM    610  CA  GLU B  79      30.084  11.720   6.055  1.00 39.17           C  
ATOM    616  C   GLU B  79      31.182  10.831   5.543  1.00 39.17           C  
ATOM    617  O   GLU B  79      31.509   9.819   6.160  1.00 39.17           O  
ATOM    611  CB  GLU B  79      28.815  11.408   5.247  1.00 39.17           C  
ATOM    612  CG  GLU B  79      28.354   9.963   5.406  1.00 39.17           C  
ATOM    613  CD  GLU B  79      27.104   9.784   4.562  1.00 39.17           C  
ATOM    614  OE1 GLU B  79      26.130  10.557   4.765  1.00 39.17           O  
ATOM    615  OE2 GLU B  79      27.113   8.872   3.692  1.00 39.17           O1-
ATOM    618  N   GLU B  80      31.792  11.198   4.399  1.00 78.67           N  
ATOM    619  CA  GLU B  80      32.820  10.392   3.794  1.00 78.67           C  
ATOM    625  C   GLU B  80      34.039  10.344   4.667  1.00 78.67           C  
ATOM    626  O   GLU B  80      34.655   9.291   4.826  1.00 78.67           O  
ATOM    620  CB  GLU B  80      33.262  10.913   2.415  1.00 78.67           C  
ATOM    621  CG  GLU B  80      32.183  10.755   1.343  1.00 78.67           C  
ATOM    622  CD  GLU B  80      31.906   9.268   1.181  1.00 78.67           C  
ATOM    623  OE1 GLU B  80      32.813   8.455   1.508  1.00 78.67           O  
ATOM    624  OE2 GLU B  80      30.783   8.925   0.728  1.00 78.67           O1-
ATOM    627  N   ILE B  81      34.433  11.490   5.253  1.00121.97           N  
ATOM    628  CA  ILE B  81      35.611  11.496   6.071  1.00121.97           C  
ATOM    633  C   ILE B  81      35.394  10.618   7.265  1.00121.97           C  
ATOM    634  O   ILE B  81      36.285   9.870   7.663  1.00121.97           O  
ATOM    629  CB  ILE B  81      36.042  12.874   6.493  1.00121.97           C  
ATOM    630  CG1 ILE B  81      34.960  13.603   7.297  1.00121.97           C  
ATOM    631  CG2 ILE B  81      36.484  13.630   5.232  1.00121.97           C  
ATOM    632  CD1 ILE B  81      35.435  14.974   7.768  1.00121.97           C  
ATOM    635  N   ALA B  82      34.189  10.678   7.859  1.00 37.07           N  
ATOM    636  CA  ALA B  82      33.863   9.911   9.031  1.00 37.07           C  
ATOM    638  C   ALA B  82      33.922   8.444   8.731  1.00 37.07           C  
ATOM    639  O   ALA B  82      34.347   7.650   9.570  1.00 37.07           O  
ATOM    637  CB  ALA B  82      32.452  10.215   9.566  1.00 37.07           C  
ATOM    640  N   ALA B  83      33.476   8.034   7.531  1.00 43.58           N  
ATOM    641  CA  ALA B  83      33.505   6.641   7.190  1.00 43.58           C  
ATOM    643  C   ALA B  83      34.938   6.205   7.215  1.00 43.58           C  
ATOM    644  O   ALA B  83      35.250   5.060   7.537  1.00 43.58           O  
ATOM    642  CB  ALA B  83      32.965   6.357   5.777  1.00 43.58           C  
ATOM    645  N   GLY B  84      35.851   7.086   6.770  1.00 44.83           N  
ATOM    646  CA  GLY B  84      37.250   6.758   6.793  1.00 44.83           C  
ATOM    647  C   GLY B  84      37.815   6.737   8.186  1.00 44.83           C  
ATOM    648  O   GLY B  84      38.527   5.802   8.555  1.00 44.83           O  
ATOM    649  N   ASP B  85      37.532   7.784   8.995  1.00 75.84           N  
ATOM    650  CA  ASP B  85      38.103   7.869  10.313  1.00 75.84           C  
ATOM    655  C   ASP B  85      37.227   8.780  11.114  1.00 75.84           C  
ATOM    656  O   ASP B  85      37.099   9.961  10.797  1.00 75.84           O  
ATOM    651  CB  ASP B  85      39.534   8.452  10.299  1.00 75.84           C  
ATOM    652  CG  ASP B  85      40.152   8.331  11.687  1.00 75.84           C  
ATOM    653  OD1 ASP B  85      39.518   8.811  12.663  1.00 75.84           O  
ATOM    654  OD2 ASP B  85      41.267   7.753  11.790  1.00 75.84           O1-
ATOM    657  N   GLY B  86      36.605   8.248  12.186  1.00 34.06           N  
ATOM    658  CA  GLY B  86      35.661   9.002  12.965  1.00 34.06           C  
ATOM    659  C   GLY B  86      36.303  10.187  13.618  1.00 34.06           C  
ATOM    660  O   GLY B  86      35.761  11.290  13.569  1.00 34.06           O  
ATOM    661  N   ALA B  87      37.484  10.003  14.237  1.00 43.48           N  
ATOM    662  CA  ALA B  87      38.116  11.068  14.966  1.00 43.48           C  
ATOM    664  C   ALA B  87      38.456  12.189  14.035  1.00 43.48           C  
ATOM    665  O   ALA B  87      38.321  13.360  14.389  1.00 43.48           O  
ATOM    663  CB  ALA B  87      39.392  10.624  15.681  1.00 43.48           C  
ATOM    666  N   CYS B  88      38.907  11.860  12.811  1.00 40.65           N  
ATOM    667  CA  CYS B  88      39.286  12.869  11.863  0.38 40.65           C  
ATOM    670  C   CYS B  88      38.105  13.740  11.573  1.00 40.65           C  
ATOM    671  O   CYS B  88      38.222  14.962  11.506  1.00 40.65           O  
ATOM    668  CB  CYS B  88      39.752  12.282  10.519  0.38 40.65           C  
ATOM    669  SG  CYS B  88      41.345  11.417  10.648  0.38 40.65           S  
ATOM    672  N   SER B  89      36.921  13.133  11.404  1.00 82.75           N  
ATOM    673  CA  SER B  89      35.751  13.888  11.072  1.00 82.75           C  
ATOM    676  C   SER B  89      35.443  14.871  12.161  1.00 82.75           C  
ATOM    677  O   SER B  89      35.005  15.986  11.881  1.00 82.75           O  
ATOM    674  CB  SER B  89      34.517  12.996  10.895  1.00 82.75           C  
ATOM    675  OG  SER B  89      33.361  13.810  10.807  1.00 82.75           O  
ATOM    678  N   THR B  90      35.655  14.487  13.434  1.00 40.04           N  
ATOM    679  CA  THR B  90      35.356  15.374  14.527  1.00 40.04           C  
ATOM    683  C   THR B  90      36.248  16.576  14.440  1.00 40.04           C  
ATOM    684  O   THR B  90      35.803  17.707  14.633  1.00 40.04           O  
ATOM    680  CB  THR B  90      35.598  14.756  15.878  1.00 40.04           C  
ATOM    682  CG2 THR B  90      35.220  15.786  16.957  1.00 40.04           C  
ATOM    681  OG1 THR B  90      34.824  13.578  16.045  1.00 40.04           O  
ATOM    685  N   ILE B  91      37.540  16.355  14.129  1.00 43.07           N  
ATOM    686  CA  ILE B  91      38.497  17.422  14.084  1.00 43.07           C  
ATOM    691  C   ILE B  91      38.081  18.398  13.026  1.00 43.07           C  
ATOM    692  O   ILE B  91      38.086  19.607  13.254  1.00 43.07           O  
ATOM    687  CB  ILE B  91      39.865  16.938  13.701  1.00 43.07           C  
ATOM    688  CG1 ILE B  91      40.366  15.893  14.710  1.00 43.07           C  
ATOM    689  CG2 ILE B  91      40.788  18.162  13.572  1.00 43.07           C  
ATOM    690  CD1 ILE B  91      41.608  15.144  14.238  1.00 43.07           C  
ATOM    693  N   VAL B  92      37.710  17.893  11.835  1.00 44.14           N  
ATOM    694  CA  VAL B  92      37.331  18.741  10.736  1.00 44.14           C  
ATOM    698  C   VAL B  92      36.063  19.479  11.045  1.00 44.14           C  
ATOM    699  O   VAL B  92      35.950  20.668  10.744  1.00 44.14           O  
ATOM    695  CB  VAL B  92      37.090  17.976   9.466  1.00 44.14           C  
ATOM    696  CG1 VAL B  92      36.575  18.957   8.399  1.00 44.14           C  
ATOM    697  CG2 VAL B  92      38.385  17.249   9.065  1.00 44.14           C  
ATOM    700  N   SER B  93      35.069  18.797  11.645  1.00 88.00           N  
ATOM    701  CA  SER B  93      33.808  19.437  11.887  1.00 88.00           C  
ATOM    704  C   SER B  93      34.011  20.592  12.814  1.00 88.00           C  
ATOM    705  O   SER B  93      33.493  21.681  12.570  1.00 88.00           O  
ATOM    702  CB  SER B  93      32.755  18.493  12.494  1.00 88.00           C  
ATOM    703  OG  SER B  93      33.148  18.090  13.795  1.00 88.00           O  
ATOM    706  N   VAL B  94      34.780  20.388  13.900  1.00107.36           N  
ATOM    707  CA  VAL B  94      35.015  21.431  14.858  1.00107.36           C  
ATOM    711  C   VAL B  94      35.785  22.549  14.213  1.00107.36           C  
ATOM    712  O   VAL B  94      35.430  23.719  14.348  1.00107.36           O  
ATOM    708  CB  VAL B  94      35.763  20.938  16.073  1.00107.36           C  
ATOM    709  CG1 VAL B  94      37.194  20.539  15.686  1.00107.36           C  
ATOM    710  CG2 VAL B  94      35.696  22.021  17.156  1.00107.36           C  
ATOM    713  N   HIS B  95      36.839  22.215  13.446  1.00 61.95           N  
ATOM    714  CA  HIS B  95      37.688  23.204  12.842  1.00 61.95           C  
ATOM    721  C   HIS B  95      36.881  24.109  11.963  1.00 61.95           C  
ATOM    722  O   HIS B  95      36.981  25.332  12.051  1.00 61.95           O  
ATOM    717  CB  HIS B  95      38.739  22.556  11.928  1.00 61.95           C  
ATOM    716  CG  HIS B  95      39.584  23.536  11.172  1.00 61.95           C  
ATOM    719  CD2 HIS B  95      39.378  24.111   9.954  1.00 61.95           C  
ATOM    715  ND1 HIS B  95      40.785  24.031  11.620  1.00 61.95           N  
ATOM    720  CE1 HIS B  95      41.246  24.875  10.663  1.00 61.95           C  
ATOM    718  NE2 HIS B  95      40.425  24.954   9.631  1.00 61.95           N  
ATOM    723  N   SER B  96      36.066  23.521  11.076  1.00 57.37           N  
ATOM    724  CA  SER B  96      35.334  24.286  10.111  0.12 57.37           C  
ATOM    727  C   SER B  96      34.228  25.101  10.717  1.00 57.37           C  
ATOM    728  O   SER B  96      34.104  26.290  10.427  1.00 57.37           O  
ATOM    725  CB  SER B  96      34.723  23.394   9.020  0.12 57.37           C  
ATOM    726  OG  SER B  96      33.850  22.444   9.610  0.12 57.37           O  
ATOM    729  N   SER B  97      33.370  24.472  11.541  1.00 78.22           N  
ATOM    730  CA  SER B  97      32.196  25.119  12.067  1.00 78.22           C  
ATOM    733  C   SER B  97      32.473  26.158  13.117  1.00 78.22           C  
ATOM    734  O   SER B  97      31.937  27.263  13.049  1.00 78.22           O  
ATOM    731  CB  SER B  97      31.207  24.106  12.672  1.00 78.22           C  
ATOM    732  OG  SER B  97      31.811  23.413  13.754  1.00 78.22           O  
ATOM    735  N   VAL B  98      33.170  25.765  14.202  1.00115.77           N  
ATOM    736  CA  VAL B  98      33.502  26.646  15.295  1.00115.77           C  
ATOM    740  C   VAL B  98      34.821  27.350  15.156  1.00115.77           C  
ATOM    741  O   VAL B  98      35.051  28.362  15.816  1.00115.77           O  
ATOM    737  CB  VAL B  98      33.472  25.969  16.637  1.00115.77           C  
ATOM    738  CG1 VAL B  98      32.032  25.491  16.878  1.00115.77           C  
ATOM    739  CG2 VAL B  98      34.525  24.848  16.680  1.00115.77           C  
ATOM    742  N   GLY B  99      35.805  26.737  14.469  1.00 68.53           N  
ATOM    743  CA  GLY B  99      37.076  27.405  14.385  1.00 68.53           C  
ATOM    744  C   GLY B  99      37.102  28.538  13.400  1.00 68.53           C  
ATOM    745  O   GLY B  99      37.393  29.682  13.746  1.00 68.53           O  
ATOM    746  N   CYS B 100      36.816  28.210  12.124  1.00 63.01           N  
ATOM    747  CA  CYS B 100      36.885  29.123  11.018  1.00 63.01           C  
ATOM    750  C   CYS B 100      35.740  30.086  10.968  1.00 63.01           C  
ATOM    751  O   CYS B 100      35.928  31.271  10.700  1.00 63.01           O  
ATOM    748  CB  CYS B 100      36.946  28.395   9.665  1.00 63.01           C  
ATOM    749  SG  CYS B 100      38.460  27.403   9.499  1.00 63.01           S  
ATOM    752  N   MET B 101      34.518  29.595  11.229  1.00 59.47           N  
ATOM    753  CA  MET B 101      33.329  30.373  11.020  1.00 59.47           C  
ATOM    758  C   MET B 101      33.286  31.593  11.884  1.00 59.47           C  
ATOM    759  O   MET B 101      32.947  32.669  11.394  1.00 59.47           O  
ATOM    754  CB  MET B 101      32.048  29.572  11.297  1.00 59.47           C  
ATOM    755  CG  MET B 101      31.814  28.460  10.279  1.00 59.47           C  
ATOM    756  SD  MET B 101      31.404  29.075   8.622  1.00 59.47           S  
ATOM    757  CE  MET B 101      29.702  29.528   9.062  1.00 59.47           C  
ATOM    760  N   PRO B 102      33.604  31.504  13.142  1.00 78.41           N  
ATOM    761  CA  PRO B 102      33.521  32.677  13.962  1.00 78.41           C  
ATOM    765  C   PRO B 102      34.458  33.747  13.506  1.00 78.41           C  
ATOM    766  O   PRO B 102      34.096  34.919  13.572  1.00 78.41           O  
ATOM    763  CB  PRO B 102      33.734  32.192  15.394  1.00 78.41           C  
ATOM    764  CG  PRO B 102      33.190  30.750  15.361  1.00 78.41           C  
ATOM    762  CD  PRO B 102      33.404  30.284  13.908  1.00 78.41           C  
ATOM    767  N   ILE B 103      35.666  33.373  13.049  1.00 47.36           N  
ATOM    768  CA  ILE B 103      36.608  34.345  12.589  1.00 47.36           C  
ATOM    773  C   ILE B 103      36.074  34.961  11.335  1.00 47.36           C  
ATOM    774  O   ILE B 103      36.152  36.173  11.142  1.00 47.36           O  
ATOM    769  CB  ILE B 103      37.968  33.773  12.304  1.00 47.36           C  
ATOM    770  CG1 ILE B 103      38.591  33.222  13.600  1.00 47.36           C  
ATOM    771  CG2 ILE B 103      38.815  34.869  11.635  1.00 47.36           C  
ATOM    772  CD1 ILE B 103      39.857  32.397  13.380  1.00 47.36           C  
ATOM    775  N   LEU B 104      35.502  34.130  10.447  1.00 56.77           N  
ATOM    776  CA  LEU B 104      35.032  34.606   9.182  1.00 56.77           C  
ATOM    781  C   LEU B 104      33.944  35.626   9.379  1.00 56.77           C  
ATOM    782  O   LEU B 104      34.011  36.719   8.820  1.00 56.77           O  
ATOM    777  CB  LEU B 104      34.462  33.450   8.340  1.00 56.77           C  
ATOM    778  CG  LEU B 104      33.930  33.856   6.955  1.00 56.77           C  
ATOM    779  CD1 LEU B 104      35.066  34.375   6.060  1.00 56.77           C  
ATOM    780  CD2 LEU B 104      33.136  32.706   6.308  1.00 56.77           C  
ATOM    783  N   ARG B 105      32.905  35.303  10.176  1.00162.07           N  
ATOM    784  CA  ARG B 105      31.797  36.210  10.325  1.00162.07           C  
ATOM    792  C   ARG B 105      32.145  37.460  11.084  1.00162.07           C  
ATOM    793  O   ARG B 105      31.852  38.569  10.642  1.00162.07           O  
ATOM    785  CB  ARG B 105      30.600  35.580  11.063  1.00162.07           C  
ATOM    786  CG  ARG B 105      29.419  36.543  11.218  1.00162.07           C  
ATOM    787  CD  ARG B 105      28.223  35.934  11.952  1.00162.07           C  
ATOM    788  NE  ARG B 105      27.651  34.877  11.071  1.00162.07           N  
ATOM    789  CZ  ARG B 105      27.259  33.681  11.601  1.00162.07           C  
ATOM    790  NH1 ARG B 105      27.367  33.454  12.944  1.00162.07           N1+
ATOM    791  NH2 ARG B 105      26.746  32.717  10.781  1.00162.07           N  
ATOM    794  N   PHE B 106      32.723  37.284  12.284  1.00104.17           N  
ATOM    795  CA  PHE B 106      33.019  38.307  13.250  1.00104.17           C  
ATOM    803  C   PHE B 106      34.312  39.048  13.064  1.00104.17           C  
ATOM    804  O   PHE B 106      34.447  40.181  13.527  1.00104.17           O  
ATOM    796  CB  PHE B 106      32.980  37.751  14.678  1.00104.17           C  
ATOM    797  CG  PHE B 106      31.600  37.215  14.845  1.00104.17           C  
ATOM    798  CD1 PHE B 106      30.539  38.061  15.069  1.00104.17           C  
ATOM    799  CD2 PHE B 106      31.365  35.863  14.771  1.00104.17           C  
ATOM    800  CE1 PHE B 106      29.263  37.570  15.221  1.00104.17           C  
ATOM    801  CE2 PHE B 106      30.093  35.364  14.922  1.00104.17           C  
ATOM    802  CZ  PHE B 106      29.039  36.217  15.147  1.00104.17           C  
ATOM    805  N   GLY B 107      35.324  38.411  12.451  1.00 37.58           N  
ATOM    806  CA  GLY B 107      36.646  38.979  12.445  1.00 37.58           C  
ATOM    807  C   GLY B 107      36.747  40.220  11.624  1.00 37.58           C  
ATOM    808  O   GLY B 107      35.963  40.469  10.709  1.00 37.58           O  
ATOM    809  N   THR B 108      37.768  41.034  11.966  1.00102.97           N  
ATOM    810  CA  THR B 108      38.102  42.226  11.252  1.00102.97           C  
ATOM    814  C   THR B 108      38.857  41.753  10.054  1.00102.97           C  
ATOM    815  O   THR B 108      39.161  40.569   9.932  1.00102.97           O  
ATOM    811  CB  THR B 108      38.994  43.142  12.040  1.00102.97           C  
ATOM    813  CG2 THR B 108      40.304  42.405  12.357  1.00102.97           C  
ATOM    812  OG1 THR B 108      39.281  44.315  11.299  1.00102.97           O  
ATOM    816  N   GLU B 109      39.159  42.668   9.117  1.00 68.64           N  
ATOM    817  CA  GLU B 109      39.873  42.282   7.939  1.00 68.64           C  
ATOM    823  C   GLU B 109      41.231  41.801   8.353  1.00 68.64           C  
ATOM    824  O   GLU B 109      41.738  40.811   7.829  1.00 68.64           O  
ATOM    818  CB  GLU B 109      40.088  43.457   6.969  1.00 68.64           C  
ATOM    819  CG  GLU B 109      38.795  44.015   6.370  1.00 68.64           C  
ATOM    820  CD  GLU B 109      38.257  42.980   5.397  1.00 68.64           C  
ATOM    821  OE1 GLU B 109      39.075  42.155   4.909  1.00 68.64           O  
ATOM    822  OE2 GLU B 109      37.026  43.001   5.128  1.00 68.64           O1-
ATOM    825  N   ASP B 110      41.864  42.497   9.315  1.00 45.96           N  
ATOM    826  CA  ASP B 110      43.194  42.143   9.716  1.00 45.96           C  
ATOM    831  C   ASP B 110      43.192  40.777  10.325  1.00 45.96           C  
ATOM    832  O   ASP B 110      44.073  39.968  10.043  1.00 45.96           O  
ATOM    827  CB  ASP B 110      43.782  43.097  10.775  1.00 45.96           C  
ATOM    828  CG  ASP B 110      45.266  42.781  10.921  1.00 45.96           C  
ATOM    829  OD1 ASP B 110      45.951  42.679   9.868  1.00 45.96           O  
ATOM    830  OD2 ASP B 110      45.728  42.623  12.084  1.00 45.96           O1-
ATOM    833  N   GLN B 111      42.191  40.480  11.174  1.00 56.94           N  
ATOM    834  CA  GLN B 111      42.135  39.225  11.869  1.00 56.94           C  
ATOM    840  C   GLN B 111      41.980  38.108  10.885  1.00 56.94           C  
ATOM    841  O   GLN B 111      42.611  37.060  11.018  1.00 56.94           O  
ATOM    835  CB  GLN B 111      40.944  39.153  12.842  1.00 56.94           C  
ATOM    836  CG  GLN B 111      41.077  40.103  14.029  1.00 56.94           C  
ATOM    837  CD  GLN B 111      39.786  40.042  14.833  1.00 56.94           C  
ATOM    839  NE2 GLN B 111      39.891  39.569  16.101  1.00 56.94           N  
ATOM    838  OE1 GLN B 111      38.714  40.405  14.351  1.00 56.94           O  
ATOM    842  N   LYS B 112      41.125  38.302   9.865  1.00111.14           N  
ATOM    843  CA  LYS B 112      40.892  37.261   8.909  1.00111.14           C  
ATOM    849  C   LYS B 112      42.153  36.998   8.148  1.00111.14           C  
ATOM    850  O   LYS B 112      42.510  35.845   7.904  1.00111.14           O  
ATOM    844  CB  LYS B 112      39.720  37.579   7.952  1.00111.14           C  
ATOM    845  CG  LYS B 112      39.777  38.970   7.326  1.00111.14           C  
ATOM    846  CD  LYS B 112      38.729  39.232   6.241  1.00111.14           C  
ATOM    847  CE  LYS B 112      37.429  39.851   6.753  1.00111.14           C  
ATOM    848  NZ  LYS B 112      36.531  40.139   5.616  1.00111.14           N1+
ATOM    851  N   ARG B 113      42.886  38.063   7.782  1.00123.27           N  
ATOM    852  CA  ARG B 113      44.082  37.876   7.019  1.00123.27           C  
ATOM    860  C   ARG B 113      45.065  37.088   7.823  1.00123.27           C  
ATOM    861  O   ARG B 113      45.738  36.199   7.304  1.00123.27           O  
ATOM    853  CB  ARG B 113      44.749  39.199   6.620  1.00123.27           C  
ATOM    854  CG  ARG B 113      43.952  39.982   5.576  1.00123.27           C  
ATOM    855  CD  ARG B 113      44.691  41.217   5.062  1.00123.27           C  
ATOM    856  NE  ARG B 113      46.032  40.752   4.609  1.00123.27           N  
ATOM    857  CZ  ARG B 113      46.208  40.272   3.344  1.00123.27           C  
ATOM    858  NH1 ARG B 113      45.154  40.239   2.476  1.00123.27           N1+
ATOM    859  NH2 ARG B 113      47.434  39.821   2.948  1.00123.27           N  
ATOM    862  N   ARG B 114      45.188  37.406   9.121  1.00139.41           N  
ATOM    863  CA  ARG B 114      46.165  36.756   9.940  1.00139.41           C  
ATOM    871  C   ARG B 114      45.864  35.291  10.103  1.00139.41           C  
ATOM    872  O   ARG B 114      46.743  34.453   9.917  1.00139.41           O  
ATOM    864  CB  ARG B 114      46.186  37.377  11.341  1.00139.41           C  
ATOM    865  CG  ARG B 114      46.489  38.874  11.297  1.00139.41           C  
ATOM    866  CD  ARG B 114      46.085  39.619  12.568  1.00139.41           C  
ATOM    867  NE  ARG B 114      47.066  39.256  13.624  1.00139.41           N  
ATOM    868  CZ  ARG B 114      46.713  39.328  14.940  1.00139.41           C  
ATOM    869  NH1 ARG B 114      45.462  39.751  15.292  1.00139.41           N1+
ATOM    870  NH2 ARG B 114      47.613  38.972  15.902  1.00139.41           N  
ATOM    873  N   PHE B 115      44.631  34.957  10.538  1.00 99.70           N  
ATOM    874  CA  PHE B 115      44.258  33.596  10.841  1.00 99.70           C  
ATOM    882  C   PHE B 115      43.766  32.715   9.721  1.00 99.70           C  
ATOM    883  O   PHE B 115      44.170  31.558   9.631  1.00 99.70           O  
ATOM    875  CB  PHE B 115      43.200  33.515  11.953  1.00 99.70           C  
ATOM    876  CG  PHE B 115      43.827  34.108  13.165  1.00 99.70           C  
ATOM    877  CD1 PHE B 115      44.718  33.390  13.928  1.00 99.70           C  
ATOM    878  CD2 PHE B 115      43.512  35.393  13.537  1.00 99.70           C  
ATOM    879  CE1 PHE B 115      45.291  33.950  15.047  1.00 99.70           C  
ATOM    880  CE2 PHE B 115      44.079  35.960  14.653  1.00 99.70           C  
ATOM    881  CZ  PHE B 115      44.971  35.237  15.409  1.00 99.70           C  
ATOM    884  N   LEU B 116      42.878  33.231   8.844  1.00 74.69           N  
ATOM    885  CA  LEU B 116      42.125  32.397   7.938  1.00 74.69           C  
ATOM    890  C   LEU B 116      42.948  31.645   6.941  1.00 74.69           C  
ATOM    891  O   LEU B 116      42.655  30.476   6.690  1.00 74.69           O  
ATOM    886  CB  LEU B 116      41.059  33.165   7.133  1.00 74.69           C  
ATOM    887  CG  LEU B 116      39.869  33.648   7.979  1.00 74.69           C  
ATOM    888  CD1 LEU B 116      38.809  34.336   7.105  1.00 74.69           C  
ATOM    889  CD2 LEU B 116      39.289  32.494   8.811  1.00 74.69           C  
ATOM    892  N   PRO B 117      43.943  32.221   6.336  1.00 77.57           N  
ATOM    893  CA  PRO B 117      44.638  31.496   5.310  1.00 77.57           C  
ATOM    897  C   PRO B 117      45.245  30.213   5.779  1.00 77.57           C  
ATOM    898  O   PRO B 117      45.134  29.212   5.075  1.00 77.57           O  
ATOM    895  CB  PRO B 117      45.614  32.500   4.696  1.00 77.57           C  
ATOM    896  CG  PRO B 117      44.886  33.851   4.878  1.00 77.57           C  
ATOM    894  CD  PRO B 117      44.014  33.659   6.136  1.00 77.57           C  
ATOM    899  N   LYS B 118      45.880  30.219   6.960  1.00 82.55           N  
ATOM    900  CA  LYS B 118      46.529  29.064   7.505  1.00 82.55           C  
ATOM    906  C   LYS B 118      45.498  28.039   7.873  1.00 82.55           C  
ATOM    907  O   LYS B 118      45.697  26.843   7.668  1.00 82.55           O  
ATOM    901  CB  LYS B 118      47.306  29.432   8.783  1.00 82.55           C  
ATOM    902  CG  LYS B 118      48.382  30.499   8.549  1.00 82.55           C  
ATOM    903  CD  LYS B 118      48.880  31.167   9.834  1.00 82.55           C  
ATOM    904  CE  LYS B 118      49.948  32.239   9.603  1.00 82.55           C  
ATOM    905  NZ  LYS B 118      51.260  31.605   9.353  1.00 82.55           N1+
ATOM    908  N   MET B 119      44.379  28.487   8.471  1.00 55.29           N  
ATOM    909  CA  MET B 119      43.329  27.619   8.924  1.00 55.29           C  
ATOM    914  C   MET B 119      42.623  26.964   7.770  1.00 55.29           C  
ATOM    915  O   MET B 119      42.321  25.773   7.811  1.00 55.29           O  
ATOM    910  CB  MET B 119      42.294  28.392   9.754  1.00 55.29           C  
ATOM    911  CG  MET B 119      42.890  28.957  11.048  1.00 55.29           C  
ATOM    912  SD  MET B 119      41.805  30.072  11.985  1.00 55.29           S  
ATOM    913  CE  MET B 119      40.697  28.756  12.554  1.00 55.29           C  
ATOM    916  N   ALA B 120      42.342  27.731   6.701  1.00 43.31           N  
ATOM    917  CA  ALA B 120      41.612  27.247   5.559  1.00 43.31           C  
ATOM    919  C   ALA B 120      42.386  26.161   4.869  1.00 43.31           C  
ATOM    920  O   ALA B 120      41.804  25.208   4.355  1.00 43.31           O  
ATOM    918  CB  ALA B 120      41.343  28.354   4.524  1.00 43.31           C  
ATOM    921  N   CYS B 121      43.720  26.326   4.795  1.00117.98           N  
ATOM    922  CA  CYS B 121      44.642  25.406   4.185  0.60117.98           C  
ATOM    925  C   CYS B 121      44.747  24.184   5.036  1.00117.98           C  
ATOM    926  O   CYS B 121      45.143  23.122   4.562  1.00117.98           O  
ATOM    923  CB  CYS B 121      46.090  25.924   4.130  0.60117.98           C  
ATOM    924  SG  CYS B 121      46.320  27.439   3.169  0.60117.98           S  
ATOM    927  N   GLY B 122      44.481  24.321   6.345  1.00 34.01           N  
ATOM    928  CA  GLY B 122      44.606  23.180   7.199  1.00 34.01           C  
ATOM    929  C   GLY B 122      45.940  23.194   7.877  1.00 34.01           C  
ATOM    930  O   GLY B 122      46.269  22.276   8.627  1.00 34.01           O  
ATOM    931  N   GLU B 123      46.755  24.232   7.615  1.00 53.88           N  
ATOM    932  CA  GLU B 123      48.030  24.360   8.261  0.46 53.88           C  
ATOM    938  C   GLU B 123      47.765  24.543   9.727  1.00 53.88           C  
ATOM    939  O   GLU B 123      48.437  23.945  10.568  1.00 53.88           O  
ATOM    933  CB  GLU B 123      48.794  25.614   7.798  0.46 53.88           C  
ATOM    934  CG  GLU B 123      49.231  25.592   6.333  0.46 53.88           C  
ATOM    935  CD  GLU B 123      49.851  26.949   6.032  0.46 53.88           C  
ATOM    936  OE1 GLU B 123      49.595  27.896   6.825  0.46 53.88           O  
ATOM    937  OE2 GLU B 123      50.581  27.061   5.011  0.46 53.88           O1-
ATOM    940  N   TRP B 124      46.766  25.383  10.076  1.00 77.67           N  
ATOM    941  CA  TRP B 124      46.466  25.603  11.465  1.00 77.67           C  
ATOM    952  C   TRP B 124      45.120  25.022  11.764  1.00 77.67           C  
ATOM    953  O   TRP B 124      44.128  25.329  11.105  1.00 77.67           O  
ATOM    942  CB  TRP B 124      46.392  27.081  11.885  1.00 77.67           C  
ATOM    943  CG  TRP B 124      47.721  27.790  11.926  1.00 77.67           C  
ATOM    945  CD1 TRP B 124      48.926  27.444  11.388  1.00 77.67           C  
ATOM    944  CD2 TRP B 124      47.927  29.031  12.620  1.00 77.67           C  
ATOM    947  CE2 TRP B 124      49.269  29.373  12.461  1.00 77.67           C  
ATOM    948  CE3 TRP B 124      47.065  29.814  13.334  1.00 77.67           C  
ATOM    946  NE1 TRP B 124      49.870  28.393  11.702  1.00 77.67           N  
ATOM    949  CZ2 TRP B 124      49.775  30.513  13.017  1.00 77.67           C  
ATOM    950  CZ3 TRP B 124      47.579  30.964  13.891  1.00 77.67           C  
ATOM    951  CH2 TRP B 124      48.906  31.305  13.735  1.00 77.67           C  
ATOM    954  N   ILE B 125      45.058  24.175  12.809  1.00113.45           N  
ATOM    955  CA  ILE B 125      43.846  23.512  13.196  1.00113.45           C  
ATOM    960  C   ILE B 125      43.159  24.358  14.234  1.00113.45           C  
ATOM    961  O   ILE B 125      43.790  24.851  15.169  1.00113.45           O  
ATOM    956  CB  ILE B 125      44.098  22.157  13.794  1.00113.45           C  
ATOM    957  CG1 ILE B 125      44.895  21.288  12.804  1.00113.45           C  
ATOM    958  CG2 ILE B 125      42.741  21.548  14.191  1.00113.45           C  
ATOM    959  CD1 ILE B 125      44.191  21.084  11.464  1.00113.45           C  
ATOM    962  N   GLY B 126      41.827  24.543  14.094  1.00 38.52           N  
ATOM    963  CA  GLY B 126      41.115  25.419  14.985  1.00 38.52           C  
ATOM    964  C   GLY B 126      40.300  24.645  15.977  1.00 38.52           C  
ATOM    965  O   GLY B 126      39.824  23.544  15.700  1.00 38.52           O  
ATOM    966  N   GLY B 127      40.101  25.260  17.167  1.00 28.57           N  
ATOM    967  CA  GLY B 127      39.370  24.674  18.258  1.00 28.57           C  
ATOM    968  C   GLY B 127      38.498  25.741  18.855  1.00 28.57           C  
ATOM    969  O   GLY B 127      38.612  26.918  18.514  1.00 28.57           O  
ATOM    970  N   PHE B 128      37.589  25.339  19.770  1.00143.53           N  
ATOM    971  CA  PHE B 128      36.646  26.258  20.343  1.00143.53           C  
ATOM    979  C   PHE B 128      36.596  25.963  21.814  1.00143.53           C  
ATOM    980  O   PHE B 128      36.332  24.826  22.199  1.00143.53           O  
ATOM    972  CB  PHE B 128      35.254  25.980  19.746  1.00143.53           C  
ATOM    973  CG  PHE B 128      34.269  27.066  20.021  1.00143.53           C  
ATOM    974  CD1 PHE B 128      33.533  27.088  21.182  1.00143.53           C  
ATOM    975  CD2 PHE B 128      34.064  28.058  19.091  1.00143.53           C  
ATOM    976  CE1 PHE B 128      32.617  28.087  21.413  1.00143.53           C  
ATOM    977  CE2 PHE B 128      33.149  29.061  19.315  1.00143.53           C  
ATOM    978  CZ  PHE B 128      32.425  29.079  20.482  1.00143.53           C  
ATOM    981  N   ALA B 129      36.843  26.965  22.693  1.00 87.60           N  
ATOM    982  CA  ALA B 129      36.825  26.591  24.085  1.00 87.60           C  
ATOM    984  C   ALA B 129      35.842  27.418  24.865  1.00 87.60           C  
ATOM    985  O   ALA B 129      36.193  28.453  25.432  1.00 87.60           O  
ATOM    983  CB  ALA B 129      38.199  26.758  24.759  1.00 87.60           C  
ATOM    986  N   LEU B 130      34.552  27.030  24.823  1.00 97.01           N  
ATOM    987  CA  LEU B 130      33.528  27.620  25.643  1.00 97.01           C  
ATOM    992  C   LEU B 130      33.339  26.938  26.970  1.00 97.01           C  
ATOM    993  O   LEU B 130      33.256  27.580  28.018  1.00 97.01           O  
ATOM    988  CB  LEU B 130      32.163  27.621  24.938  1.00 97.01           C  
ATOM    989  CG  LEU B 130      31.032  28.239  25.776  1.00 97.01           C  
ATOM    990  CD1 LEU B 130      31.303  29.722  26.076  1.00 97.01           C  
ATOM    991  CD2 LEU B 130      29.667  27.999  25.109  1.00 97.01           C  
ATOM    994  N   THR B 131      33.304  25.589  26.941  1.00 56.97           N  
ATOM    995  CA  THR B 131      32.859  24.771  28.047  0.49 56.97           C  
ATOM    999  C   THR B 131      33.758  24.903  29.227  1.00 56.97           C  
ATOM   1000  O   THR B 131      34.976  25.012  29.098  1.00 56.97           O  
ATOM    996  CB  THR B 131      32.797  23.311  27.708  0.49 56.97           C  
ATOM    998  CG2 THR B 131      32.275  22.547  28.938  0.49 56.97           C  
ATOM    997  OG1 THR B 131      31.936  23.099  26.597  0.49 56.97           O  
ATOM   1001  N   GLU B 132      33.141  24.867  30.431  1.00113.26           N  
ATOM   1002  CA  GLU B 132      33.853  25.010  31.669  1.00113.26           C  
ATOM   1008  C   GLU B 132      33.469  23.859  32.533  1.00113.26           C  
ATOM   1009  O   GLU B 132      32.430  23.226  32.342  1.00113.26           O  
ATOM   1003  CB  GLU B 132      33.430  26.272  32.446  1.00113.26           C  
ATOM   1004  CG  GLU B 132      33.465  27.579  31.642  1.00113.26           C  
ATOM   1005  CD  GLU B 132      34.899  27.901  31.281  1.00113.26           C  
ATOM   1006  OE1 GLU B 132      35.532  27.025  30.637  1.00113.26           O  
ATOM   1007  OE2 GLU B 132      35.378  29.012  31.634  1.00113.26           O1-
ATOM   1010  N   PRO B 133      34.305  23.555  33.495  1.00197.52           N  
ATOM   1011  CA  PRO B 133      33.993  22.473  34.394  1.00197.52           C  
ATOM   1015  C   PRO B 133      32.924  22.836  35.375  1.00197.52           C  
ATOM   1016  O   PRO B 133      32.730  24.009  35.670  1.00197.52           O  
ATOM   1013  CB  PRO B 133      35.303  22.102  35.076  1.00197.52           C  
ATOM   1014  CG  PRO B 133      36.374  22.473  34.032  1.00197.52           C  
ATOM   1012  CD  PRO B 133      35.742  23.647  33.253  1.00197.52           C  
ATOM   1017  N   GLN B 134      32.184  21.836  35.875  1.00348.07           N  
ATOM   1018  CA  GLN B 134      31.179  22.194  36.809  1.00348.07           C  
ATOM   1024  C   GLN B 134      30.641  20.940  37.382  1.00348.07           C  
ATOM   1025  O   GLN B 134      30.726  19.878  36.770  1.00348.07           O  
ATOM   1019  CB  GLN B 134      29.994  22.971  36.205  1.00348.07           C  
ATOM   1020  CG  GLN B 134      29.132  23.638  37.270  1.00348.07           C  
ATOM   1021  CD  GLN B 134      29.935  24.800  37.827  1.00348.07           C  
ATOM   1023  NE2 GLN B 134      29.251  25.959  38.025  1.00348.07           N  
ATOM   1022  OE1 GLN B 134      31.137  24.681  38.068  1.00348.07           O  
ATOM   1026  N   ALA B 135      30.080  21.027  38.599  1.00212.19           N  
ATOM   1027  CA  ALA B 135      29.475  19.861  39.161  1.00212.19           C  
ATOM   1029  C   ALA B 135      28.221  19.674  38.375  1.00212.19           C  
ATOM   1030  O   ALA B 135      27.768  20.590  37.689  1.00212.19           O  
ATOM   1028  CB  ALA B 135      29.110  20.001  40.649  1.00212.19           C  
ATOM   1031  N   GLY B 136      27.627  18.470  38.438  1.00 87.12           N  
ATOM   1032  CA  GLY B 136      26.459  18.264  37.640  1.00 87.12           C  
ATOM   1033  C   GLY B 136      26.934  18.214  36.229  1.00 87.12           C  
ATOM   1034  O   GLY B 136      27.694  17.322  35.856  1.00 87.12           O  
ATOM   1035  N   SER B 137      26.485  19.172  35.395  1.00148.12           N  
ATOM   1036  CA  SER B 137      26.909  19.168  34.026  1.00148.12           C  
ATOM   1039  C   SER B 137      27.938  20.229  33.834  1.00148.12           C  
ATOM   1040  O   SER B 137      28.062  21.158  34.633  1.00148.12           O  
ATOM   1037  CB  SER B 137      25.790  19.450  33.010  1.00148.12           C  
ATOM   1038  OG  SER B 137      26.322  19.418  31.693  1.00148.12           O  
ATOM   1041  N   ASP B 138      28.714  20.090  32.742  1.00123.16           N  
ATOM   1042  CA  ASP B 138      29.750  21.012  32.398  1.00123.16           C  
ATOM   1047  C   ASP B 138      29.133  22.333  32.088  1.00123.16           C  
ATOM   1048  O   ASP B 138      29.679  23.377  32.442  1.00123.16           O  
ATOM   1043  CB  ASP B 138      30.595  20.553  31.187  1.00123.16           C  
ATOM   1044  CG  ASP B 138      29.732  20.381  29.939  1.00123.16           C  
ATOM   1045  OD1 ASP B 138      29.288  21.409  29.362  1.00123.16           O  
ATOM   1046  OD2 ASP B 138      29.530  19.205  29.534  1.00123.16           O1-
ATOM   1049  N   ALA B 139      27.959  22.324  31.430  1.00205.11           N  
ATOM   1050  CA  ALA B 139      27.356  23.570  31.068  1.00205.11           C  
ATOM   1052  C   ALA B 139      27.040  24.316  32.322  1.00205.11           C  
ATOM   1053  O   ALA B 139      26.445  23.774  33.252  1.00205.11           O  
ATOM   1051  CB  ALA B 139      26.055  23.408  30.264  1.00205.11           C  
ATOM   1054  N   SER B 140      27.462  25.598  32.364  1.00237.61           N  
ATOM   1055  CA  SER B 140      27.239  26.452  33.491  1.00237.61           C  
ATOM   1058  C   SER B 140      27.684  27.822  33.089  1.00237.61           C  
ATOM   1059  O   SER B 140      28.011  28.064  31.928  1.00237.61           O  
ATOM   1056  CB  SER B 140      28.052  26.071  34.741  1.00237.61           C  
ATOM   1057  OG  SER B 140      27.581  24.852  35.297  1.00237.61           O  
ATOM   1060  N   ALA B 141      27.696  28.759  34.059  1.00191.01           N  
ATOM   1061  CA  ALA B 141      28.123  30.104  33.805  1.00191.01           C  
ATOM   1063  C   ALA B 141      29.594  30.049  33.564  1.00191.01           C  
ATOM   1064  O   ALA B 141      30.251  29.081  33.943  1.00191.01           O  
ATOM   1062  CB  ALA B 141      27.884  31.063  34.982  1.00191.01           C  
ATOM   1065  N   LEU B 142      30.152  31.084  32.909  1.00 92.55           N  
ATOM   1066  CA  LEU B 142      31.549  31.058  32.583  1.00 92.55           C  
ATOM   1071  C   LEU B 142      32.331  31.708  33.683  1.00 92.55           C  
ATOM   1072  O   LEU B 142      32.066  32.845  34.073  1.00 92.55           O  
ATOM   1067  CB  LEU B 142      31.882  31.840  31.297  1.00 92.55           C  
ATOM   1068  CG  LEU B 142      31.211  31.301  30.019  1.00 92.55           C  
ATOM   1069  CD1 LEU B 142      31.608  32.141  28.792  1.00 92.55           C  
ATOM   1070  CD2 LEU B 142      31.500  29.807  29.823  1.00 92.55           C  
ATOM   1073  N   LYS B 143      33.257  30.939  34.281  1.00143.64           N  
ATOM   1074  CA  LYS B 143      34.180  31.398  35.280  1.00143.64           C  
ATOM   1080  C   LYS B 143      35.356  32.111  34.668  1.00143.64           C  
ATOM   1081  O   LYS B 143      35.933  33.000  35.291  1.00143.64           O  
ATOM   1075  CB  LYS B 143      34.726  30.260  36.162  1.00143.64           C  
ATOM   1076  CG  LYS B 143      33.682  29.639  37.094  1.00143.64           C  
ATOM   1077  CD  LYS B 143      33.032  30.640  38.055  1.00143.64           C  
ATOM   1078  CE  LYS B 143      32.125  29.986  39.101  1.00143.64           C  
ATOM   1079  NZ  LYS B 143      31.062  29.193  38.440  1.00143.64           N1+
ATOM   1082  N   THR B 144      35.784  31.721  33.446  1.00 46.85           N  
ATOM   1083  CA  THR B 144      36.975  32.305  32.885  1.00 46.85           C  
ATOM   1087  C   THR B 144      36.732  33.761  32.656  1.00 46.85           C  
ATOM   1088  O   THR B 144      35.649  34.163  32.234  1.00 46.85           O  
ATOM   1084  CB  THR B 144      37.402  31.702  31.579  1.00 46.85           C  
ATOM   1086  CG2 THR B 144      38.700  32.388  31.120  1.00 46.85           C  
ATOM   1085  OG1 THR B 144      37.614  30.307  31.729  1.00 46.85           O  
ATOM   1089  N   ARG B 145      37.757  34.594  32.935  1.00181.63           N  
ATOM   1090  CA  ARG B 145      37.582  36.014  32.818  1.00181.63           C  
ATOM   1098  C   ARG B 145      38.730  36.627  32.076  1.00181.63           C  
ATOM   1099  O   ARG B 145      39.834  36.085  32.029  1.00181.63           O  
ATOM   1091  CB  ARG B 145      37.515  36.726  34.182  1.00181.63           C  
ATOM   1092  CG  ARG B 145      36.238  36.437  34.973  1.00181.63           C  
ATOM   1093  CD  ARG B 145      36.322  36.872  36.438  1.00181.63           C  
ATOM   1094  NE  ARG B 145      37.289  35.954  37.107  1.00181.63           N  
ATOM   1095  CZ  ARG B 145      37.712  36.201  38.381  1.00181.63           C  
ATOM   1096  NH1 ARG B 145      37.267  37.305  39.049  1.00181.63           N1+
ATOM   1097  NH2 ARG B 145      38.584  35.343  38.986  1.00181.63           N  
ATOM   1100  N   ALA B 146      38.459  37.796  31.455  1.00 42.29           N  
ATOM   1101  CA  ALA B 146      39.453  38.538  30.735  1.00 42.29           C  
ATOM   1103  C   ALA B 146      39.450  39.934  31.278  1.00 42.29           C  
ATOM   1104  O   ALA B 146      38.395  40.551  31.419  1.00 42.29           O  
ATOM   1102  CB  ALA B 146      39.162  38.640  29.227  1.00 42.29           C  
ATOM   1105  N   ARG B 147      40.644  40.475  31.598  1.00 66.30           N  
ATOM   1106  CA  ARG B 147      40.693  41.813  32.119  1.00 66.30           C  
ATOM   1114  C   ARG B 147      41.537  42.609  31.174  1.00 66.30           C  
ATOM   1115  O   ARG B 147      42.578  42.141  30.717  1.00 66.30           O  
ATOM   1107  CB  ARG B 147      41.391  41.949  33.482  1.00 66.30           C  
ATOM   1108  CG  ARG B 147      42.888  41.643  33.404  1.00 66.30           C  
ATOM   1109  CD  ARG B 147      43.671  42.028  34.661  1.00 66.30           C  
ATOM   1110  NE  ARG B 147      45.108  42.124  34.268  1.00 66.30           N  
ATOM   1111  CZ  ARG B 147      46.081  41.557  35.039  1.00 66.30           C  
ATOM   1112  NH1 ARG B 147      45.738  40.862  36.160  1.00 66.30           N1+
ATOM   1113  NH2 ARG B 147      47.395  41.678  34.687  1.00 66.30           N  
ATOM   1116  N   LEU B 148      41.104  43.844  30.857  1.00 50.78           N  
ATOM   1117  CA  LEU B 148      41.848  44.662  29.944  1.00 50.78           C  
ATOM   1122  C   LEU B 148      43.032  45.222  30.653  1.00 50.78           C  
ATOM   1123  O   LEU B 148      42.920  45.717  31.773  1.00 50.78           O  
ATOM   1118  CB  LEU B 148      41.018  45.836  29.386  1.00 50.78           C  
ATOM   1119  CG  LEU B 148      41.764  46.743  28.389  1.00 50.78           C  
ATOM   1120  CD1 LEU B 148      42.138  45.985  27.105  1.00 50.78           C  
ATOM   1121  CD2 LEU B 148      40.967  48.031  28.113  1.00 50.78           C  
ATOM   1124  N   ASP B 149      44.217  45.137  30.016  1.00 63.06           N  
ATOM   1125  CA  ASP B 149      45.384  45.723  30.603  1.00 63.06           C  
ATOM   1130  C   ASP B 149      46.184  46.338  29.500  1.00 63.06           C  
ATOM   1131  O   ASP B 149      47.060  45.696  28.922  1.00 63.06           O  
ATOM   1126  CB  ASP B 149      46.300  44.722  31.321  1.00 63.06           C  
ATOM   1127  CG  ASP B 149      47.339  45.524  32.092  1.00 63.06           C  
ATOM   1128  OD1 ASP B 149      47.144  46.762  32.242  1.00 63.06           O  
ATOM   1129  OD2 ASP B 149      48.343  44.909  32.539  1.00 63.06           O1-
ATOM   1132  N   GLY B 150      45.902  47.613  29.180  1.00 27.26           N  
ATOM   1133  CA  GLY B 150      46.656  48.272  28.159  1.00 27.26           C  
ATOM   1134  C   GLY B 150      46.369  47.632  26.837  1.00 27.26           C  
ATOM   1135  O   GLY B 150      45.222  47.555  26.400  1.00 27.26           O  
ATOM   1136  N   ASP B 151      47.450  47.195  26.165  1.00127.17           N  
ATOM   1137  CA  ASP B 151      47.479  46.615  24.851  1.00127.17           C  
ATOM   1142  C   ASP B 151      46.847  45.262  24.856  1.00127.17           C  
ATOM   1143  O   ASP B 151      46.353  44.807  23.825  1.00127.17           O  
ATOM   1138  CB  ASP B 151      48.911  46.399  24.324  1.00127.17           C  
ATOM   1139  CG  ASP B 151      49.625  47.739  24.214  1.00127.17           C  
ATOM   1140  OD1 ASP B 151      49.304  48.646  25.027  1.00127.17           O  
ATOM   1141  OD2 ASP B 151      50.499  47.872  23.316  1.00127.17           O1-
ATOM   1144  N   HIS B 152      46.884  44.550  25.996  1.00 71.78           N  
ATOM   1145  CA  HIS B 152      46.406  43.199  25.947  1.00 71.78           C  
ATOM   1152  C   HIS B 152      45.334  42.965  26.963  1.00 71.78           C  
ATOM   1153  O   HIS B 152      45.041  43.812  27.804  1.00 71.78           O  
ATOM   1148  CB  HIS B 152      47.503  42.164  26.248  1.00 71.78           C  
ATOM   1147  CG  HIS B 152      48.634  42.208  25.265  1.00 71.78           C  
ATOM   1150  CD2 HIS B 152      48.929  41.383  24.224  1.00 71.78           C  
ATOM   1146  ND1 HIS B 152      49.614  43.173  25.266  1.00 71.78           N  
ATOM   1151  CE1 HIS B 152      50.447  42.890  24.231  1.00 71.78           C  
ATOM   1149  NE2 HIS B 152      50.071  41.813  23.569  1.00 71.78           N  
ATOM   1154  N   TYR B 153      44.696  41.777  26.859  1.00 95.66           N  
ATOM   1155  CA  TYR B 153      43.721  41.310  27.801  1.00 95.66           C  
ATOM   1164  C   TYR B 153      44.417  40.210  28.534  1.00 95.66           C  
ATOM   1165  O   TYR B 153      45.220  39.500  27.936  1.00 95.66           O  
ATOM   1156  CB  TYR B 153      42.474  40.645  27.182  1.00 95.66           C  
ATOM   1157  CG  TYR B 153      41.580  41.651  26.539  1.00 95.66           C  
ATOM   1158  CD1 TYR B 153      41.780  42.065  25.241  1.00 95.66           C  
ATOM   1159  CD2 TYR B 153      40.516  42.167  27.244  1.00 95.66           C  
ATOM   1160  CE1 TYR B 153      40.936  42.991  24.669  1.00 95.66           C  
ATOM   1161  CE2 TYR B 153      39.672  43.092  26.679  1.00 95.66           C  
ATOM   1162  CZ  TYR B 153      39.880  43.503  25.387  1.00 95.66           C  
ATOM   1163  OH  TYR B 153      39.012  44.451  24.806  1.00 95.66           O  
ATOM   1166  N   VAL B 154      44.181  40.071  29.856  1.00 60.39           N  
ATOM   1167  CA  VAL B 154      44.791  38.998  30.589  1.00 60.39           C  
ATOM   1171  C   VAL B 154      43.703  38.008  30.867  1.00 60.39           C  
ATOM   1172  O   VAL B 154      42.649  38.376  31.381  1.00 60.39           O  
ATOM   1168  CB  VAL B 154      45.374  39.422  31.909  1.00 60.39           C  
ATOM   1169  CG1 VAL B 154      45.972  38.191  32.615  1.00 60.39           C  
ATOM   1170  CG2 VAL B 154      46.397  40.538  31.648  1.00 60.39           C  
ATOM   1173  N   ILE B 155      43.928  36.715  30.539  1.00 65.73           N  
ATOM   1174  CA  ILE B 155      42.868  35.755  30.693  1.00 65.73           C  
ATOM   1179  C   ILE B 155      43.271  34.738  31.713  1.00 65.73           C  
ATOM   1180  O   ILE B 155      44.390  34.232  31.701  1.00 65.73           O  
ATOM   1175  CB  ILE B 155      42.580  34.999  29.424  1.00 65.73           C  
ATOM   1176  CG1 ILE B 155      42.097  35.963  28.329  1.00 65.73           C  
ATOM   1177  CG2 ILE B 155      41.590  33.863  29.735  1.00 65.73           C  
ATOM   1178  CD1 ILE B 155      42.041  35.337  26.936  1.00 65.73           C  
ATOM   1181  N   ASP B 156      42.355  34.440  32.654  1.00 73.46           N  
ATOM   1182  CA  ASP B 156      42.589  33.447  33.659  1.00 73.46           C  
ATOM   1187  C   ASP B 156      41.371  32.578  33.696  1.00 73.46           C  
ATOM   1188  O   ASP B 156      40.246  33.075  33.623  1.00 73.46           O  
ATOM   1183  CB  ASP B 156      42.784  34.023  35.076  1.00 73.46           C  
ATOM   1184  CG  ASP B 156      44.122  34.754  35.144  1.00 73.46           C  
ATOM   1185  OD1 ASP B 156      44.252  35.828  34.499  1.00 73.46           O  
ATOM   1186  OD2 ASP B 156      45.034  34.246  35.849  1.00 73.46           O1-
ATOM   1189  N   GLY B 157      41.551  31.245  33.788  1.00 29.98           N  
ATOM   1190  CA  GLY B 157      40.384  30.409  33.848  1.00 29.98           C  
ATOM   1191  C   GLY B 157      40.756  29.021  33.434  1.00 29.98           C  
ATOM   1192  O   GLY B 157      41.927  28.647  33.444  1.00 29.98           O  
ATOM   1193  N   SER B 158      39.743  28.202  33.085  1.00 94.78           N  
ATOM   1194  CA  SER B 158      39.969  26.844  32.665  1.00 94.78           C  
ATOM   1197  C   SER B 158      38.836  26.448  31.779  1.00 94.78           C  
ATOM   1198  O   SER B 158      37.773  27.066  31.818  1.00 94.78           O  
ATOM   1195  CB  SER B 158      39.935  25.812  33.805  1.00 94.78           C  
ATOM   1196  OG  SER B 158      40.992  26.039  34.721  1.00 94.78           O  
ATOM   1199  N   LYS B 159      39.038  25.397  30.949  1.00115.15           N  
ATOM   1200  CA  LYS B 159      37.973  24.922  30.105  1.00115.15           C  
ATOM   1206  C   LYS B 159      38.050  23.428  30.018  1.00115.15           C  
ATOM   1207  O   LYS B 159      39.094  22.840  30.288  1.00115.15           O  
ATOM   1201  CB  LYS B 159      37.987  25.578  28.718  1.00115.15           C  
ATOM   1202  CG  LYS B 159      37.697  27.066  28.915  1.00115.15           C  
ATOM   1203  CD  LYS B 159      37.915  27.985  27.720  1.00115.15           C  
ATOM   1204  CE  LYS B 159      37.638  29.449  28.069  1.00115.15           C  
ATOM   1205  NZ  LYS B 159      36.276  29.580  28.633  1.00115.15           N1+
ATOM   1208  N   GLN B 160      36.923  22.762  29.675  1.00 63.30           N  
ATOM   1209  CA  GLN B 160      36.955  21.325  29.660  1.00 63.30           C  
ATOM   1215  C   GLN B 160      36.373  20.804  28.381  1.00 63.30           C  
ATOM   1216  O   GLN B 160      35.644  21.502  27.676  1.00 63.30           O  
ATOM   1210  CB  GLN B 160      36.204  20.668  30.834  1.00 63.30           C  
ATOM   1211  CG  GLN B 160      36.442  19.160  30.943  1.00 63.30           C  
ATOM   1212  CD  GLN B 160      35.803  18.660  32.231  1.00 63.30           C  
ATOM   1214  NE2 GLN B 160      36.652  18.148  33.162  1.00 63.30           N  
ATOM   1213  OE1 GLN B 160      34.588  18.724  32.409  1.00 63.30           O  
ATOM   1217  N   PHE B 161      36.700  19.531  28.065  1.00 73.57           N  
ATOM   1218  CA  PHE B 161      36.215  18.860  26.888  1.00 73.57           C  
ATOM   1226  C   PHE B 161      36.513  19.645  25.648  1.00 73.57           C  
ATOM   1227  O   PHE B 161      35.636  19.815  24.804  1.00 73.57           O  
ATOM   1219  CB  PHE B 161      34.694  18.623  26.901  1.00 73.57           C  
ATOM   1220  CG  PHE B 161      34.381  17.514  27.843  1.00 73.57           C  
ATOM   1221  CD1 PHE B 161      34.366  16.217  27.383  1.00 73.57           C  
ATOM   1222  CD2 PHE B 161      34.097  17.758  29.167  1.00 73.57           C  
ATOM   1223  CE1 PHE B 161      34.073  15.175  28.230  1.00 73.57           C  
ATOM   1224  CE2 PHE B 161      33.805  16.719  30.019  1.00 73.57           C  
ATOM   1225  CZ  PHE B 161      33.799  15.427  29.552  1.00 73.57           C  
ATOM   1228  N   ILE B 162      37.762  20.118  25.476  1.00103.12           N  
ATOM   1229  CA  ILE B 162      38.036  20.933  24.324  1.00103.12           C  
ATOM   1234  C   ILE B 162      38.745  20.118  23.282  1.00103.12           C  
ATOM   1235  O   ILE B 162      39.867  19.660  23.493  1.00103.12           O  
ATOM   1230  CB  ILE B 162      38.937  22.088  24.647  1.00103.12           C  
ATOM   1231  CG1 ILE B 162      38.323  22.939  25.773  1.00103.12           C  
ATOM   1232  CG2 ILE B 162      39.196  22.871  23.350  1.00103.12           C  
ATOM   1233  CD1 ILE B 162      36.930  23.470  25.443  1.00103.12           C  
ATOM   1236  N   THR B 163      38.108  19.936  22.103  1.00 46.82           N  
ATOM   1237  CA  THR B 163      38.714  19.175  21.044  1.00 46.82           C  
ATOM   1241  C   THR B 163      39.850  19.968  20.473  1.00 46.82           C  
ATOM   1242  O   THR B 163      39.746  21.178  20.271  1.00 46.82           O  
ATOM   1238  CB  THR B 163      37.774  18.862  19.912  1.00 46.82           C  
ATOM   1240  CG2 THR B 163      38.529  18.058  18.840  1.00 46.82           C  
ATOM   1239  OG1 THR B 163      36.663  18.118  20.388  1.00 46.82           O  
ATOM   1243  N   SER B 164      40.971  19.270  20.193  1.00 57.64           N  
ATOM   1244  CA  SER B 164      42.168  19.827  19.617  1.00 57.64           C  
ATOM   1247  C   SER B 164      42.734  20.910  20.483  1.00 57.64           C  
ATOM   1248  O   SER B 164      43.383  21.834  19.995  1.00 57.64           O  
ATOM   1245  CB  SER B 164      41.961  20.366  18.193  1.00 57.64           C  
ATOM   1246  OG  SER B 164      41.594  19.304  17.326  1.00 57.64           O  
ATOM   1249  N   GLY B 165      42.525  20.816  21.808  1.00 41.94           N  
ATOM   1250  CA  GLY B 165      43.066  21.806  22.693  1.00 41.94           C  
ATOM   1251  C   GLY B 165      44.564  21.732  22.668  1.00 41.94           C  
ATOM   1252  O   GLY B 165      45.240  22.747  22.819  1.00 41.94           O  
ATOM   1253  N   LYS B 166      45.120  20.503  22.645  1.00 82.38           N  
ATOM   1254  CA  LYS B 166      46.543  20.298  22.601  1.00 82.38           C  
ATOM   1260  C   LYS B 166      47.130  20.427  21.219  1.00 82.38           C  
ATOM   1261  O   LYS B 166      48.056  21.201  20.985  1.00 82.38           O  
ATOM   1255  CB  LYS B 166      46.913  18.909  23.151  1.00 82.38           C  
ATOM   1256  CG  LYS B 166      48.383  18.755  23.534  1.00 82.38           C  
ATOM   1257  CD  LYS B 166      48.646  17.521  24.398  1.00 82.38           C  
ATOM   1258  CE  LYS B 166      50.095  17.408  24.870  1.00 82.38           C  
ATOM   1259  NZ  LYS B 166      50.232  16.275  25.811  1.00 82.38           N1+
ATOM   1262  N   ASN B 167      46.582  19.642  20.270  1.00 97.26           N  
ATOM   1263  CA  ASN B 167      47.082  19.514  18.926  1.00 97.26           C  
ATOM   1268  C   ASN B 167      46.764  20.685  18.049  1.00 97.26           C  
ATOM   1269  O   ASN B 167      47.485  20.933  17.084  1.00 97.26           O  
ATOM   1264  CB  ASN B 167      46.621  18.228  18.222  1.00 97.26           C  
ATOM   1265  CG  ASN B 167      47.519  17.112  18.736  1.00 97.26           C  
ATOM   1267  ND2 ASN B 167      48.846  17.399  18.830  1.00 97.26           N  
ATOM   1266  OD1 ASN B 167      47.057  16.015  19.040  1.00 97.26           O  
ATOM   1270  N   GLY B 168      45.655  21.401  18.319  1.00 47.17           N  
ATOM   1271  CA  GLY B 168      45.239  22.488  17.471  1.00 47.17           C  
ATOM   1272  C   GLY B 168      46.138  23.676  17.653  1.00 47.17           C  
ATOM   1273  O   GLY B 168      46.851  23.789  18.647  1.00 47.17           O  
ATOM   1274  N   ASN B 169      46.199  24.536  16.613  1.00 99.70           N  
ATOM   1275  CA  ASN B 169      46.968  25.752  16.617  1.00 99.70           C  
ATOM   1280  C   ASN B 169      46.239  26.934  17.196  1.00 99.70           C  
ATOM   1281  O   ASN B 169      46.829  27.732  17.923  1.00 99.70           O  
ATOM   1276  CB  ASN B 169      47.423  26.138  15.204  1.00 99.70           C  
ATOM   1277  CG  ASN B 169      48.370  25.046  14.732  1.00 99.70           C  
ATOM   1279  ND2 ASN B 169      49.569  25.457  14.244  1.00 99.70           N  
ATOM   1278  OD1 ASN B 169      48.052  23.859  14.796  1.00 99.70           O  
ATOM   1282  N   VAL B 170      44.939  27.100  16.863  1.00 90.35           N  
ATOM   1283  CA  VAL B 170      44.211  28.273  17.276  0.50 90.35           C  
ATOM   1287  C   VAL B 170      42.921  27.873  17.915  1.00 90.35           C  
ATOM   1288  O   VAL B 170      42.174  27.054  17.383  1.00 90.35           O  
ATOM   1284  CB  VAL B 170      43.822  29.149  16.116  0.50 90.35           C  
ATOM   1285  CG1 VAL B 170      42.810  30.193  16.595  0.50 90.35           C  
ATOM   1286  CG2 VAL B 170      45.079  29.804  15.545  0.50 90.35           C  
ATOM   1289  N   VAL B 171      42.611  28.488  19.073  1.00127.73           N  
ATOM   1290  CA  VAL B 171      41.390  28.202  19.764  1.00127.73           C  
ATOM   1294  C   VAL B 171      40.668  29.483  19.992  1.00127.73           C  
ATOM   1295  O   VAL B 171      41.279  30.521  20.235  1.00127.73           O  
ATOM   1291  CB  VAL B 171      41.567  27.627  21.136  1.00127.73           C  
ATOM   1292  CG1 VAL B 171      42.053  26.182  21.036  1.00127.73           C  
ATOM   1293  CG2 VAL B 171      42.533  28.546  21.900  1.00127.73           C  
ATOM   1296  N   ILE B 172      39.323  29.422  19.945  1.00119.13           N  
ATOM   1297  CA  ILE B 172      38.528  30.581  20.211  1.00119.13           C  
ATOM   1302  C   ILE B 172      38.134  30.442  21.648  1.00119.13           C  
ATOM   1303  O   ILE B 172      37.421  29.511  22.014  1.00119.13           O  
ATOM   1298  CB  ILE B 172      37.269  30.619  19.387  1.00119.13           C  
ATOM   1299  CG1 ILE B 172      37.605  30.548  17.885  1.00119.13           C  
ATOM   1300  CG2 ILE B 172      36.470  31.871  19.784  1.00119.13           C  
ATOM   1301  CD1 ILE B 172      38.518  31.673  17.399  1.00119.13           C  
ATOM   1304  N   VAL B 173      38.600  31.372  22.506  1.00 58.86           N  
ATOM   1305  CA  VAL B 173      38.364  31.255  23.919  1.00 58.86           C  
ATOM   1309  C   VAL B 173      37.335  32.262  24.336  1.00 58.86           C  
ATOM   1310  O   VAL B 173      37.359  33.412  23.902  1.00 58.86           O  
ATOM   1306  CB  VAL B 173      39.610  31.506  24.716  1.00 58.86           C  
ATOM   1307  CG1 VAL B 173      39.277  31.463  26.215  1.00 58.86           C  
ATOM   1308  CG2 VAL B 173      40.670  30.480  24.283  1.00 58.86           C  
ATOM   1311  N   PHE B 174      36.385  31.836  25.196  1.00 69.91           N  
ATOM   1312  CA  PHE B 174      35.354  32.720  25.671  1.00 69.91           C  
ATOM   1320  C   PHE B 174      35.592  33.037  27.115  1.00 69.91           C  
ATOM   1321  O   PHE B 174      35.775  32.141  27.937  1.00 69.91           O  
ATOM   1313  CB  PHE B 174      33.937  32.138  25.543  1.00 69.91           C  
ATOM   1314  CG  PHE B 174      33.587  32.179  24.098  1.00 69.91           C  
ATOM   1315  CD1 PHE B 174      34.108  31.259  23.217  1.00 69.91           C  
ATOM   1316  CD2 PHE B 174      32.732  33.145  23.626  1.00 69.91           C  
ATOM   1317  CE1 PHE B 174      33.783  31.301  21.881  1.00 69.91           C  
ATOM   1318  CE2 PHE B 174      32.403  33.190  22.292  1.00 69.91           C  
ATOM   1319  CZ  PHE B 174      32.930  32.270  21.416  1.00 69.91           C  
ATOM   1322  N   ALA B 175      35.585  34.343  27.459  1.00 46.99           N  
ATOM   1323  CA  ALA B 175      35.832  34.748  28.816  1.00 46.99           C  
ATOM   1325  C   ALA B 175      34.914  35.879  29.175  1.00 46.99           C  
ATOM   1326  O   ALA B 175      34.399  36.584  28.308  1.00 46.99           O  
ATOM   1324  CB  ALA B 175      37.273  35.239  29.040  1.00 46.99           C  
ATOM   1327  N   VAL B 176      34.672  36.077  30.490  1.00130.37           N  
ATOM   1328  CA  VAL B 176      33.778  37.136  30.855  1.00130.37           C  
ATOM   1332  C   VAL B 176      34.547  38.413  31.034  1.00130.37           C  
ATOM   1333  O   VAL B 176      35.554  38.472  31.739  1.00130.37           O  
ATOM   1329  CB  VAL B 176      32.951  36.870  32.084  1.00130.37           C  
ATOM   1330  CG1 VAL B 176      33.761  37.176  33.352  1.00130.37           C  
ATOM   1331  CG2 VAL B 176      31.644  37.667  31.954  1.00130.37           C  
ATOM   1334  N   THR B 177      34.148  39.438  30.256  1.00 88.03           N  
ATOM   1335  CA  THR B 177      34.652  40.775  30.362  1.00 88.03           C  
ATOM   1339  C   THR B 177      33.925  41.549  31.424  1.00 88.03           C  
ATOM   1340  O   THR B 177      34.518  42.399  32.084  1.00 88.03           O  
ATOM   1336  CB  THR B 177      34.563  41.526  29.068  1.00 88.03           C  
ATOM   1338  CG2 THR B 177      35.522  40.876  28.059  1.00 88.03           C  
ATOM   1337  OG1 THR B 177      33.230  41.502  28.582  1.00 88.03           O  
ATOM   1341  N   ASP B 178      32.602  41.313  31.584  1.00 70.27           N  
ATOM   1342  CA  ASP B 178      31.834  42.073  32.537  1.00 70.27           C  
ATOM   1347  C   ASP B 178      30.981  41.130  33.334  1.00 70.27           C  
ATOM   1348  O   ASP B 178      29.974  40.625  32.841  1.00 70.27           O  
ATOM   1343  CB  ASP B 178      30.885  43.076  31.855  1.00 70.27           C  
ATOM   1344  CG  ASP B 178      30.216  43.951  32.906  1.00 70.27           C  
ATOM   1345  OD1 ASP B 178      30.474  43.733  34.119  1.00 70.27           O  
ATOM   1346  OD2 ASP B 178      29.433  44.851  32.503  1.00 70.27           O1-
ATOM   1349  N   PRO B 179      31.340  40.892  34.565  1.00157.90           N  
ATOM   1350  CA  PRO B 179      30.593  39.968  35.377  1.00157.90           C  
ATOM   1354  C   PRO B 179      29.191  40.398  35.685  1.00157.90           C  
ATOM   1355  O   PRO B 179      28.345  39.534  35.902  1.00157.90           O  
ATOM   1352  CB  PRO B 179      31.448  39.728  36.620  1.00157.90           C  
ATOM   1353  CG  PRO B 179      32.885  39.961  36.119  1.00157.90           C  
ATOM   1351  CD  PRO B 179      32.733  40.975  34.973  1.00157.90           C  
ATOM   1356  N   ALA B 180      28.932  41.715  35.757  1.00 43.30           N  
ATOM   1357  CA  ALA B 180      27.629  42.234  36.078  1.00 43.30           C  
ATOM   1359  C   ALA B 180      26.660  41.935  34.975  1.00 43.30           C  
ATOM   1360  O   ALA B 180      25.484  41.667  35.222  1.00 43.30           O  
ATOM   1358  CB  ALA B 180      27.629  43.757  36.287  1.00 43.30           C  
ATOM   1361  N   ALA B 181      27.166  41.994  33.728  1.00 65.57           N  
ATOM   1362  CA  ALA B 181      26.474  41.898  32.468  1.00 65.57           C  
ATOM   1364  C   ALA B 181      25.811  40.567  32.249  1.00 65.57           C  
ATOM   1365  O   ALA B 181      24.857  40.481  31.478  1.00 65.57           O  
ATOM   1363  CB  ALA B 181      27.410  42.138  31.271  1.00 65.57           C  
ATOM   1366  N   GLY B 182      26.340  39.469  32.813  1.00 29.22           N  
ATOM   1367  CA  GLY B 182      25.673  38.213  32.609  1.00 29.22           C  
ATOM   1368  C   GLY B 182      25.949  37.742  31.212  1.00 29.22           C  
ATOM   1369  O   GLY B 182      27.099  37.682  30.781  1.00 29.22           O  
ATOM   1370  N   LYS B 183      24.878  37.382  30.478  1.00 88.15           N  
ATOM   1371  CA  LYS B 183      24.955  36.857  29.141  1.00 88.15           C  
ATOM   1377  C   LYS B 183      25.556  37.886  28.240  1.00 88.15           C  
ATOM   1378  O   LYS B 183      26.094  37.547  27.189  1.00 88.15           O  
ATOM   1372  CB  LYS B 183      23.579  36.549  28.530  1.00 88.15           C  
ATOM   1373  CG  LYS B 183      22.811  35.403  29.186  1.00 88.15           C  
ATOM   1374  CD  LYS B 183      21.334  35.407  28.792  1.00 88.15           C  
ATOM   1375  CE  LYS B 183      20.588  34.118  29.132  1.00 88.15           C  
ATOM   1376  NZ  LYS B 183      20.932  33.064  28.148  1.00 88.15           N1+
ATOM   1379  N   LYS B 184      25.358  39.172  28.577  1.00102.43           N  
ATOM   1380  CA  LYS B 184      25.861  40.314  27.861  1.00102.43           C  
ATOM   1386  C   LYS B 184      27.344  40.476  28.074  1.00102.43           C  
ATOM   1387  O   LYS B 184      28.012  41.154  27.303  1.00102.43           O  
ATOM   1381  CB  LYS B 184      25.169  41.615  28.313  1.00102.43           C  
ATOM   1382  CG  LYS B 184      25.536  42.854  27.494  1.00102.43           C  
ATOM   1383  CD  LYS B 184      24.582  44.030  27.716  1.00102.43           C  
ATOM   1384  CE  LYS B 184      24.992  45.294  26.960  1.00102.43           C  
ATOM   1385  NZ  LYS B 184      23.995  46.366  27.185  1.00102.43           N1+
ATOM   1388  N   GLY B 185      27.861  39.916  29.182  1.00 84.37           N  
ATOM   1389  CA  GLY B 185      29.197  40.012  29.726  1.00 84.37           C  
ATOM   1390  C   GLY B 185      30.330  39.348  28.980  1.00 84.37           C  
ATOM   1391  O   GLY B 185      31.487  39.637  29.288  1.00 84.37           O  
ATOM   1392  N   ILE B 186      30.057  38.365  28.098  1.00 82.81           N  
ATOM   1393  CA  ILE B 186      31.058  37.516  27.486  1.00 82.81           C  
ATOM   1398  C   ILE B 186      31.736  38.112  26.276  1.00 82.81           C  
ATOM   1399  O   ILE B 186      31.128  38.841  25.494  1.00 82.81           O  
ATOM   1394  CB  ILE B 186      30.467  36.219  27.017  1.00 82.81           C  
ATOM   1395  CG1 ILE B 186      29.779  35.488  28.180  1.00 82.81           C  
ATOM   1396  CG2 ILE B 186      31.580  35.402  26.341  1.00 82.81           C  
ATOM   1397  CD1 ILE B 186      28.890  34.331  27.725  1.00 82.81           C  
ATOM   1400  N   SER B 187      33.051  37.806  26.107  1.00 50.59           N  
ATOM   1401  CA  SER B 187      33.798  38.220  24.943  1.00 50.59           C  
ATOM   1404  C   SER B 187      34.517  37.017  24.387  1.00 50.59           C  
ATOM   1405  O   SER B 187      34.718  36.026  25.087  1.00 50.59           O  
ATOM   1402  CB  SER B 187      34.860  39.295  25.236  1.00 50.59           C  
ATOM   1403  OG  SER B 187      34.233  40.509  25.619  1.00 50.59           O  
ATOM   1406  N   ALA B 188      34.916  37.073  23.092  1.00 42.01           N  
ATOM   1407  CA  ALA B 188      35.581  35.968  22.444  1.00 42.01           C  
ATOM   1409  C   ALA B 188      36.964  36.403  22.054  1.00 42.01           C  
ATOM   1410  O   ALA B 188      37.180  37.559  21.692  1.00 42.01           O  
ATOM   1408  CB  ALA B 188      34.877  35.505  21.157  1.00 42.01           C  
ATOM   1411  N   PHE B 189      37.946  35.474  22.127  1.00 62.12           N  
ATOM   1412  CA  PHE B 189      39.309  35.822  21.819  1.00 62.12           C  
ATOM   1420  C   PHE B 189      39.905  34.767  20.928  1.00 62.12           C  
ATOM   1421  O   PHE B 189      39.627  33.579  21.074  1.00 62.12           O  
ATOM   1413  CB  PHE B 189      40.208  35.879  23.067  1.00 62.12           C  
ATOM   1414  CG  PHE B 189      39.693  36.939  23.983  1.00 62.12           C  
ATOM   1415  CD1 PHE B 189      38.681  36.656  24.874  1.00 62.12           C  
ATOM   1416  CD2 PHE B 189      40.217  38.211  23.954  1.00 62.12           C  
ATOM   1417  CE1 PHE B 189      38.200  37.625  25.724  1.00 62.12           C  
ATOM   1418  CE2 PHE B 189      39.739  39.183  24.800  1.00 62.12           C  
ATOM   1419  CZ  PHE B 189      38.731  38.891  25.687  1.00 62.12           C  
ATOM   1422  N   ILE B 190      40.774  35.184  19.982  1.00 61.25           N  
ATOM   1423  CA  ILE B 190      41.427  34.223  19.138  1.00 61.25           C  
ATOM   1428  C   ILE B 190      42.755  33.978  19.788  1.00 61.25           C  
ATOM   1429  O   ILE B 190      43.575  34.888  19.905  1.00 61.25           O  
ATOM   1424  CB  ILE B 190      41.665  34.723  17.743  1.00 61.25           C  
ATOM   1425  CG1 ILE B 190      40.330  35.085  17.065  1.00 61.25           C  
ATOM   1426  CG2 ILE B 190      42.459  33.648  16.982  1.00 61.25           C  
ATOM   1427  CD1 ILE B 190      40.495  35.892  15.776  1.00 61.25           C  
ATOM   1430  N   VAL B 191      42.996  32.733  20.256  1.00 76.19           N  
ATOM   1431  CA  VAL B 191      44.197  32.478  20.994  1.00 76.19           C  
ATOM   1435  C   VAL B 191      45.012  31.389  20.356  1.00 76.19           C  
ATOM   1436  O   VAL B 191      44.553  30.265  20.171  1.00 76.19           O  
ATOM   1432  CB  VAL B 191      43.913  32.044  22.403  1.00 76.19           C  
ATOM   1433  CG1 VAL B 191      45.252  31.752  23.094  1.00 76.19           C  
ATOM   1434  CG2 VAL B 191      43.057  33.117  23.099  1.00 76.19           C  
ATOM   1437  N   PRO B 192      46.244  31.704  20.036  1.00 97.28           N  
ATOM   1438  CA  PRO B 192      47.110  30.687  19.511  1.00 97.28           C  
ATOM   1442  C   PRO B 192      47.419  29.787  20.662  1.00 97.28           C  
ATOM   1443  O   PRO B 192      47.521  30.269  21.785  1.00 97.28           O  
ATOM   1440  CB  PRO B 192      48.318  31.419  18.937  1.00 97.28           C  
ATOM   1441  CG  PRO B 192      47.742  32.787  18.531  1.00 97.28           C  
ATOM   1439  CD  PRO B 192      46.566  33.016  19.499  1.00 97.28           C  
ATOM   1444  N   THR B 193      47.589  28.486  20.407  1.00 73.12           N  
ATOM   1445  CA  THR B 193      47.791  27.511  21.438  1.00 73.12           C  
ATOM   1449  C   THR B 193      49.125  27.713  22.082  1.00 73.12           C  
ATOM   1450  O   THR B 193      49.362  27.230  23.185  1.00 73.12           O  
ATOM   1446  CB  THR B 193      47.691  26.100  20.934  1.00 73.12           C  
ATOM   1448  CG2 THR B 193      46.287  25.916  20.333  1.00 73.12           C  
ATOM   1447  OG1 THR B 193      48.688  25.845  19.954  1.00 73.12           O  
ATOM   1451  N   ASP B 194      50.051  28.356  21.352  1.00150.33           N  
ATOM   1452  CA  ASP B 194      51.405  28.633  21.744  1.00150.33           C  
ATOM   1457  C   ASP B 194      51.471  29.693  22.799  1.00150.33           C  
ATOM   1458  O   ASP B 194      52.485  29.803  23.487  1.00150.33           O  
ATOM   1453  CB  ASP B 194      52.242  29.127  20.563  1.00150.33           C  
ATOM   1454  CG  ASP B 194      52.201  28.008  19.543  1.00150.33           C  
ATOM   1455  OD1 ASP B 194      52.732  26.904  19.839  1.00150.33           O  
ATOM   1456  OD2 ASP B 194      51.619  28.248  18.451  1.00150.33           O1-
ATOM   1459  N   THR B 195      50.420  30.530  22.919  1.00 78.90           N  
ATOM   1460  CA  THR B 195      50.423  31.652  23.819  1.00 78.90           C  
ATOM   1464  C   THR B 195      50.884  31.234  25.186  1.00 78.90           C  
ATOM   1465  O   THR B 195      50.608  30.145  25.682  1.00 78.90           O  
ATOM   1461  CB  THR B 195      49.070  32.278  23.975  1.00 78.90           C  
ATOM   1463  CG2 THR B 195      49.185  33.480  24.925  1.00 78.90           C  
ATOM   1462  OG1 THR B 195      48.580  32.694  22.709  1.00 78.90           O  
ATOM   1466  N   PRO B 196      51.595  32.147  25.791  1.00211.72           N  
ATOM   1467  CA  PRO B 196      52.209  31.926  27.075  1.00211.72           C  
ATOM   1471  C   PRO B 196      51.313  31.727  28.267  1.00211.72           C  
ATOM   1472  O   PRO B 196      51.823  31.580  29.355  1.00211.72           O  
ATOM   1469  CB  PRO B 196      53.188  33.080  27.272  1.00211.72           C  
ATOM   1470  CG  PRO B 196      53.580  33.467  25.838  1.00211.72           C  
ATOM   1468  CD  PRO B 196      52.347  33.105  24.997  1.00211.72           C  
ATOM   1473  N   GLY B 197      50.008  31.922  28.250  1.00180.08           N  
ATOM   1474  CA  GLY B 197      49.296  31.527  29.445  1.00180.08           C  
ATOM   1475  C   GLY B 197      48.795  30.123  29.355  1.00180.08           C  
ATOM   1476  O   GLY B 197      48.455  29.495  30.358  1.00180.08           O  
ATOM   1477  N   TYR B 198      48.622  29.688  28.095  1.00111.27           N  
ATOM   1478  CA  TYR B 198      47.911  28.526  27.647  1.00111.27           C  
ATOM   1487  C   TYR B 198      48.538  27.251  28.125  1.00111.27           C  
ATOM   1488  O   TYR B 198      49.718  26.992  27.889  1.00111.27           O  
ATOM   1479  CB  TYR B 198      47.888  28.547  26.105  1.00111.27           C  
ATOM   1480  CG  TYR B 198      46.904  27.607  25.506  1.00111.27           C  
ATOM   1481  CD1 TYR B 198      47.185  26.269  25.364  1.00111.27           C  
ATOM   1482  CD2 TYR B 198      45.700  28.091  25.049  1.00111.27           C  
ATOM   1483  CE1 TYR B 198      46.264  25.424  24.792  1.00111.27           C  
ATOM   1484  CE2 TYR B 198      44.775  27.250  24.477  1.00111.27           C  
ATOM   1485  CZ  TYR B 198      45.060  25.913  24.347  1.00111.27           C  
ATOM   1486  OH  TYR B 198      44.121  25.041  23.760  1.00111.27           O  
ATOM   1489  N   GLU B 199      47.744  26.396  28.812  1.00 87.88           N  
ATOM   1490  CA  GLU B 199      48.308  25.151  29.245  1.00 87.88           C  
ATOM   1496  C   GLU B 199      47.291  24.063  29.088  1.00 87.88           C  
ATOM   1497  O   GLU B 199      46.099  24.264  29.319  1.00 87.88           O  
ATOM   1491  CB  GLU B 199      48.772  25.131  30.709  0.93 87.88           C  
ATOM   1492  CG  GLU B 199      47.634  25.259  31.717  0.66 87.88           C  
ATOM   1493  CD  GLU B 199      48.250  25.191  33.103  0.46 87.88           C  
ATOM   1494  OE1 GLU B 199      49.467  24.875  33.193  0.71 87.88           O  
ATOM   1495  OE2 GLU B 199      47.518  25.462  34.091  0.42 87.88           O1-
ATOM   1498  N   VAL B 200      47.760  22.866  28.676  1.00 54.07           N  
ATOM   1499  CA  VAL B 200      46.895  21.737  28.541  1.00 54.07           C  
ATOM   1503  C   VAL B 200      46.963  21.040  29.862  1.00 54.07           C  
ATOM   1504  O   VAL B 200      47.999  20.490  30.234  1.00 54.07           O  
ATOM   1500  CB  VAL B 200      47.366  20.770  27.491  1.00 54.07           C  
ATOM   1501  CG1 VAL B 200      46.469  19.524  27.532  1.00 54.07           C  
ATOM   1502  CG2 VAL B 200      47.378  21.480  26.125  1.00 54.07           C  
ATOM   1505  N   MET B 201      45.863  21.095  30.631  1.00 55.48           N  
ATOM   1506  CA  MET B 201      45.835  20.489  31.927  0.59 55.48           C  
ATOM   1511  C   MET B 201      45.877  19.003  31.773  1.00 55.48           C  
ATOM   1512  O   MET B 201      46.600  18.319  32.495  1.00 55.48           O  
ATOM   1507  CB  MET B 201      44.561  20.851  32.697  0.59 55.48           C  
ATOM   1508  CG  MET B 201      44.317  22.361  32.735  0.59 55.48           C  
ATOM   1509  SD  MET B 201      45.670  23.345  33.446  0.59 55.48           S  
ATOM   1510  CE  MET B 201      45.175  23.094  35.174  0.59 55.48           C  
ATOM   1513  N   SER B 202      45.094  18.458  30.819  1.00 49.38           N  
ATOM   1514  CA  SER B 202      45.101  17.036  30.658  0.56 49.38           C  
ATOM   1517  C   SER B 202      44.442  16.685  29.365  1.00 49.38           C  
ATOM   1518  O   SER B 202      43.630  17.441  28.834  1.00 49.38           O  
ATOM   1515  CB  SER B 202      44.347  16.290  31.777  0.56 49.38           C  
ATOM   1516  OG  SER B 202      42.980  16.671  31.787  0.56 49.38           O  
ATOM   1519  N   VAL B 203      44.831  15.520  28.813  1.00116.62           N  
ATOM   1520  CA  VAL B 203      44.199  14.965  27.654  1.00116.62           C  
ATOM   1524  C   VAL B 203      43.397  13.823  28.188  1.00116.62           C  
ATOM   1525  O   VAL B 203      43.928  12.920  28.831  1.00116.62           O  
ATOM   1521  CB  VAL B 203      45.161  14.450  26.626  1.00116.62           C  
ATOM   1522  CG1 VAL B 203      45.847  15.648  25.959  1.00116.62           C  
ATOM   1523  CG2 VAL B 203      46.169  13.536  27.333  1.00116.62           C  
ATOM   1526  N   GLU B 204      42.080  13.842  27.924  1.00 94.29           N  
ATOM   1527  CA  GLU B 204      41.196  12.891  28.530  1.00 94.29           C  
ATOM   1533  C   GLU B 204      41.376  11.548  27.903  1.00 94.29           C  
ATOM   1534  O   GLU B 204      41.689  11.427  26.719  1.00 94.29           O  
ATOM   1528  CB  GLU B 204      39.712  13.263  28.364  1.00 94.29           C  
ATOM   1529  CG  GLU B 204      39.378  14.695  28.793  1.00 94.29           C  
ATOM   1530  CD  GLU B 204      39.901  14.951  30.198  1.00 94.29           C  
ATOM   1531  OE1 GLU B 204      40.191  13.965  30.929  1.00 94.29           O  
ATOM   1532  OE2 GLU B 204      40.017  16.153  30.556  1.00 94.29           O1-
ATOM   1535  N   HIS B 205      41.178  10.493  28.719  1.00103.80           N  
ATOM   1536  CA  HIS B 205      41.249   9.144  28.247  1.00103.80           C  
ATOM   1543  C   HIS B 205      39.830   8.774  27.962  1.00103.80           C  
ATOM   1544  O   HIS B 205      38.985   8.777  28.857  1.00103.80           O  
ATOM   1539  CB  HIS B 205      41.823   8.199  29.313  1.00103.80           C  
ATOM   1538  CG  HIS B 205      42.167   6.841  28.790  1.00103.80           C  
ATOM   1541  CD2 HIS B 205      41.830   5.614  29.263  1.00103.80           C  
ATOM   1537  ND1 HIS B 205      42.965   6.616  27.690  1.00103.80           N  
ATOM   1542  CE1 HIS B 205      43.071   5.270  27.556  1.00103.80           C  
ATOM   1540  NE2 HIS B 205      42.399   4.620  28.488  1.00103.80           N  
ATOM   1545  N   LYS B 206      39.525   8.450  26.689  1.00 81.52           N  
ATOM   1546  CA  LYS B 206      38.153   8.246  26.321  1.00 81.52           C  
ATOM   1552  C   LYS B 206      37.939   6.844  25.848  1.00 81.52           C  
ATOM   1553  O   LYS B 206      38.875   6.066  25.679  1.00 81.52           O  
ATOM   1547  CB  LYS B 206      37.689   9.182  25.189  1.00 81.52           C  
ATOM   1548  CG  LYS B 206      37.721  10.663  25.573  1.00 81.52           C  
ATOM   1549  CD  LYS B 206      37.683  11.607  24.371  1.00 81.52           C  
ATOM   1550  CE  LYS B 206      36.382  11.537  23.573  1.00 81.52           C  
ATOM   1551  NZ  LYS B 206      36.512  12.320  22.324  1.00 81.52           N1+
ATOM   1554  N   LEU B 207      36.648   6.495  25.679  1.00112.05           N  
ATOM   1555  CA  LEU B 207      36.210   5.212  25.212  1.00112.05           C  
ATOM   1560  C   LEU B 207      36.616   5.062  23.773  1.00112.05           C  
ATOM   1561  O   LEU B 207      37.009   3.975  23.350  1.00112.05           O  
ATOM   1556  CB  LEU B 207      34.685   5.036  25.367  1.00112.05           C  
ATOM   1557  CG  LEU B 207      34.140   3.623  25.074  1.00112.05           C  
ATOM   1558  CD1 LEU B 207      34.150   3.306  23.577  1.00112.05           C  
ATOM   1559  CD2 LEU B 207      34.877   2.560  25.904  1.00112.05           C  
ATOM   1562  N   GLY B 208      36.551   6.154  22.977  1.00 32.29           N  
ATOM   1563  CA  GLY B 208      36.904   6.040  21.586  1.00 32.29           C  
ATOM   1564  C   GLY B 208      37.399   7.363  21.070  1.00 32.29           C  
ATOM   1565  O   GLY B 208      37.610   8.309  21.829  1.00 32.29           O  
ATOM   1566  N   GLN B 209      37.592   7.446  19.733  1.00 59.91           N  
ATOM   1567  CA  GLN B 209      38.094   8.628  19.087  1.00 59.91           C  
ATOM   1573  C   GLN B 209      39.358   9.043  19.772  1.00 59.91           C  
ATOM   1574  O   GLN B 209      39.570  10.219  20.065  1.00 59.91           O  
ATOM   1568  CB  GLN B 209      37.107   9.809  19.121  1.00 59.91           C  
ATOM   1569  CG  GLN B 209      35.845   9.577  18.285  1.00 59.91           C  
ATOM   1570  CD  GLN B 209      34.966  10.816  18.399  1.00 59.91           C  
ATOM   1572  NE2 GLN B 209      33.706  10.709  17.901  1.00 59.91           N  
ATOM   1571  OE1 GLN B 209      35.385  11.848  18.921  1.00 59.91           O  
ATOM   1575  N   HIS B 210      40.257   8.072  20.007  1.00 65.63           N  
ATOM   1576  CA  HIS B 210      41.469   8.334  20.729  1.00 65.63           C  
ATOM   1583  C   HIS B 210      42.327   9.303  19.976  1.00 65.63           C  
ATOM   1584  O   HIS B 210      43.038  10.102  20.583  1.00 65.63           O  
ATOM   1579  CB  HIS B 210      42.326   7.083  20.989  1.00 65.63           C  
ATOM   1578  CG  HIS B 210      41.640   6.052  21.834  1.00 65.63           C  
ATOM   1581  CD2 HIS B 210      41.479   4.716  21.625  1.00 65.63           C  
ATOM   1577  ND1 HIS B 210      41.054   6.313  23.052  1.00 65.63           N  
ATOM   1582  CE1 HIS B 210      40.570   5.133  23.516  1.00 65.63           C  
ATOM   1580  NE2 HIS B 210      40.807   4.135  22.684  1.00 65.63           N  
ATOM   1585  N   SER B 211      42.306   9.251  18.631  1.00102.42           N  
ATOM   1586  CA  SER B 211      43.206  10.078  17.877  1.00102.42           C  
ATOM   1589  C   SER B 211      42.905  11.541  18.063  1.00102.42           C  
ATOM   1590  O   SER B 211      43.794  12.367  17.863  1.00102.42           O  
ATOM   1587  CB  SER B 211      43.278   9.747  16.371  1.00102.42           C  
ATOM   1588  OG  SER B 211      42.127  10.189  15.676  1.00102.42           O  
ATOM   1591  N   SER B 212      41.664  11.917  18.446  1.00104.70           N  
ATOM   1592  CA  SER B 212      41.367  13.314  18.659  1.00104.70           C  
ATOM   1595  C   SER B 212      41.551  13.632  20.110  1.00104.70           C  
ATOM   1596  O   SER B 212      40.962  12.997  20.981  1.00104.70           O  
ATOM   1593  CB  SER B 212      39.912  13.714  18.367  1.00104.70           C  
ATOM   1594  OG  SER B 212      39.698  13.857  16.975  1.00104.70           O  
ATOM   1597  N   ASP B 213      42.370  14.661  20.399  1.00143.69           N  
ATOM   1598  CA  ASP B 213      42.642  15.063  21.752  1.00143.69           C  
ATOM   1603  C   ASP B 213      41.448  15.793  22.289  1.00143.69           C  
ATOM   1604  O   ASP B 213      40.961  16.740  21.672  1.00143.69           O  
ATOM   1599  CB  ASP B 213      43.758  16.117  21.873  1.00143.69           C  
ATOM   1600  CG  ASP B 213      45.024  15.617  21.212  1.00143.69           C  
ATOM   1601  OD1 ASP B 213      44.927  15.103  20.067  1.00143.69           O  
ATOM   1602  OD2 ASP B 213      46.108  15.750  21.839  1.00143.69           O1-
ATOM   1605  N   THR B 214      40.964  15.390  23.478  1.00 59.21           N  
ATOM   1606  CA  THR B 214      39.924  16.128  24.142  1.00 59.21           C  
ATOM   1610  C   THR B 214      40.594  16.615  25.394  1.00 59.21           C  
ATOM   1611  O   THR B 214      41.055  15.808  26.201  1.00 59.21           O  
ATOM   1607  CB  THR B 214      38.746  15.280  24.530  1.00 59.21           C  
ATOM   1609  CG2 THR B 214      37.674  16.190  25.150  1.00 59.21           C  
ATOM   1608  OG1 THR B 214      38.213  14.627  23.386  1.00 59.21           O  
ATOM   1612  N   CYS B 215      40.667  17.948  25.607  1.00 64.33           N  
ATOM   1613  CA  CYS B 215      41.524  18.368  26.681  1.00 64.33           C  
ATOM   1616  C   CYS B 215      40.884  19.324  27.634  1.00 64.33           C  
ATOM   1617  O   CYS B 215      39.885  19.984  27.346  1.00 64.33           O  
ATOM   1614  CB  CYS B 215      42.813  19.051  26.188  1.00 64.33           C  
ATOM   1615  SG  CYS B 215      43.867  17.926  25.224  1.00 64.33           S  
ATOM   1618  N   ALA B 216      41.488  19.379  28.840  1.00 55.67           N  
ATOM   1619  CA  ALA B 216      41.148  20.320  29.864  1.00 55.67           C  
ATOM   1621  C   ALA B 216      42.202  21.369  29.732  1.00 55.67           C  
ATOM   1622  O   ALA B 216      43.382  21.050  29.583  1.00 55.67           O  
ATOM   1620  CB  ALA B 216      41.249  19.748  31.289  1.00 55.67           C  
ATOM   1623  N   LEU B 217      41.802  22.653  29.759  1.00 59.15           N  
ATOM   1624  CA  LEU B 217      42.747  23.711  29.552  1.00 59.15           C  
ATOM   1629  C   LEU B 217      42.784  24.586  30.763  1.00 59.15           C  
ATOM   1630  O   LEU B 217      41.826  24.659  31.532  1.00 59.15           O  
ATOM   1625  CB  LEU B 217      42.386  24.604  28.356  1.00 59.15           C  
ATOM   1626  CG  LEU B 217      42.395  23.842  27.017  1.00 59.15           C  
ATOM   1627  CD1 LEU B 217      42.028  24.768  25.846  1.00 59.15           C  
ATOM   1628  CD2 LEU B 217      43.728  23.106  26.802  1.00 59.15           C  
ATOM   1631  N   GLY B 218      43.930  25.270  30.967  1.00 30.71           N  
ATOM   1632  CA  GLY B 218      44.060  26.191  32.063  1.00 30.71           C  
ATOM   1633  C   GLY B 218      44.707  27.423  31.512  1.00 30.71           C  
ATOM   1634  O   GLY B 218      45.633  27.333  30.706  1.00 30.71           O  
ATOM   1635  N   PHE B 219      44.229  28.614  31.928  1.00 77.53           N  
ATOM   1636  CA  PHE B 219      44.805  29.832  31.437  1.00 77.53           C  
ATOM   1644  C   PHE B 219      45.294  30.590  32.633  1.00 77.53           C  
ATOM   1645  O   PHE B 219      44.518  30.893  33.539  1.00 77.53           O  
ATOM   1637  CB  PHE B 219      43.787  30.743  30.724  1.00 77.53           C  
ATOM   1638  CG  PHE B 219      43.128  29.947  29.649  1.00 77.53           C  
ATOM   1639  CD1 PHE B 219      43.832  29.510  28.550  1.00 77.53           C  
ATOM   1640  CD2 PHE B 219      41.785  29.659  29.732  1.00 77.53           C  
ATOM   1641  CE1 PHE B 219      43.209  28.777  27.565  1.00 77.53           C  
ATOM   1642  CE2 PHE B 219      41.158  28.930  28.749  1.00 77.53           C  
ATOM   1643  CZ  PHE B 219      41.871  28.481  27.663  1.00 77.53           C  
ATOM   1646  N   THR B 220      46.604  30.911  32.680  1.00 48.27           N  
ATOM   1647  CA  THR B 220      47.085  31.665  33.801  1.00 48.27           C  
ATOM   1651  C   THR B 220      47.887  32.821  33.291  1.00 48.27           C  
ATOM   1652  O   THR B 220      48.872  32.643  32.575  1.00 48.27           O  
ATOM   1648  CB  THR B 220      47.956  30.876  34.739  1.00 48.27           C  
ATOM   1650  CG2 THR B 220      48.388  31.788  35.900  1.00 48.27           C  
ATOM   1649  OG1 THR B 220      47.236  29.765  35.252  1.00 48.27           O  
ATOM   1653  N   ASN B 221      47.473  34.051  33.659  1.00 58.13           N  
ATOM   1654  CA  ASN B 221      48.188  35.239  33.288  1.00 58.13           C  
ATOM   1659  C   ASN B 221      48.353  35.230  31.800  1.00 58.13           C  
ATOM   1660  O   ASN B 221      49.349  35.714  31.267  1.00 58.13           O  
ATOM   1655  CB  ASN B 221      49.585  35.297  33.937  1.00 58.13           C  
ATOM   1656  CG  ASN B 221      50.214  36.662  33.685  1.00 58.13           C  
ATOM   1658  ND2 ASN B 221      51.571  36.715  33.753  1.00 58.13           N  
ATOM   1657  OD1 ASN B 221      49.522  37.643  33.419  1.00 58.13           O  
ATOM   1661  N   MET B 222      47.337  34.715  31.089  1.00129.50           N  
ATOM   1662  CA  MET B 222      47.374  34.553  29.664  1.00129.50           C  
ATOM   1667  C   MET B 222      47.153  35.885  29.015  1.00129.50           C  
ATOM   1668  O   MET B 222      46.035  36.400  29.009  1.00129.50           O  
ATOM   1663  CB  MET B 222      46.225  33.639  29.224  1.00129.50           C  
ATOM   1664  CG  MET B 222      46.220  33.192  27.769  1.00129.50           C  
ATOM   1665  SD  MET B 222      44.690  32.312  27.344  1.00129.50           S  
ATOM   1666  CE  MET B 222      45.436  31.357  26.004  1.00129.50           C  
ATOM   1669  N   ARG B 223      48.209  36.459  28.399  1.00105.51           N  
ATOM   1670  CA  ARG B 223      48.027  37.768  27.828  1.00105.51           C  
ATOM   1678  C   ARG B 223      47.789  37.635  26.356  1.00105.51           C  
ATOM   1679  O   ARG B 223      48.578  37.039  25.625  1.00105.51           O  
ATOM   1671  CB  ARG B 223      49.223  38.716  28.034  1.00105.51           C  
ATOM   1672  CG  ARG B 223      49.542  38.971  29.508  1.00105.51           C  
ATOM   1673  CD  ARG B 223      50.509  40.132  29.754  1.00105.51           C  
ATOM   1674  NE  ARG B 223      49.709  41.262  30.311  1.00105.51           N  
ATOM   1675  CZ  ARG B 223      49.254  42.278  29.521  1.00105.51           C  
ATOM   1676  NH1 ARG B 223      49.602  42.339  28.204  1.00105.51           N1+
ATOM   1677  NH2 ARG B 223      48.452  43.242  30.059  1.00105.51           N  
ATOM   1680  N   VAL B 224      46.658  38.197  25.892  1.00 54.25           N  
ATOM   1681  CA  VAL B 224      46.293  38.188  24.501  1.00 54.25           C  
ATOM   1685  C   VAL B 224      46.179  39.608  24.046  1.00 54.25           C  
ATOM   1686  O   VAL B 224      45.701  40.477  24.774  1.00 54.25           O  
ATOM   1682  CB  VAL B 224      44.972  37.533  24.244  1.00 54.25           C  
ATOM   1683  CG1 VAL B 224      44.609  37.714  22.763  1.00 54.25           C  
ATOM   1684  CG2 VAL B 224      45.076  36.063  24.676  1.00 54.25           C  
ATOM   1687  N   PRO B 225      46.592  39.862  22.840  1.00146.86           N  
ATOM   1688  CA  PRO B 225      46.539  41.199  22.310  1.00146.86           C  
ATOM   1692  C   PRO B 225      45.117  41.616  22.120  1.00146.86           C  
ATOM   1693  O   PRO B 225      44.265  40.758  21.896  1.00146.86           O  
ATOM   1690  CB  PRO B 225      47.388  41.176  21.034  1.00146.86           C  
ATOM   1691  CG  PRO B 225      47.697  39.683  20.786  1.00146.86           C  
ATOM   1689  CD  PRO B 225      47.595  39.048  22.179  1.00146.86           C  
ATOM   1694  N   VAL B 226      44.841  42.930  22.220  1.00104.37           N  
ATOM   1695  CA  VAL B 226      43.509  43.441  22.062  1.00104.37           C  
ATOM   1699  C   VAL B 226      43.064  43.140  20.667  1.00104.37           C  
ATOM   1700  O   VAL B 226      41.882  42.923  20.412  1.00104.37           O  
ATOM   1696  CB  VAL B 226      43.382  44.922  22.282  1.00104.37           C  
ATOM   1697  CG1 VAL B 226      43.645  45.230  23.763  1.00104.37           C  
ATOM   1698  CG2 VAL B 226      44.351  45.643  21.337  1.00104.37           C  
ATOM   1701  N   GLU B 227      44.025  43.108  19.729  1.00111.15           N  
ATOM   1702  CA  GLU B 227      43.776  42.885  18.334  1.00111.15           C  
ATOM   1708  C   GLU B 227      43.152  41.534  18.128  1.00111.15           C  
ATOM   1709  O   GLU B 227      42.489  41.308  17.118  1.00111.15           O  
ATOM   1703  CB  GLU B 227      45.061  42.983  17.491  1.00111.15           C  
ATOM   1704  CG  GLU B 227      46.165  42.004  17.898  1.00111.15           C  
ATOM   1705  CD  GLU B 227      47.435  42.410  17.158  1.00111.15           C  
ATOM   1706  OE1 GLU B 227      47.704  43.638  17.078  1.00111.15           O  
ATOM   1707  OE2 GLU B 227      48.153  41.501  16.661  1.00111.15           O1-
ATOM   1710  N   ASN B 228      43.428  40.581  19.036  1.00 87.53           N  
ATOM   1711  CA  ASN B 228      42.904  39.238  19.001  1.00 87.53           C  
ATOM   1716  C   ASN B 228      41.458  39.142  19.413  1.00 87.53           C  
ATOM   1717  O   ASN B 228      40.818  38.122  19.158  1.00 87.53           O  
ATOM   1712  CB  ASN B 228      43.706  38.237  19.849  1.00 87.53           C  
ATOM   1713  CG  ASN B 228      44.947  37.864  19.047  1.00 87.53           C  
ATOM   1715  ND2 ASN B 228      45.974  37.312  19.745  1.00 87.53           N  
ATOM   1714  OD1 ASN B 228      44.993  38.053  17.832  1.00 87.53           O  
ATOM   1718  N   ARG B 229      40.911  40.142  20.133  1.00108.68           N  
ATOM   1719  CA  ARG B 229      39.544  40.037  20.574  1.00108.68           C  
ATOM   1727  C   ARG B 229      38.666  39.930  19.364  1.00108.68           C  
ATOM   1728  O   ARG B 229      38.741  40.752  18.452  1.00108.68           O  
ATOM   1720  CB  ARG B 229      39.091  41.263  21.388  1.00108.68           C  
ATOM   1721  CG  ARG B 229      37.701  41.146  22.011  1.00108.68           C  
ATOM   1722  CD  ARG B 229      37.190  42.484  22.550  1.00108.68           C  
ATOM   1723  NE  ARG B 229      36.886  43.342  21.368  1.00108.68           N  
ATOM   1724  CZ  ARG B 229      37.061  44.693  21.418  1.00108.68           C  
ATOM   1725  NH1 ARG B 229      37.555  45.277  22.550  1.00108.68           N1+
ATOM   1726  NH2 ARG B 229      36.755  45.461  20.332  1.00108.68           N  
ATOM   1729  N   LEU B 230      37.786  38.906  19.338  1.00 54.83           N  
ATOM   1730  CA  LEU B 230      36.946  38.684  18.196  1.00 54.83           C  
ATOM   1735  C   LEU B 230      35.618  39.299  18.496  1.00 54.83           C  
ATOM   1736  O   LEU B 230      34.903  38.850  19.389  1.00 54.83           O  
ATOM   1731  CB  LEU B 230      36.732  37.188  17.898  1.00 54.83           C  
ATOM   1732  CG  LEU B 230      35.848  36.883  16.673  1.00 54.83           C  
ATOM   1733  CD1 LEU B 230      36.493  37.419  15.386  1.00 54.83           C  
ATOM   1734  CD2 LEU B 230      35.522  35.382  16.576  1.00 54.83           C  
ATOM   1737  N   GLY B 231      35.258  40.360  17.744  1.00 21.26           N  
ATOM   1738  CA  GLY B 231      34.015  41.042  17.951  1.00 21.26           C  
ATOM   1739  C   GLY B 231      34.210  42.021  19.060  1.00 21.26           C  
ATOM   1740  O   GLY B 231      35.287  42.093  19.655  1.00 21.26           O  
ATOM   1741  N   ALA B 232      33.159  42.809  19.359  1.00 30.60           N  
ATOM   1742  CA  ALA B 232      33.199  43.798  20.401  1.00 30.60           C  
ATOM   1744  C   ALA B 232      33.035  43.115  21.719  1.00 30.60           C  
ATOM   1745  O   ALA B 232      32.568  41.980  21.800  1.00 30.60           O  
ATOM   1743  CB  ALA B 232      32.080  44.846  20.302  1.00 30.60           C  
ATOM   1746  N   GLU B 233      33.437  43.801  22.806  1.00 53.87           N  
ATOM   1747  CA  GLU B 233      33.280  43.225  24.108  1.00 53.87           C  
ATOM   1753  C   GLU B 233      31.812  43.037  24.336  1.00 53.87           C  
ATOM   1754  O   GLU B 233      31.010  43.913  24.013  1.00 53.87           O  
ATOM   1748  CB  GLU B 233      33.856  44.107  25.233  1.00 53.87           C  
ATOM   1749  CG  GLU B 233      35.383  44.220  25.182  1.00 53.87           C  
ATOM   1750  CD  GLU B 233      35.849  45.148  26.297  1.00 53.87           C  
ATOM   1751  OE1 GLU B 233      35.038  45.436  27.219  1.00 53.87           O  
ATOM   1752  OE2 GLU B 233      37.028  45.587  26.238  1.00 53.87           O1-
ATOM   1755  N   GLY B 234      31.429  41.863  24.880  1.00 31.21           N  
ATOM   1756  CA  GLY B 234      30.053  41.575  25.191  1.00 31.21           C  
ATOM   1757  C   GLY B 234      29.421  40.773  24.089  1.00 31.21           C  
ATOM   1758  O   GLY B 234      28.323  40.241  24.249  1.00 31.21           O  
ATOM   1759  N   GLU B 235      30.101  40.681  22.935  1.00 85.78           N  
ATOM   1760  CA  GLU B 235      29.661  39.994  21.750  1.00 85.78           C  
ATOM   1766  C   GLU B 235      29.787  38.497  21.877  1.00 85.78           C  
ATOM   1767  O   GLU B 235      29.255  37.756  21.051  1.00 85.78           O  
ATOM   1761  CB  GLU B 235      30.433  40.438  20.497  1.00 85.78           C  
ATOM   1762  CG  GLU B 235      29.804  39.946  19.194  1.00 85.78           C  
ATOM   1763  CD  GLU B 235      30.489  40.666  18.044  1.00 85.78           C  
ATOM   1764  OE1 GLU B 235      30.955  41.815  18.257  1.00 85.78           O  
ATOM   1765  OE2 GLU B 235      30.553  40.076  16.931  1.00 85.78           O1-
ATOM   1768  N   GLY B 236      30.531  38.011  22.889  1.00 47.32           N  
ATOM   1769  CA  GLY B 236      30.910  36.624  23.007  1.00 47.32           C  
ATOM   1770  C   GLY B 236      29.752  35.661  23.003  1.00 47.32           C  
ATOM   1771  O   GLY B 236      29.850  34.598  22.391  1.00 47.32           O  
ATOM   1772  N   TYR B 237      28.637  35.974  23.687  1.00 45.72           N  
ATOM   1773  CA  TYR B 237      27.531  35.058  23.765  1.00 45.72           C  
ATOM   1782  C   TYR B 237      26.989  34.806  22.390  1.00 45.72           C  
ATOM   1783  O   TYR B 237      26.722  33.663  22.014  1.00 45.72           O  
ATOM   1774  CB  TYR B 237      26.392  35.623  24.628  1.00 45.72           C  
ATOM   1775  CG  TYR B 237      25.291  34.624  24.662  1.00 45.72           C  
ATOM   1776  CD1 TYR B 237      25.329  33.567  25.541  1.00 45.72           C  
ATOM   1777  CD2 TYR B 237      24.221  34.750  23.808  1.00 45.72           C  
ATOM   1778  CE1 TYR B 237      24.307  32.649  25.566  1.00 45.72           C  
ATOM   1779  CE2 TYR B 237      23.196  33.835  23.829  1.00 45.72           C  
ATOM   1780  CZ  TYR B 237      23.242  32.782  24.711  1.00 45.72           C  
ATOM   1781  OH  TYR B 237      22.194  31.839  24.737  1.00 45.72           O  
ATOM   1784  N   LYS B 238      26.824  35.874  21.592  1.00 77.10           N  
ATOM   1785  CA  LYS B 238      26.298  35.762  20.262  1.00 77.10           C  
ATOM   1791  C   LYS B 238      27.207  34.871  19.474  1.00 77.10           C  
ATOM   1792  O   LYS B 238      26.757  33.967  18.773  1.00 77.10           O  
ATOM   1786  CB  LYS B 238      26.295  37.121  19.546  1.00 77.10           C  
ATOM   1787  CG  LYS B 238      25.809  37.084  18.098  1.00 77.10           C  
ATOM   1788  CD  LYS B 238      25.655  38.480  17.489  1.00 77.10           C  
ATOM   1789  CE  LYS B 238      26.921  39.337  17.593  1.00 77.10           C  
ATOM   1790  NZ  LYS B 238      26.686  40.669  16.993  1.00 77.10           N1+
ATOM   1793  N   ILE B 239      28.526  35.098  19.598  1.00 46.72           N  
ATOM   1794  CA  ILE B 239      29.499  34.360  18.846  1.00 46.72           C  
ATOM   1799  C   ILE B 239      29.451  32.912  19.222  1.00 46.72           C  
ATOM   1800  O   ILE B 239      29.558  32.041  18.361  1.00 46.72           O  
ATOM   1795  CB  ILE B 239      30.903  34.850  19.065  1.00 46.72           C  
ATOM   1796  CG1 ILE B 239      31.033  36.296  18.564  1.00 46.72           C  
ATOM   1797  CG2 ILE B 239      31.872  33.877  18.373  1.00 46.72           C  
ATOM   1798  CD1 ILE B 239      32.328  36.981  18.998  1.00 46.72           C  
ATOM   1801  N   ALA B 240      29.287  32.609  20.521  1.00 50.42           N  
ATOM   1802  CA  ALA B 240      29.335  31.246  20.975  1.00 50.42           C  
ATOM   1804  C   ALA B 240      28.258  30.433  20.320  1.00 50.42           C  
ATOM   1805  O   ALA B 240      28.482  29.286  19.940  1.00 50.42           O  
ATOM   1803  CB  ALA B 240      29.127  31.125  22.494  1.00 50.42           C  
ATOM   1806  N   LEU B 241      27.044  30.994  20.225  1.00137.35           N  
ATOM   1807  CA  LEU B 241      25.887  30.364  19.647  1.00137.35           C  
ATOM   1812  C   LEU B 241      25.868  30.367  18.150  1.00137.35           C  
ATOM   1813  O   LEU B 241      25.073  29.654  17.543  1.00137.35           O  
ATOM   1808  CB  LEU B 241      24.553  30.900  20.177  1.00137.35           C  
ATOM   1809  CG  LEU B 241      24.320  30.434  21.622  1.00137.35           C  
ATOM   1810  CD1 LEU B 241      25.312  31.087  22.596  1.00137.35           C  
ATOM   1811  CD2 LEU B 241      22.853  30.591  22.032  1.00137.35           C  
ATOM   1814  N   ALA B 242      26.731  31.174  17.515  1.00 84.46           N  
ATOM   1815  CA  ALA B 242      26.664  31.460  16.111  1.00 84.46           C  
ATOM   1817  C   ALA B 242      26.649  30.228  15.253  1.00 84.46           C  
ATOM   1818  O   ALA B 242      26.047  30.276  14.182  1.00 84.46           O  
ATOM   1816  CB  ALA B 242      27.831  32.339  15.627  1.00 84.46           C  
ATOM   1819  N   ASN B 243      27.329  29.116  15.610  1.00165.15           N  
ATOM   1820  CA  ASN B 243      27.288  28.026  14.667  1.00165.15           C  
ATOM   1825  C   ASN B 243      26.695  26.778  15.279  1.00165.15           C  
ATOM   1826  O   ASN B 243      27.214  25.684  15.064  1.00165.15           O  
ATOM   1821  CB  ASN B 243      28.699  27.633  14.196  1.00165.15           C  
ATOM   1822  CG  ASN B 243      29.335  28.858  13.556  1.00165.15           C  
ATOM   1824  ND2 ASN B 243      28.730  29.345  12.443  1.00165.15           N  
ATOM   1823  OD1 ASN B 243      30.343  29.375  14.037  1.00165.15           O  
ATOM   1827  N   LEU B 244      25.566  26.872  16.004  1.00 81.35           N  
ATOM   1828  CA  LEU B 244      25.025  25.693  16.630  1.00 81.35           C  
ATOM   1833  C   LEU B 244      24.580  24.745  15.570  1.00 81.35           C  
ATOM   1834  O   LEU B 244      24.802  23.537  15.641  1.00 81.35           O  
ATOM   1829  CB  LEU B 244      23.788  25.984  17.496  1.00 81.35           C  
ATOM   1830  CG  LEU B 244      24.081  26.838  18.744  1.00 81.35           C  
ATOM   1831  CD1 LEU B 244      22.803  27.090  19.559  1.00 81.35           C  
ATOM   1832  CD2 LEU B 244      25.192  26.207  19.599  1.00 81.35           C  
ATOM   1835  N   GLU B 245      23.922  25.303  14.551  1.00168.33           N  
ATOM   1836  CA  GLU B 245      23.302  24.546  13.520  1.00168.33           C  
ATOM   1842  C   GLU B 245      24.336  23.828  12.686  1.00168.33           C  
ATOM   1843  O   GLU B 245      24.229  22.625  12.451  1.00168.33           O  
ATOM   1837  CB  GLU B 245      22.439  25.517  12.699  1.00168.33           C  
ATOM   1838  CG  GLU B 245      21.235  24.858  12.061  1.00168.33           C  
ATOM   1839  CD  GLU B 245      21.827  24.105  10.911  1.00168.33           C  
ATOM   1840  OE1 GLU B 245      22.922  24.535  10.456  1.00168.33           O  
ATOM   1841  OE2 GLU B 245      21.205  23.101  10.477  1.00168.33           O1-
ATOM   1844  N   GLY B 246      25.395  24.534  12.249  1.00 35.04           N  
ATOM   1845  CA  GLY B 246      26.404  23.949  11.402  1.00 35.04           C  
ATOM   1846  C   GLY B 246      27.116  22.859  12.144  1.00 35.04           C  
ATOM   1847  O   GLY B 246      27.499  21.846  11.560  1.00 35.04           O  
ATOM   1848  N   GLY B 247      27.361  23.068  13.451  1.00 28.47           N  
ATOM   1849  CA  GLY B 247      28.060  22.087  14.231  1.00 28.47           C  
ATOM   1850  C   GLY B 247      27.244  20.832  14.317  1.00 28.47           C  
ATOM   1851  O   GLY B 247      27.760  19.725  14.178  1.00 28.47           O  
ATOM   1852  N   ARG B 248      25.935  20.981  14.569  1.00117.08           N  
ATOM   1853  CA  ARG B 248      25.058  19.859  14.738  1.00117.08           C  
ATOM   1861  C   ARG B 248      24.917  19.113  13.447  1.00117.08           C  
ATOM   1862  O   ARG B 248      24.832  17.886  13.440  1.00117.08           O  
ATOM   1854  CB  ARG B 248      23.676  20.308  15.237  1.00117.08           C  
ATOM   1855  CG  ARG B 248      23.786  20.871  16.653  1.00117.08           C  
ATOM   1856  CD  ARG B 248      23.101  20.026  17.723  1.00117.08           C  
ATOM   1857  NE  ARG B 248      21.874  20.752  18.146  1.00117.08           N  
ATOM   1858  CZ  ARG B 248      21.957  21.605  19.207  1.00117.08           C  
ATOM   1859  NH1 ARG B 248      23.158  21.809  19.825  1.00117.08           N1+
ATOM   1860  NH2 ARG B 248      20.841  22.248  19.659  1.00117.08           N  
ATOM   1863  N   ILE B 249      24.873  19.835  12.313  1.00 36.87           N  
ATOM   1864  CA  ILE B 249      24.739  19.184  11.039  1.00 36.87           C  
ATOM   1869  C   ILE B 249      25.954  18.335  10.806  1.00 36.87           C  
ATOM   1870  O   ILE B 249      25.853  17.208  10.324  1.00 36.87           O  
ATOM   1865  CB  ILE B 249      24.654  20.149   9.890  1.00 36.87           C  
ATOM   1866  CG1 ILE B 249      23.396  21.024  10.014  1.00 36.87           C  
ATOM   1867  CG2 ILE B 249      24.722  19.343   8.581  1.00 36.87           C  
ATOM   1868  CD1 ILE B 249      23.396  22.219   9.062  1.00 36.87           C  
ATOM   1871  N   GLY B 250      27.148  18.869  11.133  1.00 29.81           N  
ATOM   1872  CA  GLY B 250      28.379  18.168  10.884  1.00 29.81           C  
ATOM   1873  C   GLY B 250      28.462  16.908  11.688  1.00 29.81           C  
ATOM   1874  O   GLY B 250      28.890  15.870  11.185  1.00 29.81           O  
ATOM   1875  N   ILE B 251      28.082  16.974  12.975  1.00105.73           N  
ATOM   1876  CA  ILE B 251      28.136  15.821  13.827  1.00105.73           C  
ATOM   1881  C   ILE B 251      27.141  14.812  13.348  1.00105.73           C  
ATOM   1882  O   ILE B 251      27.380  13.608  13.428  1.00105.73           O  
ATOM   1877  CB  ILE B 251      27.879  16.131  15.267  1.00105.73           C  
ATOM   1878  CG1 ILE B 251      28.996  17.043  15.794  1.00105.73           C  
ATOM   1879  CG2 ILE B 251      27.779  14.802  16.031  1.00105.73           C  
ATOM   1880  CD1 ILE B 251      30.384  16.413  15.673  1.00105.73           C  
ATOM   1883  N   ALA B 252      25.972  15.274  12.867  1.00 32.96           N  
ATOM   1884  CA  ALA B 252      24.982  14.352  12.388  1.00 32.96           C  
ATOM   1886  C   ALA B 252      25.565  13.594  11.228  1.00 32.96           C  
ATOM   1887  O   ALA B 252      25.403  12.380  11.123  1.00 32.96           O  
ATOM   1885  CB  ALA B 252      23.703  15.053  11.894  1.00 32.96           C  
ATOM   1888  N   ALA B 253      26.286  14.299  10.334  1.00 33.15           N  
ATOM   1889  CA  ALA B 253      26.866  13.705   9.156  1.00 33.15           C  
ATOM   1891  C   ALA B 253      27.889  12.674   9.539  1.00 33.15           C  
ATOM   1892  O   ALA B 253      27.992  11.620   8.914  1.00 33.15           O  
ATOM   1890  CB  ALA B 253      27.579  14.722   8.254  1.00 33.15           C  
ATOM   1893  N   GLN B 254      28.689  12.962  10.578  1.00128.66           N  
ATOM   1894  CA  GLN B 254      29.724  12.080  11.042  1.00128.66           C  
ATOM   1900  C   GLN B 254      29.107  10.796  11.529  1.00128.66           C  
ATOM   1901  O   GLN B 254      29.644   9.710  11.304  1.00128.66           O  
ATOM   1895  CB  GLN B 254      30.443  12.728  12.234  1.00128.66           C  
ATOM   1896  CG  GLN B 254      31.385  11.813  13.004  1.00128.66           C  
ATOM   1897  CD  GLN B 254      31.949  12.624  14.163  1.00128.66           C  
ATOM   1899  NE2 GLN B 254      31.071  13.016  15.127  1.00128.66           N  
ATOM   1898  OE1 GLN B 254      33.142  12.910  14.205  1.00128.66           O  
ATOM   1902  N   ALA B 255      27.963  10.887  12.234  1.00 32.17           N  
ATOM   1903  CA  ALA B 255      27.322   9.711  12.759  1.00 32.17           C  
ATOM   1905  C   ALA B 255      26.876   8.839  11.625  1.00 32.17           C  
ATOM   1906  O   ALA B 255      26.999   7.616  11.685  1.00 32.17           O  
ATOM   1904  CB  ALA B 255      26.087  10.035  13.616  1.00 32.17           C  
ATOM   1907  N   VAL B 256      26.332   9.446  10.555  1.00 34.63           N  
ATOM   1908  CA  VAL B 256      25.880   8.682   9.426  1.00 34.63           C  
ATOM   1912  C   VAL B 256      27.057   7.977   8.815  1.00 34.63           C  
ATOM   1913  O   VAL B 256      26.960   6.812   8.427  1.00 34.63           O  
ATOM   1909  CB  VAL B 256      25.257   9.535   8.355  1.00 34.63           C  
ATOM   1910  CG1 VAL B 256      24.891   8.635   7.162  1.00 34.63           C  
ATOM   1911  CG2 VAL B 256      24.057  10.288   8.952  1.00 34.63           C  
ATOM   1914  N   GLY B 257      28.207   8.671   8.706  1.00 28.78           N  
ATOM   1915  CA  GLY B 257      29.376   8.111   8.082  1.00 28.78           C  
ATOM   1916  C   GLY B 257      29.895   6.933   8.855  1.00 28.78           C  
ATOM   1917  O   GLY B 257      30.271   5.921   8.265  1.00 28.78           O  
ATOM   1918  N   MET B 258      29.963   7.036  10.198  1.00 62.25           N  
ATOM   1919  CA  MET B 258      30.487   5.952  10.991  1.00 62.25           C  
ATOM   1924  C   MET B 258      29.575   4.772  10.872  1.00 62.25           C  
ATOM   1925  O   MET B 258      30.020   3.632  10.746  1.00 62.25           O  
ATOM   1920  CB  MET B 258      30.552   6.269  12.494  1.00 62.25           C  
ATOM   1921  CG  MET B 258      31.519   7.388  12.872  1.00 62.25           C  
ATOM   1922  SD  MET B 258      31.555   7.732  14.655  1.00 62.25           S  
ATOM   1923  CE  MET B 258      32.360   9.351  14.504  1.00 62.25           C  
ATOM   1926  N   ALA B 259      28.255   5.026  10.915  1.00 29.34           N  
ATOM   1927  CA  ALA B 259      27.294   3.966  10.852  1.00 29.34           C  
ATOM   1929  C   ALA B 259      27.453   3.263   9.542  1.00 29.34           C  
ATOM   1930  O   ALA B 259      27.386   2.037   9.470  1.00 29.34           O  
ATOM   1928  CB  ALA B 259      25.842   4.475  10.931  1.00 29.34           C  
ATOM   1931  N   ARG B 260      27.674   4.034   8.464  1.00 92.61           N  
ATOM   1932  CA  ARG B 260      27.775   3.485   7.144  1.00 92.61           C  
ATOM   1940  C   ARG B 260      28.968   2.581   7.065  1.00 92.61           C  
ATOM   1941  O   ARG B 260      28.898   1.502   6.481  1.00 92.61           O  
ATOM   1933  CB  ARG B 260      27.945   4.584   6.081  1.00 92.61           C  
ATOM   1934  CG  ARG B 260      27.749   4.093   4.645  1.00 92.61           C  
ATOM   1935  CD  ARG B 260      28.028   5.163   3.584  1.00 92.61           C  
ATOM   1936  NE  ARG B 260      29.494   5.150   3.310  1.00 92.61           N  
ATOM   1937  CZ  ARG B 260      30.120   6.265   2.832  1.00 92.61           C  
ATOM   1938  NH1 ARG B 260      29.421   7.424   2.649  1.00 92.61           N1+
ATOM   1939  NH2 ARG B 260      31.456   6.223   2.556  1.00 92.61           N  
ATOM   1942  N   ALA B 261      30.099   3.004   7.661  1.00 29.12           N  
ATOM   1943  CA  ALA B 261      31.308   2.233   7.601  1.00 29.12           C  
ATOM   1945  C   ALA B 261      31.082   0.918   8.282  1.00 29.12           C  
ATOM   1946  O   ALA B 261      31.526  -0.124   7.799  1.00 29.12           O  
ATOM   1944  CB  ALA B 261      32.485   2.926   8.314  1.00 29.12           C  
ATOM   1947  N   ALA B 262      30.390   0.937   9.435  1.00 29.89           N  
ATOM   1948  CA  ALA B 262      30.133  -0.266  10.176  1.00 29.89           C  
ATOM   1950  C   ALA B 262      29.251  -1.160   9.363  1.00 29.89           C  
ATOM   1951  O   ALA B 262      29.457  -2.370   9.311  1.00 29.89           O  
ATOM   1949  CB  ALA B 262      29.409  -0.005  11.507  1.00 29.89           C  
ATOM   1952  N   PHE B 263      28.239  -0.567   8.706  1.00 63.48           N  
ATOM   1953  CA  PHE B 263      27.294  -1.290   7.901  1.00 63.48           C  
ATOM   1961  C   PHE B 263      28.020  -1.971   6.782  1.00 63.48           C  
ATOM   1962  O   PHE B 263      27.804  -3.155   6.526  1.00 63.48           O  
ATOM   1954  CB  PHE B 263      26.250  -0.337   7.293  1.00 63.48           C  
ATOM   1955  CG  PHE B 263      25.454  -1.088   6.287  1.00 63.48           C  
ATOM   1956  CD1 PHE B 263      24.472  -1.967   6.677  1.00 63.48           C  
ATOM   1957  CD2 PHE B 263      25.687  -0.899   4.944  1.00 63.48           C  
ATOM   1958  CE1 PHE B 263      23.738  -2.656   5.742  1.00 63.48           C  
ATOM   1959  CE2 PHE B 263      24.956  -1.586   4.003  1.00 63.48           C  
ATOM   1960  CZ  PHE B 263      23.981  -2.468   4.403  1.00 63.48           C  
ATOM   1963  N   GLU B 264      28.919  -1.246   6.089  1.00 78.12           N  
ATOM   1964  CA  GLU B 264      29.614  -1.854   4.991  1.00 78.12           C  
ATOM   1970  C   GLU B 264      30.450  -2.982   5.502  1.00 78.12           C  
ATOM   1971  O   GLU B 264      30.567  -4.014   4.842  1.00 78.12           O  
ATOM   1965  CB  GLU B 264      30.566  -0.924   4.213  1.00 78.12           C  
ATOM   1966  CG  GLU B 264      29.884  -0.045   3.164  1.00 78.12           C  
ATOM   1967  CD  GLU B 264      29.814   1.390   3.652  1.00 78.12           C  
ATOM   1968  OE1 GLU B 264      30.656   1.806   4.494  1.00 78.12           O  
ATOM   1969  OE2 GLU B 264      28.907   2.103   3.150  1.00 78.12           O1-
ATOM   1972  N   ALA B 265      31.066  -2.814   6.686  1.00 29.37           N  
ATOM   1973  CA  ALA B 265      31.912  -3.845   7.211  1.00 29.37           C  
ATOM   1975  C   ALA B 265      31.082  -5.069   7.443  1.00 29.37           C  
ATOM   1976  O   ALA B 265      31.501  -6.176   7.112  1.00 29.37           O  
ATOM   1974  CB  ALA B 265      32.563  -3.454   8.551  1.00 29.37           C  
ATOM   1977  N   ALA B 266      29.874  -4.900   8.017  1.00 32.82           N  
ATOM   1978  CA  ALA B 266      29.013  -6.015   8.301  1.00 32.82           C  
ATOM   1980  C   ALA B 266      28.579  -6.660   7.021  1.00 32.82           C  
ATOM   1981  O   ALA B 266      28.520  -7.885   6.925  1.00 32.82           O  
ATOM   1979  CB  ALA B 266      27.736  -5.607   9.058  1.00 32.82           C  
ATOM   1982  N   ARG B 267      28.255  -5.840   6.001  1.00129.14           N  
ATOM   1983  CA  ARG B 267      27.794  -6.341   4.736  1.00129.14           C  
ATOM   1991  C   ARG B 267      28.863  -7.202   4.140  1.00129.14           C  
ATOM   1992  O   ARG B 267      28.591  -8.299   3.655  1.00129.14           O  
ATOM   1984  CB  ARG B 267      27.565  -5.224   3.704  1.00129.14           C  
ATOM   1985  CG  ARG B 267      27.127  -5.740   2.330  1.00129.14           C  
ATOM   1986  CD  ARG B 267      27.727  -4.953   1.158  1.00129.14           C  
ATOM   1987  NE  ARG B 267      27.370  -3.518   1.327  1.00129.14           N  
ATOM   1988  CZ  ARG B 267      28.201  -2.547   0.849  1.00129.14           C  
ATOM   1989  NH1 ARG B 267      29.383  -2.885   0.256  1.00129.14           N1+
ATOM   1990  NH2 ARG B 267      27.842  -1.234   0.956  1.00129.14           N  
ATOM   1993  N   ASP B 268      30.117  -6.713   4.160  1.00 33.92           N  
ATOM   1994  CA  ASP B 268      31.214  -7.415   3.554  1.00 33.92           C  
ATOM   1999  C   ASP B 268      31.463  -8.691   4.297  1.00 33.92           C  
ATOM   2000  O   ASP B 268      31.734  -9.726   3.691  1.00 33.92           O  
ATOM   1995  CB  ASP B 268      32.519  -6.601   3.564  1.00 33.92           C  
ATOM   1996  CG  ASP B 268      32.332  -5.406   2.638  1.00 33.92           C  
ATOM   1997  OD1 ASP B 268      31.283  -5.358   1.938  1.00 33.92           O  
ATOM   1998  OD2 ASP B 268      33.230  -4.526   2.620  1.00 33.92           O1-
ATOM   2001  N   TYR B 269      31.366  -8.646   5.637  1.00131.31           N  
ATOM   2002  CA  TYR B 269      31.625  -9.795   6.456  1.00131.31           C  
ATOM   2011  C   TYR B 269      30.626 -10.851   6.107  1.00131.31           C  
ATOM   2012  O   TYR B 269      30.978 -12.019   5.940  1.00131.31           O  
ATOM   2003  CB  TYR B 269      31.496  -9.462   7.956  1.00131.31           C  
ATOM   2004  CG  TYR B 269      31.722 -10.694   8.765  1.00131.31           C  
ATOM   2005  CD1 TYR B 269      32.987 -11.036   9.180  1.00131.31           C  
ATOM   2006  CD2 TYR B 269      30.666 -11.509   9.108  1.00131.31           C  
ATOM   2007  CE1 TYR B 269      33.195 -12.171   9.928  1.00131.31           C  
ATOM   2008  CE2 TYR B 269      30.868 -12.646   9.856  1.00131.31           C  
ATOM   2009  CZ  TYR B 269      32.136 -12.979  10.267  1.00131.31           C  
ATOM   2010  OH  TYR B 269      32.348 -14.145  11.034  1.00131.31           O  
ATOM   2013  N   ALA B 270      29.346 -10.462   5.960  1.00 37.22           N  
ATOM   2014  CA  ALA B 270      28.332 -11.429   5.663  1.00 37.22           C  
ATOM   2016  C   ALA B 270      28.642 -12.070   4.347  1.00 37.22           C  
ATOM   2017  O   ALA B 270      28.576 -13.290   4.210  1.00 37.22           O  
ATOM   2015  CB  ALA B 270      26.932 -10.797   5.553  1.00 37.22           C  
ATOM   2018  N   ARG B 271      29.018 -11.257   3.345  1.00 94.64           N  
ATOM   2019  CA  ARG B 271      29.265 -11.773   2.032  1.00 94.64           C  
ATOM   2027  C   ARG B 271      30.412 -12.733   2.071  1.00 94.64           C  
ATOM   2028  O   ARG B 271      30.331 -13.834   1.529  1.00 94.64           O  
ATOM   2020  CB  ARG B 271      29.630 -10.649   1.048  1.00 94.64           C  
ATOM   2021  CG  ARG B 271      28.479  -9.668   0.806  1.00 94.64           C  
ATOM   2022  CD  ARG B 271      28.916  -8.312   0.248  1.00 94.64           C  
ATOM   2023  NE  ARG B 271      29.680  -8.541  -1.010  1.00 94.64           N  
ATOM   2024  CZ  ARG B 271      30.938  -8.027  -1.143  1.00 94.64           C  
ATOM   2025  NH1 ARG B 271      31.514  -7.356  -0.102  1.00 94.64           N1+
ATOM   2026  NH2 ARG B 271      31.622  -8.180  -2.314  1.00 94.64           N  
ATOM   2029  N   GLU B 272      31.532 -12.330   2.694  1.00 69.93           N  
ATOM   2030  CA  GLU B 272      32.689 -13.175   2.686  1.00 69.93           C  
ATOM   2036  C   GLU B 272      32.548 -14.361   3.597  1.00 69.93           C  
ATOM   2037  O   GLU B 272      32.764 -15.503   3.194  1.00 69.93           O  
ATOM   2031  CB  GLU B 272      33.938 -12.392   3.118  1.00 69.93           C  
ATOM   2032  CG  GLU B 272      34.263 -11.247   2.154  1.00 69.93           C  
ATOM   2033  CD  GLU B 272      35.219 -10.290   2.848  1.00 69.93           C  
ATOM   2034  OE1 GLU B 272      36.229 -10.773   3.426  1.00 69.93           O  
ATOM   2035  OE2 GLU B 272      34.946  -9.059   2.812  1.00 69.93           O1-
ATOM   2038  N   ARG B 273      32.249 -14.096   4.881  1.00150.53           N  
ATOM   2039  CA  ARG B 273      32.209 -15.108   5.902  1.00150.53           C  
ATOM   2047  C   ARG B 273      30.948 -15.919   6.003  1.00150.53           C  
ATOM   2048  O   ARG B 273      31.014 -17.096   6.351  1.00150.53           O  
ATOM   2040  CB  ARG B 273      32.519 -14.522   7.286  1.00150.53           C  
ATOM   2041  CG  ARG B 273      33.853 -13.775   7.282  1.00150.53           C  
ATOM   2042  CD  ARG B 273      34.993 -14.558   6.628  1.00150.53           C  
ATOM   2043  NE  ARG B 273      35.418 -15.628   7.572  1.00150.53           N  
ATOM   2044  CZ  ARG B 273      36.433 -15.374   8.447  1.00150.53           C  
ATOM   2045  NH1 ARG B 273      37.015 -14.140   8.469  1.00150.53           N1+
ATOM   2046  NH2 ARG B 273      36.865 -16.352   9.295  1.00150.53           N  
ATOM   2049  N   ILE B 274      29.762 -15.285   5.880  1.00101.98           N  
ATOM   2050  CA  ILE B 274      28.525 -16.003   6.042  1.00101.98           C  
ATOM   2055  C   ILE B 274      28.040 -16.708   4.799  1.00101.98           C  
ATOM   2056  O   ILE B 274      27.851 -17.924   4.784  1.00101.98           O  
ATOM   2051  CB  ILE B 274      27.448 -15.067   6.495  1.00101.98           C  
ATOM   2052  CG1 ILE B 274      27.901 -14.369   7.788  1.00101.98           C  
ATOM   2053  CG2 ILE B 274      26.144 -15.859   6.657  1.00101.98           C  
ATOM   2054  CD1 ILE B 274      27.049 -13.159   8.161  1.00101.98           C  
ATOM   2057  N   THR B 275      27.811 -15.912   3.728  1.00 73.46           N  
ATOM   2058  CA  THR B 275      27.265 -16.290   2.446  1.00 73.46           C  
ATOM   2062  C   THR B 275      28.270 -16.963   1.566  1.00 73.46           C  
ATOM   2063  O   THR B 275      27.922 -17.814   0.750  1.00 73.46           O  
ATOM   2059  CB  THR B 275      26.718 -15.109   1.694  1.00 73.46           C  
ATOM   2061  CG2 THR B 275      25.683 -14.403   2.588  1.00 73.46           C  
ATOM   2060  OG1 THR B 275      27.763 -14.209   1.353  1.00 73.46           O  
ATOM   2064  N   PHE B 276      29.551 -16.587   1.708  1.00 70.71           N  
ATOM   2065  CA  PHE B 276      30.603 -17.092   0.875  1.00 70.71           C  
ATOM   2073  C   PHE B 276      30.377 -16.711  -0.557  1.00 70.71           C  
ATOM   2074  O   PHE B 276      30.700 -17.477  -1.460  1.00 70.71           O  
ATOM   2066  CB  PHE B 276      30.757 -18.619   0.936  1.00 70.71           C  
ATOM   2067  CG  PHE B 276      31.139 -18.936   2.338  1.00 70.71           C  
ATOM   2068  CD1 PHE B 276      32.407 -18.661   2.792  1.00 70.71           C  
ATOM   2069  CD2 PHE B 276      30.231 -19.514   3.194  1.00 70.71           C  
ATOM   2070  CE1 PHE B 276      32.765 -18.950   4.087  1.00 70.71           C  
ATOM   2071  CE2 PHE B 276      30.584 -19.806   4.490  1.00 70.71           C  
ATOM   2072  CZ  PHE B 276      31.851 -19.522   4.938  1.00 70.71           C  
ATOM   2075  N   GLY B 277      29.820 -15.507  -0.806  1.00 29.82           N  
ATOM   2076  CA  GLY B 277      29.687 -15.045  -2.157  1.00 29.82           C  
ATOM   2077  C   GLY B 277      28.277 -15.205  -2.630  1.00 29.82           C  
ATOM   2078  O   GLY B 277      27.885 -14.584  -3.616  1.00 29.82           O  
ATOM   2079  N   LYS B 278      27.471 -16.034  -1.942  1.00 95.82           N  
ATOM   2080  CA  LYS B 278      26.100 -16.196  -2.337  1.00 95.82           C  
ATOM   2086  C   LYS B 278      25.387 -14.925  -2.014  1.00 95.82           C  
ATOM   2087  O   LYS B 278      25.898 -14.064  -1.299  1.00 95.82           O  
ATOM   2081  CB  LYS B 278      25.341 -17.301  -1.585  1.00 95.82           C  
ATOM   2082  CG  LYS B 278      25.547 -18.718  -2.119  1.00 95.82           C  
ATOM   2083  CD  LYS B 278      26.914 -19.332  -1.840  1.00 95.82           C  
ATOM   2084  CE  LYS B 278      26.977 -20.803  -2.253  1.00 95.82           C  
ATOM   2085  NZ  LYS B 278      28.356 -21.311  -2.118  1.00 95.82           N1+
ATOM   2088  N   PRO B 279      24.209 -14.788  -2.555  1.00 68.31           N  
ATOM   2089  CA  PRO B 279      23.440 -13.614  -2.286  1.00 68.31           C  
ATOM   2093  C   PRO B 279      23.095 -13.605  -0.832  1.00 68.31           C  
ATOM   2094  O   PRO B 279      22.847 -14.668  -0.263  1.00 68.31           O  
ATOM   2091  CB  PRO B 279      22.242 -13.678  -3.227  1.00 68.31           C  
ATOM   2092  CG  PRO B 279      22.782 -14.476  -4.431  1.00 68.31           C  
ATOM   2090  CD  PRO B 279      23.879 -15.380  -3.839  1.00 68.31           C  
ATOM   2095  N   ILE B 280      23.066 -12.404  -0.231  1.00 98.90           N  
ATOM   2096  CA  ILE B 280      22.807 -12.191   1.164  1.00 98.90           C  
ATOM   2101  C   ILE B 280      21.423 -12.667   1.481  1.00 98.90           C  
ATOM   2102  O   ILE B 280      21.163 -13.185   2.566  1.00 98.90           O  
ATOM   2097  CB  ILE B 280      22.904 -10.742   1.549  1.00 98.90           C  
ATOM   2098  CG1 ILE B 280      24.339 -10.234   1.329  1.00 98.90           C  
ATOM   2099  CG2 ILE B 280      22.423 -10.590   3.003  1.00 98.90           C  
ATOM   2100  CD1 ILE B 280      25.377 -10.951   2.191  1.00 98.90           C  
ATOM   2103  N   ILE B 281      20.503 -12.514   0.513  1.00101.80           N  
ATOM   2104  CA  ILE B 281      19.109 -12.829   0.650  1.00101.80           C  
ATOM   2109  C   ILE B 281      18.959 -14.264   1.052  1.00101.80           C  
ATOM   2110  O   ILE B 281      17.953 -14.645   1.650  1.00101.80           O  
ATOM   2105  CB  ILE B 281      18.327 -12.561  -0.611  1.00101.80           C  
ATOM   2106  CG1 ILE B 281      18.805 -13.416  -1.802  1.00101.80           C  
ATOM   2107  CG2 ILE B 281      18.416 -11.050  -0.881  1.00101.80           C  
ATOM   2108  CD1 ILE B 281      18.377 -14.883  -1.762  1.00101.80           C  
ATOM   2111  N   GLU B 282      19.923 -15.120   0.678  1.00 64.95           N  
ATOM   2112  CA  GLU B 282      19.840 -16.508   1.036  1.00 64.95           C  
ATOM   2118  C   GLU B 282      19.797 -16.628   2.528  1.00 64.95           C  
ATOM   2119  O   GLU B 282      19.192 -17.564   3.046  1.00 64.95           O  
ATOM   2113  CB  GLU B 282      21.044 -17.340   0.564  1.00 64.95           C  
ATOM   2114  CG  GLU B 282      21.071 -17.626  -0.937  1.00 64.95           C  
ATOM   2115  CD  GLU B 282      22.241 -18.566  -1.186  1.00 64.95           C  
ATOM   2116  OE1 GLU B 282      23.201 -18.523  -0.374  1.00 64.95           O  
ATOM   2117  OE2 GLU B 282      22.192 -19.337  -2.182  1.00 64.95           O1-
ATOM   2120  N   HIS B 283      20.475 -15.722   3.261  1.00 67.62           N  
ATOM   2121  CA  HIS B 283      20.468 -15.771   4.698  1.00 67.62           C  
ATOM   2128  C   HIS B 283      19.496 -14.731   5.162  1.00 67.62           C  
ATOM   2129  O   HIS B 283      19.801 -13.541   5.202  1.00 67.62           O  
ATOM   2124  CB  HIS B 283      21.849 -15.427   5.272  1.00 67.62           C  
ATOM   2123  CG  HIS B 283      22.886 -16.381   4.763  1.00 67.62           C  
ATOM   2126  CD2 HIS B 283      23.537 -16.412   3.567  1.00 67.62           C  
ATOM   2122  ND1 HIS B 283      23.334 -17.479   5.463  1.00 67.62           N  
ATOM   2127  CE1 HIS B 283      24.225 -18.115   4.661  1.00 67.62           C  
ATOM   2125  NE2 HIS B 283      24.381 -17.507   3.500  1.00 67.62           N  
ATOM   2130  N   GLN B 284      18.293 -15.179   5.561  1.00 54.54           N  
ATOM   2131  CA  GLN B 284      17.208 -14.292   5.864  1.00 54.54           C  
ATOM   2137  C   GLN B 284      17.476 -13.408   7.047  1.00 54.54           C  
ATOM   2138  O   GLN B 284      17.281 -12.197   6.966  1.00 54.54           O  
ATOM   2132  CB  GLN B 284      15.918 -15.067   6.175  1.00 54.54           C  
ATOM   2133  CG  GLN B 284      14.718 -14.178   6.500  1.00 54.54           C  
ATOM   2134  CD  GLN B 284      13.551 -15.099   6.822  1.00 54.54           C  
ATOM   2136  NE2 GLN B 284      12.323 -14.719   6.379  1.00 54.54           N  
ATOM   2135  OE1 GLN B 284      13.732 -16.139   7.452  1.00 54.54           O  
ATOM   2139  N   ALA B 285      17.948 -13.971   8.174  1.00 37.58           N  
ATOM   2140  CA  ALA B 285      18.055 -13.148   9.344  1.00 37.58           C  
ATOM   2142  C   ALA B 285      19.033 -12.047   9.107  1.00 37.58           C  
ATOM   2143  O   ALA B 285      18.742 -10.882   9.361  1.00 37.58           O  
ATOM   2141  CB  ALA B 285      18.557 -13.924  10.575  1.00 37.58           C  
ATOM   2144  N   VAL B 286      20.216 -12.395   8.574  1.00 34.25           N  
ATOM   2145  CA  VAL B 286      21.253 -11.428   8.380  1.00 34.25           C  
ATOM   2149  C   VAL B 286      20.819 -10.427   7.360  1.00 34.25           C  
ATOM   2150  O   VAL B 286      21.061  -9.232   7.513  1.00 34.25           O  
ATOM   2146  CB  VAL B 286      22.540 -12.050   7.919  1.00 34.25           C  
ATOM   2147  CG1 VAL B 286      23.558 -10.928   7.648  1.00 34.25           C  
ATOM   2148  CG2 VAL B 286      23.000 -13.062   8.987  1.00 34.25           C  
ATOM   2151  N   ALA B 287      20.148 -10.895   6.292  1.00 31.41           N  
ATOM   2152  CA  ALA B 287      19.747 -10.028   5.221  1.00 31.41           C  
ATOM   2154  C   ALA B 287      18.820  -8.977   5.744  1.00 31.41           C  
ATOM   2155  O   ALA B 287      18.961  -7.800   5.413  1.00 31.41           O  
ATOM   2153  CB  ALA B 287      19.013 -10.782   4.097  1.00 31.41           C  
ATOM   2156  N   PHE B 288      17.851  -9.372   6.587  1.00100.19           N  
ATOM   2157  CA  PHE B 288      16.907  -8.416   7.083  1.00100.19           C  
ATOM   2165  C   PHE B 288      17.577  -7.432   7.985  1.00100.19           C  
ATOM   2166  O   PHE B 288      17.257  -6.246   7.950  1.00100.19           O  
ATOM   2158  CB  PHE B 288      15.693  -9.031   7.794  1.00100.19           C  
ATOM   2159  CG  PHE B 288      14.895  -9.630   6.690  1.00100.19           C  
ATOM   2160  CD1 PHE B 288      14.400  -8.812   5.703  1.00100.19           C  
ATOM   2161  CD2 PHE B 288      14.625 -10.977   6.642  1.00100.19           C  
ATOM   2162  CE1 PHE B 288      13.656  -9.328   4.670  1.00100.19           C  
ATOM   2163  CE2 PHE B 288      13.879 -11.496   5.610  1.00100.19           C  
ATOM   2164  CZ  PHE B 288      13.393 -10.674   4.623  1.00100.19           C  
ATOM   2167  N   ARG B 289      18.518  -7.885   8.831  1.00 84.43           N  
ATOM   2168  CA  ARG B 289      19.163  -6.963   9.719  1.00 84.43           C  
ATOM   2176  C   ARG B 289      19.927  -5.947   8.927  1.00 84.43           C  
ATOM   2177  O   ARG B 289      19.922  -4.761   9.255  1.00 84.43           O  
ATOM   2169  CB  ARG B 289      20.134  -7.642  10.692  1.00 84.43           C  
ATOM   2170  CG  ARG B 289      19.428  -8.242  11.909  0.68 84.43           C  
ATOM   2171  CD  ARG B 289      18.405  -9.326  11.577  0.68 84.43           C  
ATOM   2172  NE  ARG B 289      17.814  -9.804  12.857  0.46 84.43           N  
ATOM   2173  CZ  ARG B 289      17.161 -11.002  12.899  0.50 84.43           C  
ATOM   2174  NH1 ARG B 289      17.080 -11.770  11.774  0.95 84.43           N1+
ATOM   2175  NH2 ARG B 289      16.578 -11.424  14.058  1.00 84.43           N  
ATOM   2178  N   LEU B 290      20.608  -6.385   7.854  1.00 44.24           N  
ATOM   2179  CA  LEU B 290      21.367  -5.485   7.032  1.00 44.24           C  
ATOM   2184  C   LEU B 290      20.422  -4.512   6.398  1.00 44.24           C  
ATOM   2185  O   LEU B 290      20.744  -3.336   6.242  1.00 44.24           O  
ATOM   2180  CB  LEU B 290      22.113  -6.216   5.898  1.00 44.24           C  
ATOM   2181  CG  LEU B 290      23.235  -7.163   6.374  1.00 44.24           C  
ATOM   2182  CD1 LEU B 290      23.916  -7.855   5.180  1.00 44.24           C  
ATOM   2183  CD2 LEU B 290      24.263  -6.437   7.258  1.00 44.24           C  
ATOM   2186  N   ALA B 291      19.227  -4.992   6.000  1.00 24.36           N  
ATOM   2187  CA  ALA B 291      18.250  -4.162   5.355  1.00 24.36           C  
ATOM   2189  C   ALA B 291      17.830  -3.078   6.298  1.00 24.36           C  
ATOM   2190  O   ALA B 291      17.717  -1.918   5.907  1.00 24.36           O  
ATOM   2188  CB  ALA B 291      16.987  -4.947   4.955  1.00 24.36           C  
ATOM   2191  N   ASP B 292      17.598  -3.423   7.578  1.00 27.05           N  
ATOM   2192  CA  ASP B 292      17.165  -2.434   8.522  1.00 27.05           C  
ATOM   2197  C   ASP B 292      18.250  -1.419   8.703  1.00 27.05           C  
ATOM   2198  O   ASP B 292      17.982  -0.220   8.783  1.00 27.05           O  
ATOM   2193  CB  ASP B 292      16.872  -3.002   9.922  1.00 27.05           C  
ATOM   2194  CG  ASP B 292      15.588  -3.815   9.877  1.00 27.05           C  
ATOM   2195  OD1 ASP B 292      14.962  -3.896   8.786  1.00 27.05           O  
ATOM   2196  OD2 ASP B 292      15.211  -4.360  10.949  1.00 27.05           O1-
ATOM   2199  N   MET B 293      19.514  -1.875   8.779  1.00 80.20           N  
ATOM   2200  CA  MET B 293      20.589  -0.957   9.025  1.00 80.20           C  
ATOM   2205  C   MET B 293      20.699   0.008   7.884  1.00 80.20           C  
ATOM   2206  O   MET B 293      20.862   1.210   8.089  1.00 80.20           O  
ATOM   2201  CB  MET B 293      21.956  -1.642   9.193  1.00 80.20           C  
ATOM   2202  CG  MET B 293      22.025  -2.550  10.422  1.00 80.20           C  
ATOM   2203  SD  MET B 293      23.685  -3.179  10.828  1.00 80.20           S  
ATOM   2204  CE  MET B 293      23.888  -4.173   9.327  1.00 80.20           C  
ATOM   2207  N   ALA B 294      20.594  -0.495   6.642  1.00 24.27           N  
ATOM   2208  CA  ALA B 294      20.722   0.343   5.485  1.00 24.27           C  
ATOM   2210  C   ALA B 294      19.623   1.356   5.505  1.00 24.27           C  
ATOM   2211  O   ALA B 294      19.833   2.518   5.160  1.00 24.27           O  
ATOM   2209  CB  ALA B 294      20.601  -0.437   4.164  1.00 24.27           C  
ATOM   2212  N   THR B 295      18.409   0.930   5.904  1.00 24.41           N  
ATOM   2213  CA  THR B 295      17.272   1.803   5.919  1.00 24.41           C  
ATOM   2217  C   THR B 295      17.502   2.917   6.896  1.00 24.41           C  
ATOM   2218  O   THR B 295      17.261   4.083   6.585  1.00 24.41           O  
ATOM   2214  CB  THR B 295      16.017   1.096   6.345  1.00 24.41           C  
ATOM   2216  CG2 THR B 295      14.848   2.096   6.297  1.00 24.41           C  
ATOM   2215  OG1 THR B 295      15.754  -0.003   5.486  1.00 24.41           O  
ATOM   2219  N   ARG B 296      17.993   2.588   8.106  1.00116.56           N  
ATOM   2220  CA  ARG B 296      18.172   3.578   9.134  1.00116.56           C  
ATOM   2228  C   ARG B 296      19.204   4.574   8.707  1.00116.56           C  
ATOM   2229  O   ARG B 296      19.082   5.766   8.990  1.00116.56           O  
ATOM   2221  CB  ARG B 296      18.639   2.989  10.472  1.00116.56           C  
ATOM   2222  CG  ARG B 296      17.624   2.046  11.118  1.00116.56           C  
ATOM   2223  CD  ARG B 296      18.030   1.626  12.528  1.00116.56           C  
ATOM   2224  NE  ARG B 296      17.791   2.803  13.410  1.00116.56           N  
ATOM   2225  CZ  ARG B 296      16.578   2.963  14.016  1.00116.56           C  
ATOM   2226  NH1 ARG B 296      15.593   2.037  13.827  1.00116.56           N1+
ATOM   2227  NH2 ARG B 296      16.352   4.047  14.814  1.00116.56           N  
ATOM   2230  N   ILE B 297      20.266   4.103   8.031  1.00100.73           N  
ATOM   2231  CA  ILE B 297      21.333   4.963   7.603  1.00100.73           C  
ATOM   2236  C   ILE B 297      20.793   5.951   6.617  1.00100.73           C  
ATOM   2237  O   ILE B 297      21.011   7.155   6.735  1.00100.73           O  
ATOM   2232  CB  ILE B 297      22.387   4.207   6.838  1.00100.73           C  
ATOM   2233  CG1 ILE B 297      23.028   3.087   7.676  1.00100.73           C  
ATOM   2234  CG2 ILE B 297      23.398   5.234   6.304  1.00100.73           C  
ATOM   2235  CD1 ILE B 297      23.874   3.575   8.847  1.00100.73           C  
ATOM   2238  N   GLU B 298      20.042   5.451   5.619  1.00 70.14           N  
ATOM   2239  CA  GLU B 298      19.572   6.289   4.557  1.00 70.14           C  
ATOM   2245  C   GLU B 298      18.614   7.303   5.088  1.00 70.14           C  
ATOM   2246  O   GLU B 298      18.637   8.461   4.671  1.00 70.14           O  
ATOM   2240  CB  GLU B 298      18.870   5.510   3.435  1.00 70.14           C
[truncated: 52,253 more chars]
