# Supplementary material for: Structural Descriptors for Subunit Interface Regions in Homodimers: Effect of Lipid Membrane and Secondary Structure Type
Source: J Chem Inf Model. 2025 Mar 27;65(7):3117–26. doi: 10.1021/acs.jcim.4c01233 (PMC12004529; doi:10.1021/acs.jcim.4c01233)
Supplement: Supplementary file 3 — ci4c01233_si_003.tar [file ci4c01233_si_003.tar › database/alpha/1kbl_cytop.pdb]

ATOM      1  N   ALA A   1       9.930  34.997 -36.848  1.00 53.74           N  
ATOM      2  CA  ALA A   1      10.962  35.592 -35.952  1.00 61.51           C  
ATOM      3  C   ALA A   1      12.318  35.579 -36.654  1.00 60.28           C  
ATOM      4  O   ALA A   1      12.381  35.644 -37.878  1.00 65.33           O  
ATOM      5  CB  ALA A   1      11.030  34.781 -34.672  1.00 59.33           C  
ATOM      6  N   LYS A   2      13.396  35.542 -35.871  1.00 64.10           N  
ATOM      7  CA  LYS A   2      14.767  35.436 -36.411  1.00 55.98           C  
ATOM      8  C   LYS A   2      15.279  34.067 -35.935  1.00 46.78           C  
ATOM      9  O   LYS A   2      15.561  33.906 -34.767  1.00 39.17           O  
ATOM     10  CB  LYS A   2      15.694  36.525 -35.877  1.00 52.75           C  
ATOM     11  CG  LYS A   2      17.086  36.300 -36.409  1.00 53.42           C  
ATOM     12  CD  LYS A   2      17.988  37.455 -36.216  1.00 47.61           C  
ATOM     13  CE  LYS A   2      19.333  37.141 -36.850  1.00 56.07           C  
ATOM     14  NZ  LYS A   2      20.282  38.257 -36.664  1.00 50.50           N1+
ATOM     15  N   TRP A   3      15.367  33.102 -36.844  1.00 38.37           N  
ATOM     16  CA  TRP A   3      15.768  31.719 -36.551  1.00 41.95           C  
ATOM     17  C   TRP A   3      17.227  31.343 -36.898  1.00 42.27           C  
ATOM     18  O   TRP A   3      17.626  30.202 -36.688  1.00 39.46           O  
ATOM     19  CB  TRP A   3      14.852  30.736 -37.328  1.00 39.43           C  
ATOM     20  CG  TRP A   3      13.361  31.028 -37.247  1.00 55.42           C  
ATOM     21  CD1 TRP A   3      12.607  31.727 -38.154  1.00 57.59           C  
ATOM     22  CD2 TRP A   3      12.468  30.669 -36.176  1.00 55.29           C  
ATOM     23  CE2 TRP A   3      11.194  31.183 -36.501  1.00 56.77           C  
ATOM     24  CE3 TRP A   3      12.624  29.967 -34.967  1.00 48.53           C  
ATOM     25  NE1 TRP A   3      11.303  31.826 -37.707  1.00 53.09           N  
ATOM     26  CZ2 TRP A   3      10.087  31.011 -35.667  1.00 54.06           C  
ATOM     27  CZ3 TRP A   3      11.520  29.799 -34.133  1.00 48.99           C  
ATOM     28  CH2 TRP A   3      10.269  30.316 -34.486  1.00 46.03           C  
ATOM     29  N   VAL A   4      17.997  32.279 -37.446  1.00 41.93           N  
ATOM     30  CA  VAL A   4      19.363  31.977 -37.872  1.00 35.36           C  
ATOM     31  C   VAL A   4      20.313  33.138 -37.568  1.00 41.95           C  
ATOM     32  O   VAL A   4      20.016  34.298 -37.847  1.00 47.66           O  
ATOM     33  CB  VAL A   4      19.346  31.639 -39.408  1.00 37.26           C  
ATOM     34  CG1 VAL A   4      20.733  31.282 -39.908  1.00 38.95           C  
ATOM     35  CG2 VAL A   4      18.368  30.492 -39.680  1.00 31.07           C  
ATOM     36  N   TYR A   5      21.453  32.829 -36.971  1.00 31.20           N  
ATOM     37  CA  TYR A   5      22.433  33.853 -36.651  1.00 34.42           C  
ATOM     38  C   TYR A   5      23.749  33.461 -37.258  1.00 45.32           C  
ATOM     39  O   TYR A   5      24.059  32.263 -37.372  1.00 40.64           O  
ATOM     40  CB  TYR A   5      22.608  34.014 -35.139  1.00 36.35           C  
ATOM     41  CG  TYR A   5      21.419  34.663 -34.441  1.00 43.42           C  
ATOM     42  CD1 TYR A   5      20.214  33.970 -34.275  1.00 40.25           C  
ATOM     43  CD2 TYR A   5      21.505  35.991 -33.952  1.00 46.30           C  
ATOM     44  CE1 TYR A   5      19.115  34.564 -33.635  1.00 37.14           C  
ATOM     45  CE2 TYR A   5      20.426  36.597 -33.312  1.00 40.58           C  
ATOM     46  CZ  TYR A   5      19.237  35.874 -33.154  1.00 46.08           C  
ATOM     47  OH  TYR A   5      18.197  36.440 -32.465  1.00 53.57           O  
ATOM     48  N   LYS A   6      24.494  34.464 -37.702  1.00 42.19           N  
ATOM     49  CA  LYS A   6      25.806  34.242 -38.268  1.00 44.00           C  
ATOM     50  C   LYS A   6      26.659  34.115 -37.019  1.00 41.71           C  
ATOM     51  O   LYS A   6      26.234  34.543 -35.953  1.00 36.34           O  
ATOM     52  CB  LYS A   6      26.250  35.461 -39.077  1.00 41.97           C  
ATOM     53  CG  LYS A   6      25.397  35.784 -40.318  1.00 45.39           C  
ATOM     54  CD  LYS A   6      25.781  37.140 -40.876  1.00 46.29           C  
ATOM     55  CE  LYS A   6      24.991  37.470 -42.138  1.00 54.82           C  
ATOM     56  NZ  LYS A   6      25.301  38.868 -42.499  1.00 50.33           N1+
ATOM     57  N   PHE A   7      27.859  33.555 -37.156  1.00 44.66           N  
ATOM     58  CA  PHE A   7      28.728  33.373 -36.013  1.00 34.63           C  
ATOM     59  C   PHE A   7      29.068  34.701 -35.438  1.00 39.13           C  
ATOM     60  O   PHE A   7      29.130  34.867 -34.199  1.00 34.73           O  
ATOM     61  CB  PHE A   7      30.003  32.637 -36.411  1.00 31.70           C  
ATOM     62  CG  PHE A   7      29.782  31.131 -36.726  1.00 26.55           C  
ATOM     63  CD1 PHE A   7      28.605  30.494 -36.386  1.00 36.23           C  
ATOM     64  CD2 PHE A   7      30.775  30.398 -37.361  1.00 24.33           C  
ATOM     65  CE1 PHE A   7      28.388  29.105 -36.683  1.00 26.53           C  
ATOM     66  CE2 PHE A   7      30.598  29.001 -37.669  1.00 25.40           C  
ATOM     67  CZ  PHE A   7      29.398  28.365 -37.327  1.00 32.68           C  
ATOM     68  N   GLU A   8      29.286  35.653 -36.341  1.00 37.46           N  
ATOM     69  CA  GLU A   8      29.665  37.009 -35.929  1.00 44.81           C  
ATOM     70  C   GLU A   8      28.579  37.708 -35.080  1.00 41.52           C  
ATOM     71  O   GLU A   8      28.878  38.587 -34.287  1.00 49.15           O  
ATOM     72  CB  GLU A   8      30.043  37.831 -37.169  1.00 39.82           C  
ATOM     73  CG  GLU A   8      28.939  37.943 -38.195  1.00 42.78           C  
ATOM     74  CD  GLU A   8      29.454  38.339 -39.601  1.00 59.71           C  
ATOM     75  OE1 GLU A   8      30.308  37.607 -40.151  1.00 56.69           O  
ATOM     76  OE2 GLU A   8      29.004  39.378 -40.162  1.00 66.93           O1-
ATOM     77  N   GLU A   9      27.328  37.269 -35.220  1.00 42.42           N  
ATOM     78  CA  GLU A   9      26.217  37.851 -34.467  1.00 43.90           C  
ATOM     79  C   GLU A   9      26.005  37.221 -33.091  1.00 50.44           C  
ATOM     80  O   GLU A   9      25.069  37.584 -32.385  1.00 45.31           O  
ATOM     81  CB  GLU A   9      24.919  37.711 -35.266  1.00 44.28           C  
ATOM     82  CG  GLU A   9      25.018  38.226 -36.694  1.00 48.00           C  
ATOM     83  CD  GLU A   9      23.714  38.084 -37.440  1.00 52.83           C  
ATOM     84  OE1 GLU A   9      23.207  36.944 -37.561  1.00 51.11           O  
ATOM     85  OE2 GLU A   9      23.191  39.116 -37.901  1.00 54.42           O1-
ATOM     86  N   GLY A  10      26.848  36.265 -32.702  1.00 49.16           N  
ATOM     87  CA  GLY A  10      26.639  35.651 -31.407  1.00 50.37           C  
ATOM     88  C   GLY A  10      27.796  35.765 -30.444  1.00 44.88           C  
ATOM     89  O   GLY A  10      28.815  36.358 -30.759  1.00 49.27           O  
ATOM     90  N   ASN A  11      27.608  35.217 -29.250  1.00 46.07           N  
ATOM     91  CA  ASN A  11      28.635  35.171 -28.206  1.00 47.40           C  
ATOM     92  C   ASN A  11      28.283  34.069 -27.200  1.00 51.85           C  
ATOM     93  O   ASN A  11      27.212  33.431 -27.293  1.00 42.40           O  
ATOM     94  CB  ASN A  11      28.790  36.505 -27.447  1.00 47.40           C  
ATOM     95  CG  ASN A  11      27.481  37.028 -26.900  1.00 48.22           C  
ATOM     96  ND2 ASN A  11      27.231  38.317 -27.097  1.00 43.68           N  
ATOM     97  OD1 ASN A  11      26.697  36.281 -26.314  1.00 56.85           O  
ATOM     98  N   ALA A  12      29.198  33.867 -26.247  1.00 47.23           N  
ATOM     99  CA  ALA A  12      29.043  32.859 -25.197  1.00 54.13           C  
ATOM    100  C   ALA A  12      27.772  33.042 -24.352  1.00 51.94           C  
ATOM    101  O   ALA A  12      27.226  32.072 -23.838  1.00 52.62           O  
ATOM    102  CB  ALA A  12      30.283  32.855 -24.282  1.00 45.63           C  
ATOM    103  N   SER A  13      27.286  34.275 -24.223  1.00 50.19           N  
ATOM    104  CA  SER A  13      26.104  34.504 -23.403  1.00 48.36           C  
ATOM    105  C   SER A  13      24.802  33.994 -24.042  1.00 46.55           C  
ATOM    106  O   SER A  13      23.818  33.773 -23.345  1.00 49.16           O  
ATOM    107  CB  SER A  13      25.975  36.002 -23.080  1.00 49.85           C  
ATOM    108  OG  SER A  13      25.320  36.705 -24.125  1.00 47.40           O  
ATOM    109  N   MET A  14      24.810  33.809 -25.361  1.00 41.27           N  
ATOM    110  CA  MET A  14      23.635  33.373 -26.123  1.00 42.54           C  
ATOM    111  C   MET A  14      23.514  31.843 -26.235  1.00 37.37           C  
ATOM    112  O   MET A  14      22.850  31.298 -27.109  1.00 44.06           O  
ATOM    113  CB  MET A  14      23.699  34.008 -27.506  1.00 39.72           C  
ATOM    114  CG  MET A  14      23.557  35.530 -27.467  1.00 34.42           C  
ATOM    115  SD  MET A  14      23.935  36.326 -29.009  1.00 41.74           S  
ATOM    116  CE  MET A  14      22.555  36.203 -29.964  1.00 29.23           C  
ATOM    117  N   ARG A  15      24.190  31.177 -25.320  1.00 36.18           N  
ATOM    118  CA  ARG A  15      24.213  29.735 -25.274  1.00 36.48           C  
ATOM    119  C   ARG A  15      22.871  29.036 -25.341  1.00 39.35           C  
ATOM    120  O   ARG A  15      22.708  28.061 -26.077  1.00 38.39           O  
ATOM    121  CB  ARG A  15      24.938  29.311 -24.016  1.00 41.09           C  
ATOM    122  CG  ARG A  15      25.216  27.882 -24.028  1.00 46.74           C  
ATOM    123  CD  ARG A  15      24.956  27.287 -22.723  1.00 56.88           C  
ATOM    124  NE  ARG A  15      25.601  25.997 -22.742  1.00 59.64           N  
ATOM    125  CZ  ARG A  15      26.921  25.833 -22.727  1.00 55.51           C  
ATOM    126  NH1 ARG A  15      27.762  26.886 -22.682  1.00 31.25           N1+
ATOM    127  NH2 ARG A  15      27.387  24.598 -22.759  1.00 39.63           N  
ATOM    128  N   ASN A  16      21.901  29.525 -24.574  1.00 39.11           N  
ATOM    129  CA  ASN A  16      20.594  28.898 -24.562  1.00 31.96           C  
ATOM    130  C   ASN A  16      19.946  28.948 -25.926  1.00 31.29           C  
ATOM    131  O   ASN A  16      19.177  28.077 -26.265  1.00 27.96           O  
ATOM    132  CB  ASN A  16      19.682  29.549 -23.508  1.00 34.71           C  
ATOM    133  CG  ASN A  16      20.126  29.239 -22.089  1.00 40.70           C  
ATOM    134  ND2 ASN A  16      19.639  30.012 -21.130  1.00 37.98           N  
ATOM    135  OD1 ASN A  16      20.874  28.288 -21.856  1.00 44.53           O  
ATOM    136  N   LEU A  17      20.276  29.950 -26.731  1.00 34.06           N  
ATOM    137  CA  LEU A  17      19.683  30.067 -28.074  1.00 33.56           C  
ATOM    138  C   LEU A  17      20.531  29.435 -29.182  1.00 26.48           C  
ATOM    139  O   LEU A  17      20.005  28.902 -30.146  1.00 29.16           O  
ATOM    140  CB  LEU A  17      19.465  31.574 -28.437  1.00 31.83           C  
ATOM    141  CG  LEU A  17      18.935  31.867 -29.839  1.00 36.76           C  
ATOM    142  CD1 LEU A  17      17.424  31.582 -29.894  1.00 33.28           C  
ATOM    143  CD2 LEU A  17      19.215  33.319 -30.202  1.00 48.37           C  
ATOM    144  N   LEU A  18      21.850  29.512 -29.054  1.00 28.94           N  
ATOM    145  CA  LEU A  18      22.703  29.026 -30.094  1.00 27.71           C  
ATOM    146  C   LEU A  18      23.199  27.623 -29.781  1.00 36.65           C  
ATOM    147  O   LEU A  18      23.694  26.938 -30.670  1.00 32.63           O  
ATOM    148  CB  LEU A  18      23.894  29.979 -30.266  1.00 28.56           C  
ATOM    149  CG  LEU A  18      23.630  31.497 -30.457  1.00 29.53           C  
ATOM    150  CD1 LEU A  18      24.925  32.294 -30.199  1.00 33.63           C  
ATOM    151  CD2 LEU A  18      23.116  31.776 -31.846  1.00 28.25           C  
ATOM    152  N   GLY A  19      23.016  27.193 -28.532  1.00 35.08           N  
ATOM    153  CA  GLY A  19      23.523  25.893 -28.108  1.00 37.85           C  
ATOM    154  C   GLY A  19      24.993  26.110 -27.736  1.00 37.85           C  
ATOM    155  O   GLY A  19      25.562  27.102 -28.147  1.00 27.66           O  
ATOM    156  N   GLY A  20      25.624  25.222 -26.968  1.00 32.03           N  
ATOM    157  CA  GLY A  20      27.009  25.458 -26.603  1.00 22.06           C  
ATOM    158  C   GLY A  20      27.957  25.470 -27.794  1.00 26.52           C  
ATOM    159  O   GLY A  20      28.829  26.297 -27.851  1.00 28.32           O  
ATOM    160  N   LYS A  21      27.777  24.592 -28.771  1.00 24.75           N  
ATOM    161  CA  LYS A  21      28.697  24.593 -29.920  1.00 24.50           C  
ATOM    162  C   LYS A  21      28.584  25.904 -30.696  1.00 27.09           C  
ATOM    163  O   LYS A  21      29.599  26.491 -31.043  1.00 27.16           O  
ATOM    164  CB  LYS A  21      28.421  23.416 -30.860  1.00 25.20           C  
ATOM    165  CG  LYS A  21      28.744  22.056 -30.215  1.00 27.91           C  
ATOM    166  CD  LYS A  21      28.853  20.947 -31.253  1.00 24.85           C  
ATOM    167  CE  LYS A  21      29.103  19.541 -30.584  1.00 27.18           C  
ATOM    168  NZ  LYS A  21      29.783  18.656 -31.607  1.00 38.03           N1+
ATOM    169  N   GLY A  22      27.355  26.348 -30.996  1.00 27.28           N  
ATOM    170  CA  GLY A  22      27.194  27.612 -31.704  1.00 28.68           C  
ATOM    171  C   GLY A  22      27.732  28.796 -30.928  1.00 31.13           C  
ATOM    172  O   GLY A  22      28.378  29.673 -31.506  1.00 35.81           O  
ATOM    173  N   CYS A  23      27.517  28.848 -29.613  1.00 27.35           N  
ATOM    174  CA  CYS A  23      28.014  30.014 -28.929  1.00 24.28           C  
ATOM    175  C   CYS A  23      29.511  30.017 -28.868  1.00 33.96           C  
ATOM    176  O   CYS A  23      30.128  31.103 -28.877  1.00 24.61           O  
ATOM    177  CB  CYS A  23      27.384  30.175 -27.525  1.00 33.86           C  
ATOM    178  SG  CYS A  23      27.978  29.076 -26.189  1.00 39.71           S  
ATOM    179  N   ASN A  24      30.124  28.824 -28.826  1.00 19.59           N  
ATOM    180  CA  ASN A  24      31.586  28.748 -28.818  1.00 20.91           C  
ATOM    181  C   ASN A  24      32.152  29.049 -30.210  1.00 21.93           C  
ATOM    182  O   ASN A  24      33.228  29.633 -30.340  1.00 31.90           O  
ATOM    183  CB  ASN A  24      32.053  27.366 -28.299  1.00 24.64           C  
ATOM    184  CG  ASN A  24      32.004  27.279 -26.750  1.00 29.77           C  
ATOM    185  ND2 ASN A  24      31.433  26.211 -26.232  1.00 31.24           N  
ATOM    186  OD1 ASN A  24      32.461  28.171 -26.056  1.00 40.10           O  
ATOM    187  N   LEU A  25      31.447  28.667 -31.257  1.00 25.01           N  
ATOM    188  CA  LEU A  25      31.930  29.022 -32.579  1.00 26.94           C  
ATOM    189  C   LEU A  25      31.911  30.571 -32.686  1.00 31.28           C  
ATOM    190  O   LEU A  25      32.833  31.183 -33.231  1.00 30.42           O  
ATOM    191  CB  LEU A  25      31.023  28.402 -33.636  1.00 23.89           C  
ATOM    192  CG  LEU A  25      31.324  26.915 -33.800  1.00 26.80           C  
ATOM    193  CD1 LEU A  25      30.106  26.239 -34.324  1.00 27.96           C  
ATOM    194  CD2 LEU A  25      32.606  26.705 -34.734  1.00 26.72           C  
ATOM    195  N   ALA A  26      30.868  31.185 -32.146  1.00 36.92           N  
ATOM    196  CA  ALA A  26      30.689  32.646 -32.179  1.00 29.13           C  
ATOM    197  C   ALA A  26      31.815  33.326 -31.427  1.00 34.06           C  
ATOM    198  O   ALA A  26      32.478  34.233 -31.919  1.00 39.04           O  
ATOM    199  CB  ALA A  26      29.335  32.994 -31.535  1.00 32.73           C  
ATOM    200  N   GLU A  27      32.042  32.842 -30.219  1.00 37.46           N  
ATOM    201  CA  GLU A  27      33.058  33.366 -29.347  1.00 35.46           C  
ATOM    202  C   GLU A  27      34.479  33.306 -29.957  1.00 39.47           C  
ATOM    203  O   GLU A  27      35.288  34.249 -29.798  1.00 36.04           O  
ATOM    204  CB  GLU A  27      32.918  32.588 -28.037  1.00 30.45           C  
ATOM    205  CG  GLU A  27      33.612  33.094 -26.847  1.00 40.34           C  
ATOM    206  CD  GLU A  27      33.127  34.475 -26.333  1.00 46.32           C  
ATOM    207  OE1 GLU A  27      31.966  34.907 -26.476  1.00 34.96           O  
ATOM    208  OE2 GLU A  27      33.960  35.137 -25.734  1.00 37.06           O1-
ATOM    209  N   MET A  28      34.801  32.221 -30.668  1.00 35.97           N  
ATOM    210  CA  MET A  28      36.127  32.105 -31.278  1.00 34.50           C  
ATOM    211  C   MET A  28      36.163  33.027 -32.474  1.00 29.36           C  
ATOM    212  O   MET A  28      37.222  33.474 -32.880  1.00 31.76           O  
ATOM    213  CB  MET A  28      36.425  30.659 -31.772  1.00 25.28           C  
ATOM    214  CG  MET A  28      36.549  29.567 -30.660  1.00 31.22           C  
ATOM    215  SD  MET A  28      37.194  27.991 -31.387  1.00 32.46           S  
ATOM    216  CE  MET A  28      35.736  27.271 -32.016  1.00 31.61           C  
ATOM    217  N   THR A  29      35.011  33.247 -33.095  1.00 29.80           N  
ATOM    218  CA  THR A  29      34.985  34.158 -34.235  1.00 40.96           C  
ATOM    219  C   THR A  29      35.347  35.554 -33.705  1.00 37.69           C  
ATOM    220  O   THR A  29      36.211  36.215 -34.245  1.00 40.97           O  
ATOM    221  CB  THR A  29      33.608  34.186 -34.892  1.00 38.25           C  
ATOM    222  CG2 THR A  29      33.551  35.277 -35.954  1.00 41.84           C  
ATOM    223  OG1 THR A  29      33.368  32.924 -35.527  1.00 38.93           O  
ATOM    224  N   ILE A  30      34.692  35.951 -32.619  1.00 40.64           N  
ATOM    225  CA  ILE A  30      34.881  37.235 -31.925  1.00 36.61           C  
ATOM    226  C   ILE A  30      36.336  37.425 -31.560  1.00 41.65           C  
ATOM    227  O   ILE A  30      36.837  38.540 -31.492  1.00 42.94           O  
ATOM    228  CB  ILE A  30      34.025  37.237 -30.619  1.00 40.37           C  
ATOM    229  CG1 ILE A  30      32.646  37.836 -30.899  1.00 41.23           C  
ATOM    230  CG2 ILE A  30      34.771  37.940 -29.487  1.00 46.73           C  
ATOM    231  CD1 ILE A  30      32.008  37.429 -32.263  1.00 41.84           C  
ATOM    232  N   LEU A  31      37.031  36.320 -31.319  1.00 42.78           N  
ATOM    233  CA  LEU A  31      38.447  36.391 -30.960  1.00 37.13           C  
ATOM    234  C   LEU A  31      39.314  36.477 -32.208  1.00 35.02           C  
ATOM    235  O   LEU A  31      40.531  36.612 -32.091  1.00 43.64           O  
ATOM    236  CB  LEU A  31      38.859  35.157 -30.156  1.00 36.86           C  
ATOM    237  CG  LEU A  31      38.240  35.020 -28.765  1.00 44.56           C  
ATOM    238  CD1 LEU A  31      38.420  33.591 -28.212  1.00 36.13           C  
ATOM    239  CD2 LEU A  31      38.920  36.031 -27.869  1.00 37.12           C  
ATOM    240  N   GLY A  32      38.714  36.380 -33.401  1.00 27.07           N  
ATOM    241  CA  GLY A  32      39.548  36.479 -34.594  1.00 25.84           C  
ATOM    242  C   GLY A  32      40.272  35.181 -34.967  1.00 44.46           C  
ATOM    243  O   GLY A  32      41.185  35.181 -35.803  1.00 36.47           O  
ATOM    244  N   MET A  33      39.848  34.056 -34.379  1.00 36.73           N  
ATOM    245  CA  MET A  33      40.505  32.787 -34.687  1.00 39.26           C  
ATOM    246  C   MET A  33      40.176  32.250 -36.082  1.00 32.82           C  
ATOM    247  O   MET A  33      39.146  32.586 -36.689  1.00 35.70           O  
ATOM    248  CB  MET A  33      40.141  31.765 -33.620  1.00 36.73           C  
ATOM    249  CG  MET A  33      40.440  32.255 -32.235  1.00 44.68           C  
ATOM    250  SD  MET A  33      40.219  30.928 -31.114  1.00 45.88           S  
ATOM    251  CE  MET A  33      41.579  29.944 -31.518  1.00 42.64           C  
ATOM    252  N   PRO A  34      41.061  31.415 -36.618  1.00 34.90           N  
ATOM    253  CA  PRO A  34      40.889  30.820 -37.938  1.00 32.72           C  
ATOM    254  C   PRO A  34      39.803  29.773 -37.863  1.00 38.67           C  
ATOM    255  O   PRO A  34      40.087  28.557 -37.818  1.00 36.76           O  
ATOM    256  CB  PRO A  34      42.261  30.210 -38.223  1.00 27.41           C  
ATOM    257  CG  PRO A  34      42.650  29.747 -36.844  1.00 32.06           C  
ATOM    258  CD  PRO A  34      42.299  30.931 -35.992  1.00 35.68           C  
ATOM    259  N   ILE A  35      38.571  30.271 -37.843  1.00 34.49           N  
ATOM    260  CA  ILE A  35      37.364  29.479 -37.804  1.00 38.55           C  
ATOM    261  C   ILE A  35      36.619  29.645 -39.124  1.00 39.80           C  
ATOM    262  O   ILE A  35      36.298  30.749 -39.526  1.00 35.97           O  
ATOM    263  CB  ILE A  35      36.452  30.013 -36.801  1.00 40.56           C  
ATOM    264  CG1 ILE A  35      37.108  29.944 -35.452  1.00 43.79           C  
ATOM    265  CG2 ILE A  35      35.167  29.252 -36.804  1.00 45.35           C  
ATOM    266  CD1 ILE A  35      36.348  30.794 -34.566  1.00 51.66           C  
ATOM    267  N   PRO A  36      36.299  28.549 -39.786  1.00 29.91           N  
ATOM    268  CA  PRO A  36      35.572  28.637 -41.060  1.00 27.10           C  
ATOM    269  C   PRO A  36      34.222  29.237 -40.708  1.00 33.79           C  
ATOM    270  O   PRO A  36      33.597  28.852 -39.691  1.00 29.30           O  
ATOM    271  CB  PRO A  36      35.438  27.164 -41.477  1.00 34.27           C  
ATOM    272  CG  PRO A  36      36.579  26.522 -40.793  1.00 38.51           C  
ATOM    273  CD  PRO A  36      36.568  27.148 -39.438  1.00 36.78           C  
ATOM    274  N   GLN A  37      33.775  30.169 -41.541  1.00 39.81           N  
ATOM    275  CA  GLN A  37      32.520  30.874 -41.353  1.00 33.76           C  
ATOM    276  C   GLN A  37      31.272  30.036 -41.486  1.00 32.57           C  
ATOM    277  O   GLN A  37      31.210  29.078 -42.260  1.00 38.43           O  
ATOM    278  CB  GLN A  37      32.453  32.008 -42.345  1.00 40.81           C  
ATOM    279  CG  GLN A  37      33.159  33.221 -41.889  1.00 52.42           C  
ATOM    280  CD  GLN A  37      32.235  34.102 -41.112  1.00 58.86           C  
ATOM    281  NE2 GLN A  37      32.119  35.360 -41.530  1.00 61.66           N  
ATOM    282  OE1 GLN A  37      31.611  33.659 -40.143  1.00 72.50           O  
ATOM    283  N   GLY A  38      30.251  30.401 -40.729  1.00 33.12           N  
ATOM    284  CA  GLY A  38      29.027  29.649 -40.833  1.00 31.61           C  
ATOM    285  C   GLY A  38      27.974  30.307 -40.014  1.00 35.89           C  
ATOM    286  O   GLY A  38      28.141  31.464 -39.563  1.00 35.21           O  
ATOM    287  N   PHE A  39      26.896  29.575 -39.795  1.00 31.64           N  
ATOM    288  CA  PHE A  39      25.801  30.136 -39.031  1.00 33.53           C  
ATOM    289  C   PHE A  39      25.100  29.093 -38.226  1.00 34.46           C  
ATOM    290  O   PHE A  39      25.301  27.892 -38.452  1.00 33.67           O  
ATOM    291  CB  PHE A  39      24.811  30.780 -39.989  1.00 33.51           C  
ATOM    292  CG  PHE A  39      24.256  29.845 -41.005  1.00 23.93           C  
ATOM    293  CD1 PHE A  39      24.857  29.701 -42.238  1.00 25.22           C  
ATOM    294  CD2 PHE A  39      23.078  29.152 -40.739  1.00 28.32           C  
ATOM    295  CE1 PHE A  39      24.295  28.881 -43.216  1.00 25.16           C  
ATOM    296  CE2 PHE A  39      22.507  28.333 -41.706  1.00 29.48           C  
ATOM    297  CZ  PHE A  39      23.134  28.205 -42.953  1.00 29.74           C  
ATOM    298  N   THR A  40      24.209  29.544 -37.349  1.00 31.43           N  
ATOM    299  CA  THR A  40      23.474  28.668 -36.486  1.00 29.54           C  
ATOM    300  C   THR A  40      21.959  28.810 -36.589  1.00 36.57           C  
ATOM    301  O   THR A  40      21.433  29.927 -36.570  1.00 30.91           O  
ATOM    302  CB  THR A  40      23.902  28.929 -35.020  1.00 30.30           C  
ATOM    303  CG2 THR A  40      23.165  27.955 -33.981  1.00 26.56           C  
ATOM    304  OG1 THR A  40      25.315  28.767 -34.914  1.00 31.01           O  
ATOM    305  N   VAL A  41      21.271  27.679 -36.739  1.00 24.36           N  
ATOM    306  CA  VAL A  41      19.804  27.635 -36.736  1.00 33.17           C  
ATOM    307  C   VAL A  41      19.588  27.385 -35.235  1.00 37.61           C  
ATOM    308  O   VAL A  41      20.048  26.364 -34.699  1.00 34.16           O  
ATOM    309  CB  VAL A  41      19.267  26.427 -37.482  1.00 26.88           C  
ATOM    310  CG1 VAL A  41      17.696  26.409 -37.418  1.00 25.98           C  
ATOM    311  CG2 VAL A  41      19.762  26.423 -38.879  1.00 33.26           C  
ATOM    312  N   THR A  42      18.872  28.290 -34.574  1.00 38.15           N  
ATOM    313  CA  THR A  42      18.644  28.249 -33.103  1.00 34.27           C  
ATOM    314  C   THR A  42      17.840  27.107 -32.468  1.00 30.79           C  
ATOM    315  O   THR A  42      17.112  26.371 -33.121  1.00 27.10           O  
ATOM    316  CB  THR A  42      17.965  29.593 -32.579  1.00 40.48           C  
ATOM    317  CG2 THR A  42      18.708  30.864 -33.069  1.00 26.23           C  
ATOM    318  OG1 THR A  42      16.617  29.651 -33.062  1.00 34.14           O  
ATOM    319  N   THR A  43      17.991  26.983 -31.155  1.00 30.51           N  
ATOM    320  CA  THR A  43      17.245  26.007 -30.408  1.00 27.09           C  
ATOM    321  C   THR A  43      15.762  26.320 -30.499  1.00 36.62           C  
ATOM    322  O   THR A  43      14.942  25.414 -30.465  1.00 30.73           O  
ATOM    323  CB  THR A  43      17.625  25.995 -28.937  1.00 32.12           C  
ATOM    324  CG2 THR A  43      19.024  25.404 -28.779  1.00 28.25           C  
ATOM    325  OG1 THR A  43      17.570  27.326 -28.411  1.00 30.90           O  
ATOM    326  N   GLU A  44      15.424  27.600 -30.624  1.00 33.97           N  
ATOM    327  CA  GLU A  44      14.017  27.991 -30.765  1.00 38.62           C  
ATOM    328  C   GLU A  44      13.408  27.437 -32.046  1.00 37.12           C  
ATOM    329  O   GLU A  44      12.234  27.023 -32.060  1.00 33.78           O  
ATOM    330  CB  GLU A  44      13.892  29.511 -30.724  1.00 38.35           C  
ATOM    331  CG  GLU A  44      14.155  30.059 -29.333  1.00 37.55           C  
ATOM    332  CD  GLU A  44      14.121  31.585 -29.267  1.00 44.68           C  
ATOM    333  OE1 GLU A  44      13.830  32.215 -30.289  1.00 40.53           O  
ATOM    334  OE2 GLU A  44      14.404  32.143 -28.193  1.00 40.40           O1-
ATOM    335  N   ALA A  45      14.222  27.375 -33.107  1.00 34.49           N  
ATOM    336  CA  ALA A  45      13.784  26.826 -34.389  1.00 32.03           C  
ATOM    337  C   ALA A  45      13.374  25.367 -34.168  1.00 38.45           C  
ATOM    338  O   ALA A  45      12.425  24.877 -34.810  1.00 34.54           O  
ATOM    339  CB  ALA A  45      14.933  26.919 -35.433  1.00 28.48           C  
ATOM    340  N   CYS A  46      14.075  24.689 -33.243  1.00 35.46           N  
ATOM    341  CA  CYS A  46      13.791  23.278 -32.922  1.00 33.19           C  
ATOM    342  C   CYS A  46      12.434  23.166 -32.179  1.00 32.99           C  
ATOM    343  O   CYS A  46      11.654  22.208 -32.350  1.00 33.61           O  
ATOM    344  CB  CYS A  46      14.895  22.737 -32.020  1.00 32.88           C  
ATOM    345  SG  CYS A  46      14.715  20.951 -31.651  1.00 34.20           S  
ATOM    346  N   THR A  47      12.145  24.148 -31.348  1.00 33.01           N  
ATOM    347  CA  THR A  47      10.883  24.100 -30.594  1.00 38.08           C  
ATOM    348  C   THR A  47       9.768  24.372 -31.624  1.00 37.75           C  
ATOM    349  O   THR A  47       8.758  23.670 -31.681  1.00 38.60           O  
ATOM    350  CB  THR A  47      10.955  25.141 -29.474  1.00 30.16           C  
ATOM    351  CG2 THR A  47       9.647  25.266 -28.684  1.00 33.14           C  
ATOM    352  OG1 THR A  47      11.994  24.753 -28.578  1.00 34.15           O  
ATOM    353  N   GLU A  48      10.008  25.359 -32.476  1.00 38.37           N  
ATOM    354  CA  GLU A  48       9.084  25.721 -33.562  1.00 44.12           C  
ATOM    355  C   GLU A  48       8.777  24.495 -34.470  1.00 44.19           C  
ATOM    356  O   GLU A  48       7.635  24.233 -34.841  1.00 42.05           O  
ATOM    357  CB  GLU A  48       9.736  26.879 -34.346  1.00 51.61           C  
ATOM    358  CG  GLU A  48       8.912  27.589 -35.417  1.00 42.45           C  
ATOM    359  CD  GLU A  48       7.473  27.778 -35.029  1.00 54.61           C  
ATOM    360  OE1 GLU A  48       7.217  28.302 -33.918  1.00 44.40           O  
ATOM    361  OE2 GLU A  48       6.600  27.389 -35.842  1.00 56.28           O1-
ATOM    362  N   TYR A  49       9.812  23.743 -34.824  1.00 36.94           N  
ATOM    363  CA  TYR A  49       9.651  22.542 -35.630  1.00 38.24           C  
ATOM    364  C   TYR A  49       8.697  21.606 -34.903  1.00 33.50           C  
ATOM    365  O   TYR A  49       7.798  21.027 -35.496  1.00 38.85           O  
ATOM    366  CB  TYR A  49      11.017  21.868 -35.806  1.00 32.78           C  
ATOM    367  CG  TYR A  49      10.989  20.411 -36.260  1.00 30.48           C  
ATOM    368  CD1 TYR A  49      10.962  19.382 -35.341  1.00 31.50           C  
ATOM    369  CD2 TYR A  49      11.048  20.073 -37.608  1.00 26.58           C  
ATOM    370  CE1 TYR A  49      10.999  18.054 -35.749  1.00 32.92           C  
ATOM    371  CE2 TYR A  49      11.091  18.729 -38.029  1.00 26.42           C  
ATOM    372  CZ  TYR A  49      11.065  17.749 -37.100  1.00 28.45           C  
ATOM    373  OH  TYR A  49      11.094  16.433 -37.465  1.00 42.04           O  
ATOM    374  N   TYR A  50       8.891  21.490 -33.595  1.00 36.91           N  
ATOM    375  CA  TYR A  50       8.058  20.623 -32.784  1.00 41.65           C  
ATOM    376  C   TYR A  50       6.637  21.150 -32.565  1.00 42.71           C  
ATOM    377  O   TYR A  50       5.690  20.379 -32.371  1.00 37.75           O  
ATOM    378  CB  TYR A  50       8.770  20.356 -31.464  1.00 39.62           C  
ATOM    379  CG  TYR A  50       9.681  19.173 -31.585  1.00 37.52           C  
ATOM    380  CD1 TYR A  50       9.163  17.883 -31.564  1.00 38.18           C  
ATOM    381  CD2 TYR A  50      11.064  19.332 -31.763  1.00 31.09           C  
ATOM    382  CE1 TYR A  50       9.978  16.769 -31.718  1.00 37.13           C  
ATOM    383  CE2 TYR A  50      11.899  18.211 -31.914  1.00 36.31           C  
ATOM    384  CZ  TYR A  50      11.347  16.946 -31.894  1.00 30.86           C  
ATOM    385  OH  TYR A  50      12.124  15.842 -32.087  1.00 43.99           O  
ATOM    386  N   ASN A  51       6.482  22.468 -32.628  1.00 51.83           N  
ATOM    387  CA  ASN A  51       5.163  23.077 -32.484  1.00 50.03           C  
ATOM    388  C   ASN A  51       4.405  23.141 -33.812  1.00 50.74           C  
ATOM    389  O   ASN A  51       3.280  23.656 -33.868  1.00 47.96           O  
ATOM    390  CB  ASN A  51       5.299  24.490 -31.936  1.00 53.89           C  
ATOM    391  CG  ASN A  51       5.795  24.505 -30.517  1.00 63.63           C  
ATOM    392  ND2 ASN A  51       6.572  25.539 -30.169  1.00 58.13           N  
ATOM    393  OD1 ASN A  51       5.476  23.604 -29.727  1.00 57.06           O  
ATOM    394  N   SER A  52       5.007  22.628 -34.879  1.00 39.19           N  
ATOM    395  CA  SER A  52       4.357  22.674 -36.185  1.00 39.43           C  
ATOM    396  C   SER A  52       4.133  21.279 -36.703  1.00 42.68           C  
ATOM    397  O   SER A  52       4.196  21.017 -37.905  1.00 46.48           O  
ATOM    398  CB  SER A  52       5.213  23.479 -37.184  1.00 35.74           C  
ATOM    399  OG  SER A  52       5.489  24.782 -36.655  1.00 40.82           O  
ATOM    400  N   GLY A  53       3.864  20.374 -35.781  1.00 42.76           N  
ATOM    401  CA  GLY A  53       3.656  19.009 -36.192  1.00 39.14           C  
ATOM    402  C   GLY A  53       4.896  18.550 -36.909  1.00 46.99           C  
ATOM    403  O   GLY A  53       4.803  18.266 -38.093  1.00 47.33           O  
ATOM    404  N   LYS A  54       6.036  18.525 -36.197  1.00 47.92           N  
ATOM    405  CA  LYS A  54       7.356  18.079 -36.694  1.00 46.75           C  
ATOM    406  C   LYS A  54       7.637  18.374 -38.164  1.00 44.11           C  
ATOM    407  O   LYS A  54       7.765  17.458 -38.995  1.00 44.58           O  
ATOM    408  CB  LYS A  54       7.522  16.580 -36.398  1.00 45.03           C  
ATOM    409  CG  LYS A  54       7.510  16.294 -34.875  1.00 48.71           C  
ATOM    410  CD  LYS A  54       7.019  14.876 -34.467  1.00 59.27           C  
ATOM    411  CE  LYS A  54       8.055  13.772 -34.693  1.00 68.76           C  
ATOM    412  NZ  LYS A  54       9.238  13.882 -33.776  1.00 71.29           N1+
ATOM    413  N   GLN A  55       7.736  19.668 -38.464  1.00 46.98           N  
ATOM    414  CA  GLN A  55       7.980  20.171 -39.810  1.00 45.01           C  
ATOM    415  C   GLN A  55       8.670  21.525 -39.790  1.00 46.14           C  
ATOM    416  O   GLN A  55       8.396  22.356 -38.924  1.00 42.34           O  
ATOM    417  CB  GLN A  55       6.657  20.327 -40.560  1.00 51.49           C  
ATOM    418  CG  GLN A  55       6.338  19.171 -41.509  1.00 64.53           C  
ATOM    419  CD  GLN A  55       5.116  19.460 -42.377  1.00 71.91           C  
ATOM    420  NE2 GLN A  55       5.348  19.656 -43.678  1.00 71.30           N  
ATOM    421  OE1 GLN A  55       3.980  19.518 -41.883  1.00 64.23           O  
ATOM    422  N   ILE A  56       9.565  21.752 -40.748  1.00 40.09           N  
ATOM    423  CA  ILE A  56      10.250  23.041 -40.842  1.00 52.71           C  
ATOM    424  C   ILE A  56       9.282  24.028 -41.475  1.00 48.11           C  
ATOM    425  O   ILE A  56       8.729  23.750 -42.536  1.00 49.41           O  
ATOM    426  CB  ILE A  56      11.487  22.996 -41.762  1.00 52.42           C  
ATOM    427  CG1 ILE A  56      12.358  21.771 -41.439  1.00 52.23           C  
ATOM    428  CG2 ILE A  56      12.262  24.304 -41.605  1.00 48.56           C  
ATOM    429  CD1 ILE A  56      13.226  21.942 -40.230  1.00 57.40           C  
ATOM    430  N   THR A  57       9.082  25.169 -40.827  1.00 46.92           N  
ATOM    431  CA  THR A  57       8.179  26.165 -41.358  1.00 51.56           C  
ATOM    432  C   THR A  57       8.840  26.918 -42.470  1.00 50.56           C  
ATOM    433  O   THR A  57      10.056  27.008 -42.540  1.00 53.05           O  
ATOM    434  CB  THR A  57       7.762  27.182 -40.319  1.00 49.45           C  
ATOM    435  CG2 THR A  57       7.277  26.475 -39.076  1.00 48.27           C  
ATOM    436  OG1 THR A  57       8.872  28.032 -40.007  1.00 47.81           O  
ATOM    437  N   GLN A  58       8.008  27.479 -43.334  1.00 56.23           N  
ATOM    438  CA  GLN A  58       8.464  28.233 -44.488  1.00 53.28           C  
ATOM    439  C   GLN A  58       9.468  29.302 -44.132  1.00 46.93           C  
ATOM    440  O   GLN A  58      10.480  29.465 -44.815  1.00 42.10           O  
ATOM    441  CB  GLN A  58       7.278  28.894 -45.181  1.00 55.20           C  
ATOM    442  CG  GLN A  58       7.658  29.677 -46.408  1.00 54.01           C  
ATOM    443  CD  GLN A  58       8.259  28.782 -47.478  1.00 57.14           C  
ATOM    444  NE2 GLN A  58       9.475  29.124 -47.932  1.00 53.22           N  
ATOM    445  OE1 GLN A  58       7.641  27.783 -47.894  1.00 65.15           O  
ATOM    446  N   GLU A  59       9.175  30.033 -43.065  1.00 46.27           N  
ATOM    447  CA  GLU A  59      10.023  31.133 -42.610  1.00 48.88           C  
ATOM    448  C   GLU A  59      11.424  30.667 -42.223  1.00 50.38           C  
ATOM    449  O   GLU A  59      12.426  31.324 -42.516  1.00 46.36           O  
ATOM    450  CB  GLU A  59       9.377  31.810 -41.412  1.00 45.78           C  
ATOM    451  CG  GLU A  59       9.995  33.136 -41.080  1.00 53.67           C  
ATOM    452  CD  GLU A  59       9.357  33.768 -39.856  1.00 63.85           C  
ATOM    453  OE1 GLU A  59       9.276  35.016 -39.832  1.00 68.43           O  
ATOM    454  OE2 GLU A  59       8.944  33.029 -38.921  1.00 51.88           O1-
ATOM    455  N   ILE A  60      11.492  29.514 -41.574  1.00 49.30           N  
ATOM    456  CA  ILE A  60      12.783  29.014 -41.148  1.00 49.20           C  
ATOM    457  C   ILE A  60      13.624  28.615 -42.340  1.00 47.22           C  
ATOM    458  O   ILE A  60      14.780  29.032 -42.474  1.00 54.14           O  
ATOM    459  CB  ILE A  60      12.621  27.856 -40.181  1.00 46.60           C  
ATOM    460  CG1 ILE A  60      11.916  28.389 -38.921  1.00 47.65           C  
ATOM    461  CG2 ILE A  60      13.986  27.243 -39.866  1.00 42.10           C  
ATOM    462  CD1 ILE A  60      11.554  27.357 -37.871  1.00 42.19           C  
ATOM    463  N   GLN A  61      13.044  27.821 -43.216  1.00 49.01           N  
ATOM    464  CA  GLN A  61      13.771  27.411 -44.390  1.00 41.50           C  
ATOM    465  C   GLN A  61      14.232  28.632 -45.183  1.00 45.10           C  
ATOM    466  O   GLN A  61      15.378  28.710 -45.671  1.00 38.62           O  
ATOM    467  CB  GLN A  61      12.886  26.563 -45.231  1.00 38.61           C  
ATOM    468  CG  GLN A  61      13.532  26.230 -46.508  1.00 44.09           C  
ATOM    469  CD  GLN A  61      12.664  25.336 -47.306  1.00 52.54           C  
ATOM    470  NE2 GLN A  61      12.620  24.064 -46.917  1.00 54.14           N  
ATOM    471  OE1 GLN A  61      12.006  25.774 -48.255  1.00 53.45           O  
ATOM    472  N   ASP A  62      13.344  29.615 -45.293  1.00 45.92           N  
ATOM    473  CA  ASP A  62      13.716  30.818 -46.010  1.00 42.55           C  
ATOM    474  C   ASP A  62      14.979  31.379 -45.387  1.00 40.93           C  
ATOM    475  O   ASP A  62      15.909  31.781 -46.091  1.00 43.85           O  
ATOM    476  CB  ASP A  62      12.637  31.900 -45.918  1.00 52.12           C  
ATOM    477  CG  ASP A  62      11.452  31.665 -46.857  1.00 61.39           C  
ATOM    478  OD1 ASP A  62      11.549  30.871 -47.848  1.00 48.85           O  
ATOM    479  OD2 ASP A  62      10.415  32.319 -46.580  1.00 58.81           O1-
ATOM    480  N   GLN A  63      15.018  31.415 -44.062  1.00 39.00           N  
ATOM    481  CA  GLN A  63      16.168  32.007 -43.408  1.00 41.08           C  
ATOM    482  C   GLN A  63      17.475  31.217 -43.458  1.00 39.15           C  
ATOM    483  O   GLN A  63      18.566  31.804 -43.383  1.00 38.66           O  
ATOM    484  CB  GLN A  63      15.795  32.363 -41.980  1.00 55.25           C  
ATOM    485  CG  GLN A  63      15.349  33.809 -41.834  1.00 50.68           C  
ATOM    486  CD  GLN A  63      14.924  34.097 -40.431  1.00 54.29           C  
ATOM    487  NE2 GLN A  63      15.888  34.459 -39.590  1.00 61.62           N  
ATOM    488  OE1 GLN A  63      13.749  33.974 -40.089  1.00 52.44           O  
ATOM    489  N   ILE A  64      17.344  29.899 -43.569  1.00 40.07           N  
ATOM    490  CA  ILE A  64      18.471  29.006 -43.716  1.00 37.61           C  
ATOM    491  C   ILE A  64      19.094  29.302 -45.086  1.00 39.46           C  
ATOM    492  O   ILE A  64      20.298  29.580 -45.202  1.00 40.21           O  
ATOM    493  CB  ILE A  64      18.020  27.532 -43.775  1.00 39.64           C  
ATOM    494  CG1 ILE A  64      17.483  27.064 -42.422  1.00 42.03           C  
ATOM    495  CG2 ILE A  64      19.174  26.671 -44.259  1.00 39.01           C  
ATOM    496  CD1 ILE A  64      18.139  27.661 -41.295  1.00 46.25           C  
ATOM    497  N   PHE A  65      18.262  29.236 -46.126  1.00 37.54           N  
ATOM    498  CA  PHE A  65      18.746  29.474 -47.491  1.00 41.87           C  
ATOM    499  C   PHE A  65      19.318  30.876 -47.616  1.00 43.91           C  
ATOM    500  O   PHE A  65      20.325  31.093 -48.275  1.00 49.86           O  
ATOM    501  CB  PHE A  65      17.635  29.250 -48.512  1.00 31.55           C  
ATOM    502  CG  PHE A  65      17.132  27.834 -48.569  1.00 38.06           C  
ATOM    503  CD1 PHE A  65      17.859  26.788 -48.040  1.00 38.32           C  
ATOM    504  CD2 PHE A  65      15.903  27.549 -49.161  1.00 51.33           C  
ATOM    505  CE1 PHE A  65      17.368  25.464 -48.088  1.00 36.68           C  
ATOM    506  CE2 PHE A  65      15.400  26.226 -49.222  1.00 49.48           C  
ATOM    507  CZ  PHE A  65      16.142  25.185 -48.677  1.00 45.69           C  
ATOM    508  N   GLU A  66      18.691  31.837 -46.969  1.00 47.29           N  
ATOM    509  CA  GLU A  66      19.236  33.178 -47.026  1.00 47.47           C  
ATOM    510  C   GLU A  66      20.687  33.125 -46.555  1.00 47.30           C  
ATOM    511  O   GLU A  66      21.581  33.587 -47.277  1.00 47.82           O  
ATOM    512  CB  GLU A  66      18.492  34.112 -46.085  1.00 51.20           C  
ATOM    513  CG  GLU A  66      17.351  34.911 -46.652  1.00 59.66           C  
ATOM    514  CD  GLU A  66      16.813  35.858 -45.584  1.00 71.10           C  
ATOM    515  OE1 GLU A  66      16.013  35.411 -44.721  1.00 65.94           O  
ATOM    516  OE2 GLU A  66      17.226  37.047 -45.585  1.00 74.80           O1-
ATOM    517  N   ALA A  67      20.918  32.569 -45.347  1.00 41.89           N  
ATOM    518  CA  ALA A  67      22.274  32.520 -44.767  1.00 36.21           C  
ATOM    519  C   ALA A  67      23.234  31.748 -45.673  1.00 39.01           C  
ATOM    520  O   ALA A  67      24.411  32.117 -45.820  1.00 41.72           O  
ATOM    521  CB  ALA A  67      22.241  31.911 -43.306  1.00 30.27           C  
ATOM    522  N   ILE A  68      22.722  30.690 -46.295  1.00 35.33           N  
ATOM    523  CA  ILE A  68      23.520  29.923 -47.229  1.00 40.63           C  
ATOM    524  C   ILE A  68      23.980  30.896 -48.314  1.00 43.51           C  
ATOM    525  O   ILE A  68      25.137  30.882 -48.729  1.00 38.01           O  
ATOM    526  CB  ILE A  68      22.684  28.798 -47.862  1.00 38.12           C  
ATOM    527  CG1 ILE A  68      22.569  27.648 -46.861  1.00 33.70           C  
ATOM    528  CG2 ILE A  68      23.358  28.279 -49.183  1.00 32.28           C  
ATOM    529  CD1 ILE A  68      23.876  26.820 -46.785  1.00 28.51           C  
ATOM    530  N   THR A  69      23.081  31.777 -48.750  1.00 41.97           N  
ATOM    531  CA  THR A  69      23.451  32.728 -49.795  1.00 44.88           C  
ATOM    532  C   THR A  69      24.546  33.641 -49.256  1.00 38.21           C  
ATOM    533  O   THR A  69      25.525  33.955 -49.965  1.00 39.13           O  
ATOM    534  CB  THR A  69      22.219  33.554 -50.296  1.00 48.01           C  
ATOM    535  CG2 THR A  69      22.646  34.545 -51.365  1.00 41.82           C  
ATOM    536  OG1 THR A  69      21.240  32.653 -50.843  1.00 40.75           O  
ATOM    537  N   TRP A  70      24.404  34.041 -47.995  1.00 34.21           N  
ATOM    538  CA  TRP A  70      25.419  34.874 -47.391  1.00 39.75           C  
ATOM    539  C   TRP A  70      26.774  34.157 -47.419  1.00 43.31           C  
ATOM    540  O   TRP A  70      27.823  34.796 -47.627  1.00 40.18           O  
ATOM    541  CB  TRP A  70      25.043  35.181 -45.949  1.00 37.60           C  
ATOM    542  CG  TRP A  70      26.218  35.612 -45.074  1.00 50.21           C  
ATOM    543  CD1 TRP A  70      26.824  36.848 -45.027  1.00 43.84           C  
ATOM    544  CD2 TRP A  70      26.827  34.834 -44.041  1.00 46.05           C  
ATOM    545  CE2 TRP A  70      27.768  35.664 -43.382  1.00 47.69           C  
ATOM    546  CE3 TRP A  70      26.651  33.520 -43.594  1.00 45.96           C  
ATOM    547  NE1 TRP A  70      27.756  36.886 -44.007  1.00 39.09           N  
ATOM    548  CZ2 TRP A  70      28.542  35.217 -42.303  1.00 50.88           C  
ATOM    549  CZ3 TRP A  70      27.424  33.075 -42.518  1.00 41.52           C  
ATOM    550  CH2 TRP A  70      28.351  33.927 -41.884  1.00 45.30           C  
ATOM    551  N   LEU A  71      26.747  32.835 -47.192  1.00 43.97           N  
ATOM    552  CA  LEU A  71      27.983  32.026 -47.158  1.00 45.34           C  
ATOM    553  C   LEU A  71      28.635  32.015 -48.513  1.00 37.87           C  
ATOM    554  O   LEU A  71      29.846  32.150 -48.642  1.00 45.03           O  
ATOM    555  CB  LEU A  71      27.706  30.566 -46.719  1.00 42.69           C  
ATOM    556  CG  LEU A  71      27.910  30.180 -45.241  1.00 47.48           C  
ATOM    557  CD1 LEU A  71      27.851  28.658 -45.073  1.00 39.95           C  
ATOM    558  CD2 LEU A  71      29.252  30.717 -44.740  1.00 35.26           C  
ATOM    559  N   GLU A  72      27.819  31.828 -49.531  1.00 44.23           N  
ATOM    560  CA  GLU A  72      28.293  31.809 -50.903  1.00 45.97           C  
ATOM    561  C   GLU A  72      29.045  33.064 -51.329  1.00 45.93           C  
ATOM    562  O   GLU A  72      30.085  32.976 -51.982  1.00 50.23           O  
ATOM    563  CB  GLU A  72      27.117  31.602 -51.822  1.00 40.35           C  
ATOM    564  CG  GLU A  72      26.698  30.200 -51.910  1.00 39.57           C  
ATOM    565  CD  GLU A  72      25.366  30.135 -52.503  1.00 46.08           C  
ATOM    566  OE1 GLU A  72      24.943  29.028 -52.909  1.00 37.19           O  
ATOM    567  OE2 GLU A  72      24.736  31.221 -52.551  1.00 38.55           O1-
ATOM    568  N   GLU A  73      28.494  34.220 -50.970  1.00 49.78           N  
ATOM    569  CA  GLU A  73      29.080  35.514 -51.286  1.00 52.65           C  
ATOM    570  C   GLU A  73      30.447  35.686 -50.671  1.00 51.32           C  
ATOM    571  O   GLU A  73      31.370  36.223 -51.299  1.00 48.30           O  
ATOM    572  CB  GLU A  73      28.147  36.649 -50.819  1.00 53.28           C  
ATOM    573  CG  GLU A  73      27.035  36.931 -51.827  1.00 55.91           C  
ATOM    574  CD  GLU A  73      25.800  37.625 -51.240  1.00 65.09           C  
ATOM    575  OE1 GLU A  73      24.796  37.711 -51.982  1.00 64.61           O  
ATOM    576  OE2 GLU A  73      25.813  38.074 -50.060  1.00 60.28           O1-
ATOM    577  N   LEU A  74      30.577  35.248 -49.428  1.00 49.92           N  
ATOM    578  CA  LEU A  74      31.853  35.341 -48.740  1.00 46.94           C  
ATOM    579  C   LEU A  74      32.896  34.491 -49.455  1.00 50.25           C  
ATOM    580  O   LEU A  74      34.009  34.947 -49.717  1.00 49.62           O  
ATOM    581  CB  LEU A  74      31.697  34.831 -47.315  1.00 55.09           C  
ATOM    582  CG  LEU A  74      31.147  35.770 -46.251  1.00 56.44           C  
ATOM    583  CD1 LEU A  74      31.102  35.036 -44.895  1.00 50.57           C  
ATOM    584  CD2 LEU A  74      32.060  37.016 -46.186  1.00 56.08           C  
ATOM    585  N   ASN A  75      32.518  33.247 -49.768  1.00 57.45           N  
ATOM    586  CA  ASN A  75      33.393  32.269 -50.445  1.00 56.61           C  
ATOM    587  C   ASN A  75      33.612  32.468 -51.956  1.00 58.99           C  
ATOM    588  O   ASN A  75      34.658  32.092 -52.502  1.00 56.67           O  
ATOM    589  CB  ASN A  75      32.839  30.849 -50.235  1.00 56.68           C  
ATOM    590  CG  ASN A  75      33.013  30.359 -48.818  1.00 57.27           C  
ATOM    591  ND2 ASN A  75      31.931  30.347 -48.057  1.00 61.27           N  
ATOM    592  OD1 ASN A  75      34.111  30.004 -48.407  1.00 50.87           O  
ATOM    593  N   GLY A  76      32.627  33.056 -52.628  1.00 58.46           N  
ATOM    594  CA  GLY A  76      32.725  33.219 -54.067  1.00 54.37           C  
ATOM    595  C   GLY A  76      32.291  31.930 -54.760  1.00 55.24           C  
ATOM    596  O   GLY A  76      32.510  31.773 -55.947  1.00 64.28           O  
ATOM    597  N   LYS A  77      31.686  30.990 -54.034  1.00 53.24           N  
ATOM    598  CA  LYS A  77      31.229  29.746 -54.663  1.00 44.52           C  
ATOM    599  C   LYS A  77      29.771  29.456 -54.301  1.00 44.80           C  
ATOM    600  O   LYS A  77      29.330  29.746 -53.175  1.00 41.19           O  
ATOM    601  CB  LYS A  77      32.057  28.552 -54.190  1.00 44.41           C  
ATOM    602  CG  LYS A  77      33.559  28.755 -54.070  1.00 51.64           C  
ATOM    603  CD  LYS A  77      34.214  27.381 -53.780  1.00 51.82           C  
ATOM    604  CE  LYS A  77      35.642  27.497 -53.297  1.00 53.07           C  
ATOM    605  NZ  LYS A  77      35.708  28.107 -51.931  1.00 54.19           N1+
ATOM    606  N   LYS A  78      29.040  28.847 -55.236  1.00 43.52           N  
ATOM    607  CA  LYS A  78      27.635  28.479 -55.007  1.00 42.36           C  
ATOM    608  C   LYS A  78      27.536  27.068 -54.409  1.00 46.92           C  
ATOM    609  O   LYS A  78      28.177  26.080 -54.860  1.00 38.36           O  
ATOM    610  CB  LYS A  78      26.801  28.544 -56.299  1.00 47.36           C  
ATOM    611  CG  LYS A  78      26.309  29.960 -56.669  1.00 55.06           C  
ATOM    612  CD  LYS A  78      25.553  29.955 -57.992  0.00 47.92           C  
ATOM    613  CE  LYS A  78      24.316  29.071 -57.929  0.00 47.52           C  
ATOM    614  NZ  LYS A  78      23.588  29.039 -59.228  0.00 46.58           N1+
ATOM    615  N   PHE A  79      26.697  27.003 -53.388  1.00 40.89           N  
ATOM    616  CA  PHE A  79      26.462  25.813 -52.611  1.00 43.28           C  
ATOM    617  C   PHE A  79      26.136  24.596 -53.455  1.00 38.92           C  
ATOM    618  O   PHE A  79      25.103  24.549 -54.096  1.00 43.35           O  
ATOM    619  CB  PHE A  79      25.342  26.140 -51.601  1.00 38.57           C  
ATOM    620  CG  PHE A  79      24.821  24.953 -50.839  1.00 45.25           C  
ATOM    621  CD1 PHE A  79      25.691  24.003 -50.301  1.00 38.18           C  
ATOM    622  CD2 PHE A  79      23.450  24.833 -50.581  1.00 44.05           C  
ATOM    623  CE1 PHE A  79      25.195  22.956 -49.519  1.00 42.44           C  
ATOM    624  CE2 PHE A  79      22.952  23.798 -49.804  1.00 33.43           C  
ATOM    625  CZ  PHE A  79      23.812  22.864 -49.272  1.00 34.49           C  
ATOM    626  N   GLY A  80      27.015  23.603 -53.447  1.00 36.24           N  
ATOM    627  CA  GLY A  80      26.758  22.397 -54.213  1.00 33.61           C  
ATOM    628  C   GLY A  80      26.700  22.620 -55.723  1.00 39.71           C  
ATOM    629  O   GLY A  80      26.149  21.808 -56.485  1.00 39.31           O  
ATOM    630  N   ASP A  81      27.274  23.725 -56.163  1.00 34.63           N  
ATOM    631  CA  ASP A  81      27.301  24.042 -57.592  1.00 40.70           C  
ATOM    632  C   ASP A  81      27.982  22.949 -58.453  1.00 43.77           C  
ATOM    633  O   ASP A  81      29.009  22.344 -58.097  1.00 44.25           O  
ATOM    634  CB  ASP A  81      27.992  25.411 -57.817  1.00 41.95           C  
ATOM    635  CG  ASP A  81      28.038  25.828 -59.304  1.00 56.52           C  
ATOM    636  OD1 ASP A  81      28.243  27.035 -59.594  1.00 60.95           O  
ATOM    637  OD2 ASP A  81      27.883  24.964 -60.183  1.00 54.63           O1-
ATOM    638  N   THR A  82      27.392  22.708 -59.609  1.00 42.02           N  
ATOM    639  CA  THR A  82      27.907  21.730 -60.524  1.00 43.64           C  
ATOM    640  C   THR A  82      29.376  21.984 -60.923  1.00 47.91           C  
ATOM    641  O   THR A  82      30.109  21.036 -61.220  1.00 41.40           O  
ATOM    642  CB  THR A  82      27.042  21.682 -61.804  1.00 51.32           C  
ATOM    643  CG2 THR A  82      26.732  23.123 -62.376  1.00 33.09           C  
ATOM    644  OG1 THR A  82      27.765  20.958 -62.790  1.00 50.47           O  
ATOM    645  N   GLU A  83      29.809  23.248 -60.881  1.00 43.10           N  
ATOM    646  CA  GLU A  83      31.156  23.604 -61.301  1.00 47.20           C  
ATOM    647  C   GLU A  83      32.273  23.767 -60.283  1.00 51.07           C  
ATOM    648  O   GLU A  83      33.294  23.102 -60.394  1.00 51.95           O  
ATOM    649  CB  GLU A  83      31.082  24.872 -62.135  1.00 53.79           C  
ATOM    650  CG  GLU A  83      30.395  24.644 -63.458  1.00 59.52           C  
ATOM    651  CD  GLU A  83      31.082  23.559 -64.246  1.00 65.08           C  
ATOM    652  OE1 GLU A  83      32.086  23.859 -64.947  1.00 61.47           O  
ATOM    653  OE2 GLU A  83      30.617  22.400 -64.140  1.00 67.81           O1-
ATOM    654  N   ASP A  84      32.090  24.693 -59.341  1.00 43.90           N  
ATOM    655  CA  ASP A  84      33.047  24.997 -58.278  1.00 41.60           C  
ATOM    656  C   ASP A  84      32.163  24.996 -56.999  1.00 37.65           C  
ATOM    657  O   ASP A  84      31.825  26.053 -56.438  1.00 38.48           O  
ATOM    658  CB  ASP A  84      33.613  26.390 -58.570  1.00 51.74           C  
ATOM    659  CG  ASP A  84      34.660  26.832 -57.584  1.00 54.69           C  
ATOM    660  OD1 ASP A  84      35.469  25.994 -57.141  1.00 54.44           O  
ATOM    661  OD2 ASP A  84      34.682  28.046 -57.271  1.00 55.49           O1-
ATOM    662  N   PRO A  85      31.829  23.810 -56.478  1.00 33.04           N  
ATOM    663  CA  PRO A  85      30.956  23.971 -55.298  1.00 36.87           C  
ATOM    664  C   PRO A  85      31.522  24.402 -53.951  1.00 38.19           C  
ATOM    665  O   PRO A  85      32.699  24.250 -53.656  1.00 42.43           O  
ATOM    666  CB  PRO A  85      30.276  22.609 -55.196  1.00 34.47           C  
ATOM    667  CG  PRO A  85      31.370  21.684 -55.615  1.00 31.06           C  
ATOM    668  CD  PRO A  85      31.998  22.387 -56.826  1.00 31.97           C  
ATOM    669  N   LEU A  86      30.630  24.953 -53.149  1.00 50.06           N  
ATOM    670  CA  LEU A  86      30.926  25.303 -51.772  1.00 46.13           C  
ATOM    671  C   LEU A  86      30.240  24.108 -51.056  1.00 38.60           C  
ATOM    672  O   LEU A  86      29.108  23.764 -51.404  1.00 35.15           O  
ATOM    673  CB  LEU A  86      30.244  26.611 -51.408  1.00 36.62           C  
ATOM    674  CG  LEU A  86      30.150  26.902 -49.918  1.00 45.03           C  
ATOM    675  CD1 LEU A  86      31.464  27.529 -49.418  1.00 51.74           C  
ATOM    676  CD2 LEU A  86      28.953  27.822 -49.673  1.00 43.53           C  
ATOM    677  N   LEU A  87      30.951  23.443 -50.137  1.00 30.47           N  
ATOM    678  CA  LEU A  87      30.415  22.328 -49.384  1.00 32.81           C  
ATOM    679  C   LEU A  87      30.404  22.774 -47.924  1.00 33.52           C  
ATOM    680  O   LEU A  87      31.148  23.690 -47.546  1.00 30.88           O  
ATOM    681  CB  LEU A  87      31.291  21.093 -49.558  1.00 34.83           C  
ATOM    682  CG  LEU A  87      31.627  20.680 -50.996  1.00 28.60           C  
ATOM    683  CD1 LEU A  87      32.564  19.450 -50.979  1.00 29.84           C  
ATOM    684  CD2 LEU A  87      30.302  20.361 -51.764  1.00 21.43           C  
ATOM    685  N   VAL A  88      29.538  22.156 -47.120  1.00 32.58           N  
ATOM    686  CA  VAL A  88      29.391  22.523 -45.716  1.00 28.14           C  
ATOM    687  C   VAL A  88      29.341  21.359 -44.786  1.00 27.71           C  
ATOM    688  O   VAL A  88      29.052  20.212 -45.173  1.00 20.70           O  
ATOM    689  CB  VAL A  88      28.056  23.299 -45.447  1.00 32.02           C  
ATOM    690  CG1 VAL A  88      28.029  24.608 -46.225  1.00 24.05           C  
ATOM    691  CG2 VAL A  88      26.810  22.423 -45.830  1.00 23.99           C  
ATOM    692  N   SER A  89      29.632  21.659 -43.538  1.00 30.38           N  
ATOM    693  CA  SER A  89      29.414  20.657 -42.499  1.00 34.45           C  
ATOM    694  C   SER A  89      28.150  21.124 -41.761  1.00 32.41           C  
ATOM    695  O   SER A  89      27.827  22.352 -41.639  1.00 24.48           O  
ATOM    696  CB  SER A  89      30.547  20.585 -41.492  1.00 34.19           C  
ATOM    697  OG  SER A  89      30.766  21.831 -40.888  1.00 32.83           O  
ATOM    698  N   VAL A  90      27.408  20.136 -41.312  1.00 19.03           N  
ATOM    699  CA  VAL A  90      26.223  20.355 -40.516  1.00 21.75           C  
ATOM    700  C   VAL A  90      26.397  19.637 -39.193  1.00 31.32           C  
ATOM    701  O   VAL A  90      26.562  18.398 -39.162  1.00 23.41           O  
ATOM    702  CB  VAL A  90      24.962  19.810 -41.191  1.00 22.42           C  
ATOM    703  CG1 VAL A  90      23.796  20.045 -40.267  1.00 24.60           C  
ATOM    704  CG2 VAL A  90      24.698  20.529 -42.519  1.00 26.92           C  
ATOM    705  N   ARG A  91      26.387  20.389 -38.091  1.00 27.69           N  
ATOM    706  CA  ARG A  91      26.573  19.741 -36.776  1.00 25.54           C  
ATOM    707  C   ARG A  91      25.583  20.214 -35.726  1.00 26.66           C  
ATOM    708  O   ARG A  91      25.401  21.425 -35.524  1.00 25.45           O  
ATOM    709  CB  ARG A  91      28.006  19.993 -36.255  1.00 24.83           C  
ATOM    710  CG  ARG A  91      29.075  19.952 -37.311  1.00 29.62           C  
ATOM    711  CD  ARG A  91      30.499  20.153 -36.732  1.00 35.37           C  
ATOM    712  NE  ARG A  91      30.863  19.093 -35.762  1.00 42.96           N  
ATOM    713  CZ  ARG A  91      32.044  19.011 -35.141  1.00 41.59           C  
ATOM    714  NH1 ARG A  91      32.992  19.919 -35.374  1.00 39.79           N1+
ATOM    715  NH2 ARG A  91      32.285  18.025 -34.298  1.00 42.13           N  
ATOM    716  N   SER A  92      25.016  19.276 -34.995  1.00 25.95           N  
ATOM    717  CA  SER A  92      24.039  19.605 -33.933  1.00 19.46           C  
ATOM    718  C   SER A  92      24.679  19.875 -32.556  1.00 28.47           C  
ATOM    719  O   SER A  92      25.732  19.331 -32.215  1.00 27.86           O  
ATOM    720  CB  SER A  92      23.056  18.432 -33.802  1.00 21.40           C  
ATOM    721  OG  SER A  92      23.829  17.253 -33.513  1.00 29.50           O  
ATOM    722  N   GLY A  93      24.017  20.693 -31.754  1.00 34.74           N  
ATOM    723  CA  GLY A  93      24.524  20.998 -30.424  1.00 34.63           C  
ATOM    724  C   GLY A  93      23.509  21.755 -29.579  1.00 33.88           C  
ATOM    725  O   GLY A  93      23.022  22.832 -29.970  1.00 30.65           O  
ATOM    726  N   ALA A  94      23.195  21.196 -28.417  1.00 31.58           N  
ATOM    727  CA  ALA A  94      22.232  21.815 -27.489  1.00 29.49           C  
ATOM    728  C   ALA A  94      22.947  22.662 -26.467  1.00 36.47           C  
ATOM    729  O   ALA A  94      24.195  22.651 -26.411  1.00 28.33           O  
ATOM    730  CB  ALA A  94      21.429  20.721 -26.779  1.00 36.69           C  
ATOM    731  N   ARG A  95      22.167  23.389 -25.658  1.00 26.84           N  
ATOM    732  CA  ARG A  95      22.711  24.254 -24.595  1.00 28.92           C  
ATOM    733  C   ARG A  95      23.688  23.410 -23.759  1.00 31.51           C  
ATOM    734  O   ARG A  95      24.698  23.908 -23.292  1.00 30.72           O  
ATOM    735  CB  ARG A  95      21.560  24.760 -23.698  1.00 29.83           C  
ATOM    736  CG  ARG A  95      21.961  25.228 -22.309  1.00 40.65           C  
ATOM    737  CD  ARG A  95      20.751  25.342 -21.320  1.00 36.93           C  
ATOM    738  NE  ARG A  95      19.529  25.804 -21.971  1.00 45.67           N  
ATOM    739  CZ  ARG A  95      18.496  26.377 -21.345  1.00 56.92           C  
ATOM    740  NH1 ARG A  95      17.422  26.765 -22.045  1.00 50.28           N1+
ATOM    741  NH2 ARG A  95      18.545  26.579 -20.027  1.00 38.87           N  
ATOM    742  N   ALA A  96      23.377  22.123 -23.552  1.00 34.71           N  
ATOM    743  CA  ALA A  96      24.283  21.293 -22.765  1.00 27.91           C  
ATOM    744  C   ALA A  96      25.126  20.422 -23.682  1.00 34.00           C  
ATOM    745  O   ALA A  96      24.629  19.936 -24.691  1.00 26.61           O  
ATOM    746  CB  ALA A  96      23.529  20.453 -21.768  1.00 25.48           C  
ATOM    747  N   SER A  97      26.416  20.280 -23.341  1.00 28.48           N  
ATOM    748  CA  SER A  97      27.362  19.496 -24.117  1.00 26.37           C  
ATOM    749  C   SER A  97      27.015  18.018 -23.872  1.00 22.86           C  
ATOM    750  O   SER A  97      26.770  17.637 -22.740  1.00 23.88           O  
ATOM    751  CB  SER A  97      28.787  19.766 -23.622  1.00 26.06           C  
ATOM    752  OG  SER A  97      29.729  19.349 -24.588  1.00 28.73           O  
ATOM    753  N   MET A  98      26.942  17.220 -24.919  1.00 24.22           N  
ATOM    754  CA  MET A  98      26.622  15.779 -24.755  1.00 29.33           C  
ATOM    755  C   MET A  98      27.620  14.981 -25.642  1.00 24.60           C  
ATOM    756  O   MET A  98      27.263  14.470 -26.709  1.00 30.60           O  
ATOM    757  CB  MET A  98      25.163  15.567 -25.189  1.00 29.18           C  
ATOM    758  CG  MET A  98      24.190  16.636 -24.593  1.00 31.10           C  
ATOM    759  SD  MET A  98      22.437  16.577 -25.171  1.00 34.41           S  
ATOM    760  CE  MET A  98      22.206  14.883 -25.370  1.00 27.68           C  
ATOM    761  N   PRO A  99      28.897  14.921 -25.225  1.00 23.78           N  
ATOM    762  CA  PRO A  99      29.939  14.222 -25.982  1.00 30.16           C  
ATOM    763  C   PRO A  99      29.563  12.795 -26.356  1.00 24.16           C  
ATOM    764  O   PRO A  99      29.059  12.062 -25.518  1.00 27.24           O  
ATOM    765  CB  PRO A  99      31.162  14.289 -25.039  1.00 27.09           C  
ATOM    766  CG  PRO A  99      30.902  15.575 -24.259  1.00 30.38           C  
ATOM    767  CD  PRO A  99      29.434  15.359 -23.924  1.00 26.53           C  
ATOM    768  N   GLY A 100      29.758  12.480 -27.637  1.00 21.87           N  
ATOM    769  CA  GLY A 100      29.487  11.160 -28.197  1.00 32.62           C  
ATOM    770  C   GLY A 100      28.055  10.910 -28.633  1.00 39.69           C  
ATOM    771  O   GLY A 100      27.734   9.843 -29.150  1.00 37.08           O  
ATOM    772  N   MET A 101      27.195  11.902 -28.421  1.00 25.28           N  
ATOM    773  CA  MET A 101      25.787  11.786 -28.713  1.00 28.00           C  
ATOM    774  C   MET A 101      25.178  12.640 -29.798  1.00 30.40           C  
ATOM    775  O   MET A 101      24.014  12.428 -30.137  1.00 32.76           O  
ATOM    776  CB  MET A 101      24.966  12.046 -27.432  1.00 29.27           C  
ATOM    777  CG  MET A 101      25.283  11.114 -26.305  1.00 41.10           C  
ATOM    778  SD  MET A 101      25.227   9.330 -26.836  1.00 46.42           S  
ATOM    779  CE  MET A 101      23.476   9.058 -26.658  1.00 32.23           C  
ATOM    780  N   MET A 102      25.918  13.604 -30.323  1.00 24.02           N  
ATOM    781  CA  MET A 102      25.365  14.492 -31.314  1.00 30.96           C  
ATOM    782  C   MET A 102      25.728  14.067 -32.733  1.00 31.73           C  
ATOM    783  O   MET A 102      26.357  13.052 -32.921  1.00 31.78           O  
ATOM    784  CB  MET A 102      25.833  15.920 -31.007  1.00 22.98           C  
ATOM    785  CG  MET A 102      25.551  16.269 -29.531  1.00 24.00           C  
ATOM    786  SD  MET A 102      23.747  16.143 -29.118  1.00 39.08           S  
ATOM    787  CE  MET A 102      22.961  17.390 -30.381  1.00 22.32           C  
ATOM    788  N   ASP A 103      25.332  14.851 -33.726  1.00 29.96           N  
ATOM    789  CA  ASP A 103      25.587  14.479 -35.117  1.00 24.70           C  
ATOM    790  C   ASP A 103      26.441  15.404 -35.913  1.00 29.20           C  
ATOM    791  O   ASP A 103      26.385  16.660 -35.754  1.00 33.32           O  
ATOM    792  CB  ASP A 103      24.251  14.278 -35.827  1.00 29.68           C  
ATOM    793  CG  ASP A 103      23.529  13.018 -35.363  1.00 38.16           C  
ATOM    794  OD1 ASP A 103      24.137  11.925 -35.486  1.00 41.55           O  
ATOM    795  OD2 ASP A 103      22.369  13.103 -34.891  1.00 37.22           O1-
ATOM    796  N   THR A 104      27.211  14.789 -36.811  1.00 23.92           N  
ATOM    797  CA  THR A 104      28.117  15.500 -37.705  1.00 30.26           C  
ATOM    798  C   THR A 104      28.071  14.911 -39.131  1.00 30.10           C  
ATOM    799  O   THR A 104      28.165  13.695 -39.335  1.00 32.18           O  
ATOM    800  CB  THR A 104      29.567  15.448 -37.175  1.00 26.39           C  
ATOM    801  CG2 THR A 104      30.559  15.874 -38.265  1.00 32.34           C  
ATOM    802  OG1 THR A 104      29.687  16.353 -36.067  1.00 36.71           O  
ATOM    803  N   ILE A 105      27.842  15.766 -40.104  1.00 28.28           N  
ATOM    804  CA  ILE A 105      27.807  15.321 -41.526  1.00 25.26           C  
ATOM    805  C   ILE A 105      28.764  16.263 -42.200  1.00 24.66           C  
ATOM    806  O   ILE A 105      28.582  17.505 -42.107  1.00 25.11           O  
ATOM    807  CB  ILE A 105      26.415  15.521 -42.182  1.00 25.58           C  
ATOM    808  CG1 ILE A 105      25.395  14.727 -41.422  1.00 23.18           C  
ATOM    809  CG2 ILE A 105      26.456  15.149 -43.715  1.00 22.47           C  
ATOM    810  CD1 ILE A 105      23.937  14.873 -41.875  1.00 25.61           C  
ATOM    811  N   LEU A 106      29.822  15.707 -42.796  1.00 22.75           N  
ATOM    812  CA  LEU A 106      30.778  16.521 -43.516  1.00 21.60           C  
ATOM    813  C   LEU A 106      30.478  16.391 -45.019  1.00 31.69           C  
ATOM    814  O   LEU A 106      29.854  15.436 -45.445  1.00 27.03           O  
ATOM    815  CB  LEU A 106      32.249  16.041 -43.294  1.00 19.12           C  
ATOM    816  CG  LEU A 106      32.680  16.105 -41.815  1.00 25.38           C  
ATOM    817  CD1 LEU A 106      34.271  15.815 -41.733  1.00 21.19           C  
ATOM    818  CD2 LEU A 106      32.389  17.614 -41.298  1.00 18.71           C  
ATOM    819  N   ASN A 107      30.984  17.357 -45.780  1.00 27.13           N  
ATOM    820  CA  ASN A 107      30.923  17.399 -47.237  1.00 36.92           C  
ATOM    821  C   ASN A 107      29.557  17.570 -47.875  1.00 36.25           C  
ATOM    822  O   ASN A 107      29.402  17.305 -49.065  1.00 44.80           O  
ATOM    823  CB  ASN A 107      31.576  16.141 -47.811  1.00 30.54           C  
ATOM    824  CG  ASN A 107      32.872  15.774 -47.110  1.00 29.47           C  
ATOM    825  ND2 ASN A 107      33.012  14.509 -46.765  1.00 28.48           N  
ATOM    826  OD1 ASN A 107      33.742  16.602 -46.913  1.00 25.29           O  
ATOM    827  N   LEU A 108      28.577  18.038 -47.110  1.00 35.75           N  
ATOM    828  CA  LEU A 108      27.246  18.202 -47.649  1.00 32.10           C  
ATOM    829  C   LEU A 108      27.248  19.207 -48.803  1.00 25.43           C  
ATOM    830  O   LEU A 108      27.742  20.345 -48.676  1.00 30.19           O  
ATOM    831  CB  LEU A 108      26.292  18.644 -46.541  1.00 26.62           C  
ATOM    832  CG  LEU A 108      24.812  18.435 -46.818  1.00 27.75           C  
ATOM    833  CD1 LEU A 108      24.123  17.952 -45.549  1.00 22.02           C  
ATOM    834  CD2 LEU A 108      24.219  19.702 -47.324  1.00 29.60           C  
ATOM    835  N   GLY A 109      26.634  18.812 -49.911  1.00 30.35           N  
ATOM    836  CA  GLY A 109      26.611  19.646 -51.103  1.00 31.08           C  
ATOM    837  C   GLY A 109      27.028  18.727 -52.261  1.00 31.82           C  
ATOM    838  O   GLY A 109      26.512  18.831 -53.354  1.00 28.88           O  
ATOM    839  N   LEU A 110      27.973  17.829 -52.023  1.00 26.27           N  
ATOM    840  CA  LEU A 110      28.389  16.901 -53.075  1.00 36.27           C  
ATOM    841  C   LEU A 110      27.198  16.133 -53.709  1.00 31.81           C  
ATOM    842  O   LEU A 110      26.169  15.927 -53.074  1.00 25.42           O  
ATOM    843  CB  LEU A 110      29.448  15.912 -52.530  1.00 31.41           C  
ATOM    844  CG  LEU A 110      30.848  16.535 -52.351  1.00 31.18           C  
ATOM    845  CD1 LEU A 110      31.897  15.488 -51.787  1.00 29.28           C  
ATOM    846  CD2 LEU A 110      31.283  17.082 -53.746  1.00 33.40           C  
ATOM    847  N   ASN A 111      27.328  15.773 -54.985  1.00 35.60           N  
ATOM    848  CA  ASN A 111      26.298  15.016 -55.713  1.00 32.84           C  
ATOM    849  C   ASN A 111      26.942  14.496 -57.032  1.00 41.63           C  
ATOM    850  O   ASN A 111      28.125  14.754 -57.277  1.00 32.22           O  
ATOM    851  CB  ASN A 111      25.095  15.930 -56.010  1.00 35.54           C  
ATOM    852  CG  ASN A 111      25.465  17.110 -56.845  1.00 34.81           C  
ATOM    853  ND2 ASN A 111      25.279  18.317 -56.312  1.00 38.86           N  
ATOM    854  OD1 ASN A 111      25.925  16.942 -57.968  1.00 31.95           O  
ATOM    855  N   ASP A 112      26.203  13.780 -57.882  1.00 37.67           N  
ATOM    856  CA  ASP A 112      26.821  13.256 -59.111  1.00 39.15           C  
ATOM    857  C   ASP A 112      27.508  14.277 -60.048  1.00 29.93           C  
ATOM    858  O   ASP A 112      28.487  13.963 -60.713  1.00 31.21           O  
ATOM    859  CB  ASP A 112      25.809  12.437 -59.894  1.00 36.02           C  
ATOM    860  CG  ASP A 112      25.519  11.095 -59.246  1.00 42.58           C  
ATOM    861  OD1 ASP A 112      26.042  10.817 -58.135  1.00 42.78           O  
ATOM    862  OD2 ASP A 112      24.756  10.300 -59.850  1.00 49.13           O1-
ATOM    863  N   VAL A 113      27.064  15.518 -60.000  1.00 37.70           N  
ATOM    864  CA  VAL A 113      27.620  16.549 -60.847  1.00 38.80           C  
ATOM    865  C   VAL A 113      28.625  17.423 -60.112  1.00 43.33           C  
ATOM    866  O   VAL A 113      29.678  17.749 -60.664  1.00 45.72           O  
ATOM    867  CB  VAL A 113      26.470  17.456 -61.435  1.00 38.87           C  
ATOM    868  CG1 VAL A 113      27.061  18.596 -62.156  1.00 47.55           C  
ATOM    869  CG2 VAL A 113      25.580  16.673 -62.423  1.00 46.71           C  
ATOM    870  N   ALA A 114      28.313  17.811 -58.873  1.00 39.14           N  
ATOM    871  CA  ALA A 114      29.215  18.658 -58.107  1.00 29.64           C  
ATOM    872  C   ALA A 114      30.513  17.976 -57.814  1.00 27.66           C  
ATOM    873  O   ALA A 114      31.519  18.634 -57.663  1.00 28.02           O  
ATOM    874  CB  ALA A 114      28.586  19.075 -56.814  1.00 28.53           C  
ATOM    875  N   VAL A 115      30.504  16.649 -57.709  1.00 27.30           N  
ATOM    876  CA  VAL A 115      31.729  16.010 -57.420  1.00 21.93           C  
ATOM    877  C   VAL A 115      32.751  16.111 -58.542  1.00 32.71           C  
ATOM    878  O   VAL A 115      33.971  16.063 -58.301  1.00 27.08           O  
ATOM    879  CB  VAL A 115      31.501  14.552 -56.968  1.00 31.75           C  
ATOM    880  CG1 VAL A 115      30.923  13.696 -58.072  1.00 24.46           C  
ATOM    881  CG2 VAL A 115      32.772  14.023 -56.389  1.00 31.49           C  
ATOM    882  N   GLU A 116      32.279  16.283 -59.778  1.00 31.49           N  
ATOM    883  CA  GLU A 116      33.205  16.404 -60.913  1.00 22.42           C  
ATOM    884  C   GLU A 116      33.754  17.825 -60.952  1.00 27.89           C  
ATOM    885  O   GLU A 116      34.933  18.035 -61.225  1.00 32.18           O  
ATOM    886  CB  GLU A 116      32.455  16.088 -62.217  1.00 25.39           C  
ATOM    887  CG  GLU A 116      32.042  14.629 -62.284  1.00 33.15           C  
ATOM    888  CD  GLU A 116      33.260  13.763 -62.409  1.00 40.74           C  
ATOM    889  OE1 GLU A 116      34.260  14.308 -62.907  1.00 35.08           O  
ATOM    890  OE2 GLU A 116      33.213  12.567 -62.047  1.00 41.16           O1-
ATOM    891  N   GLY A 117      32.908  18.799 -60.686  1.00 31.46           N  
ATOM    892  CA  GLY A 117      33.394  20.176 -60.659  1.00 33.97           C  
ATOM    893  C   GLY A 117      34.403  20.262 -59.526  1.00 46.20           C  
ATOM    894  O   GLY A 117      35.451  20.893 -59.683  1.00 43.87           O  
ATOM    895  N   PHE A 118      34.101  19.631 -58.380  1.00 40.05           N  
ATOM    896  CA  PHE A 118      35.017  19.654 -57.226  1.00 36.54           C  
ATOM    897  C   PHE A 118      36.369  19.071 -57.636  1.00 27.75           C  
ATOM    898  O   PHE A 118      37.408  19.661 -57.361  1.00 32.31           O  
ATOM    899  CB  PHE A 118      34.422  18.849 -56.024  1.00 26.47           C  
ATOM    900  CG  PHE A 118      35.104  19.088 -54.667  1.00 26.58           C  
ATOM    901  CD1 PHE A 118      35.391  20.384 -54.201  1.00 28.50           C  
ATOM    902  CD2 PHE A 118      35.295  18.021 -53.794  1.00 31.55           C  
ATOM    903  CE1 PHE A 118      35.829  20.602 -52.887  1.00 23.78           C  
ATOM    904  CE2 PHE A 118      35.734  18.230 -52.476  1.00 25.78           C  
ATOM    905  CZ  PHE A 118      35.999  19.542 -52.028  1.00 27.92           C  
ATOM    906  N   ALA A 119      36.343  17.928 -58.315  1.00 40.15           N  
ATOM    907  CA  ALA A 119      37.572  17.255 -58.712  1.00 39.93           C  
ATOM    908  C   ALA A 119      38.381  18.146 -59.639  1.00 39.50           C  
ATOM    909  O   ALA A 119      39.593  18.294 -59.474  1.00 36.77           O  
ATOM    910  CB  ALA A 119      37.261  15.870 -59.394  1.00 38.29           C  
ATOM    911  N   LYS A 120      37.696  18.796 -60.565  1.00 36.58           N  
ATOM    912  CA  LYS A 120      38.387  19.663 -61.504  1.00 39.37           C  
ATOM    913  C   LYS A 120      38.978  20.858 -60.817  1.00 40.98           C  
ATOM    914  O   LYS A 120      40.121  21.199 -61.077  1.00 37.92           O  
ATOM    915  CB  LYS A 120      37.466  20.159 -62.612  1.00 35.30           C  
ATOM    916  CG  LYS A 120      36.991  19.107 -63.609  1.00 40.24           C  
ATOM    917  CD  LYS A 120      36.206  19.807 -64.710  1.00 38.61           C  
ATOM    918  CE  LYS A 120      35.033  18.959 -65.223  1.00 52.24           C  
ATOM    919  NZ  LYS A 120      35.477  17.638 -65.732  1.00 52.35           N1+
ATOM    920  N   LYS A 121      38.221  21.501 -59.937  1.00 33.39           N  
ATOM    921  CA  LYS A 121      38.728  22.698 -59.275  1.00 35.13           C  
ATOM    922  C   LYS A 121      39.895  22.421 -58.332  1.00 31.74           C  
ATOM    923  O   LYS A 121      40.838  23.198 -58.280  1.00 40.46           O  
ATOM    924  CB  LYS A 121      37.590  23.407 -58.558  1.00 37.94           C  
ATOM    925  CG  LYS A 121      36.540  23.853 -59.560  1.00 51.10           C  
ATOM    926  CD  LYS A 121      37.095  25.012 -60.430  1.00 50.61           C  
ATOM    927  CE  LYS A 121      36.102  25.420 -61.522  1.00 56.69           C  
ATOM    928  NZ  LYS A 121      36.418  26.726 -62.205  1.00 54.63           N1+
ATOM    929  N   THR A 122      39.862  21.301 -57.634  1.00 39.70           N  
ATOM    930  CA  THR A 122      40.958  20.969 -56.719  1.00 38.33           C  
ATOM    931  C   THR A 122      42.083  20.304 -57.483  1.00 38.30           C  
ATOM    932  O   THR A 122      43.210  20.251 -57.015  1.00 37.99           O  
ATOM    933  CB  THR A 122      40.499  20.028 -55.624  1.00 33.74           C  
ATOM    934  CG2 THR A 122      39.279  20.632 -54.909  1.00 34.37           C  
ATOM    935  OG1 THR A 122      40.122  18.761 -56.195  1.00 30.89           O  
ATOM    936  N   GLY A 123      41.783  19.814 -58.676  1.00 33.06           N  
ATOM    937  CA  GLY A 123      42.811  19.137 -59.438  1.00 35.01           C  
ATOM    938  C   GLY A 123      43.087  17.797 -58.767  1.00 34.23           C  
ATOM    939  O   GLY A 123      44.120  17.185 -59.010  1.00 30.42           O  
ATOM    940  N   ASN A 124      42.158  17.310 -57.957  1.00 31.22           N  
ATOM    941  CA  ASN A 124      42.412  16.080 -57.194  1.00 36.00           C  
ATOM    942  C   ASN A 124      41.209  15.132 -57.123  1.00 40.54           C  
ATOM    943  O   ASN A 124      40.498  15.084 -56.127  1.00 43.78           O  
ATOM    944  CB  ASN A 124      42.866  16.493 -55.762  1.00 34.97           C  
ATOM    945  CG  ASN A 124      43.460  15.358 -54.957  1.00 33.64           C  
ATOM    946  ND2 ASN A 124      44.224  15.708 -53.902  1.00 31.87           N  
ATOM    947  OD1 ASN A 124      43.220  14.176 -55.241  1.00 33.81           O  
ATOM    948  N   PRO A 125      40.970  14.358 -58.190  1.00 43.71           N  
ATOM    949  CA  PRO A 125      39.844  13.414 -58.209  1.00 38.90           C  
ATOM    950  C   PRO A 125      39.725  12.437 -57.072  1.00 38.30           C  
ATOM    951  O   PRO A 125      38.616  12.146 -56.679  1.00 33.81           O  
ATOM    952  CB  PRO A 125      39.994  12.683 -59.561  1.00 37.43           C  
ATOM    953  CG  PRO A 125      41.466  12.915 -59.941  1.00 42.36           C  
ATOM    954  CD  PRO A 125      41.653  14.372 -59.498  1.00 37.56           C  
ATOM    955  N   ARG A 126      40.838  11.921 -56.545  1.00 27.70           N  
ATOM    956  CA  ARG A 126      40.757  10.944 -55.474  1.00 45.79           C  
ATOM    957  C   ARG A 126      40.172  11.607 -54.237  1.00 40.43           C  
ATOM    958  O   ARG A 126      39.336  11.053 -53.532  1.00 37.34           O  
ATOM    959  CB  ARG A 126      42.149  10.342 -55.210  1.00 46.24           C  
ATOM    960  CG  ARG A 126      42.366   9.708 -53.852  1.00 52.11           C  
ATOM    961  CD  ARG A 126      43.107  10.707 -52.959  1.00 59.03           C  
ATOM    962  NE  ARG A 126      42.601  10.626 -51.606  1.00 55.39           N  
ATOM    963  CZ  ARG A 126      42.879  11.466 -50.607  1.00 56.76           C  
ATOM    964  NH1 ARG A 126      43.700  12.513 -50.753  1.00 42.84           N1+
ATOM    965  NH2 ARG A 126      42.268  11.268 -49.448  1.00 37.08           N  
ATOM    966  N   PHE A 127      40.585  12.833 -54.027  1.00 41.52           N  
ATOM    967  CA  PHE A 127      40.101  13.581 -52.914  1.00 34.89           C  
ATOM    968  C   PHE A 127      38.614  13.906 -53.086  1.00 35.48           C  
ATOM    969  O   PHE A 127      37.835  13.860 -52.123  1.00 31.27           O  
ATOM    970  CB  PHE A 127      40.943  14.828 -52.797  1.00 31.13           C  
ATOM    971  CG  PHE A 127      40.303  15.895 -52.033  1.00 24.47           C  
ATOM    972  CD1 PHE A 127      40.022  15.716 -50.650  1.00 24.39           C  
ATOM    973  CD2 PHE A 127      39.903  17.050 -52.680  1.00 31.45           C  
ATOM    974  CE1 PHE A 127      39.366  16.640 -49.945  1.00 21.98           C  
ATOM    975  CE2 PHE A 127      39.215  18.052 -51.989  1.00 28.36           C  
ATOM    976  CZ  PHE A 127      38.931  17.853 -50.590  1.00 33.98           C  
ATOM    977  N   ALA A 128      38.193  14.180 -54.318  1.00 29.33           N  
ATOM    978  CA  ALA A 128      36.793  14.525 -54.561  1.00 25.88           C  
ATOM    979  C   ALA A 128      35.920  13.310 -54.268  1.00 33.08           C  
ATOM    980  O   ALA A 128      34.953  13.393 -53.471  1.00 32.37           O  
ATOM    981  CB  ALA A 128      36.590  15.030 -56.052  1.00 27.09           C  
ATOM    982  N   TYR A 129      36.250  12.173 -54.894  1.00 28.87           N  
ATOM    983  CA  TYR A 129      35.451  10.983 -54.639  1.00 34.93           C  
ATOM    984  C   TYR A 129      35.558  10.451 -53.210  1.00 43.12           C  
ATOM    985  O   TYR A 129      34.589   9.844 -52.726  1.00 31.91           O  
ATOM    986  CB  TYR A 129      35.751   9.887 -55.666  1.00 30.07           C  
ATOM    987  CG  TYR A 129      35.002  10.200 -56.948  1.00 42.71           C  
ATOM    988  CD1 TYR A 129      33.628   9.933 -57.045  1.00 45.05           C  
ATOM    989  CD2 TYR A 129      35.610  10.918 -57.989  1.00 43.24           C  
ATOM    990  CE1 TYR A 129      32.879  10.376 -58.115  1.00 48.41           C  
ATOM    991  CE2 TYR A 129      34.852  11.367 -59.088  1.00 46.91           C  
ATOM    992  CZ  TYR A 129      33.484  11.089 -59.129  1.00 50.43           C  
ATOM    993  OH  TYR A 129      32.690  11.526 -60.169  1.00 51.97           O  
ATOM    994  N   ASP A 130      36.698  10.680 -52.534  1.00 37.36           N  
ATOM    995  CA  ASP A 130      36.826  10.215 -51.133  1.00 34.58           C  
ATOM    996  C   ASP A 130      35.799  11.031 -50.335  1.00 31.66           C  
ATOM    997  O   ASP A 130      35.049  10.480 -49.525  1.00 34.06           O  
ATOM    998  CB  ASP A 130      38.266  10.469 -50.570  1.00 33.67           C  
ATOM    999  CG  ASP A 130      38.452   9.956 -49.107  1.00 33.71           C  
ATOM   1000  OD1 ASP A 130      38.367   8.711 -48.835  1.00 30.24           O  
ATOM   1001  OD2 ASP A 130      38.656  10.812 -48.227  1.00 32.01           O1-
ATOM   1002  N   SER A 131      35.760  12.345 -50.579  1.00 28.39           N  
ATOM   1003  CA  SER A 131      34.815  13.192 -49.887  1.00 26.39           C  
ATOM   1004  C   SER A 131      33.360  12.776 -50.154  1.00 28.84           C  
ATOM   1005  O   SER A 131      32.518  12.742 -49.256  1.00 25.68           O  
ATOM   1006  CB  SER A 131      35.061  14.640 -50.262  1.00 28.07           C  
ATOM   1007  OG  SER A 131      36.401  14.940 -49.939  1.00 31.69           O  
ATOM   1008  N   TYR A 132      33.070  12.409 -51.391  1.00 27.28           N  
ATOM   1009  CA  TYR A 132      31.720  11.987 -51.751  1.00 24.30           C  
ATOM   1010  C   TYR A 132      31.244  10.696 -51.083  1.00 29.86           C  
ATOM   1011  O   TYR A 132      30.135  10.652 -50.563  1.00 32.59           O  
ATOM   1012  CB  TYR A 132      31.618  11.818 -53.289  1.00 25.78           C  
ATOM   1013  CG  TYR A 132      30.201  11.816 -53.842  1.00 27.56           C  
ATOM   1014  CD1 TYR A 132      29.113  12.252 -53.073  1.00 33.53           C  
ATOM   1015  CD2 TYR A 132      29.960  11.394 -55.151  1.00 32.66           C  
ATOM   1016  CE1 TYR A 132      27.822  12.264 -53.598  1.00 38.58           C  
ATOM   1017  CE2 TYR A 132      28.696  11.403 -55.675  1.00 30.18           C  
ATOM   1018  CZ  TYR A 132      27.630  11.838 -54.915  1.00 40.67           C  
ATOM   1019  OH  TYR A 132      26.400  11.896 -55.515  1.00 29.58           O  
ATOM   1020  N   ARG A 133      32.047   9.638 -51.113  1.00 31.77           N  
ATOM   1021  CA  ARG A 133      31.578   8.399 -50.489  1.00 35.54           C  
ATOM   1022  C   ARG A 133      31.473   8.582 -48.974  1.00 42.72           C  
ATOM   1023  O   ARG A 133      30.724   7.844 -48.315  1.00 35.51           O  
ATOM   1024  CB  ARG A 133      32.496   7.217 -50.817  1.00 32.63           C  
ATOM   1025  CG  ARG A 133      33.994   7.360 -50.343  1.00 45.11           C  
ATOM   1026  CD  ARG A 133      34.292   6.807 -48.922  1.00 31.75           C  
ATOM   1027  NE  ARG A 133      35.669   7.128 -48.485  1.00 35.05           N  
ATOM   1028  CZ  ARG A 133      36.165   6.848 -47.273  1.00 42.65           C  
ATOM   1029  NH1 ARG A 133      35.398   6.235 -46.383  1.00 46.43           N1+
ATOM   1030  NH2 ARG A 133      37.429   7.175 -46.933  1.00 38.83           N  
ATOM   1031  N   ARG A 134      32.201   9.575 -48.437  1.00 30.27           N  
ATOM   1032  CA  ARG A 134      32.168   9.859 -46.983  1.00 31.05           C  
ATOM   1033  C   ARG A 134      30.819  10.460 -46.690  1.00 30.98           C  
ATOM   1034  O   ARG A 134      30.099  10.020 -45.748  1.00 32.07           O  
ATOM   1035  CB  ARG A 134      33.275  10.888 -46.526  1.00 36.62           C  
ATOM   1036  CG  ARG A 134      34.697  10.266 -46.394  1.00 39.35           C  
ATOM   1037  CD  ARG A 134      35.751  11.314 -46.061  1.00 36.81           C  
ATOM   1038  NE  ARG A 134      37.147  10.808 -46.006  1.00 30.81           N  
ATOM   1039  CZ  ARG A 134      37.685  10.162 -44.963  1.00 43.28           C  
ATOM   1040  NH1 ARG A 134      36.947   9.909 -43.893  1.00 33.22           N1+
ATOM   1041  NH2 ARG A 134      38.987   9.847 -44.941  1.00 31.55           N  
ATOM   1042  N   PHE A 135      30.501  11.500 -47.463  1.00 30.87           N  
ATOM   1043  CA  PHE A 135      29.240  12.180 -47.306  1.00 34.79           C  
ATOM   1044  C   PHE A 135      28.056  11.254 -47.560  1.00 29.27           C  
ATOM   1045  O   PHE A 135      27.063  11.311 -46.847  1.00 31.72           O  
ATOM   1046  CB  PHE A 135      29.154  13.353 -48.243  1.00 27.77           C  
ATOM   1047  CG  PHE A 135      27.793  13.931 -48.344  1.00 32.30           C  
ATOM   1048  CD1 PHE A 135      27.158  14.435 -47.210  1.00 31.02           C  
ATOM   1049  CD2 PHE A 135      27.133  13.981 -49.572  1.00 27.80           C  
ATOM   1050  CE1 PHE A 135      25.870  15.000 -47.274  1.00 33.41           C  
ATOM   1051  CE2 PHE A 135      25.834  14.537 -49.674  1.00 25.23           C  
ATOM   1052  CZ  PHE A 135      25.200  15.049 -48.528  1.00 28.55           C  
ATOM   1053  N   ILE A 136      28.159  10.375 -48.551  1.00 36.04           N  
ATOM   1054  CA  ILE A 136      27.016   9.526 -48.806  1.00 42.05           C  
ATOM   1055  C   ILE A 136      26.813   8.698 -47.569  1.00 44.40           C  
ATOM   1056  O   ILE A 136      25.678   8.579 -47.103  1.00 41.59           O  
ATOM   1057  CB  ILE A 136      27.172   8.631 -50.080  1.00 50.94           C  
ATOM   1058  CG1 ILE A 136      27.146   9.529 -51.338  1.00 28.05           C  
ATOM   1059  CG2 ILE A 136      26.003   7.636 -50.160  1.00 42.38           C  
ATOM   1060  CD1 ILE A 136      27.902   9.053 -52.502  1.00 28.02           C  
ATOM   1061  N   GLN A 137      27.901   8.152 -47.027  1.00 44.16           N  
ATOM   1062  CA  GLN A 137      27.821   7.345 -45.810  1.00 43.05           C  
ATOM   1063  C   GLN A 137      27.293   8.150 -44.604  1.00 44.38           C  
ATOM   1064  O   GLN A 137      26.287   7.767 -44.003  1.00 43.19           O  
ATOM   1065  CB  GLN A 137      29.193   6.726 -45.461  1.00 39.39           C  
ATOM   1066  CG  GLN A 137      29.184   6.002 -44.120  1.00 48.20           C  
ATOM   1067  CD  GLN A 137      30.299   4.966 -43.974  1.00 63.13           C  
ATOM   1068  NE2 GLN A 137      30.969   4.648 -45.075  1.00 68.56           N  
ATOM   1069  OE1 GLN A 137      30.546   4.457 -42.881  1.00 60.76           O  
ATOM   1070  N   MET A 138      27.947   9.260 -44.244  1.00 45.81           N  
ATOM   1071  CA  MET A 138      27.481  10.038 -43.080  1.00 41.78           C  
ATOM   1072  C   MET A 138      26.015  10.464 -43.170  1.00 38.20           C  
ATOM   1073  O   MET A 138      25.303  10.471 -42.159  1.00 39.56           O  
ATOM   1074  CB  MET A 138      28.303  11.294 -42.875  1.00 32.72           C  
ATOM   1075  CG  MET A 138      29.754  11.088 -42.876  1.00 41.88           C  
ATOM   1076  SD  MET A 138      30.524  12.628 -42.342  1.00 52.66           S  
ATOM   1077  CE  MET A 138      30.773  12.235 -40.636  1.00 46.46           C  
ATOM   1078  N   TYR A 139      25.568  10.832 -44.369  1.00 30.49           N  
ATOM   1079  CA  TYR A 139      24.191  11.265 -44.541  1.00 39.67           C  
ATOM   1080  C   TYR A 139      23.208  10.093 -44.402  1.00 44.85           C  
ATOM   1081  O   TYR A 139      22.142  10.254 -43.795  1.00 42.49           O  
ATOM   1082  CB  TYR A 139      24.031  11.959 -45.897  1.00 36.45           C  
ATOM   1083  CG  TYR A 139      22.645  12.525 -46.149  1.00 32.94           C  
ATOM   1084  CD1 TYR A 139      21.587  11.691 -46.550  1.00 32.99           C  
ATOM   1085  CD2 TYR A 139      22.414  13.904 -46.039  1.00 25.87           C  
ATOM   1086  CE1 TYR A 139      20.326  12.221 -46.838  1.00 30.16           C  
ATOM   1087  CE2 TYR A 139      21.146  14.469 -46.332  1.00 32.05           C  
ATOM   1088  CZ  TYR A 139      20.129  13.608 -46.713  1.00 35.93           C  
ATOM   1089  OH  TYR A 139      18.910  14.103 -46.891  1.00 35.23           O  
ATOM   1090  N   SER A 140      23.562   8.935 -44.964  1.00 36.30           N  
ATOM   1091  CA  SER A 140      22.711   7.747 -44.857  1.00 39.26           C  
ATOM   1092  C   SER A 140      22.551   7.371 -43.380  1.00 45.90           C  
ATOM   1093  O   SER A 140      21.464   6.999 -42.948  1.00 51.45           O  
ATOM   1094  CB  SER A 140      23.326   6.543 -45.592  1.00 35.86           C  
ATOM   1095  OG  SER A 140      23.410   6.771 -47.008  1.00 38.03           O  
ATOM   1096  N   ASP A 141      23.640   7.464 -42.618  1.00 38.11           N  
ATOM   1097  CA  ASP A 141      23.660   7.114 -41.200  1.00 36.59           C  
ATOM   1098  C   ASP A 141      22.840   8.084 -40.393  1.00 42.18           C  
ATOM   1099  O   ASP A 141      21.809   7.707 -39.816  1.00 37.79           O  
ATOM   1100  CB  ASP A 141      25.114   7.110 -40.707  1.00 34.99           C  
ATOM   1101  CG  ASP A 141      25.218   7.051 -39.207  1.00 52.44           C  
ATOM   1102  OD1 ASP A 141      24.548   6.192 -38.587  1.00 49.63           O  
ATOM   1103  OD2 ASP A 141      25.980   7.878 -38.649  1.00 57.45           O1-
ATOM   1104  N   VAL A 142      23.294   9.342 -40.363  1.00 33.19           N  
ATOM   1105  CA  VAL A 142      22.617  10.402 -39.647  1.00 34.70           C  
ATOM   1106  C   VAL A 142      21.144  10.675 -40.040  1.00 40.70           C  
ATOM   1107  O   VAL A 142      20.229  10.642 -39.169  1.00 32.53           O  
ATOM   1108  CB  VAL A 142      23.419  11.697 -39.790  1.00 35.62           C  
ATOM   1109  CG1 VAL A 142      22.728  12.830 -39.102  1.00 30.73           C  
ATOM   1110  CG2 VAL A 142      24.772  11.497 -39.172  1.00 31.11           C  
ATOM   1111  N   VAL A 143      20.889  10.903 -41.330  1.00 39.31           N  
ATOM   1112  CA  VAL A 143      19.520  11.239 -41.777  1.00 46.05           C  
ATOM   1113  C   VAL A 143      18.501  10.105 -41.791  1.00 52.16           C  
ATOM   1114  O   VAL A 143      17.381  10.264 -41.320  1.00 54.62           O  
ATOM   1115  CB  VAL A 143      19.532  11.892 -43.150  1.00 42.51           C  
ATOM   1116  CG1 VAL A 143      18.137  12.345 -43.508  1.00 45.00           C  
ATOM   1117  CG2 VAL A 143      20.460  13.072 -43.125  1.00 33.81           C  
ATOM   1118  N   MET A 144      18.890   8.978 -42.363  1.00 51.61           N  
ATOM   1119  CA  MET A 144      18.062   7.775 -42.419  1.00 55.50           C  
ATOM   1120  C   MET A 144      18.789   7.019 -41.345  1.00 60.41           C  
ATOM   1121  O   MET A 144      19.494   7.637 -40.554  1.00 66.84           O  
ATOM   1122  CB  MET A 144      18.259   7.106 -43.766  1.00 54.51           C  
ATOM   1123  CG  MET A 144      18.036   8.106 -44.859  1.00 60.68           C  
ATOM   1124  SD  MET A 144      16.304   8.602 -44.907  1.00 75.26           S  
ATOM   1125  CE  MET A 144      16.206   9.978 -43.785  1.00 71.50           C  
ATOM   1126  N   GLU A 145      18.670   5.713 -41.262  1.00 59.40           N  
ATOM   1127  CA  GLU A 145      19.469   5.121 -40.207  1.00 62.53           C  
ATOM   1128  C   GLU A 145      20.082   3.811 -40.614  1.00 65.25           C  
ATOM   1129  O   GLU A 145      20.020   2.820 -39.893  1.00 69.79           O  
ATOM   1130  CB  GLU A 145      18.670   5.014 -38.897  1.00 64.17           C  
ATOM   1131  CG  GLU A 145      18.233   6.388 -38.359  1.00 64.22           C  
ATOM   1132  CD  GLU A 145      17.934   6.400 -36.863  1.00 74.60           C  
ATOM   1133  OE1 GLU A 145      17.913   7.505 -36.258  1.00 74.14           O  
ATOM   1134  OE2 GLU A 145      17.715   5.310 -36.286  1.00 73.65           O1-
ATOM   1135  N   VAL A 146      20.694   3.851 -41.797  1.00 66.77           N  
ATOM   1136  CA  VAL A 146      21.401   2.733 -42.408  1.00 61.65           C  
ATOM   1137  C   VAL A 146      22.654   2.547 -41.546  1.00 62.63           C  
ATOM   1138  O   VAL A 146      23.384   3.500 -41.280  1.00 65.11           O  
ATOM   1139  CB  VAL A 146      21.816   3.096 -43.850  1.00 55.42           C  
ATOM   1140  CG1 VAL A 146      22.114   1.851 -44.639  1.00 63.83           C  
ATOM   1141  CG2 VAL A 146      20.727   3.905 -44.509  1.00 60.27           C  
ATOM   1142  N   PRO A 147      22.912   1.317 -41.092  1.00 66.22           N  
ATOM   1143  CA  PRO A 147      24.077   1.003 -40.246  1.00 67.81           C  
ATOM   1144  C   PRO A 147      25.438   0.981 -40.961  1.00 66.42           C  
ATOM   1145  O   PRO A 147      25.570   0.324 -41.996  1.00 69.21           O  
ATOM   1146  CB  PRO A 147      23.708  -0.358 -39.668  1.00 68.64           C  
ATOM   1147  CG  PRO A 147      22.937  -0.994 -40.828  1.00 67.66           C  
ATOM   1148  CD  PRO A 147      22.053   0.136 -41.299  1.00 56.68           C  
ATOM   1149  N   LYS A 148      26.439   1.675 -40.404  1.00 64.49           N  
ATOM   1150  CA  LYS A 148      27.779   1.719 -41.013  1.00 64.92           C  
ATOM   1151  C   LYS A 148      28.131   0.344 -41.528  1.00 68.56           C  
ATOM   1152  O   LYS A 148      28.804   0.208 -42.549  1.00 66.33           O  
ATOM   1153  CB  LYS A 148      28.876   2.090 -40.014  1.00 62.76           C  
ATOM   1154  CG  LYS A 148      28.498   3.060 -38.957  1.00 70.20           C  
ATOM   1155  CD  LYS A 148      27.983   4.360 -39.503  1.00 71.05           C  
ATOM   1156  CE  LYS A 148      27.707   5.295 -38.335  1.00 71.48           C  
ATOM   1157  NZ  LYS A 148      26.891   4.622 -37.268  1.00 73.40           N1+
ATOM   1158  N   SER A 149      27.692  -0.674 -40.790  1.00 69.80           N  
ATOM   1159  CA  SER A 149      27.951  -2.067 -41.154  1.00 68.72           C  
ATOM   1160  C   SER A 149      27.798  -2.273 -42.659  1.00 69.01           C  
ATOM   1161  O   SER A 149      28.707  -2.814 -43.311  1.00 66.31           O  
ATOM   1162  CB  SER A 149      26.989  -3.006 -40.405  1.00 70.84           C  
ATOM   1163  OG  SER A 149      25.651  -2.875 -40.872  1.00 68.57           O  
ATOM   1164  N   HIS A 150      26.653  -1.847 -43.209  1.00 67.51           N  
ATOM   1165  CA  HIS A 150      26.411  -1.990 -44.649  1.00 65.85           C  
ATOM   1166  C   HIS A 150      27.560  -1.337 -45.437  1.00 62.50           C  
ATOM   1167  O   HIS A 150      28.084  -1.935 -46.377  1.00 63.78           O  
ATOM   1168  CB  HIS A 150      25.069  -1.358 -45.061  1.00 65.71           C  
ATOM   1169  CG  HIS A 150      23.853  -2.073 -44.539  1.00 64.29           C  
ATOM   1170  CD2 HIS A 150      23.723  -3.135 -43.710  1.00 69.70           C  
ATOM   1171  ND1 HIS A 150      22.567  -1.685 -44.863  1.00 57.33           N  
ATOM   1172  CE1 HIS A 150      21.701  -2.474 -44.257  1.00 61.22           C  
ATOM   1173  NE2 HIS A 150      22.376  -3.363 -43.551  1.00 69.15           N  
ATOM   1174  N   PHE A 151      27.960  -0.126 -45.043  1.00 56.11           N  
ATOM   1175  CA  PHE A 151      29.054   0.571 -45.724  1.00 53.01           C  
ATOM   1176  C   PHE A 151      30.445   0.021 -45.415  1.00 56.83           C  
ATOM   1177  O   PHE A 151      31.273  -0.142 -46.320  1.00 57.16           O  
ATOM   1178  CB  PHE A 151      29.004   2.069 -45.417  1.00 44.74           C  
ATOM   1179  CG  PHE A 151      27.773   2.732 -45.938  1.00 46.66           C  
ATOM   1180  CD1 PHE A 151      27.623   2.974 -47.293  1.00 48.63           C  
ATOM   1181  CD2 PHE A 151      26.732   3.061 -45.089  1.00 52.41           C  
ATOM   1182  CE1 PHE A 151      26.451   3.536 -47.807  1.00 44.39           C  
ATOM   1183  CE2 PHE A 151      25.537   3.627 -45.597  1.00 47.94           C  
ATOM   1184  CZ  PHE A 151      25.408   3.861 -46.964  1.00 44.04           C  
ATOM   1185  N   GLU A 152      30.717  -0.285 -44.154  1.00 60.44           N  
ATOM   1186  CA  GLU A 152      32.037  -0.807 -43.805  1.00 60.51           C  
ATOM   1187  C   GLU A 152      32.307  -2.171 -44.439  1.00 59.71           C  
ATOM   1188  O   GLU A 152      33.457  -2.506 -44.762  1.00 55.85           O  
ATOM   1189  CB  GLU A 152      32.196  -0.931 -42.293  1.00 61.29           C  
ATOM   1190  CG  GLU A 152      32.328   0.373 -41.559  1.00 68.22           C  
ATOM   1191  CD  GLU A 152      32.871   0.155 -40.154  1.00 79.00           C  
ATOM   1192  OE1 GLU A 152      34.107  -0.092 -40.028  1.00 76.10           O  
ATOM   1193  OE2 GLU A 152      32.057   0.209 -39.191  1.00 74.03           O1-
ATOM   1194  N   LYS A 153      31.259  -2.972 -44.596  1.00 58.58           N  
ATOM   1195  CA  LYS A 153      31.436  -4.274 -45.223  1.00 59.23           C  
ATOM   1196  C   LYS A 153      31.893  -4.087 -46.677  1.00 55.86           C  
ATOM   1197  O   LYS A 153      32.775  -4.799 -47.163  1.00 64.96           O  
ATOM   1198  CB  LYS A 153      30.129  -5.069 -45.191  0.00 58.75           C  
ATOM   1199  CG  LYS A 153      29.697  -5.505 -43.799  0.00 58.97           C  
ATOM   1200  CD  LYS A 153      28.397  -6.296 -43.841  0.00 58.74           C  
ATOM   1201  CE  LYS A 153      28.548  -7.578 -44.647  0.00 58.61           C  
ATOM   1202  NZ  LYS A 153      27.276  -8.349 -44.707  0.00 58.46           N1+
ATOM   1203  N   ILE A 154      31.305  -3.121 -47.372  1.00 56.37           N  
ATOM   1204  CA  ILE A 154      31.662  -2.896 -48.768  1.00 57.26           C  
ATOM   1205  C   ILE A 154      33.064  -2.314 -48.930  1.00 58.58           C  
ATOM   1206  O   ILE A 154      33.826  -2.761 -49.778  1.00 55.52           O  
ATOM   1207  CB  ILE A 154      30.649  -1.969 -49.458  1.00 55.39           C  
ATOM   1208  CG1 ILE A 154      29.239  -2.502 -49.244  1.00 57.72           C  
ATOM   1209  CG2 ILE A 154      30.920  -1.914 -50.953  1.00 61.31           C  
ATOM   1210  CD1 ILE A 154      28.154  -1.534 -49.656  1.00 65.62           C  
ATOM   1211  N   ILE A 155      33.405  -1.318 -48.121  1.00 56.37           N  
ATOM   1212  CA  ILE A 155      34.723  -0.711 -48.211  1.00 62.44           C  
ATOM   1213  C   ILE A 155      35.779  -1.786 -47.934  1.00 62.56           C  
ATOM   1214  O   ILE A 155      36.847  -1.811 -48.555  1.00 60.95           O  
ATOM   1215  CB  ILE A 155      34.864   0.487 -47.206  1.00 68.11           C  
ATOM   1216  CG1 ILE A 155      35.843   1.520 -47.761  1.00 64.23           C  
ATOM   1217  CG2 ILE A 155      35.338   0.001 -45.827  1.00 65.77           C  
ATOM   1218  CD1 ILE A 155      36.029   2.742 -46.858  1.00 71.09           C  
ATOM   1219  N   ASP A 156      35.480  -2.693 -47.012  1.00 65.50           N  
ATOM   1220  CA  ASP A 156      36.430  -3.751 -46.714  1.00 68.55           C  
ATOM   1221  C   ASP A 156      36.467  -4.796 -47.830  1.00 70.30           C  
ATOM   1222  O   ASP A 156      37.527  -5.363 -48.129  1.00 69.06           O  
ATOM   1223  CB  ASP A 156      36.106  -4.400 -45.376  1.00 67.58           C  
ATOM   1224  CG  ASP A 156      36.333  -3.458 -44.225  1.00 67.50           C  
ATOM   1225  OD1 ASP A 156      37.334  -2.709 -44.269  1.00 69.60           O  
ATOM   1226  OD2 ASP A 156      35.520  -3.472 -43.278  1.00 70.05           O1-
ATOM   1227  N   ALA A 157      35.321  -5.046 -48.455  1.00 69.59           N  
ATOM   1228  CA  ALA A 157      35.287  -6.008 -49.549  1.00 70.51           C  
ATOM   1229  C   ALA A 157      36.258  -5.522 -50.624  1.00 72.74           C  
ATOM   1230  O   ALA A 157      37.162  -6.254 -51.037  1.00 77.62           O  
ATOM   1231  CB  ALA A 157      33.877  -6.115 -50.130  1.00 64.81           C  
ATOM   1232  N   MET A 158      36.071  -4.273 -51.052  1.00 70.36           N  
ATOM   1233  CA  MET A 158      36.895  -3.664 -52.086  1.00 65.72           C  
ATOM   1234  C   MET A 158      38.387  -3.602 -51.769  1.00 68.58           C  
ATOM   1235  O   MET A 158      39.206  -3.918 -52.619  1.00 67.35           O  
ATOM   1236  CB  MET A 158      36.378  -2.258 -52.384  1.00 69.47           C  
ATOM   1237  CG  MET A 158      37.261  -1.456 -53.326  1.00 70.14           C  
ATOM   1238  SD  MET A 158      36.489   0.082 -53.836  1.00 69.91           S  
ATOM   1239  CE  MET A 158      34.882  -0.529 -54.524  1.00 48.27           C  
ATOM   1240  N   LYS A 159      38.753  -3.174 -50.564  1.00 72.05           N  
ATOM   1241  CA  LYS A 159      40.172  -3.099 -50.200  1.00 76.31           C  
ATOM   1242  C   LYS A 159      40.784  -4.500 -50.186  1.00 76.99           C  
ATOM   1243  O   LYS A 159      41.896  -4.729 -50.680  1.00 70.85           O  
ATOM   1244  CB  LYS A 159      40.356  -2.465 -48.813  1.00 73.04           C  
ATOM   1245  CG  LYS A 159      40.393  -0.951 -48.808  1.00 68.07           C  
ATOM   1246  CD  LYS A 159      40.996  -0.438 -47.518  1.00 63.96           C  
ATOM   1247  CE  LYS A 159      40.246  -0.963 -46.314  1.00 69.13           C  
ATOM   1248  NZ  LYS A 159      40.865  -0.477 -45.056  1.00 74.27           N1+
ATOM   1249  N   GLU A 160      40.037  -5.427 -49.599  1.00 76.38           N  
ATOM   1250  CA  GLU A 160      40.457  -6.811 -49.491  1.00 79.85           C  
ATOM   1251  C   GLU A 160      40.532  -7.397 -50.912  1.00 79.09           C  
ATOM   1252  O   GLU A 160      41.485  -8.105 -51.270  1.00 79.19           O  
ATOM   1253  CB  GLU A 160      39.451  -7.553 -48.602  1.00 78.89           C  
ATOM   1254  CG  GLU A 160      39.917  -8.895 -48.101  1.00 78.96           C  
ATOM   1255  CD  GLU A 160      39.707  -9.974 -49.130  1.00 83.91           C  
ATOM   1256  OE1 GLU A 160      38.531 -10.303 -49.427  1.00 86.45           O  
ATOM   1257  OE2 GLU A 160      40.724 -10.483 -49.649  1.00 89.09           O1-
ATOM   1258  N   GLU A 161      39.539  -7.065 -51.728  1.00 75.85           N  
ATOM   1259  CA  GLU A 161      39.497  -7.526 -53.110  1.00 76.38           C  
ATOM   1260  C   GLU A 161      40.727  -6.966 -53.868  1.00 77.73           C  
ATOM   1261  O   GLU A 161      41.439  -7.693 -54.569  1.00 73.77           O  
ATOM   1262  CB  GLU A 161      38.186  -7.047 -53.745  1.00 72.21           C  
ATOM   1263  CG  GLU A 161      37.767  -7.761 -55.020  1.00 75.11           C  
ATOM   1264  CD  GLU A 161      38.542  -7.311 -56.256  1.00 81.48           C  
ATOM   1265  OE1 GLU A 161      38.294  -7.877 -57.339  1.00 81.64           O  
ATOM   1266  OE2 GLU A 161      39.393  -6.394 -56.162  1.00 88.23           O1-
ATOM   1267  N   LYS A 162      40.982  -5.670 -53.702  1.00 80.75           N  
ATOM   1268  CA  LYS A 162      42.109  -5.005 -54.362  1.00 77.86           C  
ATOM   1269  C   LYS A 162      43.454  -5.184 -53.664  1.00 80.31           C  
ATOM   1270  O   LYS A 162      44.417  -4.464 -53.972  1.00 79.11           O  
ATOM   1271  CB  LYS A 162      41.840  -3.511 -54.496  1.00 76.69           C  
ATOM   1272  CG  LYS A 162      40.930  -3.141 -55.639  1.00 77.27           C  
ATOM   1273  CD  LYS A 162      41.211  -1.709 -56.057  1.00 79.80           C  
ATOM   1274  CE  LYS A 162      42.708  -1.516 -56.351  1.00 79.83           C  
ATOM   1275  NZ  LYS A 162      42.995  -0.211 -57.021  1.00 85.56           N1+
ATOM   1276  N   GLY A 163      43.515  -6.127 -52.725  1.00 77.68           N  
ATOM   1277  CA  GLY A 163      44.754  -6.384 -52.010  1.00 80.54           C  
ATOM   1278  C   GLY A 163      45.253  -5.287 -51.079  1.00 83.02           C  
ATOM   1279  O   GLY A 163      46.046  -5.572 -50.175  1.00 86.21           O  
ATOM   1280  N   VAL A 164      44.806  -4.045 -51.283  1.00 80.35           N  
ATOM   1281  CA  VAL A 164      45.241  -2.925 -50.444  1.00 77.98           C  
ATOM   1282  C   VAL A 164      44.941  -3.108 -48.947  1.00 74.07           C  
ATOM   1283  O   VAL A 164      44.005  -3.807 -48.563  1.00 74.92           O  
ATOM   1284  CB  VAL A 164      44.640  -1.577 -50.941  1.00 76.46           C  
ATOM   1285  CG1 VAL A 164      45.358  -1.145 -52.193  1.00 73.12           C  
ATOM   1286  CG2 VAL A 164      43.135  -1.724 -51.226  1.00 74.36           C  
ATOM   1287  N   HIS A 165      45.749  -2.471 -48.107  1.00 77.07           N  
ATOM   1288  CA  HIS A 165      45.593  -2.584 -46.661  1.00 78.83           C  
ATOM   1289  C   HIS A 165      44.986  -1.353 -45.997  1.00 76.85           C  
ATOM   1290  O   HIS A 165      44.666  -1.390 -44.807  1.00 74.08           O  
ATOM   1291  CB  HIS A 165      46.950  -2.913 -46.014  1.00 79.90           C  
ATOM   1292  CG  HIS A 165      47.450  -4.295 -46.324  1.00 85.15           C  
ATOM   1293  CD2 HIS A 165      46.803  -5.400 -46.777  1.00 87.85           C  
ATOM   1294  ND1 HIS A 165      48.766  -4.671 -46.147  1.00 85.74           N  
ATOM   1295  CE1 HIS A 165      48.907  -5.945 -46.477  1.00 86.32           C  
ATOM   1296  NE2 HIS A 165      47.731  -6.412 -46.864  1.00 84.22           N  
ATOM   1297  N   PHE A 166      44.819  -0.265 -46.742  1.00 71.82           N  
ATOM   1298  CA  PHE A 166      44.238   0.916 -46.125  1.00 71.09           C  
ATOM   1299  C   PHE A 166      43.270   1.717 -46.975  1.00 70.03           C  
ATOM   1300  O   PHE A 166      43.361   1.750 -48.214  1.00 67.07           O  
ATOM   1301  CB  PHE A 166      45.338   1.848 -45.592  1.00 68.26           C  
ATOM   1302  CG  PHE A 166      45.786   1.514 -44.185  1.00 76.50           C  
ATOM   1303  CD1 PHE A 166      44.859   1.488 -43.126  1.00 73.82           C  
ATOM   1304  CD2 PHE A 166      47.125   1.213 -43.911  1.00 67.23           C  
ATOM   1305  CE1 PHE A 166      45.264   1.159 -41.807  1.00 74.78           C  
ATOM   1306  CE2 PHE A 166      47.537   0.887 -42.604  1.00 71.93           C  
ATOM   1307  CZ  PHE A 166      46.605   0.860 -41.549  1.00 71.04           C  
ATOM   1308  N   ASP A 167      42.317   2.333 -46.278  1.00 62.50           N  
ATOM   1309  CA  ASP A 167      41.323   3.185 -46.902  1.00 67.63           C  
ATOM   1310  C   ASP A 167      42.086   4.153 -47.802  1.00 63.36           C  
ATOM   1311  O   ASP A 167      41.687   4.443 -48.924  1.00 60.61           O  
ATOM   1312  CB  ASP A 167      40.591   3.987 -45.828  1.00 69.63           C  
ATOM   1313  CG  ASP A 167      39.344   3.312 -45.346  1.00 69.31           C  
ATOM   1314  OD1 ASP A 167      39.247   2.071 -45.453  1.00 71.65           O  
ATOM   1315  OD2 ASP A 167      38.458   4.038 -44.847  1.00 68.78           O1-
ATOM   1316  N   THR A 168      43.203   4.639 -47.288  1.00 55.92           N  
ATOM   1317  CA  THR A 168      44.028   5.578 -48.021  1.00 65.03           C  
ATOM   1318  C   THR A 168      44.640   5.010 -49.335  1.00 62.96           C  
ATOM   1319  O   THR A 168      45.061   5.770 -50.209  1.00 52.12           O  
ATOM   1320  CB  THR A 168      45.138   6.102 -47.081  1.00 69.44           C  
ATOM   1321  CG2 THR A 168      46.166   5.007 -46.802  1.00 66.83           C  
ATOM   1322  OG1 THR A 168      45.772   7.244 -47.674  1.00 78.95           O  
ATOM   1323  N   ASP A 169      44.667   3.686 -49.485  1.00 62.99           N  
ATOM   1324  CA  ASP A 169      45.244   3.063 -50.686  1.00 64.31           C  
ATOM   1325  C   ASP A 169      44.237   2.809 -51.798  1.00 65.20           C  
ATOM   1326  O   ASP A 169      44.426   1.894 -52.615  1.00 64.87           O  
ATOM   1327  CB  ASP A 169      45.916   1.724 -50.353  1.00 65.12           C  
ATOM   1328  CG  ASP A 169      47.152   1.874 -49.479  1.00 68.43           C  
ATOM   1329  OD1 ASP A 169      48.036   2.718 -49.789  1.00 58.81           O  
ATOM   1330  OD2 ASP A 169      47.227   1.119 -48.481  1.00 65.95           O1-
ATOM   1331  N   LEU A 170      43.159   3.588 -51.815  1.00 64.59           N  
ATOM   1332  CA  LEU A 170      42.134   3.447 -52.843  1.00 62.08           C  
ATOM   1333  C   LEU A 170      42.352   4.528 -53.877  1.00 59.78           C  
ATOM   1334  O   LEU A 170      42.624   5.691 -53.545  1.00 61.88           O  
ATOM   1335  CB  LEU A 170      40.722   3.570 -52.253  1.00 54.05           C  
ATOM   1336  CG  LEU A 170      40.324   2.417 -51.334  1.00 65.30           C  
ATOM   1337  CD1 LEU A 170      38.918   2.675 -50.834  1.00 60.71           C  
ATOM   1338  CD2 LEU A 170      40.386   1.076 -52.070  1.00 49.41           C  
ATOM   1339  N   THR A 171      42.234   4.119 -55.130  1.00 51.00           N  
ATOM   1340  CA  THR A 171      42.404   4.993 -56.258  1.00 57.26           C  
ATOM   1341  C   THR A 171      41.166   5.839 -56.443  1.00 58.13           C  
ATOM   1342  O   THR A 171      40.084   5.462 -55.988  1.00 47.79           O  
ATOM   1343  CB  THR A 171      42.594   4.163 -57.538  1.00 57.27           C  
ATOM   1344  CG2 THR A 171      42.478   5.022 -58.782  1.00 58.86           C  
ATOM   1345  OG1 THR A 171      43.879   3.550 -57.497  1.00 68.35           O  
ATOM   1346  N   ALA A 172      41.341   6.978 -57.106  1.00 51.14           N  
ATOM   1347  CA  ALA A 172      40.223   7.825 -57.439  1.00 56.78           C  
ATOM   1348  C   ALA A 172      39.217   6.927 -58.189  1.00 52.80           C  
ATOM   1349  O   ALA A 172      37.997   7.126 -58.118  1.00 45.49           O  
ATOM   1350  CB  ALA A 172      40.691   8.964 -58.340  1.00 51.21           C  
ATOM   1351  N   ASP A 173      39.728   5.916 -58.891  1.00 54.26           N  
ATOM   1352  CA  ASP A 173      38.857   5.001 -59.628  1.00 57.90           C  
ATOM   1353  C   ASP A 173      38.045   4.113 -58.728  1.00 57.28           C  
ATOM   1354  O   ASP A 173      36.852   3.898 -58.979  1.00 49.26           O  
ATOM   1355  CB  ASP A 173      39.647   4.104 -60.573  1.00 62.42           C  
ATOM   1356  CG  ASP A 173      40.003   4.808 -61.866  1.00 76.67           C  
ATOM   1357  OD1 ASP A 173      39.158   5.628 -62.327  1.00 79.20           O  
ATOM   1358  OD2 ASP A 173      41.108   4.538 -62.416  1.00 70.68           O1-
ATOM   1359  N   ASP A 174      38.688   3.584 -57.687  1.00 59.67           N  
ATOM   1360  CA  ASP A 174      37.977   2.720 -56.740  1.00 64.05           C  
ATOM   1361  C   ASP A 174      36.903   3.499 -55.972  1.00 61.03           C  
ATOM   1362  O   ASP A 174      35.811   2.981 -55.706  1.00 59.62           O  
ATOM   1363  CB  ASP A 174      38.947   2.111 -55.745  1.00 65.28           C  
ATOM   1364  CG  ASP A 174      40.106   1.431 -56.421  1.00 71.25           C  
ATOM   1365  OD1 ASP A 174      39.850   0.645 -57.360  1.00 70.14           O  
ATOM   1366  OD2 ASP A 174      41.258   1.681 -56.007  1.00 68.22           O1-
ATOM   1367  N   LEU A 175      37.234   4.743 -55.632  1.00 50.75           N  
ATOM   1368  CA  LEU A 175      36.349   5.618 -54.886  1.00 51.01           C  
ATOM   1369  C   LEU A 175      35.119   6.005 -55.680  1.00 49.53           C  
ATOM   1370  O   LEU A 175      34.046   6.167 -55.101  1.00 42.63           O  
ATOM   1371  CB  LEU A 175      37.097   6.882 -54.437  1.00 49.57           C  
ATOM   1372  CG  LEU A 175      38.327   6.621 -53.559  1.00 44.52           C  
ATOM   1373  CD1 LEU A 175      38.971   7.940 -53.131  1.00 48.32           C  
ATOM   1374  CD2 LEU A 175      37.935   5.800 -52.373  1.00 47.50           C  
ATOM   1375  N   LYS A 176      35.240   6.159 -56.997  1.00 45.27           N  
ATOM   1376  CA  LYS A 176      34.041   6.527 -57.749  1.00 49.67           C  
ATOM   1377  C   LYS A 176      33.175   5.302 -57.636  1.00 44.28           C  
ATOM   1378  O   LYS A 176      31.977   5.397 -57.386  1.00 48.12           O  
ATOM   1379  CB  LYS A 176      34.330   6.798 -59.231  1.00 57.64           C  
ATOM   1380  CG  LYS A 176      35.253   7.963 -59.488  1.00 68.87           C  
ATOM   1381  CD  LYS A 176      35.326   8.339 -60.965  1.00 68.44           C  
ATOM   1382  CE  LYS A 176      36.560   9.217 -61.233  1.00 67.40           C  
ATOM   1383  NZ  LYS A 176      36.674   9.672 -62.647  1.00 66.71           N1+
ATOM   1384  N   GLU A 177      33.818   4.147 -57.800  1.00 46.81           N  
ATOM   1385  CA  GLU A 177      33.151   2.844 -57.717  1.00 52.24           C  
ATOM   1386  C   GLU A 177      32.425   2.688 -56.370  1.00 53.55           C  
ATOM   1387  O   GLU A 177      31.196   2.405 -56.311  1.00 43.84           O  
ATOM   1388  CB  GLU A 177      34.201   1.736 -57.854  1.00 56.84           C  
ATOM   1389  CG  GLU A 177      33.720   0.439 -58.511  1.00 70.33           C  
ATOM   1390  CD  GLU A 177      33.550   0.578 -60.036  1.00 78.40           C  
ATOM   1391  OE1 GLU A 177      32.518   1.161 -60.477  1.00 74.68           O  
ATOM   1392  OE2 GLU A 177      34.458   0.116 -60.786  1.00 77.92           O1-
ATOM   1393  N   LEU A 178      33.214   2.870 -55.301  1.00 47.98           N  
ATOM   1394  CA  LEU A 178      32.745   2.768 -53.922  1.00 47.72           C  
ATOM   1395  C   LEU A 178      31.504   3.645 -53.674  1.00 53.22           C  
ATOM   1396  O   LEU A 178      30.515   3.175 -53.075  1.00 47.50           O  
ATOM   1397  CB  LEU A 178      33.903   3.108 -52.941  1.00 45.00           C  
ATOM   1398  CG  LEU A 178      33.671   2.909 -51.414  1.00 46.24           C  
ATOM   1399  CD1 LEU A 178      33.061   1.537 -51.176  1.00 44.74           C  
ATOM   1400  CD2 LEU A 178      34.999   3.052 -50.591  1.00 34.70           C  
ATOM   1401  N   ALA A 179      31.542   4.899 -54.149  1.00 46.68           N  
ATOM   1402  CA  ALA A 179      30.419   5.824 -53.992  1.00 45.25           C  
ATOM   1403  C   ALA A 179      29.159   5.245 -54.630  1.00 50.51           C  
ATOM   1404  O   ALA A 179      28.065   5.259 -54.038  1.00 49.27           O  
ATOM   1405  CB  ALA A 179      30.742   7.122 -54.644  1.00 31.11           C  
ATOM   1406  N   GLU A 180      29.292   4.752 -55.857  1.00 54.56           N  
ATOM   1407  CA  GLU A 180      28.122   4.187 -56.484  1.00 56.44           C  
ATOM   1408  C   GLU A 180      27.570   3.041 -55.636  1.00 57.72           C  
ATOM   1409  O   GLU A 180      26.355   2.977 -55.436  1.00 56.94           O  
ATOM   1410  CB  GLU A 180      28.423   3.735 -57.903  1.00 63.84           C  
ATOM   1411  CG  GLU A 180      27.769   4.645 -58.941  1.00 69.49           C  
ATOM   1412  CD  GLU A 180      26.294   4.970 -58.618  1.00 79.27           C  
ATOM   1413  OE1 GLU A 180      25.479   4.032 -58.390  1.00 71.13           O  
ATOM   1414  OE2 GLU A 180      25.952   6.180 -58.597  1.00 83.24           O1-
ATOM   1415  N   LYS A 181      28.430   2.159 -55.113  1.00 54.39           N  
ATOM   1416  CA  LYS A 181      27.919   1.065 -54.269  1.00 56.47           C  
ATOM   1417  C   LYS A 181      27.220   1.694 -53.051  1.00 59.10           C  
ATOM   1418  O   LYS A 181      26.135   1.253 -52.619  1.00 57.90           O  
ATOM   1419  CB  LYS A 181      29.056   0.139 -53.821  1.00 51.05           C  
ATOM   1420  CG  LYS A 181      29.821  -0.440 -54.984  1.00 47.41           C  
ATOM   1421  CD  LYS A 181      30.831  -1.476 -54.536  1.00 51.26           C  
ATOM   1422  CE  LYS A 181      31.594  -2.058 -55.712  0.00 51.71           C  
ATOM   1423  NZ  LYS A 181      32.589  -3.074 -55.270  0.00 52.18           N1+
ATOM   1424  N   PHE A 182      27.829   2.750 -52.513  1.00 50.52           N  
ATOM   1425  CA  PHE A 182      27.236   3.440 -51.376  1.00 46.53           C  
ATOM   1426  C   PHE A 182      25.858   4.013 -51.705  1.00 45.37           C  
ATOM   1427  O   PHE A 182      24.944   3.945 -50.889  1.00 41.93           O  
ATOM   1428  CB  PHE A 182      28.172   4.551 -50.879  1.00 42.72           C  
ATOM   1429  CG  PHE A 182      29.286   4.055 -50.004  1.00 44.18           C  
ATOM   1430  CD1 PHE A 182      29.576   2.696 -49.925  1.00 39.70           C  
ATOM   1431  CD2 PHE A 182      30.040   4.945 -49.245  1.00 44.52           C  
ATOM   1432  CE1 PHE A 182      30.612   2.225 -49.106  1.00 36.70           C  
ATOM   1433  CE2 PHE A 182      31.072   4.502 -48.433  1.00 42.86           C  
ATOM   1434  CZ  PHE A 182      31.363   3.131 -48.354  1.00 46.57           C  
ATOM   1435  N   LYS A 183      25.695   4.586 -52.885  1.00 44.40           N  
ATOM   1436  CA  LYS A 183      24.401   5.145 -53.241  1.00 47.42           C  
ATOM   1437  C   LYS A 183      23.425   4.006 -53.411  1.00 53.95           C  
ATOM   1438  O   LYS A 183      22.243   4.143 -53.101  1.00 53.02           O  
ATOM   1439  CB  LYS A 183      24.476   5.918 -54.549  1.00 51.18           C  
ATOM   1440  CG  LYS A 183      25.396   7.125 -54.518  1.00 59.12           C  
ATOM   1441  CD  LYS A 183      25.351   7.853 -55.862  1.00 52.33           C  
ATOM   1442  CE  LYS A 183      23.953   8.353 -56.135  1.00 55.53           C  
ATOM   1443  NZ  LYS A 183      23.795   9.059 -57.437  1.00 60.39           N1+
ATOM   1444  N   ALA A 184      23.919   2.879 -53.922  1.00 52.32           N  
ATOM   1445  CA  ALA A 184      23.046   1.721 -54.130  1.00 62.11           C  
ATOM   1446  C   ALA A 184      22.465   1.316 -52.779  1.00 57.90           C  
ATOM   1447  O   ALA A 184      21.278   1.012 -52.669  1.00 62.75           O  
ATOM   1448  CB  ALA A 184      23.821   0.556 -54.767  1.00 42.25           C  
ATOM   1449  N   VAL A 185      23.311   1.341 -51.750  1.00 60.46           N  
ATOM   1450  CA  VAL A 185      22.886   1.001 -50.389  1.00 53.31           C  
ATOM   1451  C   VAL A 185      21.731   1.889 -49.965  1.00 50.25           C  
ATOM   1452  O   VAL A 185      20.651   1.394 -49.669  1.00 51.25           O  
ATOM   1453  CB  VAL A 185      24.055   1.145 -49.385  1.00 54.04           C  
ATOM   1454  CG1 VAL A 185      23.540   1.121 -47.934  1.00 45.39           C  
ATOM   1455  CG2 VAL A 185      25.060   0.024 -49.618  1.00 53.83           C  
ATOM   1456  N   TYR A 186      21.948   3.203 -49.946  1.00 52.76           N  
ATOM   1457  CA  TYR A 186      20.890   4.127 -49.550  1.00 51.99           C  
ATOM   1458  C   TYR A 186      19.579   3.864 -50.289  1.00 54.55           C  
ATOM   1459  O   TYR A 186      18.515   3.899 -49.677  1.00 48.61           O  
ATOM   1460  CB  TYR A 186      21.317   5.591 -49.770  1.00 52.53           C  
ATOM   1461  CG  TYR A 186      20.233   6.634 -49.512  1.00 50.21           C  
ATOM   1462  CD1 TYR A 186      19.270   6.917 -50.475  1.00 51.25           C  
ATOM   1463  CD2 TYR A 186      20.211   7.384 -48.326  1.00 49.41           C  
ATOM   1464  CE1 TYR A 186      18.315   7.930 -50.278  1.00 43.69           C  
ATOM   1465  CE2 TYR A 186      19.256   8.406 -48.121  1.00 45.05           C  
ATOM   1466  CZ  TYR A 186      18.319   8.669 -49.107  1.00 48.42           C  
ATOM   1467  OH  TYR A 186      17.385   9.683 -48.941  1.00 56.81           O  
ATOM   1468  N   LYS A 187      19.649   3.616 -51.594  1.00 55.81           N  
ATOM   1469  CA  LYS A 187      18.435   3.364 -52.357  1.00 64.33           C  
ATOM   1470  C   LYS A 187      17.865   1.993 -51.932  1.00 70.71           C  
ATOM   1471  O   LYS A 187      16.660   1.855 -51.657  1.00 69.21           O  
ATOM   1472  CB  LYS A 187      18.754   3.398 -53.855  1.00 65.91           C  
ATOM   1473  CG  LYS A 187      17.541   3.575 -54.722  1.00 62.51           C  
ATOM   1474  CD  LYS A 187      17.863   3.455 -56.191  1.00 52.81           C  
ATOM   1475  CE  LYS A 187      16.559   3.544 -56.984  1.00 62.20           C  
ATOM   1476  NZ  LYS A 187      16.691   3.399 -58.457  1.00 61.88           N1+
ATOM   1477  N   GLU A 188      18.758   1.001 -51.859  1.00 72.45           N  
ATOM   1478  CA  GLU A 188      18.434  -0.364 -51.450  1.00 69.02           C  
ATOM   1479  C   GLU A 188      17.924  -0.339 -50.021  1.00 72.49           C  
ATOM   1480  O   GLU A 188      17.827  -1.380 -49.360  1.00 72.89           O  
ATOM   1481  CB  GLU A 188      19.692  -1.230 -51.512  1.00 74.71           C  
ATOM   1482  CG  GLU A 188      19.583  -2.610 -50.857  1.00 73.72           C  
ATOM   1483  CD  GLU A 188      18.650  -3.542 -51.608  1.00 80.64           C  
ATOM   1484  OE1 GLU A 188      18.849  -3.722 -52.835  1.00 78.66           O  
ATOM   1485  OE2 GLU A 188      17.719  -4.092 -50.972  1.00 83.95           O1-
ATOM   1486  N   ALA A 189      17.618   0.863 -49.545  1.00 72.35           N  
ATOM   1487  CA  ALA A 189      17.119   1.047 -48.195  1.00 71.16           C  
ATOM   1488  C   ALA A 189      16.014   2.076 -48.148  1.00 71.23           C  
ATOM   1489  O   ALA A 189      15.219   2.078 -47.214  1.00 74.19           O  
ATOM   1490  CB  ALA A 189      18.254   1.467 -47.268  1.00 71.03           C  
ATOM   1491  N   MET A 190      15.967   2.956 -49.144  1.00 73.57           N  
ATOM   1492  CA  MET A 190      14.946   4.000 -49.196  1.00 76.09           C  
ATOM   1493  C   MET A 190      13.746   3.622 -50.047  1.00 80.15           C  
ATOM   1494  O   MET A 190      13.109   4.479 -50.690  1.00 78.16           O  
ATOM   1495  CB  MET A 190      15.538   5.299 -49.710  1.00 72.12           C  
ATOM   1496  CG  MET A 190      16.404   5.969 -48.690  1.00 74.91           C  
ATOM   1497  SD  MET A 190      15.603   5.901 -47.109  1.00 73.37           S  
ATOM   1498  CE  MET A 190      16.513   4.499 -46.369  1.00 63.26           C  
ATOM   1499  N   ASN A 191      13.445   2.328 -50.036  1.00 80.54           N  
ATOM   1500  CA  ASN A 191      12.317   1.792 -50.784  1.00 81.95           C  
ATOM   1501  C   ASN A 191      12.425   2.249 -52.235  1.00 79.49           C  
ATOM   1502  O   ASN A 191      11.414   2.581 -52.870  1.00 81.19           O  
ATOM   1503  CB  ASN A 191      11.001   2.290 -50.172  1.00 80.23           C  
ATOM   1504  CG  ASN A 191       9.852   1.323 -50.392  1.00 83.85           C  
ATOM   1505  ND2 ASN A 191      10.178   0.061 -50.695  1.00 75.30           N  
ATOM   1506  OD1 ASN A 191       8.678   1.703 -50.275  1.00 84.81           O  
ATOM   1507  N   GLY A 192      13.658   2.283 -52.744  1.00 75.75           N  
ATOM   1508  CA  GLY A 192      13.872   2.698 -54.117  1.00 74.97           C  
ATOM   1509  C   GLY A 192      14.166   4.175 -54.358  1.00 70.78           C  
ATOM   1510  O   GLY A 192      14.405   4.568 -55.499  1.00 62.91           O  
ATOM   1511  N   GLU A 193      14.137   5.009 -53.322  1.00 70.77           N  
ATOM   1512  CA  GLU A 193      14.446   6.423 -53.544  1.00 71.23           C  
ATOM   1513  C   GLU A 193      15.969   6.622 -53.749  1.00 69.15           C  
ATOM   1514  O   GLU A 193      16.787   5.869 -53.197  1.00 65.37           O  
ATOM   1515  CB  GLU A 193      13.958   7.278 -52.378  1.00 68.84           C  
ATOM   1516  CG  GLU A 193      14.196   8.757 -52.637  1.00 75.34           C  
ATOM   1517  CD  GLU A 193      13.699   9.654 -51.517  1.00 82.85           C  
ATOM   1518  OE1 GLU A 193      12.472   9.638 -51.237  1.00 80.46           O  
ATOM   1519  OE2 GLU A 193      14.541  10.376 -50.922  1.00 85.93           O1-
ATOM   1520  N   GLU A 194      16.355   7.616 -54.548  1.00 65.28           N  
ATOM   1521  CA  GLU A 194      17.771   7.831 -54.783  1.00 59.71           C  
ATOM   1522  C   GLU A 194      18.297   8.873 -53.809  1.00 57.09           C  
ATOM   1523  O   GLU A 194      17.544   9.751 -53.372  1.00 53.82           O  
ATOM   1524  CB  GLU A 194      18.030   8.283 -56.232  1.00 64.13           C  
ATOM   1525  CG  GLU A 194      17.860   9.799 -56.504  1.00 68.78           C  
ATOM   1526  CD  GLU A 194      18.431  10.251 -57.875  1.00 75.26           C  
ATOM   1527  OE1 GLU A 194      19.658  10.066 -58.121  1.00 63.41           O  
ATOM   1528  OE2 GLU A 194      17.645  10.796 -58.699  1.00 74.01           O1-
ATOM   1529  N   PHE A 195      19.588   8.754 -53.476  1.00 53.07           N  
ATOM   1530  CA  PHE A 195      20.276   9.684 -52.581  1.00 46.01           C  
ATOM   1531  C   PHE A 195      20.001  11.093 -53.115  1.00 39.14           C  
ATOM   1532  O   PHE A 195      20.208  11.355 -54.277  1.00 45.29           O  
ATOM   1533  CB  PHE A 195      21.768   9.363 -52.595  1.00 48.52           C  
ATOM   1534  CG  PHE A 195      22.585  10.184 -51.631  1.00 45.58           C  
ATOM   1535  CD1 PHE A 195      23.015  11.464 -51.974  1.00 44.62           C  
ATOM   1536  CD2 PHE A 195      22.921   9.671 -50.386  1.00 41.18           C  
ATOM   1537  CE1 PHE A 195      23.771  12.220 -51.094  1.00 42.02           C  
ATOM   1538  CE2 PHE A 195      23.680  10.419 -49.490  1.00 44.28           C  
ATOM   1539  CZ  PHE A 195      24.109  11.697 -49.841  1.00 48.66           C  
ATOM   1540  N   PRO A 196      19.517  12.020 -52.263  1.00 45.94           N  
ATOM   1541  CA  PRO A 196      19.233  13.384 -52.757  1.00 44.60           C  
ATOM   1542  C   PRO A 196      20.378  14.060 -53.466  1.00 38.38           C  
ATOM   1543  O   PRO A 196      21.496  14.146 -52.947  1.00 33.01           O  
ATOM   1544  CB  PRO A 196      18.807  14.146 -51.522  1.00 33.29           C  
ATOM   1545  CG  PRO A 196      19.609  13.452 -50.447  1.00 52.26           C  
ATOM   1546  CD  PRO A 196      19.435  11.967 -50.795  1.00 34.50           C  
ATOM   1547  N   GLN A 197      20.069  14.519 -54.673  1.00 33.58           N  
ATOM   1548  CA  GLN A 197      21.023  15.183 -55.521  1.00 36.83           C  
ATOM   1549  C   GLN A 197      20.979  16.688 -55.368  1.00 34.85           C  
ATOM   1550  O   GLN A 197      21.976  17.349 -55.632  1.00 38.14           O  
ATOM   1551  CB  GLN A 197      20.805  14.752 -56.978  1.00 37.61           C  
ATOM   1552  CG  GLN A 197      21.121  13.293 -57.201  1.00 32.79           C  
ATOM   1553  CD  GLN A 197      22.617  12.999 -57.031  1.00 37.37           C  
ATOM   1554  NE2 GLN A 197      22.927  11.815 -56.532  1.00 41.59           N  
ATOM   1555  OE1 GLN A 197      23.478  13.821 -57.370  1.00 38.10           O  
ATOM   1556  N   GLU A 198      19.859  17.251 -54.928  1.00 29.91           N  
ATOM   1557  CA  GLU A 198      19.842  18.707 -54.753  1.00 36.18           C  
ATOM   1558  C   GLU A 198      20.503  19.177 -53.441  1.00 41.22           C  
ATOM   1559  O   GLU A 198      20.148  18.759 -52.324  1.00 29.28           O  
ATOM   1560  CB  GLU A 198      18.416  19.247 -54.814  1.00 39.15           C  
ATOM   1561  CG  GLU A 198      17.800  19.200 -56.197  1.00 50.73           C  
ATOM   1562  CD  GLU A 198      18.633  19.953 -57.234  1.00 54.52           C  
ATOM   1563  OE1 GLU A 198      19.095  21.079 -56.950  1.00 50.59           O  
ATOM   1564  OE2 GLU A 198      18.821  19.415 -58.347  1.00 68.63           O1-
ATOM   1565  N   PRO A 199      21.516  20.027 -53.563  1.00 40.80           N  
ATOM   1566  CA  PRO A 199      22.161  20.504 -52.336  1.00 41.40           C  
ATOM   1567  C   PRO A 199      21.150  21.007 -51.288  1.00 42.06           C  
ATOM   1568  O   PRO A 199      21.263  20.699 -50.083  1.00 34.44           O  
ATOM   1569  CB  PRO A 199      23.095  21.618 -52.839  1.00 43.51           C  
ATOM   1570  CG  PRO A 199      22.777  21.727 -54.371  1.00 44.63           C  
ATOM   1571  CD  PRO A 199      22.311  20.355 -54.740  1.00 39.87           C  
ATOM   1572  N   LYS A 200      20.156  21.770 -51.733  1.00 40.37           N  
ATOM   1573  CA  LYS A 200      19.174  22.287 -50.782  1.00 39.77           C  
ATOM   1574  C   LYS A 200      18.365  21.208 -50.085  1.00 37.97           C  
ATOM   1575  O   LYS A 200      18.119  21.334 -48.901  1.00 38.55           O  
ATOM   1576  CB  LYS A 200      18.272  23.319 -51.428  1.00 48.07           C  
ATOM   1577  CG  LYS A 200      18.952  24.690 -51.511  1.00 44.58           C  
ATOM   1578  CD  LYS A 200      18.083  25.720 -52.239  1.00 49.70           C  
ATOM   1579  CE  LYS A 200      18.718  27.108 -52.111  1.00 60.60           C  
ATOM   1580  NZ  LYS A 200      17.831  28.248 -52.570  1.00 52.72           N1+
ATOM   1581  N   ASP A 201      17.964  20.150 -50.800  1.00 32.45           N  
ATOM   1582  CA  ASP A 201      17.255  19.051 -50.155  1.00 38.38           C  
ATOM   1583  C   ASP A 201      18.147  18.354 -49.101  1.00 32.54           C  
ATOM   1584  O   ASP A 201      17.676  17.900 -48.052  1.00 30.15           O  
ATOM   1585  CB  ASP A 201      16.840  17.999 -51.180  1.00 27.17           C  
ATOM   1586  CG  ASP A 201      15.809  18.501 -52.135  1.00 41.97           C  
ATOM   1587  OD1 ASP A 201      15.294  19.617 -51.919  1.00 36.87           O  
ATOM   1588  OD2 ASP A 201      15.523  17.769 -53.103  1.00 41.49           O1-
ATOM   1589  N   GLN A 202      19.432  18.229 -49.409  1.00 38.99           N  
ATOM   1590  CA  GLN A 202      20.377  17.601 -48.474  1.00 28.91           C  
ATOM   1591  C   GLN A 202      20.461  18.465 -47.212  1.00 31.67           C  
ATOM   1592  O   GLN A 202      20.506  17.974 -46.114  1.00 27.94           O  
ATOM   1593  CB  GLN A 202      21.783  17.518 -49.098  1.00 31.96           C  
ATOM   1594  CG  GLN A 202      21.876  16.799 -50.457  1.00 37.48           C  
ATOM   1595  CD  GLN A 202      23.305  16.818 -51.014  1.00 35.63           C  
ATOM   1596  NE2 GLN A 202      23.646  15.867 -51.867  1.00 29.44           N  
ATOM   1597  OE1 GLN A 202      24.074  17.686 -50.665  1.00 32.25           O  
ATOM   1598  N   LEU A 203      20.499  19.771 -47.378  1.00 25.48           N  
ATOM   1599  CA  LEU A 203      20.626  20.588 -46.206  1.00 23.03           C  
ATOM   1600  C   LEU A 203      19.374  20.455 -45.337  1.00 34.14           C  
ATOM   1601  O   LEU A 203      19.476  20.205 -44.133  1.00 27.54           O  
ATOM   1602  CB  LEU A 203      20.861  22.044 -46.642  1.00 22.25           C  
ATOM   1603  CG  LEU A 203      20.964  23.056 -45.539  1.00 25.99           C  
ATOM   1604  CD1 LEU A 203      22.146  22.759 -44.591  1.00 28.06           C  
ATOM   1605  CD2 LEU A 203      21.115  24.413 -46.196  1.00 24.71           C  
ATOM   1606  N   MET A 204      18.190  20.532 -45.950  1.00 32.67           N  
ATOM   1607  CA  MET A 204      16.977  20.446 -45.168  1.00 30.22           C  
ATOM   1608  C   MET A 204      16.811  19.080 -44.574  1.00 33.91           C  
ATOM   1609  O   MET A 204      16.389  18.955 -43.403  1.00 32.85           O  
ATOM   1610  CB  MET A 204      15.763  20.843 -45.991  1.00 30.06           C  
ATOM   1611  CG  MET A 204      15.739  22.328 -46.384  1.00 39.77           C  
ATOM   1612  SD  MET A 204      16.093  23.478 -45.026  1.00 54.49           S  
ATOM   1613  CE  MET A 204      17.823  23.601 -45.180  1.00 62.63           C  
ATOM   1614  N   GLY A 205      17.168  18.053 -45.336  1.00 27.45           N  
ATOM   1615  CA  GLY A 205      17.050  16.714 -44.777  1.00 27.75           C  
ATOM   1616  C   GLY A 205      17.937  16.581 -43.524  1.00 38.18           C  
ATOM   1617  O   GLY A 205      17.542  16.000 -42.506  1.00 28.94           O  
ATOM   1618  N   ALA A 206      19.144  17.144 -43.575  1.00 38.85           N  
ATOM   1619  CA  ALA A 206      20.037  17.058 -42.430  1.00 35.26           C  
ATOM   1620  C   ALA A 206      19.494  17.893 -41.243  1.00 38.60           C  
ATOM   1621  O   ALA A 206      19.560  17.475 -40.087  1.00 27.67           O  
ATOM   1622  CB  ALA A 206      21.431  17.545 -42.837  1.00 37.19           C  
ATOM   1623  N   VAL A 207      18.978  19.089 -41.531  1.00 30.71           N  
ATOM   1624  CA  VAL A 207      18.460  19.929 -40.482  1.00 31.37           C  
ATOM   1625  C   VAL A 207      17.283  19.248 -39.777  1.00 29.74           C  
ATOM   1626  O   VAL A 207      17.203  19.243 -38.535  1.00 30.76           O  
ATOM   1627  CB  VAL A 207      18.021  21.317 -41.069  1.00 37.82           C  
ATOM   1628  CG1 VAL A 207      16.956  21.996 -40.165  1.00 31.38           C  
ATOM   1629  CG2 VAL A 207      19.231  22.188 -41.201  1.00 28.01           C  
ATOM   1630  N   LYS A 208      16.379  18.660 -40.565  1.00 38.42           N  
ATOM   1631  CA  LYS A 208      15.213  17.985 -40.019  1.00 38.70           C  
ATOM   1632  C   LYS A 208      15.670  16.789 -39.239  1.00 37.93           C  
ATOM   1633  O   LYS A 208      15.112  16.481 -38.169  1.00 33.02           O  
ATOM   1634  CB  LYS A 208      14.266  17.479 -41.125  1.00 41.22           C  
ATOM   1635  CG  LYS A 208      13.565  18.570 -41.913  1.00 50.18           C  
ATOM   1636  CD  LYS A 208      12.891  18.039 -43.186  1.00 51.10           C  
ATOM   1637  CE  LYS A 208      12.358  19.195 -44.045  1.00 54.84           C  
ATOM   1638  NZ  LYS A 208      11.613  18.695 -45.247  1.00 66.65           N1+
ATOM   1639  N   ALA A 209      16.710  16.125 -39.734  1.00 36.18           N  
ATOM   1640  CA  ALA A 209      17.149  14.911 -39.028  1.00 34.14           C  
ATOM   1641  C   ALA A 209      17.681  15.291 -37.644  1.00 29.86           C  
ATOM   1642  O   ALA A 209      17.466  14.560 -36.671  1.00 33.67           O  
ATOM   1643  CB  ALA A 209      18.187  14.157 -39.849  1.00 33.00           C  
ATOM   1644  N   VAL A 210      18.333  16.461 -37.536  1.00 33.59           N  
ATOM   1645  CA  VAL A 210      18.861  16.915 -36.246  1.00 27.85           C  
ATOM   1646  C   VAL A 210      17.680  17.190 -35.295  1.00 34.42           C  
ATOM   1647  O   VAL A 210      17.678  16.700 -34.172  1.00 32.43           O  
ATOM   1648  CB  VAL A 210      19.755  18.199 -36.410  1.00 29.86           C  
ATOM   1649  CG1 VAL A 210      20.057  18.839 -35.035  1.00 29.53           C  
ATOM   1650  CG2 VAL A 210      21.062  17.805 -37.044  1.00 29.26           C  
ATOM   1651  N   PHE A 211      16.668  17.953 -35.728  1.00 31.44           N  
ATOM   1652  CA  PHE A 211      15.508  18.181 -34.854  1.00 30.44           C  
ATOM   1653  C   PHE A 211      14.824  16.865 -34.500  1.00 30.71           C  
ATOM   1654  O   PHE A 211      14.482  16.607 -33.327  1.00 33.30           O  
ATOM   1655  CB  PHE A 211      14.498  19.116 -35.509  1.00 26.27           C  
ATOM   1656  CG  PHE A 211      15.038  20.501 -35.764  1.00 28.81           C  
ATOM   1657  CD1 PHE A 211      16.066  21.000 -35.011  1.00 29.95           C  
ATOM   1658  CD2 PHE A 211      14.460  21.319 -36.722  1.00 35.87           C  
ATOM   1659  CE1 PHE A 211      16.520  22.305 -35.188  1.00 30.94           C  
ATOM   1660  CE2 PHE A 211      14.900  22.617 -36.910  1.00 30.83           C  
ATOM   1661  CZ  PHE A 211      15.948  23.116 -36.131  1.00 30.38           C  
ATOM   1662  N   ARG A 212      14.616  16.027 -35.507  1.00 30.62           N  
ATOM   1663  CA  ARG A 212      13.990  14.723 -35.282  1.00 32.84           C  
ATOM   1664  C   ARG A 212      14.713  13.907 -34.205  1.00 33.98           C  
ATOM   1665  O   ARG A 212      14.087  13.390 -33.258  1.00 27.17           O  
ATOM   1666  CB  ARG A 212      13.970  13.933 -36.579  1.00 34.04           C  
ATOM   1667  CG  ARG A 212      12.627  13.880 -37.279  1.00 48.76           C  
ATOM   1668  CD  ARG A 212      11.873  12.617 -36.930  1.00 61.55           C  
ATOM   1669  NE  ARG A 212      12.608  11.408 -37.308  1.00 63.68           N  
ATOM   1670  CZ  ARG A 212      12.098  10.172 -37.240  1.00 70.49           C  
ATOM   1671  NH1 ARG A 212      10.845   9.986 -36.811  1.00 69.13           N1+
ATOM   1672  NH2 ARG A 212      12.837   9.116 -37.589  1.00 62.77           N  
ATOM   1673  N   SER A 213      16.029  13.804 -34.330  1.00 38.82           N  
ATOM   1674  CA  SER A 213      16.841  13.029 -33.371  1.00 39.17           C  
ATOM   1675  C   SER A 213      16.766  13.424 -31.898  1.00 29.03           C  
ATOM   1676  O   SER A 213      17.077  12.621 -31.030  1.00 32.54           O  
ATOM   1677  CB  SER A 213      18.304  13.041 -33.807  1.00 36.43           C  
ATOM   1678  OG  SER A 213      18.404  12.274 -34.984  1.00 47.73           O  
ATOM   1679  N   TRP A 214      16.380  14.664 -31.633  1.00 33.90           N  
ATOM   1680  CA  TRP A 214      16.264  15.147 -30.272  1.00 38.46           C  
ATOM   1681  C   TRP A 214      15.307  14.244 -29.494  1.00 29.28           C  
ATOM   1682  O   TRP A 214      15.436  14.076 -28.291  1.00 35.17           O  
ATOM   1683  CB  TRP A 214      15.739  16.583 -30.273  1.00 36.81           C  
ATOM   1684  CG  TRP A 214      15.700  17.159 -28.927  1.00 41.80           C  
ATOM   1685  CD1 TRP A 214      14.595  17.374 -28.162  1.00 37.85           C  
ATOM   1686  CD2 TRP A 214      16.832  17.490 -28.110  1.00 36.30           C  
ATOM   1687  CE2 TRP A 214      16.337  17.902 -26.860  1.00 38.98           C  
ATOM   1688  CE3 TRP A 214      18.225  17.472 -28.318  1.00 43.63           C  
ATOM   1689  NE1 TRP A 214      14.968  17.815 -26.914  1.00 44.24           N  
ATOM   1690  CZ2 TRP A 214      17.176  18.282 -25.808  1.00 40.78           C  
ATOM   1691  CZ3 TRP A 214      19.066  17.844 -27.261  1.00 35.44           C  
ATOM   1692  CH2 TRP A 214      18.534  18.247 -26.031  1.00 28.82           C  
ATOM   1693  N   ASP A 215      14.371  13.635 -30.195  1.00 29.43           N  
ATOM   1694  CA  ASP A 215      13.406  12.754 -29.561  1.00 32.85           C  
ATOM   1695  C   ASP A 215      13.666  11.234 -29.735  1.00 32.56           C  
ATOM   1696  O   ASP A 215      12.817  10.422 -29.387  1.00 37.01           O  
ATOM   1697  CB  ASP A 215      12.015  13.119 -30.075  1.00 43.04           C  
ATOM   1698  CG  ASP A 215      11.052  13.503 -28.957  1.00 57.74           C  
ATOM   1699  OD1 ASP A 215      11.109  14.642 -28.429  1.00 44.28           O  
ATOM   1700  OD2 ASP A 215      10.235  12.628 -28.615  1.00 60.06           O1-
ATOM   1701  N   ASN A 216      14.805  10.854 -30.303  1.00 30.21           N  
ATOM   1702  CA  ASN A 216      15.147   9.414 -30.458  1.00 36.27           C  
ATOM   1703  C   ASN A 216      15.153   8.826 -29.066  1.00 33.94           C  
ATOM   1704  O   ASN A 216      15.439   9.531 -28.098  1.00 32.70           O  
ATOM   1705  CB  ASN A 216      16.594   9.196 -31.018  1.00 32.15           C  
ATOM   1706  CG  ASN A 216      16.699   9.357 -32.536  1.00 40.17           C  
ATOM   1707  ND2 ASN A 216      15.576   9.242 -33.244  1.00 39.19           N  
ATOM   1708  OD1 ASN A 216      17.801   9.558 -33.066  1.00 44.07           O  
ATOM   1709  N   PRO A 217      14.822   7.526 -28.936  1.00 33.67           N  
ATOM   1710  CA  PRO A 217      14.820   6.875 -27.634  1.00 32.01           C  
ATOM   1711  C   PRO A 217      16.169   6.982 -26.913  1.00 29.05           C  
ATOM   1712  O   PRO A 217      16.213   7.149 -25.679  1.00 26.67           O  
ATOM   1713  CB  PRO A 217      14.458   5.431 -27.964  1.00 36.54           C  
ATOM   1714  CG  PRO A 217      13.473   5.634 -29.078  1.00 33.25           C  
ATOM   1715  CD  PRO A 217      14.093   6.714 -29.927  1.00 32.53           C  
ATOM   1716  N   ARG A 218      17.270   6.899 -27.658  1.00 26.80           N  
ATOM   1717  CA  ARG A 218      18.583   6.972 -27.005  1.00 30.35           C  
ATOM   1718  C   ARG A 218      18.933   8.370 -26.456  1.00 28.95           C  
ATOM   1719  O   ARG A 218      19.660   8.495 -25.458  1.00 32.00           O  
ATOM   1720  CB  ARG A 218      19.675   6.494 -27.973  1.00 40.58           C  
ATOM   1721  CG  ARG A 218      19.727   7.299 -29.272  1.00 44.41           C  
ATOM   1722  CD  ARG A 218      21.046   7.097 -30.045  1.00 44.85           C  
ATOM   1723  NE  ARG A 218      20.990   7.690 -31.384  1.00 53.20           N  
ATOM   1724  CZ  ARG A 218      20.300   7.168 -32.395  1.00 54.98           C  
ATOM   1725  NH1 ARG A 218      19.610   6.036 -32.223  1.00 45.70           N1+
ATOM   1726  NH2 ARG A 218      20.296   7.780 -33.578  1.00 48.79           N  
ATOM   1727  N   ALA A 219      18.446   9.418 -27.109  1.00 27.71           N  
ATOM   1728  CA  ALA A 219      18.703  10.783 -26.618  1.00 28.66           C  
ATOM   1729  C   ALA A 219      17.864  11.002 -25.347  1.00 34.78           C  
ATOM   1730  O   ALA A 219      18.366  11.562 -24.360  1.00 32.52           O  
ATOM   1731  CB  ALA A 219      18.320  11.788 -27.682  1.00 21.24           C  
ATOM   1732  N   ILE A 220      16.601  10.536 -25.370  1.00 26.36           N  
ATOM   1733  CA  ILE A 220      15.710  10.662 -24.227  1.00 25.26           C  
ATOM   1734  C   ILE A 220      16.357  10.070 -23.000  1.00 34.70           C  
ATOM   1735  O   ILE A 220      16.483  10.746 -21.981  1.00 24.80           O  
ATOM   1736  CB  ILE A 220      14.346   9.962 -24.517  1.00 22.70           C  
ATOM   1737  CG1 ILE A 220      13.599  10.764 -25.584  1.00 24.16           C  
ATOM   1738  CG2 ILE A 220      13.503   9.893 -23.232  1.00 28.36           C  
ATOM   1739  CD1 ILE A 220      12.263  10.224 -26.024  1.00 27.09           C  
ATOM   1740  N   VAL A 221      16.774   8.800 -23.102  1.00 25.38           N  
ATOM   1741  CA  VAL A 221      17.444   8.120 -22.006  1.00 26.65           C  
ATOM   1742  C   VAL A 221      18.757   8.735 -21.561  1.00 23.73           C  
ATOM   1743  O   VAL A 221      19.074   8.780 -20.359  1.00 25.04           O  
ATOM   1744  CB  VAL A 221      17.783   6.638 -22.381  1.00 27.73           C  
ATOM   1745  CG1 VAL A 221      18.254   5.890 -21.158  1.00 36.65           C  
ATOM   1746  CG2 VAL A 221      16.607   5.988 -22.899  1.00 37.08           C  
ATOM   1747  N   TYR A 222      19.572   9.147 -22.512  1.00 23.59           N  
ATOM   1748  CA  TYR A 222      20.833   9.763 -22.159  1.00 29.71           C  
ATOM   1749  C   TYR A 222      20.548  11.074 -21.368  1.00 33.15           C  
ATOM   1750  O   TYR A 222      21.222  11.369 -20.351  1.00 31.30           O  
ATOM   1751  CB  TYR A 222      21.692  10.049 -23.449  1.00 24.71           C  
ATOM   1752  CG  TYR A 222      22.945  10.868 -23.169  1.00 41.14           C  
ATOM   1753  CD1 TYR A 222      22.890  12.265 -22.994  1.00 28.07           C  
ATOM   1754  CD2 TYR A 222      24.179  10.247 -23.039  1.00 24.56           C  
ATOM   1755  CE1 TYR A 222      24.040  12.993 -22.696  1.00 32.68           C  
ATOM   1756  CE2 TYR A 222      25.329  10.954 -22.745  1.00 34.19           C  
ATOM   1757  CZ  TYR A 222      25.268  12.333 -22.574  1.00 34.07           C  
ATOM   1758  OH  TYR A 222      26.444  13.019 -22.307  1.00 26.18           O  
ATOM   1759  N   ARG A 223      19.553  11.847 -21.811  1.00 31.06           N  
ATOM   1760  CA  ARG A 223      19.222  13.113 -21.135  1.00 29.73           C  
ATOM   1761  C   ARG A 223      18.771  12.871 -19.670  1.00 29.62           C  
ATOM   1762  O   ARG A 223      19.112  13.635 -18.752  1.00 32.32           O  
ATOM   1763  CB  ARG A 223      18.118  13.853 -21.894  1.00 34.71           C  
ATOM   1764  CG  ARG A 223      18.544  14.553 -23.167  1.00 36.25           C  
ATOM   1765  CD  ARG A 223      17.556  15.667 -23.453  1.00 26.08           C  
ATOM   1766  NE  ARG A 223      16.259  15.180 -23.897  1.00 28.84           N  
ATOM   1767  CZ  ARG A 223      16.032  14.775 -25.148  1.00 27.87           C  
ATOM   1768  NH1 ARG A 223      17.029  14.790 -26.031  1.00 26.11           N1+
ATOM   1769  NH2 ARG A 223      14.811  14.433 -25.530  1.00 30.72           N  
ATOM   1770  N   ARG A 224      18.015  11.807 -19.437  1.00 27.19           N  
ATOM   1771  CA  ARG A 224      17.579  11.464 -18.056  1.00 30.12           C  
ATOM   1772  C   ARG A 224      18.822  11.114 -17.238  1.00 30.07           C  
ATOM   1773  O   ARG A 224      18.927  11.434 -16.041  1.00 29.23           O  
ATOM   1774  CB  ARG A 224      16.649  10.206 -18.050  1.00 20.67           C  
ATOM   1775  CG  ARG A 224      16.128   9.841 -16.644  1.00 22.04           C  
ATOM   1776  CD  ARG A 224      15.096   8.731 -16.676  1.00 33.98           C  
ATOM   1777  NE  ARG A 224      15.426   7.538 -17.474  1.00 31.48           N  
ATOM   1778  CZ  ARG A 224      15.822   6.377 -16.960  1.00 37.49           C  
ATOM   1779  NH1 ARG A 224      15.982   6.218 -15.652  1.00 39.06           N1+
ATOM   1780  NH2 ARG A 224      15.943   5.325 -17.743  1.00 29.13           N  
ATOM   1781  N   MET A 225      19.775  10.437 -17.876  1.00 31.52           N  
ATOM   1782  CA  MET A 225      20.963  10.007 -17.156  1.00 29.36           C  
ATOM   1783  C   MET A 225      21.865  11.156 -16.797  1.00 34.41           C  
ATOM   1784  O   MET A 225      22.684  11.037 -15.893  1.00 34.59           O  
ATOM   1785  CB  MET A 225      21.745   8.989 -17.975  1.00 34.92           C  
ATOM   1786  CG  MET A 225      21.260   7.561 -17.787  1.00 46.33           C  
ATOM   1787  SD  MET A 225      21.755   6.510 -19.202  1.00 67.51           S  
ATOM   1788  CE  MET A 225      23.307   7.183 -19.710  1.00 39.25           C  
ATOM   1789  N   ASN A 226      21.702  12.274 -17.488  1.00 33.28           N  
ATOM   1790  CA  ASN A 226      22.538  13.439 -17.258  1.00 31.73           C  
ATOM   1791  C   ASN A 226      21.749  14.668 -16.802  1.00 37.18           C  
ATOM   1792  O   ASN A 226      22.252  15.778 -16.842  1.00 32.31           O  
ATOM   1793  CB  ASN A 226      23.324  13.753 -18.544  1.00 40.55           C  
ATOM   1794  CG  ASN A 226      24.341  12.665 -18.888  1.00 30.68           C  
ATOM   1795  ND2 ASN A 226      24.000  11.806 -19.832  1.00 32.07           N  
ATOM   1796  OD1 ASN A 226      25.400  12.592 -18.284  1.00 39.45           O  
ATOM   1797  N   ASP A 227      20.513  14.467 -16.370  1.00 34.56           N  
ATOM   1798  CA  ASP A 227      19.702  15.569 -15.873  1.00 33.75           C  
ATOM   1799  C   ASP A 227      19.545  16.732 -16.854  1.00 38.03           C  
ATOM   1800  O   ASP A 227      19.635  17.916 -16.477  1.00 33.73           O  
ATOM   1801  CB  ASP A 227      20.293  16.053 -14.531  1.00 33.99           C  
ATOM   1802  CG  ASP A 227      20.821  14.877 -13.676  1.00 50.27           C  
ATOM   1803  OD1 ASP A 227      19.997  14.034 -13.280  1.00 39.09           O  
ATOM   1804  OD2 ASP A 227      22.050  14.778 -13.416  1.00 49.63           O1-
ATOM   1805  N   ILE A 228      19.266  16.404 -18.110  1.00 27.91           N  
ATOM   1806  CA  ILE A 228      19.104  17.434 -19.111  1.00 31.56           C  
ATOM   1807  C   ILE A 228      17.622  17.498 -19.479  1.00 35.73           C  
ATOM   1808  O   ILE A 228      17.022  16.485 -19.876  1.00 35.57           O  
ATOM   1809  CB  ILE A 228      19.937  17.102 -20.374  1.00 30.11           C  
ATOM   1810  CG1 ILE A 228      21.418  16.952 -19.984  1.00 30.66           C  
ATOM   1811  CG2 ILE A 228      19.699  18.134 -21.422  1.00 28.55           C  
ATOM   1812  CD1 ILE A 228      22.296  16.306 -21.092  1.00 33.99           C  
ATOM   1813  N   PRO A 229      17.000  18.689 -19.348  1.00 31.90           N  
ATOM   1814  CA  PRO A 229      15.572  18.790 -19.697  1.00 32.15           C  
ATOM   1815  C   PRO A 229      15.448  18.699 -21.225  1.00 25.46           C  
ATOM   1816  O   PRO A 229      16.310  19.220 -21.931  1.00 33.99           O  
ATOM   1817  CB  PRO A 229      15.174  20.194 -19.195  1.00 29.43           C  
ATOM   1818  CG  PRO A 229      16.214  20.540 -18.216  1.00 35.65           C  
ATOM   1819  CD  PRO A 229      17.495  19.931 -18.748  1.00 33.22           C  
ATOM   1820  N   GLY A 230      14.349  18.108 -21.704  1.00 26.97           N  
ATOM   1821  CA  GLY A 230      14.117  17.950 -23.126  1.00 39.09           C  
ATOM   1822  C   GLY A 230      13.672  19.231 -23.800  1.00 39.42           C  
ATOM   1823  O   GLY A 230      14.059  19.483 -24.920  1.00 49.23           O  
ATOM   1824  N   ASP A 231      12.868  20.036 -23.121  1.00 37.69           N  
ATOM   1825  CA  ASP A 231      12.380  21.296 -23.693  1.00 47.21           C  
ATOM   1826  C   ASP A 231      13.500  22.203 -24.197  1.00 39.37           C  
ATOM   1827  O   ASP A 231      13.234  23.144 -24.920  1.00 50.92           O  
ATOM   1828  CB  ASP A 231      11.567  22.071 -22.659  1.00 42.16           C  
ATOM   1829  CG  ASP A 231      12.450  22.781 -21.680  1.00 58.49           C  
ATOM   1830  OD1 ASP A 231      13.404  22.139 -21.194  1.00 67.75           O  
ATOM   1831  OD2 ASP A 231      12.219  23.981 -21.399  1.00 72.59           O1-
ATOM   1832  N   TRP A 232      14.754  21.929 -23.833  1.00 34.58           N  
ATOM   1833  CA  TRP A 232      15.850  22.782 -24.293  1.00 36.02           C  
ATOM   1834  C   TRP A 232      16.098  22.743 -25.802  1.00 34.77           C  
ATOM   1835  O   TRP A 232      16.631  23.709 -26.358  1.00 42.22           O  
ATOM   1836  CB  TRP A 232      17.176  22.448 -23.571  1.00 33.56           C  
ATOM   1837  CG  TRP A 232      17.196  22.843 -22.128  1.00 33.87           C  
ATOM   1838  CD1 TRP A 232      16.204  23.497 -21.463  1.00 35.64           C  
ATOM   1839  CD2 TRP A 232      18.282  22.686 -21.187  1.00 40.15           C  
ATOM   1840  CE2 TRP A 232      17.861  23.292 -19.967  1.00 37.08           C  
ATOM   1841  CE3 TRP A 232      19.572  22.104 -21.254  1.00 31.50           C  
ATOM   1842  NE1 TRP A 232      16.594  23.766 -20.170  1.00 39.60           N  
ATOM   1843  CZ2 TRP A 232      18.676  23.333 -18.815  1.00 36.36           C  
ATOM   1844  CZ3 TRP A 232      20.382  22.135 -20.112  1.00 34.36           C  
ATOM   1845  CH2 TRP A 232      19.930  22.751 -18.902  1.00 43.77           C  
ATOM   1846  N   GLY A 233      15.732  21.641 -26.449  1.00 33.07           N  
ATOM   1847  CA  GLY A 233      15.930  21.495 -27.886  1.00 35.52           C  
ATOM   1848  C   GLY A 233      17.414  21.483 -28.255  1.00 40.78           C  
ATOM   1849  O   GLY A 233      18.295  21.392 -27.370  1.00 39.48           O  
ATOM   1850  N   THR A 234      17.689  21.533 -29.554  1.00 33.66           N  
ATOM   1851  CA  THR A 234      19.073  21.581 -30.039  1.00 38.07           C  
ATOM   1852  C   THR A 234      19.199  22.506 -31.250  1.00 33.79           C  
ATOM   1853  O   THR A 234      18.266  22.675 -32.022  1.00 44.32           O  
ATOM   1854  CB  THR A 234      19.614  20.172 -30.399  1.00 31.36           C  
ATOM   1855  CG2 THR A 234      18.625  19.405 -31.241  1.00 34.59           C  
ATOM   1856  OG1 THR A 234      20.839  20.303 -31.140  1.00 30.05           O  
ATOM   1857  N   ALA A 235      20.355  23.119 -31.405  1.00 30.45           N  
ATOM   1858  CA  ALA A 235      20.563  24.000 -32.524  1.00 27.42           C  
ATOM   1859  C   ALA A 235      21.321  23.227 -33.595  1.00 25.52           C  
ATOM   1860  O   ALA A 235      21.811  22.125 -33.351  1.00 37.32           O  
ATOM   1861  CB  ALA A 235      21.359  25.243 -32.074  1.00 25.82           C  
ATOM   1862  N   VAL A 236      21.401  23.778 -34.792  1.00 34.16           N  
ATOM   1863  CA  VAL A 236      22.126  23.126 -35.886  1.00 29.60           C  
ATOM   1864  C   VAL A 236      23.168  24.142 -36.383  1.00 34.65           C  
ATOM   1865  O   VAL A 236      22.786  25.253 -36.725  1.00 36.28           O  
ATOM   1866  CB  VAL A 236      21.183  22.803 -37.052  1.00 41.20           C  
ATOM   1867  CG1 VAL A 236      21.897  21.962 -38.050  1.00 44.07           C  
ATOM   1868  CG2 VAL A 236      19.923  22.121 -36.546  1.00 34.73           C  
ATOM   1869  N   ASN A 237      24.469  23.793 -36.365  1.00 22.90           N  
ATOM   1870  CA  ASN A 237      25.519  24.672 -36.863  1.00 23.36           C  
ATOM   1871  C   ASN A 237      25.902  24.244 -38.293  1.00 31.38           C  
ATOM   1872  O   ASN A 237      26.107  23.040 -38.576  1.00 33.77           O  
ATOM   1873  CB  ASN A 237      26.702  24.557 -35.944  1.00 25.26           C  
ATOM   1874  CG  ASN A 237      26.358  24.938 -34.565  1.00 29.92           C  
ATOM   1875  ND2 ASN A 237      26.176  23.945 -33.702  1.00 28.40           N  
ATOM   1876  OD1 ASN A 237      26.207  26.136 -34.260  1.00 29.30           O  
ATOM   1877  N   VAL A 238      25.963  25.205 -39.200  1.00 28.63           N  
ATOM   1878  CA  VAL A 238      26.282  24.948 -40.625  1.00 27.55           C  
ATOM   1879  C   VAL A 238      27.519  25.766 -40.950  1.00 38.22           C  
ATOM   1880  O   VAL A 238      27.560  27.015 -40.787  1.00 29.11           O  
ATOM   1881  CB  VAL A 238      25.113  25.372 -41.530  1.00 28.68           C  
ATOM   1882  CG1 VAL A 238      25.426  25.053 -42.961  1.00 30.16           C  
ATOM   1883  CG2 VAL A 238      23.818  24.692 -41.076  1.00 30.33           C  
ATOM   1884  N   GLN A 239      28.537  25.076 -41.440  1.00 27.67           N  
ATOM   1885  CA  GLN A 239      29.793  25.761 -41.674  1.00 30.97           C  
ATOM   1886  C   GLN A 239      30.482  25.357 -42.960  1.00 28.38           C  
ATOM   1887  O   GLN A 239      30.336  24.222 -43.452  1.00 27.78           O  
ATOM   1888  CB  GLN A 239      30.649  25.472 -40.434  1.00 28.14           C  
ATOM   1889  CG  GLN A 239      32.007  26.030 -40.298  1.00 38.60           C  
ATOM   1890  CD  GLN A 239      32.526  25.754 -38.880  1.00 42.97           C  
ATOM   1891  NE2 GLN A 239      33.449  26.565 -38.411  1.00 26.42           N  
ATOM   1892  OE1 GLN A 239      32.079  24.822 -38.223  1.00 41.29           O  
ATOM   1893  N   THR A 240      31.228  26.304 -43.505  1.00 30.60           N  
ATOM   1894  CA  THR A 240      32.000  26.077 -44.723  1.00 36.10           C  
ATOM   1895  C   THR A 240      33.019  24.949 -44.398  1.00 25.57           C  
ATOM   1896  O   THR A 240      33.537  24.886 -43.275  1.00 22.03           O  
ATOM   1897  CB  THR A 240      32.718  27.350 -45.090  1.00 36.17           C  
ATOM   1898  CG2 THR A 240      33.482  27.856 -43.875  1.00 42.80           C  
ATOM   1899  OG1 THR A 240      33.612  27.097 -46.183  1.00 45.25           O  
ATOM   1900  N   MET A 241      33.305  24.072 -45.352  1.00 27.29           N  
ATOM   1901  CA  MET A 241      34.206  22.933 -45.093  1.00 30.30           C  
ATOM   1902  C   MET A 241      35.728  23.252 -45.158  1.00 28.38           C  
ATOM   1903  O   MET A 241      36.126  24.070 -45.957  1.00 31.81           O  
ATOM   1904  CB  MET A 241      33.974  21.821 -46.151  1.00 24.13           C  
ATOM   1905  CG  MET A 241      32.842  20.758 -45.954  1.00 21.77           C  
ATOM   1906  SD  MET A 241      32.936  19.946 -44.310  1.00 27.84           S  
ATOM   1907  CE  MET A 241      34.535  19.045 -44.522  1.00 23.58           C  
ATOM   1908  N   VAL A 242      36.548  22.624 -44.309  1.00 27.97           N  
ATOM   1909  CA  VAL A 242      38.006  22.671 -44.449  1.00 20.91           C  
ATOM   1910  C   VAL A 242      38.354  21.149 -44.482  1.00 31.90           C  
ATOM   1911  O   VAL A 242      37.708  20.333 -43.817  1.00 23.16           O  
ATOM   1912  CB  VAL A 242      38.714  23.483 -43.364  1.00 35.64           C  
ATOM   1913  CG1 VAL A 242      38.393  24.945 -43.610  1.00 31.85           C  
ATOM   1914  CG2 VAL A 242      38.333  23.062 -41.959  1.00 23.97           C  
ATOM   1915  N   PHE A 243      39.322  20.754 -45.303  1.00 26.43           N  
ATOM   1916  CA  PHE A 243      39.601  19.308 -45.487  1.00 30.29           C  
ATOM   1917  C   PHE A 243      40.939  18.723 -45.016  1.00 27.73           C  
ATOM   1918  O   PHE A 243      42.006  19.053 -45.529  1.00 29.70           O  
ATOM   1919  CB  PHE A 243      39.410  18.927 -46.981  1.00 24.42           C  
ATOM   1920  CG  PHE A 243      38.118  19.442 -47.592  1.00 27.94           C  
ATOM   1921  CD1 PHE A 243      37.983  20.792 -47.941  1.00 29.64           C  
ATOM   1922  CD2 PHE A 243      37.047  18.593 -47.784  1.00 26.13           C  
ATOM   1923  CE1 PHE A 243      36.787  21.289 -48.461  1.00 27.91           C  
ATOM   1924  CE2 PHE A 243      35.808  19.072 -48.310  1.00 26.35           C  
ATOM   1925  CZ  PHE A 243      35.704  20.453 -48.651  1.00 28.20           C  
ATOM   1926  N   GLY A 244      40.863  17.850 -44.027  1.00 35.44           N  
ATOM   1927  CA  GLY A 244      42.071  17.198 -43.572  1.00 36.17           C  
ATOM   1928  C   GLY A 244      42.410  15.956 -44.393  1.00 34.03           C  
ATOM   1929  O   GLY A 244      43.410  15.250 -44.084  1.00 25.60           O  
ATOM   1930  N   ASN A 245      41.570  15.673 -45.391  1.00 25.51           N  
ATOM   1931  CA  ASN A 245      41.761  14.499 -46.295  1.00 30.33           C  
ATOM   1932  C   ASN A 245      42.263  14.901 -47.687  1.00 35.69           C  
ATOM   1933  O   ASN A 245      42.126  14.165 -48.652  1.00 26.21           O  
ATOM   1934  CB  ASN A 245      40.455  13.700 -46.495  1.00 20.29           C  
ATOM   1935  CG  ASN A 245      39.319  14.541 -47.051  1.00 26.58           C  
ATOM   1936  ND2 ASN A 245      38.432  13.871 -47.773  1.00 25.16           N  
ATOM   1937  OD1 ASN A 245      39.202  15.765 -46.813  1.00 24.38           O  
ATOM   1938  N   LYS A 246      42.788  16.097 -47.796  1.00 23.33           N  
ATOM   1939  CA  LYS A 246      43.311  16.564 -49.074  1.00 35.88           C  
ATOM   1940  C   LYS A 246      44.689  16.039 -49.415  1.00 38.65           C  
ATOM   1941  O   LYS A 246      45.145  16.140 -50.572  1.00 43.33           O  
ATOM   1942  CB  LYS A 246      43.380  18.070 -49.097  1.00 27.23           C  
ATOM   1943  CG  LYS A 246      42.309  18.656 -49.938  1.00 27.28           C  
ATOM   1944  CD  LYS A 246      42.441  20.189 -49.996  1.00 30.18           C  
ATOM   1945  CE  LYS A 246      41.256  20.769 -50.786  1.00 30.96           C  
ATOM   1946  NZ  LYS A 246      41.314  22.236 -51.043  1.00 31.71           N1+
ATOM   1947  N   GLY A 247      45.365  15.461 -48.439  1.00 27.16           N  
ATOM   1948  CA  GLY A 247      46.703  15.006 -48.756  1.00 31.49           C  
ATOM   1949  C   GLY A 247      47.566  14.809 -47.549  1.00 35.72           C  
ATOM   1950  O   GLY A 247      47.094  14.880 -46.414  1.00 30.00           O  
ATOM   1951  N   GLU A 248      48.854  14.606 -47.819  1.00 33.63           N  
ATOM   1952  CA  GLU A 248      49.847  14.345 -46.810  1.00 33.43           C  
ATOM   1953  C   GLU A 248      50.231  15.515 -45.957  1.00 32.83           C  
ATOM   1954  O   GLU A 248      50.900  15.340 -44.951  1.00 31.82           O  
ATOM   1955  CB  GLU A 248      51.075  13.671 -47.448  1.00 38.29           C  
ATOM   1956  CG  GLU A 248      50.760  12.215 -47.866  1.00 51.55           C  
ATOM   1957  CD  GLU A 248      50.191  11.331 -46.700  1.00 63.22           C  
ATOM   1958  OE1 GLU A 248      50.893  11.157 -45.661  1.00 67.23           O  
ATOM   1959  OE2 GLU A 248      49.049  10.802 -46.821  1.00 52.56           O1-
ATOM   1960  N   THR A 249      49.855  16.717 -46.352  1.00 30.37           N  
ATOM   1961  CA  THR A 249      50.140  17.820 -45.491  1.00 22.39           C  
ATOM   1962  C   THR A 249      48.795  18.324 -44.951  1.00 29.67           C  
ATOM   1963  O   THR A 249      48.605  19.522 -44.708  1.00 26.72           O  
ATOM   1964  CB  THR A 249      50.786  18.907 -46.204  1.00 26.52           C  
ATOM   1965  CG2 THR A 249      52.243  18.425 -46.644  1.00 24.76           C  
ATOM   1966  OG1 THR A 249      49.968  19.289 -47.316  1.00 32.48           O  
ATOM   1967  N   SER A 250      47.843  17.405 -44.842  1.00 25.89           N  
ATOM   1968  CA  SER A 250      46.525  17.714 -44.280  1.00 20.57           C  
ATOM   1969  C   SER A 250      46.218  16.709 -43.198  1.00 28.48           C  
ATOM   1970  O   SER A 250      46.674  15.531 -43.232  1.00 28.58           O  
ATOM   1971  CB  SER A 250      45.451  17.678 -45.356  1.00 25.62           C  
ATOM   1972  OG  SER A 250      45.679  18.694 -46.324  1.00 27.71           O  
ATOM   1973  N   GLY A 251      45.423  17.141 -42.237  1.00 25.16           N  
ATOM   1974  CA  GLY A 251      45.094  16.226 -41.174  1.00 21.02           C  
ATOM   1975  C   GLY A 251      44.009  16.821 -40.295  1.00 32.42           C  
ATOM   1976  O   GLY A 251      43.582  17.991 -40.457  1.00 23.64           O  
ATOM   1977  N   THR A 252      43.627  16.036 -39.303  1.00 24.51           N  
ATOM   1978  CA  THR A 252      42.598  16.447 -38.372  1.00 22.83           C  
ATOM   1979  C   THR A 252      42.862  15.860 -36.983  1.00 27.40           C  
ATOM   1980  O   THR A 252      43.424  14.746 -36.850  1.00 28.50           O  
ATOM   1981  CB  THR A 252      41.241  16.069 -38.914  1.00 18.87           C  
ATOM   1982  CG2 THR A 252      40.905  14.574 -38.647  1.00 25.28           C  
ATOM   1983  OG1 THR A 252      40.253  16.882 -38.296  1.00 27.46           O  
ATOM   1984  N   GLY A 253      42.505  16.607 -35.945  1.00 27.75           N  
ATOM   1985  CA  GLY A 253      42.763  16.116 -34.585  1.00 23.58           C  
ATOM   1986  C   GLY A 253      41.771  16.586 -33.547  1.00 22.59           C  
ATOM   1987  O   GLY A 253      40.945  17.482 -33.831  1.00 23.78           O  
ATOM   1988  N   VAL A 254      41.900  16.038 -32.331  1.00 24.49           N  
ATOM   1989  CA  VAL A 254      41.059  16.374 -31.193  1.00 25.54           C  
ATOM   1990  C   VAL A 254      41.993  16.435 -30.013  1.00 31.35           C  
ATOM   1991  O   VAL A 254      42.721  15.480 -29.788  1.00 27.00           O  
ATOM   1992  CB  VAL A 254      40.016  15.285 -30.866  1.00 30.30           C  
ATOM   1993  CG1 VAL A 254      39.242  15.703 -29.612  1.00 33.17           C  
ATOM   1994  CG2 VAL A 254      39.031  15.051 -32.056  1.00 33.85           C  
ATOM   1995  N   ALA A 255      42.045  17.540 -29.272  1.00 27.71           N  
ATOM   1996  CA  ALA A 255      42.950  17.533 -28.128  1.00 32.15           C  
ATOM   1997  C   ALA A 255      42.361  18.293 -26.947  1.00 30.27           C  
ATOM   1998  O   ALA A 255      41.398  19.038 -27.115  1.00 25.59           O  
ATOM   1999  CB  ALA A 255      44.335  18.089 -28.499  1.00 27.67           C  
ATOM   2000  N   PHE A 256      42.893  18.006 -25.757  1.00 33.38           N  
ATOM   2001  CA  PHE A 256      42.472  18.631 -24.505  1.00 32.77           C  
ATOM   2002  C   PHE A 256      43.708  19.411 -23.957  1.00 35.00           C  
ATOM   2003  O   PHE A 256      44.836  18.934 -24.019  1.00 34.42           O  
ATOM   2004  CB  PHE A 256      42.025  17.549 -23.517  1.00 29.69           C  
ATOM   2005  CG  PHE A 256      40.722  16.800 -23.917  1.00 28.04           C  
ATOM   2006  CD1 PHE A 256      39.568  16.903 -23.123  1.00 26.00           C  
ATOM   2007  CD2 PHE A 256      40.697  15.924 -25.021  1.00 30.64           C  
ATOM   2008  CE1 PHE A 256      38.412  16.140 -23.411  1.00 30.47           C  
ATOM   2009  CE2 PHE A 256      39.547  15.155 -25.327  1.00 27.82           C  
ATOM   2010  CZ  PHE A 256      38.392  15.262 -24.495  1.00 26.19           C  
ATOM   2011  N   THR A 257      43.513  20.620 -23.451  1.00 33.26           N  
ATOM   2012  CA  THR A 257      44.645  21.404 -22.942  1.00 30.86           C  
ATOM   2013  C   THR A 257      45.248  20.815 -21.652  1.00 30.41           C  
ATOM   2014  O   THR A 257      46.309  21.219 -21.250  1.00 29.79           O  
ATOM   2015  CB  THR A 257      44.221  22.866 -22.736  1.00 26.54           C  
ATOM   2016  CG2 THR A 257      43.731  23.428 -24.116  1.00 21.16           C  
ATOM   2017  OG1 THR A 257      43.107  22.903 -21.832  1.00 26.04           O  
ATOM   2018  N   ARG A 258      44.530  19.910 -20.993  1.00 25.71           N  
ATOM   2019  CA  ARG A 258      45.024  19.186 -19.828  1.00 24.13           C  
ATOM   2020  C   ARG A 258      44.389  17.818 -19.953  1.00 18.59           C  
ATOM   2021  O   ARG A 258      43.351  17.650 -20.639  1.00 26.36           O  
ATOM   2022  CB  ARG A 258      44.655  19.850 -18.515  1.00 28.49           C  
ATOM   2023  CG  ARG A 258      45.007  21.359 -18.548  1.00 22.39           C  
ATOM   2024  CD  ARG A 258      44.834  22.056 -17.218  1.00 29.48           C  
ATOM   2025  NE  ARG A 258      45.152  23.470 -17.414  1.00 23.61           N  
ATOM   2026  CZ  ARG A 258      45.815  24.221 -16.554  1.00 29.60           C  
ATOM   2027  NH1 ARG A 258      46.239  23.682 -15.408  1.00 30.94           N1+
ATOM   2028  NH2 ARG A 258      46.003  25.528 -16.828  1.00 25.05           N  
ATOM   2029  N   ASN A 259      44.973  16.847 -19.278  1.00 18.99           N  
ATOM   2030  CA  ASN A 259      44.507  15.457 -19.376  1.00 15.89           C  
ATOM   2031  C   ASN A 259      43.141  15.301 -18.689  1.00 24.47           C  
ATOM   2032  O   ASN A 259      43.003  15.627 -17.537  1.00 25.22           O  
ATOM   2033  CB  ASN A 259      45.570  14.581 -18.718  1.00 20.28           C  
ATOM   2034  CG  ASN A 259      45.215  13.073 -18.700  1.00 26.83           C  
ATOM   2035  ND2 ASN A 259      46.195  12.220 -19.005  1.00 20.45           N  
ATOM   2036  OD1 ASN A 259      44.113  12.701 -18.385  1.00 26.79           O  
ATOM   2037  N   PRO A 260      42.112  14.768 -19.402  1.00 24.62           N  
ATOM   2038  CA  PRO A 260      40.764  14.600 -18.820  1.00 21.55           C  
ATOM   2039  C   PRO A 260      40.580  13.433 -17.872  1.00 26.08           C  
ATOM   2040  O   PRO A 260      39.553  13.314 -17.217  1.00 28.38           O  
ATOM   2041  CB  PRO A 260      39.849  14.547 -20.068  1.00 20.33           C  
ATOM   2042  CG  PRO A 260      40.733  13.862 -21.093  1.00 19.42           C  
ATOM   2043  CD  PRO A 260      42.146  14.405 -20.832  1.00 22.20           C  
ATOM   2044  N   SER A 261      41.572  12.553 -17.805  1.00 28.30           N  
ATOM   2045  CA  SER A 261      41.474  11.415 -16.869  1.00 33.02           C  
ATOM   2046  C   SER A 261      42.182  11.694 -15.519  1.00 30.41           C  
ATOM   2047  O   SER A 261      41.665  11.334 -14.453  1.00 33.58           O  
ATOM   2048  CB  SER A 261      42.081  10.153 -17.473  1.00 34.73           C  
ATOM   2049  OG  SER A 261      41.326   9.723 -18.556  1.00 29.26           O  
ATOM   2050  N   THR A 262      43.355  12.327 -15.578  1.00 31.72           N  
ATOM   2051  CA  THR A 262      44.142  12.625 -14.384  1.00 25.19           C  
ATOM   2052  C   THR A 262      44.122  14.098 -14.004  1.00 30.43           C  
ATOM   2053  O   THR A 262      44.380  14.448 -12.866  1.00 33.41           O  
ATOM   2054  CB  THR A 262      45.618  12.314 -14.585  1.00 28.92           C  
ATOM   2055  CG2 THR A 262      45.814  10.879 -15.107  1.00 23.16           C  
ATOM   2056  OG1 THR A 262      46.162  13.264 -15.493  1.00 22.35           O  
ATOM   2057  N   GLY A 263      43.843  14.957 -14.963  1.00 24.13           N  
ATOM   2058  CA  GLY A 263      43.880  16.407 -14.715  1.00 21.73           C  
ATOM   2059  C   GLY A 263      45.274  17.011 -14.911  1.00 24.64           C  
ATOM   2060  O   GLY A 263      45.461  18.224 -14.814  1.00 27.76           O  
ATOM   2061  N   GLU A 264      46.284  16.186 -15.167  1.00 20.44           N  
ATOM   2062  CA  GLU A 264      47.642  16.784 -15.371  1.00 24.09           C  
ATOM   2063  C   GLU A 264      47.735  17.850 -16.441  1.00 31.73           C  
ATOM   2064  O   GLU A 264      47.222  17.692 -17.551  1.00 29.18           O  
ATOM   2065  CB  GLU A 264      48.662  15.721 -15.683  1.00 27.49           C  
ATOM   2066  CG  GLU A 264      50.065  16.268 -15.855  1.00 33.48           C  
ATOM   2067  CD  GLU A 264      51.071  15.151 -16.011  1.00 45.86           C  
ATOM   2068  OE1 GLU A 264      50.645  14.089 -16.514  1.00 32.90           O  
ATOM   2069  OE2 GLU A 264      52.267  15.330 -15.642  1.00 49.26           O1-
ATOM   2070  N   LYS A 265      48.422  18.938 -16.123  1.00 23.41           N  
ATOM   2071  CA  LYS A 265      48.522  20.017 -17.070  1.00 34.82           C  
ATOM   2072  C   LYS A 265      49.322  19.602 -18.338  1.00 35.72           C  
ATOM   2073  O   LYS A 265      50.272  18.842 -18.233  1.00 30.40           O  
ATOM   2074  CB  LYS A 265      49.176  21.212 -16.381  1.00 27.35           C  
ATOM   2075  CG  LYS A 265      49.088  22.456 -17.240  1.00 35.61           C  
ATOM   2076  CD  LYS A 265      49.886  23.527 -16.612  1.00 35.22           C  
ATOM   2077  CE  LYS A 265      49.979  24.706 -17.533  1.00 45.92           C  
ATOM   2078  NZ  LYS A 265      49.333  25.778 -16.810  1.00 40.45           N1+
ATOM   2079  N   GLY A 266      48.902  20.047 -19.527  1.00 27.09           N  
ATOM   2080  CA  GLY A 266      49.660  19.715 -20.730  1.00 25.99           C  
ATOM   2081  C   GLY A 266      48.805  19.032 -21.774  1.00 28.59           C  
ATOM   2082  O   GLY A 266      47.932  18.239 -21.435  1.00 31.50           O  
ATOM   2083  N   ILE A 267      49.123  19.289 -23.038  1.00 24.09           N  
ATOM   2084  CA  ILE A 267      48.345  18.827 -24.169  1.00 23.66           C  
ATOM   2085  C   ILE A 267      48.161  17.329 -24.168  1.00 22.54           C  
ATOM   2086  O   ILE A 267      49.049  16.576 -23.810  1.00 25.36           O  
ATOM   2087  CB  ILE A 267      48.946  19.376 -25.477  1.00 28.90           C  
ATOM   2088  CG1 ILE A 267      47.876  19.421 -26.584  1.00 33.44           C  
ATOM   2089  CG2 ILE A 267      50.171  18.571 -25.863  1.00 25.84           C  
ATOM   2090  CD1 ILE A 267      46.823  20.558 -26.463  1.00 31.13           C  
ATOM   2091  N   TYR A 268      46.944  16.926 -24.486  1.00 19.25           N  
ATOM   2092  CA  TYR A 268      46.574  15.504 -24.492  1.00 17.80           C  
ATOM   2093  C   TYR A 268      45.658  15.279 -25.699  1.00 29.35           C  
ATOM   2094  O   TYR A 268      44.883  16.201 -26.044  1.00 23.91           O  
ATOM   2095  CB  TYR A 268      45.790  15.270 -23.185  1.00 24.35           C  
ATOM   2096  CG  TYR A 268      44.993  14.005 -23.107  1.00 28.95           C  
ATOM   2097  CD1 TYR A 268      43.742  13.897 -23.711  1.00 25.81           C  
ATOM   2098  CD2 TYR A 268      45.483  12.908 -22.389  1.00 30.28           C  
ATOM   2099  CE1 TYR A 268      42.982  12.686 -23.591  1.00 41.19           C  
ATOM   2100  CE2 TYR A 268      44.754  11.718 -22.270  1.00 28.59           C  
ATOM   2101  CZ  TYR A 268      43.505  11.607 -22.862  1.00 34.21           C  
ATOM   2102  OH  TYR A 268      42.784  10.445 -22.656  1.00 38.17           O  
ATOM   2103  N   GLY A 269      45.669  14.084 -26.307  1.00 22.51           N  
ATOM   2104  CA  GLY A 269      44.798  13.889 -27.468  1.00 29.28           C  
ATOM   2105  C   GLY A 269      45.417  13.142 -28.665  1.00 26.75           C  
ATOM   2106  O   GLY A 269      46.466  12.554 -28.517  1.00 26.77           O  
ATOM   2107  N   GLU A 270      44.810  13.201 -29.857  1.00 26.72           N  
ATOM   2108  CA  GLU A 270      45.334  12.457 -30.976  1.00 22.03           C  
ATOM   2109  C   GLU A 270      44.998  13.083 -32.304  1.00 25.08           C  
ATOM   2110  O   GLU A 270      44.139  13.930 -32.368  1.00 23.67           O  
ATOM   2111  CB  GLU A 270      44.727  11.051 -30.985  1.00 24.87           C  
ATOM   2112  CG  GLU A 270      44.467  10.473 -29.633  1.00 39.03           C  
ATOM   2113  CD  GLU A 270      43.596   9.237 -29.664  1.00 32.23           C  
ATOM   2114  OE1 GLU A 270      42.411   9.322 -30.106  1.00 40.89           O  
ATOM   2115  OE2 GLU A 270      44.104   8.171 -29.243  1.00 48.26           O1-
ATOM   2116  N   TYR A 271      45.650  12.627 -33.369  1.00 31.25           N  
ATOM   2117  CA  TYR A 271      45.340  13.098 -34.737  1.00 24.86           C  
ATOM   2118  C   TYR A 271      45.681  12.028 -35.810  1.00 26.88           C  
ATOM   2119  O   TYR A 271      46.232  10.972 -35.506  1.00 29.44           O  
ATOM   2120  CB  TYR A 271      46.103  14.377 -35.063  1.00 25.68           C  
ATOM   2121  CG  TYR A 271      47.569  14.132 -35.214  1.00 24.49           C  
ATOM   2122  CD1 TYR A 271      48.335  13.818 -34.124  1.00 26.53           C  
ATOM   2123  CD2 TYR A 271      48.195  14.200 -36.472  1.00 28.16           C  
ATOM   2124  CE1 TYR A 271      49.691  13.574 -34.256  1.00 37.54           C  
ATOM   2125  CE2 TYR A 271      49.564  13.963 -36.617  1.00 26.72           C  
ATOM   2126  CZ  TYR A 271      50.315  13.643 -35.503  1.00 32.22           C  
ATOM   2127  OH  TYR A 271      51.680  13.315 -35.587  1.00 28.20           O  
ATOM   2128  N   LEU A 272      45.304  12.305 -37.051  1.00 25.63           N  
ATOM   2129  CA  LEU A 272      45.606  11.449 -38.213  1.00 27.82           C  
ATOM   2130  C   LEU A 272      45.930  12.352 -39.368  1.00 37.32           C  
ATOM   2131  O   LEU A 272      45.351  13.466 -39.506  1.00 33.89           O  
ATOM   2132  CB  LEU A 272      44.426  10.571 -38.647  1.00 23.45           C  
ATOM   2133  CG  LEU A 272      44.279   9.312 -37.827  1.00 27.76           C  
ATOM   2134  CD1 LEU A 272      43.029   8.487 -38.273  1.00 25.48           C  
ATOM   2135  CD2 LEU A 272      45.597   8.555 -37.921  1.00 28.08           C  
ATOM   2136  N   ILE A 273      46.862  11.882 -40.197  1.00 26.29           N  
ATOM   2137  CA  ILE A 273      47.257  12.599 -41.393  1.00 31.15           C  
ATOM   2138  C   ILE A 273      46.361  12.071 -42.504  1.00 34.65           C  
ATOM   2139  O   ILE A 273      46.027  10.858 -42.570  1.00 27.12           O  
ATOM   2140  CB  ILE A 273      48.743  12.360 -41.749  1.00 30.79           C  
ATOM   2141  CG1 ILE A 273      49.654  13.137 -40.799  1.00 39.45           C  
ATOM   2142  CG2 ILE A 273      49.005  12.775 -43.185  1.00 28.74           C  
ATOM   2143  CD1 ILE A 273      49.427  14.659 -40.848  1.00 38.37           C  
ATOM   2144  N   ASN A 274      45.926  12.997 -43.347  1.00 27.40           N  
ATOM   2145  CA  ASN A 274      45.055  12.673 -44.478  1.00 30.71           C  
ATOM   2146  C   ASN A 274      43.844  11.949 -43.996  1.00 31.98           C  
ATOM   2147  O   ASN A 274      43.626  10.756 -44.278  1.00 36.89           O  
ATOM   2148  CB  ASN A 274      45.814  11.820 -45.509  1.00 38.55           C  
ATOM   2149  CG  ASN A 274      45.139  11.827 -46.882  1.00 42.33           C  
ATOM   2150  ND2 ASN A 274      45.823  11.307 -47.885  1.00 45.07           N  
ATOM   2151  OD1 ASN A 274      44.016  12.292 -47.022  1.00 44.16           O  
ATOM   2152  N   ALA A 275      42.986  12.679 -43.322  1.00 27.76           N  
ATOM   2153  CA  ALA A 275      41.801  12.047 -42.716  1.00 30.80           C  
ATOM   2154  C   ALA A 275      40.672  12.994 -42.405  1.00 29.54           C  
ATOM   2155  O   ALA A 275      40.827  14.216 -42.435  1.00 25.11           O  
ATOM   2156  CB  ALA A 275      42.223  11.382 -41.404  1.00 32.74           C  
ATOM   2157  N   GLN A 276      39.509  12.442 -42.124  1.00 25.99           N  
ATOM   2158  CA  GLN A 276      38.472  13.337 -41.672  1.00 34.61           C  
ATOM   2159  C   GLN A 276      38.220  12.884 -40.219  1.00 39.96           C  
ATOM   2160  O   GLN A 276      38.704  11.776 -39.813  1.00 30.68           O  
ATOM   2161  CB  GLN A 276      37.234  13.315 -42.566  1.00 33.04           C  
ATOM   2162  CG  GLN A 276      37.536  13.877 -43.954  1.00 25.93           C  
ATOM   2163  CD  GLN A 276      36.337  14.562 -44.565  1.00 42.35           C  
ATOM   2164  NE2 GLN A 276      36.534  15.737 -45.157  1.00 34.41           N  
ATOM   2165  OE1 GLN A 276      35.250  14.035 -44.511  1.00 39.20           O  
ATOM   2166  N   GLY A 277      37.537  13.728 -39.436  1.00 31.43           N  
ATOM   2167  CA  GLY A 277      37.317  13.412 -38.012  1.00 33.34           C  
ATOM   2168  C   GLY A 277      36.955  11.947 -37.743  1.00 39.77           C  
ATOM   2169  O   GLY A 277      37.522  11.267 -36.881  1.00 36.44           O  
ATOM   2170  N   GLU A 278      35.973  11.482 -38.493  1.00 35.29           N  
ATOM   2171  CA  GLU A 278      35.465  10.133 -38.418  1.00 30.69           C  
ATOM   2172  C   GLU A 278      36.593   9.128 -38.201  1.00 32.89           C  
ATOM   2173  O   GLU A 278      36.529   8.302 -37.301  1.00 38.07           O  
ATOM   2174  CB  GLU A 278      34.734   9.821 -39.751  1.00 47.49           C  
ATOM   2175  CG  GLU A 278      34.831  11.003 -40.791  1.00 41.14           C  
ATOM   2176  CD  GLU A 278      34.235  10.665 -42.167  1.00 62.20           C  
ATOM   2177  OE1 GLU A 278      34.057  11.611 -42.999  1.00 50.86           O  
ATOM   2178  OE2 GLU A 278      33.948   9.461 -42.414  1.00 58.53           O1-
ATOM   2179  N   ASP A 279      37.633   9.234 -39.023  1.00 32.49           N  
ATOM   2180  CA  ASP A 279      38.775   8.327 -38.996  1.00 38.50           C  
ATOM   2181  C   ASP A 279      39.477   8.175 -37.652  1.00 42.92           C  
ATOM   2182  O   ASP A 279      39.788   7.037 -37.240  1.00 28.81           O  
ATOM   2183  CB  ASP A 279      39.791   8.762 -40.036  1.00 35.34           C  
ATOM   2184  CG  ASP A 279      39.207   8.772 -41.437  1.00 45.92           C  
ATOM   2185  OD1 ASP A 279      39.605   9.662 -42.226  1.00 31.40           O  
ATOM   2186  OD2 ASP A 279      38.351   7.895 -41.729  1.00 34.33           O1-
ATOM   2187  N   VAL A 280      39.730   9.325 -37.005  1.00 34.30           N  
ATOM   2188  CA  VAL A 280      40.381   9.411 -35.706  1.00 31.56           C  
ATOM   2189  C   VAL A 280      39.507   8.680 -34.675  1.00 28.69           C  
ATOM   2190  O   VAL A 280      39.970   7.784 -33.975  1.00 36.94           O  
ATOM   2191  CB  VAL A 280      40.601  10.913 -35.315  1.00 33.31           C  
ATOM   2192  CG1 VAL A 280      41.401  11.033 -33.999  1.00 34.94           C  
ATOM   2193  CG2 VAL A 280      41.352  11.600 -36.414  1.00 20.87           C  
ATOM   2194  N   VAL A 281      38.245   9.050 -34.595  1.00 34.28           N  
ATOM   2195  CA  VAL A 281      37.341   8.388 -33.671  1.00 34.54           C  
ATOM   2196  C   VAL A 281      37.346   6.861 -33.901  1.00 39.80           C  
ATOM   2197  O   VAL A 281      37.393   6.109 -32.949  1.00 40.90           O  
ATOM   2198  CB  VAL A 281      35.898   8.892 -33.840  1.00 38.98           C  
ATOM   2199  CG1 VAL A 281      34.907   7.972 -33.061  1.00 40.67           C  
ATOM   2200  CG2 VAL A 281      35.799  10.342 -33.360  1.00 41.10           C  
ATOM   2201  N   ALA A 282      37.313   6.403 -35.149  1.00 40.36           N  
ATOM   2202  CA  ALA A 282      37.272   4.951 -35.420  1.00 39.84           C  
ATOM   2203  C   ALA A 282      38.525   4.123 -35.094  1.00 43.68           C  
ATOM   2204  O   ALA A 282      38.410   2.921 -34.791  1.00 51.72           O  
ATOM   2205  CB  ALA A 282      36.877   4.700 -36.878  1.00 41.20           C  
ATOM   2206  N   GLY A 283      39.710   4.731 -35.171  1.00 39.25           N  
ATOM   2207  CA  GLY A 283      40.935   3.996 -34.878  1.00 45.95           C  
ATOM   2208  C   GLY A 283      41.367   2.837 -35.789  1.00 48.84           C  
ATOM   2209  O   GLY A 283      42.174   2.005 -35.366  1.00 54.20           O  
ATOM   2210  N   VAL A 284      40.845   2.738 -37.016  1.00 54.10           N  
ATOM   2211  CA  VAL A 284      41.290   1.658 -37.911  1.00 50.35           C  
ATOM   2212  C   VAL A 284      42.778   1.962 -38.122  1.00 50.54           C  
ATOM   2213  O   VAL A 284      43.628   1.058 -38.023  1.00 52.48           O  
ATOM   2214  CB  VAL A 284      40.545   1.660 -39.266  1.00 53.03           C  
ATOM   2215  CG1 VAL A 284      41.152   0.622 -40.206  1.00 46.94           C  
ATOM   2216  CG2 VAL A 284      39.099   1.378 -39.043  1.00 52.56           C  
ATOM   2217  N   ARG A 285      43.099   3.222 -38.444  1.00 46.05           N  
ATOM   2218  CA  ARG A 285      44.522   3.583 -38.527  1.00 46.98           C  
ATOM   2219  C   ARG A 285      44.750   3.993 -37.075  1.00 47.44           C  
ATOM   2220  O   ARG A 285      43.885   4.643 -36.486  1.00 49.30           O  
ATOM   2221  CB  ARG A 285      44.765   4.755 -39.442  1.00 33.99           C  
ATOM   2222  CG  ARG A 285      44.287   4.527 -40.869  1.00 44.39           C  
ATOM   2223  CD  ARG A 285      44.151   5.880 -41.594  1.00 44.87           C  
ATOM   2224  NE  ARG A 285      45.424   6.587 -41.571  1.00 33.75           N  
ATOM   2225  CZ  ARG A 285      45.602   7.881 -41.886  1.00 45.02           C  
ATOM   2226  NH1 ARG A 285      46.817   8.421 -41.836  1.00 41.96           N1+
ATOM   2227  NH2 ARG A 285      44.583   8.636 -42.255  1.00 46.11           N  
ATOM   2228  N   THR A 286      45.871   3.581 -36.489  1.00 48.24           N  
ATOM   2229  CA  THR A 286      46.156   3.880 -35.090  1.00 46.63           C  
ATOM   2230  C   THR A 286      46.325   5.406 -34.967  1.00 39.65           C  
ATOM   2231  O   THR A 286      47.172   6.008 -35.612  1.00 39.06           O  
ATOM   2232  CB  THR A 286      47.419   3.134 -34.644  1.00 53.26           C  
ATOM   2233  CG2 THR A 286      47.291   2.691 -33.188  1.00 52.25           C  
ATOM   2234  OG1 THR A 286      47.585   1.958 -35.453  1.00 59.80           O  
ATOM   2235  N   PRO A 287      45.484   6.067 -34.158  1.00 47.47           N  
ATOM   2236  CA  PRO A 287      45.708   7.526 -34.112  1.00 45.38           C  
ATOM   2237  C   PRO A 287      47.042   7.863 -33.432  1.00 40.11           C  
ATOM   2238  O   PRO A 287      47.474   7.157 -32.502  1.00 35.14           O  
ATOM   2239  CB  PRO A 287      44.496   8.036 -33.333  1.00 51.11           C  
ATOM   2240  CG  PRO A 287      43.421   6.912 -33.573  1.00 51.56           C  
ATOM   2241  CD  PRO A 287      44.271   5.681 -33.415  1.00 50.91           C  
ATOM   2242  N   GLN A 288      47.697   8.912 -33.923  1.00 40.06           N  
ATOM   2243  CA  GLN A 288      48.971   9.353 -33.343  1.00 43.01           C  
ATOM   2244  C   GLN A 288      48.692  10.302 -32.153  1.00 40.76           C  
ATOM   2245  O   GLN A 288      47.805  11.166 -32.238  1.00 41.70           O  
ATOM   2246  CB  GLN A 288      49.772  10.147 -34.347  1.00 44.29           C  
ATOM   2247  CG  GLN A 288      50.378   9.359 -35.464  1.00 58.42           C  
ATOM   2248  CD  GLN A 288      51.034  10.303 -36.441  1.00 52.85           C  
ATOM   2249  NE2 GLN A 288      52.310  10.615 -36.204  1.00 41.51           N  
ATOM   2250  OE1 GLN A 288      50.394  10.777 -37.389  1.00 53.82           O  
ATOM   2251  N   PRO A 289      49.482  10.204 -31.078  1.00 32.70           N  
ATOM   2252  CA  PRO A 289      49.277  11.077 -29.899  1.00 32.32           C  
ATOM   2253  C   PRO A 289      49.518  12.514 -30.321  1.00 21.69           C  
ATOM   2254  O   PRO A 289      50.453  12.789 -31.071  1.00 30.51           O  
ATOM   2255  CB  PRO A 289      50.348  10.602 -28.907  1.00 29.40           C  
ATOM   2256  CG  PRO A 289      50.858   9.293 -29.509  1.00 43.53           C  
ATOM   2257  CD  PRO A 289      50.770   9.515 -30.985  1.00 32.87           C  
ATOM   2258  N   ILE A 290      48.689  13.430 -29.858  1.00 27.45           N  
ATOM   2259  CA  ILE A 290      48.869  14.843 -30.276  1.00 20.47           C  
ATOM   2260  C   ILE A 290      50.291  15.382 -30.237  1.00 19.49           C  
ATOM   2261  O   ILE A 290      50.720  16.054 -31.128  1.00 24.21           O  
ATOM   2262  CB  ILE A 290      47.885  15.796 -29.513  1.00 20.00           C  
ATOM   2263  CG1 ILE A 290      47.969  17.197 -30.170  1.00 20.34           C  
ATOM   2264  CG2 ILE A 290      48.104  15.754 -27.975  1.00 21.57           C  
ATOM   2265  CD1 ILE A 290      47.312  17.202 -31.624  1.00 23.69           C  
ATOM   2266  N   THR A 291      51.038  15.086 -29.202  1.00 24.94           N  
ATOM   2267  CA  THR A 291      52.375  15.596 -29.085  1.00 25.87           C  
ATOM   2268  C   THR A 291      53.257  15.269 -30.273  1.00 32.86           C  
ATOM   2269  O   THR A 291      54.178  16.017 -30.569  1.00 30.45           O  
ATOM   2270  CB  THR A 291      53.031  15.065 -27.800  1.00 22.22           C  
ATOM   2271  CG2 THR A 291      52.353  15.705 -26.556  1.00 29.82           C  
ATOM   2272  OG1 THR A 291      52.829  13.622 -27.741  1.00 25.85           O  
ATOM   2273  N   GLN A 292      52.968  14.171 -30.963  1.00 24.60           N  
ATOM   2274  CA  GLN A 292      53.777  13.778 -32.116  1.00 26.14           C  
ATOM   2275  C   GLN A 292      53.638  14.714 -33.333  1.00 31.17           C  
ATOM   2276  O   GLN A 292      54.525  14.791 -34.170  1.00 25.32           O  
ATOM   2277  CB  GLN A 292      53.445  12.301 -32.501  1.00 22.15           C  
ATOM   2278  CG  GLN A 292      54.402  11.620 -33.525  1.00 36.63           C  
ATOM   2279  CD  GLN A 292      54.086  10.092 -33.664  1.00 37.44           C  
ATOM   2280  NE2 GLN A 292      55.131   9.275 -33.713  1.00 35.47           N  
ATOM   2281  OE1 GLN A 292      52.904   9.679 -33.735  1.00 29.24           O  
ATOM   2282  N   LEU A 293      52.526  15.436 -33.429  1.00 37.86           N  
ATOM   2283  CA  LEU A 293      52.341  16.368 -34.530  1.00 39.60           C  
ATOM   2284  C   LEU A 293      53.520  17.329 -34.572  1.00 35.09           C  
ATOM   2285  O   LEU A 293      53.841  17.875 -35.638  1.00 32.28           O  
ATOM   2286  CB  LEU A 293      51.060  17.183 -34.337  1.00 38.88           C  
ATOM   2287  CG  LEU A 293      50.643  18.243 -35.354  1.00 35.65           C  
ATOM   2288  CD1 LEU A 293      50.516  17.661 -36.769  1.00 29.31           C  
ATOM   2289  CD2 LEU A 293      49.292  18.792 -34.917  1.00 34.84           C  
ATOM   2290  N   GLU A 294      54.166  17.554 -33.429  1.00 27.40           N  
ATOM   2291  CA  GLU A 294      55.293  18.496 -33.419  1.00 31.91           C  
ATOM   2292  C   GLU A 294      56.397  17.966 -34.341  1.00 35.48           C  
ATOM   2293  O   GLU A 294      57.171  18.750 -34.899  1.00 33.96           O  
ATOM   2294  CB  GLU A 294      55.908  18.648 -32.024  1.00 35.82           C  
ATOM   2295  CG  GLU A 294      56.885  19.814 -31.949  1.00 26.67           C  
ATOM   2296  CD  GLU A 294      57.490  20.095 -30.583  1.00 43.64           C  
ATOM   2297  OE1 GLU A 294      56.865  19.830 -29.523  1.00 39.90           O  
ATOM   2298  OE2 GLU A 294      58.623  20.627 -30.582  1.00 42.90           O1-
ATOM   2299  N   ASN A 295      56.507  16.632 -34.442  1.00 39.20           N  
ATOM   2300  CA  ASN A 295      57.553  16.032 -35.264  1.00 36.94           C  
ATOM   2301  C   ASN A 295      57.225  16.180 -36.758  1.00 35.37           C  
ATOM   2302  O   ASN A 295      58.098  16.487 -37.551  1.00 41.99           O  
ATOM   2303  CB  ASN A 295      57.713  14.546 -34.955  1.00 38.41           C  
ATOM   2304  CG  ASN A 295      58.352  14.270 -33.596  1.00 43.44           C  
ATOM   2305  ND2 ASN A 295      58.304  13.000 -33.190  1.00 30.74           N  
ATOM   2306  OD1 ASN A 295      58.889  15.166 -32.925  1.00 34.59           O  
ATOM   2307  N   ASP A 296      55.961  15.937 -37.120  1.00 40.72           N  
ATOM   2308  CA  ASP A 296      55.472  15.985 -38.515  1.00 40.34           C  
ATOM   2309  C   ASP A 296      55.355  17.402 -39.070  1.00 44.83           C  
ATOM   2310  O   ASP A 296      55.836  17.688 -40.162  1.00 46.11           O  
ATOM   2311  CB  ASP A 296      54.063  15.367 -38.636  1.00 41.26           C  
ATOM   2312  CG  ASP A 296      54.040  13.831 -38.455  1.00 59.69           C  
ATOM   2313  OD1 ASP A 296      55.056  13.160 -38.780  1.00 42.65           O  
ATOM   2314  OD2 ASP A 296      52.968  13.306 -38.013  1.00 48.56           O1-
ATOM   2315  N   MET A 297      54.677  18.265 -38.317  1.00 38.02           N  
ATOM   2316  CA  MET A 297      54.433  19.669 -38.712  1.00 37.04           C  
ATOM   2317  C   MET A 297      54.698  20.663 -37.602  1.00 36.61           C  
ATOM   2318  O   MET A 297      53.772  21.162 -36.979  1.00 34.91           O  
ATOM   2319  CB  MET A 297      52.992  19.804 -39.142  1.00 35.67           C  
ATOM   2320  CG  MET A 297      52.747  19.263 -40.506  1.00 44.81           C  
ATOM   2321  SD  MET A 297      51.020  18.932 -40.909  1.00 47.00           S  
ATOM   2322  CE  MET A 297      51.198  17.238 -41.342  1.00 49.14           C  
ATOM   2323  N   PRO A 298      55.969  20.943 -37.326  1.00 35.30           N  
ATOM   2324  CA  PRO A 298      56.378  21.882 -36.278  1.00 38.52           C  
ATOM   2325  C   PRO A 298      55.714  23.239 -36.299  1.00 38.96           C  
ATOM   2326  O   PRO A 298      55.297  23.710 -35.254  1.00 45.43           O  
ATOM   2327  CB  PRO A 298      57.888  22.005 -36.462  1.00 37.91           C  
ATOM   2328  CG  PRO A 298      58.169  21.333 -37.847  1.00 39.61           C  
ATOM   2329  CD  PRO A 298      57.134  20.256 -37.908  1.00 41.85           C  
ATOM   2330  N   ASP A 299      55.604  23.869 -37.463  1.00 33.29           N  
ATOM   2331  CA  ASP A 299      54.991  25.197 -37.531  1.00 35.36           C  
ATOM   2332  C   ASP A 299      53.507  25.179 -37.208  1.00 34.29           C  
ATOM   2333  O   ASP A 299      53.009  26.076 -36.526  1.00 36.14           O  
ATOM   2334  CB  ASP A 299      55.200  25.816 -38.923  1.00 36.11           C  
ATOM   2335  CG  ASP A 299      56.650  26.185 -39.176  1.00 49.15           C  
ATOM   2336  OD1 ASP A 299      57.239  26.872 -38.306  1.00 58.64           O  
ATOM   2337  OD2 ASP A 299      57.200  25.795 -40.237  1.00 57.09           O1-
ATOM   2338  N   CYS A 300      52.789  24.174 -37.713  1.00 28.56           N  
ATOM   2339  CA  CYS A 300      51.352  24.088 -37.428  1.00 22.90           C  
ATOM   2340  C   CYS A 300      51.114  23.736 -35.959  1.00 25.45           C  
ATOM   2341  O   CYS A 300      50.075  24.068 -35.404  1.00 30.92           O  
ATOM   2342  CB  CYS A 300      50.664  23.057 -38.329  1.00 24.65           C  
ATOM   2343  SG  CYS A 300      50.156  23.742 -39.977  1.00 38.35           S  
ATOM   2344  N   TYR A 301      52.062  23.036 -35.339  1.00 27.77           N  
ATOM   2345  CA  TYR A 301      51.955  22.655 -33.941  1.00 30.00           C  
ATOM   2346  C   TYR A 301      52.106  23.863 -33.060  1.00 35.56           C  
ATOM   2347  O   TYR A 301      51.409  24.023 -32.042  1.00 36.04           O  
ATOM   2348  CB  TYR A 301      53.072  21.693 -33.583  1.00 33.16           C  
ATOM   2349  CG  TYR A 301      52.997  21.148 -32.176  1.00 37.22           C  
ATOM   2350  CD1 TYR A 301      52.157  20.073 -31.878  1.00 36.10           C  
ATOM   2351  CD2 TYR A 301      53.802  21.669 -31.158  1.00 38.60           C  
ATOM   2352  CE1 TYR A 301      52.124  19.518 -30.600  1.00 47.48           C  
ATOM   2353  CE2 TYR A 301      53.779  21.124 -29.862  1.00 41.01           C  
ATOM   2354  CZ  TYR A 301      52.935  20.042 -29.591  1.00 41.31           C  
ATOM   2355  OH  TYR A 301      52.891  19.472 -28.327  1.00 44.93           O  
ATOM   2356  N   LYS A 302      53.098  24.672 -33.403  1.00 35.38           N  
ATOM   2357  CA  LYS A 302      53.388  25.906 -32.666  1.00 40.66           C  
ATOM   2358  C   LYS A 302      52.105  26.740 -32.653  1.00 36.67           C  
ATOM   2359  O   LYS A 302      51.617  27.167 -31.599  1.00 35.36           O  
ATOM   2360  CB  LYS A 302      54.490  26.676 -33.379  1.00 39.54           C  
ATOM   2361  CG  LYS A 302      55.358  27.569 -32.521  1.00 46.51           C  
ATOM   2362  CD  LYS A 302      54.627  28.777 -31.975  1.00 55.19           C  
ATOM   2363  CE  LYS A 302      55.523  29.533 -30.981  1.00 55.79           C  
ATOM   2364  NZ  LYS A 302      54.800  30.587 -30.226  1.00 63.77           N1+
ATOM   2365  N   GLN A 303      51.584  26.998 -33.845  1.00 32.42           N  
ATOM   2366  CA  GLN A 303      50.348  27.766 -33.964  1.00 34.49           C  
ATOM   2367  C   GLN A 303      49.227  27.152 -33.140  1.00 32.14           C  
ATOM   2368  O   GLN A 303      48.514  27.833 -32.466  1.00 26.60           O  
ATOM   2369  CB  GLN A 303      49.868  27.797 -35.420  1.00 41.28           C  
ATOM   2370  CG  GLN A 303      50.824  28.444 -36.416  1.00 55.09           C  
ATOM   2371  CD  GLN A 303      50.413  28.167 -37.864  1.00 55.08           C  
ATOM   2372  NE2 GLN A 303      51.384  28.177 -38.783  1.00 59.29           N  
ATOM   2373  OE1 GLN A 303      49.229  27.961 -38.146  1.00 55.16           O  
ATOM   2374  N   PHE A 304      49.053  25.840 -33.246  1.00 33.77           N  
ATOM   2375  CA  PHE A 304      47.996  25.145 -32.518  1.00 30.77           C  
ATOM   2376  C   PHE A 304      48.159  25.274 -31.006  1.00 27.49           C  
ATOM   2377  O   PHE A 304      47.194  25.571 -30.319  1.00 28.44           O  
ATOM   2378  CB  PHE A 304      48.000  23.645 -32.920  1.00 27.63           C  
ATOM   2379  CG  PHE A 304      47.281  22.759 -31.946  1.00 34.18           C  
ATOM   2380  CD1 PHE A 304      45.900  22.761 -31.881  1.00 35.10           C  
ATOM   2381  CD2 PHE A 304      47.986  21.881 -31.137  1.00 35.23           C  
ATOM   2382  CE1 PHE A 304      45.220  21.884 -31.029  1.00 40.96           C  
ATOM   2383  CE2 PHE A 304      47.307  21.000 -30.276  1.00 37.52           C  
ATOM   2384  CZ  PHE A 304      45.928  21.008 -30.235  1.00 42.47           C  
ATOM   2385  N   MET A 305      49.365  25.023 -30.489  1.00 25.35           N  
ATOM   2386  CA  MET A 305      49.630  25.134 -29.036  1.00 29.41           C  
ATOM   2387  C   MET A 305      49.422  26.593 -28.585  1.00 29.91           C  
ATOM   2388  O   MET A 305      48.920  26.834 -27.487  1.00 28.96           O  
ATOM   2389  CB  MET A 305      51.046  24.708 -28.668  1.00 32.37           C  
ATOM   2390  CG  MET A 305      51.356  23.223 -28.854  1.00 36.36           C  
ATOM   2391  SD  MET A 305      50.380  22.206 -27.722  1.00 40.22           S  
ATOM   2392  CE  MET A 305      51.232  22.507 -26.141  1.00 38.26           C  
ATOM   2393  N   ASP A 306      49.777  27.560 -29.404  1.00 29.16           N  
ATOM   2394  CA  ASP A 306      49.526  28.973 -28.967  1.00 33.57           C  
ATOM   2395  C   ASP A 306      48.040  29.270 -28.879  1.00 36.07           C  
ATOM   2396  O   ASP A 306      47.579  29.841 -27.891  1.00 44.62           O  
ATOM   2397  CB  ASP A 306      50.117  29.994 -29.919  1.00 32.91           C  
ATOM   2398  CG  ASP A 306      51.632  29.996 -29.901  1.00 50.30           C  
ATOM   2399  OD1 ASP A 306      52.182  29.625 -28.855  1.00 54.30           O  
ATOM   2400  OD2 ASP A 306      52.267  30.361 -30.912  1.00 45.57           O1-
ATOM   2401  N   LEU A 307      47.292  28.917 -29.924  1.00 30.15           N  
ATOM   2402  CA  LEU A 307      45.849  29.158 -29.922  1.00 29.61           C  
ATOM   2403  C   LEU A 307      45.175  28.377 -28.817  1.00 32.50           C  
ATOM   2404  O   LEU A 307      44.227  28.862 -28.214  1.00 29.76           O  
ATOM   2405  CB  LEU A 307      45.223  28.819 -31.287  1.00 23.75           C  
ATOM   2406  CG  LEU A 307      45.629  29.837 -32.340  1.00 36.47           C  
ATOM   2407  CD1 LEU A 307      45.220  29.373 -33.760  1.00 31.89           C  
ATOM   2408  CD2 LEU A 307      44.998  31.191 -31.963  1.00 39.34           C  
ATOM   2409  N   ALA A 308      45.667  27.158 -28.553  1.00 29.95           N  
ATOM   2410  CA  ALA A 308      45.123  26.324 -27.495  1.00 28.36           C  
ATOM   2411  C   ALA A 308      45.284  27.015 -26.123  1.00 36.07           C  
ATOM   2412  O   ALA A 308      44.361  26.980 -25.304  1.00 34.02           O  
ATOM   2413  CB  ALA A 308      45.816  24.956 -27.472  1.00 31.92           C  
ATOM   2414  N   MET A 309      46.453  27.597 -25.844  1.00 32.45           N  
ATOM   2415  CA  MET A 309      46.648  28.274 -24.568  1.00 36.17           C  
ATOM   2416  C   MET A 309      45.778  29.518 -24.563  1.00 28.49           C  
ATOM   2417  O   MET A 309      45.224  29.894 -23.540  1.00 30.56           O  
ATOM   2418  CB  MET A 309      48.126  28.641 -24.357  1.00 32.18           C  
ATOM   2419  CG  MET A 309      48.984  27.386 -24.280  1.00 52.65           C  
ATOM   2420  SD  MET A 309      48.395  26.100 -23.081  1.00 62.26           S  
ATOM   2421  CE  MET A 309      47.563  24.882 -24.037  1.00 46.89           C  
ATOM   2422  N   LYS A 310      45.649  30.162 -25.701  1.00 31.04           N  
ATOM   2423  CA  LYS A 310      44.807  31.353 -25.751  1.00 34.76           C  
ATOM   2424  C   LYS A 310      43.346  31.004 -25.433  1.00 38.48           C  
ATOM   2425  O   LYS A 310      42.613  31.799 -24.828  1.00 37.19           O  
ATOM   2426  CB  LYS A 310      44.876  31.999 -27.132  1.00 38.32           C  
ATOM   2427  CG  LYS A 310      43.965  33.232 -27.244  1.00 51.22           C  
ATOM   2428  CD  LYS A 310      43.908  33.834 -28.627  1.00 50.14           C  
ATOM   2429  CE  LYS A 310      43.417  35.276 -28.549  1.00 49.41           C  
ATOM   2430  NZ  LYS A 310      42.057  35.383 -27.939  1.00 60.80           N1+
ATOM   2431  N   LEU A 311      42.903  29.814 -25.847  1.00 31.77           N  
ATOM   2432  CA  LEU A 311      41.519  29.429 -25.596  1.00 25.14           C  
ATOM   2433  C   LEU A 311      41.264  29.084 -24.132  1.00 26.93           C  
ATOM   2434  O   LEU A 311      40.211  29.402 -23.613  1.00 28.08           O  
ATOM   2435  CB  LEU A 311      41.104  28.228 -26.485  1.00 31.76           C  
ATOM   2436  CG  LEU A 311      40.869  28.497 -27.979  1.00 32.23           C  
ATOM   2437  CD1 LEU A 311      40.707  27.158 -28.711  1.00 25.10           C  
ATOM   2438  CD2 LEU A 311      39.611  29.335 -28.146  1.00 28.57           C  
ATOM   2439  N   GLU A 312      42.196  28.363 -23.500  1.00 22.47           N  
ATOM   2440  CA  GLU A 312      42.088  28.018 -22.100  1.00 30.63           C  
ATOM   2441  C   GLU A 312      42.093  29.331 -21.280  1.00 32.14           C  
ATOM   2442  O   GLU A 312      41.304  29.487 -20.356  1.00 31.65           O  
ATOM   2443  CB  GLU A 312      43.258  27.136 -21.681  1.00 25.66           C  
ATOM   2444  CG  GLU A 312      43.166  26.756 -20.232  1.00 25.68           C  
ATOM   2445  CD  GLU A 312      44.262  25.798 -19.793  1.00 29.46           C  
ATOM   2446  OE1 GLU A 312      45.322  26.255 -19.377  1.00 30.08           O  
ATOM   2447  OE2 GLU A 312      44.071  24.570 -19.864  1.00 26.08           O1-
ATOM   2448  N   LYS A 313      42.946  30.271 -21.650  1.00 29.83           N  
ATOM   2449  CA  LYS A 313      43.000  31.576 -20.928  1.00 37.36           C  
ATOM   2450  C   LYS A 313      41.757  32.444 -21.116  1.00 34.56           C  
ATOM   2451  O   LYS A 313      41.334  33.134 -20.195  1.00 43.59           O  
ATOM   2452  CB  LYS A 313      44.256  32.386 -21.301  1.00 36.33           C  
ATOM   2453  CG  LYS A 313      45.580  31.711 -20.841  1.00 45.70           C  
ATOM   2454  CD  LYS A 313      46.717  32.709 -20.660  1.00 50.60           C  
ATOM   2455  CE  LYS A 313      48.085  32.033 -20.434  1.00 54.94           C  
ATOM   2456  NZ  LYS A 313      48.771  31.550 -21.699  1.00 61.73           N1+
ATOM   2457  N   HIS A 314      41.162  32.399 -22.295  1.00 30.82           N  
ATOM   2458  CA  HIS A 314      39.931  33.131 -22.557  1.00 34.33           C  
ATOM   2459  C   HIS A 314      38.732  32.544 -21.800  1.00 34.85           C  
ATOM   2460  O   HIS A 314      37.961  33.269 -21.170  1.00 31.50           O  
ATOM   2461  CB  HIS A 314      39.613  33.089 -24.055  1.00 28.86           C  
ATOM   2462  CG  HIS A 314      38.311  33.731 -24.392  1.00 37.79           C  
ATOM   2463  CD2 HIS A 314      37.092  33.203 -24.646  1.00 42.99           C  
ATOM   2464  ND1 HIS A 314      38.155  35.096 -24.441  1.00 34.20           N  
ATOM   2465  CE1 HIS A 314      36.893  35.385 -24.713  1.00 39.17           C  
ATOM   2466  NE2 HIS A 314      36.228  34.253 -24.842  1.00 46.92           N  
ATOM   2467  N   PHE A 315      38.585  31.220 -21.843  1.00 34.52           N  
ATOM   2468  CA  PHE A 315      37.469  30.526 -21.201  1.00 29.75           C  
ATOM   2469  C   PHE A 315      37.741  30.245 -19.732  1.00 30.96           C  
ATOM   2470  O   PHE A 315      36.832  29.917 -18.967  1.00 33.36           O  
ATOM   2471  CB  PHE A 315      37.116  29.197 -21.956  1.00 26.11           C  
ATOM   2472  CG  PHE A 315      36.399  29.438 -23.255  1.00 34.02           C  
ATOM   2473  CD1 PHE A 315      35.056  29.820 -23.256  1.00 39.21           C  
ATOM   2474  CD2 PHE A 315      37.063  29.357 -24.454  1.00 28.27           C  
ATOM   2475  CE1 PHE A 315      34.396  30.108 -24.428  1.00 35.04           C  
ATOM   2476  CE2 PHE A 315      36.408  29.650 -25.657  1.00 26.74           C  
ATOM   2477  CZ  PHE A 315      35.079  30.020 -25.651  1.00 30.88           C  
ATOM   2478  N   ARG A 316      39.005  30.390 -19.365  1.00 31.54           N  
ATOM   2479  CA  ARG A 316      39.432  30.190 -18.002  1.00 34.15           C  
ATOM   2480  C   ARG A 316      39.154  28.765 -17.494  1.00 30.26           C  
ATOM   2481  O   ARG A 316      38.832  28.563 -16.327  1.00 26.77           O  
ATOM   2482  CB  ARG A 316      38.786  31.292 -17.125  1.00 37.23           C  
ATOM   2483  CG  ARG A 316      39.243  32.717 -17.603  1.00 43.30           C  
ATOM   2484  CD  ARG A 316      38.504  33.888 -16.947  1.00 49.22           C  
ATOM   2485  NE  ARG A 316      38.718  33.849 -15.515  1.00 48.68           N  
ATOM   2486  CZ  ARG A 316      37.752  33.908 -14.607  1.00 46.38           C  
ATOM   2487  NH1 ARG A 316      36.476  34.036 -14.961  1.00 49.34           N1+
ATOM   2488  NH2 ARG A 316      38.061  33.765 -13.338  1.00 52.62           N  
ATOM   2489  N   ASP A 317      39.293  27.772 -18.384  1.00 29.92           N  
ATOM   2490  CA  ASP A 317      39.126  26.344 -18.012  1.00 29.70           C  
ATOM   2491  C   ASP A 317      39.717  25.408 -19.115  1.00 28.28           C  
ATOM   2492  O   ASP A 317      39.868  25.806 -20.267  1.00 28.38           O  
ATOM   2493  CB  ASP A 317      37.619  26.050 -17.763  1.00 26.98           C  
ATOM   2494  CG  ASP A 317      37.351  24.671 -17.150  1.00 30.20           C  
ATOM   2495  OD1 ASP A 317      38.250  24.066 -16.519  1.00 30.42           O  
ATOM   2496  OD2 ASP A 317      36.214  24.186 -17.289  1.00 33.31           O1-
ATOM   2497  N   MET A 318      40.024  24.156 -18.747  1.00 28.52           N  
ATOM   2498  CA  MET A 318      40.543  23.178 -19.671  1.00 23.43           C  
ATOM   2499  C   MET A 318      39.604  23.055 -20.838  1.00 17.73           C  
ATOM   2500  O   MET A 318      38.394  23.021 -20.648  1.00 22.26           O  
ATOM   2501  CB  MET A 318      40.702  21.826 -18.998  1.00 19.19           C  
ATOM   2502  CG  MET A 318      41.325  20.803 -19.882  1.00 26.53           C  
ATOM   2503  SD  MET A 318      40.023  19.936 -20.804  1.00 27.04           S  
ATOM   2504  CE  MET A 318      39.668  18.726 -19.610  1.00 25.11           C  
ATOM   2505  N   GLN A 319      40.174  23.128 -22.047  1.00 19.97           N  
ATOM   2506  CA  GLN A 319      39.424  23.024 -23.289  1.00 26.80           C  
ATOM   2507  C   GLN A 319      39.620  21.702 -24.087  1.00 22.95           C  
ATOM   2508  O   GLN A 319      40.739  21.199 -24.223  1.00 24.37           O  
ATOM   2509  CB  GLN A 319      39.757  24.165 -24.244  1.00 21.91           C  
ATOM   2510  CG  GLN A 319      39.348  25.592 -23.758  1.00 23.04           C  
ATOM   2511  CD  GLN A 319      37.813  25.757 -23.566  1.00 20.07           C  
ATOM   2512  NE2 GLN A 319      37.386  25.890 -22.300  1.00 22.24           N  
ATOM   2513  OE1 GLN A 319      37.027  25.740 -24.521  1.00 21.25           O  
ATOM   2514  N   ASP A 320      38.505  21.235 -24.639  1.00 27.31           N  
ATOM   2515  CA  ASP A 320      38.437  20.055 -25.509  1.00 24.79           C  
ATOM   2516  C   ASP A 320      38.246  20.744 -26.901  1.00 28.73           C  
ATOM   2517  O   ASP A 320      37.226  21.430 -27.150  1.00 29.61           O  
ATOM   2518  CB  ASP A 320      37.261  19.153 -25.066  1.00 25.69           C  
ATOM   2519  CG  ASP A 320      36.729  18.180 -26.180  1.00 24.53           C  
ATOM   2520  OD1 ASP A 320      37.352  18.045 -27.274  1.00 22.92           O  
ATOM   2521  OD2 ASP A 320      35.671  17.549 -25.923  1.00 20.51           O1-
ATOM   2522  N   MET A 321      39.288  20.641 -27.756  1.00 23.64           N  
ATOM   2523  CA  MET A 321      39.301  21.288 -29.077  1.00 21.39           C  
ATOM   2524  C   MET A 321      39.357  20.339 -30.264  1.00 26.72           C  
ATOM   2525  O   MET A 321      39.779  19.169 -30.129  1.00 26.73           O  
ATOM   2526  CB  MET A 321      40.486  22.243 -29.130  1.00 25.46           C  
ATOM   2527  CG  MET A 321      40.640  23.117 -27.819  1.00 21.34           C  
ATOM   2528  SD  MET A 321      42.375  23.622 -27.588  1.00 27.25           S  
ATOM   2529  CE  MET A 321      43.138  21.827 -27.356  1.00 24.08           C  
ATOM   2530  N   GLU A 322      38.848  20.793 -31.412  1.00 21.95           N  
ATOM   2531  CA  GLU A 322      38.964  19.979 -32.621  1.00 28.27           C  
ATOM   2532  C   GLU A 322      39.547  20.884 -33.647  1.00 26.62           C  
ATOM   2533  O   GLU A 322      39.161  22.072 -33.755  1.00 24.66           O  
ATOM   2534  CB  GLU A 322      37.629  19.402 -33.136  1.00 27.18           C  
ATOM   2535  CG  GLU A 322      36.823  18.719 -32.084  1.00 26.71           C  
ATOM   2536  CD  GLU A 322      35.658  17.934 -32.623  1.00 36.13           C  
ATOM   2537  OE1 GLU A 322      35.093  18.399 -33.609  1.00 29.23           O  
ATOM   2538  OE2 GLU A 322      35.306  16.876 -32.044  1.00 33.85           O1-
ATOM   2539  N   PHE A 323      40.507  20.352 -34.398  1.00 25.40           N  
ATOM   2540  CA  PHE A 323      41.147  21.154 -35.418  1.00 24.83           C  
ATOM   2541  C   PHE A 323      41.361  20.350 -36.656  1.00 28.05           C  
ATOM   2542  O   PHE A 323      41.420  19.049 -36.649  1.00 23.70           O  
ATOM   2543  CB  PHE A 323      42.523  21.709 -34.943  1.00 23.21           C  
ATOM   2544  CG  PHE A 323      43.567  20.659 -34.739  1.00 30.34           C  
ATOM   2545  CD1 PHE A 323      43.589  19.900 -33.562  1.00 36.62           C  
ATOM   2546  CD2 PHE A 323      44.480  20.380 -35.739  1.00 29.02           C  
ATOM   2547  CE1 PHE A 323      44.497  18.874 -33.391  1.00 42.05           C  
ATOM   2548  CE2 PHE A 323      45.401  19.354 -35.589  1.00 35.50           C  
ATOM   2549  CZ  PHE A 323      45.420  18.592 -34.421  1.00 37.52           C  
ATOM   2550  N   THR A 324      41.499  21.121 -37.711  1.00 23.30           N  
ATOM   2551  CA  THR A 324      41.799  20.574 -39.057  1.00 25.32           C  
ATOM   2552  C   THR A 324      42.860  21.360 -39.733  1.00 31.34           C  
ATOM   2553  O   THR A 324      42.811  22.596 -39.711  1.00 29.45           O  
ATOM   2554  CB  THR A 324      40.589  20.575 -39.978  1.00 20.48           C  
ATOM   2555  CG2 THR A 324      40.947  20.031 -41.417  1.00 28.31           C  
ATOM   2556  OG1 THR A 324      39.614  19.712 -39.399  1.00 28.88           O  
ATOM   2557  N   ILE A 325      43.826  20.633 -40.316  1.00 20.55           N  
ATOM   2558  CA  ILE A 325      44.935  21.200 -41.061  1.00 20.54           C  
ATOM   2559  C   ILE A 325      44.669  20.910 -42.522  1.00 27.71           C  
ATOM   2560  O   ILE A 325      44.551  19.727 -42.938  1.00 22.42           O  
ATOM   2561  CB  ILE A 325      46.276  20.583 -40.651  1.00 20.40           C  
ATOM   2562  CG1 ILE A 325      46.588  20.982 -39.207  1.00 25.89           C  
ATOM   2563  CG2 ILE A 325      47.407  21.054 -41.587  1.00 23.85           C  
ATOM   2564  CD1 ILE A 325      47.923  20.463 -38.695  1.00 21.41           C  
ATOM   2565  N   GLU A 326      44.462  21.967 -43.297  1.00 19.00           N  
ATOM   2566  CA  GLU A 326      44.223  21.745 -44.737  1.00 25.96           C  
ATOM   2567  C   GLU A 326      45.440  22.204 -45.540  1.00 32.52           C  
ATOM   2568  O   GLU A 326      45.761  23.421 -45.636  1.00 22.96           O  
ATOM   2569  CB  GLU A 326      42.930  22.440 -45.210  1.00 25.80           C  
ATOM   2570  CG  GLU A 326      42.628  22.075 -46.651  1.00 28.15           C  
ATOM   2571  CD  GLU A 326      41.397  22.750 -47.178  1.00 38.38           C  
ATOM   2572  OE1 GLU A 326      41.426  23.130 -48.370  1.00 38.98           O  
ATOM   2573  OE2 GLU A 326      40.400  22.872 -46.429  1.00 41.75           O1-
ATOM   2574  N   GLU A 327      46.156  21.226 -46.094  1.00 21.44           N  
ATOM   2575  CA  GLU A 327      47.396  21.539 -46.842  1.00 30.79           C  
ATOM   2576  C   GLU A 327      48.221  22.617 -46.101  1.00 37.20           C  
ATOM   2577  O   GLU A 327      48.414  23.745 -46.628  1.00 31.01           O  
ATOM   2578  CB  GLU A 327      47.053  22.067 -48.250  1.00 32.94           C  
ATOM   2579  CG  GLU A 327      46.128  21.163 -49.013  1.00 30.99           C  
ATOM   2580  CD  GLU A 327      46.109  21.476 -50.517  1.00 38.52           C  
ATOM   2581  OE1 GLU A 327      45.593  22.544 -50.904  1.00 40.63           O  
ATOM   2582  OE2 GLU A 327      46.623  20.646 -51.302  1.00 44.43           O1-
ATOM   2583  N   GLY A 328      48.645  22.312 -44.866  1.00 27.33           N  
ATOM   2584  CA  GLY A 328      49.471  23.265 -44.114  1.00 36.93           C  
ATOM   2585  C   GLY A 328      48.856  24.471 -43.426  1.00 36.80           C  
ATOM   2586  O   GLY A 328      49.549  25.277 -42.798  1.00 45.41           O  
ATOM   2587  N   LYS A 329      47.548  24.610 -43.532  1.00 40.71           N  
ATOM   2588  CA  LYS A 329      46.872  25.711 -42.900  1.00 34.20           C  
ATOM   2589  C   LYS A 329      45.913  25.221 -41.803  1.00 33.79           C  
ATOM   2590  O   LYS A 329      44.975  24.454 -42.067  1.00 33.42           O  
ATOM   2591  CB  LYS A 329      46.090  26.529 -43.924  1.00 44.79           C  
ATOM   2592  CG  LYS A 329      45.479  27.791 -43.270  1.00 46.65           C  
ATOM   2593  CD  LYS A 329      44.669  28.632 -44.243  1.00 56.03           C  
ATOM   2594  CE  LYS A 329      45.536  29.062 -45.436  1.00 61.84           C  
ATOM   2595  NZ  LYS A 329      45.697  28.048 -46.554  1.00 57.77           N1+
ATOM   2596  N   LEU A 330      46.167  25.702 -40.586  1.00 33.20           N  
ATOM   2597  CA  LEU A 330      45.433  25.359 -39.384  1.00 26.64           C  
ATOM   2598  C   LEU A 330      44.103  25.998 -39.181  1.00 34.18           C  
ATOM   2599  O   LEU A 330      43.980  27.233 -39.174  1.00 29.22           O  
ATOM   2600  CB  LEU A 330      46.280  25.699 -38.137  1.00 28.69           C  
ATOM   2601  CG  LEU A 330      45.617  25.267 -36.812  1.00 21.73           C  
ATOM   2602  CD1 LEU A 330      45.511  23.727 -36.812  1.00 29.40           C  
ATOM   2603  CD2 LEU A 330      46.434  25.679 -35.621  1.00 25.61           C  
ATOM   2604  N   TYR A 331      43.083  25.169 -38.984  1.00 26.15           N  
ATOM   2605  CA  TYR A 331      41.769  25.697 -38.677  1.00 32.02           C  
ATOM   2606  C   TYR A 331      41.257  25.088 -37.369  1.00 32.05           C  
ATOM   2607  O   TYR A 331      41.530  23.885 -37.067  1.00 30.89           O  
ATOM   2608  CB  TYR A 331      40.768  25.369 -39.777  1.00 34.57           C  
ATOM   2609  CG  TYR A 331      41.023  26.069 -41.068  1.00 39.54           C  
ATOM   2610  CD1 TYR A 331      40.520  27.365 -41.304  1.00 39.00           C  
ATOM   2611  CD2 TYR A 331      41.778  25.462 -42.054  1.00 36.60           C  
ATOM   2612  CE1 TYR A 331      40.772  28.024 -42.494  1.00 33.92           C  
ATOM   2613  CE2 TYR A 331      42.041  26.110 -43.248  1.00 41.27           C  
ATOM   2614  CZ  TYR A 331      41.531  27.394 -43.461  1.00 39.27           C  
ATOM   2615  OH  TYR A 331      41.766  28.014 -44.660  1.00 45.44           O  
ATOM   2616  N   PHE A 332      40.538  25.906 -36.587  1.00 30.28           N  
ATOM   2617  CA  PHE A 332      39.875  25.389 -35.372  1.00 30.61           C  
ATOM   2618  C   PHE A 332      38.392  25.260 -35.735  1.00 33.46           C  
ATOM   2619  O   PHE A 332      37.807  26.178 -36.297  1.00 33.54           O  
ATOM   2620  CB  PHE A 332      40.024  26.283 -34.131  1.00 26.04           C  
ATOM   2621  CG  PHE A 332      41.238  25.985 -33.310  1.00 26.45           C  
ATOM   2622  CD1 PHE A 332      42.481  26.392 -33.720  1.00 25.62           C  
ATOM   2623  CD2 PHE A 332      41.130  25.304 -32.103  1.00 26.86           C  
ATOM   2624  CE1 PHE A 332      43.623  26.130 -32.948  1.00 34.59           C  
ATOM   2625  CE2 PHE A 332      42.287  25.040 -31.304  1.00 36.21           C  
ATOM   2626  CZ  PHE A 332      43.528  25.458 -31.738  1.00 29.84           C  
ATOM   2627  N   LEU A 333      37.818  24.100 -35.425  1.00 23.11           N  
ATOM   2628  CA  LEU A 333      36.430  23.787 -35.678  1.00 23.46           C  
ATOM   2629  C   LEU A 333      35.543  23.842 -34.454  1.00 30.24           C  
ATOM   2630  O   LEU A 333      34.341  24.067 -34.574  1.00 33.93           O  
ATOM   2631  CB  LEU A 333      36.329  22.343 -36.236  1.00 20.53           C  
ATOM   2632  CG  LEU A 333      37.268  22.109 -37.459  1.00 44.76           C  
ATOM   2633  CD1 LEU A 333      36.654  21.024 -38.301  1.00 49.84           C  
ATOM   2634  CD2 LEU A 333      37.458  23.349 -38.335  1.00 36.39           C  
ATOM   2635  N   GLN A 334      36.118  23.606 -33.271  1.00 30.71           N  
ATOM   2636  CA  GLN A 334      35.303  23.540 -32.084  1.00 24.43           C  
ATOM   2637  C   GLN A 334      36.138  23.688 -30.837  1.00 31.15           C  
ATOM   2638  O   GLN A 334      37.331  23.404 -30.862  1.00 27.28           O  
ATOM   2639  CB  GLN A 334      34.607  22.166 -32.088  1.00 32.48           C  
ATOM   2640  CG  GLN A 334      33.791  21.771 -30.838  1.00 26.11           C  
ATOM   2641  CD  GLN A 334      33.050  20.472 -31.055  1.00 33.61           C  
ATOM   2642  NE2 GLN A 334      33.413  19.434 -30.283  1.00 30.26           N  
ATOM   2643  OE1 GLN A 334      32.179  20.383 -31.934  1.00 34.70           O  
ATOM   2644  N   THR A 335      35.515  24.182 -29.766  1.00 26.52           N  
ATOM   2645  CA  THR A 335      36.163  24.236 -28.451  1.00 18.71           C  
ATOM   2646  C   THR A 335      35.007  24.202 -27.447  1.00 22.57           C  
ATOM   2647  O   THR A 335      33.904  24.623 -27.788  1.00 28.42           O  
ATOM   2648  CB  THR A 335      37.081  25.468 -28.254  1.00 25.62           C  
ATOM   2649  CG2 THR A 335      36.239  26.811 -28.164  1.00 19.27           C  
ATOM   2650  OG1 THR A 335      37.808  25.289 -27.024  1.00 28.40           O  
ATOM   2651  N   ARG A 336      35.215  23.607 -26.262  1.00 21.88           N  
ATOM   2652  CA  ARG A 336      34.178  23.541 -25.225  1.00 27.21           C  
ATOM   2653  C   ARG A 336      34.928  23.262 -23.947  1.00 22.02           C  
ATOM   2654  O   ARG A 336      36.080  22.817 -24.042  1.00 27.68           O  
ATOM   2655  CB  ARG A 336      33.196  22.391 -25.506  1.00 29.63           C  
ATOM   2656  CG  ARG A 336      33.856  21.067 -25.930  1.00 26.23           C  
ATOM   2657  CD  ARG A 336      32.756  20.101 -26.510  1.00 31.22           C  
ATOM   2658  NE  ARG A 336      33.223  18.798 -26.970  1.00 36.31           N  
ATOM   2659  CZ  ARG A 336      32.431  17.873 -27.530  1.00 28.51           C  
ATOM   2660  NH1 ARG A 336      31.132  18.084 -27.726  1.00 36.32           N1+
ATOM   2661  NH2 ARG A 336      32.913  16.690 -27.827  1.00 23.62           N  
ATOM   2662  N   ASN A 337      34.359  23.540 -22.754  1.00 18.39           N  
ATOM   2663  CA  ASN A 337      35.100  23.184 -21.548  1.00 19.89           C  
ATOM   2664  C   ASN A 337      35.118  21.628 -21.586  1.00 27.80           C  
ATOM   2665  O   ASN A 337      34.078  20.996 -21.687  1.00 22.85           O  
ATOM   2666  CB  ASN A 337      34.383  23.648 -20.284  1.00 22.37           C  
ATOM   2667  CG  ASN A 337      34.203  25.156 -20.264  1.00 31.48           C  
ATOM   2668  ND2 ASN A 337      33.136  25.639 -19.644  1.00 31.50           N  
ATOM   2669  OD1 ASN A 337      35.026  25.865 -20.804  1.00 24.74           O  
ATOM   2670  N   GLY A 338      36.286  21.021 -21.494  1.00 25.37           N  
ATOM   2671  CA  GLY A 338      36.329  19.566 -21.588  1.00 26.89           C  
ATOM   2672  C   GLY A 338      35.686  18.724 -20.516  1.00 26.80           C  
ATOM   2673  O   GLY A 338      35.826  19.008 -19.310  1.00 32.21           O  
ATOM   2674  N   LYS A 339      34.973  17.664 -20.908  1.00 32.52           N  
ATOM   2675  CA  LYS A 339      34.405  16.786 -19.879  1.00 22.83           C  
ATOM   2676  C   LYS A 339      35.594  16.101 -19.233  1.00 25.72           C  
ATOM   2677  O   LYS A 339      36.626  15.948 -19.858  1.00 27.20           O  
ATOM   2678  CB  LYS A 339      33.421  15.772 -20.455  1.00 33.14           C  
ATOM   2679  CG  LYS A 339      32.110  16.436 -20.966  1.00 33.29           C  
ATOM   2680  CD  LYS A 339      31.421  17.270 -19.858  1.00 34.12           C  
ATOM   2681  CE  LYS A 339      30.043  17.785 -20.330  1.00 34.41           C  
ATOM   2682  NZ  LYS A 339      29.360  18.330 -19.145  1.00 34.43           N1+
ATOM   2683  N   ARG A 340      35.442  15.648 -17.983  1.00 24.87           N  
ATOM   2684  CA  ARG A 340      36.570  15.087 -17.279  1.00 26.51           C  
ATOM   2685  C   ARG A 340      36.130  14.260 -16.112  1.00 25.45           C  
ATOM   2686  O   ARG A 340      34.987  14.386 -15.626  1.00 24.57           O  
ATOM   2687  CB  ARG A 340      37.443  16.253 -16.748  1.00 24.05           C  
ATOM   2688  CG  ARG A 340      36.787  17.084 -15.653  1.00 19.54           C  
ATOM   2689  CD  ARG A 340      37.413  18.575 -15.524  1.00 22.14           C  
ATOM   2690  NE  ARG A 340      37.165  19.385 -16.729  1.00 22.80           N  
ATOM   2691  CZ  ARG A 340      37.407  20.703 -16.825  1.00 26.20           C  
ATOM   2692  NH1 ARG A 340      37.914  21.381 -15.800  1.00 22.37           N1+
ATOM   2693  NH2 ARG A 340      37.102  21.361 -17.934  1.00 28.55           N  
ATOM   2694  N   THR A 341      37.021  13.391 -15.668  1.00 24.26           N  
ATOM   2695  CA  THR A 341      36.734  12.571 -14.488  1.00 33.21           C  
ATOM   2696  C   THR A 341      36.780  13.449 -13.204  1.00 24.06           C  
ATOM   2697  O   THR A 341      37.258  14.582 -13.241  1.00 30.05           O  
ATOM   2698  CB  THR A 341      37.776  11.455 -14.348  1.00 35.05           C  
ATOM   2699  CG2 THR A 341      37.776  10.575 -15.631  1.00 24.38           C  
ATOM   2700  OG1 THR A 341      39.070  12.050 -14.122  1.00 29.60           O  
ATOM   2701  N   ALA A 342      36.281  12.942 -12.070  1.00 27.15           N  
ATOM   2702  CA  ALA A 342      36.338  13.738 -10.839  1.00 26.39           C  
ATOM   2703  C   ALA A 342      37.795  14.071 -10.380  1.00 22.97           C  
ATOM   2704  O   ALA A 342      38.103  15.230 -10.046  1.00 28.16           O  
ATOM   2705  CB  ALA A 342      35.492  13.080  -9.692  1.00 22.99           C  
ATOM   2706  N   PRO A 343      38.692  13.093 -10.360  1.00 25.05           N  
ATOM   2707  CA  PRO A 343      40.070  13.423  -9.956  1.00 29.07           C  
ATOM   2708  C   PRO A 343      40.621  14.543 -10.852  1.00 29.04           C  
ATOM   2709  O   PRO A 343      41.272  15.516 -10.400  1.00 27.38           O  
ATOM   2710  CB  PRO A 343      40.833  12.122 -10.204  1.00 29.21           C  
ATOM   2711  CG  PRO A 343      39.832  11.077 -10.101  1.00 28.72           C  
ATOM   2712  CD  PRO A 343      38.529  11.640 -10.593  1.00 22.77           C  
ATOM   2713  N   ALA A 344      40.354  14.421 -12.155  1.00 33.47           N  
ATOM   2714  CA  ALA A 344      40.854  15.415 -13.092  1.00 21.03           C  
ATOM   2715  C   ALA A 344      40.235  16.798 -12.805  1.00 26.77           C  
ATOM   2716  O   ALA A 344      40.915  17.818 -12.886  1.00 22.84           O  
ATOM   2717  CB  ALA A 344      40.569  14.942 -14.610  1.00 19.92           C  
ATOM   2718  N   ALA A 345      38.952  16.829 -12.412  1.00 26.02           N  
ATOM   2719  CA  ALA A 345      38.274  18.111 -12.127  1.00 30.28           C  
ATOM   2720  C   ALA A 345      38.896  18.839 -10.890  1.00 20.21           C  
ATOM   2721  O   ALA A 345      39.013  20.099 -10.863  1.00 29.65           O  
ATOM   2722  CB  ALA A 345      36.737  17.856 -11.893  1.00 20.11           C  
ATOM   2723  N   LEU A 346      39.234  18.050  -9.884  1.00 23.63           N  
ATOM   2724  CA  LEU A 346      39.810  18.567  -8.634  1.00 32.88           C  
ATOM   2725  C   LEU A 346      41.243  19.102  -8.926  1.00 32.75           C  
ATOM   2726  O   LEU A 346      41.612  20.264  -8.605  1.00 34.33           O  
ATOM   2727  CB  LEU A 346      39.846  17.414  -7.609  1.00 28.47           C  
ATOM   2728  CG  LEU A 346      38.466  16.784  -7.321  1.00 30.34           C  
ATOM   2729  CD1 LEU A 346      38.597  15.628  -6.424  1.00 32.41           C  
ATOM   2730  CD2 LEU A 346      37.567  17.804  -6.697  1.00 28.89           C  
ATOM   2731  N   GLN A 347      42.018  18.253  -9.578  1.00 29.98           N  
ATOM   2732  CA  GLN A 347      43.390  18.611  -9.949  1.00 27.75           C  
ATOM   2733  C   GLN A 347      43.418  19.885 -10.752  1.00 35.74           C  
ATOM   2734  O   GLN A 347      44.173  20.837 -10.445  1.00 28.43           O  
ATOM   2735  CB  GLN A 347      44.009  17.522 -10.768  1.00 29.25           C  
ATOM   2736  CG  GLN A 347      45.466  17.791 -11.142  1.00 30.91           C  
ATOM   2737  CD  GLN A 347      46.332  17.826  -9.913  1.00 42.69           C  
ATOM   2738  NE2 GLN A 347      46.878  18.998  -9.597  1.00 44.72           N  
ATOM   2739  OE1 GLN A 347      46.483  16.813  -9.232  1.00 36.88           O  
ATOM   2740  N   ILE A 348      42.605  19.897 -11.804  1.00 31.02           N  
ATOM   2741  CA  ILE A 348      42.551  21.033 -12.654  1.00 24.25           C  
ATOM   2742  C   ILE A 348      42.045  22.320 -11.974  1.00 30.26           C  
ATOM   2743  O   ILE A 348      42.623  23.375 -12.169  1.00 24.64           O  
ATOM   2744  CB  ILE A 348      41.666  20.786 -13.950  1.00 24.69           C  
ATOM   2745  CG1 ILE A 348      42.362  19.846 -14.921  1.00 22.84           C  
ATOM   2746  CG2 ILE A 348      41.439  22.111 -14.665  1.00 23.93           C  
ATOM   2747  CD1 ILE A 348      41.516  19.594 -16.211  1.00 28.80           C  
ATOM   2748  N   ALA A 349      40.948  22.232 -11.214  1.00 27.09           N  
ATOM   2749  CA  ALA A 349      40.387  23.406 -10.578  1.00 27.81           C  
ATOM   2750  C   ALA A 349      41.466  23.946  -9.604  1.00 32.27           C  
ATOM   2751  O   ALA A 349      41.705  25.167  -9.453  1.00 23.49           O  
ATOM   2752  CB  ALA A 349      39.096  23.034  -9.828  1.00 23.04           C  
ATOM   2753  N   CYS A 350      42.135  23.018  -8.975  1.00 18.01           N  
ATOM   2754  CA  CYS A 350      43.219  23.370  -8.064  1.00 33.81           C  
ATOM   2755  C   CYS A 350      44.412  24.043  -8.783  1.00 39.11           C  
ATOM   2756  O   CYS A 350      44.948  25.082  -8.316  1.00 36.35           O  
ATOM   2757  CB  CYS A 350      43.693  22.121  -7.320  1.00 36.55           C  
ATOM   2758  SG  CYS A 350      42.664  21.837  -5.871  1.00 38.15           S  
ATOM   2759  N   ASP A 351      44.839  23.479  -9.911  1.00 30.37           N  
ATOM   2760  CA  ASP A 351      45.917  24.146 -10.599  1.00 26.21           C  
ATOM   2761  C   ASP A 351      45.489  25.516 -11.101  1.00 33.18           C  
ATOM   2762  O   ASP A 351      46.270  26.460 -11.051  1.00 28.48           O  
ATOM   2763  CB  ASP A 351      46.438  23.330 -11.741  1.00 23.33           C  
ATOM   2764  CG  ASP A 351      47.120  22.121 -11.278  1.00 30.89           C  
ATOM   2765  OD1 ASP A 351      47.751  22.205 -10.208  1.00 37.82           O  
ATOM   2766  OD2 ASP A 351      47.036  21.074 -11.948  1.00 39.06           O1-
ATOM   2767  N   LEU A 352      44.250  25.654 -11.559  1.00 24.47           N  
ATOM   2768  CA  LEU A 352      43.840  26.952 -12.057  1.00 28.31           C  
ATOM   2769  C   LEU A 352      43.793  28.059 -11.021  1.00 28.27           C  
ATOM   2770  O   LEU A 352      43.958  29.228 -11.386  1.00 33.78           O  
ATOM   2771  CB  LEU A 352      42.481  26.847 -12.746  1.00 24.61           C  
ATOM   2772  CG  LEU A 352      42.484  26.006 -14.025  1.00 33.12           C  
ATOM   2773  CD1 LEU A 352      41.050  25.823 -14.593  1.00 27.56           C  
ATOM   2774  CD2 LEU A 352      43.346  26.729 -15.010  1.00 25.77           C  
ATOM   2775  N   VAL A 353      43.499  27.706  -9.764  1.00 31.57           N  
ATOM   2776  CA  VAL A 353      43.481  28.661  -8.671  1.00 31.03           C  
ATOM   2777  C   VAL A 353      44.931  29.009  -8.343  1.00 35.69           C  
ATOM   2778  O   VAL A 353      45.280  30.185  -8.189  1.00 34.60           O  
ATOM   2779  CB  VAL A 353      42.798  28.088  -7.407  1.00 30.92           C  
ATOM   2780  CG1 VAL A 353      42.988  29.082  -6.227  1.00 28.09           C  
ATOM   2781  CG2 VAL A 353      41.264  27.914  -7.667  1.00 20.65           C  
ATOM   2782  N   ASP A 354      45.789  28.010  -8.254  1.00 26.04           N  
ATOM   2783  CA  ASP A 354      47.205  28.285  -7.972  1.00 38.52           C  
ATOM   2784  C   ASP A 354      47.924  29.163  -9.053  1.00 40.01           C  
ATOM   2785  O   ASP A 354      48.868  29.891  -8.737  1.00 32.81           O  
ATOM   2786  CB  ASP A 354      48.002  26.979  -7.808  1.00 29.32           C  
ATOM   2787  CG  ASP A 354      47.614  26.185  -6.519  1.00 36.03           C  
ATOM   2788  OD1 ASP A 354      47.092  26.838  -5.607  1.00 43.10           O  
ATOM   2789  OD2 ASP A 354      47.846  24.933  -6.400  1.00 29.91           O1-
ATOM   2790  N   GLU A 355      47.510  29.086 -10.315  1.00 34.09           N  
ATOM   2791  CA  GLU A 355      48.151  29.847 -11.359  1.00 35.67           C  
ATOM   2792  C   GLU A 355      47.520  31.254 -11.379  1.00 34.10           C  
ATOM   2793  O   GLU A 355      47.887  32.097 -12.178  1.00 33.36           O  
ATOM   2794  CB  GLU A 355      47.945  29.149 -12.711  1.00 26.68           C  
ATOM   2795  CG  GLU A 355      48.530  27.711 -12.808  1.00 32.41           C  
ATOM   2796  CD  GLU A 355      47.873  26.822 -13.921  1.00 40.16           C  
ATOM   2797  OE1 GLU A 355      47.096  27.312 -14.774  1.00 38.34           O  
ATOM   2798  OE2 GLU A 355      48.140  25.610 -13.933  1.00 27.09           O1-
ATOM   2799  N   GLY A 356      46.542  31.462 -10.517  1.00 30.15           N  
ATOM   2800  CA  GLY A 356      45.861  32.731 -10.449  1.00 29.75           C  
ATOM   2801  C   GLY A 356      44.833  32.912 -11.542  1.00 40.62           C  
ATOM   2802  O   GLY A 356      44.317  34.025 -11.766  1.00 37.53           O  
ATOM   2803  N   MET A 357      44.475  31.829 -12.211  1.00 38.22           N  
ATOM   2804  CA  MET A 357      43.529  32.000 -13.308  1.00 29.46           C  
ATOM   2805  C   MET A 357      42.087  32.091 -12.868  1.00 27.81           C  
ATOM   2806  O   MET A 357      41.288  32.776 -13.519  1.00 36.35           O  
ATOM   2807  CB  MET A 357      43.716  30.890 -14.369  1.00 37.03           C  
ATOM   2808  CG  MET A 357      43.001  31.200 -15.695  1.00 46.09           C  
ATOM   2809  SD  MET A 357      43.530  30.052 -16.989  1.00 59.08           S  
ATOM   2810  CE  MET A 357      42.221  28.936 -16.892  1.00 58.86           C  
ATOM   2811  N   ILE A 358      41.750  31.457 -11.744  1.00 27.90           N  
ATOM   2812  CA  ILE A 358      40.359  31.497 -11.257  1.00 25.57           C  
ATOM   2813  C   ILE A 358      40.358  31.636  -9.736  1.00 24.98           C  
ATOM   2814  O   ILE A 358      41.373  31.406  -9.086  1.00 34.07           O  
ATOM   2815  CB  ILE A 358      39.540  30.163 -11.622  1.00 25.75           C  
ATOM   2816  CG1 ILE A 358      40.128  28.957 -10.913  1.00 19.32           C  
ATOM   2817  CG2 ILE A 358      39.604  29.883 -13.114  1.00 22.80           C  
ATOM   2818  CD1 ILE A 358      39.227  27.604 -11.211  1.00 19.57           C  
ATOM   2819  N   THR A 359      39.213  31.995  -9.171  1.00 26.53           N  
ATOM   2820  CA  THR A 359      39.137  32.079  -7.741  1.00 21.09           C  
ATOM   2821  C   THR A 359      38.696  30.742  -7.143  1.00 30.12           C  
ATOM   2822  O   THR A 359      38.267  29.846  -7.858  1.00 30.20           O  
ATOM   2823  CB  THR A 359      38.143  33.124  -7.304  1.00 27.77           C  
ATOM   2824  CG2 THR A 359      38.519  34.505  -7.920  1.00 27.87           C  
ATOM   2825  OG1 THR A 359      36.814  32.728  -7.695  1.00 33.93           O  
ATOM   2826  N   GLU A 360      38.807  30.622  -5.823  1.00 28.70           N  
ATOM   2827  CA  GLU A 360      38.373  29.424  -5.108  1.00 25.46           C  
ATOM   2828  C   GLU A 360      36.854  29.256  -5.336  1.00 24.99           C  
ATOM   2829  O   GLU A 360      36.388  28.141  -5.540  1.00 26.00           O  
ATOM   2830  CB  GLU A 360      38.647  29.553  -3.597  1.00 26.67           C  
ATOM   2831  CG  GLU A 360      40.137  29.474  -3.221  1.00 24.26           C  
ATOM   2832  CD  GLU A 360      40.372  29.826  -1.780  1.00 38.10           C  
ATOM   2833  OE1 GLU A 360      39.393  29.919  -0.999  1.00 30.83           O  
ATOM   2834  OE2 GLU A 360      41.541  29.979  -1.418  1.00 36.49           O1-
ATOM   2835  N   GLU A 361      36.098  30.346  -5.342  1.00 24.38           N  
ATOM   2836  CA  GLU A 361      34.647  30.272  -5.558  1.00 22.49           C  
ATOM   2837  C   GLU A 361      34.358  29.671  -6.940  1.00 30.06           C  
ATOM   2838  O   GLU A 361      33.434  28.856  -7.105  1.00 33.27           O  
ATOM   2839  CB  GLU A 361      34.015  31.665  -5.553  1.00 33.02           C  
ATOM   2840  CG  GLU A 361      33.914  32.361  -4.218  1.00 50.62           C  
ATOM   2841  CD  GLU A 361      35.235  32.988  -3.698  1.00 67.18           C  
ATOM   2842  OE1 GLU A 361      35.125  33.635  -2.620  1.00 64.90           O  
ATOM   2843  OE2 GLU A 361      36.343  32.845  -4.330  1.00 55.10           O1-
ATOM   2844  N   GLU A 362      35.138  30.103  -7.939  1.00 29.65           N  
ATOM   2845  CA  GLU A 362      34.977  29.621  -9.303  1.00 29.92           C  
ATOM   2846  C   GLU A 362      35.351  28.154  -9.357  1.00 32.03           C  
ATOM   2847  O   GLU A 362      34.685  27.387 -10.042  1.00 33.01           O  
ATOM   2848  CB  GLU A 362      35.840  30.431 -10.283  1.00 29.61           C  
ATOM   2849  CG  GLU A 362      35.454  31.941 -10.230  1.00 36.63           C  
ATOM   2850  CD  GLU A 362      36.324  32.858 -11.099  1.00 31.99           C  
ATOM   2851  OE1 GLU A 362      35.746  33.677 -11.829  1.00 41.61           O  
ATOM   2852  OE2 GLU A 362      37.563  32.776 -11.048  1.00 31.17           O1-
ATOM   2853  N   ALA A 363      36.398  27.747  -8.639  1.00 28.72           N  
ATOM   2854  CA  ALA A 363      36.750  26.335  -8.668  1.00 24.85           C  
ATOM   2855  C   ALA A 363      35.623  25.485  -8.144  1.00 27.42           C  
ATOM   2856  O   ALA A 363      35.297  24.440  -8.714  1.00 29.17           O  
ATOM   2857  CB  ALA A 363      37.992  26.059  -7.820  1.00 24.62           C  
ATOM   2858  N   VAL A 364      35.102  25.888  -6.993  1.00 32.68           N  
ATOM   2859  CA  VAL A 364      34.045  25.144  -6.333  1.00 27.17           C  
ATOM   2860  C   VAL A 364      32.809  25.008  -7.213  1.00 35.36           C  
ATOM   2861  O   VAL A 364      32.281  23.894  -7.422  1.00 30.62           O  
ATOM   2862  CB  VAL A 364      33.677  25.801  -5.005  1.00 25.10           C  
ATOM   2863  CG1 VAL A 364      32.313  25.250  -4.476  1.00 25.96           C  
ATOM   2864  CG2 VAL A 364      34.758  25.512  -4.002  1.00 26.18           C  
ATOM   2865  N   VAL A 365      32.369  26.138  -7.753  1.00 31.28           N  
ATOM   2866  CA  VAL A 365      31.177  26.152  -8.601  1.00 31.22           C  
ATOM   2867  C   VAL A 365      31.252  25.304  -9.860  1.00 31.68           C  
ATOM   2868  O   VAL A 365      30.228  24.751 -10.279  1.00 25.24           O  
ATOM   2869  CB  VAL A 365      30.835  27.606  -9.018  1.00 34.10           C  
ATOM   2870  CG1 VAL A 365      29.665  27.631  -9.980  1.00 41.57           C  
ATOM   2871  CG2 VAL A 365      30.476  28.397  -7.771  1.00 44.89           C  
ATOM   2872  N   ARG A 366      32.453  25.143 -10.440  1.00 28.09           N  
ATOM   2873  CA  ARG A 366      32.499  24.459 -11.709  1.00 27.56           C  
ATOM   2874  C   ARG A 366      32.535  22.928 -11.690  1.00 27.19           C  
ATOM   2875  O   ARG A 366      32.135  22.319 -12.676  1.00 29.67           O  
ATOM   2876  CB  ARG A 366      33.657  24.985 -12.564  1.00 27.88           C  
ATOM   2877  CG  ARG A 366      35.013  24.560 -12.114  1.00 42.45           C  
ATOM   2878  CD  ARG A 366      36.070  25.237 -12.984  1.00 50.67           C  
ATOM   2879  NE  ARG A 366      35.825  26.667 -13.241  1.00 55.29           N  
ATOM   2880  CZ  ARG A 366      36.616  27.409 -14.017  1.00 48.33           C  
ATOM   2881  NH1 ARG A 366      37.671  26.840 -14.576  1.00 32.32           N1+
ATOM   2882  NH2 ARG A 366      36.370  28.699 -14.239  1.00 40.09           N  
ATOM   2883  N   ILE A 367      32.945  22.332 -10.572  1.00 21.42           N  
ATOM   2884  CA  ILE A 367      33.045  20.861 -10.507  1.00 22.66           C  
ATOM   2885  C   ILE A 367      31.648  20.244 -10.439  1.00 34.34           C  
ATOM   2886  O   ILE A 367      30.778  20.707  -9.686  1.00 32.54           O  
ATOM   2887  CB  ILE A 367      33.824  20.449  -9.259  1.00 29.34           C  
ATOM   2888  CG1 ILE A 367      35.276  21.005  -9.389  1.00 35.25           C  
ATOM   2889  CG2 ILE A 367      33.770  18.869  -9.095  1.00 23.85           C  
ATOM   2890  CD1 ILE A 367      35.899  21.601  -8.104  1.00 29.91           C  
ATOM   2891  N   GLU A 368      31.434  19.208 -11.234  1.00 32.24           N  
ATOM   2892  CA  GLU A 368      30.158  18.512 -11.284  1.00 28.15           C  
ATOM   2893  C   GLU A 368      30.084  17.629 -10.046  1.00 23.48           C  
ATOM   2894  O   GLU A 368      30.752  16.609  -9.988  1.00 30.60           O  
ATOM   2895  CB  GLU A 368      30.103  17.686 -12.552  1.00 22.77           C  
ATOM   2896  CG  GLU A 368      28.793  16.976 -12.740  1.00 42.58           C  
ATOM   2897  CD  GLU A 368      28.784  16.152 -14.004  1.00 59.48           C  
ATOM   2898  OE1 GLU A 368      28.870  16.776 -15.107  1.00 66.06           O  
ATOM   2899  OE2 GLU A 368      28.711  14.892 -13.882  1.00 66.38           O1-
ATOM   2900  N   ALA A 369      29.224  18.009  -9.087  1.00 24.28           N  
ATOM   2901  CA  ALA A 369      29.144  17.284  -7.813  1.00 17.89           C  
ATOM   2902  C   ALA A 369      28.838  15.812  -7.924  1.00 23.40           C  
ATOM   2903  O   ALA A 369      29.496  15.020  -7.254  1.00 21.70           O  
ATOM   2904  CB  ALA A 369      28.142  17.950  -6.876  1.00 26.45           C  
ATOM   2905  N   LYS A 370      27.870  15.440  -8.765  1.00 26.17           N  
ATOM   2906  CA  LYS A 370      27.514  14.032  -8.866  1.00 34.84           C  
ATOM   2907  C   LYS A 370      28.712  13.174  -9.201  1.00 33.29           C  
ATOM   2908  O   LYS A 370      28.805  12.021  -8.757  1.00 39.58           O  
ATOM   2909  CB  LYS A 370      26.372  13.810  -9.881  1.00 34.98           C  
ATOM   2910  CG  LYS A 370      26.589  14.282 -11.323  1.00 32.32           C  
ATOM   2911  CD  LYS A 370      25.367  14.041 -12.199  0.00 32.26           C  
ATOM   2912  CE  LYS A 370      25.093  12.558 -12.388  0.00 31.82           C  
ATOM   2913  NZ  LYS A 370      23.930  12.326 -13.289  0.00 31.84           N1+
ATOM   2914  N   SER A 371      29.646  13.741  -9.971  1.00 29.14           N  
ATOM   2915  CA  SER A 371      30.808  12.980 -10.355  1.00 30.12           C  
ATOM   2916  C   SER A 371      31.737  12.588  -9.215  1.00 25.34           C  
ATOM   2917  O   SER A 371      32.566  11.729  -9.437  1.00 27.37           O  
ATOM   2918  CB  SER A 371      31.619  13.705 -11.437  1.00 21.06           C  
ATOM   2919  OG  SER A 371      32.494  14.650 -10.888  1.00 26.41           O  
ATOM   2920  N   LEU A 372      31.618  13.167  -8.010  1.00 26.75           N  
ATOM   2921  CA  LEU A 372      32.527  12.750  -6.924  1.00 32.69           C  
ATOM   2922  C   LEU A 372      32.270  11.333  -6.391  1.00 24.95           C  
ATOM   2923  O   LEU A 372      33.010  10.844  -5.570  1.00 27.13           O  
ATOM   2924  CB  LEU A 372      32.554  13.730  -5.744  1.00 18.31           C  
ATOM   2925  CG  LEU A 372      32.881  15.188  -6.062  1.00 34.58           C  
ATOM   2926  CD1 LEU A 372      32.986  15.997  -4.821  1.00 38.49           C  
ATOM   2927  CD2 LEU A 372      34.138  15.258  -6.780  1.00 32.45           C  
ATOM   2928  N   ASP A 373      31.257  10.669  -6.887  1.00 30.75           N  
ATOM   2929  CA  ASP A 373      31.002   9.305  -6.462  1.00 30.01           C  
ATOM   2930  C   ASP A 373      32.150   8.478  -7.009  1.00 36.35           C  
ATOM   2931  O   ASP A 373      32.485   7.422  -6.466  1.00 34.79           O  
ATOM   2932  CB  ASP A 373      29.675   8.819  -7.043  1.00 29.11           C  
ATOM   2933  CG  ASP A 373      29.703   8.797  -8.585  1.00 46.61           C  
ATOM   2934  OD1 ASP A 373      30.219   9.729  -9.246  1.00 53.72           O  
ATOM   2935  OD2 ASP A 373      29.218   7.838  -9.149  1.00 40.60           O1-
ATOM   2936  N   GLN A 374      32.752   8.944  -8.106  1.00 35.55           N  
ATOM   2937  CA  GLN A 374      33.899   8.247  -8.685  1.00 35.31           C  
ATOM   2938  C   GLN A 374      35.070   8.096  -7.677  1.00 37.33           C  
ATOM   2939  O   GLN A 374      35.798   7.099  -7.665  1.00 32.89           O  
ATOM   2940  CB  GLN A 374      34.391   9.026  -9.905  1.00 27.93           C  
ATOM   2941  CG  GLN A 374      33.418   9.069 -11.127  1.00 22.04           C  
ATOM   2942  CD  GLN A 374      33.990  10.007 -12.192  1.00 28.80           C  
ATOM   2943  NE2 GLN A 374      33.127  10.788 -12.845  1.00 27.71           N  
ATOM   2944  OE1 GLN A 374      35.218  10.037 -12.407  1.00 30.32           O  
ATOM   2945  N   LEU A 375      35.276   9.103  -6.843  1.00 35.55           N  
ATOM   2946  CA  LEU A 375      36.380   9.070  -5.876  1.00 37.01           C  
ATOM   2947  C   LEU A 375      36.321   7.914  -4.911  1.00 29.14           C  
ATOM   2948  O   LEU A 375      37.319   7.592  -4.297  1.00 29.58           O  
ATOM   2949  CB  LEU A 375      36.405  10.357  -5.013  1.00 26.78           C  
ATOM   2950  CG  LEU A 375      36.372  11.674  -5.770  1.00 32.58           C  
ATOM   2951  CD1 LEU A 375      36.263  12.902  -4.786  1.00 26.13           C  
ATOM   2952  CD2 LEU A 375      37.604  11.737  -6.643  1.00 33.59           C  
ATOM   2953  N   LEU A 376      35.134   7.362  -4.715  1.00 29.10           N  
ATOM   2954  CA  LEU A 376      34.952   6.282  -3.758  1.00 34.66           C  
ATOM   2955  C   LEU A 376      34.739   4.906  -4.355  1.00 31.43           C  
ATOM   2956  O   LEU A 376      34.369   3.967  -3.658  1.00 33.42           O  
ATOM   2957  CB  LEU A 376      33.804   6.615  -2.793  1.00 43.76           C  
ATOM   2958  CG  LEU A 376      34.119   7.860  -1.929  1.00 43.64           C  
ATOM   2959  CD1 LEU A 376      32.987   8.076  -0.985  1.00 56.97           C  
ATOM   2960  CD2 LEU A 376      35.419   7.698  -1.132  1.00 54.05           C  
ATOM   2961  N   HIS A 377      34.948   4.806  -5.657  1.00 30.21           N  
ATOM   2962  CA  HIS A 377      34.862   3.521  -6.326  1.00 35.80           C  
ATOM   2963  C   HIS A 377      36.002   2.679  -5.789  1.00 37.39           C  
ATOM   2964  O   HIS A 377      37.121   3.171  -5.611  1.00 35.87           O  
ATOM   2965  CB  HIS A 377      35.088   3.688  -7.815  1.00 30.81           C  
ATOM   2966  CG  HIS A 377      33.880   4.180  -8.543  1.00 47.67           C  
ATOM   2967  CD2 HIS A 377      32.574   4.235  -8.170  1.00 42.63           C  
ATOM   2968  ND1 HIS A 377      33.935   4.687  -9.820  1.00 36.96           N  
ATOM   2969  CE1 HIS A 377      32.719   5.030 -10.206  1.00 34.45           C  
ATOM   2970  NE2 HIS A 377      31.877   4.768  -9.222  1.00 45.59           N  
ATOM   2971  N   PRO A 378      35.749   1.395  -5.534  1.00 39.71           N  
ATOM   2972  CA  PRO A 378      36.823   0.533  -5.030  1.00 35.33           C  
ATOM   2973  C   PRO A 378      37.965   0.511  -6.024  1.00 28.77           C  
ATOM   2974  O   PRO A 378      37.721   0.591  -7.217  1.00 33.64           O  
ATOM   2975  CB  PRO A 378      36.165  -0.816  -4.962  1.00 36.11           C  
ATOM   2976  CG  PRO A 378      34.754  -0.477  -4.668  1.00 41.64           C  
ATOM   2977  CD  PRO A 378      34.474   0.680  -5.581  1.00 36.19           C  
ATOM   2978  N   THR A 379      39.208   0.431  -5.551  1.00 30.15           N  
ATOM   2979  CA  THR A 379      40.357   0.332  -6.466  1.00 34.04           C  
ATOM   2980  C   THR A 379      40.870  -1.108  -6.250  1.00 35.59           C  
ATOM   2981  O   THR A 379      40.459  -1.744  -5.293  1.00 37.61           O  
ATOM   2982  CB  THR A 379      41.450   1.342  -6.114  1.00 35.36           C  
ATOM   2983  CG2 THR A 379      40.919   2.821  -6.247  1.00 45.27           C  
ATOM   2984  OG1 THR A 379      41.905   1.096  -4.779  1.00 47.51           O  
ATOM   2985  N   PHE A 380      41.735  -1.636  -7.103  1.00 32.81           N  
ATOM   2986  CA  PHE A 380      42.176  -3.047  -6.927  1.00 41.88           C  
ATOM   2987  C   PHE A 380      43.082  -3.269  -5.686  1.00 44.34           C  
ATOM   2988  O   PHE A 380      43.849  -2.371  -5.278  1.00 43.92           O  
ATOM   2989  CB  PHE A 380      42.968  -3.561  -8.158  1.00 38.46           C  
ATOM   2990  CG  PHE A 380      42.136  -3.787  -9.415  1.00 30.99           C  
ATOM   2991  CD1 PHE A 380      40.986  -4.566  -9.385  1.00 38.95           C  
ATOM   2992  CD2 PHE A 380      42.555  -3.267 -10.639  1.00 43.43           C  
ATOM   2993  CE1 PHE A 380      40.244  -4.844 -10.570  1.00 40.59           C  
ATOM   2994  CE2 PHE A 380      41.837  -3.530 -11.831  1.00 40.72           C  
ATOM   2995  CZ  PHE A 380      40.672  -4.324 -11.792  1.00 26.14           C  
ATOM   2996  N   ASN A 381      42.984  -4.441  -5.065  1.00 40.81           N  
ATOM   2997  CA  ASN A 381      43.910  -4.719  -3.957  1.00 41.70           C  
ATOM   2998  C   ASN A 381      45.255  -4.970  -4.683  1.00 42.38           C  
ATOM   2999  O   ASN A 381      45.407  -5.934  -5.443  1.00 44.93           O  
ATOM   3000  CB  ASN A 381      43.480  -5.950  -3.152  1.00 49.44           C  
ATOM   3001  CG  ASN A 381      44.633  -6.555  -2.349  1.00 43.10           C  
ATOM   3002  ND2 ASN A 381      44.726  -7.870  -2.366  1.00 58.77           N  
ATOM   3003  OD1 ASN A 381      45.419  -5.853  -1.735  1.00 62.55           O  
ATOM   3004  N   PRO A 382      46.240  -4.086  -4.464  1.00 36.78           N  
ATOM   3005  CA  PRO A 382      47.557  -4.196  -5.103  1.00 42.98           C  
ATOM   3006  C   PRO A 382      48.146  -5.620  -5.113  1.00 47.62           C  
ATOM   3007  O   PRO A 382      48.665  -6.088  -6.139  1.00 42.94           O  
ATOM   3008  CB  PRO A 382      48.409  -3.180  -4.327  1.00 36.75           C  
ATOM   3009  CG  PRO A 382      47.786  -3.205  -2.964  1.00 53.09           C  
ATOM   3010  CD  PRO A 382      46.302  -3.278  -3.227  1.00 48.25           C  
ATOM   3011  N   ALA A 383      48.068  -6.318  -3.983  1.00 45.07           N  
ATOM   3012  CA  ALA A 383      48.623  -7.681  -3.966  1.00 50.96           C  
ATOM   3013  C   ALA A 383      47.935  -8.499  -5.081  1.00 46.75           C  
ATOM   3014  O   ALA A 383      48.589  -9.022  -5.996  1.00 51.84           O  
ATOM   3015  CB  ALA A 383      48.407  -8.325  -2.591  1.00 49.41           C  
ATOM   3016  N   ALA A 384      46.610  -8.574  -5.009  1.00 43.19           N  
ATOM   3017  CA  ALA A 384      45.822  -9.287  -6.007  1.00 46.88           C  
ATOM   3018  C   ALA A 384      46.153  -8.891  -7.472  1.00 48.99           C  
ATOM   3019  O   ALA A 384      46.121  -9.730  -8.397  1.00 40.23           O  
ATOM   3020  CB  ALA A 384      44.336  -9.040  -5.727  1.00 43.78           C  
ATOM   3021  N   LEU A 385      46.464  -7.611  -7.679  1.00 44.49           N  
ATOM   3022  CA  LEU A 385      46.741  -7.106  -9.011  1.00 44.58           C  
ATOM   3023  C   LEU A 385      48.054  -7.643  -9.538  1.00 45.81           C  
ATOM   3024  O   LEU A 385      48.146  -7.982 -10.723  1.00 43.25           O  
ATOM   3025  CB  LEU A 385      46.749  -5.559  -9.021  1.00 46.86           C  
ATOM   3026  CG  LEU A 385      46.813  -4.788 -10.357  1.00 46.57           C  
ATOM   3027  CD1 LEU A 385      45.530  -5.034 -11.129  1.00 42.55           C  
ATOM   3028  CD2 LEU A 385      46.980  -3.291 -10.121  1.00 39.01           C  
ATOM   3029  N   LYS A 386      49.072  -7.683  -8.673  1.00 45.58           N  
ATOM   3030  CA  LYS A 386      50.405  -8.206  -9.045  1.00 44.66           C  
ATOM   3031  C   LYS A 386      50.261  -9.743  -9.272  1.00 41.72           C  
ATOM   3032  O   LYS A 386      50.847 -10.338 -10.172  1.00 39.80           O  
ATOM   3033  CB  LYS A 386      51.410  -7.943  -7.922  0.00 44.53           C  
ATOM   3034  CG  LYS A 386      52.799  -8.506  -8.185  0.00 44.82           C  
ATOM   3035  CD  LYS A 386      53.731  -8.252  -7.011  0.00 44.83           C  
ATOM   3036  CE  LYS A 386      55.113  -8.833  -7.267  0.00 44.88           C  
ATOM   3037  NZ  LYS A 386      56.039  -8.593  -6.125  0.00 44.90           N1+
ATOM   3038  N   ALA A 387      49.451 -10.361  -8.439  1.00 40.52           N  
ATOM   3039  CA  ALA A 387      49.212 -11.775  -8.536  1.00 44.92           C  
ATOM   3040  C   ALA A 387      48.381 -12.093  -9.766  1.00 51.29           C  
ATOM   3041  O   ALA A 387      48.279 -13.262 -10.177  1.00 52.04           O  
ATOM   3042  CB  ALA A 387      48.468 -12.237  -7.294  1.00 49.25           C  
ATOM   3043  N   GLY A 388      47.771 -11.057 -10.337  1.00 48.31           N  
ATOM   3044  CA  GLY A 388      46.885 -11.240 -11.479  1.00 42.89           C  
ATOM   3045  C   GLY A 388      47.496 -11.583 -12.818  1.00 41.07           C  
ATOM   3046  O   GLY A 388      48.617 -11.197 -13.141  1.00 43.45           O  
ATOM   3047  N   GLU A 389      46.724 -12.299 -13.626  1.00 41.84           N  
ATOM   3048  CA  GLU A 389      47.202 -12.714 -14.935  1.00 43.24           C  
ATOM   3049  C   GLU A 389      46.929 -11.733 -16.045  1.00 47.71           C  
ATOM   3050  O   GLU A 389      45.812 -11.726 -16.596  1.00 48.48           O  
ATOM   3051  CB  GLU A 389      46.570 -14.058 -15.345  1.00 40.43           C  
ATOM   3052  CG  GLU A 389      47.064 -14.537 -16.726  1.00 43.43           C  
ATOM   3053  CD  GLU A 389      46.532 -15.929 -17.128  1.00 49.29           C  
ATOM   3054  OE1 GLU A 389      45.655 -16.469 -16.401  1.00 42.12           O  
ATOM   3055  OE2 GLU A 389      46.994 -16.459 -18.183  1.00 49.57           O1-
ATOM   3056  N   VAL A 390      47.930 -10.939 -16.422  1.00 43.60           N  
ATOM   3057  CA  VAL A 390      47.724  -9.982 -17.519  1.00 48.42           C  
ATOM   3058  C   VAL A 390      47.583 -10.785 -18.831  1.00 45.01           C  
ATOM   3059  O   VAL A 390      48.410 -11.640 -19.109  1.00 42.53           O  
ATOM   3060  CB  VAL A 390      48.932  -8.986 -17.636  1.00 46.65           C  
ATOM   3061  CG1 VAL A 390      48.754  -8.098 -18.809  1.00 39.59           C  
ATOM   3062  CG2 VAL A 390      49.056  -8.148 -16.373  1.00 45.80           C  
ATOM   3063  N   ILE A 391      46.532 -10.535 -19.612  1.00 43.07           N  
ATOM   3064  CA  ILE A 391      46.316 -11.244 -20.891  1.00 37.35           C  
ATOM   3065  C   ILE A 391      46.418 -10.270 -22.089  1.00 40.92           C  
ATOM   3066  O   ILE A 391      46.336 -10.653 -23.258  1.00 39.68           O  
ATOM   3067  CB  ILE A 391      44.919 -11.993 -20.909  1.00 48.82           C  
ATOM   3068  CG1 ILE A 391      43.756 -10.993 -20.758  1.00 45.28           C  
ATOM   3069  CG2 ILE A 391      44.839 -13.038 -19.773  1.00 40.58           C  
ATOM   3070  CD1 ILE A 391      42.381 -11.646 -20.625  1.00 45.89           C  
ATOM   3071  N   GLY A 392      46.614  -8.985 -21.800  1.00 43.76           N  
ATOM   3072  CA  GLY A 392      46.733  -8.021 -22.884  1.00 38.49           C  
ATOM   3073  C   GLY A 392      46.711  -6.619 -22.304  1.00 40.34           C  
ATOM   3074  O   GLY A 392      46.476  -6.448 -21.097  1.00 39.97           O  
ATOM   3075  N   SER A 393      46.986  -5.623 -23.145  1.00 37.84           N  
ATOM   3076  CA  SER A 393      46.979  -4.227 -22.701  1.00 45.49           C  
ATOM   3077  C   SER A 393      46.691  -3.270 -23.871  1.00 46.53           C  
ATOM   3078  O   SER A 393      46.872  -3.625 -25.043  1.00 48.00           O  
ATOM   3079  CB  SER A 393      48.297  -3.858 -21.999  1.00 41.64           C  
ATOM   3080  OG  SER A 393      49.299  -3.489 -22.926  1.00 40.74           O  
ATOM   3081  N   ALA A 394      46.230  -2.063 -23.545  1.00 40.70           N  
ATOM   3082  CA  ALA A 394      45.876  -1.085 -24.564  1.00 33.52           C  
ATOM   3083  C   ALA A 394      45.823   0.327 -23.955  1.00 39.72           C  
ATOM   3084  O   ALA A 394      46.552   0.622 -22.980  1.00 37.44           O  
ATOM   3085  CB  ALA A 394      44.497  -1.469 -25.221  1.00 27.53           C  
ATOM   3086  N   LEU A 395      44.973   1.209 -24.500  1.00 39.67           N  
ATOM   3087  CA  LEU A 395      44.909   2.564 -23.946  1.00 30.13           C  
ATOM   3088  C   LEU A 395      44.095   2.713 -22.656  1.00 27.80           C  
ATOM   3089  O   LEU A 395      42.992   2.149 -22.504  1.00 35.11           O  
ATOM   3090  CB  LEU A 395      44.358   3.555 -24.966  1.00 36.79           C  
ATOM   3091  CG  LEU A 395      45.225   3.763 -26.207  1.00 48.03           C  
ATOM   3092  CD1 LEU A 395      44.530   4.708 -27.210  1.00 41.66           C  
ATOM   3093  CD2 LEU A 395      46.605   4.328 -25.758  1.00 48.24           C  
ATOM   3094  N   PRO A 396      44.655   3.434 -21.688  1.00 33.90           N  
ATOM   3095  CA  PRO A 396      43.948   3.673 -20.430  1.00 38.17           C  
ATOM   3096  C   PRO A 396      43.031   4.902 -20.813  1.00 41.26           C  
ATOM   3097  O   PRO A 396      43.357   6.078 -20.579  1.00 29.82           O  
ATOM   3098  CB  PRO A 396      45.090   4.012 -19.460  1.00 36.81           C  
ATOM   3099  CG  PRO A 396      46.080   4.718 -20.340  1.00 30.32           C  
ATOM   3100  CD  PRO A 396      46.010   4.031 -21.681  1.00 36.83           C  
ATOM   3101  N   ALA A 397      41.897   4.599 -21.443  1.00 40.06           N  
ATOM   3102  CA  ALA A 397      40.936   5.616 -21.892  1.00 35.65           C  
ATOM   3103  C   ALA A 397      40.193   6.293 -20.759  1.00 23.75           C  
ATOM   3104  O   ALA A 397      40.008   7.534 -20.728  1.00 29.16           O  
ATOM   3105  CB  ALA A 397      39.940   4.993 -22.866  1.00 30.90           C  
ATOM   3106  N   SER A 398      39.752   5.519 -19.803  1.00 25.42           N  
ATOM   3107  CA  SER A 398      39.050   6.101 -18.654  1.00 26.77           C  
ATOM   3108  C   SER A 398      39.441   5.287 -17.427  1.00 30.46           C  
ATOM   3109  O   SER A 398      39.335   4.042 -17.418  1.00 38.43           O  
ATOM   3110  CB  SER A 398      37.510   6.112 -18.903  1.00 16.75           C  
ATOM   3111  OG  SER A 398      36.807   6.614 -17.754  1.00 21.00           O  
ATOM   3112  N   PRO A 399      39.877   5.965 -16.364  1.00 26.08           N  
ATOM   3113  CA  PRO A 399      40.303   5.307 -15.122  1.00 30.45           C  
ATOM   3114  C   PRO A 399      39.321   4.468 -14.344  1.00 35.07           C  
ATOM   3115  O   PRO A 399      38.099   4.576 -14.535  1.00 33.55           O  
ATOM   3116  CB  PRO A 399      40.884   6.442 -14.298  1.00 31.57           C  
ATOM   3117  CG  PRO A 399      40.188   7.618 -14.746  1.00 26.93           C  
ATOM   3118  CD  PRO A 399      40.032   7.424 -16.255  1.00 23.74           C  
ATOM   3119  N   GLY A 400      39.872   3.602 -13.487  1.00 35.10           N  
ATOM   3120  CA  GLY A 400      39.046   2.749 -12.651  1.00 43.78           C  
ATOM   3121  C   GLY A 400      39.344   1.242 -12.698  1.00 44.96           C  
ATOM   3122  O   GLY A 400      39.887   0.712 -13.678  1.00 37.03           O  
ATOM   3123  N   ALA A 401      38.973   0.559 -11.615  1.00 39.29           N  
ATOM   3124  CA  ALA A 401      39.153  -0.891 -11.473  1.00 37.51           C  
ATOM   3125  C   ALA A 401      37.811  -1.562 -11.843  1.00 37.59           C  
ATOM   3126  O   ALA A 401      36.826  -1.492 -11.080  1.00 40.56           O  
ATOM   3127  CB  ALA A 401      39.531  -1.214 -10.033  1.00 37.95           C  
ATOM   3128  N   ALA A 402      37.738  -2.173 -13.028  1.00 28.44           N  
ATOM   3129  CA  ALA A 402      36.478  -2.789 -13.408  1.00 30.48           C  
ATOM   3130  C   ALA A 402      36.696  -4.324 -13.391  1.00 31.56           C  
ATOM   3131  O   ALA A 402      37.761  -4.803 -13.799  1.00 35.01           O  
ATOM   3132  CB  ALA A 402      36.057  -2.318 -14.830  1.00 33.09           C  
ATOM   3133  N   ALA A 403      35.706  -5.065 -12.895  1.00 29.52           N  
ATOM   3134  CA  ALA A 403      35.790  -6.537 -12.867  1.00 36.12           C  
ATOM   3135  C   ALA A 403      34.363  -7.043 -13.064  1.00 34.80           C  
ATOM   3136  O   ALA A 403      33.430  -6.665 -12.307  1.00 39.26           O  
ATOM   3137  CB  ALA A 403      36.330  -7.014 -11.529  1.00 35.87           C  
ATOM   3138  N   GLY A 404      34.178  -7.878 -14.068  1.00 34.61           N  
ATOM   3139  CA  GLY A 404      32.836  -8.372 -14.313  1.00 37.59           C  
ATOM   3140  C   GLY A 404      32.722  -9.428 -15.398  1.00 35.83           C  
ATOM   3141  O   GLY A 404      33.719  -9.813 -16.015  1.00 35.31           O  
ATOM   3142  N   LYS A 405      31.489  -9.884 -15.636  1.00 36.72           N  
ATOM   3143  CA  LYS A 405      31.250 -10.954 -16.611  1.00 36.00           C  
ATOM   3144  C   LYS A 405      31.084 -10.317 -17.970  1.00 42.92           C  
ATOM   3145  O   LYS A 405      30.405  -9.301 -18.086  1.00 41.70           O  
ATOM   3146  CB  LYS A 405      30.021 -11.755 -16.158  1.00 41.57           C  
ATOM   3147  CG  LYS A 405      30.189 -12.330 -14.745  1.00 43.14           C  
ATOM   3148  CD  LYS A 405      28.893 -12.870 -14.220  1.00 52.50           C  
ATOM   3149  CE  LYS A 405      28.436 -14.045 -15.069  1.00 52.22           C  
ATOM   3150  NZ  LYS A 405      26.947 -14.033 -15.118  1.00 54.56           N1+
ATOM   3151  N   VAL A 406      31.722 -10.882 -18.991  1.00 38.56           N  
ATOM   3152  CA  VAL A 406      31.650 -10.253 -20.289  1.00 43.00           C  
ATOM   3153  C   VAL A 406      30.395 -10.491 -21.094  1.00 44.07           C  
ATOM   3154  O   VAL A 406      29.795 -11.585 -21.063  1.00 43.08           O  
ATOM   3155  CB  VAL A 406      32.863 -10.603 -21.166  1.00 45.01           C  
ATOM   3156  CG1 VAL A 406      34.160 -10.187 -20.455  1.00 43.18           C  
ATOM   3157  CG2 VAL A 406      32.871 -12.068 -21.462  1.00 50.02           C  
ATOM   3158  N   TYR A 407      29.984  -9.423 -21.777  1.00 39.88           N  
ATOM   3159  CA  TYR A 407      28.832  -9.451 -22.668  1.00 43.31           C  
ATOM   3160  C   TYR A 407      29.230  -8.715 -23.904  1.00 34.38           C  
ATOM   3161  O   TYR A 407      30.110  -7.864 -23.858  1.00 38.76           O  
ATOM   3162  CB  TYR A 407      27.584  -8.862 -22.011  1.00 43.70           C  
ATOM   3163  CG  TYR A 407      27.096  -9.777 -20.932  1.00 41.72           C  
ATOM   3164  CD1 TYR A 407      27.677  -9.754 -19.665  1.00 43.75           C  
ATOM   3165  CD2 TYR A 407      26.152 -10.773 -21.214  1.00 50.60           C  
ATOM   3166  CE1 TYR A 407      27.350 -10.697 -18.703  1.00 46.19           C  
ATOM   3167  CE2 TYR A 407      25.809 -11.723 -20.264  1.00 45.98           C  
ATOM   3168  CZ  TYR A 407      26.413 -11.691 -19.002  1.00 55.68           C  
ATOM   3169  OH  TYR A 407      26.107 -12.655 -18.045  1.00 50.00           O  
ATOM   3170  N   PHE A 408      28.597  -9.053 -25.015  1.00 37.75           N  
ATOM   3171  CA  PHE A 408      28.956  -8.482 -26.301  1.00 44.85           C  
ATOM   3172  C   PHE A 408      27.982  -7.544 -26.999  1.00 43.58           C  
ATOM   3173  O   PHE A 408      28.262  -7.133 -28.124  1.00 39.47           O  
ATOM   3174  CB  PHE A 408      29.339  -9.606 -27.261  1.00 45.51           C  
ATOM   3175  CG  PHE A 408      30.444 -10.486 -26.742  1.00 43.56           C  
ATOM   3176  CD1 PHE A 408      30.155 -11.580 -25.933  1.00 41.69           C  
ATOM   3177  CD2 PHE A 408      31.774 -10.217 -27.055  1.00 43.06           C  
ATOM   3178  CE1 PHE A 408      31.181 -12.400 -25.433  1.00 46.08           C  
ATOM   3179  CE2 PHE A 408      32.807 -11.039 -26.559  1.00 43.98           C  
ATOM   3180  CZ  PHE A 408      32.499 -12.123 -25.755  1.00 41.03           C  
ATOM   3181  N   THR A 409      26.831  -7.273 -26.384  1.00 40.33           N  
ATOM   3182  CA  THR A 409      25.880  -6.289 -26.922  1.00 40.18           C  
ATOM   3183  C   THR A 409      25.430  -5.422 -25.737  1.00 39.39           C  
ATOM   3184  O   THR A 409      25.313  -5.924 -24.623  1.00 35.98           O  
ATOM   3185  CB  THR A 409      24.581  -6.881 -27.603  1.00 30.27           C  
ATOM   3186  CG2 THR A 409      24.934  -7.652 -28.870  1.00 37.12           C  
ATOM   3187  OG1 THR A 409      23.826  -7.652 -26.668  1.00 38.60           O  
ATOM   3188  N   ALA A 410      25.197  -4.130 -25.975  1.00 37.40           N  
ATOM   3189  CA  ALA A 410      24.772  -3.245 -24.894  1.00 34.53           C  
ATOM   3190  C   ALA A 410      23.474  -3.792 -24.222  1.00 36.32           C  
ATOM   3191  O   ALA A 410      23.284  -3.703 -22.997  1.00 35.02           O  
ATOM   3192  CB  ALA A 410      24.580  -1.796 -25.446  1.00 27.15           C  
ATOM   3193  N   ASP A 411      22.595  -4.395 -25.017  1.00 37.72           N  
ATOM   3194  CA  ASP A 411      21.368  -4.958 -24.455  1.00 41.34           C  
ATOM   3195  C   ASP A 411      21.614  -6.169 -23.538  1.00 44.82           C  
ATOM   3196  O   ASP A 411      20.998  -6.273 -22.470  1.00 45.48           O  
ATOM   3197  CB  ASP A 411      20.387  -5.324 -25.572  1.00 46.10           C  
ATOM   3198  CG  ASP A 411      19.814  -4.090 -26.263  1.00 45.34           C  
ATOM   3199  OD1 ASP A 411      19.706  -3.044 -25.584  1.00 48.75           O  
ATOM   3200  OD2 ASP A 411      19.476  -4.172 -27.465  1.00 51.88           O1-
ATOM   3201  N   GLU A 412      22.502  -7.077 -23.924  1.00 36.53           N  
ATOM   3202  CA  GLU A 412      22.777  -8.218 -23.041  1.00 44.98           C  
ATOM   3203  C   GLU A 412      23.419  -7.773 -21.720  1.00 36.82           C  
ATOM   3204  O   GLU A 412      23.042  -8.226 -20.616  1.00 33.32           O  
ATOM   3205  CB  GLU A 412      23.716  -9.193 -23.730  1.00 45.51           C  
ATOM   3206  CG  GLU A 412      23.131  -9.966 -24.888  1.00 49.83           C  
ATOM   3207  CD  GLU A 412      24.243 -10.430 -25.851  1.00 54.37           C  
ATOM   3208  OE1 GLU A 412      25.373 -10.770 -25.385  1.00 72.13           O  
ATOM   3209  OE2 GLU A 412      24.009 -10.459 -27.070  1.00 57.86           O1-
ATOM   3210  N   ALA A 413      24.401  -6.879 -21.846  1.00 42.20           N  
ATOM   3211  CA  ALA A 413      25.128  -6.345 -20.697  1.00 36.17           C  
ATOM   3212  C   ALA A 413      24.147  -5.698 -19.734  1.00 35.32           C  
ATOM   3213  O   ALA A 413      24.241  -5.899 -18.523  1.00 38.49           O  
ATOM   3214  CB  ALA A 413      26.159  -5.343 -21.159  1.00 30.35           C  
ATOM   3215  N   LYS A 414      23.192  -4.928 -20.263  1.00 41.82           N  
ATOM   3216  CA  LYS A 414      22.189  -4.268 -19.398  1.00 43.73           C  
ATOM   3217  C   LYS A 414      21.261  -5.296 -18.737  1.00 42.93           C  
ATOM   3218  O   LYS A 414      20.995  -5.246 -17.523  1.00 38.74           O  
ATOM   3219  CB  LYS A 414      21.349  -3.264 -20.214  1.00 40.55           C  
ATOM   3220  CG  LYS A 414      20.353  -2.470 -19.352  1.00 49.33           C  
ATOM   3221  CD  LYS A 414      19.352  -1.760 -20.230  1.00 48.46           C  
ATOM   3222  CE  LYS A 414      18.305  -1.038 -19.398  1.00 47.93           C  
ATOM   3223  NZ  LYS A 414      17.048  -0.922 -20.246  1.00 51.06           N1+
ATOM   3224  N   ALA A 415      20.759  -6.231 -19.544  1.00 49.49           N  
ATOM   3225  CA  ALA A 415      19.892  -7.290 -19.018  1.00 52.29           C  
ATOM   3226  C   ALA A 415      20.621  -8.075 -17.921  1.00 43.08           C  
ATOM   3227  O   ALA A 415      20.046  -8.395 -16.885  1.00 40.75           O  
ATOM   3228  CB  ALA A 415      19.451  -8.240 -20.158  1.00 47.21           C  
ATOM   3229  N   ALA A 416      21.903  -8.350 -18.136  1.00 45.88           N  
ATOM   3230  CA  ALA A 416      22.687  -9.118 -17.158  1.00 43.24           C  
ATOM   3231  C   ALA A 416      22.898  -8.314 -15.881  1.00 48.02           C  
ATOM   3232  O   ALA A 416      22.770  -8.835 -14.762  1.00 42.57           O  
ATOM   3233  CB  ALA A 416      24.039  -9.524 -17.760  1.00 40.77           C  
ATOM   3234  N   HIS A 417      23.230  -7.036 -16.042  1.00 52.34           N  
ATOM   3235  CA  HIS A 417      23.434  -6.198 -14.872  1.00 46.30           C  
ATOM   3236  C   HIS A 417      22.159  -6.152 -14.041  1.00 45.35           C  
ATOM   3237  O   HIS A 417      22.209  -6.251 -12.818  1.00 47.00           O  
ATOM   3238  CB  HIS A 417      23.821  -4.771 -15.279  1.00 53.02           C  
ATOM   3239  CG  HIS A 417      24.040  -3.866 -14.105  1.00 46.68           C  
ATOM   3240  CD2 HIS A 417      23.356  -2.778 -13.677  1.00 53.82           C  
ATOM   3241  ND1 HIS A 417      25.035  -4.084 -13.175  1.00 46.58           N  
ATOM   3242  CE1 HIS A 417      24.955  -3.173 -12.220  1.00 48.13           C  
ATOM   3243  NE2 HIS A 417      23.943  -2.369 -12.501  1.00 51.78           N  
ATOM   3244  N   GLU A 418      21.022  -6.016 -14.720  1.00 39.22           N  
ATOM   3245  CA  GLU A 418      19.736  -5.941 -14.045  1.00 54.60           C  
ATOM   3246  C   GLU A 418      19.439  -7.167 -13.199  1.00 56.16           C  
ATOM   3247  O   GLU A 418      18.708  -7.070 -12.221  1.00 51.72           O  
ATOM   3248  CB  GLU A 418      18.614  -5.730 -15.049  1.00 55.31           C  
ATOM   3249  CG  GLU A 418      18.649  -4.371 -15.708  1.00 63.16           C  
ATOM   3250  CD  GLU A 418      17.568  -4.221 -16.754  1.00 75.22           C  
ATOM   3251  OE1 GLU A 418      16.406  -3.937 -16.380  1.00 79.71           O  
ATOM   3252  OE2 GLU A 418      17.875  -4.405 -17.956  1.00 83.19           O1-
ATOM   3253  N   LYS A 419      19.983  -8.319 -13.581  1.00 58.56           N  
ATOM   3254  CA  LYS A 419      19.783  -9.534 -12.791  1.00 53.63           C  
ATOM   3255  C   LYS A 419      20.780  -9.518 -11.638  1.00 51.69           C  
ATOM   3256  O   LYS A 419      20.868 -10.454 -10.857  1.00 53.81           O  
ATOM   3257  CB  LYS A 419      20.016 -10.777 -13.632  1.00 55.44           C  
ATOM   3258  CG  LYS A 419      19.083 -10.893 -14.785  1.00 56.50           C  
ATOM   3259  CD  LYS A 419      19.417 -12.127 -15.576  1.00 65.55           C  
ATOM   3260  CE  LYS A 419      18.704 -12.108 -16.917  1.00 66.68           C  
ATOM   3261  NZ  LYS A 419      18.853 -13.425 -17.608  1.00 72.17           N1+
ATOM   3262  N   GLY A 420      21.535  -8.438 -11.527  1.00 48.33           N  
ATOM   3263  CA  GLY A 420      22.480  -8.356 -10.436  1.00 51.11           C  
ATOM   3264  C   GLY A 420      23.898  -8.802 -10.717  1.00 49.90           C  
ATOM   3265  O   GLY A 420      24.624  -9.121  -9.768  1.00 55.36           O  
ATOM   3266  N   GLU A 421      24.305  -8.825 -11.990  1.00 47.16           N  
ATOM   3267  CA  GLU A 421      25.674  -9.211 -12.325  1.00 44.01           C  
ATOM   3268  C   GLU A 421      26.528  -7.968 -12.560  1.00 42.40           C  
ATOM   3269  O   GLU A 421      26.025  -6.930 -12.975  1.00 41.29           O  
ATOM   3270  CB  GLU A 421      25.722 -10.064 -13.607  1.00 46.01           C  
ATOM   3271  CG  GLU A 421      24.700 -11.176 -13.667  1.00 48.85           C  
ATOM   3272  CD  GLU A 421      24.811 -12.037 -14.922  1.00 56.20           C  
ATOM   3273  OE1 GLU A 421      24.112 -13.067 -14.962  1.00 54.77           O  
ATOM   3274  OE2 GLU A 421      25.577 -11.701 -15.859  1.00 44.62           O1-
ATOM   3275  N   ARG A 422      27.814  -8.077 -12.245  1.00 43.27           N  
ATOM   3276  CA  ARG A 422      28.773  -7.020 -12.530  1.00 42.46           C  
ATOM   3277  C   ARG A 422      29.090  -7.417 -13.977  1.00 47.90           C  
ATOM   3278  O   ARG A 422      29.361  -8.583 -14.258  1.00 47.76           O  
ATOM   3279  CB  ARG A 422      30.010  -7.157 -11.649  1.00 45.18           C  
ATOM   3280  CG  ARG A 422      29.871  -6.541 -10.273  1.00 51.16           C  
ATOM   3281  CD  ARG A 422      30.648  -7.350  -9.250  1.00 56.92           C  
ATOM   3282  NE  ARG A 422      32.018  -7.571  -9.699  1.00 61.75           N  
ATOM   3283  CZ  ARG A 422      32.747  -8.639  -9.402  1.00 55.49           C  
ATOM   3284  NH1 ARG A 422      32.261  -9.618  -8.650  1.00 49.51           N1+
ATOM   3285  NH2 ARG A 422      33.969  -8.715  -9.870  1.00 59.81           N  
ATOM   3286  N   VAL A 423      29.030  -6.461 -14.894  1.00 46.17           N  
ATOM   3287  CA  VAL A 423      29.240  -6.740 -16.315  1.00 44.98           C  
ATOM   3288  C   VAL A 423      30.414  -5.964 -16.951  1.00 42.04           C  
ATOM   3289  O   VAL A 423      30.769  -4.863 -16.496  1.00 41.23           O  
ATOM   3290  CB  VAL A 423      27.909  -6.379 -17.080  1.00 41.83           C  
ATOM   3291  CG1 VAL A 423      28.090  -6.516 -18.567  1.00 55.46           C  
ATOM   3292  CG2 VAL A 423      26.771  -7.269 -16.603  1.00 43.89           C  
ATOM   3293  N   ILE A 424      31.026  -6.544 -17.983  1.00 38.90           N  
ATOM   3294  CA  ILE A 424      32.075  -5.859 -18.737  1.00 32.67           C  
ATOM   3295  C   ILE A 424      31.614  -5.935 -20.195  1.00 42.79           C  
ATOM   3296  O   ILE A 424      31.399  -7.045 -20.689  1.00 32.98           O  
ATOM   3297  CB  ILE A 424      33.470  -6.535 -18.671  1.00 31.66           C  
ATOM   3298  CG1 ILE A 424      33.968  -6.588 -17.215  1.00 34.67           C  
ATOM   3299  CG2 ILE A 424      34.426  -5.799 -19.661  1.00 30.46           C  
ATOM   3300  CD1 ILE A 424      34.406  -5.264 -16.657  1.00 37.49           C  
ATOM   3301  N   LEU A 425      31.424  -4.774 -20.859  1.00 39.72           N  
ATOM   3302  CA  LEU A 425      30.997  -4.737 -22.278  1.00 39.64           C  
ATOM   3303  C   LEU A 425      32.253  -4.740 -23.132  1.00 38.69           C  
ATOM   3304  O   LEU A 425      33.136  -3.868 -22.978  1.00 31.85           O  
ATOM   3305  CB  LEU A 425      30.200  -3.458 -22.626  1.00 31.03           C  
ATOM   3306  CG  LEU A 425      29.611  -3.244 -24.036  1.00 30.18           C  
ATOM   3307  CD1 LEU A 425      28.568  -4.345 -24.265  1.00 31.15           C  
ATOM   3308  CD2 LEU A 425      28.875  -1.796 -24.187  1.00 29.83           C  
ATOM   3309  N   VAL A 426      32.338  -5.732 -24.017  1.00 33.34           N  
ATOM   3310  CA  VAL A 426      33.470  -5.883 -24.936  1.00 33.75           C  
ATOM   3311  C   VAL A 426      32.894  -5.680 -26.322  1.00 30.58           C  
ATOM   3312  O   VAL A 426      31.952  -6.384 -26.701  1.00 46.01           O  
ATOM   3313  CB  VAL A 426      34.068  -7.334 -24.806  1.00 38.07           C  
ATOM   3314  CG1 VAL A 426      35.237  -7.528 -25.763  1.00 35.11           C  
ATOM   3315  CG2 VAL A 426      34.493  -7.568 -23.348  1.00 40.24           C  
ATOM   3316  N   ARG A 427      33.422  -4.726 -27.081  1.00 37.36           N  
ATOM   3317  CA  ARG A 427      32.890  -4.458 -28.425  1.00 39.16           C  
ATOM   3318  C   ARG A 427      33.984  -4.004 -29.335  1.00 32.32           C  
ATOM   3319  O   ARG A 427      35.053  -3.589 -28.886  1.00 30.70           O  
ATOM   3320  CB  ARG A 427      31.833  -3.338 -28.390  1.00 42.62           C  
ATOM   3321  CG  ARG A 427      30.656  -3.541 -27.409  1.00 42.77           C  
ATOM   3322  CD  ARG A 427      29.485  -4.223 -28.072  1.00 45.17           C  
ATOM   3323  NE  ARG A 427      29.160  -3.614 -29.364  1.00 48.76           N  
ATOM   3324  CZ  ARG A 427      28.290  -4.133 -30.232  1.00 49.56           C  
ATOM   3325  NH1 ARG A 427      27.653  -5.265 -29.951  1.00 57.03           N1+
ATOM   3326  NH2 ARG A 427      28.067  -3.538 -31.392  1.00 49.72           N  
ATOM   3327  N   LEU A 428      33.730  -4.077 -30.637  1.00 32.64           N  
ATOM   3328  CA  LEU A 428      34.719  -3.591 -31.589  1.00 29.41           C  
ATOM   3329  C   LEU A 428      34.946  -2.087 -31.279  1.00 37.06           C  
ATOM   3330  O   LEU A 428      36.080  -1.584 -31.262  1.00 36.68           O  
ATOM   3331  CB  LEU A 428      34.161  -3.779 -32.989  1.00 39.07           C  
ATOM   3332  CG  LEU A 428      35.015  -3.461 -34.202  1.00 49.16           C  
ATOM   3333  CD1 LEU A 428      36.413  -4.050 -34.104  1.00 48.78           C  
ATOM   3334  CD2 LEU A 428      34.266  -4.040 -35.388  1.00 50.78           C  
ATOM   3335  N   GLU A 429      33.840  -1.392 -31.011  1.00 37.33           N  
ATOM   3336  CA  GLU A 429      33.827   0.054 -30.659  1.00 42.09           C  
ATOM   3337  C   GLU A 429      32.398   0.296 -30.228  1.00 39.30           C  
ATOM   3338  O   GLU A 429      31.538  -0.557 -30.473  1.00 37.49           O  
ATOM   3339  CB  GLU A 429      34.126   0.915 -31.867  1.00 30.31           C  
ATOM   3340  CG  GLU A 429      33.107   0.709 -32.976  1.00 48.41           C  
ATOM   3341  CD  GLU A 429      33.327   1.592 -34.210  1.00 53.16           C  
ATOM   3342  OE1 GLU A 429      34.462   2.049 -34.459  1.00 59.31           O  
ATOM   3343  OE2 GLU A 429      32.346   1.811 -34.951  1.00 59.18           O1-
ATOM   3344  N   THR A 430      32.120   1.407 -29.567  1.00 31.25           N  
ATOM   3345  CA  THR A 430      30.724   1.644 -29.148  1.00 32.89           C  
ATOM   3346  C   THR A 430      30.095   2.767 -30.000  1.00 30.26           C  
ATOM   3347  O   THR A 430      30.798   3.498 -30.737  1.00 32.44           O  
ATOM   3348  CB  THR A 430      30.591   2.085 -27.659  1.00 36.01           C  
ATOM   3349  CG2 THR A 430      30.950   0.918 -26.672  1.00 30.90           C  
ATOM   3350  OG1 THR A 430      31.406   3.256 -27.436  1.00 30.89           O  
ATOM   3351  N   SER A 431      28.784   2.918 -29.836  1.00 28.46           N  
ATOM   3352  CA  SER A 431      28.012   3.904 -30.587  1.00 30.98           C  
ATOM   3353  C   SER A 431      26.896   4.390 -29.648  1.00 29.01           C  
ATOM   3354  O   SER A 431      26.576   3.709 -28.683  1.00 34.75           O  
ATOM   3355  CB  SER A 431      27.410   3.255 -31.867  1.00 26.82           C  
ATOM   3356  OG  SER A 431      26.162   2.642 -31.522  1.00 35.70           O  
ATOM   3357  N   PRO A 432      26.281   5.578 -29.938  1.00 34.68           N  
ATOM   3358  CA  PRO A 432      25.202   6.192 -29.136  1.00 32.26           C  
ATOM   3359  C   PRO A 432      24.158   5.171 -28.754  1.00 32.59           C  
ATOM   3360  O   PRO A 432      23.596   5.260 -27.674  1.00 39.09           O  
ATOM   3361  CB  PRO A 432      24.641   7.285 -30.053  1.00 36.03           C  
ATOM   3362  CG  PRO A 432      25.850   7.646 -30.927  1.00 38.05           C  
ATOM   3363  CD  PRO A 432      26.466   6.292 -31.211  1.00 33.47           C  
ATOM   3364  N   GLU A 433      23.902   4.211 -29.654  1.00 35.02           N  
ATOM   3365  CA  GLU A 433      22.946   3.106 -29.418  1.00 41.68           C  
ATOM   3366  C   GLU A 433      23.316   2.197 -28.234  1.00 34.41           C  
ATOM   3367  O   GLU A 433      22.426   1.574 -27.630  1.00 38.79           O  
ATOM   3368  CB  GLU A 433      22.812   2.221 -30.672  1.00 49.44           C  
ATOM   3369  CG  GLU A 433      22.061   2.845 -31.841  1.00 57.89           C  
ATOM   3370  CD  GLU A 433      22.978   3.342 -32.947  1.00 72.61           C  
ATOM   3371  OE1 GLU A 433      23.693   4.363 -32.741  1.00 71.80           O  
ATOM   3372  OE2 GLU A 433      22.974   2.698 -34.028  1.00 76.98           O1-
ATOM   3373  N   ASP A 434      24.616   2.133 -27.885  1.00 38.63           N  
ATOM   3374  CA  ASP A 434      25.112   1.306 -26.746  1.00 35.36           C  
ATOM   3375  C   ASP A 434      25.043   1.975 -25.374  1.00 44.08           C  
ATOM   3376  O   ASP A 434      25.305   1.361 -24.327  1.00 39.90           O  
ATOM   3377  CB  ASP A 434      26.583   0.911 -26.992  1.00 34.55           C  
ATOM   3378  CG  ASP A 434      26.776   0.289 -28.332  1.00 38.11           C  
ATOM   3379  OD1 ASP A 434      25.817  -0.416 -28.770  1.00 33.94           O  
ATOM   3380  OD2 ASP A 434      27.852   0.502 -28.952  1.00 33.83           O1-
ATOM   3381  N   ILE A 435      24.684   3.247 -25.384  1.00 46.27           N  
ATOM   3382  CA  ILE A 435      24.658   4.029 -24.170  1.00 42.90           C  
ATOM   3383  C   ILE A 435      24.106   3.374 -22.897  1.00 34.33           C  
ATOM   3384  O   ILE A 435      24.774   3.423 -21.851  1.00 32.27           O  
ATOM   3385  CB  ILE A 435      23.942   5.375 -24.441  1.00 46.00           C  
ATOM   3386  CG1 ILE A 435      24.292   6.363 -23.330  1.00 47.68           C  
ATOM   3387  CG2 ILE A 435      22.426   5.136 -24.644  1.00 55.67           C  
ATOM   3388  CD1 ILE A 435      25.740   6.826 -23.400  1.00 38.99           C  
ATOM   3389  N   GLU A 436      22.911   2.783 -22.953  1.00 40.36           N  
ATOM   3390  CA  GLU A 436      22.326   2.137 -21.764  1.00 42.46           C  
ATOM   3391  C   GLU A 436      23.112   0.892 -21.292  1.00 37.13           C  
ATOM   3392  O   GLU A 436      23.121   0.570 -20.107  1.00 38.88           O  
ATOM   3393  CB  GLU A 436      20.871   1.695 -22.013  1.00 35.58           C  
ATOM   3394  CG  GLU A 436      19.792   2.764 -22.028  1.00 36.74           C  
ATOM   3395  CD  GLU A 436      18.362   2.179 -21.965  1.00 30.98           C  
ATOM   3396  OE1 GLU A 436      17.815   2.079 -20.845  1.00 42.25           O  
ATOM   3397  OE2 GLU A 436      17.818   1.807 -23.048  1.00 46.07           O1-
ATOM   3398  N   GLY A 437      23.732   0.166 -22.209  1.00 43.34           N  
ATOM   3399  CA  GLY A 437      24.498  -0.994 -21.759  1.00 39.14           C  
ATOM   3400  C   GLY A 437      25.790  -0.474 -21.151  1.00 40.38           C  
ATOM   3401  O   GLY A 437      26.309  -1.018 -20.168  1.00 42.89           O  
ATOM   3402  N   MET A 438      26.306   0.606 -21.725  1.00 37.56           N  
ATOM   3403  CA  MET A 438      27.568   1.222 -21.240  1.00 42.59           C  
ATOM   3404  C   MET A 438      27.396   1.708 -19.816  1.00 41.21           C  
ATOM   3405  O   MET A 438      28.266   1.530 -18.938  1.00 37.10           O  
ATOM   3406  CB  MET A 438      27.958   2.406 -22.131  1.00 34.55           C  
ATOM   3407  CG  MET A 438      28.389   2.001 -23.569  1.00 34.94           C  
ATOM   3408  SD  MET A 438      28.672   3.392 -24.699  1.00 36.25           S  
ATOM   3409  CE  MET A 438      30.403   3.826 -24.299  1.00 37.94           C  
ATOM   3410  N   HIS A 439      26.238   2.316 -19.594  1.00 34.03           N  
ATOM   3411  CA  HIS A 439      25.899   2.866 -18.295  1.00 35.75           C  
ATOM   3412  C   HIS A 439      25.731   1.750 -17.257  1.00 37.02           C  
ATOM   3413  O   HIS A 439      25.943   1.938 -16.057  1.00 34.59           O  
ATOM   3414  CB  HIS A 439      24.623   3.696 -18.423  1.00 39.41           C  
ATOM   3415  CG  HIS A 439      24.290   4.448 -17.183  1.00 55.19           C  
ATOM   3416  CD2 HIS A 439      24.620   5.702 -16.786  1.00 57.65           C  
ATOM   3417  ND1 HIS A 439      23.615   3.875 -16.129  1.00 54.00           N  
ATOM   3418  CE1 HIS A 439      23.547   4.739 -15.132  1.00 57.74           C  
ATOM   3419  NE2 HIS A 439      24.151   5.855 -15.505  1.00 59.26           N  
ATOM   3420  N   ALA A 440      25.368   0.570 -17.731  1.00 38.34           N  
ATOM   3421  CA  ALA A 440      25.205  -0.575 -16.847  1.00 44.07           C  
ATOM   3422  C   ALA A 440      26.528  -1.299 -16.529  1.00 38.90           C  
ATOM   3423  O   ALA A 440      26.605  -2.088 -15.595  1.00 38.93           O  
ATOM   3424  CB  ALA A 440      24.263  -1.539 -17.495  1.00 41.48           C  
ATOM   3425  N   ALA A 441      27.571  -1.032 -17.300  1.00 38.92           N  
ATOM   3426  CA  ALA A 441      28.814  -1.754 -17.117  1.00 37.08           C  
ATOM   3427  C   ALA A 441      29.807  -1.258 -16.077  1.00 46.12           C  
ATOM   3428  O   ALA A 441      29.900  -0.039 -15.782  1.00 38.78           O  
ATOM   3429  CB  ALA A 441      29.503  -1.864 -18.444  1.00 34.64           C  
ATOM   3430  N   GLU A 442      30.568  -2.215 -15.533  1.00 37.09           N  
ATOM   3431  CA  GLU A 442      31.587  -1.883 -14.552  1.00 32.86           C  
ATOM   3432  C   GLU A 442      32.717  -1.334 -15.364  1.00 35.34           C  
ATOM   3433  O   GLU A 442      33.538  -0.575 -14.851  1.00 40.16           O  
ATOM   3434  CB  GLU A 442      32.170  -3.112 -13.831  1.00 30.17           C  
ATOM   3435  CG  GLU A 442      31.202  -3.948 -13.053  1.00 47.06           C  
ATOM   3436  CD  GLU A 442      30.640  -3.230 -11.853  1.00 46.67           C  
ATOM   3437  OE1 GLU A 442      31.431  -2.794 -10.977  1.00 39.46           O  
ATOM   3438  OE2 GLU A 442      29.398  -3.126 -11.808  1.00 51.47           O1-
ATOM   3439  N   GLY A 443      32.784  -1.743 -16.627  1.00 26.13           N  
ATOM   3440  CA  GLY A 443      33.895  -1.320 -17.444  1.00 30.00           C  
ATOM   3441  C   GLY A 443      33.636  -1.594 -18.906  1.00 29.70           C  
ATOM   3442  O   GLY A 443      32.724  -2.352 -19.258  1.00 37.34           O  
ATOM   3443  N   ILE A 444      34.481  -1.022 -19.741  1.00 26.57           N  
ATOM   3444  CA  ILE A 444      34.298  -1.120 -21.164  1.00 27.06           C  
ATOM   3445  C   ILE A 444      35.615  -1.386 -21.811  1.00 31.29           C  
ATOM   3446  O   ILE A 444      36.594  -0.694 -21.542  1.00 30.32           O  
ATOM   3447  CB  ILE A 444      33.711   0.210 -21.767  1.00 31.64           C  
ATOM   3448  CG1 ILE A 444      32.342   0.541 -21.136  1.00 23.83           C  
ATOM   3449  CG2 ILE A 444      33.537   0.087 -23.270  1.00 30.64           C  
ATOM   3450  CD1 ILE A 444      31.901   2.018 -21.412  1.00 34.57           C  
ATOM   3451  N   LEU A 445      35.616  -2.401 -22.680  1.00 27.68           N  
ATOM   3452  CA  LEU A 445      36.813  -2.820 -23.417  1.00 33.96           C  
ATOM   3453  C   LEU A 445      36.537  -2.845 -24.925  1.00 30.27           C  
ATOM   3454  O   LEU A 445      35.538  -3.397 -25.381  1.00 34.05           O  
ATOM   3455  CB  LEU A 445      37.253  -4.224 -22.950  1.00 34.12           C  
ATOM   3456  CG  LEU A 445      38.447  -4.832 -23.699  1.00 38.14           C  
ATOM   3457  CD1 LEU A 445      39.744  -4.023 -23.436  1.00 24.25           C  
ATOM   3458  CD2 LEU A 445      38.594  -6.307 -23.267  1.00 33.60           C  
ATOM   3459  N   THR A 446      37.426  -2.267 -25.711  1.00 27.36           N  
ATOM   3460  CA  THR A 446      37.184  -2.226 -27.129  1.00 29.28           C  
ATOM   3461  C   THR A 446      38.379  -2.653 -27.917  1.00 33.64           C  
ATOM   3462  O   THR A 446      39.497  -2.687 -27.404  1.00 33.75           O  
ATOM   3463  CB  THR A 446      36.754  -0.771 -27.632  1.00 35.45           C  
ATOM   3464  CG2 THR A 446      35.381  -0.368 -27.073  1.00 30.50           C  
ATOM   3465  OG1 THR A 446      37.730   0.183 -27.226  1.00 34.66           O  
ATOM   3466  N   VAL A 447      38.121  -2.953 -29.187  1.00 34.46           N  
ATOM   3467  CA  VAL A 447      39.135  -3.444 -30.101  1.00 36.02           C  
ATOM   3468  C   VAL A 447      39.775  -2.307 -30.838  1.00 39.75           C  
ATOM   3469  O   VAL A 447      40.997  -2.288 -31.011  1.00 42.57           O  
ATOM   3470  CB  VAL A 447      38.490  -4.530 -31.041  1.00 32.90           C  
ATOM   3471  CG1 VAL A 447      39.489  -5.080 -32.081  1.00 31.29           C  
ATOM   3472  CG2 VAL A 447      37.981  -5.621 -30.184  1.00 29.77           C  
ATOM   3473  N   ARG A 448      38.981  -1.337 -31.271  1.00 36.56           N  
ATOM   3474  CA  ARG A 448      39.599  -0.186 -31.910  1.00 40.55           C  
ATOM   3475  C   ARG A 448      39.134   1.151 -31.340  1.00 36.06           C  
ATOM   3476  O   ARG A 448      38.111   1.234 -30.669  1.00 42.30           O  
ATOM   3477  CB  ARG A 448      39.414  -0.220 -33.428  1.00 41.96           C  
ATOM   3478  CG  ARG A 448      38.138  -0.764 -33.870  1.00 51.12           C  
ATOM   3479  CD  ARG A 448      37.925  -0.461 -35.327  1.00 50.31           C  
ATOM   3480  NE  ARG A 448      36.508  -0.150 -35.550  1.00 63.50           N  
ATOM   3481  CZ  ARG A 448      35.889  -0.235 -36.725  1.00 62.96           C  
ATOM   3482  NH1 ARG A 448      36.568  -0.627 -37.796  1.00 64.09           N1+
ATOM   3483  NH2 ARG A 448      34.595   0.059 -36.827  1.00 60.32           N  
ATOM   3484  N   GLY A 449      39.904   2.192 -31.596  1.00 35.09           N  
ATOM   3485  CA  GLY A 449      39.562   3.500 -31.064  1.00 35.12           C  
ATOM   3486  C   GLY A 449      40.532   3.948 -29.996  1.00 30.66           C  
ATOM   3487  O   GLY A 449      40.907   3.180 -29.115  1.00 36.61           O  
ATOM   3488  N   GLY A 450      40.911   5.216 -30.040  1.00 33.63           N  
ATOM   3489  CA  GLY A 450      41.839   5.740 -29.063  1.00 38.74           C  
ATOM   3490  C   GLY A 450      41.187   6.531 -27.938  1.00 31.77           C  
ATOM   3491  O   GLY A 450      40.069   6.244 -27.544  1.00 37.22           O  
ATOM   3492  N   MET A 451      41.919   7.546 -27.460  1.00 39.66           N  
ATOM   3493  CA  MET A 451      41.511   8.419 -26.358  1.00 41.10           C  
ATOM   3494  C   MET A 451      40.303   9.296 -26.702  1.00 39.88           C  
ATOM   3495  O   MET A 451      39.612   9.782 -25.802  1.00 38.57           O  
ATOM   3496  CB  MET A 451      42.691   9.321 -25.891  1.00 38.18           C  
ATOM   3497  CG  MET A 451      43.965   8.546 -25.465  1.00 41.55           C  
ATOM   3498  SD  MET A 451      43.794   7.325 -24.060  1.00 41.26           S  
ATOM   3499  CE  MET A 451      45.144   7.869 -22.894  1.00 39.53           C  
ATOM   3500  N   THR A 452      40.036   9.500 -27.983  1.00 33.28           N  
ATOM   3501  CA  THR A 452      38.903  10.314 -28.359  1.00 32.16           C  
ATOM   3502  C   THR A 452      37.858   9.456 -29.080  1.00 31.16           C  
ATOM   3503  O   THR A 452      36.959   9.959 -29.800  1.00 36.38           O  
ATOM   3504  CB  THR A 452      39.363  11.474 -29.236  1.00 44.81           C  
ATOM   3505  CG2 THR A 452      40.420  12.329 -28.470  1.00 44.07           C  
ATOM   3506  OG1 THR A 452      39.962  10.952 -30.423  1.00 44.50           O  
ATOM   3507  N   SER A 453      37.946   8.142 -28.867  1.00 33.48           N  
ATOM   3508  CA  SER A 453      36.980   7.267 -29.486  1.00 28.38           C  
ATOM   3509  C   SER A 453      35.647   7.365 -28.724  1.00 40.01           C  
ATOM   3510  O   SER A 453      35.596   7.921 -27.603  1.00 29.18           O  
ATOM   3511  CB  SER A 453      37.523   5.838 -29.501  1.00 33.18           C  
ATOM   3512  OG  SER A 453      37.514   5.268 -28.218  1.00 30.11           O  
ATOM   3513  N   HIS A 454      34.572   6.814 -29.302  1.00 37.75           N  
ATOM   3514  CA  HIS A 454      33.299   6.919 -28.651  1.00 29.66           C  
ATOM   3515  C   HIS A 454      33.296   6.364 -27.240  1.00 32.90           C  
ATOM   3516  O   HIS A 454      32.847   7.041 -26.325  1.00 30.33           O  
ATOM   3517  CB  HIS A 454      32.193   6.289 -29.481  1.00 25.41           C  
ATOM   3518  CG  HIS A 454      30.809   6.511 -28.931  1.00 25.10           C  
ATOM   3519  CD2 HIS A 454      29.928   7.530 -29.098  1.00 26.89           C  
ATOM   3520  ND1 HIS A 454      30.183   5.617 -28.092  1.00 25.16           N  
ATOM   3521  CE1 HIS A 454      28.982   6.063 -27.774  1.00 21.78           C  
ATOM   3522  NE2 HIS A 454      28.803   7.231 -28.376  1.00 27.78           N  
ATOM   3523  N   ALA A 455      33.801   5.146 -27.040  1.00 34.85           N  
ATOM   3524  CA  ALA A 455      33.821   4.559 -25.705  1.00 27.71           C  
ATOM   3525  C   ALA A 455      34.645   5.413 -24.736  1.00 28.00           C  
ATOM   3526  O   ALA A 455      34.264   5.588 -23.577  1.00 28.85           O  
ATOM   3527  CB  ALA A 455      34.407   3.123 -25.745  1.00 29.33           C  
ATOM   3528  N   ALA A 456      35.784   5.900 -25.194  1.00 23.17           N  
ATOM   3529  CA  ALA A 456      36.657   6.677 -24.334  1.00 29.03           C  
ATOM   3530  C   ALA A 456      35.931   7.883 -23.769  1.00 30.42           C  
ATOM   3531  O   ALA A 456      35.850   8.060 -22.559  1.00 31.37           O  
ATOM   3532  CB  ALA A 456      37.926   7.160 -25.118  1.00 25.95           C  
ATOM   3533  N   VAL A 457      35.361   8.693 -24.643  1.00 28.76           N  
ATOM   3534  CA  VAL A 457      34.774   9.915 -24.153  1.00 30.12           C  
ATOM   3535  C   VAL A 457      33.484   9.713 -23.366  1.00 28.26           C  
ATOM   3536  O   VAL A 457      33.271  10.391 -22.361  1.00 28.26           O  
ATOM   3537  CB  VAL A 457      34.631  10.973 -25.319  1.00 30.69           C  
ATOM   3538  CG1 VAL A 457      35.620  10.685 -26.391  1.00 28.50           C  
ATOM   3539  CG2 VAL A 457      33.236  11.059 -25.838  1.00 28.65           C  
ATOM   3540  N   VAL A 458      32.656   8.753 -23.750  1.00 24.41           N  
ATOM   3541  CA  VAL A 458      31.391   8.568 -23.028  1.00 20.97           C  
ATOM   3542  C   VAL A 458      31.683   7.990 -21.686  1.00 26.37           C  
ATOM   3543  O   VAL A 458      30.973   8.255 -20.729  1.00 26.15           O  
ATOM   3544  CB  VAL A 458      30.457   7.612 -23.789  1.00 29.40           C  
ATOM   3545  CG1 VAL A 458      29.303   7.212 -22.899  1.00 24.48           C  
ATOM   3546  CG2 VAL A 458      29.985   8.264 -25.133  1.00 22.82           C  
ATOM   3547  N   ALA A 459      32.731   7.171 -21.623  1.00 31.55           N  
ATOM   3548  CA  ALA A 459      33.118   6.540 -20.377  1.00 26.76           C  
ATOM   3549  C   ALA A 459      33.710   7.517 -19.375  1.00 24.98           C  
ATOM   3550  O   ALA A 459      33.416   7.439 -18.189  1.00 29.75           O  
ATOM   3551  CB  ALA A 459      34.092   5.358 -20.612  1.00 28.70           C  
ATOM   3552  N   ARG A 460      34.593   8.386 -19.826  1.00 27.74           N  
ATOM   3553  CA  ARG A 460      35.129   9.429 -18.951  1.00 31.59           C  
ATOM   3554  C   ARG A 460      33.926  10.177 -18.383  1.00 25.87           C  
ATOM   3555  O   ARG A 460      33.875  10.465 -17.186  1.00 31.14           O  
ATOM   3556  CB  ARG A 460      35.964  10.424 -19.760  1.00 28.25           C  
ATOM   3557  CG  ARG A 460      37.371  10.652 -19.216  1.00 42.97           C  
ATOM   3558  CD  ARG A 460      38.437  10.511 -20.258  1.00 19.88           C  
ATOM   3559  NE  ARG A 460      38.205  11.286 -21.497  1.00 22.37           N  
ATOM   3560  CZ  ARG A 460      38.711  10.931 -22.668  1.00 24.67           C  
ATOM   3561  NH1 ARG A 460      39.451   9.822 -22.749  1.00 29.37           N1+
ATOM   3562  NH2 ARG A 460      38.495  11.666 -23.744  1.00 29.74           N  
ATOM   3563  N   GLY A 461      32.966  10.495 -19.256  1.00 26.23           N  
ATOM   3564  CA  GLY A 461      31.750  11.206 -18.845  1.00 27.64           C  
ATOM   3565  C   GLY A 461      31.011  10.549 -17.700  1.00 34.42           C  
ATOM   3566  O   GLY A 461      30.607  11.215 -16.738  1.00 29.07           O  
ATOM   3567  N   MET A 462      30.827   9.236 -17.816  1.00 24.50           N  
ATOM   3568  CA  MET A 462      30.173   8.403 -16.825  1.00 33.18           C  
ATOM   3569  C   MET A 462      31.052   8.088 -15.637  1.00 32.19           C  
ATOM   3570  O   MET A 462      30.565   7.546 -14.655  1.00 43.42           O  
ATOM   3571  CB  MET A 462      29.817   7.031 -17.425  1.00 25.70           C  
ATOM   3572  CG  MET A 462      28.688   7.059 -18.414  1.00 33.85           C  
ATOM   3573  SD  MET A 462      28.524   5.396 -19.158  1.00 36.22           S  
ATOM   3574  CE  MET A 462      26.909   5.659 -20.101  1.00 30.62           C  
ATOM   3575  N   GLY A 463      32.348   8.372 -15.739  1.00 30.61           N  
ATOM   3576  CA  GLY A 463      33.242   8.024 -14.647  1.00 35.88           C  
ATOM   3577  C   GLY A 463      33.399   6.502 -14.604  1.00 38.22           C  
ATOM   3578  O   GLY A 463      33.578   5.933 -13.528  1.00 34.62           O  
ATOM   3579  N   THR A 464      33.360   5.850 -15.780  1.00 34.96           N  
ATOM   3580  CA  THR A 464      33.446   4.384 -15.879  1.00 30.14           C  
ATOM   3581  C   THR A 464      34.758   3.918 -16.495  1.00 34.08           C  
ATOM   3582  O   THR A 464      35.234   4.515 -17.444  1.00 31.02           O  
ATOM   3583  CB  THR A 464      32.317   3.838 -16.764  1.00 33.87           C  
ATOM   3584  CG2 THR A 464      32.467   2.328 -16.963  1.00 34.68           C  
ATOM   3585  OG1 THR A 464      31.058   4.077 -16.132  1.00 35.20           O  
ATOM   3586  N   CYS A 465      35.323   2.831 -15.968  1.00 33.86           N  
ATOM   3587  CA  CYS A 465      36.588   2.291 -16.507  1.00 27.97           C  
ATOM   3588  C   CYS A 465      36.481   1.973 -17.991  1.00 21.49           C  
ATOM   3589  O   CYS A 465      35.438   1.516 -18.467  1.00 32.75           O  
ATOM   3590  CB  CYS A 465      36.987   0.979 -15.785  1.00 42.61           C  
ATOM   3591  SG  CYS A 465      38.413   0.171 -16.651  1.00 35.30           S  
ATOM   3592  N   CYS A 466      37.558   2.207 -18.724  1.00 27.82           N  
ATOM   3593  CA  CYS A 466      37.602   1.895 -20.155  1.00 27.16           C  
ATOM   3594  C   CYS A 466      39.014   1.735 -20.671  1.00 31.39           C  
ATOM   3595  O   CYS A 466      39.864   2.604 -20.507  1.00 29.45           O  
ATOM   3596  CB  CYS A 466      36.908   2.947 -21.036  1.00 32.93           C  
ATOM   3597  SG  CYS A 466      36.981   2.590 -22.911  1.00 33.94           S  
ATOM   3598  N   VAL A 467      39.256   0.588 -21.298  1.00 30.69           N  
ATOM   3599  CA  VAL A 467      40.540   0.334 -21.915  1.00 29.10           C  
ATOM   3600  C   VAL A 467      40.143   0.205 -23.364  1.00 26.34           C  
ATOM   3601  O   VAL A 467      39.241  -0.593 -23.711  1.00 35.86           O  
ATOM   3602  CB  VAL A 467      41.161  -0.981 -21.428  1.00 32.81           C  
ATOM   3603  CG1 VAL A 467      42.417  -1.270 -22.218  1.00 28.16           C  
ATOM   3604  CG2 VAL A 467      41.414  -0.881 -19.902  1.00 30.26           C  
ATOM   3605  N   SER A 468      40.791   0.970 -24.230  1.00 28.88           N  
ATOM   3606  CA  SER A 468      40.391   0.913 -25.614  1.00 34.72           C  
ATOM   3607  C   SER A 468      41.476   0.700 -26.622  1.00 36.36           C  
ATOM   3608  O   SER A 468      42.667   0.977 -26.390  1.00 32.55           O  
ATOM   3609  CB  SER A 468      39.588   2.179 -26.009  1.00 40.74           C  
ATOM   3610  OG  SER A 468      40.442   3.279 -26.071  1.00 45.55           O  
ATOM   3611  N   GLY A 469      41.019   0.187 -27.764  1.00 32.90           N  
ATOM   3612  CA  GLY A 469      41.913  -0.063 -28.877  1.00 36.89           C  
ATOM   3613  C   GLY A 469      42.779  -1.284 -28.644  1.00 38.35           C  
ATOM   3614  O   GLY A 469      43.958  -1.262 -28.999  1.00 44.88           O  
ATOM   3615  N   CYS A 470      42.237  -2.353 -28.064  1.00 35.96           N  
ATOM   3616  CA  CYS A 470      43.098  -3.526 -27.863  1.00 41.84           C  
ATOM   3617  C   CYS A 470      42.979  -4.375 -29.123  1.00 44.93           C  
ATOM   3618  O   CYS A 470      42.085  -5.228 -29.226  1.00 40.41           O  
ATOM   3619  CB  CYS A 470      42.677  -4.336 -26.630  1.00 39.71           C  
ATOM   3620  SG  CYS A 470      43.811  -5.807 -26.295  1.00 41.90           S  
ATOM   3621  N   GLY A 471      43.872  -4.128 -30.081  1.00 49.91           N  
ATOM   3622  CA  GLY A 471      43.822  -4.854 -31.342  1.00 45.52           C  
ATOM   3623  C   GLY A 471      44.072  -6.358 -31.271  1.00 51.38           C  
ATOM   3624  O   GLY A 471      43.684  -7.109 -32.178  1.00 50.36           O  
ATOM   3625  N   GLU A 472      44.721  -6.812 -30.203  1.00 43.91           N  
ATOM   3626  CA  GLU A 472      45.008  -8.229 -30.062  1.00 50.33           C  
ATOM   3627  C   GLU A 472      43.741  -9.066 -29.862  1.00 54.55           C  
ATOM   3628  O   GLU A 472      43.770 -10.294 -29.986  1.00 54.35           O  
ATOM   3629  CB  GLU A 472      45.997  -8.451 -28.900  1.00 47.36           C  
ATOM   3630  CG  GLU A 472      47.416  -7.918 -29.192  1.00 48.77           C  
ATOM   3631  CD  GLU A 472      47.492  -6.381 -29.253  1.00 49.14           C  
ATOM   3632  OE1 GLU A 472      48.109  -5.842 -30.189  1.00 50.00           O  
ATOM   3633  OE2 GLU A 472      46.945  -5.710 -28.356  1.00 43.70           O1-
ATOM   3634  N   ILE A 473      42.625  -8.399 -29.579  1.00 51.11           N  
ATOM   3635  CA  ILE A 473      41.373  -9.094 -29.332  1.00 42.69           C  
ATOM   3636  C   ILE A 473      40.672  -9.566 -30.590  1.00 43.68           C  
ATOM   3637  O   ILE A 473      40.664  -8.895 -31.589  1.00 39.09           O  
ATOM   3638  CB  ILE A 473      40.387  -8.205 -28.576  1.00 41.44           C  
ATOM   3639  CG1 ILE A 473      40.892  -7.965 -27.164  1.00 43.94           C  
ATOM   3640  CG2 ILE A 473      38.970  -8.818 -28.585  1.00 36.63           C  
ATOM   3641  CD1 ILE A 473      40.000  -6.990 -26.393  1.00 52.56           C  
ATOM   3642  N   LYS A 474      40.089 -10.753 -30.537  1.00 54.28           N  
ATOM   3643  CA  LYS A 474      39.324 -11.216 -31.676  1.00 52.68           C  
ATOM   3644  C   LYS A 474      37.918 -11.575 -31.216  1.00 51.65           C  
ATOM   3645  O   LYS A 474      37.712 -12.592 -30.530  1.00 50.34           O  
ATOM   3646  CB  LYS A 474      40.010 -12.404 -32.346  1.00 60.46           C  
ATOM   3647  CG  LYS A 474      40.682 -11.995 -33.633  1.00 66.73           C  
ATOM   3648  CD  LYS A 474      39.715 -11.146 -34.461  1.00 61.84           C  
ATOM   3649  CE  LYS A 474      40.394 -10.660 -35.729  1.00 70.23           C  
ATOM   3650  NZ  LYS A 474      40.841 -11.807 -36.578  1.00 67.80           N1+
ATOM   3651  N   ILE A 475      36.955 -10.716 -31.563  1.00 51.25           N  
ATOM   3652  CA  ILE A 475      35.554 -10.965 -31.183  1.00 53.27           C  
ATOM   3653  C   ILE A 475      34.797 -11.780 -32.239  1.00 56.30           C  
ATOM   3654  O   ILE A 475      34.912 -11.532 -33.441  1.00 51.92           O  
ATOM   3655  CB  ILE A 475      34.691  -9.678 -31.001  1.00 46.68           C  
ATOM   3656  CG1 ILE A 475      35.419  -8.609 -30.186  1.00 56.14           C  
ATOM   3657  CG2 ILE A 475      33.386 -10.049 -30.260  1.00 44.36           C  
ATOM   3658  CD1 ILE A 475      34.569  -7.320 -29.937  1.00 40.02           C  
ATOM   3659  N   ASN A 476      34.033 -12.753 -31.759  1.00 55.71           N  
ATOM   3660  CA  ASN A 476      33.186 -13.597 -32.593  1.00 59.03           C  
ATOM   3661  C   ASN A 476      31.808 -13.219 -32.058  1.00 60.12           C  
ATOM   3662  O   ASN A 476      31.322 -13.849 -31.093  1.00 55.05           O  
ATOM   3663  CB  ASN A 476      33.457 -15.088 -32.314  1.00 65.76           C  
ATOM   3664  CG  ASN A 476      32.519 -16.027 -33.077  1.00 64.95           C  
ATOM   3665  ND2 ASN A 476      32.936 -17.285 -33.214  1.00 57.56           N  
ATOM   3666  OD1 ASN A 476      31.425 -15.634 -33.514  1.00 66.85           O  
ATOM   3667  N   GLU A 477      31.217 -12.167 -32.639  1.00 61.30           N  
ATOM   3668  CA  GLU A 477      29.890 -11.705 -32.205  1.00 64.09           C  
ATOM   3669  C   GLU A 477      28.975 -12.933 -32.137  1.00 65.52           C  
ATOM   3670  O   GLU A 477      28.608 -13.391 -31.043  1.00 66.12           O  
ATOM   3671  CB  GLU A 477      29.312 -10.658 -33.178  1.00 56.06           C  
ATOM   3672  CG  GLU A 477      30.099  -9.333 -33.271  1.00 54.75           C  
ATOM   3673  CD  GLU A 477      29.482  -8.359 -34.254  0.00 57.25           C  
ATOM   3674  OE1 GLU A 477      29.371  -8.709 -35.448  0.00 57.59           O  
ATOM   3675  OE2 GLU A 477      29.107  -7.245 -33.832  0.00 57.59           O1-
ATOM   3676  N   GLU A 478      28.648 -13.469 -33.312  1.00 62.11           N  
ATOM   3677  CA  GLU A 478      27.796 -14.652 -33.463  1.00 58.58           C  
ATOM   3678  C   GLU A 478      27.919 -15.695 -32.355  1.00 56.07           C  
ATOM   3679  O   GLU A 478      26.922 -16.110 -31.755  1.00 49.59           O  
ATOM   3680  CB  GLU A 478      28.108 -15.333 -34.788  1.00 57.53           C  
ATOM   3681  CG  GLU A 478      27.668 -16.770 -34.818  1.00 65.25           C  
ATOM   3682  CD  GLU A 478      26.496 -17.004 -35.748  1.00 77.59           C  
ATOM   3683  OE1 GLU A 478      26.693 -16.859 -36.989  1.00 71.82           O  
ATOM   3684  OE2 GLU A 478      25.389 -17.338 -35.230  1.00 79.40           O1-
ATOM   3685  N   ALA A 479      29.140 -16.137 -32.086  1.00 56.78           N  
ATOM   3686  CA  ALA A 479      29.329 -17.142 -31.047  1.00 59.19           C  
ATOM   3687  C   ALA A 479      29.335 -16.517 -29.643  1.00 58.02           C  
ATOM   3688  O   ALA A 479      29.209 -17.224 -28.642  1.00 52.96           O  
ATOM   3689  CB  ALA A 479      30.645 -17.910 -31.290  1.00 56.08           C  
ATOM   3690  N   LYS A 480      29.487 -15.194 -29.577  1.00 58.06           N  
ATOM   3691  CA  LYS A 480      29.548 -14.514 -28.287  1.00 54.57           C  
ATOM   3692  C   LYS A 480      30.828 -14.952 -27.546  1.00 55.99           C  
ATOM   3693  O   LYS A 480      30.798 -15.352 -26.367  1.00 51.97           O  
ATOM   3694  CB  LYS A 480      28.320 -14.843 -27.427  1.00 56.38           C  
ATOM   3695  CG  LYS A 480      27.019 -14.184 -27.863  1.00 59.48           C  
ATOM   3696  CD  LYS A 480      25.917 -14.503 -26.850  1.00 65.66           C  
ATOM   3697  CE  LYS A 480      24.536 -13.955 -27.257  1.00 63.66           C  
ATOM   3698  NZ  LYS A 480      23.500 -14.172 -26.173  1.00 61.33           N1+
ATOM   3699  N   THR A 481      31.952 -14.896 -28.261  1.00 50.42           N  
ATOM   3700  CA  THR A 481      33.235 -15.241 -27.668  1.00 49.80           C  
ATOM   3701  C   THR A 481      34.269 -14.329 -28.279  1.00 46.91           C  
ATOM   3702  O   THR A 481      34.045 -13.768 -29.357  1.00 46.66           O  
ATOM   3703  CB  THR A 481      33.736 -16.691 -28.024  1.00 48.82           C  
ATOM   3704  CG2 THR A 481      32.955 -17.749 -27.307  1.00 44.45           C  
ATOM   3705  OG1 THR A 481      33.679 -16.866 -29.448  1.00 39.80           O  
ATOM   3706  N   PHE A 482      35.400 -14.214 -27.575  1.00 52.84           N  
ATOM   3707  CA  PHE A 482      36.539 -13.455 -28.061  1.00 49.81           C  
ATOM   3708  C   PHE A 482      37.879 -14.103 -27.601  1.00 35.51           C  
ATOM   3709  O   PHE A 482      37.998 -14.664 -26.520  1.00 35.56           O  
ATOM   3710  CB  PHE A 482      36.438 -11.947 -27.644  1.00 45.46           C  
ATOM   3711  CG  PHE A 482      36.991 -11.619 -26.267  1.00 42.67           C  
ATOM   3712  CD1 PHE A 482      36.182 -11.675 -25.130  1.00 49.96           C  
ATOM   3713  CD2 PHE A 482      38.332 -11.223 -26.118  1.00 39.97           C  
ATOM   3714  CE1 PHE A 482      36.702 -11.333 -23.863  1.00 45.92           C  
ATOM   3715  CE2 PHE A 482      38.867 -10.882 -24.856  1.00 39.80           C  
ATOM   3716  CZ  PHE A 482      38.069 -10.931 -23.733  1.00 32.44           C  
ATOM   3717  N   GLU A 483      38.880 -14.019 -28.454  1.00 53.24           N  
ATOM   3718  CA  GLU A 483      40.184 -14.556 -28.104  1.00 58.40           C  
ATOM   3719  C   GLU A 483      41.207 -13.430 -27.852  1.00 55.12           C  
ATOM   3720  O   GLU A 483      41.296 -12.466 -28.612  1.00 57.66           O  
ATOM   3721  CB  GLU A 483      40.697 -15.469 -29.226  1.00 64.97           C  
ATOM   3722  CG  GLU A 483      40.704 -16.970 -28.895  1.00 69.61           C  
ATOM   3723  CD  GLU A 483      41.293 -17.850 -30.028  1.00 75.83           C  
ATOM   3724  OE1 GLU A 483      42.528 -17.791 -30.260  1.00 77.48           O  
ATOM   3725  OE2 GLU A 483      40.523 -18.604 -30.686  1.00 80.98           O1-
ATOM   3726  N   LEU A 484      41.960 -13.567 -26.770  1.00 55.12           N  
ATOM   3727  CA  LEU A 484      43.017 -12.626 -26.419  1.00 60.05           C  
ATOM   3728  C   LEU A 484      44.100 -13.382 -25.668  1.00 65.66           C  
ATOM   3729  O   LEU A 484      43.819 -14.040 -24.658  1.00 68.20           O  
ATOM   3730  CB  LEU A 484      42.511 -11.496 -25.509  1.00 64.15           C  
ATOM   3731  CG  LEU A 484      43.582 -10.444 -25.162  1.00 56.70           C  
ATOM   3732  CD1 LEU A 484      44.115  -9.835 -26.437  1.00 53.86           C  
ATOM   3733  CD2 LEU A 484      43.000  -9.380 -24.263  1.00 58.49           C  
ATOM   3734  N   GLY A 485      45.331 -13.283 -26.155  1.00 65.64           N  
ATOM   3735  CA  GLY A 485      46.438 -13.951 -25.492  1.00 73.37           C  
ATOM   3736  C   GLY A 485      46.323 -15.465 -25.372  1.00 72.48           C  
ATOM   3737  O   GLY A 485      46.207 -16.167 -26.381  1.00 71.23           O  
ATOM   3738  N   GLY A 486      46.351 -15.957 -24.132  1.00 69.42           N  
ATOM   3739  CA  GLY A 486      46.275 -17.388 -23.873  1.00 72.67           C  
ATOM   3740  C   GLY A 486      44.965 -18.107 -24.177  1.00 74.74           C  
ATOM   3741  O   GLY A 486      44.958 -19.338 -24.358  1.00 66.57           O  
ATOM   3742  N   HIS A 487      43.850 -17.379 -24.237  1.00 74.17           N  
ATOM   3743  CA  HIS A 487      42.610 -18.076 -24.523  1.00 77.42           C  
ATOM   3744  C   HIS A 487      41.372 -17.297 -24.970  1.00 74.00           C  
ATOM   3745  O   HIS A 487      41.300 -16.062 -24.912  1.00 69.52           O  
ATOM   3746  CB  HIS A 487      42.234 -18.959 -23.319  1.00 81.61           C  
ATOM   3747  CG  HIS A 487      41.451 -20.188 -23.691  1.00 81.68           C  
ATOM   3748  CD2 HIS A 487      41.318 -20.836 -24.876  1.00 75.06           C  
ATOM   3749  ND1 HIS A 487      40.692 -20.893 -22.779  1.00 74.29           N  
ATOM   3750  CE1 HIS A 487      40.124 -21.919 -23.387  1.00 75.87           C  
ATOM   3751  NE2 HIS A 487      40.488 -21.908 -24.658  1.00 70.94           N  
ATOM   3752  N   THR A 488      40.402 -18.089 -25.415  1.00 68.75           N  
ATOM   3753  CA  THR A 488      39.116 -17.636 -25.894  1.00 67.07           C  
ATOM   3754  C   THR A 488      38.273 -17.350 -24.665  1.00 63.50           C  
ATOM   3755  O   THR A 488      38.409 -18.026 -23.644  1.00 62.94           O  
ATOM   3756  CB  THR A 488      38.431 -18.765 -26.743  1.00 66.98           C  
ATOM   3757  CG2 THR A 488      37.038 -18.357 -27.187  1.00 70.02           C  
ATOM   3758  OG1 THR A 488      39.219 -19.043 -27.910  1.00 62.37           O  
ATOM   3759  N   PHE A 489      37.435 -16.319 -24.734  1.00 61.85           N  
ATOM   3760  CA  PHE A 489      36.542 -16.046 -23.613  1.00 58.03           C  
ATOM   3761  C   PHE A 489      35.089 -16.201 -24.058  1.00 49.62           C  
ATOM   3762  O   PHE A 489      34.742 -16.004 -25.225  1.00 55.37           O  
ATOM   3763  CB  PHE A 489      36.776 -14.658 -23.019  1.00 58.08           C  
ATOM   3764  CG  PHE A 489      37.987 -14.575 -22.143  1.00 54.13           C  
ATOM   3765  CD1 PHE A 489      39.249 -14.452 -22.696  1.00 49.49           C  
ATOM   3766  CD2 PHE A 489      37.858 -14.599 -20.762  1.00 61.14           C  
ATOM   3767  CE1 PHE A 489      40.372 -14.348 -21.895  1.00 52.03           C  
ATOM   3768  CE2 PHE A 489      38.990 -14.496 -19.937  1.00 65.76           C  
ATOM   3769  CZ  PHE A 489      40.252 -14.368 -20.521  1.00 56.75           C  
ATOM   3770  N   ALA A 490      34.245 -16.549 -23.108  1.00 47.75           N  
ATOM   3771  CA  ALA A 490      32.847 -16.777 -23.400  1.00 55.49           C  
ATOM   3772  C   ALA A 490      31.954 -15.874 -22.571  1.00 55.61           C  
ATOM   3773  O   ALA A 490      32.289 -15.500 -21.425  1.00 51.01           O  
ATOM   3774  CB  ALA A 490      32.491 -18.264 -23.126  1.00 43.54           C  
ATOM   3775  N   GLU A 491      30.807 -15.543 -23.160  1.00 55.62           N  
ATOM   3776  CA  GLU A 491      29.829 -14.710 -22.490  1.00 50.06           C  
ATOM   3777  C   GLU A 491      29.730 -15.167 -21.044  1.00 48.62           C  
ATOM   3778  O   GLU A 491      29.610 -16.364 -20.760  1.00 53.84           O  
ATOM   3779  CB  GLU A 491      28.482 -14.852 -23.175  1.00 51.47           C  
ATOM   3780  CG  GLU A 491      27.555 -13.713 -22.882  1.00 60.04           C  
ATOM   3781  CD  GLU A 491      26.220 -13.907 -23.521  1.00 54.85           C  
ATOM   3782  OE1 GLU A 491      25.549 -14.884 -23.166  1.00 56.38           O  
ATOM   3783  OE2 GLU A 491      25.841 -13.094 -24.379  1.00 58.49           O1-
ATOM   3784  N   GLY A 492      29.813 -14.208 -20.132  1.00 45.30           N  
ATOM   3785  CA  GLY A 492      29.739 -14.494 -18.713  1.00 42.28           C  
ATOM   3786  C   GLY A 492      31.076 -14.641 -17.989  1.00 45.02           C  
ATOM   3787  O   GLY A 492      31.110 -14.436 -16.769  1.00 48.97           O  
ATOM   3788  N   ASP A 493      32.152 -14.977 -18.716  1.00 44.76           N  
ATOM   3789  CA  ASP A 493      33.515 -15.159 -18.152  1.00 43.25           C  
ATOM   3790  C   ASP A 493      34.054 -13.886 -17.512  1.00 46.28           C  
ATOM   3791  O   ASP A 493      33.993 -12.817 -18.112  1.00 51.59           O  
ATOM   3792  CB  ASP A 493      34.515 -15.571 -19.242  1.00 48.71           C  
ATOM   3793  CG  ASP A 493      34.314 -17.026 -19.736  1.00 55.85           C  
ATOM   3794  OD1 ASP A 493      33.653 -17.825 -19.030  1.00 45.34           O  
ATOM   3795  OD2 ASP A 493      34.839 -17.357 -20.828  1.00 45.23           O1-
ATOM   3796  N   TYR A 494      34.603 -13.977 -16.311  1.00 45.40           N  
ATOM   3797  CA  TYR A 494      35.104 -12.752 -15.688  1.00 39.04           C  
ATOM   3798  C   TYR A 494      36.429 -12.309 -16.228  1.00 40.40           C  
ATOM   3799  O   TYR A 494      37.302 -13.128 -16.475  1.00 35.75           O  
ATOM   3800  CB  TYR A 494      35.299 -12.905 -14.181  1.00 39.50           C  
ATOM   3801  CG  TYR A 494      34.087 -12.672 -13.301  1.00 40.40           C  
ATOM   3802  CD1 TYR A 494      33.086 -13.628 -13.180  1.00 41.77           C  
ATOM   3803  CD2 TYR A 494      33.982 -11.513 -12.542  1.00 40.00           C  
ATOM   3804  CE1 TYR A 494      31.995 -13.430 -12.309  1.00 53.12           C  
ATOM   3805  CE2 TYR A 494      32.921 -11.302 -11.677  1.00 49.30           C  
ATOM   3806  CZ  TYR A 494      31.920 -12.259 -11.558  1.00 54.29           C  
ATOM   3807  OH  TYR A 494      30.851 -12.024 -10.704  1.00 55.82           O  
ATOM   3808  N   ILE A 495      36.568 -10.996 -16.414  1.00 34.15           N  
ATOM   3809  CA  ILE A 495      37.836 -10.380 -16.804  1.00 30.82           C  
ATOM   3810  C   ILE A 495      37.877  -9.065 -16.010  1.00 39.83           C  
ATOM   3811  O   ILE A 495      36.833  -8.587 -15.531  1.00 32.47           O  
ATOM   3812  CB  ILE A 495      37.955 -10.034 -18.298  1.00 40.47           C  
ATOM   3813  CG1 ILE A 495      36.989  -8.887 -18.664  1.00 23.81           C  
ATOM   3814  CG2 ILE A 495      37.731 -11.309 -19.149  1.00 39.93           C  
ATOM   3815  CD1 ILE A 495      37.144  -8.489 -20.150  1.00 30.09           C  
ATOM   3816  N   SER A 496      39.073  -8.503 -15.853  1.00 37.57           N  
ATOM   3817  CA  SER A 496      39.238  -7.268 -15.115  1.00 40.11           C  
ATOM   3818  C   SER A 496      40.013  -6.273 -15.965  1.00 45.64           C  
ATOM   3819  O   SER A 496      40.844  -6.680 -16.777  1.00 46.25           O  
ATOM   3820  CB  SER A 496      39.962  -7.537 -13.785  1.00 44.28           C  
ATOM   3821  OG  SER A 496      39.186  -8.391 -12.966  1.00 37.03           O  
ATOM   3822  N   LEU A 497      39.702  -4.979 -15.791  1.00 43.64           N  
ATOM   3823  CA  LEU A 497      40.344  -3.899 -16.533  1.00 37.77           C  
ATOM   3824  C   LEU A 497      40.872  -2.829 -15.591  1.00 39.89           C  
ATOM   3825  O   LEU A 497      40.199  -2.456 -14.609  1.00 34.28           O  
ATOM   3826  CB  LEU A 497      39.341  -3.228 -17.489  1.00 36.78           C  
ATOM   3827  CG  LEU A 497      38.427  -4.111 -18.359  1.00 34.63           C  
ATOM   3828  CD1 LEU A 497      37.361  -3.224 -19.097  1.00 40.22           C  
ATOM   3829  CD2 LEU A 497      39.267  -4.859 -19.409  1.00 31.43           C  
ATOM   3830  N   ASP A 498      42.075  -2.351 -15.882  1.00 35.97           N  
ATOM   3831  CA  ASP A 498      42.671  -1.266 -15.099  1.00 39.43           C  
ATOM   3832  C   ASP A 498      42.689  -0.037 -16.027  1.00 36.84           C  
ATOM   3833  O   ASP A 498      43.603   0.143 -16.834  1.00 36.66           O  
ATOM   3834  CB  ASP A 498      44.093  -1.610 -14.609  1.00 30.89           C  
ATOM   3835  CG  ASP A 498      44.657  -0.532 -13.638  1.00 43.36           C  
ATOM   3836  OD1 ASP A 498      45.400  -0.904 -12.711  1.00 36.48           O  
ATOM   3837  OD2 ASP A 498      44.357   0.692 -13.795  1.00 41.34           O1-
ATOM   3838  N   GLY A 499      41.639   0.782 -15.924  1.00 34.02           N  
ATOM   3839  CA  GLY A 499      41.534   1.956 -16.782  1.00 32.82           C  
ATOM   3840  C   GLY A 499      42.670   2.959 -16.628  1.00 31.39           C  
ATOM   3841  O   GLY A 499      42.776   3.919 -17.411  1.00 33.23           O  
ATOM   3842  N   SER A 500      43.513   2.768 -15.616  1.00 32.36           N  
ATOM   3843  CA  SER A 500      44.633   3.673 -15.421  1.00 35.73           C  
ATOM   3844  C   SER A 500      45.888   3.226 -16.120  1.00 38.13           C  
ATOM   3845  O   SER A 500      46.669   4.060 -16.584  1.00 38.84           O  
ATOM   3846  CB  SER A 500      44.956   3.837 -13.955  1.00 39.61           C  
ATOM   3847  OG  SER A 500      44.013   4.678 -13.345  1.00 45.77           O  
ATOM   3848  N   THR A 501      46.109   1.913 -16.154  1.00 35.83           N  
ATOM   3849  CA  THR A 501      47.306   1.381 -16.799  1.00 39.18           C  
ATOM   3850  C   THR A 501      47.010   0.773 -18.182  1.00 37.42           C  
ATOM   3851  O   THR A 501      47.929   0.645 -18.998  1.00 36.83           O  
ATOM   3852  CB  THR A 501      47.985   0.305 -15.922  1.00 43.79           C  
ATOM   3853  CG2 THR A 501      48.169   0.829 -14.470  1.00 38.87           C  
ATOM   3854  OG1 THR A 501      47.167  -0.880 -15.908  1.00 43.29           O  
ATOM   3855  N   GLY A 502      45.728   0.435 -18.443  1.00 29.88           N  
ATOM   3856  CA  GLY A 502      45.369  -0.155 -19.721  1.00 28.84           C  
ATOM   3857  C   GLY A 502      45.466  -1.694 -19.651  1.00 35.16           C  
ATOM   3858  O   GLY A 502      45.132  -2.378 -20.589  1.00 37.22           O  
ATOM   3859  N   LYS A 503      45.906  -2.240 -18.528  1.00 35.08           N  
ATOM   3860  CA  LYS A 503      46.057  -3.682 -18.405  1.00 42.96           C  
ATOM   3861  C   LYS A 503      44.726  -4.445 -18.303  1.00 43.36           C  
ATOM   3862  O   LYS A 503      43.752  -3.952 -17.698  1.00 39.14           O  
ATOM   3863  CB  LYS A 503      46.993  -3.970 -17.222  1.00 34.45           C  
ATOM   3864  CG  LYS A 503      48.424  -3.434 -17.526  1.00 33.11           C  
ATOM   3865  CD  LYS A 503      49.338  -3.549 -16.322  1.00 52.77           C  
ATOM   3866  CE  LYS A 503      50.682  -2.806 -16.495  1.00 49.31           C  
ATOM   3867  NZ  LYS A 503      51.221  -2.359 -15.134  1.00 56.09           N1+
ATOM   3868  N   ILE A 504      44.710  -5.623 -18.921  1.00 36.40           N  
ATOM   3869  CA  ILE A 504      43.548  -6.511 -18.972  1.00 33.48           C  
ATOM   3870  C   ILE A 504      43.870  -7.870 -18.312  1.00 39.79           C  
ATOM   3871  O   ILE A 504      44.803  -8.556 -18.695  1.00 38.34           O  
ATOM   3872  CB  ILE A 504      43.112  -6.780 -20.457  1.00 31.47           C  
ATOM   3873  CG1 ILE A 504      42.748  -5.464 -21.176  1.00 27.54           C  
ATOM   3874  CG2 ILE A 504      41.812  -7.725 -20.483  1.00 22.94           C  
ATOM   3875  CD1 ILE A 504      42.985  -5.502 -22.720  1.00 34.41           C  
ATOM   3876  N   TYR A 505      43.025  -8.283 -17.383  1.00 44.00           N  
ATOM   3877  CA  TYR A 505      43.220  -9.501 -16.617  1.00 44.42           C  
ATOM   3878  C   TYR A 505      42.181 -10.625 -16.751  1.00 47.37           C  
ATOM   3879  O   TYR A 505      40.986 -10.375 -16.905  1.00 40.82           O  
ATOM   3880  CB  TYR A 505      43.303  -9.098 -15.132  1.00 40.48           C  
ATOM   3881  CG  TYR A 505      44.403  -8.089 -14.832  1.00 39.95           C  
ATOM   3882  CD1 TYR A 505      45.663  -8.500 -14.406  1.00 37.38           C  
ATOM   3883  CD2 TYR A 505      44.170  -6.718 -14.967  1.00 36.97           C  
ATOM   3884  CE1 TYR A 505      46.674  -7.583 -14.108  1.00 46.14           C  
ATOM   3885  CE2 TYR A 505      45.193  -5.781 -14.679  1.00 50.29           C  
ATOM   3886  CZ  TYR A 505      46.437  -6.223 -14.246  1.00 52.29           C  
ATOM   3887  OH  TYR A 505      47.408  -5.301 -13.913  1.00 48.91           O  
ATOM   3888  N   LYS A 506      42.644 -11.875 -16.656  1.00 45.68           N  
ATOM   3889  CA  LYS A 506      41.725 -13.015 -16.663  1.00 42.63           C  
ATOM   3890  C   LYS A 506      41.150 -13.104 -15.222  1.00 36.28           C  
ATOM   3891  O   LYS A 506      41.863 -12.863 -14.240  1.00 42.05           O  
ATOM   3892  CB  LYS A 506      42.495 -14.297 -17.014  1.00 47.71           C  
ATOM   3893  CG  LYS A 506      41.605 -15.520 -17.212  1.00 45.97           C  
ATOM   3894  CD  LYS A 506      42.403 -16.710 -17.789  1.00 52.31           C  
ATOM   3895  CE  LYS A 506      41.540 -17.975 -17.901  1.00 49.25           C  
ATOM   3896  NZ  LYS A 506      41.078 -18.458 -16.560  1.00 47.91           N1+
ATOM   3897  N   GLY A 507      39.862 -13.404 -15.093  1.00 36.30           N  
ATOM   3898  CA  GLY A 507      39.265 -13.520 -13.774  1.00 28.19           C  
ATOM   3899  C   GLY A 507      38.769 -12.222 -13.154  1.00 45.50           C  
ATOM   3900  O   GLY A 507      38.790 -11.140 -13.755  1.00 36.34           O  
ATOM   3901  N   ASP A 508      38.349 -12.360 -11.907  1.00 41.17           N  
ATOM   3902  CA  ASP A 508      37.775 -11.307 -11.110  1.00 43.30           C  
ATOM   3903  C   ASP A 508      38.821 -10.848 -10.079  1.00 45.51           C  
ATOM   3904  O   ASP A 508      38.950 -11.436  -9.009  1.00 52.31           O  
ATOM   3905  CB  ASP A 508      36.533 -11.936 -10.477  1.00 46.71           C  
ATOM   3906  CG  ASP A 508      35.711 -10.982  -9.675  1.00 47.31           C  
ATOM   3907  OD1 ASP A 508      34.707 -11.463  -9.105  1.00 52.89           O  
ATOM   3908  OD2 ASP A 508      36.049  -9.784  -9.600  1.00 50.31           O1-
ATOM   3909  N   ILE A 509      39.581  -9.809 -10.406  1.00 45.85           N  
ATOM   3910  CA  ILE A 509      40.606  -9.318  -9.492  1.00 42.88           C  
ATOM   3911  C   ILE A 509      40.001  -8.604  -8.309  1.00 47.10           C  
ATOM   3912  O   ILE A 509      39.098  -7.800  -8.479  1.00 47.62           O  
ATOM   3913  CB  ILE A 509      41.547  -8.363 -10.181  1.00 41.59           C  
ATOM   3914  CG1 ILE A 509      42.163  -9.065 -11.363  1.00 43.78           C  
ATOM   3915  CG2 ILE A 509      42.632  -7.899  -9.214  1.00 35.69           C  
ATOM   3916  CD1 ILE A 509      43.291  -8.257 -11.946  1.00 54.50           C  
ATOM   3917  N   GLU A 510      40.513  -8.893  -7.115  1.00 43.39           N  
ATOM   3918  CA  GLU A 510      40.004  -8.296  -5.892  1.00 48.93           C  
ATOM   3919  C   GLU A 510      40.242  -6.781  -5.805  1.00 45.29           C  
ATOM   3920  O   GLU A 510      41.314  -6.240  -6.148  1.00 36.07           O  
ATOM   3921  CB  GLU A 510      40.628  -8.971  -4.651  1.00 53.61           C  
ATOM   3922  CG  GLU A 510      39.881  -8.688  -3.315  1.00 55.58           C  
ATOM   3923  CD  GLU A 510      40.835  -8.533  -2.116  1.00 70.73           C  
ATOM   3924  OE1 GLU A 510      41.634  -9.480  -1.881  1.00 68.49           O  
ATOM   3925  OE2 GLU A 510      40.788  -7.468  -1.420  1.00 70.01           O1-
ATOM   3926  N   THR A 511      39.226  -6.117  -5.280  1.00 39.57           N  
ATOM   3927  CA  THR A 511      39.268  -4.673  -5.128  1.00 47.13           C  
ATOM   3928  C   THR A 511      39.139  -4.327  -3.631  1.00 48.69           C  
ATOM   3929  O   THR A 511      38.738  -5.152  -2.827  1.00 44.14           O  
ATOM   3930  CB  THR A 511      38.124  -4.076  -5.959  1.00 42.90           C  
ATOM   3931  CG2 THR A 511      36.800  -4.579  -5.427  1.00 44.27           C  
ATOM   3932  OG1 THR A 511      38.169  -2.650  -5.894  1.00 68.90           O  
ATOM   3933  N   GLN A 512      39.497  -3.113  -3.250  1.00 47.29           N  
ATOM   3934  CA  GLN A 512      39.403  -2.710  -1.859  1.00 47.09           C  
ATOM   3935  C   GLN A 512      38.861  -1.278  -1.843  1.00 51.56           C  
ATOM   3936  O   GLN A 512      38.667  -0.672  -2.881  1.00 53.82           O  
ATOM   3937  CB  GLN A 512      40.786  -2.720  -1.245  1.00 45.21           C  
ATOM   3938  CG  GLN A 512      41.647  -1.666  -1.851  1.00 33.18           C  
ATOM   3939  CD  GLN A 512      43.074  -1.745  -1.369  1.00 59.73           C  
ATOM   3940  NE2 GLN A 512      43.405  -2.816  -0.630  1.00 56.68           N  
ATOM   3941  OE1 GLN A 512      43.882  -0.862  -1.669  1.00 56.49           O  
ATOM   3942  N   GLU A 513      38.624  -0.716  -0.674  1.00 54.08           N  
ATOM   3943  CA  GLU A 513      38.121   0.649  -0.659  1.00 58.22           C  
ATOM   3944  C   GLU A 513      39.198   1.685  -0.985  1.00 51.41           C  
ATOM   3945  O   GLU A 513      40.342   1.575  -0.574  1.00 52.45           O  
ATOM   3946  CB  GLU A 513      37.462   0.967   0.681  1.00 61.85           C  
ATOM   3947  CG  GLU A 513      36.116   1.709   0.528  1.00 65.90           C  
ATOM   3948  CD  GLU A 513      36.215   3.064  -0.231  1.00 70.33           C  
ATOM   3949  OE1 GLU A 513      35.861   3.138  -1.488  1.00 35.65           O  
ATOM   3950  OE2 GLU A 513      36.654   4.026   0.486  1.00 48.27           O1-
ATOM   3951  N   ALA A 514      38.804   2.694  -1.747  1.00 53.01           N  
ATOM   3952  CA  ALA A 514      39.705   3.746  -2.171  1.00 50.64           C  
ATOM   3953  C   ALA A 514      40.066   4.628  -1.012  1.00 46.57           C  
ATOM   3954  O   ALA A 514      39.527   4.458   0.071  1.00 47.53           O  
ATOM   3955  CB  ALA A 514      39.028   4.581  -3.239  1.00 54.20           C  
ATOM   3956  N   SER A 515      40.964   5.578  -1.266  1.00 46.22           N  
ATOM   3957  CA  SER A 515      41.409   6.583  -0.289  1.00 55.18           C  
ATOM   3958  C   SER A 515      40.966   7.991  -0.805  1.00 57.38           C  
ATOM   3959  O   SER A 515      39.821   8.127  -1.241  1.00 68.86           O  
ATOM   3960  CB  SER A 515      42.918   6.521  -0.173  1.00 57.19           C  
ATOM   3961  OG  SER A 515      43.481   6.679  -1.470  1.00 61.67           O  
ATOM   3962  N   VAL A 516      41.837   9.020  -0.759  1.00 58.92           N  
ATOM   3963  CA  VAL A 516      41.497  10.394  -1.240  1.00 45.95           C  
ATOM   3964  C   VAL A 516      42.645  11.392  -1.549  1.00 50.90           C  
ATOM   3965  O   VAL A 516      43.599  11.552  -0.809  1.00 51.56           O  
ATOM   3966  CB  VAL A 516      40.485  11.124  -0.296  1.00 53.80           C  
ATOM   3967  CG1 VAL A 516      39.061  10.889  -0.778  1.00 47.48           C  
ATOM   3968  CG2 VAL A 516      40.607  10.624   1.163  1.00 52.76           C  
ATOM   3969  N   SER A 517      42.540  12.093  -2.663  1.00 60.94           N  
ATOM   3970  CA  SER A 517      43.580  13.046  -3.035  1.00 59.83           C  
ATOM   3971  C   SER A 517      43.720  14.174  -2.025  1.00 59.25           C  
ATOM   3972  O   SER A 517      43.102  14.162  -0.970  1.00 59.61           O  
ATOM   3973  CB  SER A 517      43.283  13.648  -4.412  1.00 60.81           C  
ATOM   3974  OG  SER A 517      42.175  14.537  -4.381  1.00 68.99           O  
ATOM   3975  N   GLY A 518      44.536  15.155  -2.386  1.00 54.25           N  
ATOM   3976  CA  GLY A 518      44.769  16.317  -1.541  1.00 55.10           C  
ATOM   3977  C   GLY A 518      44.100  17.484  -2.230  1.00 56.89           C  
ATOM   3978  O   GLY A 518      43.814  18.563  -1.622  1.00 45.64           O  
ATOM   3979  N   SER A 519      43.881  17.277  -3.539  1.00 46.25           N  
ATOM   3980  CA  SER A 519      43.156  18.266  -4.290  1.00 40.38           C  
ATOM   3981  C   SER A 519      41.710  18.020  -3.840  1.00 33.18           C  
ATOM   3982  O   SER A 519      40.924  18.931  -3.848  1.00 36.05           O  
ATOM   3983  CB  SER A 519      43.304  18.095  -5.810  1.00 45.09           C  
ATOM   3984  OG  SER A 519      44.022  19.198  -6.337  1.00 51.94           O  
ATOM   3985  N   PHE A 520      41.388  16.801  -3.412  1.00 25.51           N  
ATOM   3986  CA  PHE A 520      40.042  16.551  -2.932  1.00 38.61           C  
ATOM   3987  C   PHE A 520      39.902  17.199  -1.552  1.00 41.16           C  
ATOM   3988  O   PHE A 520      38.897  17.852  -1.269  1.00 33.83           O  
ATOM   3989  CB  PHE A 520      39.726  15.050  -2.773  1.00 30.83           C  
ATOM   3990  CG  PHE A 520      38.546  14.803  -1.872  1.00 41.99           C  
ATOM   3991  CD1 PHE A 520      37.224  14.902  -2.359  1.00 41.85           C  
ATOM   3992  CD2 PHE A 520      38.729  14.601  -0.517  1.00 41.72           C  
ATOM   3993  CE1 PHE A 520      36.111  14.813  -1.501  1.00 38.64           C  
ATOM   3994  CE2 PHE A 520      37.605  14.505   0.370  1.00 56.45           C  
ATOM   3995  CZ  PHE A 520      36.291  14.615  -0.131  1.00 44.88           C  
ATOM   3996  N   GLU A 521      40.901  17.017  -0.689  1.00 37.89           N  
ATOM   3997  CA  GLU A 521      40.781  17.593   0.642  1.00 38.12           C  
ATOM   3998  C   GLU A 521      40.818  19.078   0.494  1.00 33.09           C  
ATOM   3999  O   GLU A 521      40.152  19.771   1.240  1.00 30.19           O  
ATOM   4000  CB  GLU A 521      41.905  17.121   1.556  1.00 45.10           C  
ATOM   4001  CG  GLU A 521      41.919  15.590   1.677  1.00 50.25           C  
ATOM   4002  CD  GLU A 521      40.982  15.050   2.732  1.00 50.12           C  
ATOM   4003  OE1 GLU A 521      39.808  15.468   2.758  1.00 67.34           O  
ATOM   4004  OE2 GLU A 521      41.426  14.208   3.538  1.00 45.01           O1-
ATOM   4005  N   ARG A 522      41.514  19.558  -0.531  1.00 26.60           N  
ATOM   4006  CA  ARG A 522      41.649  21.015  -0.733  1.00 30.26           C  
ATOM   4007  C   ARG A 522      40.353  21.615  -1.202  1.00 32.58           C  
ATOM   4008  O   ARG A 522      39.962  22.739  -0.797  1.00 27.71           O  
ATOM   4009  CB  ARG A 522      42.740  21.361  -1.801  1.00 32.42           C  
ATOM   4010  CG  ARG A 522      44.139  21.532  -1.298  1.00 34.80           C  
ATOM   4011  CD  ARG A 522      45.064  22.035  -2.405  1.00 30.97           C  
ATOM   4012  NE  ARG A 522      45.182  23.509  -2.450  1.00 30.91           N  
ATOM   4013  CZ  ARG A 522      45.658  24.162  -3.505  1.00 36.39           C  
ATOM   4014  NH1 ARG A 522      46.035  23.460  -4.587  1.00 27.94           N1+
ATOM   4015  NH2 ARG A 522      45.786  25.491  -3.479  1.00 32.73           N  
ATOM   4016  N   ILE A 523      39.685  20.876  -2.084  1.00 28.86           N  
ATOM   4017  CA  ILE A 523      38.438  21.389  -2.624  1.00 33.03           C  
ATOM   4018  C   ILE A 523      37.385  21.433  -1.521  1.00 33.55           C  
ATOM   4019  O   ILE A 523      36.621  22.406  -1.445  1.00 32.28           O  
ATOM   4020  CB  ILE A 523      37.996  20.584  -3.856  1.00 23.96           C  
ATOM   4021  CG1 ILE A 523      38.920  20.909  -5.031  1.00 22.76           C  
ATOM   4022  CG2 ILE A 523      36.596  20.945  -4.227  1.00 18.65           C  
ATOM   4023  CD1 ILE A 523      38.702  22.325  -5.597  1.00 36.49           C  
ATOM   4024  N   MET A 524      37.360  20.400  -0.668  1.00 25.04           N  
ATOM   4025  CA  MET A 524      36.453  20.369   0.504  1.00 24.27           C  
ATOM   4026  C   MET A 524      36.740  21.540   1.455  1.00 30.54           C  
ATOM   4027  O   MET A 524      35.827  22.098   2.037  1.00 34.89           O  
ATOM   4028  CB  MET A 524      36.637  19.086   1.315  1.00 30.86           C  
ATOM   4029  CG  MET A 524      36.169  17.850   0.541  1.00 18.59           C  
ATOM   4030  SD  MET A 524      34.361  17.937   0.208  1.00 35.03           S  
ATOM   4031  CE  MET A 524      34.310  17.841  -1.500  1.00 28.25           C  
ATOM   4032  N   VAL A 525      38.004  21.905   1.647  1.00 25.57           N  
ATOM   4033  CA  VAL A 525      38.268  23.027   2.551  1.00 32.30           C  
ATOM   4034  C   VAL A 525      37.616  24.289   1.992  1.00 28.55           C  
ATOM   4035  O   VAL A 525      36.999  25.059   2.718  1.00 34.81           O  
ATOM   4036  CB  VAL A 525      39.805  23.282   2.736  1.00 34.51           C  
ATOM   4037  CG1 VAL A 525      40.018  24.603   3.378  1.00 32.53           C  
ATOM   4038  CG2 VAL A 525      40.432  22.150   3.573  1.00 34.40           C  
ATOM   4039  N   TRP A 526      37.734  24.502   0.693  1.00 28.44           N  
ATOM   4040  CA  TRP A 526      37.113  25.687   0.059  1.00 29.53           C  
ATOM   4041  C   TRP A 526      35.581  25.577   0.090  1.00 31.39           C  
ATOM   4042  O   TRP A 526      34.871  26.563   0.280  1.00 35.89           O  
ATOM   4043  CB  TRP A 526      37.553  25.818  -1.392  1.00 28.25           C  
ATOM   4044  CG  TRP A 526      39.044  25.996  -1.574  1.00 33.20           C  
ATOM   4045  CD1 TRP A 526      39.989  26.270  -0.598  1.00 32.25           C  
ATOM   4046  CD2 TRP A 526      39.761  25.823  -2.783  1.00 25.91           C  
ATOM   4047  CE2 TRP A 526      41.139  25.985  -2.489  1.00 28.51           C  
ATOM   4048  CE3 TRP A 526      39.380  25.535  -4.094  1.00 27.36           C  
ATOM   4049  NE1 TRP A 526      41.258  26.253  -1.151  1.00 35.43           N  
ATOM   4050  CZ2 TRP A 526      42.109  25.863  -3.449  1.00 26.68           C  
ATOM   4051  CZ3 TRP A 526      40.365  25.413  -5.061  1.00 27.41           C  
ATOM   4052  CH2 TRP A 526      41.710  25.575  -4.734  1.00 31.85           C  
ATOM   4053  N   ALA A 527      35.083  24.374  -0.126  1.00 24.02           N  
ATOM   4054  CA  ALA A 527      33.660  24.095  -0.092  1.00 30.85           C  
ATOM   4055  C   ALA A 527      33.111  24.525   1.307  1.00 33.56           C  
ATOM   4056  O   ALA A 527      32.187  25.365   1.425  1.00 35.30           O  
ATOM   4057  CB  ALA A 527      33.445  22.538  -0.339  1.00 21.50           C  
ATOM   4058  N   ASP A 528      33.714  23.987   2.366  1.00 37.32           N  
ATOM   4059  CA  ASP A 528      33.289  24.302   3.730  1.00 35.78           C  
ATOM   4060  C   ASP A 528      33.275  25.786   3.984  1.00 40.47           C  
ATOM   4061  O   ASP A 528      32.385  26.314   4.614  1.00 40.47           O  
ATOM   4062  CB  ASP A 528      34.190  23.652   4.737  1.00 39.39           C  
ATOM   4063  CG  ASP A 528      34.092  22.165   4.709  1.00 29.00           C  
ATOM   4064  OD1 ASP A 528      33.154  21.616   4.112  1.00 37.71           O  
ATOM   4065  OD2 ASP A 528      34.959  21.526   5.311  1.00 48.54           O1-
ATOM   4066  N   LYS A 529      34.257  26.472   3.460  1.00 40.59           N  
ATOM   4067  CA  LYS A 529      34.316  27.894   3.631  1.00 44.48           C  
ATOM   4068  C   LYS A 529      33.028  28.547   3.109  1.00 50.86           C  
ATOM   4069  O   LYS A 529      32.538  29.543   3.664  1.00 53.55           O  
ATOM   4070  CB  LYS A 529      35.547  28.408   2.877  1.00 43.51           C  
ATOM   4071  CG  LYS A 529      35.803  29.837   3.018  1.00 51.75           C  
ATOM   4072  CD  LYS A 529      37.304  30.072   3.141  1.00 51.86           C  
ATOM   4073  CE  LYS A 529      38.003  29.796   1.855  1.00 36.72           C  
ATOM   4074  NZ  LYS A 529      39.470  30.042   1.938  1.00 40.54           N1+
ATOM   4075  N   PHE A 530      32.449  27.983   2.056  1.00 39.83           N  
ATOM   4076  CA  PHE A 530      31.255  28.593   1.492  1.00 32.94           C  
ATOM   4077  C   PHE A 530      29.873  28.023   1.889  1.00 33.08           C  
ATOM   4078  O   PHE A 530      28.890  28.764   1.933  1.00 21.69           O  
ATOM   4079  CB  PHE A 530      31.369  28.576  -0.051  1.00 38.58           C  
ATOM   4080  CG  PHE A 530      32.715  29.045  -0.564  1.00 44.40           C  
ATOM   4081  CD1 PHE A 530      33.211  30.302  -0.217  1.00 58.15           C  
ATOM   4082  CD2 PHE A 530      33.475  28.242  -1.397  1.00 36.27           C  
ATOM   4083  CE1 PHE A 530      34.452  30.748  -0.697  1.00 53.05           C  
ATOM   4084  CE2 PHE A 530      34.708  28.680  -1.879  1.00 47.39           C  
ATOM   4085  CZ  PHE A 530      35.193  29.939  -1.523  1.00 48.77           C  
ATOM   4086  N   ARG A 531      29.776  26.708   2.130  1.00 26.35           N  
ATOM   4087  CA  ARG A 531      28.499  26.156   2.439  1.00 22.89           C  
ATOM   4088  C   ARG A 531      27.949  26.613   3.792  1.00 26.61           C  
ATOM   4089  O   ARG A 531      28.718  26.915   4.729  1.00 21.84           O  
ATOM   4090  CB  ARG A 531      28.594  24.615   2.413  1.00 25.63           C  
ATOM   4091  CG  ARG A 531      29.127  23.943   3.598  1.00 26.36           C  
ATOM   4092  CD  ARG A 531      29.183  22.397   3.314  1.00 22.05           C  
ATOM   4093  NE  ARG A 531      30.162  21.713   4.152  1.00 35.63           N  
ATOM   4094  CZ  ARG A 531      29.953  21.315   5.407  1.00 36.97           C  
ATOM   4095  NH1 ARG A 531      28.781  21.515   6.006  1.00 28.81           N1+
ATOM   4096  NH2 ARG A 531      30.934  20.735   6.098  1.00 39.38           N  
ATOM   4097  N   THR A 532      26.621  26.687   3.892  1.00 20.66           N  
ATOM   4098  CA  THR A 532      26.021  27.011   5.175  1.00 29.00           C  
ATOM   4099  C   THR A 532      25.247  25.813   5.699  1.00 22.67           C  
ATOM   4100  O   THR A 532      25.059  25.656   6.904  1.00 22.99           O  
ATOM   4101  CB  THR A 532      25.150  28.237   5.110  1.00 32.51           C  
ATOM   4102  CG2 THR A 532      25.968  29.391   4.608  1.00 30.69           C  
ATOM   4103  OG1 THR A 532      24.051  28.005   4.253  1.00 23.32           O  
ATOM   4104  N   LEU A 533      24.770  24.972   4.793  1.00 28.63           N  
ATOM   4105  CA  LEU A 533      24.128  23.741   5.257  1.00 25.54           C  
ATOM   4106  C   LEU A 533      25.163  22.911   5.957  1.00 26.23           C  
ATOM   4107  O   LEU A 533      26.355  22.963   5.617  1.00 28.81           O  
ATOM   4108  CB  LEU A 533      23.642  22.896   4.095  1.00 20.13           C  
ATOM   4109  CG  LEU A 533      22.371  23.223   3.342  1.00 17.97           C  
ATOM   4110  CD1 LEU A 533      22.342  22.389   2.046  1.00 21.08           C  
ATOM   4111  CD2 LEU A 533      21.156  22.972   4.266  1.00 20.90           C  
ATOM   4112  N   LYS A 534      24.731  22.115   6.925  1.00 26.74           N  
ATOM   4113  CA  LYS A 534      25.660  21.149   7.576  1.00 22.97           C  
ATOM   4114  C   LYS A 534      25.408  19.814   6.827  1.00 26.42           C  
ATOM   4115  O   LYS A 534      24.440  19.705   6.125  1.00 24.71           O  
ATOM   4116  CB  LYS A 534      25.362  21.003   9.100  1.00 25.95           C  
ATOM   4117  CG  LYS A 534      25.650  22.283   9.896  1.00 31.31           C  
ATOM   4118  CD  LYS A 534      26.003  22.009  11.373  1.00 40.94           C  
ATOM   4119  CE  LYS A 534      24.766  22.142  12.317  1.00 59.50           C  
ATOM   4120  NZ  LYS A 534      25.028  22.485  13.793  1.00 53.25           N1+
ATOM   4121  N   VAL A 535      26.249  18.797   7.011  1.00 24.93           N  
ATOM   4122  CA  VAL A 535      26.079  17.534   6.294  1.00 25.90           C  
ATOM   4123  C   VAL A 535      26.275  16.429   7.321  1.00 28.78           C  
ATOM   4124  O   VAL A 535      27.303  16.344   8.020  1.00 29.29           O  
ATOM   4125  CB  VAL A 535      27.138  17.373   5.159  1.00 28.86           C  
ATOM   4126  CG1 VAL A 535      27.046  15.951   4.516  1.00 20.00           C  
ATOM   4127  CG2 VAL A 535      26.955  18.471   4.114  1.00 30.45           C  
ATOM   4128  N   ARG A 536      25.257  15.602   7.422  1.00 18.52           N  
ATOM   4129  CA  ARG A 536      25.213  14.543   8.389  1.00 21.59           C  
ATOM   4130  C   ARG A 536      25.148  13.327   7.541  1.00 18.36           C  
ATOM   4131  O   ARG A 536      25.117  13.414   6.328  1.00 18.51           O  
ATOM   4132  CB  ARG A 536      23.979  14.732   9.324  1.00 18.17           C  
ATOM   4133  CG  ARG A 536      24.273  15.912  10.306  1.00 25.72           C  
ATOM   4134  CD  ARG A 536      23.149  16.652  11.122  1.00 38.97           C  
ATOM   4135  NE  ARG A 536      22.582  15.777  12.093  1.00 31.01           N  
ATOM   4136  CZ  ARG A 536      22.098  16.024  13.315  1.00 31.69           C  
ATOM   4137  NH1 ARG A 536      22.018  17.217  13.989  1.00 20.60           N1+
ATOM   4138  NH2 ARG A 536      21.670  14.938  13.909  1.00 18.44           N  
ATOM   4139  N   THR A 537      25.172  12.159   8.167  1.00 26.02           N  
ATOM   4140  CA  THR A 537      25.160  10.932   7.378  1.00 23.05           C  
ATOM   4141  C   THR A 537      24.070   9.970   7.816  1.00 18.08           C  
ATOM   4142  O   THR A 537      23.592  10.017   8.952  1.00 22.50           O  
ATOM   4143  CB  THR A 537      26.532  10.150   7.554  1.00 25.09           C  
ATOM   4144  CG2 THR A 537      26.624   9.554   8.977  1.00 22.66           C  
ATOM   4145  OG1 THR A 537      26.550   9.015   6.679  1.00 23.23           O  
ATOM   4146  N   ASN A 538      23.673   9.061   6.931  1.00 24.06           N  
ATOM   4147  CA  ASN A 538      22.701   8.027   7.320  1.00 23.79           C  
ATOM   4148  C   ASN A 538      23.599   6.845   7.681  1.00 26.97           C  
ATOM   4149  O   ASN A 538      24.244   6.231   6.802  1.00 23.87           O  
ATOM   4150  CB  ASN A 538      21.736   7.652   6.159  1.00 24.15           C  
ATOM   4151  CG  ASN A 538      20.948   8.869   5.684  1.00 29.99           C  
ATOM   4152  ND2 ASN A 538      20.573   8.902   4.406  1.00 29.39           N  
ATOM   4153  OD1 ASN A 538      20.696   9.789   6.488  1.00 26.41           O  
ATOM   4154  N   ALA A 539      23.675   6.551   8.972  1.00 25.67           N  
ATOM   4155  CA  ALA A 539      24.559   5.469   9.400  1.00 30.45           C  
ATOM   4156  C   ALA A 539      23.974   4.683  10.571  1.00 24.76           C  
ATOM   4157  O   ALA A 539      23.443   5.261  11.499  1.00 24.45           O  
ATOM   4158  CB  ALA A 539      25.988   6.097   9.758  1.00 22.60           C  
ATOM   4159  N   ASP A 540      24.007   3.348  10.506  1.00 26.26           N  
ATOM   4160  CA  ASP A 540      23.462   2.565  11.591  1.00 16.82           C  
ATOM   4161  C   ASP A 540      24.477   1.872  12.488  1.00 25.75           C  
ATOM   4162  O   ASP A 540      24.081   1.372  13.541  1.00 27.49           O  
ATOM   4163  CB  ASP A 540      22.526   1.491  11.084  1.00 28.18           C  
ATOM   4164  CG  ASP A 540      21.413   2.058  10.264  1.00 33.90           C  
ATOM   4165  OD1 ASP A 540      21.220   3.306  10.266  1.00 27.18           O  
ATOM   4166  OD2 ASP A 540      20.762   1.260   9.582  1.00 29.59           O1-
ATOM   4167  N   THR A 541      25.758   1.900  12.087  1.00 22.36           N  
ATOM   4168  CA  THR A 541      26.829   1.216  12.825  1.00 32.36           C  
ATOM   4169  C   THR A 541      28.050   2.084  13.082  1.00 36.26           C  
ATOM   4170  O   THR A 541      28.237   3.136  12.456  1.00 35.36           O  
ATOM   4171  CB  THR A 541      27.356   0.005  12.018  1.00 34.33           C  
ATOM   4172  CG2 THR A 541      26.211  -0.975  11.660  1.00 26.87           C  
ATOM   4173  OG1 THR A 541      27.952   0.489  10.800  1.00 35.47           O  
ATOM   4174  N   PRO A 542      28.909   1.654  14.022  1.00 36.33           N  
ATOM   4175  CA  PRO A 542      30.129   2.413  14.329  1.00 40.90           C  
ATOM   4176  C   PRO A 542      31.018   2.562  13.089  1.00 34.59           C  
ATOM   4177  O   PRO A 542      31.526   3.653  12.769  1.00 31.00           O  
ATOM   4178  CB  PRO A 542      30.770   1.569  15.415  1.00 39.70           C  
ATOM   4179  CG  PRO A 542      29.581   1.189  16.215  1.00 25.63           C  
ATOM   4180  CD  PRO A 542      28.603   0.722  15.122  1.00 30.93           C  
ATOM   4181  N   GLU A 543      31.118   1.475  12.352  1.00 26.68           N  
ATOM   4182  CA  GLU A 543      31.923   1.446  11.140  1.00 32.22           C  
ATOM   4183  C   GLU A 543      31.485   2.432  10.067  1.00 35.99           C  
ATOM   4184  O   GLU A 543      32.310   3.122   9.452  1.00 32.13           O  
ATOM   4185  CB  GLU A 543      31.906   0.017  10.597  1.00 41.24           C  
ATOM   4186  CG  GLU A 543      32.568  -0.165   9.273  1.00 47.33           C  
ATOM   4187  CD  GLU A 543      32.231  -1.529   8.671  1.00 60.13           C  
ATOM   4188  OE1 GLU A 543      31.502  -2.317   9.322  1.00 64.91           O  
ATOM   4189  OE2 GLU A 543      32.689  -1.812   7.544  1.00 66.33           O1-
ATOM   4190  N   ASP A 544      30.181   2.536   9.828  1.00 37.76           N  
ATOM   4191  CA  ASP A 544      29.748   3.489   8.811  1.00 30.84           C  
ATOM   4192  C   ASP A 544      29.858   4.887   9.332  1.00 25.42           C  
ATOM   4193  O   ASP A 544      30.061   5.831   8.560  1.00 34.77           O  
ATOM   4194  CB  ASP A 544      28.321   3.211   8.341  1.00 32.62           C  
ATOM   4195  CG  ASP A 544      28.222   1.909   7.571  1.00 43.59           C  
ATOM   4196  OD1 ASP A 544      29.240   1.479   6.986  1.00 40.05           O  
ATOM   4197  OD2 ASP A 544      27.138   1.320   7.541  1.00 48.13           O1-
ATOM   4198  N   THR A 545      29.687   5.049  10.637  1.00 26.97           N  
ATOM   4199  CA  THR A 545      29.823   6.378  11.228  1.00 30.36           C  
ATOM   4200  C   THR A 545      31.230   6.927  11.018  1.00 34.99           C  
ATOM   4201  O   THR A 545      31.397   8.103  10.621  1.00 29.80           O  
ATOM   4202  CB  THR A 545      29.568   6.339  12.734  1.00 30.16           C  
ATOM   4203  CG2 THR A 545      29.641   7.735  13.319  1.00 24.71           C  
ATOM   4204  OG1 THR A 545      28.261   5.820  12.962  1.00 26.65           O  
ATOM   4205  N   LEU A 546      32.235   6.082  11.306  1.00 35.39           N  
ATOM   4206  CA  LEU A 546      33.649   6.457  11.159  1.00 27.97           C  
ATOM   4207  C   LEU A 546      33.998   6.820   9.700  1.00 23.79           C  
ATOM   4208  O   LEU A 546      34.583   7.870   9.443  1.00 34.78           O  
ATOM   4209  CB  LEU A 546      34.521   5.331  11.693  1.00 31.85           C  
ATOM   4210  CG  LEU A 546      34.301   5.280  13.211  1.00 34.57           C  
ATOM   4211  CD1 LEU A 546      35.222   4.254  13.841  1.00 33.31           C  
ATOM   4212  CD2 LEU A 546      34.596   6.634  13.837  1.00 33.39           C  
ATOM   4213  N   ASN A 547      33.565   6.004   8.748  1.00 33.10           N  
ATOM   4214  CA  ASN A 547      33.801   6.277   7.304  1.00 29.79           C  
ATOM   4215  C   ASN A 547      33.239   7.649   6.898  1.00 36.19           C  
ATOM   4216  O   ASN A 547      33.844   8.405   6.111  1.00 29.55           O  
ATOM   4217  CB  ASN A 547      33.042   5.289   6.442  1.00 29.14           C  
ATOM   4218  CG  ASN A 547      33.645   3.899   6.460  1.00 35.10           C  
ATOM   4219  ND2 ASN A 547      32.941   2.941   5.873  1.00 38.80           N  
ATOM   4220  OD1 ASN A 547      34.726   3.698   6.983  1.00 40.21           O  
ATOM   4221  N   ALA A 548      32.025   7.892   7.391  1.00 27.50           N  
ATOM   4222  CA  ALA A 548      31.298   9.097   7.113  1.00 27.84           C  
ATOM   4223  C   ALA A 548      32.024  10.337   7.723  1.00 19.27           C  
ATOM   4224  O   ALA A 548      32.159  11.351   7.095  1.00 30.03           O  
ATOM   4225  CB  ALA A 548      29.845   8.939   7.695  1.00 24.03           C  
ATOM   4226  N   VAL A 549      32.451  10.229   8.973  1.00 26.94           N  
ATOM   4227  CA  VAL A 549      33.135  11.322   9.630  1.00 26.13           C  
ATOM   4228  C   VAL A 549      34.432  11.566   8.860  1.00 34.82           C  
ATOM   4229  O   VAL A 549      34.837  12.717   8.628  1.00 30.83           O  
ATOM   4230  CB  VAL A 549      33.462  10.948  11.124  1.00 27.34           C  
ATOM   4231  CG1 VAL A 549      34.513  11.869  11.683  1.00 35.47           C  
ATOM   4232  CG2 VAL A 549      32.216  11.010  11.959  1.00 34.43           C  
ATOM   4233  N   LYS A 550      35.083  10.480   8.462  1.00 32.49           N  
ATOM   4234  CA  LYS A 550      36.327  10.641   7.755  1.00 39.55           C  
ATOM   4235  C   LYS A 550      36.107  11.413   6.456  1.00 41.94           C  
ATOM   4236  O   LYS A 550      37.021  12.101   6.009  1.00 38.58           O  
ATOM   4237  CB  LYS A 550      36.985   9.303   7.459  1.00 36.13           C  
ATOM   4238  CG  LYS A 550      38.359   9.494   6.791  1.00 41.76           C  
ATOM   4239  CD  LYS A 550      39.018   8.180   6.382  1.00 48.33           C  
ATOM   4240  CE  LYS A 550      39.218   7.273   7.579  1.00 50.39           C  
ATOM   4241  NZ  LYS A 550      37.915   6.870   8.178  1.00 61.21           N1+
ATOM   4242  N   LEU A 551      34.907  11.328   5.866  1.00 37.41           N  
ATOM   4243  CA  LEU A 551      34.641  12.069   4.618  1.00 34.96           C  
ATOM   4244  C   LEU A 551      34.076  13.475   4.868  1.00 26.41           C  
ATOM   4245  O   LEU A 551      33.836  14.245   3.933  1.00 34.42           O  
ATOM   4246  CB  LEU A 551      33.723  11.284   3.734  1.00 24.02           C  
ATOM   4247  CG  LEU A 551      34.456  10.012   3.280  1.00 36.61           C  
ATOM   4248  CD1 LEU A 551      33.556   9.060   2.572  1.00 37.49           C  
ATOM   4249  CD2 LEU A 551      35.645  10.425   2.396  1.00 32.08           C  
ATOM   4250  N   GLY A 552      33.893  13.818   6.143  1.00 28.21           N  
ATOM   4251  CA  GLY A 552      33.424  15.152   6.446  1.00 31.15           C  
ATOM   4252  C   GLY A 552      32.085  15.235   7.175  1.00 35.42           C  
ATOM   4253  O   GLY A 552      31.619  16.352   7.511  1.00 27.92           O  
ATOM   4254  N   ALA A 553      31.474  14.082   7.463  1.00 19.78           N  
ATOM   4255  CA  ALA A 553      30.153  14.134   8.108  1.00 25.00           C  
ATOM   4256  C   ALA A 553      30.262  14.750   9.495  1.00 31.11           C  
ATOM   4257  O   ALA A 553      31.213  14.496  10.239  1.00 28.63           O  
ATOM   4258  CB  ALA A 553      29.510  12.739   8.211  1.00 30.01           C  
ATOM   4259  N   GLU A 554      29.283  15.584   9.826  1.00 28.93           N  
ATOM   4260  CA  GLU A 554      29.279  16.261  11.100  1.00 27.16           C  
ATOM   4261  C   GLU A 554      28.355  15.619  12.131  1.00 26.59           C  
ATOM   4262  O   GLU A 554      28.083  16.196  13.171  1.00 26.19           O  
ATOM   4263  CB  GLU A 554      28.908  17.705  10.869  1.00 36.14           C  
ATOM   4264  CG  GLU A 554      29.820  18.405   9.897  1.00 37.77           C  
ATOM   4265  CD  GLU A 554      29.295  19.785   9.530  1.00 47.11           C  
ATOM   4266  OE1 GLU A 554      28.776  19.967   8.414  1.00 31.37           O  
ATOM   4267  OE2 GLU A 554      29.386  20.687  10.386  1.00 58.50           O1-
ATOM   4268  N   GLY A 555      27.895  14.401  11.838  1.00 26.12           N  
ATOM   4269  CA  GLY A 555      27.016  13.674  12.765  1.00 28.59           C  
ATOM   4270  C   GLY A 555      26.094  12.744  11.993  1.00 18.50           C  
ATOM   4271  O   GLY A 555      26.311  12.514  10.779  1.00 24.60           O  
ATOM   4272  N   ILE A 556      25.033  12.264  12.648  1.00 24.05           N  
ATOM   4273  CA  ILE A 556      24.105  11.370  11.975  1.00 21.94           C  
ATOM   4274  C   ILE A 556      22.674  11.868  11.821  1.00 15.67           C  
ATOM   4275  O   ILE A 556      22.013  12.179  12.809  1.00 21.67           O  
ATOM   4276  CB  ILE A 556      24.052   9.976  12.717  1.00 19.99           C  
ATOM   4277  CG1 ILE A 556      25.437   9.365  12.688  1.00 27.22           C  
ATOM   4278  CG2 ILE A 556      22.920   9.122  12.095  1.00 18.97           C  
ATOM   4279  CD1 ILE A 556      25.587   7.966  13.450  1.00 21.29           C  
ATOM   4280  N   GLY A 557      22.183  11.946  10.589  1.00 19.35           N  
ATOM   4281  CA  GLY A 557      20.786  12.395  10.404  1.00 18.86           C  
ATOM   4282  C   GLY A 557      19.774  11.260  10.417  1.00 20.07           C  
ATOM   4283  O   GLY A 557      18.552  11.457  10.429  1.00 22.23           O  
ATOM   4284  N   LEU A 558      20.261  10.020  10.355  1.00 18.59           N  
ATOM   4285  CA  LEU A 558      19.329   8.903  10.432  1.00 16.23           C  
ATOM   4286  C   LEU A 558      20.059   7.630  10.845  1.00 15.37           C  
ATOM   4287  O   LEU A 558      20.951   7.171  10.129  1.00 23.05           O  
ATOM   4288  CB  LEU A 558      18.580   8.632   9.127  1.00 18.02           C  
ATOM   4289  CG  LEU A 558      17.760   7.278   9.032  1.00 22.04           C  
ATOM   4290  CD1 LEU A 558      16.640   7.246  10.052  1.00 17.31           C  
ATOM   4291  CD2 LEU A 558      17.172   7.078   7.601  1.00 23.99           C  
ATOM   4292  N   CYS A 559      19.706   7.173  12.050  1.00 22.05           N  
ATOM   4293  CA  CYS A 559      20.220   5.936  12.629  1.00 27.56           C  
ATOM   4294  C   CYS A 559      18.983   5.067  12.759  1.00 19.36           C  
ATOM   4295  O   CYS A 559      18.130   5.274  13.633  1.00 21.38           O  
ATOM   4296  CB  CYS A 559      20.867   6.154  13.994  1.00 21.53           C  
ATOM   4297  SG  CYS A 559      21.298   4.494  14.781  1.00 25.87           S  
ATOM   4298  N   ARG A 560      18.816   4.162  11.801  1.00 25.51           N  
ATOM   4299  CA  ARG A 560      17.668   3.210  11.817  1.00 26.78           C  
ATOM   4300  C   ARG A 560      17.845   2.263  12.986  1.00 27.36           C  
ATOM   4301  O   ARG A 560      18.970   1.985  13.344  1.00 27.90           O  
ATOM   4302  CB  ARG A 560      17.659   2.388  10.527  1.00 24.64           C  
ATOM   4303  CG  ARG A 560      17.279   3.139   9.279  1.00 32.17           C  
ATOM   4304  CD  ARG A 560      18.230   2.782   8.162  1.00 44.25           C  
ATOM   4305  NE  ARG A 560      17.762   1.678   7.349  1.00 59.17           N  
ATOM   4306  CZ  ARG A 560      18.562   0.871   6.651  1.00 58.10           C  
ATOM   4307  NH1 ARG A 560      18.038  -0.107   5.920  1.00 68.80           N1+
ATOM   4308  NH2 ARG A 560      19.886   1.004   6.714  1.00 47.99           N  
ATOM   4309  N   THR A 561      16.756   1.757  13.583  1.00 26.57           N  
ATOM   4310  CA  THR A 561      16.883   0.849  14.708  1.00 26.03           C  
ATOM   4311  C   THR A 561      16.269  -0.581  14.422  1.00 33.10           C  
ATOM   4312  O   THR A 561      16.247  -1.441  15.315  1.00 29.66           O  
ATOM   4313  CB  THR A 561      16.182   1.403  15.973  1.00 21.06           C  
ATOM   4314  CG2 THR A 561      17.003   2.612  16.611  1.00 19.48           C  
ATOM   4315  OG1 THR A 561      14.845   1.826  15.626  1.00 24.41           O  
ATOM   4316  N   GLU A 562      15.790  -0.831  13.205  1.00 22.79           N  
ATOM   4317  CA  GLU A 562      15.151  -2.143  12.939  1.00 22.87           C  
ATOM   4318  C   GLU A 562      16.126  -3.335  13.216  1.00 22.08           C  
ATOM   4319  O   GLU A 562      15.758  -4.260  13.926  1.00 27.15           O  
ATOM   4320  CB  GLU A 562      14.609  -2.218  11.485  1.00 19.67           C  
ATOM   4321  CG  GLU A 562      13.323  -1.466  11.376  1.00 19.11           C  
ATOM   4322  CD  GLU A 562      13.597   0.068  11.553  1.00 20.52           C  
ATOM   4323  OE1 GLU A 562      14.522   0.541  10.881  1.00 20.49           O  
ATOM   4324  OE2 GLU A 562      12.882   0.722  12.305  1.00 22.20           O1-
ATOM   4325  N   HIS A 563      17.356  -3.253  12.686  1.00 28.92           N  
ATOM   4326  CA  HIS A 563      18.365  -4.283  12.906  1.00 32.62           C  
ATOM   4327  C   HIS A 563      18.517  -4.631  14.403  1.00 34.85           C  
ATOM   4328  O   HIS A 563      18.824  -5.801  14.743  1.00 35.33           O  
ATOM   4329  CB  HIS A 563      19.720  -3.841  12.337  1.00 29.80           C  
ATOM   4330  CG  HIS A 563      20.404  -2.788  13.153  1.00 34.47           C  
ATOM   4331  CD2 HIS A 563      20.279  -1.434  13.147  1.00 35.73           C  
ATOM   4332  ND1 HIS A 563      21.297  -3.085  14.164  1.00 27.89           N  
ATOM   4333  CE1 HIS A 563      21.689  -1.961  14.746  1.00 37.25           C  
ATOM   4334  NE2 HIS A 563      21.083  -0.945  14.149  1.00 27.02           N  
ATOM   4335  N   MET A 564      18.291  -3.669  15.302  1.00 31.24           N  
ATOM   4336  CA  MET A 564      18.433  -3.963  16.739  1.00 34.77           C  
ATOM   4337  C   MET A 564      17.358  -4.951  17.228  1.00 34.25           C  
ATOM   4338  O   MET A 564      17.457  -5.459  18.348  1.00 28.94           O  
ATOM   4339  CB  MET A 564      18.375  -2.693  17.637  1.00 29.93           C  
ATOM   4340  CG  MET A 564      19.349  -1.566  17.250  1.00 27.20           C  
ATOM   4341  SD  MET A 564      19.356  -0.248  18.464  1.00 27.76           S  
ATOM   4342  CE  MET A 564      20.672   0.595  17.776  1.00 24.84           C  
ATOM   4343  N   PHE A 565      16.356  -5.221  16.384  1.00 31.14           N  
ATOM   4344  CA  PHE A 565      15.259  -6.135  16.713  1.00 30.92           C  
ATOM   4345  C   PHE A 565      15.324  -7.392  15.837  1.00 34.00           C  
ATOM   4346  O   PHE A 565      14.935  -8.451  16.304  1.00 32.77           O  
ATOM   4347  CB  PHE A 565      13.858  -5.533  16.463  1.00 32.74           C  
ATOM   4348  CG  PHE A 565      13.506  -4.319  17.329  1.00 35.11           C  
ATOM   4349  CD1 PHE A 565      14.024  -3.041  17.040  1.00 27.60           C  
ATOM   4350  CD2 PHE A 565      12.629  -4.455  18.397  1.00 31.13           C  
ATOM   4351  CE1 PHE A 565      13.676  -1.899  17.819  1.00 21.69           C  
ATOM   4352  CE2 PHE A 565      12.265  -3.336  19.189  1.00 29.13           C  
ATOM   4353  CZ  PHE A 565      12.804  -2.030  18.888  1.00 25.47           C  
ATOM   4354  N   PHE A 566      15.776  -7.222  14.586  1.00 34.57           N  
ATOM   4355  CA  PHE A 566      15.886  -8.256  13.532  1.00 37.52           C  
ATOM   4356  C   PHE A 566      17.032  -9.259  13.711  1.00 41.20           C  
ATOM   4357  O   PHE A 566      16.942 -10.393  13.249  1.00 43.44           O  
ATOM   4358  CB  PHE A 566      16.131  -7.614  12.141  1.00 39.96           C  
ATOM   4359  CG  PHE A 566      14.879  -7.259  11.373  1.00 56.56           C  
ATOM   4360  CD1 PHE A 566      13.977  -8.256  10.947  1.00 59.27           C  
ATOM   4361  CD2 PHE A 566      14.600  -5.915  11.045  1.00 47.72           C  
ATOM   4362  CE1 PHE A 566      12.801  -7.914  10.195  1.00 45.99           C  
ATOM   4363  CE2 PHE A 566      13.419  -5.560  10.287  1.00 55.81           C  
ATOM   4364  CZ  PHE A 566      12.533  -6.562   9.870  1.00 55.11           C  
ATOM   4365  N   GLU A 567      18.115  -8.829  14.337  1.00 38.02           N  
ATOM   4366  CA  GLU A 567      19.263  -9.685  14.512  1.00 41.77           C  
ATOM   4367  C   GLU A 567      19.069 -11.016  15.243  1.00 31.43           C  
ATOM   4368  O   GLU A 567      18.294 -11.124  16.191  1.00 27.86           O  
ATOM   4369  CB  GLU A 567      20.392  -8.839  15.080  1.00 30.62           C  
ATOM   4370  CG  GLU A 567      21.020  -8.058  13.945  1.00 32.54           C  
ATOM   4371  CD  GLU A 567      21.932  -6.924  14.409  1.00 32.17           C  
ATOM   4372  OE1 GLU A 567      22.396  -6.182  13.529  1.00 35.17           O  
ATOM   4373  OE2 GLU A 567      22.175  -6.798  15.633  1.00 37.91           O1-
ATOM   4374  N   ALA A 568      19.812 -12.034  14.801  1.00 41.00           N  
ATOM   4375  CA  ALA A 568      19.626 -13.383  15.369  1.00 38.91           C  
ATOM   4376  C   ALA A 568      19.484 -13.373  16.880  1.00 33.08           C  
ATOM   4377  O   ALA A 568      18.577 -13.989  17.425  1.00 37.07           O  
ATOM   4378  CB  ALA A 568      20.768 -14.340  14.908  1.00 40.44           C  
ATOM   4379  N   ASP A 569      20.328 -12.638  17.591  1.00 35.31           N  
ATOM   4380  CA  ASP A 569      20.141 -12.627  19.028  1.00 33.08           C  
ATOM   4381  C   ASP A 569      19.083 -11.621  19.522  1.00 43.38           C  
ATOM   4382  O   ASP A 569      18.943 -11.429  20.732  1.00 41.62           O  
ATOM   4383  CB  ASP A 569      21.478 -12.422  19.790  1.00 31.72           C  
ATOM   4384  CG  ASP A 569      22.124 -11.038  19.548  1.00 48.10           C  
ATOM   4385  OD1 ASP A 569      23.270 -10.847  19.964  1.00 37.20           O  
ATOM   4386  OD2 ASP A 569      21.523 -10.142  18.957  1.00 38.90           O1-
ATOM   4387  N   ARG A 570      18.335 -10.988  18.612  1.00 31.79           N  
ATOM   4388  CA  ARG A 570      17.298 -10.058  19.074  1.00 39.63           C  
ATOM   4389  C   ARG A 570      15.880 -10.553  18.713  1.00 31.00           C  
ATOM   4390  O   ARG A 570      14.955 -10.453  19.496  1.00 33.65           O  
ATOM   4391  CB  ARG A 570      17.526  -8.627  18.461  1.00 27.55           C  
ATOM   4392  CG  ARG A 570      18.974  -8.158  18.378  1.00 26.44           C  
ATOM   4393  CD  ARG A 570      19.598  -7.983  19.730  1.00 26.99           C  
ATOM   4394  NE  ARG A 570      21.006  -7.607  19.590  1.00 32.79           N  
ATOM   4395  CZ  ARG A 570      21.413  -6.348  19.409  1.00 41.25           C  
ATOM   4396  NH1 ARG A 570      20.513  -5.359  19.329  1.00 34.73           N1+
ATOM   4397  NH2 ARG A 570      22.707  -6.064  19.357  1.00 24.92           N  
ATOM   4398  N   ILE A 571      15.743 -11.056  17.493  1.00 38.07           N  
ATOM   4399  CA  ILE A 571      14.477 -11.504  16.934  1.00 33.35           C  
ATOM   4400  C   ILE A 571      13.540 -12.309  17.811  1.00 40.87           C  
ATOM   4401  O   ILE A 571      12.328 -12.123  17.767  1.00 29.00           O  
ATOM   4402  CB  ILE A 571      14.757 -12.271  15.648  1.00 43.47           C  
ATOM   4403  CG1 ILE A 571      13.483 -12.394  14.832  1.00 40.84           C  
ATOM   4404  CG2 ILE A 571      15.425 -13.656  15.978  1.00 36.01           C  
ATOM   4405  CD1 ILE A 571      13.057 -11.084  14.207  1.00 40.97           C  
ATOM   4406  N   MET A 572      14.066 -13.223  18.620  1.00 45.33           N  
ATOM   4407  CA  MET A 572      13.171 -13.999  19.464  1.00 45.52           C  
ATOM   4408  C   MET A 572      12.498 -13.181  20.585  1.00 43.02           C  
ATOM   4409  O   MET A 572      11.396 -13.540  21.065  1.00 35.16           O  
ATOM   4410  CB  MET A 572      13.920 -15.227  19.999  1.00 44.83           C  
ATOM   4411  CG  MET A 572      14.437 -16.120  18.825  1.00 47.23           C  
ATOM   4412  SD  MET A 572      13.099 -16.748  17.629  1.00 52.05           S  
ATOM   4413  CE  MET A 572      12.019 -17.626  19.010  1.00 53.56           C  
ATOM   4414  N   LYS A 573      13.121 -12.073  20.997  1.00 35.29           N  
ATOM   4415  CA  LYS A 573      12.533 -11.223  22.032  1.00 35.85           C  
ATOM   4416  C   LYS A 573      11.292 -10.534  21.465  1.00 32.82           C  
ATOM   4417  O   LYS A 573      10.212 -10.522  22.067  1.00 35.77           O  
ATOM   4418  CB  LYS A 573      13.504 -10.134  22.479  1.00 40.69           C  
ATOM   4419  CG  LYS A 573      14.531 -10.565  23.492  1.00 45.90           C  
ATOM   4420  CD  LYS A 573      15.531 -11.495  22.853  1.00 50.93           C  
ATOM   4421  CE  LYS A 573      16.735 -11.703  23.766  1.00 57.83           C  
ATOM   4422  NZ  LYS A 573      17.614 -12.763  23.192  1.00 48.22           N1+
ATOM   4423  N   ILE A 574      11.451  -9.986  20.276  1.00 33.48           N  
ATOM   4424  CA  ILE A 574      10.347  -9.271  19.677  1.00 38.00           C  
ATOM   4425  C   ILE A 574       9.286 -10.277  19.256  1.00 31.00           C  
ATOM   4426  O   ILE A 574       8.075  -9.990  19.366  1.00 31.47           O  
ATOM   4427  CB  ILE A 574      10.830  -8.329  18.475  1.00 32.01           C  
ATOM   4428  CG1 ILE A 574       9.693  -7.394  18.061  1.00 41.55           C  
ATOM   4429  CG2 ILE A 574      11.271  -9.117  17.270  1.00 32.32           C  
ATOM   4430  CD1 ILE A 574       9.378  -6.417  19.091  1.00 41.18           C  
ATOM   4431  N   ARG A 575       9.704 -11.478  18.836  1.00 34.96           N  
ATOM   4432  CA  ARG A 575       8.676 -12.429  18.424  1.00 30.35           C  
ATOM   4433  C   ARG A 575       7.925 -12.798  19.645  1.00 22.09           C  
ATOM   4434  O   ARG A 575       6.683 -12.921  19.625  1.00 29.23           O  
ATOM   4435  CB  ARG A 575       9.248 -13.619  17.664  1.00 29.76           C  
ATOM   4436  CG  ARG A 575       9.811 -13.118  16.346  1.00 34.20           C  
ATOM   4437  CD  ARG A 575       9.707 -14.024  15.156  1.00 41.28           C  
ATOM   4438  NE  ARG A 575      10.931 -14.737  14.966  1.00 37.07           N  
ATOM   4439  CZ  ARG A 575      11.566 -14.970  13.813  1.00 47.53           C  
ATOM   4440  NH1 ARG A 575      11.131 -14.530  12.638  1.00 33.41           N1+
ATOM   4441  NH2 ARG A 575      12.661 -15.727  13.838  1.00 51.87           N  
ATOM   4442  N   LYS A 576       8.616 -12.930  20.753  1.00 29.23           N  
ATOM   4443  CA  LYS A 576       7.867 -13.267  21.946  1.00 34.00           C  
ATOM   4444  C   LYS A 576       6.908 -12.121  22.355  1.00 37.84           C  
ATOM   4445  O   LYS A 576       5.788 -12.351  22.823  1.00 29.72           O  
ATOM   4446  CB  LYS A 576       8.833 -13.623  23.063  1.00 37.17           C  
ATOM   4447  CG  LYS A 576       8.158 -14.038  24.346  1.00 46.94           C  
ATOM   4448  CD  LYS A 576       9.142 -14.038  25.537  1.00 57.79           C  
ATOM   4449  CE  LYS A 576      10.419 -14.852  25.235  1.00 53.41           C  
ATOM   4450  NZ  LYS A 576      11.330 -14.911  26.433  1.00 62.44           N1+
ATOM   4451  N   MET A 577       7.337 -10.868  22.227  1.00 37.93           N  
ATOM   4452  CA  MET A 577       6.408  -9.809  22.560  1.00 27.20           C  
ATOM   4453  C   MET A 577       5.199  -9.840  21.609  1.00 18.29           C  
ATOM   4454  O   MET A 577       4.068  -9.728  22.061  1.00 32.48           O  
ATOM   4455  CB  MET A 577       7.091  -8.439  22.478  1.00 35.81           C  
ATOM   4456  CG  MET A 577       6.086  -7.331  22.586  1.00 45.50           C  
ATOM   4457  SD  MET A 577       6.003  -6.292  21.080  1.00 56.15           S  
ATOM   4458  CE  MET A 577       7.099  -5.231  21.634  1.00 38.83           C  
ATOM   4459  N   ILE A 578       5.411 -10.021  20.312  1.00 27.27           N  
ATOM   4460  CA  ILE A 578       4.274 -10.031  19.389  1.00 32.37           C  
ATOM   4461  C   ILE A 578       3.222 -11.134  19.667  1.00 43.39           C  
ATOM   4462  O   ILE A 578       2.001 -10.901  19.574  1.00 39.43           O  
ATOM   4463  CB  ILE A 578       4.745 -10.174  17.915  1.00 36.87           C  
ATOM   4464  CG1 ILE A 578       5.459  -8.912  17.446  1.00 32.11           C  
ATOM   4465  CG2 ILE A 578       3.556 -10.411  17.011  1.00 46.10           C  
ATOM   4466  CD1 ILE A 578       6.159  -9.106  16.124  1.00 35.06           C  
ATOM   4467  N   LEU A 579       3.695 -12.339  19.992  1.00 42.61           N  
ATOM   4468  CA  LEU A 579       2.811 -13.463  20.271  1.00 43.34           C  
ATOM   4469  C   LEU A 579       2.196 -13.428  21.675  1.00 48.89           C  
ATOM   4470  O   LEU A 579       1.356 -14.256  21.983  1.00 58.86           O  
ATOM   4471  CB  LEU A 579       3.555 -14.789  20.047  1.00 39.56           C  
ATOM   4472  CG  LEU A 579       3.624 -15.321  18.596  1.00 54.60           C  
ATOM   4473  CD1 LEU A 579       2.229 -15.603  18.157  1.00 51.77           C  
ATOM   4474  CD2 LEU A 579       4.276 -14.330  17.608  1.00 46.87           C  
ATOM   4475  N   SER A 580       2.607 -12.477  22.522  1.00 46.34           N  
ATOM   4476  CA  SER A 580       2.048 -12.336  23.873  1.00 48.11           C  
ATOM   4477  C   SER A 580       0.572 -11.953  23.830  1.00 55.66           C  
ATOM   4478  O   SER A 580       0.011 -11.680  22.758  1.00 65.49           O  
ATOM   4479  CB  SER A 580       2.788 -11.252  24.662  1.00 51.07           C  
ATOM   4480  OG  SER A 580       4.058 -11.710  25.052  1.00 54.76           O  
ATOM   4481  N   ASP A 581      -0.050 -11.909  25.006  1.00 61.23           N  
ATOM   4482  CA  ASP A 581      -1.468 -11.553  25.138  1.00 60.78           C  
ATOM   4483  C   ASP A 581      -1.679 -10.662  26.371  1.00 64.29           C  
ATOM   4484  O   ASP A 581      -2.807 -10.498  26.836  1.00 69.08           O  
ATOM   4485  CB  ASP A 581      -2.340 -12.822  25.278  1.00 68.09           C  
ATOM   4486  CG  ASP A 581      -2.295 -13.723  24.036  1.00 74.25           C  
ATOM   4487  OD1 ASP A 581      -2.864 -13.334  22.977  1.00 73.16           O  
ATOM   4488  OD2 ASP A 581      -1.680 -14.818  24.127  1.00 74.60           O1-
ATOM   4489  N   SER A 582      -0.599 -10.093  26.900  1.00 58.35           N  
ATOM   4490  CA  SER A 582      -0.683  -9.231  28.078  1.00 55.92           C  
ATOM   4491  C   SER A 582       0.253  -8.022  27.903  1.00 53.85           C  
ATOM   4492  O   SER A 582       1.346  -8.180  27.352  1.00 44.33           O  
ATOM   4493  CB  SER A 582      -0.253 -10.030  29.325  1.00 58.61           C  
ATOM   4494  OG  SER A 582      -0.106  -9.195  30.477  1.00 64.39           O  
ATOM   4495  N   VAL A 583      -0.153  -6.829  28.351  1.00 43.12           N  
ATOM   4496  CA  VAL A 583       0.756  -5.690  28.232  1.00 49.03           C  
ATOM   4497  C   VAL A 583       1.940  -6.006  29.147  1.00 49.28           C  
ATOM   4498  O   VAL A 583       3.064  -5.586  28.891  1.00 52.61           O  
ATOM   4499  CB  VAL A 583       0.129  -4.330  28.677  1.00 45.62           C  
ATOM   4500  CG1 VAL A 583      -0.175  -4.342  30.184  1.00 55.30           C  
ATOM   4501  CG2 VAL A 583       1.099  -3.209  28.389  1.00 41.89           C  
ATOM   4502  N   GLU A 584       1.677  -6.773  30.206  1.00 49.71           N  
ATOM   4503  CA  GLU A 584       2.721  -7.166  31.137  1.00 43.34           C  
ATOM   4504  C   GLU A 584       3.726  -8.092  30.453  1.00 44.43           C  
ATOM   4505  O   GLU A 584       4.937  -7.914  30.571  1.00 46.37           O  
ATOM   4506  CB  GLU A 584       2.100  -7.858  32.361  1.00 47.82           C  
ATOM   4507  CG  GLU A 584       1.038  -7.040  33.080  0.00 45.69           C  
ATOM   4508  CD  GLU A 584       1.596  -5.793  33.738  0.00 46.02           C  
ATOM   4509  OE1 GLU A 584       0.806  -5.036  34.341  0.00 45.89           O  
ATOM   4510  OE2 GLU A 584       2.822  -5.568  33.655  0.00 45.89           O1-
ATOM   4511  N   ALA A 585       3.241  -9.087  29.727  1.00 43.65           N  
ATOM   4512  CA  ALA A 585       4.145 -10.015  29.052  1.00 44.50           C  
ATOM   4513  C   ALA A 585       4.840  -9.315  27.848  1.00 44.05           C  
ATOM   4514  O   ALA A 585       5.930  -9.711  27.411  1.00 38.20           O  
ATOM   4515  CB  ALA A 585       3.372 -11.269  28.596  1.00 40.73           C  
ATOM   4516  N   ARG A 586       4.215  -8.269  27.317  1.00 43.27           N  
ATOM   4517  CA  ARG A 586       4.856  -7.562  26.215  1.00 39.81           C  
ATOM   4518  C   ARG A 586       6.072  -6.799  26.771  1.00 36.23           C  
ATOM   4519  O   ARG A 586       7.195  -6.859  26.232  1.00 34.17           O  
ATOM   4520  CB  ARG A 586       3.858  -6.620  25.538  1.00 36.61           C  
ATOM   4521  CG  ARG A 586       3.397  -7.156  24.196  1.00 42.49           C  
ATOM   4522  CD  ARG A 586       1.938  -6.904  23.866  1.00 38.56           C  
ATOM   4523  NE  ARG A 586       1.465  -5.593  24.292  1.00 35.38           N  
ATOM   4524  CZ  ARG A 586       0.193  -5.364  24.626  1.00 43.56           C  
ATOM   4525  NH1 ARG A 586      -0.689  -6.355  24.571  1.00 41.64           N1+
ATOM   4526  NH2 ARG A 586      -0.198  -4.166  25.028  1.00 50.24           N  
ATOM   4527  N   GLU A 587       5.856  -6.118  27.877  1.00 37.05           N  
ATOM   4528  CA  GLU A 587       6.923  -5.361  28.508  1.00 46.49           C  
ATOM   4529  C   GLU A 587       8.091  -6.276  28.923  1.00 47.57           C  
ATOM   4530  O   GLU A 587       9.265  -6.007  28.659  1.00 47.54           O  
ATOM   4531  CB  GLU A 587       6.340  -4.622  29.721  1.00 41.35           C  
ATOM   4532  CG  GLU A 587       5.134  -3.810  29.333  1.00 54.40           C  
ATOM   4533  CD  GLU A 587       4.678  -2.843  30.408  1.00 60.80           C  
ATOM   4534  OE1 GLU A 587       4.890  -1.614  30.217  1.00 67.64           O  
ATOM   4535  OE2 GLU A 587       4.114  -3.318  31.431  1.00 61.13           O1-
ATOM   4536  N   GLU A 588       7.758  -7.382  29.558  1.00 50.34           N  
ATOM   4537  CA  GLU A 588       8.772  -8.309  30.023  1.00 44.95           C  
ATOM   4538  C   GLU A 588       9.601  -8.823  28.820  1.00 46.49           C  
ATOM   4539  O   GLU A 588      10.857  -8.867  28.875  1.00 45.96           O  
ATOM   4540  CB  GLU A 588       8.045  -9.407  30.799  1.00 46.82           C  
ATOM   4541  CG  GLU A 588       8.891 -10.317  31.640  1.00 58.29           C  
ATOM   4542  CD  GLU A 588       8.193 -11.656  31.897  1.00 59.16           C  
ATOM   4543  OE1 GLU A 588       8.789 -12.473  32.630  1.00 61.62           O  
ATOM   4544  OE2 GLU A 588       7.065 -11.896  31.371  1.00 53.24           O1-
ATOM   4545  N   ALA A 589       8.928  -9.190  27.724  1.00 39.63           N  
ATOM   4546  CA  ALA A 589       9.664  -9.623  26.550  1.00 38.12           C  
ATOM   4547  C   ALA A 589      10.571  -8.470  26.067  1.00 44.29           C  
ATOM   4548  O   ALA A 589      11.771  -8.662  25.821  1.00 40.31           O  
ATOM   4549  CB  ALA A 589       8.693 -10.043  25.437  1.00 36.61           C  
ATOM   4550  N   LEU A 590       9.986  -7.275  25.919  1.00 45.01           N  
ATOM   4551  CA  LEU A 590      10.726  -6.086  25.466  1.00 40.58           C  
ATOM   4552  C   LEU A 590      11.951  -5.800  26.310  1.00 41.48           C  
ATOM   4553  O   LEU A 590      13.053  -5.551  25.789  1.00 35.06           O  
ATOM   4554  CB  LEU A 590       9.822  -4.838  25.498  1.00 43.36           C  
ATOM   4555  CG  LEU A 590       8.910  -4.627  24.291  1.00 45.39           C  
ATOM   4556  CD1 LEU A 590       7.945  -3.491  24.563  1.00 38.34           C  
ATOM   4557  CD2 LEU A 590       9.771  -4.355  23.064  1.00 31.75           C  
ATOM   4558  N   ASN A 591      11.743  -5.822  27.623  1.00 40.20           N  
ATOM   4559  CA  ASN A 591      12.811  -5.558  28.559  1.00 43.71           C  
ATOM   4560  C   ASN A 591      14.042  -6.401  28.297  1.00 48.24           C  
ATOM   4561  O   ASN A 591      15.157  -5.887  28.409  1.00 52.19           O  
ATOM   4562  CB  ASN A 591      12.301  -5.729  29.996  1.00 52.63           C  
ATOM   4563  CG  ASN A 591      11.202  -4.702  30.348  1.00 61.89           C  
ATOM   4564  ND2 ASN A 591      10.539  -4.894  31.498  1.00 54.43           N  
ATOM   4565  OD1 ASN A 591      10.959  -3.744  29.583  1.00 68.91           O  
ATOM   4566  N   GLU A 592      13.877  -7.679  27.939  1.00 38.87           N  
ATOM   4567  CA  GLU A 592      15.061  -8.503  27.633  1.00 43.43           C  
ATOM   4568  C   GLU A 592      15.938  -7.890  26.527  1.00 42.83           C  
ATOM   4569  O   GLU A 592      17.140  -8.205  26.406  1.00 33.22           O  
ATOM   4570  CB  GLU A 592      14.647  -9.901  27.155  1.00 49.97           C  
ATOM   4571  CG  GLU A 592      13.877 -10.734  28.150  1.00 57.13           C  
ATOM   4572  CD  GLU A 592      13.396 -12.066  27.546  1.00 62.77           C  
ATOM   4573  OE1 GLU A 592      14.107 -12.608  26.659  1.00 62.23           O  
ATOM   4574  OE2 GLU A 592      12.317 -12.561  27.966  1.00 59.83           O1-
ATOM   4575  N   LEU A 593      15.344  -7.038  25.689  1.00 44.95           N  
ATOM   4576  CA  LEU A 593      16.094  -6.423  24.591  1.00 45.22           C  
ATOM   4577  C   LEU A 593      16.977  -5.268  25.037  1.00 33.09           C  
ATOM   4578  O   LEU A 593      17.963  -4.931  24.362  1.00 35.42           O  
ATOM   4579  CB  LEU A 593      15.140  -5.884  23.517  1.00 45.79           C  
ATOM   4580  CG  LEU A 593      14.718  -6.894  22.476  1.00 34.26           C  
ATOM   4581  CD1 LEU A 593      13.686  -6.298  21.505  1.00 39.13           C  
ATOM   4582  CD2 LEU A 593      15.935  -7.326  21.754  1.00 28.04           C  
ATOM   4583  N   ILE A 594      16.635  -4.682  26.167  1.00 35.43           N  
ATOM   4584  CA  ILE A 594      17.359  -3.509  26.615  1.00 39.70           C  
ATOM   4585  C   ILE A 594      18.874  -3.652  26.639  1.00 46.99           C  
ATOM   4586  O   ILE A 594      19.600  -2.868  26.019  1.00 50.09           O  
ATOM   4587  CB  ILE A 594      16.852  -3.048  27.980  1.00 49.94           C  
ATOM   4588  CG1 ILE A 594      15.382  -2.653  27.881  1.00 46.13           C  
ATOM   4589  CG2 ILE A 594      17.638  -1.807  28.446  1.00 51.61           C  
ATOM   4590  CD1 ILE A 594      14.813  -2.132  29.197  1.00 44.21           C  
ATOM   4591  N   PRO A 595      19.383  -4.659  27.360  1.00 44.49           N  
ATOM   4592  CA  PRO A 595      20.834  -4.796  27.382  1.00 36.82           C  
ATOM   4593  C   PRO A 595      21.449  -4.820  25.988  1.00 39.94           C  
ATOM   4594  O   PRO A 595      22.497  -4.192  25.751  1.00 40.55           O  
ATOM   4595  CB  PRO A 595      21.046  -6.094  28.173  1.00 52.36           C  
ATOM   4596  CG  PRO A 595      19.696  -6.830  28.028  1.00 46.27           C  
ATOM   4597  CD  PRO A 595      18.712  -5.726  28.124  1.00 41.89           C  
ATOM   4598  N   PHE A 596      20.802  -5.496  25.040  1.00 34.19           N  
ATOM   4599  CA  PHE A 596      21.373  -5.545  23.684  1.00 40.67           C  
ATOM   4600  C   PHE A 596      21.407  -4.239  22.926  1.00 33.72           C  
ATOM   4601  O   PHE A 596      22.389  -3.908  22.248  1.00 28.11           O  
ATOM   4602  CB  PHE A 596      20.632  -6.535  22.816  1.00 42.99           C  
ATOM   4603  CG  PHE A 596      20.742  -7.936  23.299  1.00 48.52           C  
ATOM   4604  CD1 PHE A 596      19.893  -8.396  24.305  1.00 47.37           C  
ATOM   4605  CD2 PHE A 596      21.722  -8.788  22.779  1.00 52.74           C  
ATOM   4606  CE1 PHE A 596      20.019  -9.707  24.788  1.00 57.02           C  
ATOM   4607  CE2 PHE A 596      21.857 -10.095  23.252  1.00 50.45           C  
ATOM   4608  CZ  PHE A 596      21.005 -10.554  24.257  1.00 49.35           C  
ATOM   4609  N   GLN A 597      20.303  -3.527  23.027  1.00 37.49           N  
ATOM   4610  CA  GLN A 597      20.163  -2.290  22.312  1.00 33.56           C  
ATOM   4611  C   GLN A 597      20.951  -1.199  22.983  1.00 32.98           C  
ATOM   4612  O   GLN A 597      21.530  -0.358  22.295  1.00 35.18           O  
ATOM   4613  CB  GLN A 597      18.699  -1.935  22.179  1.00 24.56           C  
ATOM   4614  CG  GLN A 597      17.902  -2.982  21.426  1.00 34.28           C  
ATOM   4615  CD  GLN A 597      16.499  -2.524  21.001  1.00 34.38           C  
ATOM   4616  NE2 GLN A 597      15.862  -3.298  20.104  1.00 30.19           N  
ATOM   4617  OE1 GLN A 597      15.990  -1.526  21.483  1.00 33.52           O  
ATOM   4618  N   LYS A 598      20.989  -1.209  24.313  1.00 29.63           N  
ATOM   4619  CA  LYS A 598      21.750  -0.190  25.026  1.00 31.28           C  
ATOM   4620  C   LYS A 598      23.186  -0.303  24.585  1.00 35.42           C  
ATOM   4621  O   LYS A 598      23.899   0.694  24.406  1.00 28.62           O  
ATOM   4622  CB  LYS A 598      21.651  -0.402  26.523  1.00 27.05           C  
ATOM   4623  CG  LYS A 598      22.749   0.264  27.350  1.00 32.96           C  
ATOM   4624  CD  LYS A 598      22.342   0.084  28.809  1.00 34.41           C  
ATOM   4625  CE  LYS A 598      23.353   0.548  29.802  1.00 32.47           C  
ATOM   4626  NZ  LYS A 598      22.678   0.525  31.160  1.00 34.10           N1+
ATOM   4627  N   GLY A 599      23.568  -1.552  24.335  1.00 30.47           N  
ATOM   4628  CA  GLY A 599      24.914  -1.857  23.932  1.00 30.10           C  
ATOM   4629  C   GLY A 599      25.180  -1.365  22.537  1.00 27.41           C  
ATOM   4630  O   GLY A 599      26.254  -0.856  22.270  1.00 27.60           O  
ATOM   4631  N   ASP A 600      24.228  -1.536  21.633  1.00 21.30           N  
ATOM   4632  CA  ASP A 600      24.473  -1.025  20.312  1.00 25.64           C  
ATOM   4633  C   ASP A 600      24.578   0.544  20.451  1.00 22.19           C  
ATOM   4634  O   ASP A 600      25.424   1.125  19.821  1.00 24.45           O  
ATOM   4635  CB  ASP A 600      23.316  -1.338  19.324  1.00 26.49           C  
ATOM   4636  CG  ASP A 600      23.076  -2.853  19.148  1.00 40.49           C  
ATOM   4637  OD1 ASP A 600      24.035  -3.630  19.307  1.00 33.62           O  
ATOM   4638  OD2 ASP A 600      21.942  -3.254  18.856  1.00 36.65           O1-
ATOM   4639  N   PHE A 601      23.747   1.168  21.266  1.00 23.64           N  
ATOM   4640  CA  PHE A 601      23.822   2.650  21.315  1.00 28.75           C  
ATOM   4641  C   PHE A 601      25.085   3.199  21.947  1.00 31.87           C  
ATOM   4642  O   PHE A 601      25.511   4.279  21.596  1.00 29.44           O  
ATOM   4643  CB  PHE A 601      22.627   3.245  22.034  1.00 22.87           C  
ATOM   4644  CG  PHE A 601      21.331   3.196  21.243  1.00 33.75           C  
ATOM   4645  CD1 PHE A 601      21.234   3.736  19.938  1.00 22.87           C  
ATOM   4646  CD2 PHE A 601      20.223   2.646  21.805  1.00 22.02           C  
ATOM   4647  CE1 PHE A 601      20.042   3.711  19.227  1.00 23.91           C  
ATOM   4648  CE2 PHE A 601      19.001   2.615  21.102  1.00 27.36           C  
ATOM   4649  CZ  PHE A 601      18.924   3.152  19.800  1.00 21.12           C  
ATOM   4650  N   LYS A 602      25.660   2.484  22.911  1.00 33.80           N  
ATOM   4651  CA  LYS A 602      26.880   2.956  23.562  1.00 30.01           C  
ATOM   4652  C   LYS A 602      28.009   2.929  22.539  1.00 26.57           C  
ATOM   4653  O   LYS A 602      28.845   3.842  22.494  1.00 29.83           O  
ATOM   4654  CB  LYS A 602      27.238   2.077  24.771  1.00 26.50           C  
ATOM   4655  CG  LYS A 602      26.390   2.415  25.977  1.00 23.44           C  
ATOM   4656  CD  LYS A 602      26.836   1.715  27.297  1.00 45.03           C  
ATOM   4657  CE  LYS A 602      28.214   2.204  27.841  1.00 39.18           C  
ATOM   4658  NZ  LYS A 602      28.265   2.027  29.357  1.00 30.56           N1+
ATOM   4659  N   ALA A 603      28.044   1.872  21.727  1.00 28.53           N  
ATOM   4660  CA  ALA A 603      29.049   1.767  20.667  1.00 33.08           C  
ATOM   4661  C   ALA A 603      28.918   2.948  19.678  1.00 26.79           C  
ATOM   4662  O   ALA A 603      29.919   3.470  19.148  1.00 25.12           O  
ATOM   4663  CB  ALA A 603      28.881   0.420  19.896  1.00 27.81           C  
ATOM   4664  N   MET A 604      27.686   3.369  19.393  1.00 23.90           N  
ATOM   4665  CA  MET A 604      27.537   4.461  18.450  1.00 24.71           C  
ATOM   4666  C   MET A 604      27.980   5.791  19.123  1.00 22.05           C  
ATOM   4667  O   MET A 604      28.694   6.545  18.524  1.00 26.46           O  
ATOM   4668  CB  MET A 604      26.089   4.579  17.963  1.00 24.19           C  
ATOM   4669  CG  MET A 604      25.570   3.426  17.092  1.00 26.10           C  
ATOM   4670  SD  MET A 604      26.287   3.400  15.458  1.00 29.41           S  
ATOM   4671  CE  MET A 604      25.456   4.889  14.728  1.00 24.37           C  
ATOM   4672  N   TYR A 605      27.586   6.041  20.371  1.00 24.63           N  
ATOM   4673  CA  TYR A 605      27.968   7.297  21.046  1.00 20.63           C  
ATOM   4674  C   TYR A 605      29.468   7.318  21.273  1.00 28.15           C  
ATOM   4675  O   TYR A 605      30.098   8.379  21.287  1.00 24.63           O  
ATOM   4676  CB  TYR A 605      27.242   7.415  22.359  1.00 22.39           C  
ATOM   4677  CG  TYR A 605      25.802   7.787  22.210  1.00 27.11           C  
ATOM   4678  CD1 TYR A 605      25.419   8.986  21.508  1.00 27.30           C  
ATOM   4679  CD2 TYR A 605      24.822   6.979  22.708  1.00 20.51           C  
ATOM   4680  CE1 TYR A 605      24.069   9.293  21.313  1.00 21.31           C  
ATOM   4681  CE2 TYR A 605      23.440   7.289  22.524  1.00 24.28           C  
ATOM   4682  CZ  TYR A 605      23.089   8.463  21.810  1.00 24.07           C  
ATOM   4683  OH  TYR A 605      21.766   8.795  21.623  1.00 22.57           O  
ATOM   4684  N   LYS A 606      30.041   6.135  21.441  1.00 27.52           N  
ATOM   4685  CA  LYS A 606      31.496   6.031  21.592  1.00 34.04           C  
ATOM   4686  C   LYS A 606      32.162   6.448  20.267  1.00 30.75           C  
ATOM   4687  O   LYS A 606      33.165   7.168  20.259  1.00 34.98           O  
ATOM   4688  CB  LYS A 606      31.884   4.568  21.911  1.00 38.02           C  
ATOM   4689  CG  LYS A 606      32.258   4.290  23.351  1.00 43.38           C  
ATOM   4690  CD  LYS A 606      33.797   4.519  23.523  1.00 57.30           C  
ATOM   4691  CE  LYS A 606      34.572   3.871  22.354  1.00 58.34           C  
ATOM   4692  NZ  LYS A 606      36.070   3.933  22.419  1.00 57.90           N1+
ATOM   4693  N   ALA A 607      31.613   6.027  19.132  1.00 31.21           N  
ATOM   4694  CA  ALA A 607      32.244   6.421  17.907  1.00 30.20           C  
ATOM   4695  C   ALA A 607      31.887   7.861  17.561  1.00 34.11           C  
ATOM   4696  O   ALA A 607      32.628   8.485  16.863  1.00 30.50           O  
ATOM   4697  CB  ALA A 607      31.856   5.492  16.753  1.00 35.64           C  
ATOM   4698  N   LEU A 608      30.774   8.388  18.050  1.00 27.97           N  
ATOM   4699  CA  LEU A 608      30.403   9.746  17.696  1.00 35.77           C  
ATOM   4700  C   LEU A 608      31.229  10.850  18.362  1.00 33.93           C  
ATOM   4701  O   LEU A 608      31.442  11.907  17.772  1.00 28.11           O  
ATOM   4702  CB  LEU A 608      28.891   9.957  17.964  1.00 28.16           C  
ATOM   4703  CG  LEU A 608      27.901   9.289  16.964  1.00 24.15           C  
ATOM   4704  CD1 LEU A 608      26.540   9.290  17.666  1.00 22.52           C  
ATOM   4705  CD2 LEU A 608      27.730   9.998  15.618  1.00 23.50           C  
ATOM   4706  N   GLU A 609      31.696  10.611  19.593  1.00 33.30           N  
ATOM   4707  CA  GLU A 609      32.472  11.597  20.299  1.00 28.35           C  
ATOM   4708  C   GLU A 609      31.795  12.970  20.388  1.00 32.09           C  
ATOM   4709  O   GLU A 609      32.422  14.000  20.201  1.00 26.33           O  
ATOM   4710  CB  GLU A 609      33.857  11.719  19.637  1.00 38.57           C  
ATOM   4711  CG  GLU A 609      34.577  10.361  19.544  1.00 46.65           C  
ATOM   4712  CD  GLU A 609      36.082  10.439  19.256  1.00 54.00           C  
ATOM   4713  OE1 GLU A 609      36.754  11.272  19.894  1.00 49.48           O  
ATOM   4714  OE2 GLU A 609      36.590   9.643  18.419  1.00 57.86           O1-
ATOM   4715  N   GLY A 610      30.497  12.999  20.662  1.00 32.03           N  
ATOM   4716  CA  GLY A 610      29.840  14.293  20.818  1.00 21.06           C  
ATOM   4717  C   GLY A 610      29.078  14.762  19.604  1.00 24.32           C  
ATOM   4718  O   GLY A 610      28.295  15.680  19.719  1.00 28.58           O  
ATOM   4719  N   ARG A 611      29.309  14.150  18.440  1.00 30.10           N  
ATOM   4720  CA  ARG A 611      28.555  14.540  17.245  1.00 29.09           C  
ATOM   4721  C   ARG A 611      27.087  14.028  17.438  1.00 30.06           C  
ATOM   4722  O   ARG A 611      26.866  12.926  17.969  1.00 33.43           O  
ATOM   4723  CB  ARG A 611      29.202  13.919  16.024  1.00 27.72           C  
ATOM   4724  CG  ARG A 611      30.635  14.407  15.768  1.00 25.58           C  
ATOM   4725  CD  ARG A 611      31.193  13.827  14.439  1.00 21.14           C  
ATOM   4726  NE  ARG A 611      32.564  14.278  14.141  1.00 28.78           N  
ATOM   4727  CZ  ARG A 611      33.658  13.823  14.730  1.00 27.25           C  
ATOM   4728  NH1 ARG A 611      33.573  12.876  15.657  1.00 37.94           N1+
ATOM   4729  NH2 ARG A 611      34.837  14.338  14.412  1.00 32.84           N  
ATOM   4730  N   PRO A 612      26.089  14.831  17.044  1.00 27.33           N  
ATOM   4731  CA  PRO A 612      24.662  14.483  17.172  1.00 22.51           C  
ATOM   4732  C   PRO A 612      24.233  13.299  16.303  1.00 20.59           C  
ATOM   4733  O   PRO A 612      24.736  13.053  15.185  1.00 24.36           O  
ATOM   4734  CB  PRO A 612      23.959  15.785  16.739  1.00 18.31           C  
ATOM   4735  CG  PRO A 612      24.840  16.189  15.615  1.00 24.98           C  
ATOM   4736  CD  PRO A 612      26.222  16.098  16.307  1.00 24.94           C  
ATOM   4737  N   MET A 613      23.273  12.589  16.819  1.00 22.52           N  
ATOM   4738  CA  MET A 613      22.726  11.478  16.106  1.00 19.17           C  
ATOM   4739  C   MET A 613      21.217  11.459  16.267  1.00 18.87           C  
ATOM   4740  O   MET A 613      20.689  11.424  17.383  1.00 17.70           O  
ATOM   4741  CB  MET A 613      23.354  10.151  16.599  1.00 16.44           C  
ATOM   4742  CG  MET A 613      22.447   8.979  16.267  1.00 18.67           C  
ATOM   4743  SD  MET A 613      23.273   7.363  16.592  1.00 20.96           S  
ATOM   4744  CE  MET A 613      23.086   7.353  18.315  1.00 16.62           C  
ATOM   4745  N   THR A 614      20.518  11.492  15.121  1.00 20.98           N  
ATOM   4746  CA  THR A 614      19.056  11.452  15.092  1.00 20.06           C  
ATOM   4747  C   THR A 614      18.686   9.905  15.080  1.00 16.52           C  
ATOM   4748  O   THR A 614      18.927   9.273  14.086  1.00 20.57           O  
ATOM   4749  CB  THR A 614      18.525  12.020  13.804  1.00 12.94           C  
ATOM   4750  CG2 THR A 614      16.974  11.990  13.851  1.00 19.17           C  
ATOM   4751  OG1 THR A 614      18.927  13.393  13.714  1.00 31.34           O  
ATOM   4752  N   VAL A 615      18.054   9.425  16.148  1.00 16.74           N  
ATOM   4753  CA  VAL A 615      17.682   7.985  16.311  1.00 15.84           C  
ATOM   4754  C   VAL A 615      16.216   7.815  15.924  1.00 15.91           C  
ATOM   4755  O   VAL A 615      15.354   8.330  16.602  1.00 22.17           O  
ATOM   4756  CB  VAL A 615      17.833   7.574  17.815  1.00 16.11           C  
ATOM   4757  CG1 VAL A 615      17.439   6.003  18.021  1.00 23.07           C  
ATOM   4758  CG2 VAL A 615      19.309   7.835  18.218  1.00 13.78           C  
ATOM   4759  N   ARG A 616      15.956   7.130  14.815  1.00 19.87           N  
ATOM   4760  CA  ARG A 616      14.587   6.878  14.425  1.00 19.18           C  
ATOM   4761  C   ARG A 616      14.000   5.684  15.160  1.00 28.08           C  
ATOM   4762  O   ARG A 616      14.595   4.568  15.131  1.00 19.20           O  
ATOM   4763  CB  ARG A 616      14.533   6.699  12.903  1.00 20.18           C  
ATOM   4764  CG  ARG A 616      13.161   6.506  12.325  1.00 23.59           C  
ATOM   4765  CD  ARG A 616      13.245   5.140  11.683  1.00 44.00           C  
ATOM   4766  NE  ARG A 616      13.228   5.333  10.278  1.00 31.07           N  
ATOM   4767  CZ  ARG A 616      13.470   4.431   9.336  1.00 34.08           C  
ATOM   4768  NH1 ARG A 616      13.792   3.143   9.557  1.00 26.75           N1+
ATOM   4769  NH2 ARG A 616      13.344   4.861   8.112  1.00 28.64           N  
ATOM   4770  N   TYR A 617      12.846   5.898  15.817  1.00 23.03           N  
ATOM   4771  CA  TYR A 617      12.197   4.805  16.515  1.00 23.24           C  
ATOM   4772  C   TYR A 617      11.591   3.809  15.535  1.00 22.12           C  
ATOM   4773  O   TYR A 617      11.522   4.036  14.294  1.00 18.35           O  
ATOM   4774  CB  TYR A 617      11.157   5.279  17.555  1.00 16.07           C  
ATOM   4775  CG  TYR A 617      11.765   5.641  18.900  1.00 14.36           C  
ATOM   4776  CD1 TYR A 617      13.131   5.916  19.019  1.00 17.21           C  
ATOM   4777  CD2 TYR A 617      10.976   5.773  20.018  1.00 17.26           C  
ATOM   4778  CE1 TYR A 617      13.710   6.330  20.247  1.00 19.50           C  
ATOM   4779  CE2 TYR A 617      11.548   6.182  21.252  1.00 21.05           C  
ATOM   4780  CZ  TYR A 617      12.925   6.455  21.332  1.00 15.59           C  
ATOM   4781  OH  TYR A 617      13.523   6.857  22.530  1.00 22.15           O  
ATOM   4782  N   LEU A 618      11.258   2.641  16.088  1.00 21.55           N  
ATOM   4783  CA  LEU A 618      10.768   1.514  15.238  1.00 22.79           C  
ATOM   4784  C   LEU A 618       9.762   1.877  14.180  1.00 17.82           C  
ATOM   4785  O   LEU A 618       8.641   2.229  14.469  1.00 23.07           O  
ATOM   4786  CB  LEU A 618      10.203   0.386  16.108  1.00 25.31           C  
ATOM   4787  CG  LEU A 618       9.866  -0.935  15.377  1.00 29.49           C  
ATOM   4788  CD1 LEU A 618      11.124  -1.615  14.949  1.00 31.78           C  
ATOM   4789  CD2 LEU A 618       9.123  -1.846  16.278  1.00 28.17           C  
ATOM   4790  N   ASP A 619      10.190   1.674  12.943  1.00 17.86           N  
ATOM   4791  CA  ASP A 619       9.467   1.975  11.745  1.00 19.54           C  
ATOM   4792  C   ASP A 619       8.488   1.005  11.066  1.00 25.72           C  
ATOM   4793  O   ASP A 619       7.431   1.434  10.666  1.00 23.35           O  
ATOM   4794  CB  ASP A 619      10.493   2.405  10.717  1.00 23.29           C  
ATOM   4795  CG  ASP A 619       9.853   2.866   9.411  1.00 32.49           C  
ATOM   4796  OD1 ASP A 619       9.445   4.025   9.312  1.00 26.24           O  
ATOM   4797  OD2 ASP A 619       9.725   2.078   8.474  1.00 26.49           O1-
ATOM   4798  N   PRO A 620       8.820  -0.306  10.931  1.00 22.62           N  
ATOM   4799  CA  PRO A 620       7.923  -1.292  10.269  1.00 21.11           C  
ATOM   4800  C   PRO A 620       6.788  -1.983  11.077  1.00 15.34           C  
ATOM   4801  O   PRO A 620       6.801  -1.997  12.279  1.00 19.61           O  
ATOM   4802  CB  PRO A 620       8.917  -2.310   9.709  1.00 29.20           C  
ATOM   4803  CG  PRO A 620       9.903  -2.410  10.836  1.00 27.94           C  
ATOM   4804  CD  PRO A 620      10.093  -0.919  11.312  1.00 26.01           C  
ATOM   4805  N   PRO A 621       5.756  -2.502  10.383  1.00 20.71           N  
ATOM   4806  CA  PRO A 621       4.656  -3.172  11.051  1.00 22.49           C  
ATOM   4807  C   PRO A 621       5.225  -4.499  11.681  1.00 29.74           C  
ATOM   4808  O   PRO A 621       6.309  -4.949  11.337  1.00 22.55           O  
ATOM   4809  CB  PRO A 621       3.683  -3.489   9.926  1.00 17.73           C  
ATOM   4810  CG  PRO A 621       4.450  -3.419   8.680  1.00 18.98           C  
ATOM   4811  CD  PRO A 621       5.619  -2.520   8.906  1.00 22.16           C  
ATOM   4812  N   LEU A 622       4.492  -5.039  12.613  1.00 25.13           N  
ATOM   4813  CA  LEU A 622       4.881  -6.259  13.318  1.00 34.71           C  
ATOM   4814  C   LEU A 622       5.031  -7.498  12.444  1.00 26.69           C  
ATOM   4815  O   LEU A 622       5.867  -8.376  12.734  1.00 33.28           O  
ATOM   4816  CB  LEU A 622       3.869  -6.522  14.399  1.00 32.05           C  
ATOM   4817  CG  LEU A 622       3.952  -5.376  15.429  1.00 28.29           C  
ATOM   4818  CD1 LEU A 622       2.880  -5.632  16.495  1.00 26.76           C  
ATOM   4819  CD2 LEU A 622       5.351  -5.292  16.065  1.00 26.49           C  
ATOM   4820  N   HIS A 623       4.266  -7.546  11.361  1.00 28.40           N  
ATOM   4821  CA  HIS A 623       4.340  -8.680  10.455  1.00 36.97           C  
ATOM   4822  C   HIS A 623       5.762  -8.870   9.980  1.00 40.38           C  
ATOM   4823  O   HIS A 623       6.214 -10.000   9.736  1.00 31.01           O  
ATOM   4824  CB  HIS A 623       3.394  -8.479   9.284  1.00 40.23           C  
ATOM   4825  CG  HIS A 623       3.149  -9.715   8.471  1.00 37.48           C  
ATOM   4826  CD2 HIS A 623       2.255 -10.724   8.625  1.00 40.63           C  
ATOM   4827  ND1 HIS A 623       3.840  -9.993   7.311  1.00 41.77           N  
ATOM   4828  CE1 HIS A 623       3.384 -11.118   6.781  1.00 34.44           C  
ATOM   4829  NE2 HIS A 623       2.420 -11.580   7.560  1.00 33.31           N  
ATOM   4830  N   GLU A 624       6.526  -7.794   9.898  1.00 27.63           N  
ATOM   4831  CA  GLU A 624       7.890  -7.980   9.402  1.00 26.10           C  
ATOM   4832  C   GLU A 624       8.804  -8.807  10.341  1.00 21.74           C  
ATOM   4833  O   GLU A 624       9.851  -9.293   9.919  1.00 31.97           O  
ATOM   4834  CB  GLU A 624       8.581  -6.605   9.135  1.00 36.05           C  
ATOM   4835  CG  GLU A 624       8.084  -5.892   7.885  1.00 32.37           C  
ATOM   4836  CD  GLU A 624       8.998  -4.770   7.422  1.00 40.89           C  
ATOM   4837  OE1 GLU A 624      10.207  -4.727   7.768  1.00 33.01           O  
ATOM   4838  OE2 GLU A 624       8.508  -3.934   6.654  1.00 32.22           O1-
ATOM   4839  N   PHE A 625       8.439  -8.907  11.600  1.00 23.53           N  
ATOM   4840  CA  PHE A 625       9.250  -9.621  12.588  1.00 32.12           C  
ATOM   4841  C   PHE A 625       8.811 -11.064  12.913  1.00 37.55           C  
ATOM   4842  O   PHE A 625       9.535 -11.801  13.581  1.00 34.85           O  
ATOM   4843  CB  PHE A 625       9.258  -8.806  13.860  1.00 29.94           C  
ATOM   4844  CG  PHE A 625       9.872  -7.439  13.669  1.00 22.38           C  
ATOM   4845  CD1 PHE A 625      11.224  -7.316  13.476  1.00 21.47           C  
ATOM   4846  CD2 PHE A 625       9.082  -6.308  13.621  1.00 31.18           C  
ATOM   4847  CE1 PHE A 625      11.807  -6.071  13.222  1.00 37.83           C  
ATOM   4848  CE2 PHE A 625       9.656  -5.074  13.372  1.00 26.81           C  
ATOM   4849  CZ  PHE A 625      11.016  -4.960  13.174  1.00 27.16           C  
ATOM   4850  N   VAL A 626       7.631 -11.446  12.451  1.00 33.33           N  
ATOM   4851  CA  VAL A 626       7.109 -12.798  12.716  1.00 36.42           C  
ATOM   4852  C   VAL A 626       7.577 -13.728  11.599  1.00 38.82           C  
ATOM   4853  O   VAL A 626       7.702 -13.284  10.443  1.00 39.12           O  
ATOM   4854  CB  VAL A 626       5.547 -12.807  12.711  1.00 35.53           C  
ATOM   4855  CG1 VAL A 626       5.003 -11.774  13.628  1.00 38.65           C  
ATOM   4856  CG2 VAL A 626       5.008 -12.560  11.302  1.00 32.17           C  
ATOM   4857  N   PRO A 627       7.804 -15.043  11.906  1.00 39.09           N  
ATOM   4858  CA  PRO A 627       8.245 -15.945  10.839  1.00 39.21           C  
ATOM   4859  C   PRO A 627       7.168 -16.123   9.745  1.00 29.72           C  
ATOM   4860  O   PRO A 627       5.940 -16.208  10.038  1.00 28.46           O  
ATOM   4861  CB  PRO A 627       8.584 -17.258  11.602  1.00 40.26           C  
ATOM   4862  CG  PRO A 627       7.668 -17.242  12.750  1.00 43.18           C  
ATOM   4863  CD  PRO A 627       7.650 -15.767  13.181  1.00 38.22           C  
ATOM   4864  N   HIS A 628       7.611 -16.183   8.490  1.00 28.36           N  
ATOM   4865  CA  HIS A 628       6.681 -16.351   7.386  1.00 44.51           C  
ATOM   4866  C   HIS A 628       6.792 -17.743   6.786  1.00 50.52           C  
ATOM   4867  O   HIS A 628       6.074 -18.077   5.852  1.00 61.99           O  
ATOM   4868  CB  HIS A 628       6.926 -15.311   6.299  1.00 48.09           C  
ATOM   4869  CG  HIS A 628       6.935 -13.909   6.815  1.00 53.73           C  
ATOM   4870  CD2 HIS A 628       5.924 -13.047   7.063  1.00 55.22           C  
ATOM   4871  ND1 HIS A 628       8.095 -13.258   7.180  1.00 57.71           N  
ATOM   4872  CE1 HIS A 628       7.796 -12.051   7.627  1.00 60.69           C  
ATOM   4873  NE2 HIS A 628       6.486 -11.898   7.565  1.00 54.66           N  
ATOM   4874  N   THR A 629       7.700 -18.524   7.357  1.00 55.68           N  
ATOM   4875  CA  THR A 629       8.022 -19.908   6.990  1.00 54.15           C  
ATOM   4876  C   THR A 629       7.294 -20.850   7.952  1.00 52.42           C  
ATOM   4877  O   THR A 629       7.445 -20.714   9.175  1.00 52.36           O  
ATOM   4878  CB  THR A 629       9.545 -20.125   7.178  1.00 44.54           C  
ATOM   4879  CG2 THR A 629       9.885 -21.565   7.344  1.00 53.88           C  
ATOM   4880  OG1 THR A 629      10.253 -19.561   6.071  1.00 59.39           O  
ATOM   4881  N   GLU A 630       6.508 -21.792   7.427  1.00 53.55           N  
ATOM   4882  CA  GLU A 630       5.818 -22.771   8.294  1.00 52.84           C  
ATOM   4883  C   GLU A 630       6.859 -23.432   9.219  1.00 45.04           C  
ATOM   4884  O   GLU A 630       6.589 -23.735  10.377  1.00 50.40           O  
ATOM   4885  CB  GLU A 630       5.082 -23.820   7.436  1.00 52.16           C  
ATOM   4886  CG  GLU A 630       4.853 -25.196   8.061  1.00 55.40           C  
ATOM   4887  CD  GLU A 630       5.843 -26.244   7.527  1.00 59.76           C  
ATOM   4888  OE1 GLU A 630       5.684 -27.447   7.812  1.00 62.78           O  
ATOM   4889  OE2 GLU A 630       6.794 -25.866   6.812  1.00 73.12           O1-
ATOM   4890  N   GLU A 631       8.073 -23.575   8.726  1.00 39.73           N  
ATOM   4891  CA  GLU A 631       9.136 -24.168   9.515  1.00 48.65           C  
ATOM   4892  C   GLU A 631       9.594 -23.304  10.693  1.00 46.98           C  
ATOM   4893  O   GLU A 631       9.829 -23.810  11.797  1.00 41.77           O  
ATOM   4894  CB  GLU A 631      10.313 -24.481   8.583  1.00 54.64           C  
ATOM   4895  CG  GLU A 631      11.559 -25.055   9.241  1.00 63.21           C  
ATOM   4896  CD  GLU A 631      12.718 -25.172   8.249  1.00 71.46           C  
ATOM   4897  OE1 GLU A 631      12.446 -25.430   7.046  1.00 63.43           O  
ATOM   4898  OE2 GLU A 631      13.892 -25.017   8.679  1.00 68.62           O1-
ATOM   4899  N   GLU A 632       9.760 -21.997  10.459  1.00 50.46           N  
ATOM   4900  CA  GLU A 632      10.184 -21.092  11.522  1.00 34.02           C  
ATOM   4901  C   GLU A 632       8.991 -20.873  12.412  1.00 25.11           C  
ATOM   4902  O   GLU A 632       9.125 -20.725  13.627  1.00 28.49           O  
ATOM   4903  CB  GLU A 632      10.596 -19.744  10.980  1.00 49.27           C  
ATOM   4904  CG  GLU A 632      12.055 -19.552  10.769  1.00 60.57           C  
ATOM   4905  CD  GLU A 632      12.361 -18.094  10.476  1.00 63.69           C  
ATOM   4906  OE1 GLU A 632      12.164 -17.265  11.392  1.00 70.84           O  
ATOM   4907  OE2 GLU A 632      12.774 -17.779   9.337  1.00 57.18           O1-
ATOM   4908  N   GLN A 633       7.818 -20.841  11.813  1.00 24.83           N  
ATOM   4909  CA  GLN A 633       6.647 -20.681  12.647  1.00 31.76           C  
ATOM   4910  C   GLN A 633       6.547 -21.817  13.649  1.00 34.25           C  
ATOM   4911  O   GLN A 633       6.139 -21.595  14.806  1.00 29.98           O  
ATOM   4912  CB  GLN A 633       5.379 -20.626  11.802  1.00 37.13           C  
ATOM   4913  CG  GLN A 633       5.224 -19.306  11.093  1.00 36.45           C  
ATOM   4914  CD  GLN A 633       4.061 -19.309  10.159  1.00 47.40           C  
ATOM   4915  NE2 GLN A 633       4.026 -18.336   9.260  1.00 39.09           N  
ATOM   4916  OE1 GLN A 633       3.181 -20.172  10.250  1.00 59.29           O  
ATOM   4917  N   ALA A 634       6.896 -23.035  13.189  1.00 35.51           N  
ATOM   4918  CA  ALA A 634       6.876 -24.252  14.017  1.00 29.67           C  
ATOM   4919  C   ALA A 634       7.890 -24.151  15.159  1.00 27.20           C  
ATOM   4920  O   ALA A 634       7.598 -24.467  16.323  1.00 28.75           O  
ATOM   4921  CB  ALA A 634       7.195 -25.473  13.124  1.00 22.54           C  
ATOM   4922  N   GLU A 635       9.099 -23.718  14.812  1.00 27.74           N  
ATOM   4923  CA  GLU A 635      10.130 -23.538  15.809  1.00 32.35           C  
ATOM   4924  C   GLU A 635       9.706 -22.534  16.881  1.00 40.59           C  
ATOM   4925  O   GLU A 635       9.952 -22.751  18.058  1.00 45.44           O  
ATOM   4926  CB  GLU A 635      11.414 -23.107  15.106  1.00 37.08           C  
ATOM   4927  CG  GLU A 635      12.676 -23.277  15.925  1.00 59.82           C  
ATOM   4928  CD  GLU A 635      13.899 -23.493  15.027  1.00 69.47           C  
ATOM   4929  OE1 GLU A 635      13.871 -23.023  13.857  1.00 68.94           O  
ATOM   4930  OE2 GLU A 635      14.885 -24.118  15.494  1.00 67.67           O1-
ATOM   4931  N   LEU A 636       9.021 -21.458  16.485  1.00 35.81           N  
ATOM   4932  CA  LEU A 636       8.600 -20.455  17.443  1.00 34.05           C  
ATOM   4933  C   LEU A 636       7.466 -21.004  18.303  1.00 29.28           C  
ATOM   4934  O   LEU A 636       7.365 -20.758  19.502  1.00 32.36           O  
ATOM   4935  CB  LEU A 636       8.129 -19.191  16.697  1.00 31.47           C  
ATOM   4936  CG  LEU A 636       7.552 -18.078  17.551  1.00 32.94           C  
ATOM   4937  CD1 LEU A 636       8.630 -17.444  18.472  1.00 36.56           C  
ATOM   4938  CD2 LEU A 636       6.997 -17.055  16.567  1.00 33.21           C
[truncated: 693,851 more chars]
