# Supplementary material for: Structural Descriptors for Subunit Interface Regions in Homodimers: Effect of Lipid Membrane and Secondary Structure Type
Source: J Chem Inf Model. 2025 Mar 27;65(7):3117–26. doi: 10.1021/acs.jcim.4c01233 (PMC12004529; doi:10.1021/acs.jcim.4c01233)
Supplement: Supplementary file 3 — ci4c01233_si_003.tar [file ci4c01233_si_003.tar › database/alpha/5f05_cytop.pdb]

ATOM      1  N   PRO A   1      12.066  14.810  45.409  1.00 26.84           N  
ATOM      2  CA  PRO A   1      11.561  14.070  44.251  1.00 28.25           C  
ATOM      3  C   PRO A   1      10.461  13.063  44.613  1.00 22.76           C  
ATOM      4  O   PRO A   1      10.372  12.584  45.732  1.00 22.81           O  
ATOM      5  CB  PRO A   1      12.799  13.327  43.744  1.00 26.94           C  
ATOM      6  CG  PRO A   1      13.982  13.844  44.609  1.00 33.09           C  
ATOM      7  CD  PRO A   1      13.363  14.273  45.848  1.00 29.94           C  
ATOM      8  HA  PRO A   1      11.240  14.678  43.567  1.00 33.89           H  
ATOM      9  HB2 PRO A   1      12.678  12.372  43.866  1.00 32.32           H  
ATOM     10  HB3 PRO A   1      12.944  13.536  42.808  1.00 32.32           H  
ATOM     11  HG2 PRO A   1      14.612  13.124  44.769  1.00 39.71           H  
ATOM     12  HG3 PRO A   1      14.414  14.589  44.163  1.00 39.71           H  
ATOM     13  HD2 PRO A   1      13.234  13.516  46.441  1.00 35.93           H  
ATOM     14  HD3 PRO A   1      13.893  14.968  46.268  1.00 35.93           H  
ATOM     15  N   LEU A   2       9.639  12.721  43.636  1.00 23.98           N  
ATOM     16  CA  LEU A   2       8.707  11.615  43.803  1.00 16.81           C  
ATOM     17  C   LEU A   2       9.508  10.339  44.061  1.00 12.04           C  
ATOM     18  O   LEU A   2      10.511  10.097  43.406  1.00 14.37           O  
ATOM     19  CB  LEU A   2       7.837  11.498  42.545  1.00 14.57           C  
ATOM     20  CG  LEU A   2       6.794  10.418  42.575  1.00 12.43           C  
ATOM     21  CD1 LEU A   2       5.554  10.910  41.817  1.00 14.33           C  
ATOM     22  CD2 LEU A   2       7.350   9.189  41.950  1.00 13.32           C  
ATOM     23  H   LEU A   2       9.600  13.109  42.869  1.00 28.77           H  
ATOM     24  HA  LEU A   2       8.132  11.783  44.566  1.00 20.18           H  
ATOM     25  HB2 LEU A   2       7.378  12.342  42.410  1.00 17.49           H  
ATOM     26  HB3 LEU A   2       8.417  11.322  41.787  1.00 17.49           H  
ATOM     27  HG  LEU A   2       6.547  10.222  43.492  1.00 14.92           H  
ATOM     28 HD11 LEU A   2       4.878  10.215  41.834  1.00 17.19           H  
ATOM     29 HD12 LEU A   2       5.218  11.711  42.250  1.00 17.19           H  
ATOM     30 HD13 LEU A   2       5.803  11.109  40.901  1.00 17.19           H  
ATOM     31 HD21 LEU A   2       6.675   8.493  41.970  1.00 15.98           H  
ATOM     32 HD22 LEU A   2       7.596   9.386  41.032  1.00 15.98           H  
ATOM     33 HD23 LEU A   2       8.132   8.907  42.449  1.00 15.98           H  
ATOM     34  N   LYS A   3       9.105   9.542  45.041  1.00  7.48           N  
ATOM     35  CA  LYS A   3       9.685   8.243  45.264  1.00  8.42           C  
ATOM     36  C   LYS A   3       8.765   7.147  44.720  1.00  8.96           C  
ATOM     37  O   LYS A   3       7.594   7.029  45.128  1.00  9.96           O  
ATOM     38  CB  LYS A   3       9.964   8.012  46.761  1.00 14.19           C  
ATOM     39  CG  LYS A   3      10.795   9.127  47.405  1.00 18.74           C  
ATOM     40  CD  LYS A   3      12.169   9.277  46.808  1.00 23.25           C  
ATOM     41  CE  LYS A   3      12.933  10.418  47.488  1.00 38.64           C  
ATOM     42  NZ  LYS A   3      13.458  10.041  48.851  1.00 41.72           N1+
ATOM     43  H   LYS A   3       8.482   9.743  45.599  1.00  8.98           H  
ATOM     44  HA  LYS A   3      10.529   8.189  44.789  1.00 10.11           H  
ATOM     45  HB2 LYS A   3       9.119   7.959  47.233  1.00 17.03           H  
ATOM     46  HB3 LYS A   3      10.452   7.180  46.864  1.00 17.03           H  
ATOM     47  HG2 LYS A   3      10.328   9.970  47.293  1.00 22.49           H  
ATOM     48  HG3 LYS A   3      10.902   8.932  48.350  1.00 22.49           H  
ATOM     49  HD2 LYS A   3      12.668   8.455  46.935  1.00 27.90           H  
ATOM     50  HD3 LYS A   3      12.089   9.482  45.863  1.00 27.90           H  
ATOM     51  HE2 LYS A   3      13.690  10.665  46.933  1.00 46.37           H  
ATOM     52  HE3 LYS A   3      12.339  11.177  47.595  1.00 46.37           H  
ATOM     53  HZ1 LYS A   3      13.894  10.730  49.210  1.00 50.06           H  
ATOM     54  HZ2 LYS A   3      12.783   9.817  49.385  1.00 50.06           H  
ATOM     55  HZ3 LYS A   3      14.015   9.350  48.782  1.00 50.06           H  
ATOM     56  N   LEU A   4       9.316   6.345  43.822  1.00 11.85           N  
ATOM     57  CA  LEU A   4       8.568   5.257  43.186  1.00 11.09           C  
ATOM     58  C   LEU A   4       9.107   3.929  43.722  1.00  8.14           C  
ATOM     59  O   LEU A   4      10.261   3.537  43.486  1.00 10.34           O  
ATOM     60  CB  LEU A   4       8.667   5.331  41.660  1.00  8.56           C  
ATOM     61  CG  LEU A   4       7.913   4.207  40.953  1.00  6.40           C  
ATOM     62  CD1 LEU A   4       6.423   4.344  41.194  1.00  6.84           C  
ATOM     63  CD2 LEU A   4       8.197   4.202  39.461  1.00 10.38           C  
ATOM     64  H   LEU A   4      10.132   6.406  43.558  1.00 14.22           H  
ATOM     65  HA  LEU A   4       7.633   5.326  43.432  1.00 13.31           H  
ATOM     66  HB2 LEU A   4       8.294   6.175  41.361  1.00 10.27           H  
ATOM     67  HB3 LEU A   4       9.600   5.272  41.402  1.00 10.27           H  
ATOM     68  HG  LEU A   4       8.199   3.355  41.317  1.00  7.68           H  
ATOM     69 HD11 LEU A   4       5.962   3.623  40.738  1.00  8.21           H  
ATOM     70 HD12 LEU A   4       6.251   4.296  42.147  1.00  8.21           H  
ATOM     71 HD13 LEU A   4       6.125   5.199  40.847  1.00  8.21           H  
ATOM     72 HD21 LEU A   4       7.702   3.477  39.048  1.00 12.46           H  
ATOM     73 HD22 LEU A   4       7.918   5.051  39.084  1.00 12.46           H  
ATOM     74 HD23 LEU A   4       9.149   4.075  39.321  1.00 12.46           H  
ATOM     75  N   HIS A   5       8.284   3.272  44.532  1.00  9.08           N  
ATOM     76  CA  HIS A   5       8.612   2.013  45.193  1.00  5.96           C  
ATOM     77  C   HIS A   5       8.147   0.838  44.348  1.00 10.24           C  
ATOM     78  O   HIS A   5       6.937   0.554  44.230  1.00 10.86           O  
ATOM     79  CB  HIS A   5       7.950   1.967  46.594  1.00  6.26           C  
ATOM     80  CG  HIS A   5       8.522   2.950  47.579  1.00  8.28           C  
ATOM     81  CD2 HIS A   5       8.539   4.301  47.577  1.00 11.73           C  
ATOM     82  ND1 HIS A   5       9.137   2.558  48.747  1.00  9.91           N  
ATOM     83  CE1 HIS A   5       9.549   3.628  49.402  1.00  9.97           C  
ATOM     84  NE2 HIS A   5       9.196   4.700  48.718  1.00 12.19           N  
ATOM     85  H   HIS A   5       7.492   3.549  44.721  1.00 10.90           H  
ATOM     86  HA  HIS A   5       9.573   1.948  45.306  1.00  7.15           H  
ATOM     87  HB2 HIS A   5       7.005   2.161  46.498  1.00  7.51           H  
ATOM     88  HB3 HIS A   5       8.066   1.078  46.964  1.00  7.51           H  
ATOM     89  HD2 HIS A   5       8.197   4.856  46.914  1.00 14.08           H  
ATOM     90  HE1 HIS A   5       9.993   3.627  50.219  1.00 11.97           H  
ATOM     91  HE2 HIS A   5       9.342   5.514  48.953  1.00 14.63           H  
ATOM     92  N   GLY A   6       9.099   0.182  43.695  1.00  7.67           N  
ATOM     93  CA  GLY A   6       8.750  -0.917  42.813  1.00  7.83           C  
ATOM     94  C   GLY A   6       9.954  -1.602  42.240  1.00 19.73           C  
ATOM     95  O   GLY A   6      11.027  -1.574  42.835  1.00 12.80           O  
ATOM     96  H   GLY A   6       9.940   0.352  43.745  1.00  9.21           H  
ATOM     97  HA2 GLY A   6       8.230  -1.572  43.305  1.00  9.40           H  
ATOM     98  HA3 GLY A   6       8.209  -0.584  42.080  1.00  9.40           H  
ATOM     99  N   SER A   7       9.750  -2.259  41.099  1.00  9.56           N  
ATOM    100  CA  SER A   7      10.832  -2.949  40.401  1.00  9.16           C  
ATOM    101  C   SER A   7      10.764  -2.685  38.927  1.00 13.08           C  
ATOM    102  O   SER A   7       9.690  -2.678  38.364  1.00 12.47           O  
ATOM    103  CB  SER A   7      10.729  -4.442  40.608  1.00 14.47           C  
ATOM    104  OG  SER A   7      11.713  -5.059  39.815  1.00 17.67           O  
ATOM    105  H   SER A   7       8.987  -2.321  40.707  1.00 11.47           H  
ATOM    106  HA  SER A   7      11.689  -2.643  40.736  1.00 10.99           H  
ATOM    107  HB2 SER A   7      10.886  -4.652  41.542  1.00 17.37           H  
ATOM    108  HB3 SER A   7       9.851  -4.749  40.333  1.00 17.37           H  
ATOM    109  HG  SER A   7      11.679  -5.893  39.912  1.00 21.20           H  
ATOM    110  N   VAL A   8      11.887  -2.484  38.268  1.00 12.63           N  
ATOM    111  CA  VAL A   8      11.800  -2.230  36.847  1.00 12.49           C  
ATOM    112  C   VAL A   8      11.332  -3.459  36.077  1.00 10.77           C  
ATOM    113  O   VAL A   8      10.929  -3.329  34.929  1.00 17.87           O  
ATOM    114  CB  VAL A   8      13.120  -1.750  36.276  1.00 17.98           C  
ATOM    115  CG1 VAL A   8      13.479  -0.448  36.912  1.00 26.88           C  
ATOM    116  CG2 VAL A   8      14.242  -2.769  36.493  1.00 18.88           C  
ATOM    117  H   VAL A   8      12.680  -2.488  38.601  1.00 15.15           H  
ATOM    118  HA  VAL A   8      11.147  -1.528  36.700  1.00 14.98           H  
ATOM    119  HB  VAL A   8      13.021  -1.605  35.322  1.00 21.57           H  
ATOM    120 HG11 VAL A   8      14.324  -0.142  36.546  1.00 32.26           H  
ATOM    121 HG12 VAL A   8      12.782   0.198  36.722  1.00 32.26           H  
ATOM    122 HG13 VAL A   8      13.561  -0.577  37.870  1.00 32.26           H  
ATOM    123 HG21 VAL A   8      15.063  -2.420  36.112  1.00 22.66           H  
ATOM    124 HG22 VAL A   8      14.355  -2.917  37.445  1.00 22.66           H  
ATOM    125 HG23 VAL A   8      14.002  -3.601  36.055  1.00 22.66           H  
ATOM    126  N   LEU A   9      11.315  -4.618  36.723  1.00 11.22           N  
ATOM    127  CA  LEU A   9      10.918  -5.862  36.058  1.00 14.51           C  
ATOM    128  C   LEU A   9       9.414  -6.056  36.146  1.00 13.53           C  
ATOM    129  O   LEU A   9       8.859  -6.959  35.508  1.00 13.37           O  
ATOM    130  CB  LEU A   9      11.619  -7.068  36.685  1.00 20.72           C  
ATOM    131  CG  LEU A   9      13.149  -7.071  36.624  1.00 31.47           C  
ATOM    132  CD1 LEU A   9      13.663  -8.228  37.419  1.00 32.26           C  
ATOM    133  CD2 LEU A   9      13.652  -7.161  35.202  1.00 22.26           C  
ATOM    134  H   LEU A   9      11.529  -4.716  37.550  1.00 13.46           H  
ATOM    135  HA  LEU A   9      11.166  -5.818  35.121  1.00 17.41           H  
ATOM    136  HB2 LEU A   9      11.368  -7.113  37.621  1.00 24.87           H  
ATOM    137  HB3 LEU A   9      11.311  -7.869  36.232  1.00 24.87           H  
ATOM    138  HG  LEU A   9      13.490  -6.253  37.018  1.00 37.76           H  
ATOM    139 HD11 LEU A   9      14.632  -8.232  37.381  1.00 38.71           H  
ATOM    140 HD12 LEU A   9      13.368  -8.135  38.338  1.00 38.71           H  
ATOM    141 HD13 LEU A   9      13.314  -9.051  37.041  1.00 38.71           H  
ATOM    142 HD21 LEU A   9      14.622  -7.159  35.210  1.00 26.71           H  
ATOM    143 HD22 LEU A   9      13.325  -7.982  34.803  1.00 26.71           H  
ATOM    144 HD23 LEU A   9      13.324  -6.396  34.703  1.00 26.71           H  
ATOM    145  N   SER A  10       8.766  -5.195  36.933  1.00 10.34           N  
ATOM    146  CA  SER A  10       7.314  -5.184  37.096  1.00  8.91           C  
ATOM    147  C   SER A  10       6.648  -4.371  36.013  1.00  7.07           C  
ATOM    148  O   SER A  10       6.970  -3.200  35.850  1.00  7.05           O  
ATOM    149  CB  SER A  10       6.981  -4.609  38.474  1.00  9.28           C  
ATOM    150  OG  SER A  10       5.680  -4.069  38.562  1.00 11.86           O  
ATOM    151  H   SER A  10       9.162  -4.590  37.398  1.00 12.41           H  
ATOM    152  HA  SER A  10       6.976  -6.092  37.051  1.00 10.69           H  
ATOM    153  HB2 SER A  10       7.063  -5.318  39.131  1.00 11.13           H  
ATOM    154  HB3 SER A  10       7.618  -3.906  38.676  1.00 11.13           H  
ATOM    155  HG  SER A  10       5.110  -4.664  38.399  1.00 14.24           H  
ATOM    156  N   THR A  11       5.703  -4.987  35.288  1.00  7.94           N  
ATOM    157  CA  THR A  11       4.975  -4.276  34.256  1.00  8.77           C  
ATOM    158  C   THR A  11       4.178  -3.107  34.822  1.00  8.00           C  
ATOM    159  O   THR A  11       4.111  -2.049  34.201  1.00  6.26           O  
ATOM    160  CB  THR A  11       4.009  -5.214  33.499  1.00  8.28           C  
ATOM    161  CG2 THR A  11       4.783  -6.104  32.552  1.00 13.53           C  
ATOM    162  OG1 THR A  11       3.326  -5.999  34.447  1.00 11.46           O  
ATOM    163  H   THR A  11       5.474  -5.811  35.381  1.00  9.52           H  
ATOM    164  HA  THR A  11       5.609  -3.920  33.614  1.00 10.53           H  
ATOM    165  HB  THR A  11       3.374  -4.689  32.987  1.00  9.94           H  
ATOM    166  HG1 THR A  11       2.793  -6.520  34.059  1.00 13.76           H  
ATOM    167 HG21 THR A  11       4.174  -6.692  32.078  1.00 16.23           H  
ATOM    168 HG22 THR A  11       5.264  -5.563  31.907  1.00 16.23           H  
ATOM    169 HG23 THR A  11       5.418  -6.643  33.049  1.00 16.23           H  
ATOM    170  N   ASN A  12       3.548  -3.288  35.989  1.00  6.77           N  
ATOM    171  CA  ASN A  12       2.784  -2.214  36.571  1.00  6.72           C  
ATOM    172  C   ASN A  12       3.701  -1.074  37.020  1.00  7.71           C  
ATOM    173  O   ASN A  12       3.316   0.092  36.919  1.00  7.77           O  
ATOM    174  CB  ASN A  12       1.924  -2.759  37.731  1.00  8.85           C  
ATOM    175  CG  ASN A  12       0.909  -3.799  37.248  1.00 13.09           C  
ATOM    176  ND2 ASN A  12       1.095  -5.075  37.615  1.00 16.07           N  
ATOM    177  OD1 ASN A  12      -0.008  -3.455  36.510  1.00  9.81           O  
ATOM    178  H   ASN A  12       3.554  -4.016  36.447  1.00  8.12           H  
ATOM    179  HA  ASN A  12       2.181  -1.859  35.898  1.00  8.07           H  
ATOM    180  HB2 ASN A  12       2.502  -3.182  38.386  1.00 10.62           H  
ATOM    181  HB3 ASN A  12       1.436  -2.027  38.139  1.00 10.62           H  
ATOM    182 HD21 ASN A  12       0.541  -5.681  37.358  1.00 19.28           H  
ATOM    183 HD22 ASN A  12       1.768  -5.288  38.106  1.00 19.28           H  
ATOM    184  N   THR A  13       4.942  -1.388  37.451  1.00  8.57           N  
ATOM    185  CA  THR A  13       5.873  -0.322  37.745  1.00  6.20           C  
ATOM    186  C   THR A  13       6.274   0.430  36.469  1.00  6.52           C  
ATOM    187  O   THR A  13       6.398   1.665  36.455  1.00  6.13           O  
ATOM    188  CB  THR A  13       7.127  -0.855  38.460  1.00  6.41           C  
ATOM    189  CG2 THR A  13       8.137   0.243  38.752  1.00  8.40           C  
ATOM    190  OG1 THR A  13       6.723  -1.474  39.677  1.00  7.59           O  
ATOM    191  H   THR A  13       5.244  -2.184  37.571  1.00 10.28           H  
ATOM    192  HA  THR A  13       5.441   0.312  38.339  1.00  7.44           H  
ATOM    193  HB  THR A  13       7.556  -1.517  37.895  1.00  7.70           H  
ATOM    194  HG1 THR A  13       6.197  -2.109  39.515  1.00  9.11           H  
ATOM    195 HG21 THR A  13       8.911  -0.130  39.201  1.00 10.07           H  
ATOM    196 HG22 THR A  13       8.423   0.659  37.923  1.00 10.07           H  
ATOM    197 HG23 THR A  13       7.737   0.919  39.321  1.00 10.07           H  
ATOM    198  N   GLN A  14       6.525  -0.335  35.417  1.00  7.44           N  
ATOM    199  CA  GLN A  14       6.871   0.247  34.108  1.00  7.70           C  
ATOM    200  C   GLN A  14       5.854   1.244  33.589  1.00  6.35           C  
ATOM    201  O   GLN A  14       6.234   2.265  32.987  1.00  6.32           O  
ATOM    202  CB  GLN A  14       7.051  -0.845  33.066  1.00  6.45           C  
ATOM    203  CG  GLN A  14       8.308  -1.681  33.294  1.00  8.36           C  
ATOM    204  CD  GLN A  14       8.271  -2.959  32.465  1.00 14.23           C  
ATOM    205  NE2 GLN A  14       9.190  -3.867  32.741  1.00 15.30           N  
ATOM    206  OE1 GLN A  14       7.439  -3.105  31.562  1.00 10.40           O  
ATOM    207  H   GLN A  14       6.504  -1.195  35.425  1.00  8.93           H  
ATOM    208  HA  GLN A  14       7.718   0.712  34.194  1.00  9.24           H  
ATOM    209  HB2 GLN A  14       6.286  -1.440  33.097  1.00  7.74           H  
ATOM    210  HB3 GLN A  14       7.118  -0.436  32.189  1.00  7.74           H  
ATOM    211  HG2 GLN A  14       9.088  -1.168  33.030  1.00 10.04           H  
ATOM    212  HG3 GLN A  14       8.367  -1.926  34.231  1.00 10.04           H  
ATOM    213 HE21 GLN A  14       9.768  -3.719  33.361  1.00 18.35           H  
ATOM    214 HE22 GLN A  14       9.211  -4.606  32.301  1.00 18.35           H  
ATOM    215  N   ARG A  15       4.563   0.974  33.852  1.00  6.54           N  
ATOM    216  CA  ARG A  15       3.489   1.864  33.438  1.00  4.71           C  
ATOM    217  C   ARG A  15       3.717   3.254  34.043  1.00  4.65           C  
ATOM    218  O   ARG A  15       3.568   4.254  33.365  1.00  6.79           O  
ATOM    219  CB  ARG A  15       2.128   1.298  33.873  1.00  4.71           C  
ATOM    220  CG  ARG A  15       0.962   2.096  33.329  1.00  6.28           C  
ATOM    221  CD  ARG A  15      -0.408   1.424  33.593  1.00  5.38           C  
ATOM    222  NE  ARG A  15      -0.445   0.148  32.900  1.00  7.66           N  
ATOM    223  CZ  ARG A  15      -0.373  -1.064  33.450  1.00  7.88           C  
ATOM    224  NH1 ARG A  15      -0.284  -1.272  34.759  1.00  4.51           N1+
ATOM    225  NH2 ARG A  15      -0.323  -2.131  32.663  1.00  9.80           N  
ATOM    226  H   ARG A  15       4.292   0.275  34.272  1.00  7.85           H  
ATOM    227  HA  ARG A  15       3.493   1.946  32.471  1.00  5.65           H  
ATOM    228  HB2 ARG A  15       2.046   0.388  33.549  1.00  5.65           H  
ATOM    229  HB3 ARG A  15       2.075   1.312  34.842  1.00  5.65           H  
ATOM    230  HG2 ARG A  15       0.953   2.969  33.751  1.00  7.54           H  
ATOM    231  HG3 ARG A  15       1.067   2.193  32.369  1.00  7.54           H  
ATOM    232  HD2 ARG A  15      -0.519   1.267  34.544  1.00  6.46           H  
ATOM    233  HD3 ARG A  15      -1.121   1.986  33.252  1.00  6.46           H  
ATOM    234  HE  ARG A  15      -0.521   0.178  32.044  1.00  9.20           H  
ATOM    235 HH11 ARG A  15      -0.284  -0.605  35.302  1.00  5.41           H  
ATOM    236 HH12 ARG A  15      -0.242  -2.075  35.065  1.00  5.41           H  
ATOM    237 HH21 ARG A  15      -0.389  -2.039  31.810  1.00 11.76           H  
ATOM    238 HH22 ARG A  15      -0.304  -2.918  33.009  1.00 11.76           H  
ATOM    239  N   VAL A  16       4.089   3.305  35.337  1.00  4.97           N  
ATOM    240  CA  VAL A  16       4.308   4.593  36.001  1.00  6.10           C  
ATOM    241  C   VAL A  16       5.577   5.263  35.510  1.00  5.06           C  
ATOM    242  O   VAL A  16       5.594   6.468  35.286  1.00  7.71           O  
ATOM    243  CB  VAL A  16       4.367   4.456  37.515  1.00  5.15           C  
ATOM    244  CG1 VAL A  16       4.549   5.820  38.146  1.00  5.61           C  
ATOM    245  CG2 VAL A  16       3.046   3.797  38.011  1.00  6.82           C  
ATOM    246  H   VAL A  16       4.216   2.618  35.839  1.00  5.96           H  
ATOM    247  HA  VAL A  16       3.565   5.179  35.789  1.00  7.32           H  
ATOM    248  HB  VAL A  16       5.114   3.890  37.767  1.00  6.18           H  
ATOM    249 HG11 VAL A  16       4.585   5.719  39.110  1.00  6.73           H  
ATOM    250 HG12 VAL A  16       5.376   6.209  37.822  1.00  6.73           H  
ATOM    251 HG13 VAL A  16       3.799   6.384  37.899  1.00  6.73           H  
ATOM    252 HG21 VAL A  16       3.080   3.709  38.976  1.00  8.19           H  
ATOM    253 HG22 VAL A  16       2.298   4.361  37.757  1.00  8.19           H  
ATOM    254 HG23 VAL A  16       2.956   2.923  37.601  1.00  8.19           H  
ATOM    255  N   LEU A  17       6.632   4.489  35.346  1.00  7.35           N  
ATOM    256  CA  LEU A  17       7.895   5.009  34.839  1.00  6.64           C  
ATOM    257  C   LEU A  17       7.665   5.699  33.498  1.00  6.88           C  
ATOM    258  O   LEU A  17       8.199   6.768  33.268  1.00  8.40           O  
ATOM    259  CB  LEU A  17       8.945   3.916  34.663  1.00  9.06           C  
ATOM    260  CG  LEU A  17       9.512   3.339  35.959  1.00  9.26           C  
ATOM    261  CD1 LEU A  17      10.220   2.004  35.694  1.00  7.49           C  
ATOM    262  CD2 LEU A  17      10.420   4.317  36.657  1.00  9.26           C  
ATOM    263  H   LEU A  17       6.647   3.647  35.523  1.00  8.82           H  
ATOM    264  HA  LEU A  17       8.243   5.666  35.462  1.00  7.97           H  
ATOM    265  HB2 LEU A  17       8.546   3.184  34.168  1.00 10.87           H  
ATOM    266  HB3 LEU A  17       9.688   4.282  34.158  1.00 10.87           H  
ATOM    267  HG  LEU A  17       8.771   3.157  36.558  1.00 11.11           H  
ATOM    268 HD11 LEU A  17      10.570   1.661  36.531  1.00  8.99           H  
ATOM    269 HD12 LEU A  17       9.582   1.377  35.319  1.00  8.99           H  
ATOM    270 HD13 LEU A  17      10.946   2.152  35.067  1.00  8.99           H  
ATOM    271 HD21 LEU A  17      10.755   3.911  37.471  1.00 11.11           H  
ATOM    272 HD22 LEU A  17      11.158   4.538  36.068  1.00 11.11           H  
ATOM    273 HD23 LEU A  17       9.916   5.118  36.870  1.00 11.11           H  
ATOM    274  N   ALA A  18       6.839   5.108  32.632  1.00  6.42           N  
ATOM    275  CA  ALA A  18       6.555   5.709  31.353  1.00  8.06           C  
ATOM    276  C   ALA A  18       5.944   7.104  31.530  1.00  6.58           C  
ATOM    277  O   ALA A  18       6.380   8.075  30.878  1.00  5.95           O  
ATOM    278  CB  ALA A  18       5.638   4.827  30.525  1.00  5.41           C  
ATOM    279  H   ALA A  18       6.437   4.360  32.770  1.00  7.70           H  
ATOM    280  HA  ALA A  18       7.387   5.811  30.865  1.00  9.67           H  
ATOM    281  HB1 ALA A  18       5.468   5.261  29.674  1.00  6.49           H  
ATOM    282  HB2 ALA A  18       6.070   3.971  30.380  1.00  6.49           H  
ATOM    283  HB3 ALA A  18       4.804   4.701  31.005  1.00  6.49           H  
ATOM    284  N   THR A  19       4.963   7.237  32.421  1.00  5.88           N  
ATOM    285  CA  THR A  19       4.347   8.542  32.630  1.00  5.58           C  
ATOM    286  C   THR A  19       5.354   9.530  33.237  1.00  7.99           C  
ATOM    287  O   THR A  19       5.421  10.692  32.856  1.00  7.83           O  
ATOM    288  CB  THR A  19       3.058   8.387  33.513  1.00  4.87           C  
ATOM    289  CG2 THR A  19       2.405   9.731  33.702  1.00  6.37           C  
ATOM    290  OG1 THR A  19       2.193   7.500  32.804  1.00  7.60           O  
ATOM    291  H   THR A  19       4.644   6.603  32.906  1.00  7.05           H  
ATOM    292  HA  THR A  19       4.072   8.896  31.770  1.00  6.70           H  
ATOM    293  HB  THR A  19       3.286   8.015  34.379  1.00  5.85           H  
ATOM    294  HG1 THR A  19       1.484   7.383  33.237  1.00  9.12           H  
ATOM    295 HG21 THR A  19       1.608   9.638  34.247  1.00  7.64           H  
ATOM    296 HG22 THR A  19       3.020  10.339  34.142  1.00  7.64           H  
ATOM    297 HG23 THR A  19       2.157  10.102  32.841  1.00  7.64           H  
ATOM    298  N   LEU A  20       6.161   9.072  34.175  1.00  7.16           N  
ATOM    299  CA  LEU A  20       7.171   9.918  34.823  1.00  7.86           C  
ATOM    300  C   LEU A  20       8.162  10.476  33.778  1.00  9.35           C  
ATOM    301  O   LEU A  20       8.468  11.676  33.786  1.00  9.06           O  
ATOM    302  CB  LEU A  20       7.947   9.138  35.899  1.00  7.58           C  
ATOM    303  CG  LEU A  20       7.145   8.948  37.168  1.00  6.46           C  
ATOM    304  CD1 LEU A  20       7.749   7.850  37.942  1.00  7.20           C  
ATOM    305  CD2 LEU A  20       7.083  10.258  38.011  1.00  9.22           C  
ATOM    306  H   LEU A  20       6.151   8.262  34.464  1.00  8.59           H  
ATOM    307  HA  LEU A  20       6.730  10.668  35.252  1.00  9.43           H  
ATOM    308  HB2 LEU A  20       8.174   8.261  35.553  1.00  9.09           H  
ATOM    309  HB3 LEU A  20       8.754   9.626  36.124  1.00  9.09           H  
ATOM    310  HG  LEU A  20       6.238   8.692  36.938  1.00  7.75           H  
ATOM    311 HD11 LEU A  20       7.240   7.722  38.758  1.00  8.64           H  
ATOM    312 HD12 LEU A  20       7.730   7.040  37.408  1.00  8.64           H  
ATOM    313 HD13 LEU A  20       8.666   8.083  38.157  1.00  8.64           H  
ATOM    314 HD21 LEU A  20       6.562  10.093  38.813  1.00 11.06           H  
ATOM    315 HD22 LEU A  20       7.986  10.521  38.251  1.00 11.06           H  
ATOM    316 HD23 LEU A  20       6.665  10.954  37.482  1.00 11.06           H  
ATOM    317  N   TYR A  21       8.577   9.628  32.852  1.00  7.18           N  
ATOM    318  CA  TYR A  21       9.503  10.110  31.796  1.00  8.29           C  
ATOM    319  C   TYR A  21       8.796  11.035  30.808  1.00 10.68           C  
ATOM    320  O   TYR A  21       9.361  12.031  30.367  1.00 11.97           O  
ATOM    321  CB  TYR A  21      10.181   8.939  31.054  1.00 14.60           C  
ATOM    322  CG  TYR A  21      11.273   8.249  31.891  1.00 10.19           C  
ATOM    323  CD1 TYR A  21      12.356   8.968  32.406  1.00 10.20           C  
ATOM    324  CD2 TYR A  21      11.218   6.881  32.123  1.00  9.19           C  
ATOM    325  CE1 TYR A  21      13.338   8.333  33.144  1.00 13.73           C  
ATOM    326  CE2 TYR A  21      12.167   6.251  32.872  1.00 11.52           C  
ATOM    327  CZ  TYR A  21      13.231   6.986  33.371  1.00 13.99           C  
ATOM    328  OH  TYR A  21      14.195   6.342  34.101  1.00 21.13           O  
ATOM    329  H   TYR A  21       8.357   8.798  32.798  1.00  8.62           H  
ATOM    330  HA  TYR A  21      10.206  10.627  32.222  1.00  9.95           H  
ATOM    331  HB2 TYR A  21       9.509   8.276  30.832  1.00 17.52           H  
ATOM    332  HB3 TYR A  21      10.593   9.276  30.243  1.00 17.52           H  
ATOM    333  HD1 TYR A  21      12.417   9.883  32.250  1.00 12.23           H  
ATOM    334  HD2 TYR A  21      10.500   6.391  31.792  1.00 11.03           H  
ATOM    335  HE1 TYR A  21      14.053   8.815  33.493  1.00 16.47           H  
ATOM    336  HE2 TYR A  21      12.116   5.334  33.022  1.00 13.82           H  
ATOM    337  HH  TYR A  21      14.786   6.888  34.343  1.00 25.35           H  
ATOM    338  N   GLU A  22       7.562  10.727  30.440  1.00  6.73           N  
ATOM    339  CA  GLU A  22       6.820  11.611  29.527  1.00  8.49           C  
ATOM    340  C   GLU A  22       6.663  12.998  30.133  1.00 11.04           C  
ATOM    341  O   GLU A  22       6.785  14.012  29.461  1.00 10.77           O  
ATOM    342  CB  GLU A  22       5.433  11.057  29.216  1.00  7.18           C  
ATOM    343  CG  GLU A  22       5.354   9.830  28.344  1.00  9.32           C  
ATOM    344  CD  GLU A  22       5.571  10.078  26.831  1.00  6.42           C  
ATOM    345  OE1 GLU A  22       5.592  11.239  26.357  1.00 12.40           O  
ATOM    346  OE2 GLU A  22       5.746   9.079  26.143  1.00 10.32           O1-
ATOM    347  H   GLU A  22       7.131  10.027  30.693  1.00  8.08           H  
ATOM    348  HA  GLU A  22       7.309  11.695  28.694  1.00 10.18           H  
ATOM    349  HB2 GLU A  22       5.003  10.836  30.057  1.00  8.62           H  
ATOM    350  HB3 GLU A  22       4.924  11.754  28.773  1.00  8.62           H  
ATOM    351  HG2 GLU A  22       6.033   9.201  28.636  1.00 11.19           H  
ATOM    352  HG3 GLU A  22       4.476   9.432  28.451  1.00 11.19           H  
ATOM    353  N   LYS A  23       6.336  13.035  31.414  1.00  9.70           N  
ATOM    354  CA  LYS A  23       6.080  14.297  32.080  1.00 11.57           C  
ATOM    355  C   LYS A  23       7.347  15.008  32.584  1.00 13.70           C  
ATOM    356  O   LYS A  23       7.244  16.086  33.152  1.00 13.04           O  
ATOM    357  CB  LYS A  23       5.118  14.071  33.266  1.00  8.15           C  
ATOM    358  CG  LYS A  23       3.736  13.518  32.868  1.00  8.46           C  
ATOM    359  CD  LYS A  23       3.031  14.317  31.833  1.00  8.79           C  
ATOM    360  CE  LYS A  23       2.872  15.777  32.283  1.00  9.82           C  
ATOM    361  NZ  LYS A  23       2.198  16.607  31.279  1.00 11.62           N1+
ATOM    362  H   LYS A  23       6.256  12.344  31.919  1.00 11.64           H  
ATOM    363  HA  LYS A  23       5.640  14.893  31.454  1.00 13.89           H  
ATOM    364  HB2 LYS A  23       5.524  13.437  33.878  1.00  9.78           H  
ATOM    365  HB3 LYS A  23       4.978  14.918  33.717  1.00  9.78           H  
ATOM    366  HG2 LYS A  23       3.849  12.620  32.520  1.00 10.15           H  
ATOM    367  HG3 LYS A  23       3.172  13.494  33.657  1.00 10.15           H  
ATOM    368  HD2 LYS A  23       3.545  14.304  31.011  1.00 10.55           H  
ATOM    369  HD3 LYS A  23       2.148  13.945  31.685  1.00 10.55           H  
ATOM    370  HE2 LYS A  23       2.345  15.802  33.096  1.00 11.79           H  
ATOM    371  HE3 LYS A  23       3.750  16.155  32.445  1.00 11.79           H  
ATOM    372  HZ1 LYS A  23       1.384  16.286  31.116  1.00 13.94           H  
ATOM    373  HZ2 LYS A  23       2.125  17.444  31.575  1.00 13.94           H  
ATOM    374  HZ3 LYS A  23       2.665  16.609  30.521  1.00 13.94           H  
ATOM    375  N   GLU A  24       8.514  14.409  32.356  1.00 10.58           N  
ATOM    376  CA  GLU A  24       9.811  14.951  32.786  1.00 14.07           C  
ATOM    377  C   GLU A  24       9.872  15.290  34.279  1.00 19.00           C  
ATOM    378  O   GLU A  24      10.469  16.287  34.686  1.00 15.76           O  
ATOM    379  CB  GLU A  24      10.144  16.171  31.923  1.00 12.34           C  
ATOM    380  CG  GLU A  24      10.149  15.809  30.463  1.00 16.95           C  
ATOM    381  CD  GLU A  24      10.425  16.980  29.552  1.00 32.89           C  
ATOM    382  OE1 GLU A  24      10.627  18.097  30.061  1.00 43.94           O  
ATOM    383  OE2 GLU A  24      10.413  16.775  28.323  1.00 36.49           O1-
ATOM    384  H   GLU A  24       8.586  13.660  31.939  1.00 12.69           H  
ATOM    385  HA  GLU A  24      10.491  14.282  32.615  1.00 16.89           H  
ATOM    386  HB2 GLU A  24       9.476  16.860  32.065  1.00 14.81           H  
ATOM    387  HB3 GLU A  24      11.025  16.502  32.159  1.00 14.81           H  
ATOM    388  HG2 GLU A  24      10.836  15.143  30.307  1.00 20.35           H  
ATOM    389  HG3 GLU A  24       9.280  15.448  30.227  1.00 20.35           H  
ATOM    390  N   VAL A  25       9.278  14.422  35.091  1.00  9.93           N  
ATOM    391  CA  VAL A  25       9.231  14.605  36.544  1.00 12.24           C  
ATOM    392  C   VAL A  25      10.427  13.942  37.156  1.00 15.90           C  
ATOM    393  O   VAL A  25      10.668  12.769  36.924  1.00 14.41           O  
ATOM    394  CB  VAL A  25       7.900  14.018  37.102  1.00 15.43           C  
ATOM    395  CG1 VAL A  25       7.904  13.955  38.641  1.00 13.87           C  
ATOM    396  CG2 VAL A  25       6.718  14.834  36.565  1.00 15.83           C  
ATOM    397  H   VAL A  25       8.887  13.705  34.822  1.00 11.92           H  
ATOM    398  HA  VAL A  25       9.262  15.551  36.754  1.00 14.69           H  
ATOM    399  HB  VAL A  25       7.801  13.111  36.773  1.00 18.51           H  
ATOM    400 HG11 VAL A  25       7.061  13.585  38.944  1.00 16.64           H  
ATOM    401 HG12 VAL A  25       8.637  13.390  38.931  1.00 16.64           H  
ATOM    402 HG13 VAL A  25       8.018  14.852  38.992  1.00 16.64           H  
ATOM    403 HG21 VAL A  25       5.893  14.464  36.916  1.00 18.99           H  
ATOM    404 HG22 VAL A  25       6.815  15.756  36.852  1.00 18.99           H  
ATOM    405 HG23 VAL A  25       6.716  14.787  35.597  1.00 18.99           H  
ATOM    406  N   GLU A  26      11.209  14.698  37.921  1.00 16.51           N  
ATOM    407  CA  GLU A  26      12.317  14.132  38.673  1.00 16.15           C  
ATOM    408  C   GLU A  26      11.788  13.113  39.683  1.00 18.69           C  
ATOM    409  O   GLU A  26      10.865  13.394  40.445  1.00 17.33           O  
ATOM    410  CB  GLU A  26      13.077  15.211  39.444  1.00 28.64           C  
ATOM    411  CG  GLU A  26      13.957  16.138  38.638  1.00 49.28           C  
ATOM    412  CD  GLU A  26      14.788  17.075  39.546  1.00 62.06           C  
ATOM    413  OE1 GLU A  26      14.820  16.856  40.792  1.00 42.88           O  
ATOM    414  OE2 GLU A  26      15.406  18.023  39.006  1.00 63.60           O1-
ATOM    415  H   GLU A  26      11.115  15.547  38.020  1.00 19.82           H  
ATOM    416  HA  GLU A  26      12.932  13.685  38.070  1.00 19.38           H  
ATOM    417  HB2 GLU A  26      12.429  15.764  39.907  1.00 34.37           H  
ATOM    418  HB3 GLU A  26      13.646  14.772  40.096  1.00 34.37           H  
ATOM    419  HG2 GLU A  26      14.572  15.610  38.104  1.00 59.14           H  
ATOM    420  HG3 GLU A  26      13.401  16.687  38.063  1.00 59.14           H  
ATOM    421  N   PHE A  27      12.390  11.941  39.703  1.00 12.58           N  
ATOM    422  CA  PHE A  27      11.988  10.922  40.661  1.00 13.23           C  
ATOM    423  C   PHE A  27      13.151  10.026  41.012  1.00 16.91           C  
ATOM    424  O   PHE A  27      14.191   9.988  40.339  1.00 12.56           O  
ATOM    425  CB  PHE A  27      10.818  10.092  40.092  1.00 13.72           C  
ATOM    426  CG  PHE A  27      11.225   9.186  38.990  1.00 11.96           C  
ATOM    427  CD1 PHE A  27      11.248   9.661  37.693  1.00 13.19           C  
ATOM    428  CD2 PHE A  27      11.569   7.860  39.226  1.00 14.05           C  
ATOM    429  CE1 PHE A  27      11.638   8.872  36.681  1.00 13.61           C  
ATOM    430  CE2 PHE A  27      11.949   7.069  38.210  1.00 14.68           C  
ATOM    431  CZ  PHE A  27      11.975   7.580  36.918  1.00 14.66           C  
ATOM    432  H   PHE A  27      13.029  11.708  39.178  1.00 15.10           H  
ATOM    433  HA  PHE A  27      11.684  11.353  41.475  1.00 15.88           H  
ATOM    434  HB2 PHE A  27      10.443   9.548  40.803  1.00 16.47           H  
ATOM    435  HB3 PHE A  27      10.143  10.697  39.747  1.00 16.47           H  
ATOM    436  HD1 PHE A  27      11.026  10.548  37.524  1.00 15.82           H  
ATOM    437  HD2 PHE A  27      11.557   7.525  40.094  1.00 16.86           H  
ATOM    438  HE1 PHE A  27      11.651   9.204  35.813  1.00 16.33           H  
ATOM    439  HE2 PHE A  27      12.183   6.183  38.368  1.00 17.61           H  
ATOM    440  HZ  PHE A  27      12.231   7.033  36.210  1.00 17.59           H  
ATOM    441  N   GLU A  28      12.975   9.299  42.098  1.00 14.13           N  
ATOM    442  CA  GLU A  28      13.907   8.248  42.462  1.00 11.87           C  
ATOM    443  C   GLU A  28      13.163   6.941  42.665  1.00 12.78           C  
ATOM    444  O   GLU A  28      12.074   6.893  43.307  1.00 11.84           O  
ATOM    445  CB  GLU A  28      14.668   8.642  43.719  1.00 20.72           C  
ATOM    446  CG  GLU A  28      15.583   9.835  43.460  1.00 26.06           C  
ATOM    447  CD  GLU A  28      16.199  10.391  44.744  1.00 43.13           C  
ATOM    448  OE1 GLU A  28      16.169   9.684  45.773  1.00 35.30           O  
ATOM    449  OE2 GLU A  28      16.695  11.540  44.723  1.00 41.09           O1-
ATOM    450  H   GLU A  28      12.320   9.393  42.646  1.00 16.96           H  
ATOM    451  HA  GLU A  28      14.548   8.125  41.744  1.00 14.25           H  
ATOM    452  HB2 GLU A  28      14.037   8.887  44.413  1.00 24.87           H  
ATOM    453  HB3 GLU A  28      15.216   7.895  44.010  1.00 24.87           H  
ATOM    454  HG2 GLU A  28      16.306   9.559  42.875  1.00 31.27           H  
ATOM    455  HG3 GLU A  28      15.069  10.544  43.042  1.00 31.27           H  
ATOM    456  N   LEU A  29      13.689   5.911  42.030  1.00 11.11           N  
ATOM    457  CA  LEU A  29      13.266   4.557  42.273  1.00  8.96           C  
ATOM    458  C   LEU A  29      13.739   4.035  43.627  1.00 12.95           C  
ATOM    459  O   LEU A  29      14.891   4.229  44.032  1.00 14.33           O  
ATOM    460  CB  LEU A  29      13.743   3.642  41.161  1.00  9.58           C  
ATOM    461  CG  LEU A  29      13.088   2.289  40.989  1.00 29.34           C  
ATOM    462  CD1 LEU A  29      11.643   2.461  40.568  1.00 18.09           C  
ATOM    463  CD2 LEU A  29      13.853   1.530  39.927  1.00 34.38           C  
ATOM    464  H   LEU A  29      14.309   5.977  41.438  1.00 13.33           H  
ATOM    465  HA  LEU A  29      12.296   4.533  42.275  1.00 10.75           H  
ATOM    466  HB2 LEU A  29      13.629   4.116  40.322  1.00 11.50           H  
ATOM    467  HB3 LEU A  29      14.689   3.478  41.301  1.00 11.50           H  
ATOM    468  HG  LEU A  29      13.121   1.793  41.821  1.00 35.21           H  
ATOM    469 HD11 LEU A  29      11.239   1.585  40.463  1.00 21.71           H  
ATOM    470 HD12 LEU A  29      11.173   2.962  41.253  1.00 21.71           H  
ATOM    471 HD13 LEU A  29      11.615   2.943  39.727  1.00 21.71           H  
ATOM    472 HD21 LEU A  29      13.444   0.659  39.805  1.00 41.25           H  
ATOM    473 HD22 LEU A  29      13.820   2.031  39.097  1.00 41.25           H  
ATOM    474 HD23 LEU A  29      14.774   1.427  40.215  1.00 41.25           H  
ATOM    475  N   VAL A  30      12.817   3.406  44.347  1.00 11.08           N  
ATOM    476  CA  VAL A  30      13.129   2.703  45.582  1.00  8.82           C  
ATOM    477  C   VAL A  30      12.860   1.262  45.274  1.00 10.70           C  
ATOM    478  O   VAL A  30      11.710   0.813  45.092  1.00 12.85           O  
ATOM    479  CB  VAL A  30      12.329   3.200  46.829  1.00 12.28           C  
ATOM    480  CG1 VAL A  30      12.744   2.427  48.082  1.00 12.50           C  
ATOM    481  CG2 VAL A  30      12.537   4.663  47.031  1.00 15.15           C  
ATOM    482  H   VAL A  30      11.984   3.372  44.134  1.00 13.29           H  
ATOM    483  HA  VAL A  30      14.075   2.800  45.773  1.00 10.58           H  
ATOM    484  HB  VAL A  30      11.382   3.048  46.681  1.00 14.74           H  
ATOM    485 HG11 VAL A  30      12.234   2.755  48.839  1.00 15.00           H  
ATOM    486 HG12 VAL A  30      12.564   1.484  47.945  1.00 15.00           H  
ATOM    487 HG13 VAL A  30      13.692   2.565  48.237  1.00 15.00           H  
ATOM    488 HG21 VAL A  30      12.032   4.949  47.808  1.00 18.18           H  
ATOM    489 HG22 VAL A  30      13.482   4.830  47.169  1.00 18.18           H  
ATOM    490 HG23 VAL A  30      12.228   5.137  46.242  1.00 18.18           H  
ATOM    491  N   ASN A  31      13.936   0.516  45.144  1.00  9.07           N  
ATOM    492  CA  ASN A  31      13.817  -0.876  44.735  1.00 11.46           C  
ATOM    493  C   ASN A  31      13.186  -1.771  45.773  1.00 19.52           C  
ATOM    494  O   ASN A  31      13.485  -1.725  46.965  1.00 21.13           O  
ATOM    495  CB  ASN A  31      15.172  -1.483  44.331  1.00 20.58           C  
ATOM    496  CG  ASN A  31      14.996  -2.876  43.773  1.00 27.50           C  
ATOM    497  ND2 ASN A  31      15.179  -3.891  44.619  1.00 33.71           N  
ATOM    498  OD1 ASN A  31      14.568  -3.036  42.638  1.00 26.81           O  
ATOM    499  H   ASN A  31      14.741   0.782  45.283  1.00 10.88           H  
ATOM    500  HA  ASN A  31      13.247  -0.908  43.951  1.00 13.76           H  
ATOM    501  HB2 ASN A  31      15.581  -0.929  43.647  1.00 24.70           H  
ATOM    502  HB3 ASN A  31      15.746  -1.536  45.111  1.00 24.70           H  
ATOM    503 HD21 ASN A  31      15.089  -4.701  44.344  1.00 40.45           H  
ATOM    504 HD22 ASN A  31      15.387  -3.736  45.439  1.00 40.45           H  
ATOM    505  N   VAL A  32      12.264  -2.579  45.293  1.00 11.78           N  
ATOM    506  CA  VAL A  32      11.591  -3.555  46.116  1.00  9.11           C  
ATOM    507  C   VAL A  32      11.945  -4.935  45.595  1.00 15.21           C  
ATOM    508  O   VAL A  32      11.727  -5.279  44.430  1.00 17.75           O  
ATOM    509  CB  VAL A  32      10.030  -3.352  46.136  1.00 11.37           C  
ATOM    510  CG1 VAL A  32       9.303  -4.459  47.003  1.00 12.10           C  
ATOM    511  CG2 VAL A  32       9.698  -1.950  46.593  1.00  9.80           C  
ATOM    512  H   VAL A  32      12.006  -2.581  44.473  1.00 14.14           H  
ATOM    513  HA  VAL A  32      11.917  -3.482  47.027  1.00 10.93           H  
ATOM    514  HB  VAL A  32       9.702  -3.440  45.227  1.00 13.65           H  
ATOM    515 HG11 VAL A  32       8.347  -4.295  46.987  1.00 14.52           H  
ATOM    516 HG12 VAL A  32       9.496  -5.332  46.626  1.00 14.52           H  
ATOM    517 HG13 VAL A  32       9.632  -4.413  47.914  1.00 14.52           H  
ATOM    518 HG21 VAL A  32       8.735  -1.840  46.600  1.00 11.76           H  
ATOM    519 HG22 VAL A  32      10.053  -1.817  47.486  1.00 11.76           H  
ATOM    520 HG23 VAL A  32      10.100  -1.315  45.979  1.00 11.76           H  
ATOM    521  N   ASN A  33      12.513  -5.734  46.477  1.00 17.95           N  
ATOM    522  CA  ASN A  33      13.011  -7.053  46.098  1.00 24.29           C  
ATOM    523  C   ASN A  33      11.893  -8.078  46.174  1.00 24.04           C  
ATOM    524  O   ASN A  33      11.567  -8.581  47.239  1.00 18.67           O  
ATOM    525  CB  ASN A  33      14.181  -7.441  47.015  1.00 26.35           C  
ATOM    526  CG  ASN A  33      14.908  -8.671  46.552  1.00 25.88           C  
ATOM    527  ND2 ASN A  33      16.176  -8.777  46.964  1.00 39.94           N  
ATOM    528  OD1 ASN A  33      14.349  -9.531  45.849  1.00 28.77           O  
ATOM    529  H   ASN A  33      12.625  -5.540  47.308  1.00 21.54           H  
ATOM    530  HA  ASN A  33      13.336  -7.023  45.185  1.00 29.14           H  
ATOM    531  HB2 ASN A  33      14.818  -6.709  47.040  1.00 31.62           H  
ATOM    532  HB3 ASN A  33      13.840  -7.613  47.906  1.00 31.62           H  
ATOM    533 HD21 ASN A  33      16.648  -9.459  46.734  1.00 47.93           H  
ATOM    534 HD22 ASN A  33      16.520  -8.164  47.459  1.00 47.93           H  
ATOM    535  N   LEU A  34      11.300  -8.371  45.030  1.00 17.52           N  
ATOM    536  CA  LEU A  34      10.135  -9.232  44.961  1.00 24.87           C  
ATOM    537  C   LEU A  34      10.518 -10.674  45.288  1.00 21.72           C  
ATOM    538  O   LEU A  34       9.729 -11.400  45.903  1.00 21.77           O  
ATOM    539  CB  LEU A  34       9.523  -9.140  43.574  1.00 29.02           C  
ATOM    540  CG  LEU A  34       9.185  -7.687  43.152  1.00 32.75           C  
ATOM    541  CD1 LEU A  34       8.827  -7.533  41.661  1.00 29.87           C  
ATOM    542  CD2 LEU A  34       8.049  -7.200  44.008  1.00 20.21           C  
ATOM    543  H   LEU A  34      11.560  -8.077  44.264  1.00 21.02           H  
ATOM    544  HA  LEU A  34       9.476  -8.935  45.608  1.00 29.84           H  
ATOM    545  HB2 LEU A  34      10.150  -9.500  42.928  1.00 34.82           H  
ATOM    546  HB3 LEU A  34       8.700  -9.654  43.559  1.00 34.82           H  
ATOM    547  HG  LEU A  34       9.954  -7.123  43.332  1.00 39.30           H  
ATOM    548 HD11 LEU A  34       8.630  -6.601  41.478  1.00 35.84           H  
ATOM    549 HD12 LEU A  34       9.581  -7.824  41.124  1.00 35.84           H  
ATOM    550 HD13 LEU A  34       8.051  -8.080  41.465  1.00 35.84           H  
ATOM    551 HD21 LEU A  34       7.829  -6.290  43.752  1.00 24.26           H  
ATOM    552 HD22 LEU A  34       7.281  -7.777  43.871  1.00 24.26           H  
ATOM    553 HD23 LEU A  34       8.321  -7.225  44.938  1.00 24.26           H  
ATOM    554  N   GLY A  35      11.719 -11.074  44.853  1.00 25.69           N  
ATOM    555  CA  GLY A  35      12.194 -12.436  45.049  1.00 27.94           C  
ATOM    556  C   GLY A  35      12.345 -12.748  46.529  1.00 26.77           C  
ATOM    557  O   GLY A  35      12.178 -13.874  46.968  1.00 29.08           O  
ATOM    558  H   GLY A  35      12.277 -10.566  44.440  1.00 30.83           H  
ATOM    559  HA2 GLY A  35      11.564 -13.063  44.660  1.00 33.53           H  
ATOM    560  HA3 GLY A  35      13.055 -12.550  44.617  1.00 33.53           H  
ATOM    561  N   ALA A  36      12.667 -11.719  47.291  1.00 19.65           N  
ATOM    562  CA  ALA A  36      12.825 -11.803  48.745  1.00 21.43           C  
ATOM    563  C   ALA A  36      11.520 -11.522  49.470  1.00 20.18           C  
ATOM    564  O   ALA A  36      11.480 -11.506  50.700  1.00 23.30           O  
ATOM    565  CB  ALA A  36      13.847 -10.853  49.185  1.00 20.81           C  
ATOM    566  H   ALA A  36      12.806 -10.928  46.984  1.00 23.58           H  
ATOM    567  HA  ALA A  36      13.118 -12.696  48.983  1.00 25.71           H  
ATOM    568  HB1 ALA A  36      13.944 -10.917  50.148  1.00 24.97           H  
ATOM    569  HB2 ALA A  36      14.688 -11.071  48.752  1.00 24.97           H  
ATOM    570  HB3 ALA A  36      13.571  -9.956  48.938  1.00 24.97           H  
ATOM    571  N   GLY A  37      10.453 -11.309  48.704  1.00 17.54           N  
ATOM    572  CA  GLY A  37       9.165 -11.030  49.281  1.00 18.30           C  
ATOM    573  C   GLY A  37       8.999  -9.700  49.989  1.00 19.12           C  
ATOM    574  O   GLY A  37       8.128  -9.545  50.841  1.00 19.41           O  
ATOM    575  H   GLY A  37      10.459 -11.324  47.844  1.00 21.04           H  
ATOM    576  HA2 GLY A  37       8.498 -11.070  48.578  1.00 21.96           H  
ATOM    577  HA3 GLY A  37       8.958 -11.729  49.922  1.00 21.96           H  
ATOM    578  N   GLU A  38       9.814  -8.716  49.640  1.00 19.83           N  
ATOM    579  CA  GLU A  38       9.721  -7.426  50.301  1.00 12.69           C  
ATOM    580  C   GLU A  38       8.424  -6.689  50.044  1.00 12.68           C  
ATOM    581  O   GLU A  38       8.050  -5.844  50.836  1.00 13.54           O  
ATOM    582  CB  GLU A  38      10.886  -6.551  49.870  1.00 18.03           C  
ATOM    583  CG  GLU A  38      12.246  -7.071  50.363  1.00 27.02           C  
ATOM    584  CD  GLU A  38      13.399  -6.164  49.968  1.00 39.79           C  
ATOM    585  OE1 GLU A  38      13.215  -5.345  49.034  1.00 20.16           O  
ATOM    586  OE2 GLU A  38      14.492  -6.275  50.589  1.00 25.07           O1-
ATOM    587  H   GLU A  38      10.420  -8.768  49.032  1.00 23.80           H  
ATOM    588  HA  GLU A  38       9.795  -7.564  51.258  1.00 15.22           H  
ATOM    589  HB2 GLU A  38      10.912  -6.516  48.901  1.00 21.64           H  
ATOM    590  HB3 GLU A  38      10.759  -5.659  50.229  1.00 21.64           H  
ATOM    591  HG2 GLU A  38      12.230  -7.131  51.331  1.00 32.42           H  
ATOM    592  HG3 GLU A  38      12.407  -7.947  49.979  1.00 32.42           H  
ATOM    593  N   HIS A  39       7.731  -7.023  48.962  1.00 14.99           N  
ATOM    594  CA  HIS A  39       6.456  -6.369  48.670  1.00 15.89           C  
ATOM    595  C   HIS A  39       5.355  -6.814  49.626  1.00 14.16           C  
ATOM    596  O   HIS A  39       4.289  -6.204  49.693  1.00 12.34           O  
ATOM    597  CB  HIS A  39       6.028  -6.638  47.234  1.00 12.91           C  
ATOM    598  CG  HIS A  39       5.976  -8.088  46.873  1.00 17.77           C  
ATOM    599  CD2 HIS A  39       4.964  -8.847  46.400  1.00 22.15           C  
ATOM    600  ND1 HIS A  39       7.070  -8.926  46.980  1.00 19.07           N  
ATOM    601  CE1 HIS A  39       6.736 -10.134  46.558  1.00 27.39           C  
ATOM    602  NE2 HIS A  39       5.458 -10.114  46.212  1.00 21.90           N  
ATOM    603  H   HIS A  39       7.970  -7.616  48.387  1.00 17.98           H  
ATOM    604  HA  HIS A  39       6.567  -5.411  48.772  1.00 19.06           H  
ATOM    605  HB2 HIS A  39       5.141  -6.267  47.099  1.00 15.49           H  
ATOM    606  HB3 HIS A  39       6.658  -6.206  46.635  1.00 15.49           H  
ATOM    607  HD2 HIS A  39       4.097  -8.561  46.221  1.00 26.58           H  
ATOM    608  HE1 HIS A  39       7.293 -10.878  46.539  1.00 32.87           H  
ATOM    609  HE2 HIS A  39       5.009 -10.787  45.921  1.00 26.28           H  
ATOM    610  N   LYS A  40       5.614  -7.904  50.341  1.00 14.28           N  
ATOM    611  CA  LYS A  40       4.702  -8.387  51.375  1.00 14.91           C  
ATOM    612  C   LYS A  40       5.147  -8.057  52.796  1.00 13.81           C  
ATOM    613  O   LYS A  40       4.452  -8.379  53.775  1.00 21.06           O  
ATOM    614  CB  LYS A  40       4.543  -9.883  51.220  1.00 19.22           C  
ATOM    615  CG  LYS A  40       4.103 -10.288  49.835  1.00 23.88           C  
ATOM    616  CD  LYS A  40       2.720  -9.817  49.535  1.00 26.59           C  
ATOM    617  CE  LYS A  40       2.181 -10.542  48.325  1.00 25.39           C  
ATOM    618  NZ  LYS A  40       0.909  -9.928  47.831  1.00 27.64           N1+
ATOM    619  H   LYS A  40       6.319  -8.388  50.245  1.00 17.14           H  
ATOM    620  HA  LYS A  40       3.832  -7.980  51.236  1.00 17.90           H  
ATOM    621  HB2 LYS A  40       5.395 -10.311  51.401  1.00 23.06           H  
ATOM    622  HB3 LYS A  40       3.875 -10.196  51.850  1.00 23.06           H  
ATOM    623  HG2 LYS A  40       4.705  -9.897  49.182  1.00 28.66           H  
ATOM    624  HG3 LYS A  40       4.116 -11.256  49.765  1.00 28.66           H  
ATOM    625  HD2 LYS A  40       2.142 -10.005  50.291  1.00 31.90           H  
ATOM    626  HD3 LYS A  40       2.735  -8.866  49.345  1.00 31.90           H  
ATOM    627  HE2 LYS A  40       2.835 -10.500  47.610  1.00 30.46           H  
ATOM    628  HE3 LYS A  40       2.001 -11.465  48.560  1.00 30.46           H  
ATOM    629  HZ1 LYS A  40       0.614 -10.373  47.119  1.00 33.17           H  
ATOM    630  HZ2 LYS A  40       0.289  -9.958  48.469  1.00 33.17           H  
ATOM    631  HZ3 LYS A  40       1.049  -9.079  47.604  1.00 33.17           H  
ATOM    632  N   GLN A  41       6.260  -7.347  52.912  1.00 15.44           N  
ATOM    633  CA  GLN A  41       6.768  -6.920  54.189  1.00 12.29           C  
ATOM    634  C   GLN A  41       6.532  -5.424  54.472  1.00 14.79           C  
ATOM    635  O   GLN A  41       6.167  -4.648  53.582  1.00 11.41           O  
ATOM    636  CB  GLN A  41       8.266  -7.257  54.249  1.00 16.11           C  
ATOM    637  CG  GLN A  41       8.533  -8.722  53.950  1.00 23.79           C  
ATOM    638  CD  GLN A  41      10.013  -9.045  53.713  1.00 38.99           C  
ATOM    639  NE2 GLN A  41      10.313 -10.323  53.491  1.00 32.61           N  
ATOM    640  OE1 GLN A  41      10.866  -8.157  53.719  1.00 27.24           O  
ATOM    641  H   GLN A  41       6.744  -7.098  52.246  1.00 18.52           H  
ATOM    642  HA  GLN A  41       6.322  -7.426  54.886  1.00 14.75           H  
ATOM    643  HB2 GLN A  41       8.739  -6.723  53.591  1.00 19.33           H  
ATOM    644  HB3 GLN A  41       8.600  -7.064  55.139  1.00 19.33           H  
ATOM    645  HG2 GLN A  41       8.231  -9.255  54.702  1.00 28.55           H  
ATOM    646  HG3 GLN A  41       8.043  -8.973  53.151  1.00 28.55           H  
ATOM    647 HE21 GLN A  41       9.691 -10.916  53.486  1.00 39.13           H  
ATOM    648 HE22 GLN A  41      11.130 -10.555  53.352  1.00 39.13           H  
ATOM    649  N   GLU A  42       6.759  -5.022  55.732  1.00 11.28           N  
ATOM    650  CA  GLU A  42       6.848  -3.601  56.096  1.00  9.89           C  
ATOM    651  C   GLU A  42       8.204  -3.087  55.677  1.00 12.60           C  
ATOM    652  O   GLU A  42       9.208  -3.781  55.834  1.00 15.94           O  
ATOM    653  CB  GLU A  42       6.662  -3.368  57.609  1.00 14.18           C  
ATOM    654  CG  GLU A  42       5.250  -3.729  58.086  1.00 12.53           C  
ATOM    655  CD  GLU A  42       4.234  -2.631  57.808  1.00 15.56           C  
ATOM    656  OE1 GLU A  42       4.532  -1.685  57.043  1.00 11.11           O  
ATOM    657  OE2 GLU A  42       3.102  -2.678  58.372  1.00 18.49           O1-
ATOM    658  H   GLU A  42       6.865  -5.558  56.396  1.00 13.53           H  
ATOM    659  HA  GLU A  42       6.167  -3.100  55.621  1.00 11.86           H  
ATOM    660  HB2 GLU A  42       7.294  -3.921  58.095  1.00 17.02           H  
ATOM    661  HB3 GLU A  42       6.817  -2.432  57.808  1.00 17.02           H  
ATOM    662  HG2 GLU A  42       4.957  -4.531  57.626  1.00 15.03           H  
ATOM    663  HG3 GLU A  42       5.269  -3.883  59.043  1.00 15.03           H  
ATOM    664  N   PRO A  43       8.281  -1.827  55.238  1.00 16.84           N  
ATOM    665  CA  PRO A  43       7.253  -0.820  55.143  1.00 12.42           C  
ATOM    666  C   PRO A  43       6.424  -0.921  53.822  1.00  9.91           C  
ATOM    667  O   PRO A  43       5.485  -0.135  53.724  1.00 12.06           O  
ATOM    668  CB  PRO A  43       8.057   0.456  55.158  1.00 15.40           C  
ATOM    669  CG  PRO A  43       9.264   0.116  54.462  1.00 14.89           C  
ATOM    670  CD  PRO A  43       9.591  -1.261  54.872  1.00 21.81           C  
ATOM    671  HA  PRO A  43       6.662  -0.850  55.912  1.00 14.90           H  
ATOM    672  HB2 PRO A  43       7.574   1.157  54.692  1.00 18.48           H  
ATOM    673  HB3 PRO A  43       8.247   0.716  56.074  1.00 18.48           H  
ATOM    674  HG2 PRO A  43       9.110   0.160  53.505  1.00 17.86           H  
ATOM    675  HG3 PRO A  43       9.972   0.726  54.722  1.00 17.86           H  
ATOM    676  HD2 PRO A  43       9.976  -1.752  54.129  1.00 26.17           H  
ATOM    677  HD3 PRO A  43      10.183  -1.254  55.640  1.00 26.17           H  
ATOM    678  N   HIS A  44       6.767  -1.803  52.879  1.00  9.54           N  
ATOM    679  CA  HIS A  44       6.059  -1.724  51.587  1.00  7.25           C  
ATOM    680  C   HIS A  44       4.540  -1.922  51.743  1.00 10.99           C  
ATOM    681  O   HIS A  44       3.749  -1.235  51.072  1.00 11.09           O  
ATOM    682  CB  HIS A  44       6.573  -2.709  50.552  1.00 10.34           C  
ATOM    683  CG  HIS A  44       6.024  -2.406  49.206  1.00  6.63           C  
ATOM    684  CD2 HIS A  44       4.980  -2.953  48.537  1.00  8.21           C  
ATOM    685  ND1 HIS A  44       6.476  -1.345  48.453  1.00  8.84           N  
ATOM    686  CE1 HIS A  44       5.723  -1.257  47.364  1.00 10.71           C  
ATOM    687  NE2 HIS A  44       4.812  -2.220  47.397  1.00  7.01           N  
ATOM    688  H   HIS A  44       7.363  -2.419  52.948  1.00 11.45           H  
ATOM    689  HA  HIS A  44       6.195  -0.834  51.225  1.00  8.70           H  
ATOM    690  HB2 HIS A  44       7.540  -2.651  50.506  1.00 12.41           H  
ATOM    691  HB3 HIS A  44       6.300  -3.606  50.799  1.00 12.41           H  
ATOM    692  HD2 HIS A  44       4.461  -3.673  48.813  1.00  9.85           H  
ATOM    693  HE1 HIS A  44       5.838  -0.644  46.675  1.00 12.85           H  
ATOM    694  HE2 HIS A  44       4.236  -2.384  46.780  1.00  8.41           H  
ATOM    695  N   ILE A  45       4.117  -2.851  52.592  1.00 10.20           N  
ATOM    696  CA  ILE A  45       2.681  -3.053  52.770  1.00  7.97           C  
ATOM    697  C   ILE A  45       1.968  -1.885  53.460  1.00 12.19           C  
ATOM    698  O   ILE A  45       0.726  -1.828  53.427  1.00 11.69           O  
ATOM    699  CB  ILE A  45       2.373  -4.365  53.522  1.00 13.29           C  
ATOM    700  CG1 ILE A  45       2.970  -4.361  54.932  1.00 13.37           C  
ATOM    701  CG2 ILE A  45       2.860  -5.560  52.715  1.00 12.88           C  
ATOM    702  CD1 ILE A  45       2.465  -5.519  55.799  1.00 19.01           C  
ATOM    703  H   ILE A  45       4.621  -3.364  53.063  1.00 12.24           H  
ATOM    704  HA  ILE A  45       2.286  -3.138  51.888  1.00  9.56           H  
ATOM    705  HB  ILE A  45       1.409  -4.437  53.609  1.00 15.95           H  
ATOM    706 HG12 ILE A  45       3.935  -4.435  54.865  1.00 16.04           H  
ATOM    707 HG13 ILE A  45       2.732  -3.530  55.373  1.00 16.04           H  
ATOM    708 HG21 ILE A  45       2.658  -6.374  53.203  1.00 15.46           H  
ATOM    709 HG22 ILE A  45       2.407  -5.567  51.857  1.00 15.46           H  
ATOM    710 HG23 ILE A  45       3.818  -5.482  52.583  1.00 15.46           H  
ATOM    711 HD11 ILE A  45       2.878  -5.461  56.675  1.00 22.82           H  
ATOM    712 HD12 ILE A  45       1.501  -5.453  55.883  1.00 22.82           H  
ATOM    713 HD13 ILE A  45       2.704  -6.358  55.375  1.00 22.82           H  
ATOM    714  N   SER A  46       2.696  -0.927  54.048  1.00 11.38           N  
ATOM    715  CA  SER A  46       2.099   0.368  54.442  1.00  8.66           C  
ATOM    716  C   SER A  46       1.889   1.374  53.298  1.00 12.27           C  
ATOM    717  O   SER A  46       1.110   2.342  53.411  1.00 12.66           O  
ATOM    718  CB  SER A  46       2.936   1.041  55.534  1.00 12.13           C  
ATOM    719  OG  SER A  46       2.726   0.393  56.781  1.00 14.95           O  
ATOM    720  H   SER A  46       3.534  -0.996  54.230  1.00 13.66           H  
ATOM    721  HA  SER A  46       1.226   0.189  54.824  1.00 10.39           H  
ATOM    722  HB2 SER A  46       3.875   0.979  55.297  1.00 14.55           H  
ATOM    723  HB3 SER A  46       2.672   1.971  55.610  1.00 14.55           H  
ATOM    724  HG  SER A  46       2.950  -0.415  56.727  1.00 17.94           H  
ATOM    725  N   LEU A  47       2.592   1.165  52.200  1.00  9.43           N  
ATOM    726  CA  LEU A  47       2.399   1.952  51.000  1.00 10.16           C  
ATOM    727  C   LEU A  47       1.371   1.317  50.026  1.00 10.65           C  
ATOM    728  O   LEU A  47       0.553   2.020  49.447  1.00 11.89           O  
ATOM    729  CB  LEU A  47       3.718   2.118  50.294  1.00  7.42           C  
ATOM    730  CG  LEU A  47       4.806   2.784  51.140  1.00  8.74           C  
ATOM    731  CD1 LEU A  47       6.060   2.802  50.260  1.00 10.96           C  
ATOM    732  CD2 LEU A  47       4.409   4.176  51.579  1.00  8.86           C  
ATOM    733  H   LEU A  47       3.199   0.560  52.124  1.00 11.32           H  
ATOM    734  HA  LEU A  47       2.076   2.833  51.247  1.00 12.20           H  
ATOM    735  HB2 LEU A  47       4.043   1.242  50.032  1.00  8.90           H  
ATOM    736  HB3 LEU A  47       3.581   2.665  49.505  1.00  8.90           H  
ATOM    737  HG  LEU A  47       4.985   2.247  51.928  1.00 10.49           H  
ATOM    738 HD11 LEU A  47       6.785   3.217  50.752  1.00 13.15           H  
ATOM    739 HD12 LEU A  47       6.296   1.890  50.029  1.00 13.15           H  
ATOM    740 HD13 LEU A  47       5.873   3.309  49.455  1.00 13.15           H  
ATOM    741 HD21 LEU A  47       5.127   4.556  52.110  1.00 10.63           H  
ATOM    742 HD22 LEU A  47       4.254   4.722  50.792  1.00 10.63           H  
ATOM    743 HD23 LEU A  47       3.598   4.121  52.109  1.00 10.63           H  
ATOM    744  N   ASN A  48       1.445   0.008  49.831  1.00 10.34           N  
ATOM    745  CA  ASN A  48       0.448  -0.686  49.022  1.00  8.28           C  
ATOM    746  C   ASN A  48      -0.064  -1.824  49.866  1.00  8.09           C  
ATOM    747  O   ASN A  48       0.602  -2.868  50.017  1.00  8.90           O  
ATOM    748  CB  ASN A  48       1.016  -1.192  47.716  1.00  6.92           C  
ATOM    749  CG  ASN A  48      -0.071  -1.841  46.840  1.00 13.78           C  
ATOM    750  ND2 ASN A  48       0.035  -1.681  45.507  1.00 12.36           N  
ATOM    751  OD1 ASN A  48      -1.005  -2.435  47.365  1.00 14.59           O  
ATOM    752  H   ASN A  48       2.059  -0.501  50.152  1.00 12.41           H  
ATOM    753  HA  ASN A  48      -0.290  -0.086  48.829  1.00  9.94           H  
ATOM    754  HB2 ASN A  48       1.399  -0.449  47.224  1.00  8.31           H  
ATOM    755  HB3 ASN A  48       1.696  -1.859  47.900  1.00  8.31           H  
ATOM    756 HD21 ASN A  48      -0.552  -2.028  44.984  1.00 14.83           H  
ATOM    757 HD22 ASN A  48       0.691  -1.232  45.179  1.00 14.83           H  
ATOM    758  N   PRO A  49      -1.246  -1.635  50.470  1.00 11.29           N  
ATOM    759  CA  PRO A  49      -1.741  -2.610  51.452  1.00 12.27           C  
ATOM    760  C   PRO A  49      -2.140  -3.966  50.835  1.00 13.37           C  
ATOM    761  O   PRO A  49      -2.346  -4.949  51.565  1.00 14.14           O  
ATOM    762  CB  PRO A  49      -2.945  -1.866  52.074  1.00 11.37           C  
ATOM    763  CG  PRO A  49      -3.418  -0.943  50.992  1.00 10.46           C  
ATOM    764  CD  PRO A  49      -2.136  -0.471  50.345  1.00 11.45           C  
ATOM    765  HA  PRO A  49      -1.072  -2.759  52.138  1.00 14.72           H  
ATOM    766  HB2 PRO A  49      -3.637  -2.503  52.311  1.00 13.65           H  
ATOM    767  HB3 PRO A  49      -2.655  -1.365  52.853  1.00 13.65           H  
ATOM    768  HG2 PRO A  49      -3.969  -1.429  50.359  1.00 12.55           H  
ATOM    769  HG3 PRO A  49      -3.905  -0.199  51.381  1.00 12.55           H  
ATOM    770  HD2 PRO A  49      -2.287  -0.260  49.410  1.00 13.74           H  
ATOM    771  HD3 PRO A  49      -1.772   0.287  50.827  1.00 13.74           H  
ATOM    772  N   PHE A  50      -2.190  -4.039  49.502  1.00  9.51           N  
ATOM    773  CA  PHE A  50      -2.394  -5.288  48.781  1.00  8.30           C  
ATOM    774  C   PHE A  50      -1.079  -6.061  48.538  1.00 10.48           C  
ATOM    775  O   PHE A  50      -1.074  -7.153  47.990  1.00 11.06           O  
ATOM    776  CB  PHE A  50      -3.138  -5.008  47.459  1.00  8.99           C  
ATOM    777  CG  PHE A  50      -4.516  -4.463  47.698  1.00  6.28           C  
ATOM    778  CD1 PHE A  50      -5.571  -5.313  48.041  1.00 12.82           C  
ATOM    779  CD2 PHE A  50      -4.745  -3.107  47.643  1.00  9.39           C  
ATOM    780  CE1 PHE A  50      -6.826  -4.799  48.303  1.00 12.24           C  
ATOM    781  CE2 PHE A  50      -5.971  -2.583  47.869  1.00  9.91           C  
ATOM    782  CZ  PHE A  50      -7.040  -3.433  48.229  1.00 14.04           C  
ATOM    783  H   PHE A  50      -2.106  -3.357  48.985  1.00 11.41           H  
ATOM    784  HA  PHE A  50      -2.966  -5.858  49.318  1.00  9.95           H  
ATOM    785  HB2 PHE A  50      -2.639  -4.356  46.944  1.00 10.79           H  
ATOM    786  HB3 PHE A  50      -3.223  -5.836  46.960  1.00 10.79           H  
ATOM    787  HD1 PHE A  50      -5.425  -6.229  48.103  1.00 15.38           H  
ATOM    788  HD2 PHE A  50      -4.045  -2.538  47.417  1.00 11.27           H  
ATOM    789  HE1 PHE A  50      -7.527  -5.370  48.522  1.00 14.69           H  
ATOM    790  HE2 PHE A  50      -6.102  -1.663  47.822  1.00 11.89           H  
ATOM    791  HZ  PHE A  50      -7.887  -3.081  48.385  1.00 16.85           H  
ATOM    792  N   GLY A  51       0.038  -5.524  49.001  1.00 10.00           N  
ATOM    793  CA  GLY A  51       1.294  -6.239  48.865  1.00  9.09           C  
ATOM    794  C   GLY A  51       1.711  -6.410  47.421  1.00  8.43           C  
ATOM    795  O   GLY A  51       2.175  -7.455  46.988  1.00 11.71           O  
ATOM    796  H   GLY A  51       0.096  -4.760  49.392  1.00 12.00           H  
ATOM    797  HA2 GLY A  51       1.993  -5.755  49.331  1.00 10.91           H  
ATOM    798  HA3 GLY A  51       1.209  -7.119  49.266  1.00 10.91           H  
ATOM    799  N   GLN A  52       1.501  -5.342  46.656  1.00 10.41           N  
ATOM    800  CA  GLN A  52       1.896  -5.289  45.267  1.00  9.75           C  
ATOM    801  C   GLN A  52       2.769  -4.082  44.987  1.00  9.78           C  
ATOM    802  O   GLN A  52       2.775  -3.126  45.756  1.00  8.29           O  
ATOM    803  CB  GLN A  52       0.654  -5.244  44.389  1.00  8.51           C  
ATOM    804  CG  GLN A  52      -0.201  -6.473  44.561  1.00 10.65           C  
ATOM    805  CD  GLN A  52      -1.396  -6.462  43.662  1.00 20.33           C  
ATOM    806  NE2 GLN A  52      -1.728  -7.622  43.094  1.00 22.45           N  
ATOM    807  OE1 GLN A  52      -1.995  -5.425  43.447  1.00 15.22           O  
ATOM    808  H   GLN A  52       1.122  -4.622  46.933  1.00 12.49           H  
ATOM    809  HA  GLN A  52       2.399  -6.088  45.045  1.00 11.69           H  
ATOM    810  HB2 GLN A  52       0.122  -4.469  44.629  1.00 10.22           H  
ATOM    811  HB3 GLN A  52       0.923  -5.190  43.458  1.00 10.22           H  
ATOM    812  HG2 GLN A  52       0.327  -7.259  44.352  1.00 12.78           H  
ATOM    813  HG3 GLN A  52      -0.514  -6.516  45.478  1.00 12.78           H  
ATOM    814 HE21 GLN A  52      -1.263  -8.327  43.253  1.00 26.94           H  
ATOM    815 HE22 GLN A  52      -2.408  -7.665  42.569  1.00 26.94           H  
ATOM    816  N   VAL A  53       3.501  -4.129  43.864  1.00  7.06           N  
ATOM    817  CA  VAL A  53       4.190  -2.952  43.353  1.00  7.13           C  
ATOM    818  C   VAL A  53       3.514  -2.422  42.110  1.00  4.26           C  
ATOM    819  O   VAL A  53       2.943  -3.196  41.335  1.00  8.87           O  
ATOM    820  CB  VAL A  53       5.681  -3.226  43.033  1.00  5.97           C  
ATOM    821  CG1 VAL A  53       6.459  -3.447  44.354  1.00  7.96           C  
ATOM    822  CG2 VAL A  53       5.883  -4.403  42.045  1.00  6.91           C  
ATOM    823  H   VAL A  53       3.609  -4.834  43.384  1.00  8.48           H  
ATOM    824  HA  VAL A  53       4.156  -2.255  44.027  1.00  8.56           H  
ATOM    825  HB  VAL A  53       6.050  -2.434  42.613  1.00  7.16           H  
ATOM    826 HG11 VAL A  53       7.391  -3.618  44.147  1.00  9.55           H  
ATOM    827 HG12 VAL A  53       6.383  -2.650  44.902  1.00  9.55           H  
ATOM    828 HG13 VAL A  53       6.079  -4.208  44.821  1.00  9.55           H  
ATOM    829 HG21 VAL A  53       6.833  -4.523  41.887  1.00  8.29           H  
ATOM    830 HG22 VAL A  53       5.508  -5.209  42.433  1.00  8.29           H  
ATOM    831 HG23 VAL A  53       5.432  -4.196  41.211  1.00  8.29           H  
ATOM    832  N   PRO A  54       3.596  -1.121  41.883  1.00  4.30           N  
ATOM    833  CA  PRO A  54       4.292  -0.086  42.637  1.00  5.13           C  
ATOM    834  C   PRO A  54       3.469   0.613  43.683  1.00 10.73           C  
ATOM    835  O   PRO A  54       2.244   0.447  43.771  1.00 10.20           O  
ATOM    836  CB  PRO A  54       4.674   0.931  41.520  1.00  8.28           C  
ATOM    837  CG  PRO A  54       3.451   0.885  40.637  1.00  6.60           C  
ATOM    838  CD  PRO A  54       3.068  -0.579  40.599  1.00  6.57           C  
ATOM    839  HA  PRO A  54       5.099  -0.441  43.041  1.00  6.16           H  
ATOM    840  HB2 PRO A  54       4.803   1.815  41.899  1.00  9.94           H  
ATOM    841  HB3 PRO A  54       5.464   0.629  41.045  1.00  9.94           H  
ATOM    842  HG2 PRO A  54       2.741   1.417  41.030  1.00  7.92           H  
ATOM    843  HG3 PRO A  54       3.674   1.207  39.750  1.00  7.92           H  
ATOM    844  HD2 PRO A  54       2.104  -0.675  40.565  1.00  7.88           H  
ATOM    845  HD3 PRO A  54       3.495  -1.019  39.847  1.00  7.88           H  
ATOM    846  N   ALA A  55       4.167   1.404  44.497  1.00  7.26           N  
ATOM    847  CA  ALA A  55       3.532   2.465  45.250  1.00  5.65           C  
ATOM    848  C   ALA A  55       4.381   3.688  45.008  1.00  8.55           C  
ATOM    849  O   ALA A  55       5.498   3.579  44.523  1.00 10.57           O  
ATOM    850  CB  ALA A  55       3.460   2.132  46.748  1.00 10.93           C  
ATOM    851  H   ALA A  55       5.014   1.341  44.627  1.00  8.71           H  
ATOM    852  HA  ALA A  55       2.636   2.626  44.914  1.00  6.78           H  
ATOM    853  HB1 ALA A  55       3.030   2.866  47.214  1.00 13.12           H  
ATOM    854  HB2 ALA A  55       2.947   1.318  46.866  1.00 13.12           H  
ATOM    855  HB3 ALA A  55       4.361   2.008  47.087  1.00 13.12           H  
ATOM    856  N   ALA A  56       3.876   4.838  45.400  1.00  6.85           N  
ATOM    857  CA  ALA A  56       4.596   6.112  45.228  1.00  9.13           C  
ATOM    858  C   ALA A  56       4.331   7.033  46.396  1.00  9.81           C  
ATOM    859  O   ALA A  56       3.257   7.001  46.999  1.00  8.88           O  
ATOM    860  CB  ALA A  56       4.185   6.791  43.964  1.00  7.91           C  
ATOM    861  H   ALA A  56       3.106   4.923  45.775  1.00  8.22           H  
ATOM    862  HA  ALA A  56       5.549   5.938  45.186  1.00 10.95           H  
ATOM    863  HB1 ALA A  56       4.675   7.624  43.879  1.00  9.49           H  
ATOM    864  HB2 ALA A  56       4.387   6.210  43.214  1.00  9.49           H  
ATOM    865  HB3 ALA A  56       3.232   6.969  43.997  1.00  9.49           H  
ATOM    866  N   VAL A  57       5.342   7.820  46.725  1.00  7.86           N  
ATOM    867  CA  VAL A  57       5.254   8.848  47.726  1.00  8.68           C  
ATOM    868  C   VAL A  57       5.688  10.127  47.068  1.00 10.74           C  
ATOM    869  O   VAL A  57       6.798  10.206  46.508  1.00 10.58           O  
ATOM    870  CB  VAL A  57       6.154   8.535  48.970  1.00 10.32           C  
ATOM    871  CG1 VAL A  57       6.100   9.700  49.964  1.00 14.17           C  
ATOM    872  CG2 VAL A  57       5.744   7.246  49.613  1.00 10.15           C  
ATOM    873  H   VAL A  57       6.119   7.769  46.361  1.00  9.43           H  
ATOM    874  HA  VAL A  57       4.335   8.943  48.021  1.00 10.42           H  
ATOM    875  HB  VAL A  57       7.073   8.439  48.674  1.00 12.38           H  
ATOM    876 HG11 VAL A  57       6.662   9.490  50.726  1.00 17.00           H  
ATOM    877 HG12 VAL A  57       6.423  10.503  49.526  1.00 17.00           H  
ATOM    878 HG13 VAL A  57       5.183   9.826  50.253  1.00 17.00           H  
ATOM    879 HG21 VAL A  57       6.317   7.079  50.378  1.00 12.18           H  
ATOM    880 HG22 VAL A  57       4.820   7.317  49.901  1.00 12.18           H  
ATOM    881 HG23 VAL A  57       5.835   6.528  48.967  1.00 12.18           H  
ATOM    882  N   ASP A  58       4.800  11.124  47.063  1.00  9.99           N  
ATOM    883  CA  ASP A  58       5.133  12.405  46.465  1.00  8.42           C  
ATOM    884  C   ASP A  58       4.905  13.460  47.537  1.00 16.19           C  
ATOM    885  O   ASP A  58       3.780  13.919  47.735  1.00 16.12           O  
ATOM    886  CB  ASP A  58       4.284  12.688  45.227  1.00 10.48           C  
ATOM    887  CG  ASP A  58       4.862  13.774  44.345  1.00 15.31           C  
ATOM    888  OD1 ASP A  58       6.015  14.188  44.587  1.00 15.64           O  
ATOM    889  OD2 ASP A  58       4.186  14.151  43.357  1.00 14.84           O1-
ATOM    890  H   ASP A  58       4.009  11.079  47.397  1.00 11.99           H  
ATOM    891  HA  ASP A  58       6.069  12.415  46.211  1.00 10.11           H  
ATOM    892  HB2 ASP A  58       4.219  11.877  44.698  1.00 12.57           H  
ATOM    893  HB3 ASP A  58       3.401  12.971  45.509  1.00 12.57           H  
ATOM    894  N   GLY A  59       5.965  13.824  48.234  1.00 22.84           N  
ATOM    895  CA  GLY A  59       5.819  14.738  49.349  1.00 22.14           C  
ATOM    896  C   GLY A  59       4.974  14.077  50.414  1.00 15.20           C  
ATOM    897  O   GLY A  59       5.326  12.993  50.904  1.00 21.10           O  
ATOM    898  H   GLY A  59       6.770  13.561  48.085  1.00 27.41           H  
ATOM    899  HA2 GLY A  59       6.689  14.954  49.721  1.00 26.56           H  
ATOM    900  HA3 GLY A  59       5.385  15.555  49.059  1.00 26.56           H  
ATOM    901  N   ASP A  60       3.836  14.688  50.748  1.00 21.55           N  
ATOM    902  CA  ASP A  60       2.957  14.155  51.816  1.00 20.72           C  
ATOM    903  C   ASP A  60       1.904  13.163  51.327  1.00 20.97           C  
ATOM    904  O   ASP A  60       1.120  12.656  52.107  1.00 17.55           O  
ATOM    905  CB  ASP A  60       2.214  15.296  52.512  1.00 29.96           C  
ATOM    906  CG  ASP A  60       3.146  16.223  53.252  1.00 46.41           C  
ATOM    907  OD1 ASP A  60       3.982  15.723  54.048  1.00 41.28           O  
ATOM    908  OD2 ASP A  60       3.042  17.445  53.023  1.00 50.96           O1-
ATOM    909  H   ASP A  60       3.544  15.408  50.379  1.00 25.86           H  
ATOM    910  HA  ASP A  60       3.505  13.707  52.479  1.00 24.87           H  
ATOM    911  HB2 ASP A  60       1.737  15.817  51.846  1.00 35.95           H  
ATOM    912  HB3 ASP A  60       1.589  14.923  53.153  1.00 35.95           H  
ATOM    913  N   LEU A  61       1.859  12.959  50.021  1.00 19.80           N  
ATOM    914  CA  LEU A  61       0.915  12.024  49.415  1.00 13.85           C  
ATOM    915  C   LEU A  61       1.464  10.626  49.186  1.00 16.47           C  
ATOM    916  O   LEU A  61       2.509  10.489  48.568  1.00 12.42           O  
ATOM    917  CB  LEU A  61       0.502  12.632  48.099  1.00 14.75           C  
ATOM    918  CG  LEU A  61      -0.616  12.030  47.322  1.00 20.63           C  
ATOM    919  CD1 LEU A  61      -1.899  12.179  48.189  1.00 20.33           C  
ATOM    920  CD2 LEU A  61      -0.691  12.797  46.022  1.00 19.14           C  
ATOM    921  H   LEU A  61       2.370  13.353  49.453  1.00 23.76           H  
ATOM    922  HA  LEU A  61       0.128  11.953  49.979  1.00 16.62           H  
ATOM    923  HB2 LEU A  61       0.253  13.554  48.269  1.00 17.70           H  
ATOM    924  HB3 LEU A  61       1.278  12.622  47.517  1.00 17.70           H  
ATOM    925  HG  LEU A  61      -0.445  11.092  47.144  1.00 24.75           H  
ATOM    926 HD11 LEU A  61      -2.650  11.795  47.710  1.00 24.40           H  
ATOM    927 HD12 LEU A  61      -1.768  11.712  49.029  1.00 24.40           H  
ATOM    928 HD13 LEU A  61      -2.059  13.121  48.355  1.00 24.40           H  
ATOM    929 HD21 LEU A  61      -1.411  12.433  45.483  1.00 22.96           H  
ATOM    930 HD22 LEU A  61      -0.862  13.731  46.216  1.00 22.96           H  
ATOM    931 HD23 LEU A  61       0.153  12.705  45.552  1.00 22.96           H  
ATOM    932  N   LYS A  62       0.786   9.600  49.685  1.00 10.69           N  
ATOM    933  CA  LYS A  62       1.167   8.236  49.341  1.00 11.89           C  
ATOM    934  C   LYS A  62       0.039   7.614  48.513  1.00  7.14           C  
ATOM    935  O   LYS A  62      -1.172   7.780  48.798  1.00  8.20           O  
ATOM    936  CB  LYS A  62       1.519   7.382  50.554  1.00 15.83           C  
ATOM    937  CG  LYS A  62       0.428   7.043  51.455  1.00 12.56           C  
ATOM    938  CD  LYS A  62       0.890   6.045  52.515  1.00 17.67           C  
ATOM    939  CE  LYS A  62      -0.195   5.774  53.496  1.00 19.78           C  
ATOM    940  NZ  LYS A  62       0.344   4.958  54.622  1.00 21.94           N1+
ATOM    941  H   LYS A  62       0.112   9.663  50.215  1.00 12.83           H  
ATOM    942  HA  LYS A  62       1.955   8.272  48.776  1.00 14.27           H  
ATOM    943  HB2 LYS A  62       1.899   6.548  50.237  1.00 19.00           H  
ATOM    944  HB3 LYS A  62       2.184   7.858  51.076  1.00 19.00           H  
ATOM    945  HG2 LYS A  62       0.120   7.845  51.904  1.00 15.07           H  
ATOM    946  HG3 LYS A  62      -0.294   6.640  50.949  1.00 15.07           H  
ATOM    947  HD2 LYS A  62       1.131   5.209  52.086  1.00 21.20           H  
ATOM    948  HD3 LYS A  62       1.651   6.411  52.993  1.00 21.20           H  
ATOM    949  HE2 LYS A  62      -0.530   6.612  53.853  1.00 23.74           H  
ATOM    950  HE3 LYS A  62      -0.908   5.276  53.066  1.00 23.74           H  
ATOM    951  HZ1 LYS A  62       1.002   5.397  55.028  1.00 26.33           H  
ATOM    952  HZ2 LYS A  62      -0.301   4.792  55.213  1.00 26.33           H  
ATOM    953  HZ3 LYS A  62       0.659   4.185  54.313  1.00 26.33           H  
ATOM    954  N   LEU A  63       0.481   6.947  47.464  1.00  9.95           N  
ATOM    955  CA  LEU A  63      -0.405   6.393  46.438  1.00  6.77           C  
ATOM    956  C   LEU A  63      -0.034   4.986  46.048  1.00  8.32           C  
ATOM    957  O   LEU A  63       1.116   4.594  46.147  1.00  6.90           O  
ATOM    958  CB  LEU A  63      -0.372   7.257  45.217  1.00  5.06           C  
ATOM    959  CG  LEU A  63      -0.607   8.742  45.408  1.00  6.09           C  
ATOM    960  CD1 LEU A  63      -0.286   9.506  44.157  1.00 11.47           C  
ATOM    961  CD2 LEU A  63      -2.049   9.057  45.764  1.00  8.43           C  
ATOM    962  H   LEU A  63       1.314   6.793  47.313  1.00 11.94           H  
ATOM    963  HA  LEU A  63      -1.314   6.382  46.776  1.00  8.12           H  
ATOM    964  HB2 LEU A  63       0.499   7.158  44.802  1.00  6.07           H  
ATOM    965  HB3 LEU A  63      -1.054   6.938  44.605  1.00  6.07           H  
ATOM    966  HG  LEU A  63      -0.037   9.069  46.121  1.00  7.30           H  
ATOM    967 HD11 LEU A  63      -0.446  10.449  44.314  1.00 13.77           H  
ATOM    968 HD12 LEU A  63       0.646   9.361  43.930  1.00 13.77           H  
ATOM    969 HD13 LEU A  63      -0.855   9.188  43.439  1.00 13.77           H  
ATOM    970 HD21 LEU A  63      -2.144  10.016  45.875  1.00 10.12           H  
ATOM    971 HD22 LEU A  63      -2.625   8.747  45.048  1.00 10.12           H  
ATOM    972 HD23 LEU A  63      -2.276   8.604  46.591  1.00 10.12           H  
ATOM    973  N   PHE A  64      -1.009   4.221  45.547  1.00  7.08           N  
ATOM    974  CA  PHE A  64      -0.715   2.911  44.946  1.00  5.91           C  
ATOM    975  C   PHE A  64      -1.759   2.701  43.835  1.00  6.36           C  
ATOM    976  O   PHE A  64      -2.599   3.575  43.677  1.00  6.56           O  
ATOM    977  CB  PHE A  64      -0.683   1.773  45.991  1.00  4.20           C  
ATOM    978  CG  PHE A  64      -1.980   1.530  46.694  1.00  7.66           C  
ATOM    979  CD1 PHE A  64      -2.346   2.302  47.787  1.00  6.82           C  
ATOM    980  CD2 PHE A  64      -2.818   0.533  46.260  1.00  8.08           C  
ATOM    981  CE1 PHE A  64      -3.591   2.098  48.396  1.00  6.15           C  
ATOM    982  CE2 PHE A  64      -4.059   0.299  46.876  1.00  8.28           C  
ATOM    983  CZ  PHE A  64      -4.431   1.095  47.947  1.00  7.79           C  
ATOM    984  H   PHE A  64      -1.843   4.434  45.542  1.00  8.50           H  
ATOM    985  HA  PHE A  64       0.158   2.949  44.527  1.00  7.09           H  
ATOM    986  HB2 PHE A  64      -0.434   0.950  45.543  1.00  5.04           H  
ATOM    987  HB3 PHE A  64      -0.021   1.991  46.664  1.00  5.04           H  
ATOM    988  HD1 PHE A  64      -1.793   2.991  48.077  1.00  8.18           H  
ATOM    989  HD2 PHE A  64      -2.570   0.017  45.527  1.00  9.69           H  
ATOM    990  HE1 PHE A  64      -3.839   2.615  49.128  1.00  7.38           H  
ATOM    991  HE2 PHE A  64      -4.621  -0.375  46.569  1.00  9.94           H  
ATOM    992  HZ  PHE A  64      -5.242   0.945  48.376  1.00  9.35           H  
ATOM    993  N   GLU A  65      -1.665   1.567  43.114  1.00  3.62           N  
ATOM    994  CA  GLU A  65      -2.326   1.286  41.836  1.00  6.46           C  
ATOM    995  C   GLU A  65      -1.658   2.092  40.723  1.00  4.57           C  
ATOM    996  O   GLU A  65      -1.697   3.322  40.665  1.00  3.92           O  
ATOM    997  CB  GLU A  65      -3.840   1.528  41.860  1.00  7.77           C  
ATOM    998  CG  GLU A  65      -4.604   0.453  42.612  1.00  7.45           C  
ATOM    999  CD  GLU A  65      -4.497  -0.900  41.897  1.00 10.89           C  
ATOM   1000  OE1 GLU A  65      -4.529  -0.943  40.640  1.00  9.73           O  
ATOM   1001  OE2 GLU A  65      -4.411  -1.936  42.587  1.00 13.38           O1-
ATOM   1002  H   GLU A  65      -1.186   0.902  43.373  1.00  4.34           H  
ATOM   1003  HA  GLU A  65      -2.192   0.348  41.628  1.00  7.75           H  
ATOM   1004  HB2 GLU A  65      -4.016   2.378  42.293  1.00  9.32           H  
ATOM   1005  HB3 GLU A  65      -4.170   1.547  40.948  1.00  9.32           H  
ATOM   1006  HG2 GLU A  65      -4.233   0.358  43.503  1.00  8.93           H  
ATOM   1007  HG3 GLU A  65      -5.541   0.699  42.661  1.00  8.93           H  
ATOM   1008  N   SER A  66      -1.059   1.379  39.790  1.00  4.57           N  
ATOM   1009  CA  SER A  66      -0.240   2.032  38.750  1.00  5.82           C  
ATOM   1010  C   SER A  66      -0.993   3.098  37.949  1.00  6.94           C  
ATOM   1011  O   SER A  66      -0.466   4.169  37.665  1.00  5.59           O  
ATOM   1012  CB  SER A  66       0.367   0.969  37.825  1.00  8.89           C  
ATOM   1013  OG  SER A  66      -0.611   0.240  37.089  1.00  8.41           O  
ATOM   1014  H   SER A  66      -1.101   0.522  39.724  1.00  5.49           H  
ATOM   1015  HA  SER A  66       0.499   2.480  39.191  1.00  6.98           H  
ATOM   1016  HB2 SER A  66       0.960   1.410  37.196  1.00 10.67           H  
ATOM   1017  HB3 SER A  66       0.875   0.344  38.365  1.00 10.67           H  
ATOM   1018  HG  SER A  66      -1.131  -0.156  37.617  1.00 10.09           H  
ATOM   1019  N   ARG A  67      -2.253   2.831  37.615  1.00  4.91           N  
ATOM   1020  CA  ARG A  67      -2.973   3.745  36.790  1.00  5.21           C  
ATOM   1021  C   ARG A  67      -3.418   4.973  37.570  1.00  5.54           C  
ATOM   1022  O   ARG A  67      -3.627   6.026  36.976  1.00  5.76           O  
ATOM   1023  CB  ARG A  67      -4.168   3.041  36.157  1.00  7.24           C  
ATOM   1024  CG  ARG A  67      -3.746   1.948  35.216  1.00  5.37           C  
ATOM   1025  CD  ARG A  67      -4.916   1.034  34.844  1.00  5.86           C  
ATOM   1026  NE  ARG A  67      -4.520  -0.139  34.050  1.00  6.06           N  
ATOM   1027  CZ  ARG A  67      -3.987  -1.246  34.581  1.00  6.40           C  
ATOM   1028  NH1 ARG A  67      -3.797  -1.344  35.889  1.00  6.33           N1+
ATOM   1029  NH2 ARG A  67      -3.640  -2.283  33.799  1.00  8.60           N  
ATOM   1030  H   ARG A  67      -2.694   2.134  37.856  1.00  5.89           H  
ATOM   1031  HA  ARG A  67      -2.391   4.044  36.073  1.00  6.26           H  
ATOM   1032  HB2 ARG A  67      -4.711   2.644  36.856  1.00  8.69           H  
ATOM   1033  HB3 ARG A  67      -4.690   3.687  35.655  1.00  8.69           H  
ATOM   1034  HG2 ARG A  67      -3.401   2.345  34.401  1.00  6.44           H  
ATOM   1035  HG3 ARG A  67      -3.062   1.407  35.641  1.00  6.44           H  
ATOM   1036  HD2 ARG A  67      -5.334   0.714  35.659  1.00  7.03           H  
ATOM   1037  HD3 ARG A  67      -5.557   1.542  34.323  1.00  7.03           H  
ATOM   1038  HE  ARG A  67      -4.523  -0.065  33.193  1.00  7.27           H  
ATOM   1039 HH11 ARG A  67      -4.011  -0.691  36.405  1.00  7.60           H  
ATOM   1040 HH12 ARG A  67      -3.455  -2.060  36.221  1.00  7.60           H  
ATOM   1041 HH21 ARG A  67      -3.758  -2.239  32.949  1.00 10.33           H  
ATOM   1042 HH22 ARG A  67      -3.302  -2.992  34.150  1.00 10.33           H  
ATOM   1043  N   ALA A  68      -3.532   4.832  38.896  1.00  8.11           N  
ATOM   1044  CA  ALA A  68      -3.852   5.976  39.744  1.00  4.91           C  
ATOM   1045  C   ALA A  68      -2.649   6.883  39.832  1.00  6.51           C  
ATOM   1046  O   ALA A  68      -2.774   8.111  39.701  1.00  8.01           O  
ATOM   1047  CB  ALA A  68      -4.252   5.535  41.105  1.00  4.20           C  
ATOM   1048  H   ALA A  68      -3.429   4.092  39.321  1.00  9.73           H  
ATOM   1049  HA  ALA A  68      -4.586   6.474  39.352  1.00  5.89           H  
ATOM   1050  HB1 ALA A  68      -4.458   6.317  41.642  1.00  5.04           H  
ATOM   1051  HB2 ALA A  68      -5.035   4.967  41.035  1.00  5.04           H  
ATOM   1052  HB3 ALA A  68      -3.519   5.042  41.505  1.00  5.04           H  
ATOM   1053  N   ILE A  69      -1.501   6.269  40.106  1.00  6.53           N  
ATOM   1054  CA  ILE A  69      -0.256   7.033  40.196  1.00  5.38           C  
ATOM   1055  C   ILE A  69       0.006   7.752  38.861  1.00  7.48           C  
ATOM   1056  O   ILE A  69       0.314   8.956  38.810  1.00  5.13           O  
ATOM   1057  CB  ILE A  69       0.952   6.129  40.574  1.00  5.04           C  
ATOM   1058  CG1 ILE A  69       0.758   5.382  41.918  1.00  5.71           C  
ATOM   1059  CG2 ILE A  69       2.163   6.998  40.653  1.00  6.30           C  
ATOM   1060  CD1 ILE A  69       1.695   4.218  42.113  1.00  5.88           C  
ATOM   1061  H   ILE A  69      -1.415   5.424  40.243  1.00  7.83           H  
ATOM   1062  HA  ILE A  69      -0.350   7.708  40.886  1.00  6.46           H  
ATOM   1063  HB  ILE A  69       1.083   5.475  39.870  1.00  6.05           H  
ATOM   1064 HG12 ILE A  69       0.905   6.006  42.645  1.00  6.85           H  
ATOM   1065 HG13 ILE A  69      -0.150   5.041  41.956  1.00  6.85           H  
ATOM   1066 HG21 ILE A  69       2.929   6.451  40.888  1.00  7.56           H  
ATOM   1067 HG22 ILE A  69       2.308   7.416  39.790  1.00  7.56           H  
ATOM   1068 HG23 ILE A  69       2.020   7.677  41.331  1.00  7.56           H  
ATOM   1069 HD11 ILE A  69       1.511   3.806  42.972  1.00  7.06           H  
ATOM   1070 HD12 ILE A  69       1.553   3.576  41.400  1.00  7.06           H  
ATOM   1071 HD13 ILE A  69       2.609   4.542  42.090  1.00  7.06           H  
ATOM   1072  N   SER A  70      -0.117   7.012  37.787  1.00  6.50           N  
ATOM   1073  CA  SER A  70       0.062   7.546  36.449  1.00  4.03           C  
ATOM   1074  C   SER A  70      -0.860   8.758  36.180  1.00  5.48           C  
ATOM   1075  O   SER A  70      -0.406   9.846  35.742  1.00  6.08           O  
ATOM   1076  CB  SER A  70      -0.171   6.437  35.424  1.00  5.85           C  
ATOM   1077  OG  SER A  70      -0.179   6.984  34.136  1.00  5.61           O  
ATOM   1078  H   SER A  70      -0.309   6.174  37.801  1.00  7.80           H  
ATOM   1079  HA  SER A  70       0.979   7.847  36.355  1.00  4.84           H  
ATOM   1080  HB2 SER A  70       0.543   5.784  35.491  1.00  7.02           H  
ATOM   1081  HB3 SER A  70      -1.028   6.016  35.598  1.00  7.02           H  
ATOM   1082  HG  SER A  70      -0.307   6.380  33.567  1.00  6.73           H  
ATOM   1083  N   GLN A  71      -2.153   8.628  36.468  0.54  5.19           N  
ATOM   1085  CA  GLN A  71      -3.047   9.727  36.141  0.54  5.08           C  
ATOM   1087  C   GLN A  71      -2.800  10.905  37.088  0.54  5.26           C  
ATOM   1089  O   GLN A  71      -2.880  12.063  36.663  0.54  9.34           O  
ATOM   1091  CB  GLN A  71      -4.517   9.284  36.177  0.54  5.45           C  
ATOM   1093  CG  GLN A  71      -5.469  10.418  35.761  0.54  9.92           C  
ATOM   1095  CD  GLN A  71      -6.945  10.009  35.620  0.54 21.79           C  
ATOM   1097  NE2 GLN A  71      -7.189   8.717  35.453  0.54 10.16           N  
ATOM   1099  OE1 GLN A  71      -7.852  10.856  35.650  0.54 17.19           O  
ATOM   1101  H   GLN A  71      -2.522   7.944  36.836  0.54  6.22           H  
ATOM   1103  HA  GLN A  71      -2.852  10.028  35.240  0.54  6.09           H  
ATOM   1105  HB2 GLN A  71      -4.642   8.543  35.562  0.54  6.54           H  
ATOM   1107  HB3 GLN A  71      -4.747   9.012  37.079  0.54  6.54           H  
ATOM   1109  HG2 GLN A  71      -5.422  11.120  36.428  0.54 11.91           H  
ATOM   1111  HG3 GLN A  71      -5.178  10.765  34.903  0.54 11.91           H  
ATOM   1113 HE21 GLN A  71      -6.538   8.156  35.429  0.54 12.19           H  
ATOM   1115 HE22 GLN A  71      -7.999   8.439  35.369  0.54 12.19           H  
ATOM   1117  N   TYR A  72      -2.449  10.628  38.344  1.00  6.44           N  
ATOM   1118  CA  TYR A  72      -2.001  11.686  39.257  1.00  8.83           C  
ATOM   1119  C   TYR A  72      -0.810  12.457  38.686  1.00  9.31           C  
ATOM   1120  O   TYR A  72      -0.821  13.687  38.632  1.00  9.44           O  
ATOM   1121  CB  TYR A  72      -1.627  11.110  40.620  1.00 11.14           C  
ATOM   1122  CG  TYR A  72      -0.744  12.046  41.423  1.00  8.24           C  
ATOM   1123  CD1 TYR A  72      -1.280  13.198  42.012  1.00  9.45           C  
ATOM   1124  CD2 TYR A  72       0.615  11.830  41.512  1.00 12.54           C  
ATOM   1125  CE1 TYR A  72      -0.481  14.085  42.727  1.00 10.00           C  
ATOM   1126  CE2 TYR A  72       1.433  12.709  42.230  1.00 14.01           C  
ATOM   1127  CZ  TYR A  72       0.870  13.818  42.840  1.00 12.64           C  
ATOM   1128  OH  TYR A  72       1.705  14.687  43.505  1.00 11.60           O  
ATOM   1129  H   TYR A  72      -2.460   9.842  38.692  0.54  7.73           H  
ATOM   1131  HA  TYR A  72      -2.727  12.315  39.389  1.00 10.59           H  
ATOM   1132  HB2 TYR A  72      -2.437  10.950  41.129  1.00 13.37           H  
ATOM   1133  HB3 TYR A  72      -1.145  10.278  40.491  1.00 13.37           H  
ATOM   1134  HD1 TYR A  72      -2.193  13.360  41.946  1.00 11.34           H  
ATOM   1135  HD2 TYR A  72       0.987  11.075  41.117  1.00 15.04           H  
ATOM   1136  HE1 TYR A  72      -0.851  14.838  43.129  1.00 12.01           H  
ATOM   1137  HE2 TYR A  72       2.346  12.549  42.300  1.00 16.81           H  
ATOM   1138  HH  TYR A  72       2.492  14.395  43.493  1.00 13.92           H  
ATOM   1139  N   VAL A  73       0.217  11.731  38.245  1.00  8.26           N  
ATOM   1140  CA  VAL A  73       1.402  12.397  37.652  1.00  6.80           C  
ATOM   1141  C   VAL A  73       0.989  13.241  36.435  1.00 11.93           C  
ATOM   1142  O   VAL A  73       1.383  14.391  36.320  1.00  9.74           O  
ATOM   1143  CB  VAL A  73       2.482  11.401  37.321  1.00  7.88           C  
ATOM   1144  CG1 VAL A  73       3.599  12.052  36.489  1.00  9.64           C  
ATOM   1145  CG2 VAL A  73       3.034  10.802  38.610  1.00  8.66           C  
ATOM   1146  H   VAL A  73       0.263  10.873  38.272  1.00  9.92           H  
ATOM   1147  HA  VAL A  73       1.768  13.006  38.312  1.00  8.16           H  
ATOM   1148  HB  VAL A  73       2.098  10.681  36.796  1.00  9.45           H  
ATOM   1149 HG11 VAL A  73       4.276  11.385  36.293  1.00 11.57           H  
ATOM   1150 HG12 VAL A  73       3.221  12.391  35.663  1.00 11.57           H  
ATOM   1151 HG13 VAL A  73       3.989  12.779  36.998  1.00 11.57           H  
ATOM   1152 HG21 VAL A  73       3.729  10.162  38.388  1.00 10.39           H  
ATOM   1153 HG22 VAL A  73       3.402  11.514  39.157  1.00 10.39           H  
ATOM   1154 HG23 VAL A  73       2.314  10.358  39.085  1.00 10.39           H  
ATOM   1155  N   ALA A  74       0.133  12.719  35.571  1.00  8.84           N  
ATOM   1156  CA  ALA A  74      -0.259  13.468  34.383  1.00  9.21           C  
ATOM   1157  C   ALA A  74      -1.043  14.743  34.677  1.00  9.08           C  
ATOM   1158  O   ALA A  74      -0.908  15.725  33.959  1.00 11.02           O  
ATOM   1159  CB  ALA A  74      -1.061  12.597  33.493  1.00  8.35           C  
ATOM   1160  H   ALA A  74      -0.232  11.944  35.645  1.00 10.61           H  
ATOM   1161  HA  ALA A  74       0.543  13.723  33.900  1.00 11.05           H  
ATOM   1162  HB1 ALA A  74      -1.318  13.101  32.705  1.00 10.01           H  
ATOM   1163  HB2 ALA A  74      -0.525  11.831  33.235  1.00 10.01           H  
ATOM   1164  HB3 ALA A  74      -1.852  12.302  33.970  1.00 10.01           H  
ATOM   1165  N   HIS A  75      -1.895  14.716  35.709  1.00  8.94           N  
ATOM   1166  CA  HIS A  75      -2.626  15.901  36.145  1.00  8.37           C  
ATOM   1167  C   HIS A  75      -1.752  16.850  36.954  1.00 10.80           C  
ATOM   1168  O   HIS A  75      -1.726  18.066  36.678  1.00 11.99           O  
ATOM   1169  CB  HIS A  75      -3.854  15.504  36.988  1.00  8.41           C  
ATOM   1170  CG  HIS A  75      -4.995  14.956  36.189  1.00 18.62           C  
ATOM   1171  CD2 HIS A  75      -5.790  15.536  35.263  1.00 15.12           C  
ATOM   1172  ND1 HIS A  75      -5.477  13.676  36.359  1.00 33.39           N  
ATOM   1173  CE1 HIS A  75      -6.499  13.487  35.541  1.00 27.20           C  
ATOM   1174  NE2 HIS A  75      -6.694  14.592  34.852  1.00 28.62           N  
ATOM   1175  H   HIS A  75      -2.065  14.013  36.175  1.00 10.73           H  
ATOM   1176  HA  HIS A  75      -2.942  16.380  35.363  1.00 10.04           H  
ATOM   1177  HB2 HIS A  75      -3.587  14.824  37.627  1.00 10.10           H  
ATOM   1178  HB3 HIS A  75      -4.174  16.289  37.460  1.00 10.10           H  
ATOM   1179  HD1 HIS A  75      -5.157  13.090  36.901  1.00 40.07           H  
ATOM   1180  HD2 HIS A  75      -5.709  16.402  34.932  1.00 18.14           H  
ATOM   1181  HE1 HIS A  75      -6.986  12.699  35.454  1.00 32.64           H  
ATOM   1182  N   GLN A  76      -1.026  16.308  37.939  1.00  8.73           N  
ATOM   1183  CA  GLN A  76      -0.366  17.155  38.928  1.00 11.58           C  
ATOM   1184  C   GLN A  76       0.715  17.958  38.203  1.00 15.18           C  
ATOM   1185  O   GLN A  76       0.967  19.125  38.524  1.00 11.04           O  
ATOM   1186  CB  GLN A  76       0.243  16.325  40.082  1.00  9.31           C  
ATOM   1187  CG  GLN A  76       0.854  17.194  41.212  1.00  9.01           C  
ATOM   1188  CD  GLN A  76      -0.227  17.945  41.999  1.00 14.76           C  
ATOM   1189  NE2 GLN A  76       0.170  18.960  42.722  1.00 15.06           N  
ATOM   1190  OE1 GLN A  76      -1.402  17.602  41.953  1.00 12.87           O  
ATOM   1191  H   GLN A  76      -0.904  15.464  38.053  1.00 10.47           H  
ATOM   1192  HA  GLN A  76      -1.010  17.776  39.304  1.00 13.90           H  
ATOM   1193  HB2 GLN A  76      -0.452  15.774  40.473  1.00 11.17           H  
ATOM   1194  HB3 GLN A  76       0.948  15.762  39.725  1.00 11.17           H  
ATOM   1195  HG2 GLN A  76       1.336  16.622  41.830  1.00 10.82           H  
ATOM   1196  HG3 GLN A  76       1.455  17.849  40.823  1.00 10.82           H  
ATOM   1197 HE21 GLN A  76       1.002  19.176  42.739  1.00 18.08           H  
ATOM   1198 HE22 GLN A  76      -0.401  19.411  43.180  1.00 18.08           H  
ATOM   1199  N   TYR A  77       1.346  17.322  37.216  1.00 10.76           N  
ATOM   1200  CA  TYR A  77       2.455  17.951  36.470  1.00 12.64           C  
ATOM   1201  C   TYR A  77       2.077  18.261  35.032  1.00 10.05           C  
ATOM   1202  O   TYR A  77       2.902  18.227  34.126  1.00 11.13           O  
ATOM   1203  CB  TYR A  77       3.677  17.036  36.526  1.00 13.20           C  
ATOM   1204  CG  TYR A  77       4.132  16.749  37.942  1.00 10.04           C  
ATOM   1205  CD1 TYR A  77       5.012  17.603  38.585  1.00 13.02           C  
ATOM   1206  CD2 TYR A  77       3.687  15.640  38.655  1.00  8.21           C  
ATOM   1207  CE1 TYR A  77       5.432  17.363  39.854  1.00 11.30           C  
ATOM   1208  CE2 TYR A  77       4.095  15.390  39.940  1.00 10.24           C  
ATOM   1209  CZ  TYR A  77       4.971  16.261  40.545  1.00 15.00           C  
ATOM   1210  OH  TYR A  77       5.405  16.041  41.811  1.00 18.79           O  
ATOM   1211  H   TYR A  77       1.156  16.526  36.954  1.00 12.91           H  
ATOM   1212  HA  TYR A  77       2.689  18.788  36.902  1.00 15.17           H  
ATOM   1213  HB2 TYR A  77       3.458  16.190  36.104  1.00 15.84           H  
ATOM   1214  HB3 TYR A  77       4.412  17.460  36.056  1.00 15.84           H  
ATOM   1215  HD1 TYR A  77       5.329  18.353  38.135  1.00 15.63           H  
ATOM   1216  HD2 TYR A  77       3.091  15.053  38.249  1.00  9.85           H  
ATOM   1217  HE1 TYR A  77       6.024  17.952  40.265  1.00 13.56           H  
ATOM   1218  HE2 TYR A  77       3.785  14.641  40.396  1.00 12.29           H  
ATOM   1219  HH  TYR A  77       5.053  15.343  42.118  1.00 22.55           H  
ATOM   1220  N   ALA A  78       0.820  18.612  34.814  1.00 10.20           N  
ATOM   1221  CA  ALA A  78       0.298  18.730  33.486  1.00 11.90           C  
ATOM   1222  C   ALA A  78       1.100  19.659  32.568  1.00 17.21           C  
ATOM   1223  O   ALA A  78       1.291  19.363  31.392  1.00 12.43           O  
ATOM   1224  CB  ALA A  78      -1.100  19.180  33.568  1.00 13.42           C  
ATOM   1225  H   ALA A  78       0.249  18.788  35.433  1.00 12.24           H  
ATOM   1226  HA  ALA A  78       0.297  17.850  33.078  1.00 14.28           H  
ATOM   1227  HB1 ALA A  78      -1.458  19.261  32.670  1.00 16.11           H  
ATOM   1228  HB2 ALA A  78      -1.612  18.528  34.071  1.00 16.11           H  
ATOM   1229  HB3 ALA A  78      -1.128  20.040  34.015  1.00 16.11           H  
ATOM   1230  N   SER A  79       1.607  20.758  33.107  1.00 15.98           N  
ATOM   1231  CA  SER A  79       2.314  21.742  32.251  1.00 19.82           C  
ATOM   1232  C   SER A  79       3.698  21.292  31.752  1.00 17.79           C  
ATOM   1233  O   SER A  79       4.245  21.880  30.806  1.00 19.03           O  
ATOM   1234  CB  SER A  79       2.443  23.052  33.019  1.00 13.78           C  
ATOM   1235  OG  SER A  79       3.446  22.956  34.011  1.00 20.39           O  
ATOM   1236  H   SER A  79       1.565  20.967  33.940  1.00 19.17           H  
ATOM   1237  HA  SER A  79       1.767  21.916  31.469  1.00 23.78           H  
ATOM   1238  HB2 SER A  79       2.678  23.760  32.399  1.00 16.54           H  
ATOM   1239  HB3 SER A  79       1.595  23.253  33.446  1.00 16.54           H  
ATOM   1240  HG  SER A  79       3.508  23.683  34.427  1.00 24.47           H  
ATOM   1241  N   LYS A  80       4.240  20.237  32.354  1.00 14.34           N  
ATOM   1242  CA  LYS A  80       5.587  19.742  32.050  1.00 12.74           C  
ATOM   1243  C   LYS A  80       5.558  18.650  30.999  1.00 18.78           C  
ATOM   1244  O   LYS A  80       4.588  17.862  30.917  1.00 12.68           O  
ATOM   1245  CB  LYS A  80       6.260  19.178  33.322  1.00 14.67           C  
ATOM   1246  CG  LYS A  80       6.637  20.201  34.381  1.00 32.75           C  
ATOM   1247  CD  LYS A  80       7.081  19.521  35.687  1.00 26.51           C  
ATOM   1248  CE  LYS A  80       8.323  18.637  35.513  1.00 25.18           C  
ATOM   1249  NZ  LYS A  80       9.474  19.266  34.826  1.00 30.47           N1+
ATOM   1250  H   LYS A  80       3.839  19.777  32.960  1.00 17.20           H  
ATOM   1251  HA  LYS A  80       6.130  20.473  31.715  1.00 15.29           H  
ATOM   1252  HB2 LYS A  80       5.651  18.546  33.735  1.00 17.61           H  
ATOM   1253  HB3 LYS A  80       7.073  18.719  33.061  1.00 17.61           H  
ATOM   1254  HG2 LYS A  80       7.372  20.743  34.055  1.00 39.29           H  
ATOM   1255  HG3 LYS A  80       5.868  20.759  34.575  1.00 39.29           H  
ATOM   1256  HD2 LYS A  80       7.291  20.205  36.343  1.00 31.82           H  
ATOM   1257  HD3 LYS A  80       6.359  18.961  36.012  1.00 31.82           H  
ATOM   1258  HE2 LYS A  80       8.627  18.360  36.392  1.00 30.22           H  
ATOM   1259  HE3 LYS A  80       8.071  17.854  34.998  1.00 30.22           H  
ATOM   1260  HZ1 LYS A  80       9.746  19.981  35.281  1.00 36.56           H  
ATOM   1261  HZ2 LYS A  80      10.147  18.687  34.767  1.00 36.56           H  
ATOM   1262  HZ3 LYS A  80       9.237  19.518  34.005  1.00 36.56           H  
ATOM   1263  N   GLY A  81       6.614  18.574  30.192  1.00 16.10           N  
ATOM   1264  CA  GLY A  81       6.735  17.500  29.233  1.00 14.90           C  
ATOM   1265  C   GLY A  81       5.549  17.341  28.304  1.00 16.78           C  
ATOM   1266  O   GLY A  81       4.877  18.297  27.859  1.00 11.82           O  
ATOM   1267  H   GLY A  81       7.267  19.133  30.186  1.00 19.33           H  
ATOM   1268  HA2 GLY A  81       7.523  17.652  28.688  1.00 17.88           H  
ATOM   1269  HA3 GLY A  81       6.856  16.664  29.710  1.00 17.88           H  
ATOM   1270  N   THR A  82       5.311  16.083  27.974  1.00 10.78           N  
ATOM   1271  CA  THR A  82       4.276  15.730  27.027  1.00  9.76           C  
ATOM   1272  C   THR A  82       2.929  16.093  27.513  1.00 11.89           C  
ATOM   1273  O   THR A  82       2.605  15.819  28.652  1.00 10.77           O  
ATOM   1274  CB  THR A  82       4.297  14.219  26.762  1.00 10.42           C  
ATOM   1275  CG2 THR A  82       3.362  13.875  25.659  1.00 15.80           C  
ATOM   1276  OG1 THR A  82       5.631  13.855  26.426  1.00 13.19           O  
ATOM   1277  H   THR A  82       5.741  15.409  28.291  1.00 12.93           H  
ATOM   1278  HA  THR A  82       4.435  16.191  26.189  1.00 11.72           H  
ATOM   1279  HB  THR A  82       4.022  13.744  27.562  1.00 12.50           H  
ATOM   1280  HG1 THR A  82       5.675  13.030  26.275  1.00 15.83           H  
ATOM   1281 HG21 THR A  82       3.379  12.919  25.496  1.00 18.96           H  
ATOM   1282 HG22 THR A  82       2.458  14.137  25.897  1.00 18.96           H  
ATOM   1283 HG23 THR A  82       3.621  14.338  24.847  1.00 18.96           H  
ATOM   1284  N   GLN A  83       2.092  16.616  26.636  1.00 12.96           N  
ATOM   1285  CA  GLN A  83       0.686  16.845  27.007  1.00 15.14           C  
ATOM   1286  C   GLN A  83      -0.096  15.537  26.821  1.00 25.05           C  
ATOM   1287  O   GLN A  83      -0.241  15.044  25.717  1.00 24.08           O  
ATOM   1288  CB  GLN A  83       0.142  18.026  26.199  1.00 20.26           C  
ATOM   1289  CG  GLN A  83       0.981  19.278  26.467  1.00 27.03           C  
ATOM   1290  CD  GLN A  83       1.086  19.581  27.985  1.00 29.29           C  
ATOM   1291  NE2 GLN A  83      -0.055  19.911  28.581  1.00 30.96           N  
ATOM   1292  OE1 GLN A  83       2.159  19.444  28.619  1.00 22.47           O  
ATOM   1293  H   GLN A  83       2.297  16.847  25.834  1.00 15.55           H  
ATOM   1294  HA  GLN A  83       0.644  17.084  27.946  1.00 18.17           H  
ATOM   1295  HB2 GLN A  83       0.189  17.821  25.252  1.00 24.31           H  
ATOM   1296  HB3 GLN A  83      -0.773  18.206  26.464  1.00 24.31           H  
ATOM   1297  HG2 GLN A  83       1.877  19.142  26.121  1.00 32.44           H  
ATOM   1298  HG3 GLN A  83       0.566  20.040  26.033  1.00 32.44           H  
ATOM   1299 HE21 GLN A  83      -0.783  19.945  28.125  1.00 37.15           H  
ATOM   1300 HE22 GLN A  83      -0.064  20.091  29.421  1.00 37.15           H  
ATOM   1301  N   LEU A  84      -0.520  14.932  27.933  1.00 17.62           N  
ATOM   1302  CA  LEU A  84      -1.150  13.585  27.916  1.00 11.17           C  
ATOM   1303  C   LEU A  84      -2.682  13.612  27.986  1.00 24.07           C  
ATOM   1304  O   LEU A  84      -3.348  12.532  28.030  1.00 22.26           O  
ATOM   1305  CB  LEU A  84      -0.651  12.753  29.072  1.00 12.53           C  
ATOM   1306  CG  LEU A  84       0.827  12.411  28.932  1.00 14.68           C  
ATOM   1307  CD1 LEU A  84       1.261  11.637  30.157  1.00 14.78           C  
ATOM   1308  CD2 LEU A  84       1.142  11.599  27.651  1.00 17.32           C  
ATOM   1309  H   LEU A  84      -0.458  15.274  28.719  1.00 21.15           H  
ATOM   1310  HA  LEU A  84      -0.899  13.134  27.095  1.00 13.40           H  
ATOM   1311  HB2 LEU A  84      -0.770  13.249  29.897  1.00 15.04           H  
ATOM   1312  HB3 LEU A  84      -1.151  11.923  29.106  1.00 15.04           H  
ATOM   1313  HG  LEU A  84       1.340  13.234  28.900  1.00 17.61           H  
ATOM   1314 HD11 LEU A  84       2.202  11.416  30.074  1.00 17.73           H  
ATOM   1315 HD12 LEU A  84       1.118  12.186  30.944  1.00 17.73           H  
ATOM   1316 HD13 LEU A  84       0.734  10.824  30.219  1.00 17.73           H  
ATOM   1317 HD21 LEU A  84       2.094  11.414  27.621  1.00 20.79           H  
ATOM   1318 HD22 LEU A  84       0.644  10.767  27.674  1.00 20.79           H  
ATOM   1319 HD23 LEU A  84       0.881  12.120  26.875  1.00 20.79           H  
ATOM   1320  N   GLY A  85      -3.208  14.838  28.043  1.00 19.59           N  
ATOM   1321  CA  GLY A  85      -4.632  15.098  28.114  1.00 26.06           C  
ATOM   1322  C   GLY A  85      -5.064  15.744  26.822  1.00 20.90           C  
ATOM   1323  O   GLY A  85      -4.320  15.793  25.858  1.00 22.75           O  
ATOM   1324  H   GLY A  85      -2.735  15.556  28.042  1.00 23.51           H  
ATOM   1325  HA2 GLY A  85      -5.119  14.268  28.236  1.00 31.27           H  
ATOM   1326  HA3 GLY A  85      -4.829  15.696  28.852  1.00 31.27           H  
ATOM   1327  N   ALA A  86      -6.300  16.194  26.788  1.00 17.29           N  
ATOM   1328  CA  ALA A  86      -6.884  16.773  25.593  1.00 17.75           C  
ATOM   1329  C   ALA A  86      -7.675  18.008  25.987  1.00 17.56           C  
ATOM   1330  O   ALA A  86      -8.121  18.103  27.115  1.00 24.22           O  
ATOM   1331  CB  ALA A  86      -7.774  15.780  24.899  1.00 18.77           C  
ATOM   1332  H   ALA A  86      -6.836  16.176  27.460  1.00 20.75           H  
ATOM   1333  HA  ALA A  86      -6.180  17.039  24.981  1.00 21.29           H  
ATOM   1334  HB1 ALA A  86      -8.150  16.193  24.106  1.00 22.52           H  
ATOM   1335  HB2 ALA A  86      -7.247  15.005  24.649  1.00 22.52           H  
ATOM   1336  HB3 ALA A  86      -8.485  15.516  25.504  1.00 22.52           H  
ATOM   1337  N   ALA A  87      -7.873  18.926  25.055  1.00 26.85           N  
ATOM   1338  CA  ALA A  87      -8.668  20.130  25.329  1.00 34.19           C  
ATOM   1339  C   ALA A  87     -10.163  19.836  25.350  1.00 26.48           C  
ATOM   1340  O   ALA A  87     -10.627  18.853  24.758  1.00 22.47           O  
ATOM   1341  CB  ALA A  87      -8.388  21.185  24.294  1.00 41.93           C  
ATOM   1342  H   ALA A  87      -7.561  18.883  24.254  1.00 32.22           H  
ATOM   1343  HA  ALA A  87      -8.418  20.484  26.197  1.00 41.02           H  
ATOM   1344  HB1 ALA A  87      -8.922  21.970  24.493  1.00 50.31           H  
ATOM   1345  HB2 ALA A  87      -7.445  21.410  24.321  1.00 50.31           H  
ATOM   1346  HB3 ALA A  87      -8.622  20.838  23.419  1.00 50.31           H  
ATOM   1347  N   GLY A  88     -10.922  20.723  25.988  1.00 34.01           N  
ATOM   1348  CA  GLY A  88     -12.375  20.630  25.948  1.00 27.48           C  
ATOM   1349  C   GLY A  88     -12.912  19.361  26.573  1.00 18.46           C  
ATOM   1350  O   GLY A  88     -12.477  18.969  27.665  1.00 24.19           O  
ATOM   1351  H   GLY A  88     -10.621  21.384  26.448  1.00 40.81           H  
ATOM   1352  HA2 GLY A  88     -12.756  21.387  26.420  1.00 32.97           H  
ATOM   1353  HA3 GLY A  88     -12.672  20.665  25.026  1.00 32.97           H  
ATOM   1354  N   ASN A  89     -13.862  18.732  25.874  1.00 20.95           N  
ATOM   1355  CA  ASN A  89     -14.502  17.498  26.316  1.00 16.54           C  
ATOM   1356  C   ASN A  89     -13.710  16.248  25.945  1.00 13.66           C  
ATOM   1357  O   ASN A  89     -14.147  15.122  26.209  1.00 15.69           O  
ATOM   1358  CB  ASN A  89     -15.896  17.366  25.716  1.00 22.18           C  
ATOM   1359  CG  ASN A  89     -16.833  18.459  26.176  1.00 32.68           C  
ATOM   1360  ND2 ASN A  89     -17.852  18.766  25.356  1.00 28.73           N  
ATOM   1361  OD1 ASN A  89     -16.636  19.042  27.243  1.00 21.79           O  
ATOM   1362  H   ASN A  89     -14.159  19.014  25.117  1.00 25.14           H  
ATOM   1363  HA  ASN A  89     -14.593  17.520  27.282  1.00 19.85           H  
ATOM   1364  HB2 ASN A  89     -15.831  17.413  24.750  1.00 26.62           H  
ATOM   1365  HB3 ASN A  89     -16.276  16.513  25.982  1.00 26.62           H  
ATOM   1366 HD21 ASN A  89     -18.410  19.382  25.577  1.00 34.47           H  
ATOM   1367 HD22 ASN A  89     -17.946  18.347  24.611  1.00 34.47           H  
ATOM   1368  N   GLY A  90     -12.547  16.445  25.338  1.00 16.69           N  
ATOM   1369  CA  GLY A  90     -11.712  15.314  24.979  1.00 12.98           C  
ATOM   1370  C   GLY A  90     -11.322  14.432  26.142  1.00 14.58           C  
ATOM   1371  O   GLY A  90     -11.006  13.273  25.915  1.00 10.86           O  
ATOM   1372  H   GLY A  90     -12.224  17.213  25.126  1.00 20.03           H  
ATOM   1373  HA2 GLY A  90     -12.182  14.767  24.331  1.00 15.58           H  
ATOM   1374  HA3 GLY A  90     -10.898  15.641  24.564  1.00 15.58           H  
ATOM   1375  N   TYR A  91     -11.252  14.975  27.366  1.00 11.30           N  
ATOM   1376  CA  TYR A  91     -10.948  14.147  28.521  1.00 12.41           C  
ATOM   1377  C   TYR A  91     -11.887  12.943  28.603  1.00  8.01           C  
ATOM   1378  O   TYR A  91     -11.492  11.883  29.072  1.00 10.81           O  
ATOM   1379  CB  TYR A  91     -11.027  14.948  29.806  1.00 10.74           C  
ATOM   1380  CG  TYR A  91     -12.437  15.191  30.327  1.00 10.90           C  
ATOM   1381  CD1 TYR A  91     -13.185  16.258  29.853  1.00 12.31           C  
ATOM   1382  CD2 TYR A  91     -13.020  14.346  31.242  1.00  9.95           C  
ATOM   1383  CE1 TYR A  91     -14.491  16.469  30.313  1.00 15.32           C  
ATOM   1384  CE2 TYR A  91     -14.301  14.561  31.714  1.00 13.70           C  
ATOM   1385  CZ  TYR A  91     -15.023  15.615  31.244  1.00 13.42           C  
ATOM   1386  OH  TYR A  91     -16.306  15.792  31.725  1.00 12.63           O  
ATOM   1387  H   TYR A  91     -11.375  15.807  27.544  1.00 13.56           H  
ATOM   1388  HA  TYR A  91     -10.042  13.811  28.436  1.00 14.90           H  
ATOM   1389  HB2 TYR A  91     -10.538  14.473  30.497  1.00 12.89           H  
ATOM   1390  HB3 TYR A  91     -10.618  15.814  29.655  1.00 12.89           H  
ATOM   1391  HD1 TYR A  91     -12.817  16.836  29.224  1.00 14.78           H  
ATOM   1392  HD2 TYR A  91     -12.531  13.626  31.570  1.00 11.94           H  
ATOM   1393  HE1 TYR A  91     -14.987  17.192  30.001  1.00 18.38           H  
ATOM   1394  HE2 TYR A  91     -14.674  13.980  32.337  1.00 16.44           H  
ATOM   1395  HH  TYR A  91     -16.658  16.465  31.365  1.00 15.15           H  
ATOM   1396  N   ALA A  92     -13.131  13.106  28.175  1.00  8.76           N  
ATOM   1397  CA  ALA A  92     -14.124  12.060  28.387  1.00  9.14           C  
ATOM   1398  C   ALA A  92     -13.729  10.794  27.582  1.00  9.11           C  
ATOM   1399  O   ALA A  92     -13.847   9.666  28.058  1.00  7.92           O  
ATOM   1400  CB  ALA A  92     -15.504  12.569  27.982  1.00  9.07           C  
ATOM   1401  H   ALA A  92     -13.424  13.802  27.765  1.00 10.52           H  
ATOM   1402  HA  ALA A  92     -14.149  11.827  29.329  1.00 10.97           H  
ATOM   1403  HB1 ALA A  92     -16.155  11.864  28.128  1.00 10.89           H  
ATOM   1404  HB2 ALA A  92     -15.726  13.342  28.524  1.00 10.89           H  
ATOM   1405  HB3 ALA A  92     -15.486  12.815  27.044  1.00 10.89           H  
ATOM   1406  N   THR A  93     -13.282  11.004  26.349  1.00  7.97           N  
ATOM   1407  CA  THR A  93     -12.897   9.871  25.499  1.00  7.06           C  
ATOM   1408  C   THR A  93     -11.583   9.253  25.974  1.00  7.38           C  
ATOM   1409  O   THR A  93     -11.369   8.058  25.789  1.00  6.13           O  
ATOM   1410  CB  THR A  93     -12.845  10.298  24.029  1.00 10.95           C  
ATOM   1411  CG2 THR A  93     -12.551   9.110  23.140  1.00  9.98           C  
ATOM   1412  OG1 THR A  93     -14.153  10.753  23.686  1.00 12.94           O  
ATOM   1413  H   THR A  93     -13.192  11.776  25.982  1.00  9.56           H  
ATOM   1414  HA  THR A  93     -13.581   9.187  25.576  1.00  8.47           H  
ATOM   1415  HB  THR A  93     -12.184  10.994  23.889  1.00 13.14           H  
ATOM   1416  HG1 THR A  93     -14.369  11.402  24.175  1.00 15.53           H  
ATOM   1417 HG21 THR A  93     -12.520   9.390  22.212  1.00 11.98           H  
ATOM   1418 HG22 THR A  93     -11.696   8.720  23.381  1.00 11.98           H  
ATOM   1419 HG23 THR A  93     -13.244   8.439  23.244  1.00 11.98           H  
ATOM   1420  N   ILE A  94     -10.717  10.031  26.594  1.00  5.22           N  
ATOM   1421  CA  ILE A  94      -9.503   9.469  27.226  1.00  6.50           C  
ATOM   1422  C   ILE A  94      -9.922   8.505  28.341  1.00  5.47           C  
ATOM   1423  O   ILE A  94      -9.395   7.404  28.419  1.00  6.09           O  
ATOM   1424  CB  ILE A  94      -8.564  10.525  27.773  1.00  7.05           C  
ATOM   1425  CG1 ILE A  94      -8.100  11.440  26.621  1.00  5.36           C  
ATOM   1426  CG2 ILE A  94      -7.348   9.870  28.445  1.00  9.37           C  
ATOM   1427  CD1 ILE A  94      -7.093  12.568  27.007  1.00  6.15           C  
ATOM   1428  H   ILE A  94     -10.794  10.884  26.671  1.00  6.26           H  
ATOM   1429  HA  ILE A  94      -9.016   8.958  26.561  1.00  7.80           H  
ATOM   1430  HB  ILE A  94      -9.037  11.060  28.430  1.00  8.45           H  
ATOM   1431 HG12 ILE A  94      -7.673  10.889  25.947  1.00  6.43           H  
ATOM   1432 HG13 ILE A  94      -8.882  11.869  26.239  1.00  6.43           H  
ATOM   1433 HG21 ILE A  94      -6.764  10.565  28.786  1.00 11.24           H  
ATOM   1434 HG22 ILE A  94      -7.656   9.309  29.174  1.00 11.24           H  
ATOM   1435 HG23 ILE A  94      -6.877   9.333  27.789  1.00 11.24           H  
ATOM   1436 HD11 ILE A  94      -6.871  13.078  26.213  1.00  7.38           H  
ATOM   1437 HD12 ILE A  94      -7.505  13.146  27.668  1.00  7.38           H  
ATOM   1438 HD13 ILE A  94      -6.292  12.163  27.375  1.00  7.38           H  
ATOM   1439  N   LEU A  95     -10.874   8.930  29.170  1.00  6.36           N  
ATOM   1440  CA  LEU A  95     -11.401   8.058  30.226  1.00  8.36           C  
ATOM   1441  C   LEU A  95     -11.961   6.749  29.614  1.00  6.91           C  
ATOM   1442  O   LEU A  95     -11.733   5.646  30.168  1.00  5.64           O  
ATOM   1443  CB  LEU A  95     -12.458   8.792  31.020  1.00  7.06           C  
ATOM   1444  CG  LEU A  95     -11.981   9.918  31.957  1.00 10.79           C  
ATOM   1445  CD1 LEU A  95     -13.234  10.598  32.524  1.00 14.57           C  
ATOM   1446  CD2 LEU A  95     -11.112   9.367  33.089  1.00 17.95           C  
ATOM   1447  H   LEU A  95     -11.231   9.712  29.145  1.00  7.63           H  
ATOM   1448  HA  LEU A  95     -10.681   7.823  30.831  1.00 10.04           H  
ATOM   1449  HB2 LEU A  95     -13.084   9.188  30.394  1.00  8.47           H  
ATOM   1450  HB3 LEU A  95     -12.925   8.143  31.570  1.00  8.47           H  
ATOM   1451  HG  LEU A  95     -11.468  10.571  31.455  1.00 12.95           H  
ATOM   1452 HD11 LEU A  95     -12.961  11.314  33.120  1.00 17.49           H  
ATOM   1453 HD12 LEU A  95     -13.757  10.958  31.791  1.00 17.49           H  
ATOM   1454 HD13 LEU A  95     -13.755   9.942  33.013  1.00 17.49           H  
ATOM   1455 HD21 LEU A  95     -10.831  10.101  33.656  1.00 21.54           H  
ATOM   1456 HD22 LEU A  95     -11.633   8.731  33.604  1.00 21.54           H  
ATOM   1457 HD23 LEU A  95     -10.337   8.928  32.706  1.00 21.54           H  
ATOM   1458  N   VAL A  96     -12.727   6.851  28.533  1.00  5.67           N  
ATOM   1459  CA  VAL A  96     -13.263   5.678  27.893  1.00  5.44           C  
ATOM   1460  C   VAL A  96     -12.161   4.649  27.578  1.00  4.15           C  
ATOM   1461  O   VAL A  96     -12.233   3.455  27.996  1.00  6.69           O  
ATOM   1462  CB  VAL A  96     -14.040   6.050  26.615  1.00  4.41           C  
ATOM   1463  CG1 VAL A  96     -14.390   4.807  25.817  1.00  4.73           C  
ATOM   1464  CG2 VAL A  96     -15.308   6.809  27.010  1.00  5.18           C  
ATOM   1465  H   VAL A  96     -12.946   7.592  28.157  1.00  6.80           H  
ATOM   1466  HA  VAL A  96     -13.890   5.256  28.501  1.00  6.53           H  
ATOM   1467  HB  VAL A  96     -13.495   6.630  26.060  1.00  5.30           H  
ATOM   1468 HG11 VAL A  96     -14.877   5.070  25.021  1.00  5.68           H  
ATOM   1469 HG12 VAL A  96     -13.570   4.352  25.569  1.00  5.68           H  
ATOM   1470 HG13 VAL A  96     -14.939   4.225  26.365  1.00  5.68           H  
ATOM   1471 HG21 VAL A  96     -15.798   7.044  26.207  1.00  6.22           H  
ATOM   1472 HG22 VAL A  96     -15.853   6.240  27.576  1.00  6.22           H  
ATOM   1473 HG23 VAL A  96     -15.057   7.612  27.492  1.00  6.22           H  
ATOM   1474  N   TRP A  97     -11.113   5.107  26.892  1.00  6.94           N  
ATOM   1475  CA  TRP A  97     -10.091   4.175  26.445  1.00  4.37           C  
ATOM   1476  C   TRP A  97      -9.114   3.823  27.566  1.00  6.70           C  
ATOM   1477  O   TRP A  97      -8.541   2.734  27.512  1.00  6.12           O  
ATOM   1478  CB  TRP A  97      -9.408   4.712  25.182  1.00  4.89           C  
ATOM   1479  CG  TRP A  97     -10.417   4.592  24.065  1.00  4.46           C  
ATOM   1480  CD1 TRP A  97     -11.307   5.549  23.674  1.00  6.18           C  
ATOM   1481  CD2 TRP A  97     -10.718   3.423  23.281  1.00  6.25           C  
ATOM   1482  CE2 TRP A  97     -11.780   3.756  22.416  1.00  6.37           C  
ATOM   1483  CE3 TRP A  97     -10.168   2.137  23.209  1.00  6.32           C  
ATOM   1484  NE1 TRP A  97     -12.127   5.059  22.677  1.00  7.45           N  
ATOM   1485  CZ2 TRP A  97     -12.317   2.839  21.495  1.00  6.21           C  
ATOM   1486  CZ3 TRP A  97     -10.695   1.231  22.297  1.00  9.45           C  
ATOM   1487  CH2 TRP A  97     -11.765   1.579  21.465  1.00  6.06           C  
ATOM   1488  H   TRP A  97     -10.976   5.929  26.680  1.00  8.33           H  
ATOM   1489  HA  TRP A  97     -10.534   3.350  26.193  1.00  5.25           H  
ATOM   1490  HB2 TRP A  97      -9.170   5.645  25.299  1.00  5.87           H  
ATOM   1491  HB3 TRP A  97      -8.629   4.174  24.967  1.00  5.87           H  
ATOM   1492  HD1 TRP A  97     -11.360   6.405  24.034  1.00  7.42           H  
ATOM   1493  HE1 TRP A  97     -12.751   5.499  22.281  1.00  8.94           H  
ATOM   1494  HE3 TRP A  97      -9.474   1.887  23.775  1.00  7.59           H  
ATOM   1495  HZ2 TRP A  97     -13.013   3.076  20.925  1.00  7.45           H  
ATOM   1496  HZ3 TRP A  97     -10.343   0.371  22.252  1.00 11.34           H  
ATOM   1497  HH2 TRP A  97     -12.084   0.958  20.852  1.00  7.27           H  
ATOM   1498  N   GLN A  98      -9.037   4.622  28.614  1.00  5.42           N  
ATOM   1499  CA  GLN A  98      -8.384   4.141  29.859  1.00  4.25           C  
ATOM   1500  C   GLN A  98      -9.122   2.963  30.437  1.00  4.57           C  
ATOM   1501  O   GLN A  98      -8.493   1.977  30.890  1.00  5.37           O  
ATOM   1502  CB  GLN A  98      -8.269   5.220  30.953  1.00  5.76           C  
ATOM   1503  CG  GLN A  98      -7.272   6.315  30.638  1.00  8.47           C  
ATOM   1504  CD  GLN A  98      -7.220   7.390  31.694  1.00 11.70           C  
ATOM   1505  NE2 GLN A  98      -6.510   8.389  31.416  1.00 13.04           N  
ATOM   1506  OE1 GLN A  98      -7.787   7.273  32.774  1.00 24.56           O  
ATOM   1507  H   GLN A  98      -9.340   5.426  28.649  1.00  6.50           H  
ATOM   1508  HA  GLN A  98      -7.485   3.847  29.642  1.00  5.10           H  
ATOM   1509  HB2 GLN A  98      -9.137   5.636  31.072  1.00  6.92           H  
ATOM   1510  HB3 GLN A  98      -7.992   4.796  31.780  1.00  6.92           H  
ATOM   1511  HG2 GLN A  98      -6.387   5.924  30.566  1.00 10.16           H  
ATOM   1512  HG3 GLN A  98      -7.518   6.733  29.798  1.00 10.16           H  
ATOM   1513 HE21 GLN A  98      -6.095   8.425  30.664  1.00 15.65           H  
ATOM   1514 HE22 GLN A  98      -6.440   9.036  31.978  1.00 15.65           H  
ATOM   1515  N   GLU A  99     -10.451   3.064  30.508  1.00  5.39           N  
ATOM   1516  CA  GLU A  99     -11.213   1.972  31.061  1.00  4.72           C  
ATOM   1517  C   GLU A  99     -11.206   0.752  30.144  1.00  3.55           C  
ATOM   1518  O   GLU A  99     -11.232  -0.390  30.647  1.00  6.72           O  
ATOM   1519  CB  GLU A  99     -12.652   2.421  31.352  1.00  4.59           C  
ATOM   1520  CG  GLU A  99     -12.721   3.326  32.511  1.00  6.20           C  
ATOM   1521  CD  GLU A  99     -12.258   2.644  33.798  1.00  6.73           C  
ATOM   1522  OE1 GLU A  99     -12.830   1.587  34.145  1.00  9.49           O  
ATOM   1523  OE2 GLU A  99     -11.332   3.180  34.459  1.00  8.54           O1-
ATOM   1524  H   GLU A  99     -10.915   3.740  30.247  1.00  6.47           H  
ATOM   1525  HA  GLU A  99     -10.810   1.709  31.903  1.00  5.66           H  
ATOM   1526  HB2 GLU A  99     -13.002   2.891  30.579  1.00  5.51           H  
ATOM   1527  HB3 GLU A  99     -13.197   1.641  31.544  1.00  5.51           H  
ATOM   1528  HG2 GLU A  99     -12.147   4.091  32.352  1.00  7.44           H  
ATOM   1529  HG3 GLU A  99     -13.638   3.615  32.636  1.00  7.44           H  
ATOM   1530  N   VAL A 100     -11.131   0.968  28.823  1.00  6.11           N  
ATOM   1531  CA  VAL A 100     -10.980  -0.148  27.904  1.00  6.75           C  
ATOM   1532  C   VAL A 100      -9.661  -0.889  28.218  1.00  6.42           C  
ATOM   1533  O   VAL A 100      -9.595  -2.141  28.326  1.00  5.77           O  
ATOM   1534  CB  VAL A 100     -11.014   0.282  26.443  1.00  6.90           C  
ATOM   1535  CG1 VAL A 100     -10.593  -0.912  25.522  1.00  4.79           C  
ATOM   1536  CG2 VAL A 100     -12.424   0.705  26.108  1.00  5.37           C  
ATOM   1537  H   VAL A 100     -11.165   1.741  28.447  1.00  7.34           H  
ATOM   1538  HA  VAL A 100     -11.711  -0.770  28.046  1.00  8.10           H  
ATOM   1539  HB  VAL A 100     -10.412   1.029  26.297  1.00  8.28           H  
ATOM   1540 HG11 VAL A 100     -10.620  -0.622  24.597  1.00  5.75           H  
ATOM   1541 HG12 VAL A 100      -9.694  -1.189  25.757  1.00  5.75           H  
ATOM   1542 HG13 VAL A 100     -11.212  -1.647  25.657  1.00  5.75           H  
ATOM   1543 HG21 VAL A 100     -12.458   0.982  25.179  1.00  6.44           H  
ATOM   1544 HG22 VAL A 100     -13.021  -0.046  26.252  1.00  6.44           H  
ATOM   1545 HG23 VAL A 100     -12.676   1.444  26.683  1.00  6.44           H  
ATOM   1546  N   GLU A 101      -8.616  -0.114  28.420  1.00  3.84           N  
ATOM   1547  CA  GLU A 101      -7.350  -0.764  28.753  1.00  5.92           C  
ATOM   1548  C   GLU A 101      -7.446  -1.617  30.030  1.00  4.87           C  
ATOM   1549  O   GLU A 101      -7.035  -2.795  30.038  1.00  7.90           O  
ATOM   1550  CB  GLU A 101      -6.243   0.277  28.880  1.00  5.88           C  
ATOM   1551  CG  GLU A 101      -4.856  -0.375  29.120  1.00  5.05           C  
ATOM   1552  CD  GLU A 101      -4.515  -0.622  30.595  1.00  7.61           C  
ATOM   1553  OE1 GLU A 101      -4.903   0.170  31.466  1.00  8.95           O  
ATOM   1554  OE2 GLU A 101      -3.859  -1.644  30.885  1.00  6.47           O1-
ATOM   1555  H   GLU A 101      -8.601   0.745  28.376  1.00  4.61           H  
ATOM   1556  HA  GLU A 101      -7.109  -1.358  28.024  1.00  7.11           H  
ATOM   1557  HB2 GLU A 101      -6.196   0.794  28.061  1.00  7.06           H  
ATOM   1558  HB3 GLU A 101      -6.438   0.858  29.632  1.00  7.06           H  
ATOM   1559  HG2 GLU A 101      -4.834  -1.231  28.666  1.00  6.06           H  
ATOM   1560  HG3 GLU A 101      -4.173   0.208  28.754  1.00  6.06           H  
ATOM   1561  N   SER A 102      -8.054  -1.042  31.075  1.00  5.66           N  
ATOM   1562  CA  SER A 102      -8.189  -1.715  32.362  1.00  5.49           C  
ATOM   1563  C   SER A 102      -9.069  -2.970  32.274  1.00 10.56           C  
ATOM   1564  O   SER A 102      -8.740  -3.999  32.891  1.00  9.48           O  
ATOM   1565  CB  SER A 102      -8.767  -0.772  33.435  1.00  6.96           C  
ATOM   1566  OG  SER A 102      -7.785   0.018  33.984  1.00 12.16           O  
ATOM   1567  H   SER A 102      -8.398  -0.254  31.058  1.00  6.79           H  
ATOM   1568  HA  SER A 102      -7.308  -1.994  32.658  1.00  6.59           H  
ATOM   1569  HB2 SER A 102      -9.437  -0.203  33.026  1.00  8.35           H  
ATOM   1570  HB3 SER A 102      -9.170  -1.306  34.138  1.00  8.35           H  
ATOM   1571  HG  SER A 102      -7.197  -0.462  34.344  1.00 14.59           H  
ATOM   1572  N   HIS A 103     -10.221  -2.850  31.604  1.00  6.33           N  
ATOM   1573  CA  HIS A 103     -11.240  -3.895  31.637  1.00  8.06           C  
ATOM   1574  C   HIS A 103     -11.334  -4.833  30.427  1.00  9.10           C  
ATOM   1575  O   HIS A 103     -11.763  -5.973  30.591  1.00 11.07           O  
ATOM   1576  CB  HIS A 103     -12.589  -3.247  31.915  1.00  7.32           C  
ATOM   1577  CG  HIS A 103     -12.679  -2.676  33.290  1.00  8.79           C  
ATOM   1578  CD2 HIS A 103     -12.535  -1.412  33.745  1.00  9.23           C  
ATOM   1579  ND1 HIS A 103     -12.893  -3.459  34.403  1.00 11.34           N  
ATOM   1580  CE1 HIS A 103     -12.859  -2.702  35.489  1.00 13.87           C  
ATOM   1581  NE2 HIS A 103     -12.603  -1.458  35.114  1.00 10.33           N  
ATOM   1582  H   HIS A 103     -10.433  -2.169  31.123  1.00  7.60           H  
ATOM   1583  HA  HIS A 103     -11.046  -4.461  32.401  1.00  9.67           H  
ATOM   1584  HB2 HIS A 103     -12.729  -2.526  31.281  1.00  8.79           H  
ATOM   1585  HB3 HIS A 103     -13.286  -3.914  31.820  1.00  8.79           H  
ATOM   1586  HD1 HIS A 103     -13.006  -4.311  34.396  1.00 13.61           H  
ATOM   1587  HD2 HIS A 103     -12.350  -0.660  33.229  1.00 11.08           H  
ATOM   1588  HE1 HIS A 103     -12.984  -2.994  36.363  1.00 16.65           H  
ATOM   1589  N   GLN A 104     -10.945  -4.378  29.238  1.00  5.30           N  
ATOM   1590  CA  GLN A 104     -11.023  -5.214  28.046  1.00  6.45           C  
ATOM   1591  C   GLN A 104      -9.679  -5.801  27.665  1.00  7.24           C  
ATOM   1592  O   GLN A 104      -9.607  -6.981  27.307  1.00 11.90           O  
ATOM   1593  CB  GLN A 104     -11.572  -4.430  26.862  1.00  8.19           C  
ATOM   1594  CG  GLN A 104     -12.963  -3.765  27.085  1.00 10.26           C  
ATOM   1595  CD  GLN A 104     -14.026  -4.721  27.598  1.00 12.19           C  
ATOM   1596  NE2 GLN A 104     -14.933  -4.189  28.428  1.00 15.39           N  
ATOM   1597  OE1 GLN A 104     -14.042  -5.909  27.271  1.00 13.71           O  
ATOM   1598  H   GLN A 104     -10.633  -3.589  29.096  1.00  6.36           H  
ATOM   1599  HA  GLN A 104     -11.629  -5.951  28.221  1.00  7.75           H  
ATOM   1600  HB2 GLN A 104     -10.944  -3.724  26.644  1.00  9.83           H  
ATOM   1601  HB3 GLN A 104     -11.656  -5.033  26.107  1.00  9.83           H  
ATOM   1602  HG2 GLN A 104     -12.867  -3.052  27.736  1.00 12.31           H  
ATOM   1603  HG3 GLN A 104     -13.274  -3.401  26.242  1.00 12.31           H  
ATOM   1604 HE21 GLN A 104     -14.887  -3.356  28.637  1.00 18.46           H  
ATOM   1605 HE22 GLN A 104     -15.560  -4.680  28.751  1.00 18.46           H  
ATOM   1606  N   PHE A 105      -8.623  -4.985  27.715  1.00  8.22           N  
ATOM   1607  CA  PHE A 105      -7.312  -5.415  27.255  1.00  7.01           C  
ATOM   1608  C   PHE A 105      -6.541  -6.145  28.346  1.00  8.86           C  
ATOM   1609  O   PHE A 105      -6.016  -7.253  28.151  1.00  9.15           O  
ATOM   1610  CB  PHE A 105      -6.537  -4.204  26.747  1.00  6.57           C  
ATOM   1611  CG  PHE A 105      -5.161  -4.491  26.295  1.00  7.29           C  
ATOM   1612  CD1 PHE A 105      -4.900  -4.844  24.989  1.00  8.06           C  
ATOM   1613  CD2 PHE A 105      -4.098  -4.315  27.161  1.00  6.31           C  
ATOM   1614  CE1 PHE A 105      -3.606  -5.071  24.576  1.00  7.55           C  
ATOM   1615  CE2 PHE A 105      -2.795  -4.533  26.741  1.00  5.74           C  
ATOM   1616  CZ  PHE A 105      -2.562  -4.895  25.446  1.00  9.34           C  
ATOM   1617  H   PHE A 105      -8.645  -4.178  28.011  1.00  9.86           H  
ATOM   1618  HA  PHE A 105      -7.427  -6.028  26.512  1.00  8.41           H  
ATOM   1619  HB2 PHE A 105      -7.018  -3.822  25.996  1.00  7.89           H  
ATOM   1620  HB3 PHE A 105      -6.480  -3.551  27.463  1.00  7.89           H  
ATOM   1621  HD1 PHE A 105      -5.603  -4.954  24.390  1.00  9.67           H  
ATOM   1622  HD2 PHE A 105      -4.260  -4.057  28.040  1.00  7.57           H  
ATOM   1623  HE1 PHE A 105      -3.438  -5.321  23.696  1.00  9.06           H  
ATOM   1624  HE2 PHE A 105      -2.086  -4.426  27.333  1.00  6.89           H  
ATOM   1625  HZ  PHE A 105      -1.692  -5.059  25.161  1.00 11.21           H  
ATOM   1626  N   ASP A 106      -6.438  -5.505  29.487  1.00  6.89           N  
ATOM   1627  CA  ASP A 106      -5.492  -5.952  30.512  1.00  7.71           C  
ATOM   1628  C   ASP A 106      -5.728  -7.403  31.002  1.00  7.90           C  
ATOM   1629  O   ASP A 106      -4.775  -8.111  31.255  1.00 11.42           O  
ATOM   1630  CB  ASP A 106      -5.492  -4.986  31.690  1.00  8.35           C  
ATOM   1631  CG  ASP A 106      -4.436  -5.352  32.722  1.00  8.51           C  
ATOM   1632  OD1 ASP A 106      -3.229  -5.174  32.442  1.00  9.80           O  
ATOM   1633  OD2 ASP A 106      -4.811  -5.875  33.787  1.00 13.16           O1-
ATOM   1634  H   ASP A 106      -6.896  -4.810  29.704  1.00  8.27           H  
ATOM   1635  HA  ASP A 106      -4.602  -5.928  30.126  1.00  9.25           H  
ATOM   1636  HB2 ASP A 106      -5.304  -4.091  31.368  1.00 10.02           H  
ATOM   1637  HB3 ASP A 106      -6.360  -5.011  32.122  1.00 10.02           H  
ATOM   1638  N   PRO A 107      -6.981  -7.847  31.141  1.00  8.29           N  
ATOM   1639  CA  PRO A 107      -7.116  -9.204  31.682  1.00 11.50           C  
ATOM   1640  C   PRO A 107      -6.442 -10.249  30.810  1.00 13.79           C  
ATOM   1641  O   PRO A 107      -5.625 -11.025  31.314  1.00 11.85           O  
ATOM   1642  CB  PRO A 107      -8.645  -9.396  31.757  1.00 11.30           C  
ATOM   1643  CG  PRO A 107      -9.150  -8.002  31.975  1.00 12.57           C  
ATOM   1644  CD  PRO A 107      -8.279  -7.150  31.104  1.00  8.12           C  
ATOM   1645  HA  PRO A 107      -6.744  -9.247  32.577  1.00 13.80           H  
ATOM   1646  HB2 PRO A 107      -8.976  -9.761  30.922  1.00 13.56           H  
ATOM   1647  HB3 PRO A 107      -8.872  -9.971  32.505  1.00 13.56           H  
ATOM   1648  HG2 PRO A 107     -10.078  -7.941  31.699  1.00 15.08           H  
ATOM   1649  HG3 PRO A 107      -9.050  -7.757  32.908  1.00 15.08           H  
ATOM   1650  HD2 PRO A 107      -8.625  -7.127  30.198  1.00  9.74           H  
ATOM   1651  HD3 PRO A 107      -8.195  -6.259  31.477  1.00  9.74           H  
ATOM   1652  N   SER A 108      -6.738 -10.242  29.514  0.49 11.58           N  
ATOM   1654  CA  SER A 108      -6.152 -11.228  28.640  0.49 10.94           C  
ATOM   1656  C   SER A 108      -4.675 -10.984  28.474  0.49 11.50           C  
ATOM   1658  O   SER A 108      -3.891 -11.907  28.579  0.49  9.78           O  
ATOM   1660  CB  SER A 108      -6.840 -11.225  27.272  0.49  8.89           C  
ATOM   1662  OG  SER A 108      -8.207 -11.508  27.432  0.49  7.32           O  
ATOM   1664  H   SER A 108      -7.268  -9.685  29.129  0.49 13.89           H  
ATOM   1666  HA  SER A 108      -6.268 -12.107  29.032  0.49 13.13           H  
ATOM   1668  HB2 SER A 108      -6.740 -10.349  26.866  0.49 10.67           H  
ATOM   1670  HB3 SER A 108      -6.436 -11.904  26.709  0.49 10.67           H  
ATOM   1672  HG  SER A 108      -8.565 -10.928  27.922  0.49  8.78           H  
ATOM   1674  N   ALA A 109      -4.291  -9.735  28.211  1.00  8.01           N  
ATOM   1675  CA  ALA A 109      -2.901  -9.400  27.943  1.00  8.30           C  
ATOM   1676  C   ALA A 109      -2.034  -9.802  29.118  1.00  7.61           C  
ATOM   1677  O   ALA A 109      -0.927 -10.347  28.895  1.00 11.11           O  
ATOM   1678  CB  ALA A 109      -2.748  -7.889  27.636  1.00 10.13           C  
ATOM   1679  H   ALA A 109      -4.824  -9.060  28.182  0.49  9.62           H  
ATOM   1681  HA  ALA A 109      -2.601  -9.896  27.165  1.00  9.96           H  
ATOM   1682  HB1 ALA A 109      -1.814  -7.696  27.462  1.00 12.15           H  
ATOM   1683  HB2 ALA A 109      -3.283  -7.670  26.857  1.00 12.15           H  
ATOM   1684  HB3 ALA A 109      -3.055  -7.379  28.402  1.00 12.15           H  
ATOM   1685  N   SER A 110      -2.502  -9.506  30.343  1.00  7.56           N  
ATOM   1686  CA  SER A 110      -1.721  -9.822  31.570  1.00  8.12           C  
ATOM   1687  C   SER A 110      -1.548 -11.317  31.731  1.00  9.27           C  
ATOM   1688  O   SER A 110      -0.466 -11.782  32.111  1.00 13.71           O  
ATOM   1689  CB  SER A 110      -2.355  -9.247  32.812  1.00 11.53           C  
ATOM   1690  OG  SER A 110      -2.154  -7.867  32.769  1.00 15.63           O  
ATOM   1691  H   SER A 110      -3.259  -9.128  30.496  1.00  9.08           H  
ATOM   1692  HA  SER A 110      -0.837  -9.431  31.483  1.00  9.74           H  
ATOM   1693  HB2 SER A 110      -3.306  -9.440  32.815  1.00 13.83           H  
ATOM   1694  HB3 SER A 110      -1.926  -9.616  33.600  1.00 13.83           H  
ATOM   1695  HG  SER A 110      -2.513  -7.546  32.080  1.00 18.76           H  
ATOM   1696  N   LYS A 111      -2.592 -12.065  31.391  1.00 10.55           N  
ATOM   1697  CA  LYS A 111      -2.554 -13.517  31.471  1.00 13.53           C  
ATOM   1698  C   LYS A 111      -1.534 -14.108  30.483  1.00 17.20           C  
ATOM   1699  O   LYS A 111      -0.748 -15.001  30.846  1.00 15.60           O  
ATOM   1700  CB  LYS A 111      -3.966 -14.081  31.244  1.00 11.71           C  
ATOM   1701  CG  LYS A 111      -4.081 -15.582  31.387  1.00 21.09           C  
ATOM   1702  CD  LYS A 111      -3.601 -16.041  32.765  1.00 46.60           C  
ATOM   1703  CE  LYS A 111      -3.672 -17.555  32.921  1.00 53.93           C  
ATOM   1704  NZ  LYS A 111      -2.919 -18.096  34.126  1.00 37.15           N1+
ATOM   1705  H   LYS A 111      -3.342 -11.751  31.108  1.00 12.66           H  
ATOM   1706  HA  LYS A 111      -2.276 -13.771  32.365  1.00 16.24           H  
ATOM   1707  HB2 LYS A 111      -4.567 -13.678  31.890  1.00 14.05           H  
ATOM   1708  HB3 LYS A 111      -4.250 -13.849  30.346  1.00 14.05           H  
ATOM   1709  HG2 LYS A 111      -5.009 -15.845  31.283  1.00 25.31           H  
ATOM   1710  HG3 LYS A 111      -3.532 -16.013  30.713  1.00 25.31           H  
ATOM   1711  HD2 LYS A 111      -2.679 -15.767  32.889  1.00 55.92           H  
ATOM   1712  HD3 LYS A 111      -4.163 -15.640  33.447  1.00 55.92           H  
ATOM   1713  HE2 LYS A 111      -4.602 -17.815  33.013  1.00 64.72           H  
ATOM   1714  HE3 LYS A 111      -3.295 -17.967  32.128  1.00 64.72           H  
ATOM   1715  HZ1 LYS A 111      -2.999 -18.982  34.161  1.00 44.58           H  
ATOM   1716  HZ2 LYS A 111      -2.057 -17.885  34.066  1.00 44.58           H  
ATOM   1717  HZ3 LYS A 111      -3.251 -17.746  34.874  1.00 44.58           H  
ATOM   1718  N   LEU A 112      -1.521 -13.602  29.246  1.00 11.49           N  
ATOM   1719  CA  LEU A 112      -0.524 -13.974  28.269  1.00 14.29           C  
ATOM   1720  C   LEU A 112       0.898 -13.625  28.680  1.00 16.48           C  
ATOM   1721  O   LEU A 112       1.847 -14.315  28.305  1.00 14.49           O  
ATOM   1722  CB  LEU A 112      -0.821 -13.310  26.927  1.00 11.92           C  
ATOM   1723  CG  LEU A 112      -2.059 -13.896  26.219  1.00 13.10           C  
ATOM   1724  CD1 LEU A 112      -2.530 -13.023  25.042  1.00  9.98           C  
ATOM   1725  CD2 LEU A 112      -1.753 -15.333  25.729  1.00 16.04           C  
ATOM   1726  H   LEU A 112      -2.095 -13.032  28.954  1.00 13.79           H  
ATOM   1727  HA  LEU A 112      -0.563 -14.934  28.138  1.00 17.15           H  
ATOM   1728  HB2 LEU A 112      -0.981 -12.364  27.072  1.00 14.30           H  
ATOM   1729  HB3 LEU A 112      -0.058 -13.430  26.341  1.00 14.30           H  
ATOM   1730  HG  LEU A 112      -2.787 -13.951  26.858  1.00 15.71           H  
ATOM   1731 HD11 LEU A 112      -3.308 -13.436  24.635  1.00 11.98           H  
ATOM   1732 HD12 LEU A 112      -2.760 -12.142  25.376  1.00 11.98           H  
ATOM   1733 HD13 LEU A 112      -1.813 -12.955  24.393  1.00 11.98           H  
ATOM   1734 HD21 LEU A 112      -2.539 -15.689  25.286  1.00 19.25           H  
ATOM   1735 HD22 LEU A 112      -1.008 -15.302  25.108  1.00 19.25           H  
ATOM   1736 HD23 LEU A 112      -1.524 -15.885  26.493  1.00 19.25           H  
ATOM   1737  N   VAL A 113       1.062 -12.495  29.367  1.00  9.71           N  
ATOM   1738  CA  VAL A 113       2.401 -12.098  29.820  1.00 11.12           C  
ATOM   1739  C   VAL A 113       2.830 -13.020  30.965  1.00 14.04           C  
ATOM   1740  O   VAL A 113       4.006 -13.396  31.061  1.00 15.17           O  
ATOM   1741  CB  VAL A 113       2.434 -10.635  30.256  1.00  8.91           C  
ATOM   1742  CG1 VAL A 113       3.700 -10.321  31.048  1.00 15.38           C  
ATOM   1743  CG2 VAL A 113       2.384  -9.738  28.999  1.00  8.68           C  
ATOM   1744  H   VAL A 113       0.432 -11.951  29.582  1.00 11.66           H  
ATOM   1745  HA  VAL A 113       3.030 -12.209  29.090  1.00 13.35           H  
ATOM   1746  HB  VAL A 113       1.663 -10.440  30.811  1.00 10.69           H  
ATOM   1747 HG11 VAL A 113       3.686  -9.386  31.307  1.00 18.45           H  
ATOM   1748 HG12 VAL A 113       3.727 -10.883  31.838  1.00 18.45           H  
ATOM   1749 HG13 VAL A 113       4.474 -10.497  30.489  1.00 18.45           H  
ATOM   1750 HG21 VAL A 113       2.405  -8.808  29.274  1.00 10.42           H  
ATOM   1751 HG22 VAL A 113       3.151  -9.935  28.440  1.00 10.42           H  
ATOM   1752 HG23 VAL A 113       1.564  -9.922  28.514  1.00 10.42           H  
ATOM   1753  N   TRP A 114       1.880 -13.380  31.806  1.00 13.65           N  
ATOM   1754  CA  TRP A 114       2.195 -14.249  32.946  1.00 16.29           C  
ATOM   1755  C   TRP A 114       2.673 -15.596  32.417  1.00 18.48           C  
ATOM   1756  O   TRP A 114       3.771 -16.050  32.749  1.00 17.89           O  
ATOM   1757  CB  TRP A 114       1.003 -14.412  33.827  1.00 16.58           C  
ATOM   1758  CG  TRP A 114       1.241 -15.343  34.925  1.00 22.62           C  
ATOM   1759  CD1 TRP A 114       0.703 -16.569  35.077  1.00 29.91           C  
ATOM   1760  CD2 TRP A 114       2.103 -15.128  36.043  1.00 27.04           C  
ATOM   1761  CE2 TRP A 114       2.033 -16.276  36.848  1.00 32.07           C  
ATOM   1762  CE3 TRP A 114       2.922 -14.066  36.444  1.00 31.27           C  
ATOM   1763  NE1 TRP A 114       1.173 -17.149  36.237  1.00 35.68           N  
ATOM   1764  CZ2 TRP A 114       2.748 -16.400  38.039  1.00 33.40           C  
ATOM   1765  CZ3 TRP A 114       3.631 -14.186  37.630  1.00 43.35           C  
ATOM   1766  CH2 TRP A 114       3.542 -15.350  38.409  1.00 29.48           C  
ATOM   1767  H   TRP A 114       1.055 -13.144  31.749  1.00 16.38           H  
ATOM   1768  HA  TRP A 114       2.910 -13.853  33.467  1.00 19.55           H  
ATOM   1769  HB2 TRP A 114       0.771 -13.550  34.209  1.00 19.90           H  
ATOM   1770  HB3 TRP A 114       0.263 -14.751  33.300  1.00 19.90           H  
ATOM   1771  HD1 TRP A 114       0.107 -16.967  34.485  1.00 35.90           H  
ATOM   1772  HE1 TRP A 114       0.958 -17.928  36.530  1.00 42.82           H  
ATOM   1773  HE3 TRP A 114       2.981 -13.291  35.932  1.00 37.52           H  
ATOM   1774  HZ2 TRP A 114       2.692 -17.170  38.558  1.00 40.08           H  
ATOM   1775  HZ3 TRP A 114       4.182 -13.491  37.908  1.00 52.02           H  
ATOM   1776  HH2 TRP A 114       4.033 -15.408  39.197  1.00 35.37           H  
ATOM   1777  N   GLU A 115       1.882 -16.189  31.531  1.00 18.86           N  
ATOM   1778  CA  GLU A 115       2.197 -17.506  30.956  1.00 19.42           C  
ATOM   1779  C   GLU A 115       3.487 -17.597  30.157  1.00 22.69           C  
ATOM   1780  O   GLU A 115       4.210 -18.596  30.256  1.00 24.17           O  
ATOM   1781  CB  GLU A 115       1.035 -17.971  30.054  1.00 19.64           C  
ATOM   1782  CG  GLU A 115      -0.192 -18.260  30.811  1.00 17.02           C  
ATOM   1783  CD  GLU A 115      -0.048 -19.493  31.698  1.00 22.06           C  
ATOM   1784  OE1 GLU A 115       0.758 -20.378  31.335  1.00 24.74           O  
ATOM   1785  OE2 GLU A 115      -0.741 -19.548  32.720  1.00 22.70           O1-
ATOM   1786  H   GLU A 115       1.147 -15.850  31.239  1.00 22.63           H  
ATOM   1787  HA  GLU A 115       2.268 -18.142  31.684  1.00 23.30           H  
ATOM   1788  HB2 GLU A 115       0.834 -17.273  29.412  1.00 23.56           H  
ATOM   1789  HB3 GLU A 115       1.300 -18.782  29.591  1.00 23.56           H  
ATOM   1790  HG2 GLU A 115      -0.399 -17.502  31.380  1.00 20.42           H  
ATOM   1791  HG3 GLU A 115      -0.919 -18.418  30.189  1.00 20.42           H  
ATOM   1792  N   GLN A 116       3.819 -16.565  29.396  1.00 13.77           N  
ATOM   1793  CA  GLN A 116       4.868 -16.672  28.397  1.00 18.03           C  
ATOM   1794  C   GLN A 116       6.133 -15.958  28.799  1.00 20.88           C  
ATOM   1795  O   GLN A 116       7.178 -16.176  28.182  1.00 22.86           O  
ATOM   1796  CB  GLN A 116       4.406 -16.122  27.049  1.00 16.71           C  
ATOM   1797  CG  GLN A 116       3.198 -16.885  26.500  1.00 16.21           C  
ATOM   1798  CD  GLN A 116       2.746 -16.345  25.199  1.00 18.51           C  
ATOM   1799  NE2 GLN A 116       1.997 -15.243  25.265  1.00 15.47           N  
ATOM   1800  OE1 GLN A 116       3.064 -16.889  24.128  1.00 18.24           O  
ATOM   1801  H   GLN A 116       3.450 -15.789  29.439  1.00 16.52           H  
ATOM   1802  HA  GLN A 116       5.085 -17.609  28.275  1.00 21.63           H  
ATOM   1803  HB2 GLN A 116       4.154 -15.192  27.154  1.00 20.06           H  
ATOM   1804  HB3 GLN A 116       5.130 -16.202  26.408  1.00 20.06           H  
ATOM   1805  HG2 GLN A 116       3.439 -17.816  26.374  1.00 19.45           H  
ATOM   1806  HG3 GLN A 116       2.463 -16.813  27.129  1.00 19.45           H  
ATOM   1807 HE21 GLN A 116       1.809 -14.897  26.029  1.00 18.56           H  
ATOM   1808 HE22 GLN A 116       1.703 -14.880  24.544  1.00 18.56           H  
ATOM   1809  N   VAL A 117       6.042 -15.054  29.759  1.00 18.49           N  
ATOM   1810  CA  VAL A 117       7.207 -14.218  30.073  1.00 18.11           C  
ATOM   1811  C   VAL A 117       7.657 -14.484  31.497  1.00 19.49           C  
ATOM   1812  O   VAL A 117       8.841 -14.747  31.737  1.00 29.46           O  
ATOM   1813  CB  VAL A 117       6.929 -12.699  29.907  1.00 18.80           C  
ATOM   1814  CG1 VAL A 117       8.162 -11.886  30.298  1.00 19.85           C  
ATOM   1815  CG2 VAL A 117       6.529 -12.371  28.458  1.00 17.97           C  
ATOM   1816  H   VAL A 117       5.343 -14.900  30.235  1.00 22.19           H  
ATOM   1817  HA  VAL A 117       7.936 -14.456  29.478  1.00 21.73           H  
ATOM   1818  HB  VAL A 117       6.197 -12.441  30.490  1.00 22.55           H  
ATOM   1819 HG11 VAL A 117       7.967 -10.943  30.187  1.00 23.82           H  
ATOM   1820 HG12 VAL A 117       8.381 -12.072  31.224  1.00 23.82           H  
ATOM   1821 HG13 VAL A 117       8.902 -12.141  29.725  1.00 23.82           H  
ATOM   1822 HG21 VAL A 117       6.362 -11.418  28.385  1.00 21.56           H  
ATOM   1823 HG22 VAL A 117       7.253 -12.627  27.865  1.00 21.56           H  
ATOM   1824 HG23 VAL A 117       5.726 -12.867  28.233  1.00 21.56           H  
ATOM   1825  N   PHE A 118       6.720 -14.411  32.432  1.00 19.74           N  
ATOM   1826  CA  PHE A 118       7.045 -14.511  33.854  1.00 23.87           C  
ATOM   1827  C   PHE A 118       7.207 -15.948  34.342  1.00 38.07           C  
ATOM   1828  O   PHE A 118       8.211 -16.253  34.961  1.00 26.74           O  
ATOM   1829  CB  PHE A 118       5.994 -13.788  34.687  1.00 18.36           C  
ATOM   1830  CG  PHE A 118       6.126 -12.283  34.616  1.00 24.15           C  
ATOM   1831  CD1 PHE A 118       7.367 -11.685  34.776  1.00 42.89           C  
ATOM   1832  CD2 PHE A 118       5.037 -11.470  34.345  1.00 26.69           C  
ATOM   1833  CE1 PHE A 118       7.511 -10.314  34.692  1.00 41.13           C  
ATOM   1834  CE2 PHE A 118       5.182 -10.103  34.272  1.00 24.76           C  
ATOM   1835  CZ  PHE A 118       6.413  -9.528  34.437  1.00 31.26           C  
ATOM   1836  H   PHE A 118       5.882 -14.303  32.272  1.00 23.68           H  
ATOM   1837  HA  PHE A 118       7.891 -14.061  34.004  1.00 28.65           H  
ATOM   1838  HB2 PHE A 118       5.113 -14.028  34.362  1.00 22.04           H  
ATOM   1839  HB3 PHE A 118       6.089 -14.054  35.615  1.00 22.04           H  
ATOM   1840  HD1 PHE A 118       8.112 -12.215  34.948  1.00 51.47           H  
ATOM   1841  HD2 PHE A 118       4.196 -11.851  34.230  1.00 32.03           H  
ATOM   1842  HE1 PHE A 118       8.347  -9.924  34.810  1.00 49.36           H  
ATOM   1843  HE2 PHE A 118       4.441  -9.568  34.096  1.00 29.71           H  
ATOM   1844  HZ  PHE A 118       6.505  -8.604  34.385  1.00 37.51           H  
ATOM   1845  N   LYS A 119       6.250 -16.829  34.056  1.00 28.18           N  
ATOM   1846  CA  LYS A 119       6.398 -18.237  34.451  1.00 34.90           C  
ATOM   1847  C   LYS A 119       7.754 -18.841  34.021  1.00 30.29           C  
ATOM   1848  O   LYS A 119       8.430 -19.461  34.838  1.00 45.01           O  
ATOM   1849  CB  LYS A 119       5.262 -19.080  33.881  1.00 26.79           C  
ATOM   1850  CG  LYS A 119       4.026 -19.136  34.721  1.00 20.79           C  
ATOM   1851  CD  LYS A 119       2.968 -19.961  33.997  1.00 34.43           C  
ATOM   1852  CE  LYS A 119       1.989 -20.590  34.926  1.00 30.03           C  
ATOM   1853  NZ  LYS A 119       1.175 -21.582  34.163  1.00 38.72           N1+
ATOM   1854  H   LYS A 119       5.518 -16.647  33.644  1.00 33.81           H  
ATOM   1855  HA  LYS A 119       6.347 -18.292  35.418  1.00 41.88           H  
ATOM   1856  HB2 LYS A 119       5.012 -18.716  33.017  1.00 32.15           H  
ATOM   1857  HB3 LYS A 119       5.580 -19.990  33.769  1.00 32.15           H  
ATOM   1858  HG2 LYS A 119       4.225 -19.561  35.570  1.00 24.95           H  
ATOM   1859  HG3 LYS A 119       3.682 -18.240  34.858  1.00 24.95           H  
ATOM   1860  HD2 LYS A 119       2.478 -19.384  33.391  1.00 41.31           H  
ATOM   1861  HD3 LYS A 119       3.406 -20.670  33.499  1.00 41.31           H  
ATOM   1862  HE2 LYS A 119       2.460 -21.053  35.637  1.00 36.04           H  
ATOM   1863  HE3 LYS A 119       1.397 -19.912  35.289  1.00 36.04           H  
ATOM   1864  HZ1 LYS A 119       0.583 -21.969  34.703  1.00 46.47           H  
ATOM   1865  HZ2 LYS A 119       0.740 -21.175  33.502  1.00 46.47           H  
ATOM   1866  HZ3 LYS A 119       1.705 -22.209  33.818  1.00 46.47           H  
ATOM   1867  N   PRO A 120       8.161 -18.663  32.755  1.00 37.53           N  
ATOM   1868  CA  PRO A 120       9.475 -19.209  32.366  1.00 38.46           C  
ATOM   1869  C   PRO A 120      10.615 -18.737  33.268  1.00 51.66           C  
ATOM   1870  O   PRO A 120      11.393 -19.569  33.726  1.00 57.39           O  
ATOM   1871  CB  PRO A 120       9.659 -18.688  30.945  1.00 38.21           C  
ATOM   1872  CG  PRO A 120       8.256 -18.566  30.428  1.00 32.81           C  
ATOM   1873  CD  PRO A 120       7.441 -18.103  31.593  1.00 36.16           C  
ATOM   1874  HA  PRO A 120       9.450 -20.178  32.354  1.00 46.15           H  
ATOM   1875  HB2 PRO A 120      10.099 -17.824  30.964  1.00 45.85           H  
ATOM   1876  HB3 PRO A 120      10.168 -19.327  30.422  1.00 45.85           H  
ATOM   1877  HG2 PRO A 120       8.228 -17.914  29.710  1.00 39.37           H  
ATOM   1878  HG3 PRO A 120       7.947 -19.432  30.117  1.00 39.37           H  
ATOM   1879  HD2 PRO A 120       7.432 -17.134  31.635  1.00 43.40           H  
ATOM   1880  HD3 PRO A 120       6.543 -18.466  31.544  1.00 43.40           H  
ATOM   1881  N   VAL A 121      10.695 -17.435  33.530  1.00 44.61           N  
ATOM   1882  CA  VAL A 121      11.666 -16.896  34.489  1.00 56.01           C  
ATOM   1883  C   VAL A 121      11.642 -17.677  35.788  1.00 53.03           C  
ATOM   1884  O   VAL A 121      12.692 -18.058  36.306  1.00 52.29           O  
ATOM   1885  CB  VAL A 121      11.398 -15.414  34.820  1.00 40.52           C  
ATOM   1886  CG1 VAL A 121      12.312 -14.936  35.941  1.00 50.59           C  
ATOM   1887  CG2 VAL A 121      11.577 -14.564  33.582  1.00 43.72           C  
ATOM   1888  H   VAL A 121      10.196 -16.837  33.164  1.00 53.53           H  
ATOM   1889  HA  VAL A 121      12.556 -16.965  34.111  1.00 67.21           H  
ATOM   1890  HB  VAL A 121      10.481 -15.318  35.120  1.00 48.63           H  
ATOM   1891 HG11 VAL A 121      12.121 -14.003  36.127  1.00 60.70           H  
ATOM   1892 HG12 VAL A 121      12.148 -15.472  36.732  1.00 60.70           H  
ATOM   1893 HG13 VAL A 121      13.235 -15.035  35.659  1.00 60.70           H  
ATOM   1894 HG21 VAL A 121      11.405 -13.637  33.808  1.00 52.46           H  
ATOM   1895 HG22 VAL A 121      12.487 -14.663  33.260  1.00 52.46           H  
ATOM   1896 HG23 VAL A 121      10.952 -14.860  32.902  1.00 52.46           H  
ATOM   1897  N   PHE A 122      10.441 -17.902  36.312  1.00 46.20           N  
ATOM   1898  CA  PHE A 122      10.279 -18.647  37.550  1.00 41.83           C  
ATOM   1899  C   PHE A 122      10.483 -20.124  37.236  1.00 46.37           C  
ATOM   1900  O   PHE A 122      11.168 -20.470  36.268  1.00 52.56           O  
ATOM   1901  CB  PHE A 122       8.899 -18.392  38.172  1.00 37.21           C  
ATOM   1902  CG  PHE A 122       8.639 -16.947  38.502  1.00 49.29           C  
ATOM   1903  CD1 PHE A 122       9.651 -16.143  38.986  1.00 54.63           C  
ATOM   1904  CD2 PHE A 122       7.385 -16.390  38.322  1.00 49.51           C  
ATOM   1905  CE1 PHE A 122       9.418 -14.816  39.291  1.00 55.28           C  
ATOM   1906  CE2 PHE A 122       7.151 -15.055  38.613  1.00 36.15           C  
ATOM   1907  CZ  PHE A 122       8.162 -14.271  39.101  1.00 49.30           C  
ATOM   1908  H   PHE A 122       9.702 -17.631  35.966  1.00 55.44           H  
ATOM   1909  HA  PHE A 122      10.959 -18.371  38.185  1.00 50.20           H  
ATOM   1910  HB2 PHE A 122       8.216 -18.680  37.546  1.00 44.65           H  
ATOM   1911  HB3 PHE A 122       8.827 -18.901  38.994  1.00 44.65           H  
ATOM   1912  HD1 PHE A 122      10.499 -16.502  39.116  1.00 65.55           H  
ATOM   1913  HD2 PHE A 122       6.693 -16.915  37.990  1.00 59.42           H  
ATOM   1914  HE1 PHE A 122      10.110 -14.286  39.617  1.00 66.33           H  
ATOM   1915  HE2 PHE A 122       6.302 -14.695  38.490  1.00 43.39           H  
ATOM   1916  HZ  PHE A 122       8.005 -13.377  39.303  1.00 59.16           H  
ATOM   1917  N   GLY A 123       9.880 -20.991  38.040  1.00 45.42           N  
ATOM   1918  CA  GLY A 123       9.977 -22.426  37.824  1.00 55.58           C  
ATOM   1919  C   GLY A 123       8.635 -23.017  37.435  1.00 47.81           C  
ATOM   1920  O   GLY A 123       8.344 -24.183  37.704  1.00 40.24           O  
ATOM   1921  H   GLY A 123       9.405 -20.771  38.723  1.00 54.50           H  
ATOM   1922  HA2 GLY A 123      10.614 -22.608  37.116  1.00 66.70           H  
ATOM   1923  HA3 GLY A 123      10.283 -22.859  38.637  1.00 66.70           H  
ATOM   1924  N   LEU A 124       7.810 -22.197  36.802  1.00 46.64           N  
ATOM   1925  CA  LEU A 124       6.483 -22.606  36.416  1.00 34.66           C  
ATOM   1926  C   LEU A 124       6.467 -22.846  34.894  1.00 45.97           C  
ATOM   1927  O   LEU A 124       7.278 -22.269  34.173  1.00 56.27           O  
ATOM   1928  CB  LEU A 124       5.483 -21.537  36.861  1.00 45.96           C  
ATOM   1929  CG  LEU A 124       5.530 -21.178  38.366  1.00 53.59           C  
ATOM   1930  CD1 LEU A 124       4.484 -20.114  38.737  1.00 51.78           C  
ATOM   1931  CD2 LEU A 124       5.345 -22.407  39.265  1.00 56.23           C  
ATOM   1932  H   LEU A 124       8.004 -21.388  36.583  1.00 55.97           H  
ATOM   1933  HA  LEU A 124       6.259 -23.439  36.861  1.00 41.59           H  
ATOM   1934  HB2 LEU A 124       5.659 -20.724  36.362  1.00 55.16           H  
ATOM   1935  HB3 LEU A 124       4.587 -21.852  36.664  1.00 55.16           H  
ATOM   1936  HG  LEU A 124       6.403 -20.805  38.563  1.00 64.30           H  
ATOM   1937 HD11 LEU A 124       4.552 -19.923  39.686  1.00 62.13           H  
ATOM   1938 HD12 LEU A 124       4.658 -19.309  38.224  1.00 62.13           H  
ATOM   1939 HD13 LEU A 124       3.600 -20.455  38.530  1.00 62.13           H  
ATOM   1940 HD21 LEU A 124       5.382 -22.128  40.193  1.00 67.47           H  
ATOM   1941 HD22 LEU A 124       4.484 -22.810  39.074  1.00 67.47           H  
ATOM   1942 HD23 LEU A 124       6.056 -23.042  39.081  1.00 67.47           H  
ATOM   1943  N   PRO A 125       5.579 -23.739  34.405  1.00 39.85           N  
ATOM   1944  CA  PRO A 125       5.493 -24.134  32.985  1.00 54.13           C  
ATOM   1945  C   PRO A 125       4.457 -23.331  32.122  1.00 25.53           C  
ATOM   1946  O   PRO A 125       3.357 -23.105  32.611  1.00 45.00           O  
ATOM   1947  CB  PRO A 125       5.075 -25.601  33.097  1.00 39.48           C  
ATOM   1948  CG  PRO A 125       4.103 -25.572  34.316  1.00 38.80           C  
ATOM   1949  CD  PRO A 125       4.708 -24.576  35.267  1.00 50.01           C  
ATOM   1950  HA  PRO A 125       6.368 -24.081  32.568  1.00 64.95           H  
ATOM   1951  HB2 PRO A 125       4.617 -25.882  32.289  1.00 47.37           H  
ATOM   1952  HB3 PRO A 125       5.848 -26.158  33.277  1.00 47.37           H  
ATOM   1953  HG2 PRO A 125       3.224 -25.282  34.028  1.00 46.55           H  
ATOM   1954  HG3 PRO A 125       4.060 -26.452  34.722  1.00 46.55           H  
ATOM   1955  HD2 PRO A 125       4.014 -24.033  35.672  1.00 60.01           H  
ATOM   1956  HD3 PRO A 125       5.239 -25.031  35.939  1.00 60.01           H  
ATOM   1957  N   THR A 126       4.805 -22.941  30.891  1.00 38.91           N  
ATOM   1958  CA  THR A 126       3.867 -22.217  29.995  1.00 34.49           C  
ATOM   1959  C   THR A 126       2.728 -23.143  29.542  1.00 34.14           C  
ATOM   1960  O   THR A 126       2.960 -24.119  28.812  1.00 42.31           O  
ATOM   1961  CB  THR A 126       4.568 -21.655  28.733  1.00 28.86           C  
ATOM   1962  CG2 THR A 126       3.540 -21.099  27.704  1.00 25.78           C  
ATOM   1963  OG1 THR A 126       5.465 -20.597  29.077  1.00 41.01           O  
ATOM   1964  H   THR A 126       5.578 -23.081  30.543  1.00 46.70           H  
ATOM   1965  HA  THR A 126       3.477 -21.472  30.480  1.00 41.39           H  
ATOM   1966  HB  THR A 126       5.068 -22.368  28.304  1.00 34.63           H  
ATOM   1967  HG1 THR A 126       5.044 -19.973  29.448  1.00 49.21           H  
ATOM   1968 HG21 THR A 126       4.004 -20.755  26.925  1.00 30.94           H  
ATOM   1969 HG22 THR A 126       2.936 -21.805  27.424  1.00 30.94           H  
ATOM   1970 HG23 THR A 126       3.023 -20.383  28.105  1.00 30.94           H  
ATOM   1971  N   ASP A 127       1.509 -22.846  29.982  1.00 34.07           N  
ATOM   1972  CA  ASP A 127       0.322 -23.616  29.597  1.00 25.54           C  
ATOM   1973  C   ASP A 127      -0.109 -23.278  28.148  1.00 27.83           C  
ATOM   1974  O   ASP A 127      -0.818 -22.305  27.916  1.00 30.10           O  
ATOM   1975  CB  ASP A 127      -0.794 -23.306  30.591  1.00 24.57           C  
ATOM   1976  CG  ASP A 127      -2.050 -24.080  30.336  1.00 28.34           C  
ATOM   1977  OD1 ASP A 127      -2.183 -24.686  29.258  1.00 32.02           O  
ATOM   1978  OD2 ASP A 127      -2.923 -24.015  31.221  1.00 28.00           O1-
ATOM   1979  H   ASP A 127       1.337 -22.191  30.513  1.00 40.88           H  
ATOM   1980  HA  ASP A 127       0.522 -24.564  29.646  1.00 30.64           H  
ATOM   1981  HB2 ASP A 127      -0.488 -23.523  31.486  1.00 29.49           H  
ATOM   1982  HB3 ASP A 127      -1.010 -22.362  30.536  1.00 29.49           H  
ATOM   1983  N   ALA A 128       0.287 -24.099  27.187  1.00 28.92           N  
ATOM   1984  CA  ALA A 128       0.071 -23.788  25.790  1.00 35.05           C  
ATOM   1985  C   ALA A 128      -1.427 -23.637  25.420  1.00 31.11           C  
ATOM   1986  O   ALA A 128      -1.784 -22.769  24.600  1.00 23.44           O  
ATOM   1987  CB  ALA A 128       0.720 -24.844  24.941  1.00 38.28           C  
ATOM   1988  H   ALA A 128       0.687 -24.848  27.322  1.00 34.70           H  
ATOM   1989  HA  ALA A 128       0.507 -22.945  25.592  1.00 42.06           H  
ATOM   1990  HB1 ALA A 128       0.573 -24.631  24.006  1.00 45.94           H  
ATOM   1991  HB2 ALA A 128       1.671 -24.861  25.131  1.00 45.94           H  
ATOM   1992  HB3 ALA A 128       0.325 -25.704  25.151  1.00 45.94           H  
ATOM   1993  N   ALA A 129      -2.278 -24.452  26.041  1.00 29.84           N  
ATOM   1994  CA  ALA A 129      -3.726 -24.441  25.808  1.00 23.33           C  
ATOM   1995  C   ALA A 129      -4.382 -23.138  26.244  1.00 33.48           C  
ATOM   1996  O   ALA A 129      -5.172 -22.526  25.501  1.00 20.93           O  
ATOM   1997  CB  ALA A 129      -4.385 -25.604  26.546  1.00 26.29           C  
ATOM   1998  H   ALA A 129      -2.034 -25.040  26.619  1.00 35.81           H  
ATOM   1999  HA  ALA A 129      -3.892 -24.556  24.860  1.00 27.99           H  
ATOM   2000  HB1 ALA A 129      -5.341 -25.581  26.381  1.00 31.55           H  
ATOM   2001  HB2 ALA A 129      -4.012 -26.437  26.218  1.00 31.55           H  
ATOM   2002  HB3 ALA A 129      -4.210 -25.514  27.496  1.00 31.55           H  
ATOM   2003  N   LEU A 130      -4.060 -22.739  27.467  1.00 25.79           N  
ATOM   2004  CA  LEU A 130      -4.539 -21.486  28.021  1.00 29.15           C  
ATOM   2005  C   LEU A 130      -3.993 -20.308  27.203  1.00 17.96           C  
ATOM   2006  O   LEU A 130      -4.706 -19.355  26.978  1.00 20.93           O  
ATOM   2007  CB  LEU A 130      -4.120 -21.362  29.465  1.00 25.89           C  
ATOM   2008  CG  LEU A 130      -4.620 -20.170  30.270  1.00 31.94           C  
ATOM   2009  CD1 LEU A 130      -6.122 -19.966  30.214  1.00 22.46           C  
ATOM   2010  CD2 LEU A 130      -4.234 -20.433  31.695  1.00 30.12           C  
ATOM   2011  H   LEU A 130      -3.557 -23.185  28.003  1.00 30.95           H  
ATOM   2012  HA  LEU A 130      -5.508 -21.465  27.980  1.00 34.98           H  
ATOM   2013  HB2 LEU A 130      -4.420 -22.159  29.929  1.00 31.07           H  
ATOM   2014  HB3 LEU A 130      -3.151 -21.329  29.489  1.00 31.07           H  
ATOM   2015  HG  LEU A 130      -4.180 -19.359  29.970  1.00 38.32           H  
ATOM   2016 HD11 LEU A 130      -6.355 -19.192  30.750  1.00 26.95           H  
ATOM   2017 HD12 LEU A 130      -6.386 -19.823  29.292  1.00 26.95           H  
ATOM   2018 HD13 LEU A 130      -6.560 -20.757  30.565  1.00 26.95           H  
ATOM   2019 HD21 LEU A 130      -4.535 -19.694  32.245  1.00 36.14           H  
ATOM   2020 HD22 LEU A 130      -4.653 -21.257  31.988  1.00 36.14           H  
ATOM   2021 HD23 LEU A 130      -3.269 -20.515  31.750  1.00 36.14           H  
ATOM   2022  N   VAL A 131      -2.749 -20.390  26.740  1.00 18.17           N  
ATOM   2023  CA  VAL A 131      -2.229 -19.345  25.861  1.00 19.58           C  
ATOM   2024  C   VAL A 131      -3.070 -19.281  24.579  1.00 22.62           C  
ATOM   2025  O   VAL A 131      -3.498 -18.207  24.176  1.00 18.92           O  
ATOM   2026  CB  VAL A 131      -0.749 -19.560  25.533  1.00 18.59           C  
ATOM   2027  CG1 VAL A 131      -0.303 -18.700  24.377  1.00 21.45           C  
ATOM   2028  CG2 VAL A 131       0.099 -19.236  26.781  1.00 19.49           C  
ATOM   2029  H   VAL A 131      -2.197 -21.026  26.913  1.00 21.80           H  
ATOM   2030  HA  VAL A 131      -2.310 -18.490  26.311  1.00 23.49           H  
ATOM   2031  HB  VAL A 131      -0.603 -20.489  25.297  1.00 22.31           H  
ATOM   2032 HG11 VAL A 131       0.636 -18.867  24.203  1.00 25.75           H  
ATOM   2033 HG12 VAL A 131      -0.830 -18.927  23.594  1.00 25.75           H  
ATOM   2034 HG13 VAL A 131      -0.437 -17.768  24.607  1.00 25.75           H  
ATOM   2035 HG21 VAL A 131       1.036 -19.373  26.570  1.00 23.39           H  
ATOM   2036 HG22 VAL A 131      -0.052 -18.312  27.034  1.00 23.39           H  
ATOM   2037 HG23 VAL A 131      -0.167 -19.825  27.505  1.00 23.39           H  
ATOM   2038  N   ALA A 132      -3.354 -20.422  23.954  1.00 18.75           N  
ATOM   2039  CA  ALA A 132      -4.169 -20.417  22.730  1.00 17.32           C  
ATOM   2040  C   ALA A 132      -5.536 -19.803  22.963  1.00 15.50           C  
ATOM   2041  O   ALA A 132      -6.018 -19.006  22.137  1.00 19.29           O  
ATOM   2042  CB  ALA A 132      -4.333 -21.825  22.186  1.00 17.59           C  
ATOM   2043  H   ALA A 132      -3.096 -21.201  24.210  1.00 22.50           H  
ATOM   2044  HA  ALA A 132      -3.716 -19.888  22.055  1.00 20.79           H  
ATOM   2045  HB1 ALA A 132      -4.873 -21.790  21.381  1.00 21.10           H  
ATOM   2046  HB2 ALA A 132      -3.457 -22.188  21.983  1.00 21.10           H  
ATOM   2047  HB3 ALA A 132      -4.771 -22.372  22.856  1.00 21.10           H  
ATOM   2048  N   GLU A 133      -6.177 -20.192  24.054  1.00 21.19           N  
ATOM   2049  CA  GLU A 133      -7.527 -19.762  24.325  1.00 18.69           C  
ATOM   2050  C   GLU A 133      -7.538 -18.249  24.593  1.00 20.74           C  
ATOM   2051  O   GLU A 133      -8.422 -17.504  24.128  1.00 16.01           O  
ATOM   2052  CB  GLU A 133      -8.108 -20.538  25.516  1.00 16.24           C  
ATOM   2053  CG  GLU A 133      -9.436 -20.025  25.985  1.00 30.26           C  
ATOM   2054  CD  GLU A 133     -10.035 -20.924  27.034  1.00 42.21           C  
ATOM   2055  OE1 GLU A 133      -9.297 -21.304  27.970  1.00 47.91           O  
ATOM   2056  OE2 GLU A 133     -11.234 -21.256  26.907  1.00 52.66           O1-
ATOM   2057  H   GLU A 133      -5.845 -20.709  24.656  1.00 25.42           H  
ATOM   2058  HA  GLU A 133      -8.081 -19.937  23.548  1.00 22.43           H  
ATOM   2059  HB2 GLU A 133      -8.223 -21.466  25.258  1.00 19.49           H  
ATOM   2060  HB3 GLU A 133      -7.488 -20.478  26.259  1.00 19.49           H  
ATOM   2061  HG2 GLU A 133      -9.320 -19.143  26.370  1.00 36.31           H  
ATOM   2062  HG3 GLU A 133     -10.048 -19.986  25.233  1.00 36.31           H  
ATOM   2063  N   THR A 134      -6.536 -17.798  25.330  1.00 17.30           N  
ATOM   2064  CA  THR A 134      -6.480 -16.399  25.740  1.00 14.23           C  
ATOM   2065  C   THR A 134      -6.123 -15.518  24.539  1.00 12.46           C  
ATOM   2066  O   THR A 134      -6.525 -14.370  24.470  1.00 14.54           O  
ATOM   2067  CB  THR A 134      -5.455 -16.215  26.900  1.00 16.20           C  
ATOM   2068  CG2 THR A 134      -5.398 -14.769  27.358  1.00 13.05           C  
ATOM   2069  OG1 THR A 134      -5.881 -17.006  28.024  1.00 14.87           O  
ATOM   2070  H   THR A 134      -5.877 -18.276  25.606  1.00 20.76           H  
ATOM   2071  HA  THR A 134      -7.353 -16.128  26.064  1.00 17.07           H  
ATOM   2072  HB  THR A 134      -4.572 -16.493  26.613  1.00 19.44           H  
ATOM   2073  HG1 THR A 134      -5.918 -17.817  27.808  1.00 17.84           H  
ATOM   2074 HG21 THR A 134      -4.756 -14.675  28.079  1.00 15.66           H  
ATOM   2075 HG22 THR A 134      -5.129 -14.199  26.620  1.00 15.66           H  
ATOM   2076 HG23 THR A 134      -6.270 -14.486  27.673  1.00 15.66           H  
ATOM   2077  N   GLU A 135      -5.362 -16.061  23.591  1.00 12.03           N  
ATOM   2078  CA  GLU A 135      -5.083 -15.348  22.353  1.00 13.39           C  
ATOM   2079  C   GLU A 135      -6.377 -15.158  21.532  1.00 12.96           C  
ATOM   2080  O   GLU A 135      -6.507 -14.152  20.861  1.00 11.33           O  
ATOM   2081  CB  GLU A 135      -3.997 -16.051  21.530  1.00 13.38           C  
ATOM   2082  CG  GLU A 135      -2.582 -15.818  22.069  1.00 12.23           C  
ATOM   2083  CD  GLU A 135      -1.484 -16.184  21.102  1.00 21.09           C  
ATOM   2084  OE1 GLU A 135      -1.759 -16.885  20.100  1.00 18.36           O  
ATOM   2085  OE2 GLU A 135      -0.344 -15.716  21.308  1.00 19.51           O1-
ATOM   2086  H   GLU A 135      -4.997 -16.838  23.643  1.00 14.44           H  
ATOM   2087  HA  GLU A 135      -4.750 -14.465  22.578  1.00 16.07           H  
ATOM   2088  HB2 GLU A 135      -4.166 -17.006  21.537  1.00 16.06           H  
ATOM   2089  HB3 GLU A 135      -4.028 -15.717  20.619  1.00 16.06           H  
ATOM   2090  HG2 GLU A 135      -2.483 -14.878  22.287  1.00 14.68           H  
ATOM   2091  HG3 GLU A 135      -2.462 -16.354  22.869  1.00 14.68           H  
ATOM   2092  N   VAL A 136      -7.341 -16.074  21.618  1.00 14.86           N  
ATOM   2093  CA  VAL A 136      -8.624 -15.875  20.930  1.00 13.17           C  
ATOM   2094  C   VAL A 136      -9.289 -14.602  21.487  1.00 11.89           C  
ATOM   2095  O   VAL A 136      -9.727 -13.739  20.720  1.00 13.49           O  
ATOM   2096  CB  VAL A 136      -9.570 -17.101  21.063  1.00 15.69           C  
ATOM   2097  CG1 VAL A 136     -10.962 -16.789  20.480  1.00 17.05           C  
ATOM   2098  CG2 VAL A 136      -8.956 -18.264  20.292  1.00 16.10           C  
ATOM   2099  H   VAL A 136      -7.283 -16.809  22.060  1.00 17.83           H  
ATOM   2100  HA  VAL A 136      -8.455 -15.733  19.985  1.00 15.80           H  
ATOM   2101  HB  VAL A 136      -9.664 -17.351  21.996  1.00 18.82           H  
ATOM   2102 HG11 VAL A 136     -11.527 -17.571  20.579  1.00 20.46           H  
ATOM   2103 HG12 VAL A 136     -11.346 -16.041  20.963  1.00 20.46           H  
ATOM   2104 HG13 VAL A 136     -10.868 -16.564  19.542  1.00 20.46           H  
ATOM   2105 HG21 VAL A 136      -9.539 -19.035  20.369  1.00 19.32           H  
ATOM   2106 HG22 VAL A 136      -8.863 -18.010  19.361  1.00 19.32           H  
ATOM   2107 HG23 VAL A 136      -8.086 -18.467  20.669  1.00 19.32           H  
ATOM   2108  N   THR A 137      -9.290 -14.490  22.820  1.00 10.78           N  
ATOM   2109  CA  THR A 137      -9.919 -13.394  23.554  1.00 14.49           C  
ATOM   2110  C   THR A 137      -9.223 -12.082  23.225  1.00  9.68           C  
ATOM   2111  O   THR A 137      -9.875 -11.087  22.863  1.00 10.49           O  
ATOM   2112  CB  THR A 137      -9.863 -13.662  25.084  1.00 14.70           C  
ATOM   2113  CG2 THR A 137     -10.510 -12.535  25.835  1.00 18.01           C  
ATOM   2114  OG1 THR A 137     -10.563 -14.884  25.360  1.00 17.02           O  
ATOM   2115  H   THR A 137      -8.915 -15.064  23.338  1.00 12.94           H  
ATOM   2116  HA  THR A 137     -10.850 -13.321  23.290  1.00 17.38           H  
ATOM   2117  HB  THR A 137      -8.939 -13.740  25.370  1.00 17.64           H  
ATOM   2118  HG1 THR A 137     -10.543 -15.046  26.184  1.00 20.42           H  
ATOM   2119 HG21 THR A 137     -10.472 -12.707  26.789  1.00 21.62           H  
ATOM   2120 HG22 THR A 137     -10.049 -11.703  25.646  1.00 21.62           H  
ATOM   2121 HG23 THR A 137     -11.438 -12.448  25.567  1.00 21.62           H  
ATOM   2122  N   LEU A 138      -7.894 -12.071  23.313  1.00  9.38           N  
ATOM   2123  CA  LEU A 138      -7.163 -10.844  23.023  1.00  7.91           C  
ATOM   2124  C   LEU A 138      -7.324 -10.451  21.546  1.00  6.96           C  
ATOM   2125  O   LEU A 138      -7.453  -9.264  21.209  1.00 10.44           O  
ATOM   2126  CB  LEU A 138      -5.683 -10.955  23.349  1.00 10.82           C  
ATOM   2127  CG  LEU A 138      -4.920  -9.640  23.191  1.00 11.87           C  
ATOM   2128  CD1 LEU A 138      -5.626  -8.500  23.970  1.00 11.63           C  
ATOM   2129  CD2 LEU A 138      -3.465  -9.801  23.695  1.00 15.55           C  
ATOM   2130  H   LEU A 138      -7.405 -12.743  23.533  1.00 11.25           H  
ATOM   2131  HA  LEU A 138      -7.531 -10.127  23.562  1.00  9.50           H  
ATOM   2132  HB2 LEU A 138      -5.587 -11.246  24.270  1.00 12.99           H  
ATOM   2133  HB3 LEU A 138      -5.280 -11.607  22.755  1.00 12.99           H  
ATOM   2134  HG  LEU A 138      -4.892  -9.396  22.252  1.00 14.25           H  
ATOM   2135 HD11 LEU A 138      -5.122  -7.679  23.853  1.00 13.95           H  
ATOM   2136 HD12 LEU A 138      -6.525  -8.390  23.621  1.00 13.95           H  
ATOM   2137 HD13 LEU A 138      -5.662  -8.736  24.910  1.00 13.95           H  
ATOM   2138 HD21 LEU A 138      -2.998  -8.957  23.586  1.00 18.66           H  
ATOM   2139 HD22 LEU A 138      -3.482 -10.051  24.632  1.00 18.66           H  
ATOM   2140 HD23 LEU A 138      -3.026 -10.492  23.175  1.00 18.66           H  
ATOM   2141  N   GLY A 139      -7.362 -11.452  20.651  1.00 11.24           N  
ATOM   2142  CA  GLY A 139      -7.522 -11.159  19.239  1.00 12.28           C  
ATOM   2143  C   GLY A 139      -8.825 -10.416  18.981  1.00  9.84           C  
ATOM   2144  O   GLY A 139      -8.875  -9.407  18.233  1.00  8.82           O  
ATOM   2145  H   GLY A 139      -7.299 -12.288  20.841  1.00 13.49           H  
ATOM   2146  HA2 GLY A 139      -6.784 -10.609  18.933  1.00 14.73           H  
ATOM   2147  HA3 GLY A 139      -7.528 -11.985  18.731  1.00 14.73           H  
ATOM   2148  N   LYS A 140      -9.889 -10.860  19.628  1.00  9.01           N  
ATOM   2149  CA  LYS A 140     -11.179 -10.171  19.471  1.00 12.41           C  
ATOM   2150  C   LYS A 140     -11.161  -8.733  20.015  1.00 11.09           C  
ATOM   2151  O   LYS A 140     -11.725  -7.834  19.407  1.00  8.98           O  
ATOM   2152  CB  LYS A 140     -12.300 -10.977  20.134  1.00 10.96           C  
ATOM   2153  CG  LYS A 140     -12.596 -12.331  19.420  1.00 14.68           C  
ATOM   2154  CD  LYS A 140     -13.661 -13.064  20.189  1.00 21.56           C  
ATOM   2155  CE  LYS A 140     -13.959 -14.383  19.549  1.00 40.21           C  
ATOM   2156  NZ  LYS A 140     -14.836 -15.188  20.434  1.00 53.79           N1+
ATOM   2157  H   LYS A 140      -9.902 -11.540  20.154  1.00 10.81           H  
ATOM   2158  HA  LYS A 140     -11.382 -10.118  18.524  1.00 14.89           H  
ATOM   2159  HB2 LYS A 140     -12.047 -11.172  21.050  1.00 13.15           H  
ATOM   2160  HB3 LYS A 140     -13.115 -10.451  20.122  1.00 13.15           H  
ATOM   2161  HG2 LYS A 140     -12.919 -12.165  18.521  1.00 17.61           H  
ATOM   2162  HG3 LYS A 140     -11.793 -12.876  19.403  1.00 17.61           H  
ATOM   2163  HD2 LYS A 140     -13.352 -13.225  21.094  1.00 25.87           H  
ATOM   2164  HD3 LYS A 140     -14.474 -12.536  20.197  1.00 25.87           H  
ATOM   2165  HE2 LYS A 140     -14.419 -14.239  18.707  1.00 48.25           H  
ATOM   2166  HE3 LYS A 140     -13.133 -14.870  19.407  1.00 48.25           H  
ATOM   2167  HZ1 LYS A 140     -15.013 -15.973  20.053  1.00 64.54           H  
ATOM   2168  HZ2 LYS A 140     -14.432 -15.330  21.214  1.00 64.54           H  
ATOM   2169  HZ3 LYS A 140     -15.601 -14.756  20.578  1.00 64.54           H  
ATOM   2170  N   VAL A 141     -10.541  -8.523  21.173  1.00 11.57           N  
ATOM   2171  CA  VAL A 141     -10.296  -7.165  21.648  1.00  7.80           C  
ATOM   2172  C   VAL A 141      -9.539  -6.335  20.583  1.00  6.61           C  
ATOM   2173  O   VAL A 141      -9.917  -5.196  20.266  1.00  7.10           O  
ATOM   2174  CB  VAL A 141      -9.509  -7.210  22.984  1.00  7.87           C  
ATOM   2175  CG1 VAL A 141      -9.086  -5.811  23.408  1.00  9.98           C  
ATOM   2176  CG2 VAL A 141     -10.370  -7.904  24.032  1.00 13.85           C  
ATOM   2177  H   VAL A 141     -10.255  -9.142  21.697  1.00 13.89           H  
ATOM   2178  HA  VAL A 141     -11.147  -6.731  21.816  1.00  9.36           H  
ATOM   2179  HB  VAL A 141      -8.706  -7.740  22.859  1.00  9.45           H  
ATOM   2180 HG11 VAL A 141      -8.598  -5.869  24.244  1.00 11.98           H  
ATOM   2181 HG12 VAL A 141      -8.520  -5.430  22.719  1.00 11.98           H  
ATOM   2182 HG13 VAL A 141      -9.879  -5.265  23.525  1.00 11.98           H  
ATOM   2183 HG21 VAL A 141      -9.882  -7.935  24.870  1.00 16.61           H  
ATOM   2184 HG22 VAL A 141     -11.192  -7.403  24.146  1.00 16.61           H  
ATOM   2185 HG23 VAL A 141     -10.569  -8.804  23.731  1.00 16.61           H  
ATOM   2186  N   LEU A 142      -8.480  -6.889  20.023  1.00  7.80           N  
ATOM   2187  CA  LEU A 142      -7.663  -6.128  19.116  1.00  8.22           C  
ATOM   2188  C   LEU A 142      -8.365  -5.922  17.764  1.00  6.84           C  
ATOM   2189  O   LEU A 142      -7.974  -5.023  17.026  1.00  9.49           O  
ATOM   2190  CB  LEU A 142      -6.305  -6.800  18.909  1.00  9.77           C  
ATOM   2191  CG  LEU A 142      -5.389  -6.867  20.135  1.00  9.21           C  
ATOM   2192  CD1 LEU A 142      -4.121  -7.690  19.809  1.00  8.43           C  
ATOM   2193  CD2 LEU A 142      -4.964  -5.484  20.636  1.00  9.49           C  
ATOM   2194  H   LEU A 142      -8.218  -7.698  20.153  1.00  9.35           H  
ATOM   2195  HA  LEU A 142      -7.503  -5.252  19.501  1.00  9.86           H  
ATOM   2196  HB2 LEU A 142      -6.459  -7.711  18.613  1.00 11.73           H  
ATOM   2197  HB3 LEU A 142      -5.828  -6.314  18.218  1.00 11.73           H  
ATOM   2198  HG  LEU A 142      -5.859  -7.315  20.855  1.00 11.05           H  
ATOM   2199 HD11 LEU A 142      -3.554  -7.721  20.596  1.00 10.12           H  
ATOM   2200 HD12 LEU A 142      -4.384  -8.588  19.555  1.00 10.12           H  
ATOM   2201 HD13 LEU A 142      -3.648  -7.264  19.077  1.00 10.12           H  
ATOM   2202 HD21 LEU A 142      -4.388  -5.592  21.409  1.00 11.39           H  
ATOM   2203 HD22 LEU A 142      -4.485  -5.025  19.928  1.00 11.39           H  
ATOM   2204 HD23 LEU A 142      -5.756  -4.980  20.880  1.00 11.39           H  
ATOM   2205  N   ASP A 143      -9.373  -6.748  17.453  1.00  9.22           N  
ATOM   2206  CA  ASP A 143     -10.214  -6.486  16.290  1.00  8.60           C  
ATOM   2207  C   ASP A 143     -10.996  -5.173  16.491  1.00  8.56           C  
ATOM   2208  O   ASP A 143     -11.096  -4.366  15.566  1.00  8.10           O  
ATOM   2209  CB  ASP A 143     -11.173  -7.654  16.017  1.00 10.02           C  
ATOM   2210  CG  ASP A 143     -10.487  -8.865  15.384  1.00  9.87           C  
ATOM   2211  OD1 ASP A 143      -9.375  -8.724  14.842  1.00 10.68           O  
ATOM   2212  OD2 ASP A 143     -11.086  -9.953  15.436  1.00 13.07           O1-
ATOM   2213  H   ASP A 143      -9.584  -7.455  17.895  1.00 11.06           H  
ATOM   2214  HA  ASP A 143      -9.647  -6.379  15.511  1.00 10.32           H  
ATOM   2215  HB2 ASP A 143     -11.567  -7.939  16.856  1.00 12.02           H  
ATOM   2216  HB3 ASP A 143     -11.868  -7.354  15.410  1.00 12.02           H  
ATOM   2217  N   VAL A 144     -11.489  -4.926  17.706  1.00  6.50           N  
ATOM   2218  CA  VAL A 144     -12.128  -3.658  18.039  1.00  5.50           C  
ATOM   2219  C   VAL A 144     -11.128  -2.532  17.964  1.00  4.49           C  
ATOM   2220  O   VAL A 144     -11.431  -1.440  17.442  1.00  8.89           O  
ATOM   2221  CB  VAL A 144     -12.764  -3.742  19.424  1.00  7.66           C  
ATOM   2222  CG1 VAL A 144     -13.389  -2.420  19.810  1.00  9.90           C  
ATOM   2223  CG2 VAL A 144     -13.828  -4.850  19.434  1.00 11.38           C  
ATOM   2224  H   VAL A 144     -11.464  -5.484  18.360  1.00  7.80           H  
ATOM   2225  HA  VAL A 144     -12.832  -3.479  17.396  1.00  6.60           H  
ATOM   2226  HB  VAL A 144     -12.084  -3.964  20.079  1.00  9.20           H  
ATOM   2227 HG11 VAL A 144     -13.784  -2.504  20.692  1.00 11.88           H  
ATOM   2228 HG12 VAL A 144     -12.701  -1.737  19.819  1.00 11.88           H  
ATOM   2229 HG13 VAL A 144     -14.073  -2.193  19.161  1.00 11.88           H  
ATOM   2230 HG21 VAL A 144     -14.226  -4.897  20.317  1.00 13.66           H  
ATOM   2231 HG22 VAL A 144     -14.508  -4.640  18.774  1.00 13.66           H  
ATOM   2232 HG23 VAL A 144     -13.405  -5.695  19.216  1.00 13.66           H  
ATOM   2233  N   TYR A 145      -9.918  -2.769  18.463  1.00  5.82           N  
ATOM   2234  CA  TYR A 145      -8.873  -1.740  18.382  1.00  5.53           C  
ATOM   2235  C   TYR A 145      -8.537  -1.370  16.934  1.00  5.51           C  
ATOM   2236  O   TYR A 145      -8.326  -0.194  16.627  1.00  7.49           O  
ATOM   2237  CB  TYR A 145      -7.562  -2.185  19.062  1.00  5.20           C  
ATOM   2238  CG  TYR A 145      -7.517  -2.021  20.602  1.00  5.51           C  
ATOM   2239  CD1 TYR A 145      -8.588  -2.376  21.373  1.00  7.81           C  
ATOM   2240  CD2 TYR A 145      -6.371  -1.571  21.243  1.00  6.52           C  
ATOM   2241  CE1 TYR A 145      -8.545  -2.284  22.774  1.00  7.55           C  
ATOM   2242  CE2 TYR A 145      -6.304  -1.460  22.643  1.00  7.24           C  
ATOM   2243  CZ  TYR A 145      -7.391  -1.816  23.397  1.00  3.73           C  
ATOM   2244  OH  TYR A 145      -7.412  -1.750  24.783  1.00  5.15           O  
ATOM   2245  H   TYR A 145      -9.676  -3.500  18.847  1.00  6.98           H  
ATOM   2246  HA  TYR A 145      -9.186  -0.939  18.831  1.00  6.64           H  
ATOM   2247  HB2 TYR A 145      -7.419  -3.124  18.865  1.00  6.24           H  
ATOM   2248  HB3 TYR A 145      -6.833  -1.663  18.692  1.00  6.24           H  
ATOM   2249  HD1 TYR A 145      -9.358  -2.696  20.962  1.00  9.37           H  
ATOM   2250  HD2 TYR A 145      -5.629  -1.336  20.733  1.00  7.83           H  
ATOM   2251  HE1 TYR A 145      -9.286  -2.524  23.282  1.00  9.06           H  
ATOM   2252  HE2 TYR A 145      -5.528  -1.151  23.053  1.00  8.68           H  
ATOM   2253  HH  TYR A 145      -6.677  -1.458  25.067  1.00  6.17           H  
ATOM   2254  N   GLU A 146      -8.434  -2.375  16.070  1.00  8.32           N  
ATOM   2255  CA  GLU A 146      -8.105  -2.156  14.665  1.00  7.15           C  
ATOM   2256  C   GLU A 146      -9.152  -1.232  14.020  1.00  6.05           C  
ATOM   2257  O   GLU A 146      -8.814  -0.320  13.264  1.00  9.29           O  
ATOM   2258  CB  GLU A 146      -8.028  -3.517  13.952  1.00  7.37           C  
ATOM   2259  CG  GLU A 146      -7.711  -3.443  12.466  1.00 10.80           C  
ATOM   2260  CD  GLU A 146      -6.303  -2.995  12.167  1.00 12.96           C  
ATOM   2261  OE1 GLU A 146      -5.464  -2.955  13.085  1.00 10.93           O  
ATOM   2262  OE2 GLU A 146      -6.033  -2.638  10.997  1.00 10.44           O1-
ATOM   2263  H   GLU A 146      -8.551  -3.202  16.276  1.00  9.98           H  
ATOM   2264  HA  GLU A 146      -7.238  -1.727  14.600  1.00  8.58           H  
ATOM   2265  HB2 GLU A 146      -7.334  -4.048  14.373  1.00  8.84           H  
ATOM   2266  HB3 GLU A 146      -8.884  -3.964  14.047  1.00  8.84           H  
ATOM   2267  HG2 GLU A 146      -7.832  -4.323  12.076  1.00 12.96           H  
ATOM   2268  HG3 GLU A 146      -8.318  -2.812  12.048  1.00 12.96           H  
ATOM   2269  N   ALA A 147     -10.416  -1.457  14.359  1.00  6.60           N  
ATOM   2270  CA  ALA A 147     -11.491  -0.646  13.835  1.00 10.61           C  
ATOM   2271  C   ALA A 147     -11.366   0.760  14.372  1.00  6.58           C  
ATOM   2272  O   ALA A 147     -11.522   1.737  13.637  1.00  8.67           O  
ATOM   2273  CB  ALA A 147     -12.860  -1.252  14.172  1.00 12.23           C  
ATOM   2274  H   ALA A 147     -10.673  -2.079  14.894  1.00  7.92           H  
ATOM   2275  HA  ALA A 147     -11.412  -0.605  12.869  1.00 12.73           H  
ATOM   2276  HB1 ALA A 147     -13.556  -0.683  13.806  1.00 14.67           H  
ATOM   2277  HB2 ALA A 147     -12.918  -2.138  13.781  1.00 14.67           H  
ATOM   2278  HB3 ALA A 147     -12.952  -1.308  15.136  1.00 14.67           H  
ATOM   2279  N   ARG A 148     -11.039   0.893  15.651  1.00 11.31           N  
ATOM   2280  CA  ARG A 148     -10.929   2.200  16.250  1.00  7.68           C  
ATOM   2281  C   ARG A 148      -9.760   2.992  15.654  1.00  8.39           C  
ATOM   2282  O   ARG A 148      -9.886   4.199  15.331  1.00  7.97           O  
ATOM   2283  CB  ARG A 148     -10.747   2.064  17.768  1.00  7.54           C  
ATOM   2284  CG  ARG A 148     -10.440   3.369  18.456  1.00  7.11           C  
ATOM   2285  CD  ARG A 148     -11.525   4.466  18.232  1.00  8.94           C  
ATOM   2286  NE  ARG A 148     -11.192   5.681  18.998  1.00  9.10           N  
ATOM   2287  CZ  ARG A 148     -11.791   6.868  18.867  1.00  9.07           C  
ATOM   2288  NH1 ARG A 148     -12.759   7.022  17.974  1.00 12.11           N1+
ATOM   2289  NH2 ARG A 148     -11.414   7.909  19.601  1.00 10.03           N  
ATOM   2290  H   ARG A 148     -10.877   0.241  16.187  1.00 13.57           H  
ATOM   2291  HA  ARG A 148     -11.746   2.696  16.086  1.00  9.21           H  
ATOM   2292  HB2 ARG A 148     -11.564   1.710  18.152  1.00  9.05           H  
ATOM   2293  HB3 ARG A 148     -10.011   1.456  17.942  1.00  9.05           H  
ATOM   2294  HG2 ARG A 148     -10.370   3.211  19.410  1.00  8.53           H  
ATOM   2295  HG3 ARG A 148      -9.598   3.711  18.117  1.00  8.53           H  
ATOM   2296  HD2 ARG A 148     -11.563   4.696  17.291  1.00 10.73           H  
ATOM   2297  HD3 ARG A 148     -12.385   4.137  18.536  1.00 10.73           H  
ATOM   2298  HE  ARG A 148     -10.559   5.621  19.578  1.00 10.92           H  
ATOM   2299 HH11 ARG A 148     -13.009   6.356  17.491  1.00 14.53           H  
ATOM   2300 HH12 ARG A 148     -13.144   7.786  17.885  1.00 14.53           H  
ATOM   2301 HH21 ARG A 148     -10.785   7.821  20.181  1.00 12.03           H  
ATOM   2302 HH22 ARG A 148     -11.806   8.669  19.504  1.00 12.03           H  
ATOM   2303  N   LEU A 149      -8.631   2.308  15.500  1.00  7.55           N  
ATOM   2304  CA  LEU A 149      -7.413   2.940  15.028  1.00  7.84           C  
ATOM   2305  C   LEU A 149      -7.446   3.190  13.514  1.00  9.28           C  
ATOM   2306  O   LEU A 149      -6.579   3.874  13.002  1.00  9.60           O  
ATOM   2307  CB  LEU A 149      -6.182   2.092  15.426  1.00  6.54           C  
ATOM   2308  CG  LEU A 149      -5.919   2.111  16.945  1.00  8.15           C  
ATOM   2309  CD1 LEU A 149      -5.001   0.990  17.359  1.00  7.74           C  
ATOM   2310  CD2 LEU A 149      -5.400   3.475  17.419  1.00  7.80           C  
ATOM   2311  H   LEU A 149      -8.547   1.468  15.665  1.00  9.06           H  
ATOM   2312  HA  LEU A 149      -7.326   3.803  15.463  1.00  9.41           H  
ATOM   2313  HB2 LEU A 149      -6.331   1.172  15.158  1.00  7.85           H  
ATOM   2314  HB3 LEU A 149      -5.396   2.446  14.980  1.00  7.85           H  
ATOM   2315  HG  LEU A 149      -6.766   1.962  17.395  1.00  9.78           H  
ATOM   2316 HD11 LEU A 149      -4.860   1.035  18.318  1.00  9.29           H  
ATOM   2317 HD12 LEU A 149      -5.411   0.143  17.124  1.00  9.29           H  
ATOM   2318 HD13 LEU A 149      -4.155   1.088  16.895  1.00  9.29           H  
ATOM   2319 HD21 LEU A 149      -5.249   3.440  18.376  1.00  9.36           H  
ATOM   2320 HD22 LEU A 149      -4.568   3.672  16.960  1.00  9.36           H  
ATOM   2321 HD23 LEU A 149      -6.061   4.154  17.212  1.00  9.36           H  
ATOM   2322  N   SER A 150      -8.450   2.638  12.840  1.00  8.31           N  
ATOM   2323  CA  SER A 150      -8.737   2.993  11.443  1.00  7.24           C  
ATOM   2324  C   SER A 150      -9.433   4.342  11.344  1.00 10.04           C  
ATOM   2325  O   SER A 150      -9.396   4.974  10.306  1.00 11.39           O  
ATOM   2326  CB  SER A 150      -9.584   1.915  10.800  1.00  9.79           C  
ATOM   2327  OG  SER A 150      -8.900   0.688  10.767  1.00  9.76           O  
ATOM   2328  H   SER A 150      -8.986   2.050  13.167  1.00  9.97           H  
ATOM   2329  HA  SER A 150      -7.902   3.050  10.953  1.00  8.69           H  
ATOM   2330  HB2 SER A 150     -10.400   1.807  11.313  1.00 11.74           H  
ATOM   2331  HB3 SER A 150      -9.797   2.182   9.892  1.00 11.74           H  
ATOM   2332  HG  SER A 150      -8.709   0.444  11.547  1.00 11.72           H  
ATOM   2333  N   GLN A 151     -10.087   4.764  12.426  1.00 10.72           N  
ATOM   2334  CA  GLN A 151     -10.778   6.048  12.465  1.00 12.67           C  
ATOM   2335  C   GLN A 151     -10.061   7.121  13.255  1.00 12.29           C  
ATOM   2336  O   GLN A 151     -10.298   8.293  13.031  1.00 13.21           O  
ATOM   2337  CB  GLN A 151     -12.185   5.863  13.042  1.00 19.25           C  
ATOM   2338  CG  GLN A 151     -13.055   5.023  12.203  1.00 38.40           C  
ATOM   2339  CD  GLN A 151     -13.515   5.709  10.905  1.00 30.40           C  
ATOM   2340  NE2 GLN A 151     -13.998   4.915   9.989  1.00 25.27           N  
ATOM   2341  OE1 GLN A 151     -13.436   6.935  10.749  1.00 47.81           O  
ATOM   2342  H   GLN A 151     -10.146   4.317  13.158  1.00 12.87           H  
ATOM   2343  HA  GLN A 151     -10.875   6.372  11.556  1.00 15.20           H  
ATOM   2344  HB2 GLN A 151     -12.115   5.441  13.913  1.00 23.10           H  
ATOM   2345  HB3 GLN A 151     -12.606   6.733  13.130  1.00 23.10           H  
ATOM   2346  HG2 GLN A 151     -12.571   4.219  11.958  1.00 46.08           H  
ATOM   2347  HG3 GLN A 151     -13.847   4.788  12.711  1.00 46.08           H  
ATOM   2348 HE21 GLN A 151     -14.043   4.068  10.133  1.00 30.32           H  
ATOM   2349 HE22 GLN A 151     -14.273   5.238   9.241  1.00 30.32           H  
ATOM   2350  N   SER A 152      -9.141   6.729  14.144  1.00  9.76           N  
ATOM   2351  CA  SER A 152      -8.453   7.638  15.037  1.00  8.47           C  
ATOM   2352  C   SER A 152      -6.981   7.288  15.077  1.00  6.90           C  
ATOM   2353  O   SER A 152      -6.680   6.102  15.193  1.00  7.86           O  
ATOM   2354  CB  SER A 152      -9.050   7.498  16.435  1.00  8.18           C  
ATOM   2355  OG  SER A 152      -8.639   8.557  17.277  1.00  7.25           O  
ATOM   2356  H   SER A 152      -8.897   5.910  14.243  1.00 11.71           H  
ATOM   2357  HA  SER A 152      -8.558   8.554  14.734  1.00 10.16           H  
ATOM   2358  HB2 SER A 152     -10.017   7.508  16.366  1.00  9.82           H  
ATOM   2359  HB3 SER A 152      -8.754   6.657  16.820  1.00  9.82           H  
ATOM   2360  HG  SER A 152      -7.801   8.561  17.347  1.00  8.70           H  
ATOM   2361  N   LYS A 153      -6.082   8.279  15.048  1.00  9.12           N  
ATOM   2362  CA  LYS A 153      -4.654   7.953  14.963  1.00  8.28           C  
ATOM   2363  C   LYS A 153      -4.214   7.242  16.236  1.00 10.06           C  
ATOM   2364  O   LYS A 153      -3.458   6.268  16.182  1.00  7.14           O  
ATOM   2365  CB  LYS A 153      -3.817   9.200  14.709  1.00 12.23           C  
ATOM   2366  CG  LYS A 153      -2.286   8.924  14.629  1.00  9.89           C  
ATOM   2367  CD  LYS A 153      -1.883   8.003  13.462  1.00  8.12           C  
ATOM   2368  CE  LYS A 153      -0.360   8.052  13.237  1.00 12.09           C  
ATOM   2369  NZ  LYS A 153       0.076   7.087  12.188  1.00 15.14           N1+
ATOM   2370  H   LYS A 153      -6.264   9.119  15.076  1.00 10.95           H  
ATOM   2371  HA  LYS A 153      -4.515   7.345  14.220  1.00  9.94           H  
ATOM   2372  HB2 LYS A 153      -4.092   9.594  13.867  1.00 14.67           H  
ATOM   2373  HB3 LYS A 153      -3.968   9.830  15.432  1.00 14.67           H  
ATOM   2374  HG2 LYS A 153      -1.821   9.767  14.515  1.00 11.87           H  
ATOM   2375  HG3 LYS A 153      -2.001   8.500  15.454  1.00 11.87           H  
ATOM   2376  HD2 LYS A 153      -2.133   7.089  13.670  1.00  9.74           H  
ATOM   2377  HD3 LYS A 153      -2.323   8.298  12.650  1.00  9.74           H  
ATOM   2378  HE2 LYS A 153      -0.108   8.944  12.951  1.00 14.51           H  
ATOM   2379  HE3 LYS A 153       0.093   7.826  14.064  1.00 14.51           H  
ATOM   2380  HZ1 LYS A 153       0.957   7.135  12.077  1.00 18.17           H  
ATOM   2381  HZ2 LYS A 153      -0.141   6.258  12.429  1.00 18.17           H  
ATOM   2382  HZ3 LYS A 153      -0.324   7.276  11.415  1.00 18.17           H  
ATOM   2383  N   TYR A 154      -4.680   7.744  17.387  1.00  7.90           N  
ATOM   2384  CA  TYR A 154      -4.479   7.045  18.653  1.00  7.09           C  
ATOM   2385  C   TYR A 154      -5.865   6.658  19.237  1.00  8.03           C  
ATOM   2386  O   TYR A 154      -6.916   6.897  18.631  1.00  9.06           O  
ATOM   2387  CB  TYR A 154      -3.646   7.898  19.638  1.00  5.06           C  
ATOM   2388  CG  TYR A 154      -2.211   8.101  19.203  1.00  6.56           C  
ATOM   2389  CD1 TYR A 154      -1.883   9.121  18.335  1.00  7.88           C  
ATOM   2390  CD2 TYR A 154      -1.219   7.234  19.603  1.00  9.03           C  
ATOM   2391  CE1 TYR A 154      -0.555   9.288  17.887  1.00  8.23           C  
ATOM   2392  CE2 TYR A 154       0.094   7.392  19.180  1.00  7.51           C  
ATOM   2393  CZ  TYR A 154       0.416   8.423  18.330  1.00  7.62           C  
ATOM   2394  OH  TYR A 154       1.731   8.538  17.937  1.00  8.79           O  
ATOM   2395  H   TYR A 154      -5.113   8.483  17.457  1.00  9.48           H  
ATOM   2396  HA  TYR A 154      -3.989   6.225  18.483  1.00  8.50           H  
ATOM   2397  HB2 TYR A 154      -4.057   8.772  19.721  1.00  6.07           H  
ATOM   2398  HB3 TYR A 154      -3.634   7.456  20.502  1.00  6.07           H  
ATOM   2399  HD1 TYR A 154      -2.545   9.704  18.041  1.00  9.46           H  
ATOM   2400  HD2 TYR A 154      -1.429   6.536  20.181  1.00 10.83           H  
ATOM   2401  HE1 TYR A 154      -0.336   9.988  17.315  1.00  9.87           H  
ATOM   2402  HE2 TYR A 154       0.753   6.805  19.473  1.00  9.02           H  
ATOM   2403  HH  TYR A 154       1.818   9.190  17.414  1.00 10.55           H  
ATOM   2404  N   LEU A 155      -5.883   5.996  20.410  1.00  6.76           N  
ATOM   2405  CA  LEU A 155      -7.134   5.421  20.847  1.00  6.29           C  
ATOM   2406  C   LEU A 155      -8.185   6.433  21.236  1.00  5.80           C  
ATOM   2407  O   LEU A 155      -9.372   6.205  20.976  1.00  7.48           O  
ATOM   2408  CB  LEU A 155      -6.932   4.455  22.043  1.00  7.19           C  
ATOM   2409  CG  LEU A 155      -6.184   3.138  21.789  1.00  6.24           C  
ATOM   2410  CD1 LEU A 155      -5.993   2.416  23.116  1.00  7.89           C  
ATOM   2411  CD2 LEU A 155      -6.939   2.277  20.787  1.00  7.56           C  
ATOM   2412  H   LEU A 155      -5.213   5.878  20.936  1.00  8.11           H  
ATOM   2413  HA  LEU A 155      -7.497   4.900  20.114  1.00  7.54           H  
ATOM   2414  HB2 LEU A 155      -6.440   4.930  22.730  1.00  8.63           H  
ATOM   2415  HB3 LEU A 155      -7.808   4.219  22.386  1.00  8.63           H  
ATOM   2416  HG  LEU A 155      -5.308   3.334  21.421  1.00  7.49           H  
ATOM   2417 HD11 LEU A 155      -5.520   1.584  22.957  1.00  9.47           H  
ATOM   2418 HD12 LEU A 155      -5.476   2.982  23.711  1.00  9.47           H  
ATOM   2419 HD13 LEU A 155      -6.863   2.235  23.504  1.00  9.47           H  
ATOM   2420 HD21 LEU A 155      -6.447   1.453  20.645  1.00  9.07           H  
ATOM   2421 HD22 LEU A 155      -7.820   2.079  21.142  1.00  9.07           H  
ATOM   2422 HD23 LEU A 155      -7.021   2.763  19.952  1.00  9.07           H  
ATOM   2423  N   ALA A 156      -7.779   7.549  21.833  1.00  7.60           N  
ATOM   2424  CA  ALA A 156      -8.761   8.444  22.408  1.00  6.73           C  
ATOM   2425  C   ALA A 156      -8.911   9.700  21.581  1.00 10.09           C  
ATOM   2426  O   ALA A 156      -9.838  10.461  21.799  1.00 10.66           O  
ATOM   2427  CB  ALA A 156      -8.404   8.794  23.809  1.00  7.92           C  
ATOM   2428  H   ALA A 156      -6.961   7.803  21.914  1.00  9.12           H  
ATOM   2429  HA  ALA A 156      -9.620   7.995  22.425  1.00  8.07           H  
ATOM   2430  HB1 ALA A 156      -9.078   9.392  24.166  1.00  9.50           H  
ATOM   2431  HB2 ALA A 156      -8.369   7.981  24.338  1.00  9.50           H  
ATOM   2432  HB3 ALA A 156      -7.538   9.230  23.814  1.00  9.50           H  
ATOM   2433  N   SER A 157      -7.994   9.898  20.648  1.00  8.68           N  
ATOM   2434  CA  SER A 157      -7.922  11.140  19.880  1.00  8.13           C  
ATOM   2435  C   SER A 157      -6.871  10.921  18.800  1.00  9.86           C  
ATOM   2436  O   SER A 157      -6.284   9.859  18.724  1.00  9.02           O  
ATOM   2437  CB  SER A 157      -7.491  12.311  20.732  1.00  9.59           C  
ATOM   2438  OG  SER A 157      -6.132  12.171  21.091  1.00 11.73           O  
ATOM   2439  H   SER A 157      -7.391   9.322  20.435  1.00 10.42           H  
ATOM   2440  HA  SER A 157      -8.778  11.335  19.466  1.00  9.76           H  
ATOM   2441  HB2 SER A 157      -7.605  13.131  20.227  1.00 11.51           H  
ATOM   2442  HB3 SER A 157      -8.033  12.336  21.537  1.00 11.51           H  
ATOM   2443  HG  SER A 157      -5.892  12.822  21.565  1.00 14.08           H  
ATOM   2444  N   ASP A 158      -6.580  11.952  18.031  1.00  9.38           N  
ATOM   2445  CA  ASP A 158      -5.485  11.830  17.069  1.00 10.65           C  
ATOM   2446  C   ASP A 158      -4.126  12.078  17.705  1.00 10.57           C  
ATOM   2447  O   ASP A 158      -3.127  12.123  16.987  1.00 12.44           O  
ATOM   2448  CB  ASP A 158      -5.703  12.774  15.888  1.00 12.35           C  
ATOM   2449  CG  ASP A 158      -6.726  12.232  14.855  1.00 22.69           C  
ATOM   2450  OD1 ASP A 158      -6.959  10.991  14.700  1.00 14.62           O  
ATOM   2451  OD2 ASP A 158      -7.310  13.092  14.151  1.00 20.73           O1-
ATOM   2452  H   ASP A 158      -6.983  12.712  18.038  1.00 11.26           H  
ATOM   2453  HA  ASP A 158      -5.482  10.924  16.721  1.00 12.78           H  
ATOM   2454  HB2 ASP A 158      -6.036  13.622  16.221  1.00 14.82           H  
ATOM   2455  HB3 ASP A 158      -4.858  12.907  15.431  1.00 14.82           H  
ATOM   2456  N   SER A 159      -4.061  12.193  19.029  1.00  8.80           N  
ATOM   2457  CA  SER A 159      -2.775  12.406  19.697  1.00  9.42           C  
ATOM   2458  C   SER A 159      -2.570  11.356  20.781  1.00 10.96           C  
ATOM   2459  O   SER A 159      -3.523  10.817  21.298  1.00  8.44           O  
ATOM   2460  CB  SER A 159      -2.698  13.819  20.324  1.00 17.94           C  
ATOM   2461  OG  SER A 159      -2.815  14.814  19.312  1.00 19.14           O  
ATOM   2462  H   SER A 159      -4.737  12.151  19.560  1.00 10.56           H  
ATOM   2463  HA  SER A 159      -2.058  12.319  19.049  1.00 11.31           H  
ATOM   2464  HB2 SER A 159      -3.424  13.925  20.959  1.00 21.52           H  
ATOM   2465  HB3 SER A 159      -1.844  13.922  20.772  1.00 21.52           H  
ATOM   2466  HG  SER A 159      -3.551  14.734  18.914  1.00 22.97           H  
ATOM   2467  N   PHE A 160      -1.319  11.143  21.153  1.00 12.05           N  
ATOM   2468  CA  PHE A 160      -0.971  10.213  22.192  1.00  9.71           C  
ATOM   2469  C   PHE A 160      -1.519  10.692  23.520  1.00  9.64           C  
ATOM   2470  O   PHE A 160      -1.367  11.869  23.877  1.00 10.38           O  
ATOM   2471  CB  PHE A 160       0.535  10.074  22.235  1.00  8.26           C  
ATOM   2472  CG  PHE A 160       1.061   9.150  23.302  1.00  8.68           C  
ATOM   2473  CD1 PHE A 160       1.076   7.792  23.088  1.00  7.98           C  
ATOM   2474  CD2 PHE A 160       1.607   9.647  24.496  1.00  9.40           C  
ATOM   2475  CE1 PHE A 160       1.583   6.912  24.037  1.00  6.32           C  
ATOM   2476  CE2 PHE A 160       2.165   8.783  25.452  1.00  9.58           C  
ATOM   2477  CZ  PHE A 160       2.158   7.394  25.233  1.00  8.65           C  
ATOM   2478  H   PHE A 160      -0.640  11.540  20.804  1.00 14.46           H  
ATOM   2479  HA  PHE A 160      -1.356   9.345  21.994  1.00 11.66           H  
ATOM   2480  HB2 PHE A 160       0.837   9.733  21.379  1.00  9.91           H  
ATOM   2481  HB3 PHE A 160       0.921  10.950  22.391  1.00  9.91           H  
ATOM   2482  HD1 PHE A 160       0.718   7.453  22.300  1.00  9.57           H  
ATOM   2483  HD2 PHE A 160       1.633  10.565  24.640  1.00 11.28           H  
ATOM   2484  HE1 PHE A 160       1.576   5.997  23.866  1.00  7.58           H  
ATOM   2485  HE2 PHE A 160       2.512   9.127  26.244  1.00 11.50           H  
ATOM   2486  HZ  PHE A 160       2.492   6.807  25.874  1.00 10.39           H  
ATOM   2487  N   THR A 161      -2.161   9.800  24.253  1.00  8.97           N  
ATOM   2488  CA  THR A 161      -2.688  10.121  25.562  1.00  8.99           C  
ATOM   2489  C   THR A 161      -2.393   9.008  26.559  1.00  8.61           C  
ATOM   2490  O   THR A 161      -1.869   7.934  26.228  1.00  6.73           O  
ATOM   2491  CB  THR A 161      -4.250  10.362  25.579  1.00  6.36           C  
ATOM   2492  CG2 THR A 161      -4.697  11.465  24.596  1.00 11.01           C  
ATOM   2493  OG1 THR A 161      -4.919   9.131  25.325  1.00  8.82           O  
ATOM   2494  H   THR A 161      -2.306   8.988  24.009  1.00 10.76           H  
ATOM   2495  HA  THR A 161      -2.259  10.930  25.882  1.00 10.79           H  
ATOM   2496  HB  THR A 161      -4.497  10.659  26.469  1.00  7.64           H  
ATOM   2497  HG1 THR A 161      -4.693   8.831  24.573  1.00 10.58           H  
ATOM   2498 HG21 THR A 161      -5.660  11.578  24.641  1.00 13.21           H  
ATOM   2499 HG22 THR A 161      -4.271  12.306  24.825  1.00 13.21           H  
ATOM   2500 HG23 THR A 161      -4.450  11.222  23.690  1.00 13.21           H  
ATOM   2501  N   LEU A 162      -2.799   9.228  27.799  1.00  9.50           N  
ATOM   2502  CA  LEU A 162      -2.677   8.224  28.796  1.00  8.27           C  
ATOM   2503  C   LEU A 162      -3.379   6.922  28.454  1.00  7.22           C  
ATOM   2504  O   LEU A 162      -2.918   5.879  28.854  1.00  7.76           O  
ATOM   2505  CB  LEU A 162      -3.213   8.763  30.153  1.00 10.79           C  
ATOM   2506  CG  LEU A 162      -2.394   8.467  31.383  1.00 17.83           C  
ATOM   2507  CD1 LEU A 162      -0.967   8.853  31.262  1.00 14.53           C  
ATOM   2508  CD2 LEU A 162      -3.014   9.151  32.605  1.00 13.67           C  
ATOM   2509  H   LEU A 162      -3.150   9.963  28.076  1.00 11.40           H  
ATOM   2510  HA  LEU A 162      -1.736   8.023  28.914  1.00  9.92           H  
ATOM   2511  HB2 LEU A 162      -3.287   9.728  30.085  1.00 12.95           H  
ATOM   2512  HB3 LEU A 162      -4.094   8.385  30.300  1.00 12.95           H  
ATOM   2513  HG  LEU A 162      -2.421   7.511  31.543  1.00 21.39           H  
ATOM   2514 HD11 LEU A 162      -0.510   8.632  32.089  1.00 17.44           H  
ATOM   2515 HD12 LEU A 162      -0.570   8.366  30.524  1.00 17.44           H  
ATOM   2516 HD13 LEU A 162      -0.911   9.807  31.098  1.00 17.44           H  
ATOM   2517 HD21 LEU A 162      -2.474   8.950  33.386  1.00 16.40           H  
ATOM   2518 HD22 LEU A 162      -3.034  10.109  32.454  1.00 16.40           H  
ATOM   2519 HD23 LEU A 162      -3.915   8.816  32.730  1.00 16.40           H  
ATOM   2520  N   ALA A 163      -4.465   6.959  27.670  1.00  6.54           N  
ATOM   2521  CA  ALA A 163      -5.103   5.738  27.243  1.00  5.69           C  
ATOM   2522  C   ALA A 163      -4.166   4.828  26.439  1.00  5.58           C  
ATOM   2523  O   ALA A 163      -4.199   3.632  26.580  1.00  8.77           O  
ATOM   2524  CB  ALA A 163      -6.315   6.037  26.396  1.00  6.01           C  
ATOM   2525  H   ALA A 163      -4.838   7.678  27.381  1.00  7.85           H  
ATOM   2526  HA  ALA A 163      -5.398   5.247  28.025  1.00  6.83           H  
ATOM   2527  HB1 ALA A 163      -6.723   5.201  26.124  1.00  7.21           H  
ATOM   2528  HB2 ALA A 163      -6.944   6.558  26.920  1.00  7.21           H  
ATOM   2529  HB3 ALA A 163      -6.037   6.541  25.615  1.00  7.21           H  
ATOM   2530  N   ASP A 164      -3.368   5.431  25.578  1.00  5.16           N  
ATOM   2531  CA  ASP A 164      -2.364   4.671  24.830  1.00  6.74           C  
ATOM   2532  C   ASP A 164      -1.266   4.215  25.760  1.00  4.45           C  
ATOM   2533  O   ASP A 164      -0.883   3.030  25.756  1.00  4.89           O  
ATOM   2534  CB  ASP A 164      -1.777   5.538  23.695  1.00  7.28           C  
ATOM   2535  CG  ASP A 164      -2.866   6.149  22.836  1.00  4.93           C  
ATOM   2536  OD1 ASP A 164      -3.446   5.370  22.047  1.00  5.79           O  
ATOM   2537  OD2 ASP A 164      -3.138   7.376  22.999  1.00  4.93           O1-
ATOM   2538  H   ASP A 164      -3.381   6.273  25.403  1.00  6.20           H  
ATOM   2539  HA  ASP A 164      -2.779   3.888  24.436  1.00  8.09           H  
ATOM   2540  HB2 ASP A 164      -1.255   6.259  24.081  1.00  8.73           H  
ATOM   2541  HB3 ASP A 164      -1.217   4.985  23.128  1.00  8.73           H  
ATOM   2542  N   LEU A 165      -0.734   5.163  26.520  1.00  6.23           N  
ATOM   2543  CA  LEU A 165       0.436   4.901  27.401  1.00  6.62           C  
ATOM   2544  C   LEU A 165       0.217   3.714  28.291  1.00  5.56           C  
ATOM   2545  O   LEU A 165       1.111   2.912  28.471  1.00  4.85           O  
ATOM   2546  CB  LEU A 165       0.764   6.119  28.265  1.00  5.99           C  
ATOM   2547  CG  LEU A 165       2.053   6.086  29.107  1.00  4.47           C  
ATOM   2548  CD1 LEU A 165       2.549   7.467  29.356  1.00  7.19           C  
ATOM   2549  CD2 LEU A 165       1.782   5.402  30.411  1.00  5.81           C  
ATOM   2550  H   LEU A 165      -1.020   5.973  26.553  1.00  7.47           H  
ATOM   2551  HA  LEU A 165       1.210   4.715  26.846  1.00  7.94           H  
ATOM   2552  HB2 LEU A 165       0.830   6.890  27.680  1.00  7.18           H  
ATOM   2553  HB3 LEU A 165       0.028   6.253  28.883  1.00  7.18           H  
ATOM   2554  HG  LEU A 165       2.740   5.590  28.634  1.00  5.37           H  
ATOM   2555 HD11 LEU A 165       3.359   7.421  29.887  1.00  8.63           H  
ATOM   2556 HD12 LEU A 165       2.734   7.894  28.505  1.00  8.63           H  
ATOM   2557 HD13 LEU A 165       1.868   7.965  29.835  1.00  8.63           H  
ATOM   2558 HD21 LEU A 165       2.598   5.385  30.934  1.00  6.98           H  
ATOM   2559 HD22 LEU A 165       1.093   5.892  30.887  1.00  6.98           H  
ATOM   2560 HD23 LEU A 165       1.482   4.496  30.235  1.00  6.98           H  
ATOM   2561  N   HIS A 166      -0.955   3.583  28.908  1.00  6.56           N  
ATOM   2562  CA  HIS A 166      -1.144   2.460  29.804  1.00  3.86           C  
ATOM   2563  C   HIS A 166      -1.040   1.062  29.213  1.00  8.90           C  
ATOM   2564  O   HIS A 166      -0.876   0.104  29.955  1.00  6.03           O  
ATOM   2565  CB  HIS A 166      -2.521   2.634  30.495  1.00  4.09           C  
ATOM   2566  CG  HIS A 166      -2.515   3.756  31.488  1.00  4.88           C  
ATOM   2567  CD2 HIS A 166      -1.487   4.504  31.971  1.00  5.85           C  
ATOM   2568  ND1 HIS A 166      -3.656   4.211  32.127  1.00  5.46           N  
ATOM   2569  CE1 HIS A 166      -3.326   5.195  32.950  1.00  6.55           C  
ATOM   2570  NE2 HIS A 166      -2.016   5.378  32.884  1.00  5.83           N  
ATOM   2571  H   HIS A 166      -1.630   4.110  28.827  1.00  7.87           H  
ATOM   2572  HA  HIS A 166      -0.469   2.520  30.498  1.00  4.63           H  
ATOM   2573  HB2 HIS A 166      -3.193   2.829  29.823  1.00  4.91           H  
ATOM   2574  HB3 HIS A 166      -2.747   1.816  30.966  1.00  4.91           H  
ATOM   2575  HD1 HIS A 166      -4.451   3.907  32.005  1.00  6.55           H  
ATOM   2576  HD2 HIS A 166      -0.591   4.426  31.737  1.00  7.02           H  
ATOM   2577  HE1 HIS A 166      -3.914   5.668  33.494  1.00  7.86           H  
ATOM   2578  N   HIS A 167      -1.073   0.959  27.880  1.00  6.35           N  
ATOM   2579  CA  HIS A 167      -0.902  -0.310  27.197  1.00  6.62           C  
ATOM   2580  C   HIS A 167       0.536  -0.720  27.050  1.00  6.69           C  
ATOM   2581  O   HIS A 167       0.780  -1.869  26.739  1.00  7.44           O  
ATOM   2582  CB  HIS A 167      -1.477  -0.262  25.779  1.00  5.14           C  
ATOM   2583  CG  HIS A 167      -2.976  -0.184  25.730  1.00  3.43           C  
ATOM   2584  CD2 HIS A 167      -3.906  -1.154  25.571  1.00  4.84           C  
ATOM   2585  ND1 HIS A 167      -3.656   0.995  25.851  1.00  4.78           N  
ATOM   2586  CE1 HIS A 167      -4.964   0.758  25.772  1.00  5.96           C  
ATOM   2587  NE2 HIS A 167      -5.140  -0.542  25.614  1.00  5.22           N  
ATOM   2588  H   HIS A 167      -1.196   1.625  27.349  1.00  7.62           H  
ATOM   2589  HA  HIS A 167      -1.367  -1.004  27.691  1.00  7.95           H  
ATOM   2590  HB2 HIS A 167      -1.125   0.521  25.327  1.00  6.16           H  
ATOM   2591  HB3 HIS A 167      -1.207  -1.064  25.306  1.00  6.16           H  
ATOM   2592  HD1 HIS A 167      -3.296   1.768  25.961  1.00  5.74           H  
ATOM   2593  HD2 HIS A 167      -3.743  -2.064  25.469  1.00  5.81           H  
ATOM   2594  HE1 HIS A 167      -5.638   1.397  25.828  1.00  7.15           H  
ATOM   2595  N   LEU A 168       1.489   0.219  27.237  1.00  5.69           N  
ATOM   2596  CA  LEU A 168       2.881  -0.056  26.831  1.00  7.14           C  
ATOM   2597  C   LEU A 168       3.484  -1.309  27.485  1.00  6.81           C  
ATOM   2598  O   LEU A 168       4.111  -2.125  26.785  1.00  7.15           O  
ATOM   2599  CB  LEU A 168       3.774   1.179  27.087  1.00  7.94           C  
ATOM   2600  CG  LEU A 168       3.720   2.229  25.945  1.00  4.95           C  
ATOM   2601  CD1 LEU A 168       4.315   3.553  26.276  1.00  7.29           C  
ATOM   2602  CD2 LEU A 168       4.426   1.660  24.748  1.00  9.05           C  
ATOM   2603  H   LEU A 168       1.359   0.995  27.585  1.00  6.83           H  
ATOM   2604  HA  LEU A 168       2.884  -0.211  25.873  1.00  8.57           H  
ATOM   2605  HB2 LEU A 168       3.483   1.613  27.904  1.00  9.53           H  
ATOM   2606  HB3 LEU A 168       4.694   0.887  27.178  1.00  9.53           H  
ATOM   2607  HG  LEU A 168       2.793   2.375  25.700  1.00  5.94           H  
ATOM   2608 HD11 LEU A 168       4.233   4.136  25.505  1.00  8.74           H  
ATOM   2609 HD12 LEU A 168       3.839   3.933  27.030  1.00  8.74           H  
ATOM   2610 HD13 LEU A 168       5.250   3.431  26.501  1.00  8.74           H  
ATOM   2611 HD21 LEU A 168       4.398   2.310  24.027  1.00 10.86           H  
ATOM   2612 HD22 LEU A 168       5.347   1.469  24.986  1.00 10.86           H  
ATOM   2613 HD23 LEU A 168       3.978   0.844  24.475  1.00 10.86           H  
ATOM   2614  N   PRO A 169       3.355  -1.468  28.832  1.00  5.73           N  
ATOM   2615  CA  PRO A 169       4.161  -2.560  29.431  1.00  7.74           C  
ATOM   2616  C   PRO A 169       3.771  -3.951  28.938  1.00  6.46           C  
ATOM   2617  O   PRO A 169       4.643  -4.756  28.569  1.00  9.49           O  
ATOM   2618  CB  PRO A 169       3.931  -2.398  30.943  1.00  6.51           C  
ATOM   2619  CG  PRO A 169       3.681  -0.854  31.100  1.00  7.65           C  
ATOM   2620  CD  PRO A 169       2.772  -0.579  29.854  1.00  7.75           C  
ATOM   2621  HA  PRO A 169       5.101  -2.415  29.242  1.00  9.29           H  
ATOM   2622  HB2 PRO A 169       3.153  -2.908  31.218  1.00  7.82           H  
ATOM   2623  HB3 PRO A 169       4.722  -2.675  31.431  1.00  7.82           H  
ATOM   2624  HG2 PRO A 169       3.213  -0.669  31.929  1.00  9.17           H  
ATOM   2625  HG3 PRO A 169       4.518  -0.367  31.044  1.00  9.17           H  
ATOM   2626  HD2 PRO A 169       1.853  -0.830  30.040  1.00  9.30           H  
ATOM   2627  HD3 PRO A 169       2.842   0.349  29.579  1.00  9.30           H  
ATOM   2628  N   ASN A 170       2.470  -4.231  28.882  1.00  6.81           N  
ATOM   2629  CA  ASN A 170       2.077  -5.542  28.402  1.00  8.35           C  
ATOM   2630  C   ASN A 170       2.261  -5.707  26.906  1.00  7.57           C  
ATOM   2631  O   ASN A 170       2.574  -6.805  26.462  1.00 10.42           O  
ATOM   2632  CB  ASN A 170       0.645  -5.848  28.772  1.00  7.91           C  
ATOM   2633  CG  ASN A 170       0.497  -6.362  30.190  1.00 10.68           C  
ATOM   2634  ND2 ASN A 170      -0.686  -6.234  30.746  1.00 14.45           N  
ATOM   2635  OD1 ASN A 170       1.436  -6.894  30.764  1.00 10.86           O  
ATOM   2636  H   ASN A 170       1.827  -3.705  29.105  1.00  8.17           H  
ATOM   2637  HA  ASN A 170       2.637  -6.205  28.836  1.00 10.02           H  
ATOM   2638  HB2 ASN A 170       0.118  -5.038  28.691  1.00  9.49           H  
ATOM   2639  HB3 ASN A 170       0.302  -6.528  28.170  1.00  9.49           H  
ATOM   2640 HD21 ASN A 170      -0.816  -6.511  31.550  1.00 17.34           H  
ATOM   2641 HD22 ASN A 170      -1.331  -5.872  30.307  1.00 17.34           H  
ATOM   2642  N   ILE A 171       2.030  -4.664  26.104  1.00  7.13           N  
ATOM   2643  CA  ILE A 171       2.313  -4.800  24.681  1.00  6.39           C  
ATOM   2644  C   ILE A 171       3.804  -5.121  24.459  1.00  9.16           C  
ATOM   2645  O   ILE A 171       4.121  -6.044  23.702  1.00 10.72           O  
ATOM   2646  CB  ILE A 171       1.910  -3.546  23.891  1.00  5.16           C  
ATOM   2647  CG1 ILE A 171       0.378  -3.522  23.872  1.00 12.16           C  
ATOM   2648  CG2 ILE A 171       2.471  -3.590  22.474  1.00 10.34           C  
ATOM   2649  CD1 ILE A 171      -0.217  -2.372  23.142  1.00 13.40           C  
ATOM   2650  H   ILE A 171       1.722  -3.899  26.348  1.00  8.56           H  
ATOM   2651  HA  ILE A 171       1.797  -5.544  24.333  1.00  7.67           H  
ATOM   2652  HB  ILE A 171       2.241  -2.756  24.346  1.00  6.19           H  
ATOM   2653 HG12 ILE A 171       0.061  -4.335  23.449  1.00 14.60           H  
ATOM   2654 HG13 ILE A 171       0.059  -3.485  24.788  1.00 14.60           H  
ATOM   2655 HG21 ILE A 171       2.200  -2.787  22.002  1.00 12.40           H  
ATOM   2656 HG22 ILE A 171       3.439  -3.637  22.520  1.00 12.40           H  
ATOM   2657 HG23 ILE A 171       2.123  -4.374  22.021  1.00 12.40           H  
ATOM   2658 HD11 ILE A 171      -1.184  -2.439  23.182  1.00 16.08           H  
ATOM   2659 HD12 ILE A 171       0.076  -1.547  23.559  1.00 16.08           H  
ATOM   2660 HD13 ILE A 171       0.079  -2.399  22.218  1.00 16.08           H  
ATOM   2661  N   GLN A 172       4.696  -4.375  25.096  1.00  8.02           N  
ATOM   2662  CA  GLN A 172       6.164  -4.607  24.923  1.00  6.80           C  
ATOM   2663  C   GLN A 172       6.515  -6.045  25.304  1.00 10.35           C  
ATOM   2664  O   GLN A 172       7.254  -6.734  24.575  1.00  9.96           O  
ATOM   2665  CB  GLN A 172       6.965  -3.616  25.774  1.00  9.98           C  
ATOM   2666  CG  GLN A 172       8.470  -3.712  25.555  1.00 11.39           C  
ATOM   2667  CD  GLN A 172       8.911  -3.228  24.211  1.00  8.75           C  
ATOM   2668  NE2 GLN A 172       9.563  -4.140  23.483  1.00 20.39           N  
ATOM   2669  OE1 GLN A 172       8.638  -2.106  23.766  1.00  9.88           O  
ATOM   2670  H   GLN A 172       4.500  -3.731  25.632  1.00  9.62           H  
ATOM   2671  HA  GLN A 172       6.403  -4.471  23.992  1.00  8.16           H  
ATOM   2672  HB2 GLN A 172       6.689  -2.713  25.549  1.00 11.98           H  
ATOM   2673  HB3 GLN A 172       6.788  -3.792  26.711  1.00 11.98           H  
ATOM   2674  HG2 GLN A 172       8.919  -3.175  26.227  1.00 13.67           H  
ATOM   2675  HG3 GLN A 172       8.740  -4.640  25.640  1.00 13.67           H  
ATOM   2676 HE21 GLN A 172       9.696  -4.929  23.800  1.00 24.47           H  
ATOM   2677 HE22 GLN A 172       9.849  -3.939  22.697  1.00 24.47           H  
ATOM   2678  N   ALA A 173       5.989  -6.489  26.449  1.00 10.36           N  
ATOM   2679  CA  ALA A 173       6.246  -7.838  26.933  1.00 10.25           C  
ATOM   2680  C   ALA A 173       5.735  -8.884  25.931  1.00 13.53           C  
ATOM   2681  O   ALA A 173       6.453  -9.823  25.612  1.00 11.92           O  
ATOM   2682  CB  ALA A 173       5.631  -8.050  28.273  1.00 11.67           C  
ATOM   2683  H   ALA A 173       5.480  -6.023  26.963  1.00 12.43           H  
ATOM   2684  HA  ALA A 173       7.204  -7.960  27.024  1.00 12.30           H  
ATOM   2685  HB1 ALA A 173       5.819  -8.955  28.566  1.00 14.00           H  
ATOM   2686  HB2 ALA A 173       6.011  -7.414  28.898  1.00 14.00           H  
ATOM   2687  HB3 ALA A 173       4.673  -7.916  28.204  1.00 14.00           H  
ATOM   2688  N   LEU A 174       4.548  -8.670  25.365  1.00 11.39           N  
ATOM   2689  CA  LEU A 174       4.051  -9.625  24.374  1.00 10.84           C  
ATOM   2690  C   LEU A 174       4.817  -9.631  23.043  1.00 10.53           C  
ATOM   2691  O   LEU A 174       4.808 -10.656  22.357  1.00 13.90           O  
ATOM   2692  CB  LEU A 174       2.574  -9.393  24.126  1.00 11.07           C  
ATOM   2693  CG  LEU A 174       1.741  -9.733  25.327  1.00 10.01           C  
ATOM   2694  CD1 LEU A 174       0.314  -9.309  25.090  1.00 13.61           C  
ATOM   2695  CD2 LEU A 174       1.853 -11.247  25.726  1.00 12.27           C  
ATOM   2696  H   LEU A 174       4.027  -8.005  25.529  1.00 13.66           H  
ATOM   2697  HA  LEU A 174       4.138 -10.514  24.751  1.00 13.01           H  
ATOM   2698  HB2 LEU A 174       2.430  -8.457  23.914  1.00 13.28           H  
ATOM   2699  HB3 LEU A 174       2.284  -9.951  23.388  1.00 13.28           H  
ATOM   2700  HG  LEU A 174       2.071  -9.216  26.078  1.00 12.01           H  
ATOM   2701 HD11 LEU A 174      -0.215  -9.533  25.871  1.00 16.34           H  
ATOM   2702 HD12 LEU A 174       0.291  -8.351  24.938  1.00 16.34           H  
ATOM   2703 HD13 LEU A 174      -0.029  -9.776  24.312  1.00 16.34           H  
ATOM   2704 HD21 LEU A 174       1.297 -11.410  26.504  1.00 14.73           H  
ATOM   2705 HD22 LEU A 174       1.551 -11.792  24.983  1.00 14.73           H  
ATOM   2706 HD23 LEU A 174       2.779 -11.452  25.932  1.00 14.73           H  
ATOM   2707  N   LEU A 175       5.464  -8.527  22.675  1.00  8.66           N  
ATOM   2708  CA  LEU A 175       6.265  -8.462  21.447  1.00 10.49           C  
ATOM   2709  C   LEU A 175       7.425  -9.459  21.517  1.00 16.15           C  
ATOM   2710  O   LEU A 175       7.963  -9.858  20.479  1.00 14.63           O  
ATOM   2711  CB  LEU A 175       6.792  -7.052  21.187  1.00 13.04           C  
ATOM   2712  CG  LEU A 175       5.737  -6.006  20.781  1.00 11.33           C  
ATOM   2713  CD1 LEU A 175       6.406  -4.681  20.595  1.00 13.17           C  
ATOM   2714  CD2 LEU A 175       4.897  -6.390  19.520  1.00 18.91           C  
ATOM   2715  H   LEU A 175       5.456  -7.793  23.122  1.00 10.39           H  
ATOM   2716  HA  LEU A 175       5.704  -8.712  20.695  1.00 12.59           H  
ATOM   2717  HB2 LEU A 175       7.221  -6.732  21.995  1.00 15.65           H  
ATOM   2718  HB3 LEU A 175       7.445  -7.097  20.471  1.00 15.65           H  
ATOM   2719  HG  LEU A 175       5.113  -5.908  21.518  1.00 13.60           H  
ATOM   2720 HD11 LEU A 175       5.740  -4.024  20.340  1.00 15.81           H  
ATOM   2721 HD12 LEU A 175       6.826  -4.420  21.430  1.00 15.81           H  
ATOM   2722 HD13 LEU A 175       7.076  -4.761  19.898  1.00 15.81           H  
ATOM   2723 HD21 LEU A 175       4.262  -5.681  19.336  1.00 22.69           H  
ATOM   2724 HD22 LEU A 175       5.496  -6.503  18.765  1.00 22.69           H  
ATOM   2725 HD23 LEU A 175       4.427  -7.220  19.696  1.00 22.69           H  
ATOM   2726  N   GLY A 176       7.806  -9.859  22.733  1.00 14.96           N  
ATOM   2727  CA  GLY A 176       8.909 -10.789  22.895  1.00 12.89           C  
ATOM   2728  C   GLY A 176       8.425 -12.209  22.969  1.00 19.93           C  
ATOM   2729  O   GLY A 176       9.160 -13.086  23.417  1.00 19.34           O  
ATOM   2730  H   GLY A 176       7.442  -9.605  23.470  1.00 17.95           H  
ATOM   2731  HA2 GLY A 176       9.517 -10.708  22.144  1.00 15.46           H  
ATOM   2732  HA3 GLY A 176       9.393 -10.583  23.710  1.00 15.46           H  
ATOM   2733  N   THR A 177       7.184 -12.441  22.526  1.00 16.63           N  
ATOM   2734  CA  THR A 177       6.551 -13.746  22.570  1.00 11.03           C  
ATOM   2735  C   THR A 177       5.860 -13.977  21.207  1.00 15.61           C  
ATOM   2736  O   THR A 177       5.751 -13.045  20.388  1.00 13.70           O  
ATOM   2737  CB  THR A 177       5.502 -13.875  23.683  1.00 19.43           C  
ATOM   2738  CG2 THR A 177       6.036 -13.292  25.035  1.00 14.95           C  
ATOM   2739  OG1 THR A 177       4.289 -13.203  23.270  1.00 13.91           O  
ATOM   2740  H   THR A 177       6.680 -11.832  22.187  1.00 19.96           H  
ATOM   2741  HA  THR A 177       7.225 -14.432  22.697  1.00 13.24           H  
ATOM   2742  HB  THR A 177       5.307 -14.815  23.822  1.00 23.31           H  
ATOM   2743  HG1 THR A 177       4.445 -12.390  23.127  1.00 16.69           H  
ATOM   2744 HG21 THR A 177       5.360 -13.382  25.725  1.00 17.94           H  
ATOM   2745 HG22 THR A 177       6.833 -13.771  25.311  1.00 17.94           H  
ATOM   2746 HG23 THR A 177       6.254 -12.353  24.928  1.00 17.94           H  
ATOM   2747  N   PRO A 178       5.384 -15.198  20.972  1.00 15.28           N  
ATOM   2748  CA  PRO A 178       4.621 -15.444  19.737  1.00 20.70           C  
ATOM   2749  C   PRO A 178       3.232 -14.756  19.709  1.00 16.79           C  
ATOM   2750  O   PRO A 178       2.550 -14.802  18.675  1.00 18.70           O  
ATOM   2751  CB  PRO A 178       4.495 -16.983  19.715  1.00 21.73           C  
ATOM   2752  CG  PRO A 178       5.606 -17.477  20.620  1.00 22.22           C  
ATOM   2753  CD  PRO A 178       5.673 -16.451  21.701  1.00 17.52           C  
ATOM   2754  HA  PRO A 178       5.133 -15.156  18.965  1.00 24.84           H  
ATOM   2755  HB2 PRO A 178       3.628 -17.246  20.060  1.00 26.07           H  
ATOM   2756  HB3 PRO A 178       4.619 -17.309  18.810  1.00 26.07           H  
ATOM   2757  HG2 PRO A 178       5.375 -18.347  20.982  1.00 26.67           H  
ATOM   2758  HG3 PRO A 178       6.440 -17.516  20.128  1.00 26.67           H  
ATOM   2759  HD2 PRO A 178       4.993 -16.619  22.373  1.00 21.02           H  
ATOM   2760  HD3 PRO A 178       6.561 -16.423  22.089  1.00 21.02           H  
ATOM   2761  N   SER A 179       2.826 -14.126  20.809  1.00 12.62           N  
ATOM   2762  CA  SER A 179       1.621 -13.314  20.816  1.00 12.53           C  
ATOM   2763  C   SER A 179       1.890 -12.056  19.975  1.00  8.79           C  
ATOM   2764  O   SER A 179       0.977 -11.304  19.651  1.00 12.80           O  
ATOM   2765  CB  SER A 179       1.191 -12.985  22.278  1.00 12.01           C  
ATOM   2766  OG  SER A 179       0.778 -14.129  23.014  1.00 14.79           O  
ATOM   2767  H   SER A 179       3.235 -14.155  21.565  1.00 15.15           H  
ATOM   2768  HA  SER A 179       0.902 -13.809  20.396  1.00 15.04           H  
ATOM   2769  HB2 SER A 179       1.944 -12.580  22.737  1.00 14.42           H  
ATOM   2770  HB3 SER A 179       0.454 -12.356  22.248  1.00 14.42           H  
ATOM   2771  HG  SER A 179       0.121 -14.491  22.637  1.00 17.75           H  
ATOM   2772  N   LYS A 180       3.135 -11.838  19.559  1.00  9.91           N  
ATOM   2773  CA  LYS A 180       3.469 -10.713  18.715  1.00 10.38           C  
ATOM   2774  C   LYS A 180       2.653 -10.730  17.431  1.00 15.08           C  
ATOM   2775  O   LYS A 180       2.303  -9.706  16.872  1.00 12.15           O  
ATOM   2776  CB  LYS A 180       4.974 -10.743  18.400  1.00 17.03           C  
ATOM   2777  CG  LYS A 180       5.444  -9.680  17.503  1.00 18.22           C  
ATOM   2778  CD  LYS A 180       6.956  -9.759  17.301  1.00 24.17           C  
ATOM   2779  CE  LYS A 180       7.429  -8.707  16.313  1.00 34.68           C  
ATOM   2780  NZ  LYS A 180       7.160  -9.115  14.893  1.00 38.68           N1+
ATOM   2781  H   LYS A 180       3.806 -12.337  19.758  1.00 11.90           H  
ATOM   2782  HA  LYS A 180       3.274  -9.889  19.188  1.00 12.46           H  
ATOM   2783  HB2 LYS A 180       5.465 -10.661  19.232  1.00 20.43           H  
ATOM   2784  HB3 LYS A 180       5.183 -11.592  17.981  1.00 20.43           H  
ATOM   2785  HG2 LYS A 180       5.015  -9.776  16.639  1.00 21.87           H  
ATOM   2786  HG3 LYS A 180       5.233  -8.816  17.891  1.00 21.87           H  
ATOM   2787  HD2 LYS A 180       7.403  -9.605  18.148  1.00 29.01           H  
ATOM   2788  HD3 LYS A 180       7.189 -10.633  16.951  1.00 29.01           H  
ATOM   2789  HE2 LYS A 180       6.960  -7.876  16.483  1.00 41.61           H  
ATOM   2790  HE3 LYS A 180       8.385  -8.580  16.416  1.00 41.61           H  
ATOM   2791  HZ1 LYS A 180       7.584  -9.876  14.710  1.00 46.41           H  
ATOM   2792  HZ2 LYS A 180       6.287  -9.235  14.771  1.00 46.41           H  
ATOM   2793  HZ3 LYS A 180       7.446  -8.483  14.336  1.00 46.41           H  
ATOM   2794  N   LYS A 181       2.328 -11.926  16.974  1.00 12.30           N  
ATOM   2795  CA  LYS A 181       1.562 -12.053  15.724  1.00 12.38           C  
ATOM   2796  C   LYS A 181       0.182 -11.410  15.781  1.00 12.12           C  
ATOM   2797  O   LYS A 181      -0.289 -10.942  14.747  1.00 14.55           O  
ATOM   2798  CB  LYS A 181       1.425 -13.521  15.363  1.00 13.12           C  
ATOM   2799  CG  LYS A 181       0.464 -14.260  16.285  1.00 31.03           C  
ATOM   2800  CD  LYS A 181       0.292 -15.727  15.900  1.00 48.33           C  
ATOM   2801  CE  LYS A 181      -0.508 -16.495  16.944  1.00 46.04           C  
ATOM   2802  NZ  LYS A 181       0.205 -16.493  18.259  1.00 20.61           N1+
ATOM   2803  H   LYS A 181       2.529 -12.672  17.351  1.00 14.77           H  
ATOM   2804  HA  LYS A 181       2.057 -11.620  15.012  1.00 14.85           H  
ATOM   2805  HB2 LYS A 181       1.088 -13.594  14.456  1.00 15.75           H  
ATOM   2806  HB3 LYS A 181       2.294 -13.946  15.431  1.00 15.75           H  
ATOM   2807  HG2 LYS A 181       0.807 -14.225  17.192  1.00 37.23           H  
ATOM   2808  HG3 LYS A 181      -0.406 -13.834  16.242  1.00 37.23           H  
ATOM   2809  HD2 LYS A 181      -0.182 -15.781  15.055  1.00 57.99           H  
ATOM   2810  HD3 LYS A 181       1.165 -16.141  15.822  1.00 57.99           H  
ATOM   2811  HE2 LYS A 181      -1.374 -16.073  17.063  1.00 55.24           H  
ATOM   2812  HE3 LYS A 181      -0.617 -17.415  16.655  1.00 55.24           H  
ATOM   2813  HZ1 LYS A 181       1.003 -16.877  18.173  1.00 24.73           H  
ATOM   2814  HZ2 LYS A 181       0.315 -15.657  18.544  1.00 24.73           H  
ATOM   2815  HZ3 LYS A 181      -0.269 -16.944  18.863  1.00 24.73           H  
ATOM   2816  N   LEU A 182      -0.442 -11.378  16.951  1.00 13.06           N  
ATOM   2817  CA  LEU A 182      -1.734 -10.681  17.132  1.00 12.00           C  
ATOM   2818  C   LEU A 182      -1.612  -9.197  16.802  1.00 10.80           C  
ATOM   2819  O   LEU A 182      -2.549  -8.570  16.306  1.00 14.56           O  
ATOM   2820  CB  LEU A 182      -2.240 -10.801  18.565  1.00 16.73           C  
ATOM   2821  CG  LEU A 182      -2.458 -12.191  19.164  1.00 22.11           C  
ATOM   2822  CD1 LEU A 182      -2.841 -11.989  20.620  1.00 20.27           C  
ATOM   2823  CD2 LEU A 182      -3.507 -12.973  18.432  1.00 30.06           C  
ATOM   2824  H   LEU A 182      -0.145 -11.750  17.667  1.00 15.68           H  
ATOM   2825  HA  LEU A 182      -2.396 -11.072  16.540  1.00 14.41           H  
ATOM   2826  HB2 LEU A 182      -1.603 -10.347  19.139  1.00 20.08           H  
ATOM   2827  HB3 LEU A 182      -3.091 -10.339  18.615  1.00 20.08           H  
ATOM   2828  HG  LEU A 182      -1.627 -12.690  19.133  1.00 26.53           H  
ATOM   2829 HD11 LEU A 182      -2.987 -12.855  21.031  1.00 24.33           H  
ATOM   2830 HD12 LEU A 182      -2.120 -11.524  21.074  1.00 24.33           H  
ATOM   2831 HD13 LEU A 182      -3.653 -11.461  20.662  1.00 24.33           H  
ATOM   2832 HD21 LEU A 182      -3.604 -13.841  18.853  1.00 36.08           H  
ATOM   2833 HD22 LEU A 182      -4.347 -12.489  18.474  1.00 36.08           H  
ATOM   2834 HD23 LEU A 182      -3.232 -13.081  17.508  1.00 36.08           H  
ATOM   2835  N   PHE A 183      -0.475  -8.594  17.118  1.00  9.79           N  
ATOM   2836  CA  PHE A 183      -0.287  -7.186  16.795  1.00  9.48           C  
ATOM   2837  C   PHE A 183       0.153  -7.067  15.304  1.00 11.93           C  
ATOM   2838  O   PHE A 183      -0.389  -6.225  14.551  1.00 11.71           O  
ATOM   2839  CB  PHE A 183       0.690  -6.543  17.784  1.00 10.54           C  
ATOM   2840  CG  PHE A 183       0.242  -6.668  19.215  1.00 10.86           C  
ATOM   2841  CD1 PHE A 183      -0.624  -5.746  19.767  1.00 10.33           C  
ATOM   2842  CD2 PHE A 183       0.620  -7.750  20.015  1.00 15.09           C  
ATOM   2843  CE1 PHE A 183      -1.070  -5.849  21.084  1.00 14.50           C  
ATOM   2844  CE2 PHE A 183       0.166  -7.861  21.364  1.00 14.22           C  
ATOM   2845  CZ  PHE A 183      -0.689  -6.911  21.890  1.00 14.25           C  
ATOM   2846  H   PHE A 183       0.192  -8.968  17.513  1.00 11.74           H  
ATOM   2847  HA  PHE A 183      -1.138  -6.730  16.886  1.00 11.38           H  
ATOM   2848  HB2 PHE A 183       1.554  -6.976  17.701  1.00 12.65           H  
ATOM   2849  HB3 PHE A 183       0.772  -5.599  17.577  1.00 12.65           H  
ATOM   2850  HD1 PHE A 183      -0.899  -5.021  19.253  1.00 12.39           H  
ATOM   2851  HD2 PHE A 183       1.195  -8.395  19.671  1.00 18.10           H  
ATOM   2852  HE1 PHE A 183      -1.644  -5.200  21.424  1.00 17.40           H  
ATOM   2853  HE2 PHE A 183       0.436  -8.581  21.887  1.00 17.06           H  
ATOM   2854  HZ  PHE A 183      -0.989  -6.974  22.768  1.00 17.10           H  
ATOM   2855  N   ASP A 184       1.096  -7.911  14.858  1.00 11.30           N  
ATOM   2856  CA  ASP A 184       1.612  -7.830  13.487  1.00 15.07           C  
ATOM   2857  C   ASP A 184       0.532  -7.984  12.415  1.00 14.24           C  
ATOM   2858  O   ASP A 184       0.618  -7.379  11.343  1.00 17.18           O  
ATOM   2859  CB  ASP A 184       2.696  -8.897  13.225  1.00 12.70           C  
ATOM   2860  CG  ASP A 184       3.956  -8.683  14.024  1.00 20.40           C  
ATOM   2861  OD1 ASP A 184       4.165  -7.589  14.612  1.00 16.99           O  
ATOM   2862  OD2 ASP A 184       4.751  -9.657  14.071  1.00 20.04           O1-
ATOM   2863  H   ASP A 184       1.450  -8.536  15.330  1.00 13.56           H  
ATOM   2864  HA  ASP A 184       2.022  -6.960  13.365  1.00 18.09           H  
ATOM   2865  HB2 ASP A 184       2.340  -9.769  13.458  1.00 15.24           H  
ATOM   2866  HB3 ASP A 184       2.933  -8.879  12.284  1.00 15.24           H  
ATOM   2867  N   SER A 185      -0.492  -8.776  12.697  1.00 11.39           N  
ATOM   2868  CA  SER A 185      -1.485  -9.135  11.649  1.00 15.06           C  
ATOM   2869  C   SER A 185      -2.580  -8.090  11.434  1.00 11.71           C  
ATOM   2870  O   SER A 185      -3.382  -8.214  10.488  1.00 13.70           O  
ATOM   2871  CB  SER A 185      -2.145 -10.465  11.985  1.00 17.63           C  
ATOM   2872  OG  SER A 185      -3.048 -10.328  13.068  1.00 18.34           O  
ATOM   2873  H   SER A 185      -0.647  -9.121  13.469  1.00 13.67           H  
ATOM   2874  HA  SER A 185      -1.016  -9.245  10.807  1.00 18.07           H  
ATOM   2875  HB2 SER A 185      -2.631 -10.780  11.207  1.00 21.16           H  
ATOM   2876  HB3 SER A 185      -1.457 -11.105  12.228  1.00 21.16           H  
ATOM   2877  HG  SER A 185      -3.403 -11.069  13.241  1.00 22.01           H  
ATOM   2878  N   ARG A 186      -2.609  -7.066  12.295  1.00 10.62           N  
ATOM   2879  CA  ARG A 186      -3.646  -6.047  12.299  1.00  8.36           C  
ATOM   2880  C   ARG A 186      -2.947  -4.716  11.967  1.00 11.28           C  
ATOM   2881  O   ARG A 186      -2.247  -4.158  12.817  1.00  9.98           O  
ATOM   2882  CB  ARG A 186      -4.379  -6.016  13.650  1.00  9.41           C  
ATOM   2883  CG  ARG A 186      -5.187  -7.250  13.947  1.00  9.78           C  
ATOM   2884  CD  ARG A 186      -5.684  -7.344  15.379  1.00  7.26           C  
ATOM   2885  NE  ARG A 186      -6.631  -8.424  15.513  1.00 11.08           N  
ATOM   2886  CZ  ARG A 186      -6.308  -9.696  15.721  1.00 11.39           C  
ATOM   2887  NH1 ARG A 186      -5.022 -10.087  15.875  1.00 10.22           N1+
ATOM   2888  NH2 ARG A 186      -7.276 -10.582  15.740  1.00 13.92           N  
ATOM   2889  H   ARG A 186      -2.014  -6.944  12.904  1.00 12.75           H  
ATOM   2890  HA  ARG A 186      -4.293  -6.239  11.601  1.00 10.03           H  
ATOM   2891  HB2 ARG A 186      -3.723  -5.917  14.358  1.00 11.29           H  
ATOM   2892  HB3 ARG A 186      -4.985  -5.258  13.658  1.00 11.29           H  
ATOM   2893  HG2 ARG A 186      -5.963  -7.261  13.365  1.00 11.74           H  
ATOM   2894  HG3 ARG A 186      -4.637  -8.030  13.774  1.00 11.74           H  
ATOM   2895  HD2 ARG A 186      -4.935  -7.516  15.971  1.00  8.71           H  
ATOM   2896  HD3 ARG A 186      -6.125  -6.515  15.623  1.00  8.71           H  
ATOM   2897  HE  ARG A 186      -7.466  -8.230  15.454  1.00 13.30           H  
ATOM   2898 HH11 ARG A 186      -4.389  -9.507  15.837  1.00 12.27           H  
ATOM   2899 HH12 ARG A 186      -4.839 -10.916  16.014  1.00 12.27           H  
ATOM   2900 HH21 ARG A 186      -8.093 -10.327  15.653  1.00 16.70           H  
ATOM   2901 HH22 ARG A 186      -7.099 -11.408  15.900  1.00 16.70           H  
ATOM   2902  N   PRO A 187      -3.087  -4.200  10.728  1.00  9.52           N  
ATOM   2903  CA  PRO A 187      -2.123  -3.151  10.343  1.00  8.12           C  
ATOM   2904  C   PRO A 187      -2.203  -1.844  11.078  1.00 10.13           C  
ATOM   2905  O   PRO A 187      -1.138  -1.279  11.323  1.00  9.48           O  
ATOM   2906  CB  PRO A 187      -2.419  -2.911   8.841  1.00 12.00           C  
ATOM   2907  CG  PRO A 187      -3.704  -3.554   8.599  1.00 15.42           C  
ATOM   2908  CD  PRO A 187      -3.833  -4.690   9.547  1.00 11.38           C  
ATOM   2909  HA  PRO A 187      -1.220  -3.495  10.428  1.00  9.75           H  
ATOM   2910  HB2 PRO A 187      -2.474  -1.958   8.667  1.00 14.40           H  
ATOM   2911  HB3 PRO A 187      -1.724  -3.319   8.301  1.00 14.40           H  
ATOM   2912  HG2 PRO A 187      -4.415  -2.911   8.749  1.00 18.51           H  
ATOM   2913  HG3 PRO A 187      -3.732  -3.876   7.685  1.00 18.51           H  
ATOM   2914  HD2 PRO A 187      -4.764  -4.844   9.771  1.00 13.65           H  
ATOM   2915  HD3 PRO A 187      -3.413  -5.486   9.184  1.00 13.65           H  
ATOM   2916  N   HIS A 188      -3.387  -1.377  11.452  1.00  7.39           N  
ATOM   2917  CA  HIS A 188      -3.469  -0.123  12.198  1.00  7.39           C  
ATOM   2918  C   HIS A 188      -2.959  -0.335  13.626  1.00  5.77           C  
ATOM   2919  O   HIS A 188      -2.256   0.529  14.140  1.00  8.37           O  
ATOM   2920  CB  HIS A 188      -4.880   0.435  12.189  1.00  8.38           C  
ATOM   2921  CG  HIS A 188      -5.350   0.835  10.816  1.00  8.54           C  
ATOM   2922  CD2 HIS A 188      -5.333   2.035  10.183  1.00 11.46           C  
ATOM   2923  ND1 HIS A 188      -5.922  -0.053   9.930  1.00 12.18           N  
ATOM   2924  CE1 HIS A 188      -6.271   0.589   8.825  1.00 12.06           C  
ATOM   2925  NE2 HIS A 188      -5.912   1.853   8.946  1.00 12.68           N  
ATOM   2926  H   HIS A 188      -4.143  -1.755  11.293  1.00  8.87           H  
ATOM   2927  HA  HIS A 188      -2.892   0.529  11.772  1.00  8.86           H  
ATOM   2928  HB2 HIS A 188      -5.488  -0.241  12.527  1.00 10.05           H  
ATOM   2929  HB3 HIS A 188      -4.910   1.221  12.756  1.00 10.05           H  
ATOM   2930  HD1 HIS A 188      -6.066  -0.887  10.086  1.00 14.61           H  
ATOM   2931  HD2 HIS A 188      -5.008   2.835  10.527  1.00 13.75           H  
ATOM   2932  HE1 HIS A 188      -6.665   0.205   8.076  1.00 14.48           H  
ATOM   2933  N   VAL A 189      -3.303  -1.465  14.225  1.00  7.72           N  
ATOM   2934  CA  VAL A 189      -2.766  -1.840  15.545  1.00  5.75           C  
ATOM   2935  C   VAL A 189      -1.236  -1.892  15.503  1.00  6.56           C  
ATOM   2936  O   VAL A 189      -0.543  -1.345  16.379  1.00  9.89           O  
ATOM   2937  CB  VAL A 189      -3.317  -3.174  16.005  1.00  7.51           C  
ATOM   2938  CG1 VAL A 189      -2.548  -3.756  17.196  1.00  6.38           C  
ATOM   2939  CG2 VAL A 189      -4.780  -3.052  16.393  1.00  6.43           C  
ATOM   2940  H   VAL A 189      -3.848  -2.041  13.893  1.00  9.27           H  
ATOM   2941  HA  VAL A 189      -3.025  -1.168  16.195  1.00  6.90           H  
ATOM   2942  HB  VAL A 189      -3.255  -3.807  15.273  1.00  9.01           H  
ATOM   2943 HG11 VAL A 189      -2.945  -4.605  17.443  1.00  7.66           H  
ATOM   2944 HG12 VAL A 189      -1.621  -3.885  16.940  1.00  7.66           H  
ATOM   2945 HG13 VAL A 189      -2.602  -3.135  17.940  1.00  7.66           H  
ATOM   2946 HG21 VAL A 189      -5.103  -3.920  16.681  1.00  7.72           H  
ATOM   2947 HG22 VAL A 189      -4.862  -2.411  17.116  1.00  7.72           H  
ATOM   2948 HG23 VAL A 189      -5.286  -2.750  15.623  1.00  7.72           H  
ATOM   2949  N   SER A 190      -0.721  -2.535  14.475  1.00  6.52           N  
ATOM   2950  CA  SER A 190       0.720  -2.695  14.336  1.00  7.12           C  
ATOM   2951  C   SER A 190       1.453  -1.345  14.309  1.00  7.61           C  
ATOM   2952  O   SER A 190       2.454  -1.123  15.025  1.00  7.81           O  
ATOM   2953  CB  SER A 190       1.013  -3.485  13.055  1.00  9.88           C  
ATOM   2954  OG  SER A 190       2.416  -3.668  12.915  1.00 11.64           O  
ATOM   2955  H   SER A 190      -1.180  -2.890  13.841  1.00  7.82           H  
ATOM   2956  HA  SER A 190       1.057  -3.206  15.089  1.00  8.54           H  
ATOM   2957  HB2 SER A 190       0.582  -4.352  13.108  1.00 11.86           H  
ATOM   2958  HB3 SER A 190       0.678  -2.990  12.291  1.00 11.86           H  
ATOM   2959  HG  SER A 190       2.717  -4.092  13.575  1.00 13.97           H  
ATOM   2960  N   ALA A 191       0.989  -0.431  13.446  1.00  6.28           N  
ATOM   2961  CA  ALA A 191       1.566   0.894  13.365  1.00  8.04           C  
ATOM   2962  C   ALA A 191       1.403   1.692  14.641  1.00  6.40           C  
ATOM   2963  O   ALA A 191       2.291   2.434  15.032  1.00  8.51           O  
ATOM   2964  CB  ALA A 191       0.958   1.626  12.192  1.00  8.28           C  
ATOM   2965  H   ALA A 191       0.339  -0.564  12.900  1.00  7.53           H  
ATOM   2966  HA  ALA A 191       2.517   0.806  13.195  1.00  9.65           H  
ATOM   2967  HB1 ALA A 191       1.346   2.514  12.139  1.00  9.94           H  
ATOM   2968  HB2 ALA A 191       1.149   1.133  11.379  1.00  9.94           H  
ATOM   2969  HB3 ALA A 191      -0.001   1.691  12.323  1.00  9.94           H  
ATOM   2970  N   TRP A 192       0.257   1.534  15.304  1.00  6.77           N  
ATOM   2971  CA  TRP A 192       0.050   2.167  16.591  1.00  6.94           C  
ATOM   2972  C   TRP A 192       1.048   1.620  17.621  1.00  7.59           C  
ATOM   2973  O   TRP A 192       1.621   2.398  18.403  1.00  7.50           O  
ATOM   2974  CB  TRP A 192      -1.398   1.947  17.029  1.00  8.32           C  
ATOM   2975  CG  TRP A 192      -1.716   2.278  18.475  1.00  6.46           C  
ATOM   2976  CD1 TRP A 192      -1.890   3.512  19.026  1.00  6.46           C  
ATOM   2977  CD2 TRP A 192      -2.000   1.335  19.506  1.00  6.65           C  
ATOM   2978  CE2 TRP A 192      -2.310   2.071  20.681  1.00  5.67           C  
ATOM   2979  CE3 TRP A 192      -2.005  -0.057  19.564  1.00  5.88           C  
ATOM   2980  NE1 TRP A 192      -2.252   3.399  20.353  1.00  8.00           N  
ATOM   2981  CZ2 TRP A 192      -2.625   1.449  21.890  1.00  7.06           C  
ATOM   2982  CZ3 TRP A 192      -2.348  -0.665  20.767  1.00  7.93           C  
ATOM   2983  CH2 TRP A 192      -2.640   0.089  21.904  1.00  7.87           C  
ATOM   2984  H   TRP A 192      -0.410   1.067  15.027  1.00  8.12           H  
ATOM   2985  HA  TRP A 192       0.198   3.122  16.505  1.00  8.33           H  
ATOM   2986  HB2 TRP A 192      -1.972   2.498  16.474  1.00  9.98           H  
ATOM   2987  HB3 TRP A 192      -1.619   1.012  16.892  1.00  9.98           H  
ATOM   2988  HD1 TRP A 192      -1.783   4.316  18.571  1.00  7.75           H  
ATOM   2989  HE1 TRP A 192      -2.384   4.055  20.894  1.00  9.60           H  
ATOM   2990  HE3 TRP A 192      -1.820  -0.566  18.809  1.00  7.05           H  
ATOM   2991  HZ2 TRP A 192      -2.830   1.944  22.650  1.00  8.47           H  
ATOM   2992  HZ3 TRP A 192      -2.345  -1.593  20.824  1.00  9.51           H  
ATOM   2993  HH2 TRP A 192      -2.838  -0.352  22.699  1.00  9.45           H  
ATOM   2994  N   VAL A 193       1.252   0.313  17.629  1.00  6.46           N  
ATOM   2995  CA  VAL A 193       2.241  -0.288  18.553  1.00  6.20           C  
ATOM   2996  C   VAL A 193       3.643   0.270  18.259  1.00  7.22           C  
ATOM   2997  O   VAL A 193       4.402   0.641  19.148  1.00  8.62           O  
ATOM   2998  CB  VAL A 193       2.229  -1.814  18.453  1.00  8.14           C  
ATOM   2999  CG1 VAL A 193       3.454  -2.419  19.153  1.00  8.42           C  
ATOM   3000  CG2 VAL A 193       0.940  -2.364  19.065  1.00 10.12           C  
ATOM   3001  H   VAL A 193       0.845  -0.251  17.123  1.00  7.75           H  
ATOM   3002  HA  VAL A 193       2.008  -0.046  19.463  1.00  7.44           H  
ATOM   3003  HB  VAL A 193       2.255  -2.073  17.519  1.00  9.77           H  
ATOM   3004 HG11 VAL A 193       3.418  -3.385  19.073  1.00 10.11           H  
ATOM   3005 HG12 VAL A 193       4.258  -2.080  18.730  1.00 10.11           H  
ATOM   3006 HG13 VAL A 193       3.440  -2.163  20.089  1.00 10.11           H  
ATOM   3007 HG21 VAL A 193       0.945  -3.331  18.995  1.00 12.14           H  
ATOM   3008 HG22 VAL A 193       0.896  -2.099  19.997  1.00 12.14           H  
ATOM   3009 HG23 VAL A 193       0.182  -2.001  18.582  1.00 12.14           H  
ATOM   3010  N   ALA A 194       4.000   0.316  16.984  1.00  6.39           N  
ATOM   3011  CA  ALA A 194       5.249   0.954  16.573  1.00  9.09           C  
ATOM   3012  C   ALA A 194       5.381   2.395  17.055  1.00 12.40           C  
ATOM   3013  O   ALA A 194       6.451   2.792  17.540  1.00 10.53           O  
ATOM   3014  CB  ALA A 194       5.388   0.881  15.028  1.00  9.18           C  
ATOM   3015  H   ALA A 194       3.540  -0.012  16.335  1.00  7.67           H  
ATOM   3016  HA  ALA A 194       5.987   0.453  16.955  1.00 10.91           H  
ATOM   3017  HB1 ALA A 194       6.219   1.306  14.766  1.00 11.02           H  
ATOM   3018  HB2 ALA A 194       5.392  -0.050  14.756  1.00 11.02           H  
ATOM   3019  HB3 ALA A 194       4.637   1.342  14.622  1.00 11.02           H  
ATOM   3020  N   SER A 195       4.295   3.155  16.947  1.00  8.04           N  
ATOM   3021  CA  SER A 195       4.288   4.583  17.300  1.00  8.32           C  
ATOM   3022  C   SER A 195       4.484   4.760  18.794  1.00  9.39           C  
ATOM   3023  O   SER A 195       5.291   5.585  19.198  1.00 12.31           O  
ATOM   3024  CB  SER A 195       3.004   5.260  16.860  1.00 11.12           C  
ATOM   3025  OG  SER A 195       2.909   5.225  15.435  1.00 17.09           O  
ATOM   3026  H   SER A 195       3.535   2.866  16.668  1.00  9.65           H  
ATOM   3027  HA  SER A 195       5.026   5.022  16.848  1.00  9.98           H  
ATOM   3028  HB2 SER A 195       2.247   4.789  17.243  1.00 13.35           H  
ATOM   3029  HB3 SER A 195       3.010   6.183  17.158  1.00 13.35           H  
ATOM   3030  HG  SER A 195       2.907   4.429  15.167  1.00 20.51           H  
ATOM   3031  N   ILE A 196       3.801   3.958  19.598  1.00  8.14           N  
ATOM   3032  CA  ILE A 196       3.894   4.169  21.024  1.00  4.68           C  
ATOM   3033  C   ILE A 196       5.179   3.558  21.606  1.00  5.39           C  
ATOM   3034  O   ILE A 196       5.797   4.157  22.463  1.00  6.89           O  
ATOM   3035  CB  ILE A 196       2.625   3.646  21.785  1.00  5.86           C  
ATOM   3036  CG1 ILE A 196       2.371   2.122  21.664  1.00  6.04           C  
ATOM   3037  CG2 ILE A 196       1.413   4.400  21.260  1.00  7.10           C  
ATOM   3038  CD1 ILE A 196       1.164   1.601  22.499  1.00 10.75           C  
ATOM   3039  H   ILE A 196       3.295   3.308  19.351  1.00  9.76           H  
ATOM   3040  HA  ILE A 196       3.941   5.125  21.180  1.00  5.62           H  
ATOM   3041  HB  ILE A 196       2.729   3.859  22.726  1.00  7.03           H  
ATOM   3042 HG12 ILE A 196       2.199   1.910  20.733  1.00  7.25           H  
ATOM   3043 HG13 ILE A 196       3.163   1.651  21.966  1.00  7.25           H  
ATOM   3044 HG21 ILE A 196       0.621   4.086  21.723  1.00  8.52           H  
ATOM   3045 HG22 ILE A 196       1.537   5.349  21.422  1.00  8.52           H  
ATOM   3046 HG23 ILE A 196       1.327   4.236  20.308  1.00  8.52           H  
ATOM   3047 HD11 ILE A 196       1.078   0.644  22.365  1.00 12.90           H  
ATOM   3048 HD12 ILE A 196       1.324   1.792  23.437  1.00 12.90           H  
ATOM   3049 HD13 ILE A 196       0.358   2.051  22.202  1.00 12.90           H  
ATOM   3050  N   THR A 197       5.585   2.363  21.173  1.00  9.66           N  
ATOM   3051  CA  THR A 197       6.832   1.792  21.680  1.00  8.00           C  
ATOM   3052  C   THR A 197       8.099   2.511  21.201  1.00  9.75           C  
ATOM   3053  O   THR A 197       9.136   2.391  21.830  1.00  7.53           O  
ATOM   3054  CB  THR A 197       6.999   0.322  21.325  1.00  6.83           C  
ATOM   3055  CG2 THR A 197       5.890  -0.496  21.938  1.00  7.97           C  
ATOM   3056  OG1 THR A 197       7.060   0.134  19.892  1.00  9.52           O  
ATOM   3057  H   THR A 197       5.169   1.874  20.602  1.00 11.59           H  
ATOM   3058  HA  THR A 197       6.818   1.853  22.648  1.00  9.60           H  
ATOM   3059  HB  THR A 197       7.833   0.009  21.708  1.00  8.20           H  
ATOM   3060  HG1 THR A 197       6.353   0.413  19.535  1.00 11.42           H  
ATOM   3061 HG21 THR A 197       6.002  -1.432  21.708  1.00  9.57           H  
ATOM   3062 HG22 THR A 197       5.906  -0.404  22.904  1.00  9.57           H  
ATOM   3063 HG23 THR A 197       5.031  -0.191  21.607  1.00  9.57           H  
ATOM   3064  N   GLY A 198       8.009   3.290  20.131  1.00  6.45           N  
ATOM   3065  CA  GLY A 198       9.124   4.054  19.617  1.00  9.73           C  
ATOM   3066  C   GLY A 198       9.338   5.407  20.274  1.00  9.57           C  
ATOM   3067  O   GLY A 198      10.297   6.096  19.989  1.00 12.17           O  
ATOM   3068  H   GLY A 198       7.287   3.391  19.675  1.00  7.74           H  
ATOM   3069  HA2 GLY A 198       9.937   3.537  19.729  1.00 11.68           H  
ATOM   3070  HA3 GLY A 198       8.991   4.202  18.668  1.00 11.68           H  
ATOM   3071  N   ARG A 199       8.452   5.807  21.179  1.00  8.71           N  
ATOM   3072  CA  ARG A 199       8.597   7.076  21.891  1.00  9.05           C  
ATOM   3073  C   ARG A 199       9.822   7.138  22.784  1.00  8.34           C  
ATOM   3074  O   ARG A 199      10.170   6.157  23.438  1.00  8.07           O  
ATOM   3075  CB  ARG A 199       7.355   7.342  22.754  1.00 10.23           C  
ATOM   3076  CG  ARG A 199       6.113   7.443  21.887  1.00  7.78           C  
ATOM   3077  CD  ARG A 199       4.849   7.671  22.753  1.00  8.82           C  
ATOM   3078  NE  ARG A 199       4.917   8.935  23.477  1.00  8.35           N  
ATOM   3079  CZ  ARG A 199       4.567  10.112  22.973  1.00  7.42           C  
ATOM   3080  NH1 ARG A 199       4.063  10.201  21.725  1.00 10.16           N1+
ATOM   3081  NH2 ARG A 199       4.652  11.201  23.735  1.00 12.44           N  
ATOM   3082  H   ARG A 199       7.752   5.360  21.401  1.00 10.45           H  
ATOM   3083  HA  ARG A 199       8.667   7.793  21.241  1.00 10.85           H  
ATOM   3084  HB2 ARG A 199       7.233   6.611  23.379  1.00 12.28           H  
ATOM   3085  HB3 ARG A 199       7.465   8.180  23.230  1.00 12.28           H  
ATOM   3086  HG2 ARG A 199       6.205   8.192  21.278  1.00  9.33           H  
ATOM   3087  HG3 ARG A 199       5.998   6.617  21.392  1.00  9.33           H  
ATOM   3088  HD2 ARG A 199       4.068   7.691  22.179  1.00 10.59           H  
ATOM   3089  HD3 ARG A 199       4.772   6.953  23.401  1.00 10.59           H  
ATOM   3090  HE  ARG A 199       5.203   8.916  24.288  1.00 10.02           H  
ATOM   3091 HH11 ARG A 199       3.998   9.497  21.236  1.00 12.19           H  
ATOM   3092 HH12 ARG A 199       3.831  10.967  21.409  1.00 12.19           H  
ATOM   3093 HH21 ARG A 199       4.966  11.144  24.533  1.00 14.93           H  
ATOM   3094 HH22 ARG A 199       4.421  11.966  23.418  1.00 14.93           H  
ATOM   3095  N   PRO A 200      10.433   8.319  22.878  1.00  9.92           N  
ATOM   3096  CA  PRO A 200      11.628   8.461  23.735  1.00 11.41           C  
ATOM   3097  C   PRO A 200      11.382   8.072  25.170  1.00  9.43           C  
ATOM   3098  O   PRO A 200      12.271   7.447  25.758  1.00 10.01           O  
ATOM   3099  CB  PRO A 200      11.957   9.957  23.634  1.00 17.85           C  
ATOM   3100  CG  PRO A 200      11.334  10.401  22.374  1.00 19.69           C  
ATOM   3101  CD  PRO A 200      10.114   9.573  22.174  1.00 10.55           C  
ATOM   3102  HA  PRO A 200      12.367   7.941  23.379  1.00 13.69           H  
ATOM   3103  HB2 PRO A 200      11.574  10.428  24.391  1.00 21.41           H  
ATOM   3104  HB3 PRO A 200      12.919  10.080  23.604  1.00 21.41           H  
ATOM   3105  HG2 PRO A 200      11.097  11.339  22.445  1.00 23.62           H  
ATOM   3106  HG3 PRO A 200      11.957  10.266  21.642  1.00 23.62           H  
ATOM   3107  HD2 PRO A 200       9.344  10.001  22.580  1.00 12.66           H  
ATOM   3108  HD3 PRO A 200       9.971   9.403  21.230  1.00 12.66           H  
ATOM   3109  N   ALA A 201      10.215   8.422  25.738  1.00  8.51           N  
ATOM   3110  CA  ALA A 201       9.971   8.126  27.143  1.00 10.52           C  
ATOM   3111  C   ALA A 201       9.942   6.633  27.382  1.00  9.74           C  
ATOM   3112  O   ALA A 201      10.406   6.150  28.403  1.00  9.25           O  
ATOM   3113  CB  ALA A 201       8.664   8.775  27.606  1.00  8.47           C  
ATOM   3114  H   ALA A 201       9.569   8.821  25.335  1.00 10.21           H  
ATOM   3115  HA  ALA A 201      10.693   8.499  27.673  1.00 12.63           H  
ATOM   3116  HB1 ALA A 201       8.522   8.565  28.542  1.00 10.16           H  
ATOM   3117  HB2 ALA A 201       8.730   9.735  27.488  1.00 10.16           H  
ATOM   3118  HB3 ALA A 201       7.932   8.425  27.073  1.00 10.16           H  
ATOM   3119  N   TRP A 202       9.377   5.887  26.433  1.00  7.37           N  
ATOM   3120  CA  TRP A 202       9.315   4.442  26.589  1.00  5.93           C  
ATOM   3121  C   TRP A 202      10.735   3.834  26.472  1.00  7.84           C  
ATOM   3122  O   TRP A 202      11.063   2.878  27.170  1.00  9.70           O  
ATOM   3123  CB  TRP A 202       8.325   3.762  25.588  1.00  7.75           C  
ATOM   3124  CG  TRP A 202       8.158   2.282  25.854  1.00  8.80           C  
ATOM   3125  CD1 TRP A 202       8.460   1.258  24.998  1.00  5.34           C  
ATOM   3126  CD2 TRP A 202       7.689   1.667  27.049  1.00  7.34           C  
ATOM   3127  CE2 TRP A 202       7.719   0.268  26.833  1.00  6.14           C  
ATOM   3128  CE3 TRP A 202       7.250   2.154  28.299  1.00  4.52           C  
ATOM   3129  NE1 TRP A 202       8.187   0.065  25.556  1.00  6.60           N  
ATOM   3130  CZ2 TRP A 202       7.369  -0.652  27.830  1.00  8.44           C  
ATOM   3131  CZ3 TRP A 202       6.891   1.238  29.253  1.00  6.19           C  
ATOM   3132  CH2 TRP A 202       6.935  -0.137  29.018  1.00  9.15           C  
ATOM   3133  H   TRP A 202       9.031   6.188  25.705  1.00  8.85           H  
ATOM   3134  HA  TRP A 202       8.994   4.249  27.484  1.00  7.11           H  
ATOM   3135  HB2 TRP A 202       7.455   4.182  25.669  1.00  9.30           H  
ATOM   3136  HB3 TRP A 202       8.664   3.868  24.686  1.00  9.30           H  
ATOM   3137  HD1 TRP A 202       8.770   1.373  24.129  1.00  6.41           H  
ATOM   3138  HE1 TRP A 202       8.313  -0.701  25.186  1.00  7.92           H  
ATOM   3139  HE3 TRP A 202       7.228   3.067  28.477  1.00  5.43           H  
ATOM   3140  HZ2 TRP A 202       7.378  -1.568  27.671  1.00 10.12           H  
ATOM   3141  HZ3 TRP A 202       6.593   1.544  30.080  1.00  7.43           H  
ATOM   3142  HH2 TRP A 202       6.665  -0.719  29.691  1.00 10.98           H  
ATOM   3143  N   GLY A 203      11.553   4.380  25.595  1.00 10.72           N  
ATOM   3144  CA  GLY A 203      12.926   3.912  25.480  1.00 11.19           C  
ATOM   3145  C   GLY A 203      13.704   4.082  26.798  1.00  9.23           C  
ATOM   3146  O   GLY A 203      14.554   3.258  27.133  1.00 11.04           O  
ATOM   3147  H   GLY A 203      11.344   5.017  25.056  1.00 12.86           H  
ATOM   3148  HA2 GLY A 203      12.930   2.973  25.238  1.00 13.43           H  
ATOM   3149  HA3 GLY A 203      13.382   4.412  24.786  1.00 13.43           H  
ATOM   3150  N   LYS A 204      13.409   5.153  27.516  1.00 10.28           N  
ATOM   3151  CA  LYS A 204      14.030   5.373  28.807  1.00 11.23           C  
ATOM   3152  C   LYS A 204      13.596   4.298  29.804  1.00 12.41           C  
ATOM   3153  O   LYS A 204      14.390   3.858  30.620  1.00 11.55           O  
ATOM   3154  CB  LYS A 204      13.709   6.769  29.356  1.00 10.44           C  
ATOM   3155  CG  LYS A 204      14.288   7.897  28.531  1.00 14.32           C  
ATOM   3156  CD  LYS A 204      14.063   9.222  29.200  1.00 17.02           C  
ATOM   3157  CE  LYS A 204      14.439  10.402  28.319  1.00 26.67           C  
ATOM   3158  NZ  LYS A 204      15.859  10.357  28.029  1.00 47.17           N1+
ATOM   3159  H   LYS A 204      12.853   5.765  27.279  1.00 12.34           H  
ATOM   3160  HA  LYS A 204      14.992   5.310  28.704  1.00 13.48           H  
ATOM   3161  HB2 LYS A 204      12.746   6.882  29.378  1.00 12.53           H  
ATOM   3162  HB3 LYS A 204      14.069   6.842  30.253  1.00 12.53           H  
ATOM   3163  HG2 LYS A 204      15.244   7.764  28.430  1.00 17.19           H  
ATOM   3164  HG3 LYS A 204      13.856   7.916  27.663  1.00 17.19           H  
ATOM   3165  HD2 LYS A 204      13.124   9.305  29.427  1.00 20.43           H  
ATOM   3166  HD3 LYS A 204      14.603   9.265  30.005  1.00 20.43           H  
ATOM   3167  HE2 LYS A 204      13.950  10.354  27.483  1.00 32.01           H  
ATOM   3168  HE3 LYS A 204      14.244  11.231  28.783  1.00 32.01           H  
ATOM   3169  HZ1 LYS A 204      16.086  11.046  27.513  1.00 56.61           H  
ATOM   3170  HZ2 LYS A 204      16.326  10.397  28.786  1.00 56.61           H  
ATOM   3171  HZ3 LYS A 204      16.059   9.601  27.605  1.00 56.61           H  
ATOM   3172  N   VAL A 205      12.334   3.856  29.741  1.00  7.27           N  
ATOM   3173  CA  VAL A 205      11.933   2.734  30.590  1.00  5.71           C  
ATOM   3174  C   VAL A 205      12.700   1.462  30.236  1.00  8.86           C  
ATOM   3175  O   VAL A 205      13.199   0.758  31.150  1.00 10.99           O  
ATOM   3176  CB  VAL A 205      10.414   2.449  30.482  1.00  8.53           C  
ATOM   3177  CG1 VAL A 205      10.019   1.253  31.289  1.00  6.71           C  
ATOM   3178  CG2 VAL A 205       9.589   3.740  30.832  1.00  9.00           C  
ATOM   3179  H   VAL A 205      11.716   4.175  29.236  1.00  8.72           H  
ATOM   3180  HA  VAL A 205      12.129   2.953  31.514  1.00  6.85           H  
ATOM   3181  HB  VAL A 205      10.219   2.236  29.555  1.00 10.24           H  
ATOM   3182 HG11 VAL A 205       9.065   1.110  31.194  1.00  8.06           H  
ATOM   3183 HG12 VAL A 205      10.504   0.479  30.963  1.00  8.06           H  
ATOM   3184 HG13 VAL A 205      10.239   1.414  32.220  1.00  8.06           H  
ATOM   3185 HG21 VAL A 205       8.643   3.539  30.758  1.00 10.81           H  
ATOM   3186 HG22 VAL A 205       9.800   4.012  31.739  1.00 10.81           H  
ATOM   3187 HG23 VAL A 205       9.828   4.445  30.211  1.00 10.81           H  
ATOM   3188  N   LEU A 206      12.762   1.175  28.928  1.00 11.04           N  
ATOM   3189  CA  LEU A 206      13.364  -0.050  28.442  1.00  9.38           C  
ATOM   3190  C   LEU A 206      14.876  -0.037  28.758  1.00  8.78           C  
ATOM   3191  O   LEU A 206      15.441  -1.108  29.008  1.00 13.64           O  
ATOM   3192  CB  LEU A 206      13.177  -0.225  26.959  1.00 14.35           C  
ATOM   3193  CG  LEU A 206      11.728  -0.346  26.505  1.00 11.36           C  
ATOM   3194  CD1 LEU A 206      11.665  -0.529  25.030  1.00 16.41           C  
ATOM   3195  CD2 LEU A 206      11.123  -1.499  27.196  1.00 14.34           C  
ATOM   3196  H   LEU A 206      12.458   1.685  28.306  1.00 13.25           H  
ATOM   3197  HA  LEU A 206      12.963  -0.809  28.893  1.00 11.26           H  
ATOM   3198  HB2 LEU A 206      13.562   0.542  26.507  1.00 17.22           H  
ATOM   3199  HB3 LEU A 206      13.639  -1.031  26.682  1.00 17.22           H  
ATOM   3200  HG  LEU A 206      11.239   0.456  26.744  1.00 13.63           H  
ATOM   3201 HD11 LEU A 206      10.736  -0.605  24.761  1.00 19.69           H  
ATOM   3202 HD12 LEU A 206      12.074   0.238  24.599  1.00 19.69           H  
ATOM   3203 HD13 LEU A 206      12.146  -1.338  24.791  1.00 19.69           H  
ATOM   3204 HD21 LEU A 206      10.199  -1.586  26.914  1.00 17.20           H  
ATOM   3205 HD22 LEU A 206      11.617  -2.301  26.964  1.00 17.20           H  
ATOM   3206 HD23 LEU A 206      11.164  -1.350  28.154  1.00 17.20           H  
ATOM   3207  N   ALA A 207      15.454   1.166  28.809  1.00  9.46           N  
ATOM   3208  CA  ALA A 207      16.888   1.319  29.155  1.00 10.37           C  
ATOM   3209  C   ALA A 207      17.210   0.763  30.541  1.00 15.64           C  
ATOM   3210  O   ALA A 207      18.361   0.417  30.812  1.00 12.15           O  
ATOM   3211  CB  ALA A 207      17.313   2.801  29.068  1.00 13.52           C  
ATOM   3212  H   ALA A 207      15.049   1.908  28.650  1.00 11.35           H  
ATOM   3213  HA  ALA A 207      17.417   0.824  28.510  1.00 12.44           H  
ATOM   3214  HB1 ALA A 207      18.253   2.873  29.299  1.00 16.22           H  
ATOM   3215  HB2 ALA A 207      17.169   3.118  28.163  1.00 16.22           H  
ATOM   3216  HB3 ALA A 207      16.779   3.319  29.690  1.00 16.22           H  
ATOM   3217  N   LEU A 208      16.200   0.647  31.409  1.00 12.99           N  
ATOM   3218  CA  LEU A 208      16.391   0.228  32.800  1.00 17.47           C  
ATOM   3219  C   LEU A 208      16.294  -1.284  32.964  1.00 18.02           C  
ATOM   3220  O   LEU A 208      16.587  -1.837  34.047  1.00 17.66           O  
ATOM   3221  CB  LEU A 208      15.362   0.889  33.708  1.00 14.83           C  
ATOM   3222  CG  LEU A 208      15.367   2.410  33.789  1.00 14.71           C  
ATOM   3223  CD1 LEU A 208      14.191   2.888  34.615  1.00 15.46           C  
ATOM   3224  CD2 LEU A 208      16.652   2.917  34.361  1.00 19.30           C  
ATOM   3225  H   LEU A 208      15.379   0.809  31.211  1.00 15.59           H  
ATOM   3226  HA  LEU A 208      17.273   0.506  33.095  1.00 20.97           H  
ATOM   3227  HB2 LEU A 208      14.480   0.625  33.403  1.00 17.80           H  
ATOM   3228  HB3 LEU A 208      15.499   0.557  34.608  1.00 17.80           H  
ATOM   3229  HG  LEU A 208      15.272   2.775  32.895  1.00 17.65           H  
ATOM   3230 HD11 LEU A 208      14.208   3.857  34.657  1.00 18.55           H  
ATOM   3231 HD12 LEU A 208      13.369   2.589  34.196  1.00 18.55           H  
ATOM   3232 HD13 LEU A 208      14.261   2.516  35.508  1.00 18.55           H  
ATOM   3233 HD21 LEU A 208      16.621   3.886  34.398  1.00 23.15           H  
ATOM   3234 HD22 LEU A 208      16.765   2.554  35.254  1.00 23.15           H  
ATOM   3235 HD23 LEU A 208      17.384   2.631  33.793  1.00 23.15           H  
ATOM   3236  N   LEU A 209      15.892  -1.944  31.884  1.00 14.25           N  
ATOM   3237  CA  LEU A 209      15.739  -3.395  31.850  1.00 18.06           C  
ATOM   3238  C   LEU A 209      16.974  -4.057  31.363  1.00 30.77           C  
ATOM   3239  O   LEU A 209      17.246  -3.983  30.172  1.00 20.75           O  
ATOM   3240  CB  LEU A 209      14.618  -3.817  30.925  1.00 19.90           C  
ATOM   3241  CG  LEU A 209      13.281  -3.204  31.226  1.00 26.04           C  
ATOM   3242  CD1 LEU A 209      12.337  -3.515  30.097  1.00 29.74           C  
ATOM   3243  CD2 LEU A 209      12.812  -3.788  32.533  1.00 32.60           C  
ATOM   3244  H   LEU A 209      15.696  -1.563  31.138  1.00 17.10           H  
ATOM   3245  HA  LEU A 209      15.544  -3.722  32.742  1.00 21.67           H  
ATOM   3246  HB2 LEU A 209      14.857  -3.568  30.018  1.00 23.88           H  
ATOM   3247  HB3 LEU A 209      14.518  -4.780  30.981  1.00 23.88           H  
ATOM   3248  HG  LEU A 209      13.366  -2.242  31.317  1.00 31.25           H  
ATOM   3249 HD11 LEU A 209      11.473  -3.120  30.291  1.00 35.69           H  
ATOM   3250 HD12 LEU A 209      12.695  -3.144  29.276  1.00 35.69           H  
ATOM   3251 HD13 LEU A 209      12.250  -4.478  30.016  1.00 35.69           H  
ATOM   3252 HD21 LEU A 209      11.947  -3.409  32.755  1.00 39.12           H  
ATOM   3253 HD22 LEU A 209      12.738  -4.751  32.439  1.00 39.12           H  
ATOM   3254 HD23 LEU A 209      13.456  -3.571  33.225  1.00 39.12           H  
ATOM   3255  N   PRO A 210      17.696  -4.739  32.252  1.00 25.02           N  
ATOM   3256  CA  PRO A 210      18.962  -5.383  31.856  1.00 29.37           C  
ATOM   3257  C   PRO A 210      18.794  -6.661  31.054  1.00 27.85           C  
ATOM   3258  O   PRO A 210      19.544  -6.760  30.066  1.00 26.83           O  
ATOM   3259  CB  PRO A 210      19.620  -5.691  33.200  1.00 25.86           C  
ATOM   3260  CG  PRO A 210      18.457  -5.954  34.126  1.00 27.52           C  
ATOM   3261  CD  PRO A 210      17.350  -5.016  33.666  1.00 25.65           C  
ATOM   3262  HA  PRO A 210      19.517  -4.761  31.360  1.00 35.25           H  
ATOM   3263  HB2 PRO A 210      20.183  -6.477  33.119  1.00 31.03           H  
ATOM   3264  HB3 PRO A 210      20.134  -4.925  33.498  1.00 31.03           H  
ATOM   3265  HG2 PRO A 210      18.178  -6.879  34.043  1.00 33.03           H  
ATOM   3266  HG3 PRO A 210      18.716  -5.755  35.039  1.00 33.03           H  
ATOM   3267  HD2 PRO A 210      16.488  -5.458  33.722  1.00 30.78           H  
ATOM   3268  HD3 PRO A 210      17.364  -4.196  34.184  1.00 30.78           H  
TER
ATOM   3269  N   PRO B   1     -31.575  15.846  26.948  1.00 25.43           N  
ATOM   3270  CA  PRO B   1     -31.077  15.026  28.063  1.00 18.11           C  
ATOM   3271  C   PRO B   1     -30.023  14.013  27.647  1.00 19.29           C  
ATOM   3272  O   PRO B   1     -30.032  13.534  26.514  1.00 16.83           O  
ATOM   3273  CB  PRO B   1     -32.314  14.275  28.551  1.00 26.44           C  
ATOM   3274  CG  PRO B   1     -33.483  14.853  27.776  1.00 40.05           C  
ATOM   3275  CD  PRO B   1     -32.923  15.428  26.538  1.00 35.86           C  
ATOM   3276  HA  PRO B   1     -30.732  15.587  28.776  1.00 21.74           H  
ATOM   3277  HB2 PRO B   1     -32.214  13.329  28.361  1.00 31.73           H  
ATOM   3278  HB3 PRO B   1     -32.429  14.422  29.502  1.00 31.73           H  
ATOM   3279  HG2 PRO B   1     -34.112  14.145  27.567  1.00 48.06           H  
ATOM   3280  HG3 PRO B   1     -33.912  15.542  28.307  1.00 48.06           H  
ATOM   3281  HD2 PRO B   1     -32.873  14.753  25.843  1.00 43.03           H  
ATOM   3282  HD3 PRO B   1     -33.445  16.195  26.255  1.00 43.03           H  
ATOM   3283  N   LEU B   2     -29.166  13.651  28.590  1.00 17.41           N  
ATOM   3284  CA  LEU B   2     -28.239  12.561  28.384  1.00 11.97           C  
ATOM   3285  C   LEU B   2     -29.045  11.271  28.139  1.00  9.08           C  
ATOM   3286  O   LEU B   2     -30.046  11.014  28.788  1.00 10.58           O  
ATOM   3287  CB  LEU B   2     -27.316  12.428  29.599  1.00 11.08           C  
ATOM   3288  CG  LEU B   2     -26.262  11.309  29.529  1.00 12.05           C  
ATOM   3289  CD1 LEU B   2     -25.002  11.671  30.261  1.00 15.38           C  
ATOM   3290  CD2 LEU B   2     -26.829   9.942  30.050  1.00 10.17           C  
ATOM   3291  H   LEU B   2     -29.103  14.026  29.361  1.00 20.89           H  
ATOM   3292  HA  LEU B   2     -27.695  12.739  27.601  1.00 14.36           H  
ATOM   3293  HB2 LEU B   2     -26.841  13.266  29.714  1.00 13.29           H  
ATOM   3294  HB3 LEU B   2     -27.864  12.259  30.382  1.00 13.29           H  
ATOM   3295  HG  LEU B   2     -26.022  11.181  28.598  1.00 14.46           H  
ATOM   3296 HD11 LEU B   2     -24.372  10.937  30.187  1.00 18.46           H  
ATOM   3297 HD12 LEU B   2     -24.625  12.472  29.864  1.00 18.46           H  
ATOM   3298 HD13 LEU B   2     -25.215  11.833  31.194  1.00 18.46           H  
ATOM   3299 HD21 LEU B   2     -26.134   9.268  29.988  1.00 12.20           H  
ATOM   3300 HD22 LEU B   2     -27.108  10.047  30.973  1.00 12.20           H  
ATOM   3301 HD23 LEU B   2     -27.588   9.686  29.502  1.00 12.20           H  
ATOM   3302  N   LYS B   3     -28.598  10.487  27.178  0.40  9.86           N  
ATOM   3304  CA  LYS B   3     -29.223   9.208  26.887  0.40  8.13           C  
ATOM   3306  C   LYS B   3     -28.323   8.096  27.366  0.40  8.04           C  
ATOM   3308  O   LYS B   3     -27.163   8.012  26.956  0.40  8.74           O  
ATOM   3310  CB  LYS B   3     -29.493   9.084  25.393  0.40 12.56           C  
ATOM   3312  CG  LYS B   3     -30.334  10.231  24.850  0.40 17.13           C  
ATOM   3314  CD  LYS B   3     -31.714  10.204  25.465  0.40 19.09           C  
ATOM   3316  CE  LYS B   3     -32.626  11.201  24.802  0.40 24.04           C  
ATOM   3318  NZ  LYS B   3     -34.027  10.738  24.923  0.40 25.54           N1+
ATOM   3320  H   LYS B   3     -27.927  10.672  26.674  0.40 11.83           H  
ATOM   3322  HA  LYS B   3     -30.069   9.145  27.359  0.40  9.76           H  
ATOM   3324  HB2 LYS B   3     -28.647   9.082  24.918  0.40 15.07           H  
ATOM   3326  HB3 LYS B   3     -29.970   8.256  25.226  0.40 15.07           H  
ATOM   3328  HG2 LYS B   3     -29.914  11.075  25.074  0.40 20.56           H  
ATOM   3330  HG3 LYS B   3     -30.424  10.140  23.889  0.40 20.56           H  
ATOM   3332  HD2 LYS B   3     -32.097   9.320  25.354  0.40 22.91           H  
ATOM   3334  HD3 LYS B   3     -31.650  10.428  26.406  0.40 22.91           H  
ATOM   3336  HE2 LYS B   3     -32.544  12.062  25.241  0.40 28.85           H  
ATOM   3338  HE3 LYS B   3     -32.403  11.274  23.861  0.40 28.85           H  
ATOM   3340  HZ1 LYS B   3     -34.575  11.321  24.534  0.40 30.64           H  
ATOM   3342  HZ2 LYS B   3     -34.120   9.946  24.528  0.40 30.64           H  
ATOM   3344  HZ3 LYS B   3     -34.249  10.661  25.782  0.40 30.64           H  
ATOM   3346  N   LEU B   4     -28.855   7.255  28.243  1.00  8.90           N  
ATOM   3347  CA  LEU B   4     -28.120   6.124  28.786  1.00  8.04           C  
ATOM   3348  C   LEU B   4     -28.685   4.841  28.194  1.00  8.17           C  
ATOM   3349  O   LEU B   4     -29.841   4.448  28.422  1.00 10.31           O  
ATOM   3350  CB  LEU B   4     -28.201   6.106  30.316  1.00  8.18           C  
ATOM   3351  CG  LEU B   4     -27.522   4.931  30.991  1.00  8.47           C  
ATOM   3352  CD1 LEU B   4     -26.049   5.048  30.800  1.00  9.46           C  
ATOM   3353  CD2 LEU B   4     -27.854   4.924  32.492  1.00  8.53           C  
ATOM   3354  H   LEU B   4     -29.658   7.321  28.545  0.40 10.68           H  
ATOM   3356  HA  LEU B   4     -27.187   6.194  28.530  1.00  9.65           H  
ATOM   3357  HB2 LEU B   4     -27.787   6.915  30.655  1.00  9.82           H  
ATOM   3358  HB3 LEU B   4     -29.136   6.089  30.574  1.00  9.82           H  
ATOM   3359  HG  LEU B   4     -27.827   4.099  30.596  1.00 10.16           H  
ATOM   3360 HD11 LEU B   4     -25.614   4.296  31.231  1.00 11.35           H  
ATOM   3361 HD12 LEU B   4     -25.853   5.044  29.850  1.00 11.35           H  
ATOM   3362 HD13 LEU B   4     -25.745   5.879  31.197  1.00 11.35           H  
ATOM   3363 HD21 LEU B   4     -27.413   4.168  32.909  1.00 10.24           H  
ATOM   3364 HD22 LEU B   4     -27.539   5.752  32.888  1.00 10.24           H  
ATOM   3365 HD23 LEU B   4     -28.815   4.850  32.601  1.00 10.24           H  
ATOM   3366  N   HIS B   5     -27.842   4.179  27.422  1.00  7.24           N  
ATOM   3367  CA  HIS B   5     -28.231   2.965  26.716  1.00  7.42           C  
ATOM   3368  C   HIS B   5     -27.799   1.733  27.530  1.00  8.17           C  
ATOM   3369  O   HIS B   5     -26.613   1.430  27.598  1.00  9.22           O  
ATOM   3370  CB  HIS B   5     -27.592   2.904  25.355  1.00  9.48           C  
ATOM   3371  CG  HIS B   5     -28.129   3.936  24.393  1.00  9.95           C  
ATOM   3372  CD2 HIS B   5     -28.145   5.287  24.442  1.00  9.17           C  
ATOM   3373  ND1 HIS B   5     -28.764   3.586  23.235  1.00 10.13           N  
ATOM   3374  CE1 HIS B   5     -29.125   4.683  22.581  1.00 11.99           C  
ATOM   3375  NE2 HIS B   5     -28.770   5.731  23.294  1.00 10.70           N  
ATOM   3376  H   HIS B   5     -27.026   4.414  27.287  1.00  8.69           H  
ATOM   3377  HA  HIS B   5     -29.194   2.945  26.608  1.00  8.90           H  
ATOM   3378  HB2 HIS B   5     -26.638   3.053  25.449  1.00 11.38           H  
ATOM   3379  HB3 HIS B   5     -27.754   2.028  24.971  1.00 11.38           H  
ATOM   3380  HD1 HIS B   5     -28.887   2.780  22.959  1.00 12.16           H  
ATOM   3381  HD2 HIS B   5     -27.786   5.819  25.116  1.00 11.00           H  
ATOM   3382  HE1 HIS B   5     -29.573   4.707  21.766  1.00 14.39           H  
ATOM   3383  N   GLY B   6     -28.745   1.044  28.157  1.00  6.28           N  
ATOM   3384  CA  GLY B   6     -28.427  -0.123  28.958  1.00  6.62           C  
ATOM   3385  C   GLY B   6     -29.662  -0.761  29.519  1.00  9.39           C  
ATOM   3386  O   GLY B   6     -30.750  -0.666  28.947  1.00 12.95           O  
ATOM   3387  H   GLY B   6     -29.584   1.235  28.132  1.00  7.53           H  
ATOM   3388  HA2 GLY B   6     -27.961  -0.776  28.412  1.00  7.95           H  
ATOM   3389  HA3 GLY B   6     -27.849   0.135  29.693  1.00  7.95           H  
ATOM   3390  N   SER B   7     -29.495  -1.447  30.639  1.00 10.42           N  
ATOM   3391  CA  SER B   7     -30.584  -2.198  31.229  1.00  8.57           C  
ATOM   3392  C   SER B   7     -30.618  -2.032  32.735  1.00 13.40           C  
ATOM   3393  O   SER B   7     -29.572  -1.975  33.353  1.00 11.30           O  
ATOM   3394  CB  SER B   7     -30.445  -3.672  30.855  1.00 10.73           C  
ATOM   3395  OG  SER B   7     -31.417  -4.435  31.564  1.00 16.38           O  
ATOM   3396  H   SER B   7     -28.756  -1.493  31.077  1.00 12.50           H  
ATOM   3397  HA  SER B   7     -31.425  -1.873  30.871  1.00 10.28           H  
ATOM   3398  HB2 SER B   7     -30.589  -3.775  29.902  1.00 12.87           H  
ATOM   3399  HB3 SER B   7     -29.557  -3.981  31.096  1.00 12.87           H  
ATOM   3400  HG  SER B   7     -31.346  -5.248  31.364  1.00 19.66           H  
ATOM   3401  N   VAL B   8     -31.803  -1.912  33.317  1.00  8.21           N  
ATOM   3402  CA  VAL B   8     -31.873  -1.686  34.770  1.00  9.22           C  
ATOM   3403  C   VAL B   8     -31.276  -2.853  35.543  1.00 13.63           C  
ATOM   3404  O   VAL B   8     -30.872  -2.655  36.695  1.00 18.39           O  
ATOM   3405  CB  VAL B   8     -33.301  -1.440  35.302  1.00 12.96           C  
ATOM   3406  CG1 VAL B   8     -33.795  -0.101  34.773  1.00 12.98           C  
ATOM   3407  CG2 VAL B   8     -34.273  -2.620  34.981  1.00 20.30           C  
ATOM   3408  H   VAL B   8     -32.563  -1.955  32.917  1.00  9.85           H  
ATOM   3409  HA  VAL B   8     -31.346  -0.899  34.981  1.00 11.07           H  
ATOM   3410  HB  VAL B   8     -33.254  -1.365  36.268  1.00 15.55           H  
ATOM   3411 HG11 VAL B   8     -34.692   0.058  35.105  1.00 15.58           H  
ATOM   3412 HG12 VAL B   8     -33.199   0.600  35.081  1.00 15.58           H  
ATOM   3413 HG13 VAL B   8     -33.800  -0.128  33.803  1.00 15.58           H  
ATOM   3414 HG21 VAL B   8     -35.151  -2.412  35.337  1.00 24.36           H  
ATOM   3415 HG22 VAL B   8     -34.324  -2.733  34.019  1.00 24.36           H  
ATOM   3416 HG23 VAL B   8     -33.933  -3.430  35.392  1.00 24.36           H  
ATOM   3417  N   LEU B   9     -31.215  -4.046  34.954  1.00 13.07           N  
ATOM   3418  CA  LEU B   9     -30.702  -5.205  35.707  1.00 20.65           C  
ATOM   3419  C   LEU B   9     -29.224  -5.464  35.466  1.00 15.44           C  
ATOM   3420  O   LEU B   9     -28.662  -6.430  35.988  1.00 14.51           O  
ATOM   3421  CB  LEU B   9     -31.488  -6.467  35.373  1.00 22.54           C  
ATOM   3422  CG  LEU B   9     -32.865  -6.574  36.072  1.00 23.92           C  
ATOM   3423  CD1 LEU B   9     -33.421  -7.964  35.854  1.00 27.22           C  
ATOM   3424  CD2 LEU B   9     -32.838  -6.234  37.570  1.00 33.01           C  
ATOM   3425  H   LEU B   9     -31.454  -4.214  34.145  1.00 15.68           H  
ATOM   3426  HA  LEU B   9     -30.817  -5.032  36.655  1.00 24.78           H  
ATOM   3427  HB2 LEU B   9     -31.642  -6.491  34.416  1.00 27.04           H  
ATOM   3428  HB3 LEU B   9     -30.963  -7.238  35.639  1.00 27.04           H  
ATOM   3429  HG  LEU B   9     -33.472  -5.949  35.645  1.00 28.70           H  
ATOM   3430 HD11 LEU B   9     -34.284  -8.030  36.292  1.00 32.66           H  
ATOM   3431 HD12 LEU B   9     -33.520  -8.118  34.902  1.00 32.66           H  
ATOM   3432 HD13 LEU B   9     -32.806  -8.612  36.232  1.00 32.66           H  
ATOM   3433 HD21 LEU B   9     -33.734  -6.324  37.930  1.00 39.61           H  
ATOM   3434 HD22 LEU B   9     -32.236  -6.846  38.021  1.00 39.61           H  
ATOM   3435 HD23 LEU B   9     -32.527  -5.321  37.680  1.00 39.61           H  
ATOM   3436  N   SER B  10     -28.615  -4.585  34.678  1.00 10.08           N  
ATOM   3437  CA  SER B  10     -27.171  -4.585  34.457  1.00  9.25           C  
ATOM   3438  C   SER B  10     -26.485  -3.837  35.583  1.00  8.71           C  
ATOM   3439  O   SER B  10     -26.785  -2.645  35.818  1.00  6.56           O  
ATOM   3440  CB  SER B  10     -26.858  -3.933  33.088  1.00  9.89           C  
ATOM   3441  OG  SER B  10     -25.519  -3.398  33.055  1.00  8.02           O  
ATOM   3442  H   SER B  10     -29.027  -3.963  34.250  1.00 12.10           H  
ATOM   3443  HA  SER B  10     -26.843  -5.498  34.447  1.00 11.10           H  
ATOM   3444  HB2 SER B  10     -26.946  -4.604  32.393  1.00 11.86           H  
ATOM   3445  HB3 SER B  10     -27.488  -3.212  32.932  1.00 11.86           H  
ATOM   3446  HG  SER B  10     -24.961  -4.012  33.188  1.00  9.63           H  
ATOM   3447  N   THR B  11     -25.556  -4.525  36.257  1.00  8.68           N  
ATOM   3448  CA  THR B  11     -24.790  -3.890  37.339  1.00  6.32           C  
ATOM   3449  C   THR B  11     -23.958  -2.714  36.818  1.00  3.88           C  
ATOM   3450  O   THR B  11     -23.823  -1.662  37.484  1.00  5.75           O  
ATOM   3451  CB  THR B  11     -23.865  -4.909  38.053  1.00  8.62           C  
ATOM   3452  CG2 THR B  11     -24.693  -5.795  39.030  1.00  8.36           C  
ATOM   3453  OG1 THR B  11     -23.240  -5.729  37.070  1.00 10.66           O  
ATOM   3454  H   THR B  11     -25.353  -5.348  36.112  1.00 10.41           H  
ATOM   3455  HA  THR B  11     -25.412  -3.543  37.998  1.00  7.58           H  
ATOM   3456  HB  THR B  11     -23.189  -4.435  38.562  1.00 10.35           H  
ATOM   3457  HG1 THR B  11     -22.734  -6.287  37.441  1.00 12.80           H  
ATOM   3458 HG21 THR B  11     -24.111  -6.431  39.474  1.00 10.03           H  
ATOM   3459 HG22 THR B  11     -25.122  -5.239  39.699  1.00 10.03           H  
ATOM   3460 HG23 THR B  11     -25.374  -6.281  38.539  1.00 10.03           H  
ATOM   3461  N   ASN B  12     -23.383  -2.856  35.617  1.00  6.31           N  
ATOM   3462  CA  ASN B  12     -22.600  -1.783  35.097  1.00  8.66           C  
ATOM   3463  C   ASN B  12     -23.462  -0.600  34.702  1.00  6.88           C  
ATOM   3464  O   ASN B  12     -23.025   0.550  34.856  1.00  7.74           O  
ATOM   3465  CB  ASN B  12     -21.747  -2.284  33.927  1.00  5.18           C  
ATOM   3466  CG  ASN B  12     -20.740  -3.329  34.390  1.00 10.45           C  
ATOM   3467  ND2 ASN B  12     -20.968  -4.601  34.058  1.00 11.98           N  
ATOM   3468  OD1 ASN B  12     -19.802  -2.994  35.095  1.00  7.03           O  
ATOM   3469  H   ASN B  12     -23.440  -3.550  35.112  1.00  7.57           H  
ATOM   3470  HA  ASN B  12     -21.993  -1.481  35.791  1.00 10.40           H  
ATOM   3471  HB2 ASN B  12     -22.322  -2.690  33.260  1.00  6.22           H  
ATOM   3472  HB3 ASN B  12     -21.259  -1.540  33.542  1.00  6.22           H  
ATOM   3473 HD21 ASN B  12     -20.418  -5.214  34.305  1.00 14.38           H  
ATOM   3474 HD22 ASN B  12     -21.664  -4.807  33.598  1.00 14.38           H  
ATOM   3475  N   THR B  13     -24.686  -0.846  34.217  1.00  6.18           N  
ATOM   3476  CA  THR B  13     -25.604   0.272  33.999  1.00  7.29           C  
ATOM   3477  C   THR B  13     -25.997   0.950  35.326  1.00  5.92           C  
ATOM   3478  O   THR B  13     -26.059   2.186  35.412  1.00  5.14           O  
ATOM   3479  CB  THR B  13     -26.874  -0.188  33.242  1.00  8.56           C  
ATOM   3480  CG2 THR B  13     -27.800   0.994  32.988  1.00  8.40           C  
ATOM   3481  OG1 THR B  13     -26.497  -0.813  32.000  1.00  8.53           O  
ATOM   3482  H   THR B  13     -24.997  -1.622  34.013  1.00  7.42           H  
ATOM   3483  HA  THR B  13     -25.158   0.936  33.450  1.00  8.75           H  
ATOM   3484  HB  THR B  13     -27.352  -0.832  33.788  1.00 10.27           H  
ATOM   3485  HG1 THR B  13     -26.010  -1.480  32.151  1.00 10.23           H  
ATOM   3486 HG21 THR B  13     -28.593   0.698  32.514  1.00 10.08           H  
ATOM   3487 HG22 THR B  13     -28.067   1.392  33.832  1.00 10.08           H  
ATOM   3488 HG23 THR B  13     -27.344   1.663  32.454  1.00 10.08           H  
ATOM   3489  N   GLN B  14     -26.242   0.144  36.362  1.00  7.73           N  
ATOM   3490  CA  GLN B  14     -26.583   0.645  37.691  1.00  5.66           C  
ATOM   3491  C   GLN B  14     -25.539   1.598  38.219  1.00  6.84           C  
ATOM   3492  O   GLN B  14     -25.875   2.584  38.871  1.00  7.36           O  
ATOM   3493  CB  GLN B  14     -26.747  -0.515  38.656  1.00  8.14           C  
ATOM   3494  CG  GLN B  14     -28.004  -1.294  38.388  1.00  9.91           C  
ATOM   3495  CD  GLN B  14     -28.004  -2.643  39.095  1.00 11.05           C  
ATOM   3496  NE2 GLN B  14     -28.887  -3.541  38.654  1.00 11.66           N  
ATOM   3497  OE1 GLN B  14     -27.227  -2.871  40.029  1.00  9.21           O  
ATOM   3498  H   GLN B  14     -26.217  -0.715  36.316  1.00  9.28           H  
ATOM   3499  HA  GLN B  14     -27.428   1.119  37.643  1.00  6.80           H  
ATOM   3500  HB2 GLN B  14     -25.992  -1.117  38.563  1.00  9.77           H  
ATOM   3501  HB3 GLN B  14     -26.791  -0.172  39.563  1.00  9.77           H  
ATOM   3502  HG2 GLN B  14     -28.767  -0.786  38.705  1.00 11.90           H  
ATOM   3503  HG3 GLN B  14     -28.082  -1.453  37.434  1.00 11.90           H  
ATOM   3504 HE21 GLN B  14     -29.415  -3.343  38.005  1.00 14.00           H  
ATOM   3505 HE22 GLN B  14     -28.929  -4.319  39.020  1.00 14.00           H  
ATOM   3506  N   ARG B  15     -24.260   1.300  37.940  1.00  6.53           N  
ATOM   3507  CA  ARG B  15     -23.188   2.163  38.364  1.00  5.53           C  
ATOM   3508  C   ARG B  15     -23.372   3.592  37.810  1.00  7.76           C  
ATOM   3509  O   ARG B  15     -23.185   4.576  38.531  1.00  6.91           O  
ATOM   3510  CB  ARG B  15     -21.853   1.585  37.928  1.00  4.45           C  
ATOM   3511  CG  ARG B  15     -20.665   2.356  38.493  1.00  6.83           C  
ATOM   3512  CD  ARG B  15     -19.302   1.644  38.242  1.00  7.89           C  
ATOM   3513  NE  ARG B  15     -19.350   0.312  38.867  1.00  6.79           N  
ATOM   3514  CZ  ARG B  15     -19.462  -0.845  38.207  1.00 10.94           C  
ATOM   3515  NH1 ARG B  15     -19.427  -0.899  36.884  1.00  5.22           N1+
ATOM   3516  NH2 ARG B  15     -19.602  -1.971  38.898  1.00  8.29           N  
ATOM   3517  H   ARG B  15     -24.004   0.603  37.507  1.00  7.84           H  
ATOM   3518  HA  ARG B  15     -23.189   2.215  39.333  1.00  6.64           H  
ATOM   3519  HB2 ARG B  15     -21.789   0.667  38.237  1.00  5.34           H  
ATOM   3520  HB3 ARG B  15     -21.797   1.614  36.960  1.00  5.34           H  
ATOM   3521  HG2 ARG B  15     -20.628   3.230  38.072  1.00  8.19           H  
ATOM   3522  HG3 ARG B  15     -20.779   2.455  39.451  1.00  8.19           H  
ATOM   3523  HD2 ARG B  15     -19.156   1.538  37.289  1.00  9.47           H  
ATOM   3524  HD3 ARG B  15     -18.584   2.154  38.647  1.00  9.47           H  
ATOM   3525  HE  ARG B  15     -19.303   0.275  39.725  1.00  8.15           H  
ATOM   3526 HH11 ARG B  15     -19.364  -0.175  36.425  1.00  6.27           H  
ATOM   3527 HH12 ARG B  15     -19.484  -1.658  36.483  1.00  6.27           H  
ATOM   3528 HH21 ARG B  15     -19.600  -1.951  39.757  1.00  9.95           H  
ATOM   3529 HH22 ARG B  15     -19.626  -2.726  38.486  1.00  9.95           H  
ATOM   3530  N   VAL B  16     -23.721   3.710  36.530  1.00  5.77           N  
ATOM   3531  CA  VAL B  16     -23.921   5.025  35.949  1.00  4.12           C  
ATOM   3532  C   VAL B  16     -25.206   5.692  36.420  1.00  6.87           C  
ATOM   3533  O   VAL B  16     -25.210   6.895  36.694  1.00  7.69           O  
ATOM   3534  CB  VAL B  16     -23.910   4.963  34.392  1.00  3.42           C  
ATOM   3535  CG1 VAL B  16     -24.005   6.348  33.820  1.00  6.33           C  
ATOM   3536  CG2 VAL B  16     -22.623   4.270  33.866  1.00  6.09           C  
ATOM   3537  H   VAL B  16     -23.846   3.053  35.989  1.00  6.92           H  
ATOM   3538  HA  VAL B  16     -23.184   5.593  36.221  1.00  4.94           H  
ATOM   3539  HB  VAL B  16     -24.677   4.454  34.085  1.00  4.10           H  
ATOM   3540 HG11 VAL B  16     -23.997   6.291  32.852  1.00  7.59           H  
ATOM   3541 HG12 VAL B  16     -24.831   6.757  34.121  1.00  7.59           H  
ATOM   3542 HG13 VAL B  16     -23.247   6.869  34.127  1.00  7.59           H  
ATOM   3543 HG21 VAL B  16     -22.649   4.249  32.897  1.00  7.31           H  
ATOM   3544 HG22 VAL B  16     -21.849   4.773  34.166  1.00  7.31           H  
ATOM   3545 HG23 VAL B  16     -22.586   3.366  34.216  1.00  7.31           H  
ATOM   3546  N   LEU B  17     -26.253   4.902  36.612  1.00  6.47           N  
ATOM   3547  CA  LEU B  17     -27.520   5.424  37.127  1.00  5.62           C  
ATOM   3548  C   LEU B  17     -27.302   6.070  38.498  1.00  6.43           C  
ATOM   3549  O   LEU B  17     -27.796   7.167  38.759  1.00  8.72           O  
ATOM   3550  CB  LEU B  17     -28.579   4.328  37.234  1.00  8.72           C  
ATOM   3551  CG  LEU B  17     -29.203   3.831  35.938  1.00  6.96           C  
ATOM   3552  CD1 LEU B  17     -29.962   2.553  36.189  1.00 10.07           C  
ATOM   3553  CD2 LEU B  17     -30.070   4.912  35.315  1.00  8.32           C  
ATOM   3554  H   LEU B  17     -26.260   4.057  36.453  1.00  7.76           H  
ATOM   3555  HA  LEU B  17     -27.851   6.106  36.522  1.00  6.74           H  
ATOM   3556  HB2 LEU B  17     -28.174   3.560  37.666  1.00 10.47           H  
ATOM   3557  HB3 LEU B  17     -29.302   4.661  37.788  1.00 10.47           H  
ATOM   3558  HG  LEU B  17     -28.491   3.630  35.310  1.00  8.36           H  
ATOM   3559 HD11 LEU B  17     -30.354   2.249  35.355  1.00 12.08           H  
ATOM   3560 HD12 LEU B  17     -29.348   1.884  36.530  1.00 12.08           H  
ATOM   3561 HD13 LEU B  17     -30.661   2.724  36.840  1.00 12.08           H  
ATOM   3562 HD21 LEU B  17     -30.455   4.572  34.492  1.00  9.99           H  
ATOM   3563 HD22 LEU B  17     -30.775   5.149  35.937  1.00  9.99           H  
ATOM   3564 HD23 LEU B  17     -29.519   5.688  35.126  1.00  9.99           H  
ATOM   3565  N   ALA B  18     -26.493   5.422  39.331  1.00  7.51           N  
ATOM   3566  CA  ALA B  18     -26.164   5.995  40.634  1.00  7.77           C  
ATOM   3567  C   ALA B  18     -25.529   7.394  40.527  1.00  9.34           C  
ATOM   3568  O   ALA B  18     -25.923   8.351  41.218  1.00  7.71           O  
ATOM   3569  CB  ALA B  18     -25.229   5.034  41.373  1.00  5.36           C  
ATOM   3570  H   ALA B  18     -26.125   4.661  39.169  1.00  9.02           H  
ATOM   3571  HA  ALA B  18     -26.978   6.077  41.154  1.00  9.33           H  
ATOM   3572  HB1 ALA B  18     -25.009   5.412  42.238  1.00  6.43           H  
ATOM   3573  HB2 ALA B  18     -25.680   4.183  41.488  1.00  6.43           H  
ATOM   3574  HB3 ALA B  18     -24.422   4.914  40.849  1.00  6.43           H  
ATOM   3575  N   THR B  19     -24.520   7.540  39.673  1.00  5.34           N  
ATOM   3576  CA  THR B  19     -23.911   8.845  39.483  1.00  4.77           C  
ATOM   3577  C   THR B  19     -24.915   9.869  38.917  1.00  6.83           C  
ATOM   3578  O   THR B  19     -24.933  11.017  39.335  1.00  9.60           O  
ATOM   3579  CB  THR B  19     -22.690   8.699  38.596  1.00  5.19           C  
ATOM   3580  CG2 THR B  19     -21.945  10.011  38.489  1.00  6.94           C  
ATOM   3581  OG1 THR B  19     -21.868   7.695  39.166  1.00  8.75           O  
ATOM   3582  H   THR B  19     -24.177   6.909  39.200  1.00  6.41           H  
ATOM   3583  HA  THR B  19     -23.611   9.175  40.344  1.00  5.72           H  
ATOM   3584  HB  THR B  19     -22.965   8.427  37.707  1.00  6.23           H  
ATOM   3585  HG1 THR B  19     -21.179   7.588  38.698  1.00 10.50           H  
ATOM   3586 HG21 THR B  19     -21.166   9.905  37.920  1.00  8.33           H  
ATOM   3587 HG22 THR B  19     -22.523  10.691  38.108  1.00  8.33           H  
ATOM   3588 HG23 THR B  19     -21.655  10.301  39.368  1.00  8.33           H  
ATOM   3589  N   LEU B  20     -25.701   9.467  37.936  1.00  6.21           N  
ATOM   3590  CA  LEU B  20     -26.636  10.371  37.366  1.00  7.50           C  
ATOM   3591  C   LEU B  20     -27.601  10.913  38.438  1.00  9.53           C  
ATOM   3592  O   LEU B  20     -27.873  12.097  38.485  1.00 10.46           O  
ATOM   3593  CB  LEU B  20     -27.416   9.689  36.282  1.00  5.76           C  
ATOM   3594  CG  LEU B  20     -26.595   9.489  35.012  1.00  8.62           C  
ATOM   3595  CD1 LEU B  20     -27.246   8.447  34.173  1.00  6.03           C  
ATOM   3596  CD2 LEU B  20     -26.514  10.801  34.232  1.00  9.02           C  
ATOM   3597  H   LEU B  20     -25.704   8.678  37.593  1.00  7.45           H  
ATOM   3598  HA  LEU B  20     -26.161  11.121  36.976  1.00  9.00           H  
ATOM   3599  HB2 LEU B  20     -27.701   8.817  36.597  1.00  6.91           H  
ATOM   3600  HB3 LEU B  20     -28.189  10.231  36.059  1.00  6.91           H  
ATOM   3601  HG  LEU B  20     -25.698   9.198  35.239  1.00 10.35           H  
ATOM   3602 HD11 LEU B  20     -26.723   8.320  33.366  1.00  7.23           H  
ATOM   3603 HD12 LEU B  20     -27.286   7.618  34.674  1.00  7.23           H  
ATOM   3604 HD13 LEU B  20     -28.142   8.740  33.944  1.00  7.23           H  
ATOM   3605 HD21 LEU B  20     -25.989  10.658  33.428  1.00 10.82           H  
ATOM   3606 HD22 LEU B  20     -27.411  11.084  33.996  1.00 10.82           H  
ATOM   3607 HD23 LEU B  20     -26.090  11.473  34.789  1.00 10.82           H  
ATOM   3608  N   TYR B  21     -28.077  10.025  39.283  1.00  8.85           N  
ATOM   3609  CA  TYR B  21     -28.978  10.434  40.370  1.00  6.03           C  
ATOM   3610  C   TYR B  21     -28.251  11.309  41.422  1.00 10.86           C  
ATOM   3611  O   TYR B  21     -28.816  12.309  41.868  1.00 13.02           O  
ATOM   3612  CB  TYR B  21     -29.622   9.222  41.045  1.00  6.98           C  
ATOM   3613  CG  TYR B  21     -30.704   8.554  40.222  1.00  9.89           C  
ATOM   3614  CD1 TYR B  21     -31.747   9.280  39.640  1.00 16.91           C  
ATOM   3615  CD2 TYR B  21     -30.669   7.178  40.010  1.00 12.25           C  
ATOM   3616  CE1 TYR B  21     -32.715   8.636  38.891  1.00 17.28           C  
ATOM   3617  CE2 TYR B  21     -31.634   6.538  39.259  1.00 12.39           C  
ATOM   3618  CZ  TYR B  21     -32.639   7.267  38.688  1.00 19.74           C  
ATOM   3619  OH  TYR B  21     -33.601   6.597  37.952  1.00 20.73           O  
ATOM   3620  H   TYR B  21     -27.904   9.183  39.261  1.00 10.62           H  
ATOM   3621  HA  TYR B  21     -29.693  10.969  39.990  1.00  7.24           H  
ATOM   3622  HB2 TYR B  21     -28.933   8.561  41.219  1.00  8.38           H  
ATOM   3623  HB3 TYR B  21     -30.021   9.508  41.882  1.00  8.38           H  
ATOM   3624  HD1 TYR B  21     -31.795  10.200  39.763  1.00 20.30           H  
ATOM   3625  HD2 TYR B  21     -29.981   6.679  40.385  1.00 14.70           H  
ATOM   3626  HE1 TYR B  21     -33.405   9.125  38.505  1.00 20.74           H  
ATOM   3627  HE2 TYR B  21     -31.591   5.618  39.129  1.00 14.87           H  
ATOM   3628  HH  TYR B  21     -34.184   7.138  37.681  1.00 24.88           H  
ATOM   3629  N   GLU B  22     -27.018  10.959  41.815  1.00 10.18           N  
ATOM   3630  CA  GLU B  22     -26.257  11.814  42.758  1.00  9.20           C  
ATOM   3631  C   GLU B  22     -26.066  13.235  42.223  1.00 12.10           C  
ATOM   3632  O   GLU B  22     -26.176  14.216  42.975  1.00 11.04           O  
ATOM   3633  CB  GLU B  22     -24.871  11.229  43.051  1.00  9.35           C  
ATOM   3634  CG  GLU B  22     -24.881   9.929  43.860  1.00 10.17           C  
ATOM   3635  CD  GLU B  22     -25.103  10.125  45.364  1.00 10.93           C  
ATOM   3636  OE1 GLU B  22     -25.096  11.272  45.838  1.00 13.45           O  
ATOM   3637  OE2 GLU B  22     -25.283   9.116  46.075  1.00 12.11           O1-
ATOM   3638  H   GLU B  22     -26.604  10.250  41.561  1.00 12.21           H  
ATOM   3639  HA  GLU B  22     -26.742  11.871  43.596  1.00 11.03           H  
ATOM   3640  HB2 GLU B  22     -24.427  11.046  42.208  1.00 11.22           H  
ATOM   3641  HB3 GLU B  22     -24.359  11.882  43.554  1.00 11.22           H  
ATOM   3642  HG2 GLU B  22     -25.595   9.362  43.528  1.00 12.20           H  
ATOM   3643  HG3 GLU B  22     -24.028   9.483  43.743  1.00 12.20           H  
ATOM   3644  N   LYS B  23     -25.825  13.324  40.916  1.00 10.16           N  
ATOM   3645  CA  LYS B  23     -25.474  14.590  40.262  1.00  9.67           C  
ATOM   3646  C   LYS B  23     -26.715  15.352  39.788  1.00 11.68           C  
ATOM   3647  O   LYS B  23     -26.574  16.472  39.311  1.00 14.54           O  
ATOM   3648  CB  LYS B  23     -24.495  14.359  39.093  1.00  7.76           C  
ATOM   3649  CG  LYS B  23     -23.152  13.751  39.546  1.00  6.69           C  
ATOM   3650  CD  LYS B  23     -22.409  14.587  40.514  1.00  9.70           C  
ATOM   3651  CE  LYS B  23     -22.167  16.019  40.009  1.00  9.58           C  
ATOM   3652  NZ  LYS B  23     -21.549  16.845  41.050  1.00 10.63           N1+
ATOM   3653  H   LYS B  23     -25.859  12.655  40.375  1.00 12.19           H  
ATOM   3654  HA  LYS B  23     -25.021  15.152  40.911  1.00 11.61           H  
ATOM   3655  HB2 LYS B  23     -24.900  13.748  38.458  1.00  9.32           H  
ATOM   3656  HB3 LYS B  23     -24.309  15.209  38.664  1.00  9.32           H  
ATOM   3657  HG2 LYS B  23     -23.323  12.894  39.967  1.00  8.03           H  
ATOM   3658  HG3 LYS B  23     -22.587  13.628  38.768  1.00  8.03           H  
ATOM   3659  HD2 LYS B  23     -22.917  14.642  41.338  1.00 11.64           H  
ATOM   3660  HD3 LYS B  23     -21.545  14.180  40.684  1.00 11.64           H  
ATOM   3661  HE2 LYS B  23     -21.571  15.994  39.244  1.00 11.50           H  
ATOM   3662  HE3 LYS B  23     -23.015  16.420  39.763  1.00 11.50           H  
ATOM   3663  HZ1 LYS B  23     -22.080  16.883  41.763  1.00 12.76           H  
ATOM   3664  HZ2 LYS B  23     -20.767  16.495  41.291  1.00 12.76           H  
ATOM   3665  HZ3 LYS B  23     -21.415  17.670  40.744  1.00 12.76           H  
ATOM   3666  N   GLU B  24     -27.890  14.754  39.958  1.00  8.99           N  
ATOM   3667  CA  GLU B  24     -29.192  15.344  39.603  1.00 13.63           C  
ATOM   3668  C   GLU B  24     -29.234  15.707  38.113  1.00 16.58           C  
ATOM   3669  O   GLU B  24     -29.787  16.735  37.696  1.00 18.18           O  
ATOM   3670  CB  GLU B  24     -29.472  16.546  40.499  1.00 17.91           C  
ATOM   3671  CG  GLU B  24     -29.681  16.063  41.944  1.00 16.85           C  
ATOM   3672  CD  GLU B  24     -29.713  17.128  43.002  1.00 34.17           C  
ATOM   3673  OE1 GLU B  24     -29.668  18.330  42.678  1.00 34.34           O  
ATOM   3674  OE2 GLU B  24     -29.753  16.719  44.179  1.00 34.06           O1-
ATOM   3675  H   GLU B  24     -27.967  13.966  40.293  1.00 10.79           H  
ATOM   3676  HA  GLU B  24     -29.887  14.686  39.766  1.00 16.36           H  
ATOM   3677  HB2 GLU B  24     -28.715  17.151  40.480  1.00 21.49           H  
ATOM   3678  HB3 GLU B  24     -30.278  16.995  40.202  1.00 21.49           H  
ATOM   3679  HG2 GLU B  24     -30.526  15.588  41.987  1.00 20.21           H  
ATOM   3680  HG3 GLU B  24     -28.959  15.455  42.169  1.00 20.21           H  
ATOM   3681  N   VAL B  25     -28.666  14.839  37.293  1.00 13.17           N  
ATOM   3682  CA  VAL B  25     -28.549  15.141  35.866  1.00 11.08           C  
ATOM   3683  C   VAL B  25     -29.780  14.602  35.169  1.00 14.99           C  
ATOM   3684  O   VAL B  25     -30.203  13.487  35.427  1.00 17.66           O  
ATOM   3685  CB  VAL B  25     -27.230  14.533  35.238  1.00 15.34           C  
ATOM   3686  CG1 VAL B  25     -27.283  14.528  33.679  1.00 18.69           C  
ATOM   3687  CG2 VAL B  25     -26.004  15.287  35.761  1.00 12.79           C  
ATOM   3688  H   VAL B  25     -28.343  14.077  37.527  1.00 15.81           H  
ATOM   3689  HA  VAL B  25     -28.528  16.103  35.744  1.00 13.30           H  
ATOM   3690  HB  VAL B  25     -27.149  13.611  35.528  1.00 18.40           H  
ATOM   3691 HG11 VAL B  25     -26.458  14.150  33.337  1.00 22.43           H  
ATOM   3692 HG12 VAL B  25     -28.039  13.992  33.392  1.00 22.43           H  
ATOM   3693 HG13 VAL B  25     -27.385  15.440  33.364  1.00 22.43           H  
ATOM   3694 HG21 VAL B  25     -25.206  14.903  35.367  1.00 15.35           H  
ATOM   3695 HG22 VAL B  25     -26.079  16.222  35.513  1.00 15.35           H  
ATOM   3696 HG23 VAL B  25     -25.971  15.202  36.727  1.00 15.35           H  
ATOM   3697  N   GLU B  26     -30.376  15.406  34.295  0.46 19.07           N  
ATOM   3699  CA  GLU B  26     -31.530  14.951  33.531  0.46 19.99           C  
ATOM   3701  C   GLU B  26     -31.101  13.966  32.450  0.46 16.14           C  
ATOM   3703  O   GLU B  26     -30.204  14.249  31.660  0.46 16.17           O  
ATOM   3705  CB  GLU B  26     -32.262  16.144  32.918  0.46 25.28           C  
ATOM   3707  CG  GLU B  26     -32.961  16.996  33.967  0.46 22.53           C  
ATOM   3709  CD  GLU B  26     -34.078  17.857  33.390  0.46 32.72           C  
ATOM   3711  OE1 GLU B  26     -34.158  17.990  32.146  0.46 29.38           O  
ATOM   3713  OE2 GLU B  26     -34.887  18.387  34.186  0.46 32.46           O1-
ATOM   3715  H   GLU B  26     -30.134  16.214  34.128  0.46 22.89           H  
ATOM   3717  HA  GLU B  26     -32.145  14.495  34.127  0.46 23.99           H  
ATOM   3719  HB2 GLU B  26     -31.621  16.704  32.453  0.46 30.33           H  
ATOM   3721  HB3 GLU B  26     -32.933  15.819  32.298  0.46 30.33           H  
ATOM   3723  HG2 GLU B  26     -33.349  16.414  34.639  0.46 27.04           H  
ATOM   3725  HG3 GLU B  26     -32.310  17.587  34.377  0.46 27.04           H  
ATOM   3727  N   PHE B  27     -31.742  12.807  32.429  1.00 12.16           N  
ATOM   3728  CA  PHE B  27     -31.397  11.754  31.481  1.00 11.81           C  
ATOM   3729  C   PHE B  27     -32.597  10.905  31.151  1.00 14.83           C  
ATOM   3730  O   PHE B  27     -33.624  10.910  31.849  1.00 13.05           O  
ATOM   3731  CB  PHE B  27     -30.263  10.835  32.031  1.00 11.03           C  
ATOM   3732  CG  PHE B  27     -30.718   9.898  33.109  1.00 10.38           C  
ATOM   3733  CD1 PHE B  27     -30.785  10.305  34.421  1.00 10.59           C  
ATOM   3734  CD2 PHE B  27     -31.067   8.608  32.809  1.00  8.24           C  
ATOM   3735  CE1 PHE B  27     -31.222   9.426  35.438  1.00 11.48           C  
ATOM   3736  CE2 PHE B  27     -31.494   7.739  33.793  1.00 12.64           C  
ATOM   3737  CZ  PHE B  27     -31.566   8.159  35.112  1.00 11.22           C  
ATOM   3738  H   PHE B  27     -32.388  12.602  32.959  0.46 14.59           H  
ATOM   3740  HA  PHE B  27     -31.082  12.160  30.659  1.00 14.17           H  
ATOM   3741  HB2 PHE B  27     -29.912  10.300  31.302  1.00 13.24           H  
ATOM   3742  HB3 PHE B  27     -29.560  11.392  32.399  1.00 13.24           H  
ATOM   3743  HD1 PHE B  27     -30.552  11.178  34.641  1.00 12.71           H  
ATOM   3744  HD2 PHE B  27     -31.028   8.317  31.927  1.00  9.89           H  
ATOM   3745  HE1 PHE B  27     -31.265   9.713  36.321  1.00 13.78           H  
ATOM   3746  HE2 PHE B  27     -31.730   6.868  33.571  1.00 15.17           H  
ATOM   3747  HZ  PHE B  27     -31.849   7.569  35.773  1.00 13.47           H  
ATOM   3748  N   GLU B  28     -32.460  10.144  30.076  1.00 10.36           N  
ATOM   3749  CA  GLU B  28     -33.413   9.100  29.729  1.00 14.18           C  
ATOM   3750  C   GLU B  28     -32.697   7.790  29.480  1.00 16.45           C  
ATOM   3751  O   GLU B  28     -31.600   7.759  28.882  1.00 12.29           O  
ATOM   3752  CB  GLU B  28     -34.211   9.491  28.493  1.00 14.02           C  
ATOM   3753  CG  GLU B  28     -35.230  10.564  28.769  1.00 20.71           C  
ATOM   3754  CD  GLU B  28     -35.924  11.058  27.497  1.00 37.18           C  
ATOM   3755  OE1 GLU B  28     -35.810  10.407  26.436  1.00 27.62           O  
ATOM   3756  OE2 GLU B  28     -36.575  12.111  27.574  1.00 33.66           O1-
ATOM   3757  H   GLU B  28     -31.809  10.215  29.519  1.00 12.43           H  
ATOM   3758  HA  GLU B  28     -34.032   8.973  30.464  1.00 17.02           H  
ATOM   3759  HB2 GLU B  28     -33.602   9.823  27.816  1.00 16.82           H  
ATOM   3760  HB3 GLU B  28     -34.682   8.710  28.162  1.00 16.82           H  
ATOM   3761  HG2 GLU B  28     -35.910  10.211  29.364  1.00 24.85           H  
ATOM   3762  HG3 GLU B  28     -34.787  11.322  29.183  1.00 24.85           H  
ATOM   3763  N   LEU B  29     -33.325   6.729  29.965  1.00  9.86           N  
ATOM   3764  CA  LEU B  29     -32.862   5.376  29.751  1.00 11.65           C  
ATOM   3765  C   LEU B  29     -33.359   4.883  28.417  1.00 15.69           C  
ATOM   3766  O   LEU B  29     -34.546   4.949  28.104  1.00 13.39           O  
ATOM   3767  CB  LEU B  29     -33.332   4.475  30.892  1.00 13.58           C  
ATOM   3768  CG  LEU B  29     -32.834   3.051  30.870  1.00 10.76           C  
ATOM   3769  CD1 LEU B  29     -31.342   3.014  31.139  1.00 15.90           C  
ATOM   3770  CD2 LEU B  29     -33.563   2.235  31.929  1.00 18.93           C  
ATOM   3771  H   LEU B  29     -34.043   6.774  30.436  1.00 11.83           H  
ATOM   3772  HA  LEU B  29     -31.892   5.367  29.737  1.00 13.98           H  
ATOM   3773  HB2 LEU B  29     -33.040   4.869  31.729  1.00 16.29           H  
ATOM   3774  HB3 LEU B  29     -34.301   4.442  30.873  1.00 16.29           H  
ATOM   3775  HG  LEU B  29     -33.005   2.657  30.000  1.00 12.92           H  
ATOM   3776 HD11 LEU B  29     -31.041   2.092  31.120  1.00 19.07           H  
ATOM   3777 HD12 LEU B  29     -30.885   3.526  30.452  1.00 19.07           H  
ATOM   3778 HD13 LEU B  29     -31.169   3.402  32.011  1.00 19.07           H  
ATOM   3779 HD21 LEU B  29     -33.236   1.323  31.905  1.00 22.72           H  
ATOM   3780 HD22 LEU B  29     -33.393   2.626  32.800  1.00 22.72           H  
ATOM   3781 HD23 LEU B  29     -34.514   2.251  31.739  1.00 22.72           H  
ATOM   3782  N   VAL B  30     -32.423   4.434  27.598  1.00  9.50           N  
ATOM   3783  CA  VAL B  30     -32.750   3.710  26.374  1.00 10.51           C  
ATOM   3784  C   VAL B  30     -32.479   2.217  26.605  1.00 13.60           C  
ATOM   3785  O   VAL B  30     -31.326   1.776  26.777  1.00 12.68           O  
ATOM   3786  CB  VAL B  30     -31.941   4.237  25.187  1.00 12.74           C  
ATOM   3787  CG1 VAL B  30     -32.310   3.469  23.943  1.00 14.28           C  
ATOM   3788  CG2 VAL B  30     -32.172   5.763  24.981  1.00 16.18           C  
ATOM   3789  H   VAL B  30     -31.579   4.535  27.727  1.00 11.39           H  
ATOM   3790  HA  VAL B  30     -33.693   3.823  26.175  1.00 12.61           H  
ATOM   3791  HB  VAL B  30     -30.996   4.096  25.359  1.00 15.29           H  
ATOM   3792 HG11 VAL B  30     -31.792   3.810  23.197  1.00 17.13           H  
ATOM   3793 HG12 VAL B  30     -32.112   2.530  24.082  1.00 17.13           H  
ATOM   3794 HG13 VAL B  30     -33.257   3.586  23.770  1.00 17.13           H  
ATOM   3795 HG21 VAL B  30     -31.645   6.063  24.224  1.00 19.42           H  
ATOM   3796 HG22 VAL B  30     -33.114   5.920  24.812  1.00 19.42           H  
ATOM   3797 HG23 VAL B  30     -31.896   6.235  25.783  1.00 19.42           H  
ATOM   3798  N   ASN B  31     -33.540   1.434  26.595  1.00  9.68           N  
ATOM   3799  CA  ASN B  31     -33.473   0.042  26.944  1.00  8.95           C  
ATOM   3800  C   ASN B  31     -32.800  -0.808  25.895  1.00 13.87           C  
ATOM   3801  O   ASN B  31     -33.066  -0.692  24.713  1.00 16.72           O  
ATOM   3802  CB  ASN B  31     -34.886  -0.494  27.218  1.00 14.68           C  
ATOM   3803  CG  ASN B  31     -34.924  -1.648  28.228  1.00 19.36           C  
ATOM   3804  ND2 ASN B  31     -36.129  -2.096  28.506  1.00 24.24           N  
ATOM   3805  OD1 ASN B  31     -33.912  -2.080  28.810  1.00 20.96           O  
ATOM   3806  H   ASN B  31     -34.330   1.698  26.382  1.00 11.62           H  
ATOM   3807  HA  ASN B  31     -32.961  -0.046  27.764  1.00 10.73           H  
ATOM   3808  HB2 ASN B  31     -35.431   0.227  27.571  1.00 17.61           H  
ATOM   3809  HB3 ASN B  31     -35.265  -0.816  26.385  1.00 17.61           H  
ATOM   3810 HD21 ASN B  31     -36.229  -2.742  29.065  1.00 29.08           H  
ATOM   3811 HD22 ASN B  31     -36.816  -1.742  28.130  1.00 29.08           H  
ATOM   3812  N   VAL B  32     -31.910  -1.673  26.366  1.00 10.29           N  
ATOM   3813  CA  VAL B  32     -31.193  -2.614  25.521  1.00 12.07           C  
ATOM   3814  C   VAL B  32     -31.595  -3.981  26.019  1.00 12.82           C  
ATOM   3815  O   VAL B  32     -31.436  -4.333  27.197  1.00 16.58           O  
ATOM   3816  CB  VAL B  32     -29.644  -2.391  25.579  1.00  7.78           C  
ATOM   3817  CG1 VAL B  32     -28.927  -3.418  24.692  1.00  9.46           C  
ATOM   3818  CG2 VAL B  32     -29.284  -0.964  25.199  1.00 10.65           C  
ATOM   3819  H   VAL B  32     -31.699  -1.733  27.197  1.00 12.34           H  
ATOM   3820  HA  VAL B  32     -31.487  -2.518  24.602  1.00 14.48           H  
ATOM   3821  HB  VAL B  32     -29.346  -2.534  26.491  1.00  9.33           H  
ATOM   3822 HG11 VAL B  32     -27.971  -3.264  24.741  1.00 11.35           H  
ATOM   3823 HG12 VAL B  32     -29.136  -4.310  25.010  1.00 11.35           H  
ATOM   3824 HG13 VAL B  32     -29.233  -3.313  23.777  1.00 11.35           H  
ATOM   3825 HG21 VAL B  32     -28.321  -0.859  25.245  1.00 12.77           H  
ATOM   3826 HG22 VAL B  32     -29.594  -0.790  24.297  1.00 12.77           H  
ATOM   3827 HG23 VAL B  32     -29.714  -0.354  25.820  1.00 12.77           H  
ATOM   3828  N   ASN B  33     -32.210  -4.749  25.130  1.00 14.34           N  
ATOM   3829  CA  ASN B  33     -32.689  -6.062  25.472  1.00 20.85           C  
ATOM   3830  C   ASN B  33     -31.569  -7.092  25.392  1.00 18.45           C  
ATOM   3831  O   ASN B  33     -31.221  -7.583  24.299  1.00 22.56           O  
ATOM   3832  CB  ASN B  33     -33.842  -6.422  24.524  1.00 26.00           C  
ATOM   3833  CG  ASN B  33     -34.583  -7.658  24.943  1.00 26.52           C  
ATOM   3834  ND2 ASN B  33     -35.856  -7.733  24.566  1.00 28.31           N  
ATOM   3835  OD1 ASN B  33     -34.028  -8.548  25.560  1.00 27.74           O  
ATOM   3836  H   ASN B  33     -32.360  -4.522  24.314  1.00 17.20           H  
ATOM   3837  HA  ASN B  33     -33.032  -6.052  26.379  1.00 25.02           H  
ATOM   3838  HB2 ASN B  33     -34.474  -5.686  24.504  1.00 31.20           H  
ATOM   3839  HB3 ASN B  33     -33.483  -6.575  23.636  1.00 31.20           H  
ATOM   3840 HD21 ASN B  33     -36.328  -8.420  24.780  1.00 33.97           H  
ATOM   3841 HD22 ASN B  33     -36.208  -7.095  24.110  1.00 33.97           H  
ATOM   3842  N   LEU B  34     -31.012  -7.420  26.545  1.00 20.07           N  
ATOM   3843  CA  LEU B  34     -29.861  -8.289  26.594  1.00 21.65           C  
ATOM   3844  C   LEU B  34     -30.223  -9.716  26.165  1.00 27.50           C  
ATOM   3845  O   LEU B  34     -29.460 -10.354  25.442  1.00 24.82           O  
ATOM   3846  CB  LEU B  34     -29.263  -8.281  27.999  1.00 24.95           C  
ATOM   3847  CG  LEU B  34     -28.864  -6.861  28.484  1.00 24.85           C  
ATOM   3848  CD1 LEU B  34     -28.389  -6.928  29.940  1.00 25.28           C  
ATOM   3849  CD2 LEU B  34     -27.796  -6.285  27.626  1.00 24.15           C  
ATOM   3850  H   LEU B  34     -31.285  -7.149  27.314  1.00 24.09           H  
ATOM   3851  HA  LEU B  34     -29.187  -7.955  25.981  1.00 25.98           H  
ATOM   3852  HB2 LEU B  34     -29.917  -8.637  28.622  1.00 29.94           H  
ATOM   3853  HB3 LEU B  34     -28.466  -8.834  28.006  1.00 29.94           H  
ATOM   3854  HG  LEU B  34     -29.638  -6.277  28.442  1.00 29.82           H  
ATOM   3855 HD11 LEU B  34     -28.142  -6.037  30.233  1.00 30.34           H  
ATOM   3856 HD12 LEU B  34     -29.110  -7.270  30.491  1.00 30.34           H  
ATOM   3857 HD13 LEU B  34     -27.621  -7.519  29.994  1.00 30.34           H  
ATOM   3858 HD21 LEU B  34     -27.570  -5.401  27.955  1.00 28.98           H  
ATOM   3859 HD22 LEU B  34     -27.016  -6.862  27.665  1.00 28.98           H  
ATOM   3860 HD23 LEU B  34     -28.121  -6.227  26.714  1.00 28.98           H  
ATOM   3861  N   GLY B  35     -31.385 -10.207  26.586  1.00 26.41           N  
ATOM   3862  CA  GLY B  35     -31.805 -11.557  26.226  1.00 30.06           C  
ATOM   3863  C   GLY B  35     -31.954 -11.728  24.733  1.00 28.50           C  
ATOM   3864  O   GLY B  35     -31.672 -12.791  24.186  1.00 33.72           O  
ATOM   3865  H   GLY B  35     -31.946  -9.781  27.080  1.00 31.69           H  
ATOM   3866  HA2 GLY B  35     -31.148 -12.196  26.544  1.00 36.07           H  
ATOM   3867  HA3 GLY B  35     -32.657 -11.755  26.645  1.00 36.07           H  
ATOM   3868  N   ALA B  36     -32.384 -10.659  24.069  1.00 23.51           N  
ATOM   3869  CA  ALA B  36     -32.521 -10.635  22.635  1.00 24.14           C  
ATOM   3870  C   ALA B  36     -31.205 -10.410  21.886  1.00 35.91           C  
ATOM   3871  O   ALA B  36     -31.189 -10.388  20.646  1.00 28.01           O  
ATOM   3872  CB  ALA B  36     -33.511  -9.555  22.263  1.00 27.61           C  
ATOM   3873  H   ALA B  36     -32.606  -9.919  24.447  1.00 28.21           H  
ATOM   3874  HA  ALA B  36     -32.885 -11.485  22.342  1.00 28.97           H  
ATOM   3875  HB1 ALA B  36     -33.607  -9.534  21.298  1.00 33.13           H  
ATOM   3876  HB2 ALA B  36     -34.365  -9.754  22.677  1.00 33.13           H  
ATOM   3877  HB3 ALA B  36     -33.180  -8.701  22.581  1.00 33.13           H  
ATOM   3878  N   GLY B  37     -30.114 -10.211  22.630  1.00 28.19           N  
ATOM   3879  CA  GLY B  37     -28.810  -9.915  22.042  1.00 15.78           C  
ATOM   3880  C   GLY B  37     -28.698  -8.551  21.399  1.00 18.57           C  
ATOM   3881  O   GLY B  37     -27.874  -8.359  20.517  1.00 19.28           O  
ATOM   3882  H   GLY B  37     -30.107 -10.243  23.489  1.00 33.83           H  
ATOM   3883  HA2 GLY B  37     -28.132  -9.976  22.733  1.00 18.93           H  
ATOM   3884  HA3 GLY B  37     -28.611 -10.581  21.366  1.00 18.93           H  
ATOM   3885  N   GLU B  38     -29.498  -7.577  21.848  1.00 14.68           N  
ATOM   3886  CA  GLU B  38     -29.459  -6.274  21.205  1.00 14.63           C  
ATOM   3887  C   GLU B  38     -28.118  -5.572  21.470  1.00 12.30           C  
ATOM   3888  O   GLU B  38     -27.714  -4.696  20.711  1.00 14.22           O  
ATOM   3889  CB  GLU B  38     -30.633  -5.386  21.675  1.00 14.35           C  
ATOM   3890  CG  GLU B  38     -31.973  -5.764  21.036  1.00 27.14           C  
ATOM   3891  CD  GLU B  38     -33.162  -5.033  21.624  1.00 34.21           C  
ATOM   3892  OE1 GLU B  38     -32.971  -4.104  22.482  1.00 21.95           O  
ATOM   3893  OE2 GLU B  38     -34.308  -5.420  21.229  1.00 29.23           O1-
ATOM   3894  H   GLU B  38     -30.052  -7.646  22.502  1.00 17.62           H  
ATOM   3895  HA  GLU B  38     -29.545  -6.396  20.247  1.00 17.56           H  
ATOM   3896  HB2 GLU B  38     -30.727  -5.473  22.636  1.00 17.21           H  
ATOM   3897  HB3 GLU B  38     -30.442  -4.464  21.443  1.00 17.21           H  
ATOM   3898  HG2 GLU B  38     -31.937  -5.557  20.089  1.00 32.57           H  
ATOM   3899  HG3 GLU B  38     -32.121  -6.715  21.159  1.00 32.57           H  
ATOM   3900  N   HIS B  39     -27.476  -5.942  22.571  1.00 13.50           N  
ATOM   3901  CA  HIS B  39     -26.221  -5.295  22.944  1.00 10.65           C  
ATOM   3902  C   HIS B  39     -25.107  -5.687  21.980  1.00 15.11           C  
ATOM   3903  O   HIS B  39     -24.056  -5.056  21.930  1.00 12.20           O  
ATOM   3904  CB  HIS B  39     -25.817  -5.660  24.362  1.00 11.20           C  
ATOM   3905  CG  HIS B  39     -25.766  -7.135  24.627  1.00 15.37           C  
ATOM   3906  CD2 HIS B  39     -24.742  -7.940  25.005  1.00 14.20           C  
ATOM   3907  ND1 HIS B  39     -26.885  -7.946  24.561  1.00 17.80           N  
ATOM   3908  CE1 HIS B  39     -26.548  -9.184  24.884  1.00 22.39           C  
ATOM   3909  NE2 HIS B  39     -25.251  -9.208  25.148  1.00 22.44           N  
ATOM   3910  H   HIS B  39     -27.739  -6.555  23.114  1.00 16.20           H  
ATOM   3911  HA  HIS B  39     -26.334  -4.333  22.900  1.00 12.78           H  
ATOM   3912  HB2 HIS B  39     -24.934  -5.298  24.536  1.00 13.44           H  
ATOM   3913  HB3 HIS B  39     -26.458  -5.271  24.977  1.00 13.44           H  
ATOM   3914  HD2 HIS B  39     -23.859  -7.682  25.138  1.00 17.04           H  
ATOM   3915  HE1 HIS B  39     -27.120  -9.916  24.900  1.00 26.87           H  
ATOM   3916  HE2 HIS B  39     -24.800  -9.905  25.373  1.00 26.93           H  
ATOM   3917  N   LYS B  40     -25.367  -6.742  21.213  1.00 14.92           N  
ATOM   3918  CA  LYS B  40     -24.423  -7.254  20.185  1.00 13.96           C  
ATOM   3919  C   LYS B  40     -24.812  -6.846  18.768  1.00 19.23           C  
ATOM   3920  O   LYS B  40     -24.128  -7.208  17.817  1.00 22.21           O  
ATOM   3921  CB  LYS B  40     -24.367  -8.766  20.258  1.00 15.30           C  
ATOM   3922  CG  LYS B  40     -23.926  -9.331  21.588  1.00 16.07           C  
ATOM   3923  CD  LYS B  40     -22.584  -8.757  22.040  1.00 17.61           C  
ATOM   3924  CE  LYS B  40     -21.958  -9.618  23.130  1.00 22.52           C  
ATOM   3925  NZ  LYS B  40     -20.726  -9.009  23.660  1.00 18.36           N1+
ATOM   3926  H   LYS B  40     -26.095  -7.197  21.261  1.00 17.90           H  
ATOM   3927  HA  LYS B  40     -23.536  -6.908  20.367  1.00 16.75           H  
ATOM   3928  HB2 LYS B  40     -25.252  -9.116  20.071  1.00 18.36           H  
ATOM   3929  HB3 LYS B  40     -23.744  -9.083  19.585  1.00 18.36           H  
ATOM   3930  HG2 LYS B  40     -24.590  -9.114  22.262  1.00 19.28           H  
ATOM   3931  HG3 LYS B  40     -23.832 -10.293  21.510  1.00 19.28           H  
ATOM   3932  HD2 LYS B  40     -21.975  -8.730  21.285  1.00 21.13           H  
ATOM   3933  HD3 LYS B  40     -22.719  -7.865  22.396  1.00 21.13           H  
ATOM   3934  HE2 LYS B  40     -22.588  -9.717  23.861  1.00 27.03           H  
ATOM   3935  HE3 LYS B  40     -21.733 -10.487  22.761  1.00 27.03           H  
ATOM   3936  HZ1 LYS B  40     -20.130  -8.911  23.007  1.00 22.04           H  
ATOM   3937  HZ2 LYS B  40     -20.908  -8.210  24.008  1.00 22.04           H  
ATOM   3938  HZ3 LYS B  40     -20.379  -9.528  24.294  1.00 22.04           H  
ATOM   3939  N   GLN B  41     -25.912  -6.115  18.631  1.00 15.87           N  
ATOM   3940  CA  GLN B  41     -26.379  -5.607  17.338  1.00 23.17           C  
ATOM   3941  C   GLN B  41     -26.240  -4.123  17.198  1.00 16.49           C  
ATOM   3942  O   GLN B  41     -25.943  -3.409  18.161  1.00 12.77           O  
ATOM   3943  CB  GLN B  41     -27.843  -5.985  17.149  1.00 24.56           C  
ATOM   3944  CG  GLN B  41     -28.049  -7.475  17.269  1.00 26.46           C  
ATOM   3945  CD  GLN B  41     -29.513  -7.865  17.332  1.00 40.75           C  
ATOM   3946  NE2 GLN B  41     -29.796  -9.112  16.942  1.00 50.35           N  
ATOM   3947  OE1 GLN B  41     -30.387  -7.061  17.724  1.00 35.03           O  
ATOM   3948  H   GLN B  41     -26.421  -5.892  19.287  1.00 19.04           H  
ATOM   3949  HA  GLN B  41     -25.865  -6.026  16.630  1.00 27.81           H  
ATOM   3950  HB2 GLN B  41     -28.377  -5.548  17.830  1.00 29.47           H  
ATOM   3951  HB3 GLN B  41     -28.133  -5.708  16.265  1.00 29.47           H  
ATOM   3952  HG2 GLN B  41     -27.656  -7.912  16.498  1.00 31.75           H  
ATOM   3953  HG3 GLN B  41     -27.621  -7.788  18.081  1.00 31.75           H  
ATOM   3954 HE21 GLN B  41     -29.166  -9.634  16.678  1.00 60.42           H  
ATOM   3955 HE22 GLN B  41     -30.609  -9.392  16.955  1.00 60.42           H  
ATOM   3956  N   GLU B  42     -26.555  -3.644  15.995  1.00 14.96           N  
ATOM   3957  CA  GLU B  42     -26.591  -2.234  15.678  1.00 14.02           C  
ATOM   3958  C   GLU B  42     -27.944  -1.630  16.169  1.00 15.51           C  
ATOM   3959  O   GLU B  42     -28.976  -2.304  16.121  1.00 18.24           O  
ATOM   3960  CB  GLU B  42     -26.397  -2.050  14.154  1.00 16.73           C  
ATOM   3961  CG  GLU B  42     -24.943  -2.401  13.680  1.00 21.91           C  
ATOM   3962  CD  GLU B  42     -23.900  -1.322  14.012  1.00 21.46           C  
ATOM   3963  OE1 GLU B  42     -24.218  -0.382  14.776  1.00 18.56           O  
ATOM   3964  OE2 GLU B  42     -22.758  -1.369  13.456  1.00 18.12           O1-
ATOM   3965  H   GLU B  42     -26.759  -4.144  15.325  1.00 17.95           H  
ATOM   3966  HA  GLU B  42     -25.867  -1.780  16.137  1.00 16.83           H  
ATOM   3967  HB2 GLU B  42     -27.014  -2.633  13.684  1.00 20.08           H  
ATOM   3968  HB3 GLU B  42     -26.573  -1.125  13.922  1.00 20.08           H  
ATOM   3969  HG2 GLU B  42     -24.664  -3.224  14.112  1.00 26.29           H  
ATOM   3970  HG3 GLU B  42     -24.949  -2.521  12.718  1.00 26.29           H  
ATOM   3971  N   PRO B  43     -27.948  -0.374  16.630  1.00 13.23           N  
ATOM   3972  CA  PRO B  43     -26.844   0.561  16.725  1.00 10.73           C  
ATOM   3973  C   PRO B  43     -26.013   0.356  18.016  1.00  8.34           C  
ATOM   3974  O   PRO B  43     -25.109   1.165  18.172  1.00 11.90           O  
ATOM   3975  CB  PRO B  43     -27.526   1.896  16.790  1.00 19.02           C  
ATOM   3976  CG  PRO B  43     -28.791   1.577  17.536  1.00 14.68           C  
ATOM   3977  CD  PRO B  43     -29.220   0.248  17.065  1.00 16.44           C  
ATOM   3978  HA  PRO B  43     -26.272   0.513  15.942  1.00 12.88           H  
ATOM   3979  HB2 PRO B  43     -26.979   2.528  17.282  1.00 22.82           H  
ATOM   3980  HB3 PRO B  43     -27.719   2.218  15.896  1.00 22.82           H  
ATOM   3981  HG2 PRO B  43     -28.609   1.557  18.489  1.00 17.61           H  
ATOM   3982  HG3 PRO B  43     -29.465   2.244  17.332  1.00 17.61           H  
ATOM   3983  HD2 PRO B  43     -29.615  -0.259  17.792  1.00 19.73           H  
ATOM   3984  HD3 PRO B  43     -29.830   0.334  16.316  1.00 19.73           H  
ATOM   3985  N   HIS B  44     -26.395  -0.566  18.903  1.00 10.04           N  
ATOM   3986  CA  HIS B  44     -25.723  -0.537  20.226  1.00  7.27           C  
ATOM   3987  C   HIS B  44     -24.216  -0.753  20.031  1.00 11.64           C  
ATOM   3988  O   HIS B  44     -23.403  -0.110  20.711  1.00 10.20           O  
ATOM   3989  CB  HIS B  44     -26.237  -1.555  21.205  1.00  8.79           C  
ATOM   3990  CG  HIS B  44     -25.651  -1.339  22.549  1.00  8.49           C  
ATOM   3991  CD2 HIS B  44     -24.650  -1.983  23.192  1.00  7.56           C  
ATOM   3992  ND1 HIS B  44     -26.037  -0.283  23.358  1.00  9.05           N  
ATOM   3993  CE1 HIS B  44     -25.285  -0.286  24.444  1.00 10.55           C  
ATOM   3994  NE2 HIS B  44     -24.440  -1.308  24.375  1.00  8.82           N  
ATOM   3995  H   HIS B  44     -26.990  -1.176  18.789  1.00 12.05           H  
ATOM   3996  HA  HIS B  44     -25.848   0.341  20.619  1.00  8.72           H  
ATOM   3997  HB2 HIS B  44     -27.202  -1.475  21.276  1.00 10.55           H  
ATOM   3998  HB3 HIS B  44     -25.993  -2.444  20.904  1.00 10.55           H  
ATOM   3999  HD2 HIS B  44     -24.181  -2.726  22.886  1.00  9.07           H  
ATOM   4000  HE1 HIS B  44     -25.361   0.306  25.157  1.00 12.66           H  
ATOM   4001  HE2 HIS B  44     -23.872  -1.528  24.982  1.00 10.59           H  
ATOM   4002  N   ILE B  45     -23.835  -1.621  19.095  1.00 10.64           N  
ATOM   4003  CA  ILE B  45     -22.386  -1.897  18.909  1.00 11.09           C  
ATOM   4004  C   ILE B  45     -21.635  -0.748  18.259  1.00 11.27           C  
ATOM   4005  O   ILE B  45     -20.392  -0.704  18.300  1.00 11.25           O  
ATOM   4006  CB  ILE B  45     -22.123  -3.222  18.136  1.00 14.99           C  
ATOM   4007  CG1 ILE B  45     -22.741  -3.183  16.719  1.00 20.65           C  
ATOM   4008  CG2 ILE B  45     -22.589  -4.379  18.980  1.00 18.51           C  
ATOM   4009  CD1 ILE B  45     -22.433  -4.400  15.875  1.00 20.94           C  
ATOM   4010  H   ILE B  45     -24.361  -2.052  18.569  1.00 12.77           H  
ATOM   4011  HA  ILE B  45     -21.999  -2.014  19.791  1.00 13.31           H  
ATOM   4012  HB  ILE B  45     -21.163  -3.310  18.029  1.00 17.99           H  
ATOM   4013 HG12 ILE B  45     -23.706  -3.118  16.802  1.00 24.78           H  
ATOM   4014 HG13 ILE B  45     -22.400  -2.405  16.251  1.00 24.78           H  
ATOM   4015 HG21 ILE B  45     -22.426  -5.206  18.499  1.00 22.21           H  
ATOM   4016 HG22 ILE B  45     -22.096  -4.379  19.815  1.00 22.21           H  
ATOM   4017 HG23 ILE B  45     -23.538  -4.280  19.155  1.00 22.21           H  
ATOM   4018 HD11 ILE B  45     -22.855  -4.297  15.008  1.00 25.13           H  
ATOM   4019 HD12 ILE B  45     -21.472  -4.474  15.769  1.00 25.13           H  
ATOM   4020 HD13 ILE B  45     -22.780  -5.188  16.321  1.00 25.13           H  
ATOM   4021  N   SER B  46     -22.355   0.250  17.756  1.00  9.21           N  
ATOM   4022  CA  SER B  46     -21.778   1.520  17.365  1.00 10.82           C  
ATOM   4023  C   SER B  46     -21.564   2.493  18.501  1.00  9.94           C  
ATOM   4024  O   SER B  46     -20.805   3.455  18.355  1.00 14.96           O  
ATOM   4025  CB  SER B  46     -22.663   2.167  16.304  1.00 20.14           C  
ATOM   4026  OG  SER B  46     -22.499   1.416  15.118  1.00 17.48           O  
ATOM   4027  H   SER B  46     -23.205   0.208  17.629  1.00 11.05           H  
ATOM   4028  HA  SER B  46     -20.912   1.351  16.961  1.00 12.99           H  
ATOM   4029  HB2 SER B  46     -23.590   2.136  16.587  1.00 24.17           H  
ATOM   4030  HB3 SER B  46     -22.379   3.083  16.155  1.00 24.17           H  
ATOM   4031  HG  SER B  46     -22.972   1.741  14.504  1.00 20.97           H  
ATOM   4032  N   LEU B  47     -22.197   2.219  19.648  1.00 11.92           N  
ATOM   4033  CA  LEU B  47     -21.996   3.040  20.838  1.00 10.59           C  
ATOM   4034  C   LEU B  47     -21.022   2.355  21.816  1.00 11.81           C  
ATOM   4035  O   LEU B  47     -20.190   3.028  22.420  1.00 13.12           O  
ATOM   4036  CB  LEU B  47     -23.318   3.304  21.555  1.00  9.87           C  
ATOM   4037  CG  LEU B  47     -24.407   3.974  20.710  1.00  7.98           C  
ATOM   4038  CD1 LEU B  47     -25.710   3.960  21.552  1.00  9.40           C  
ATOM   4039  CD2 LEU B  47     -24.048   5.337  20.294  1.00 12.13           C  
ATOM   4040  H   LEU B  47     -22.745   1.565  19.759  1.00 14.30           H  
ATOM   4041  HA  LEU B  47     -21.616   3.894  20.577  1.00 12.71           H  
ATOM   4042  HB2 LEU B  47     -23.672   2.456  21.866  1.00 11.84           H  
ATOM   4043  HB3 LEU B  47     -23.144   3.880  22.316  1.00 11.84           H  
ATOM   4044  HG  LEU B  47     -24.559   3.446  19.911  1.00  9.57           H  
ATOM   4045 HD11 LEU B  47     -26.420   4.379  21.041  1.00 11.29           H  
ATOM   4046 HD12 LEU B  47     -25.945   3.040  21.753  1.00 11.29           H  
ATOM   4047 HD13 LEU B  47     -25.559   4.450  22.375  1.00 11.29           H  
ATOM   4048 HD21 LEU B  47     -24.772   5.707  19.765  1.00 14.55           H  
ATOM   4049 HD22 LEU B  47     -23.904   5.881  21.084  1.00 14.55           H  
ATOM   4050 HD23 LEU B  47     -23.236   5.302  19.764  1.00 14.55           H  
ATOM   4051  N   ASN B  48     -21.120   1.036  21.945  1.00  8.86           N  
ATOM   4052  CA  ASN B  48     -20.092   0.255  22.669  1.00  8.87           C  
ATOM   4053  C   ASN B  48     -19.586  -0.859  21.756  1.00  5.31           C  
ATOM   4054  O   ASN B  48     -20.244  -1.876  21.603  1.00  9.15           O  
ATOM   4055  CB  ASN B  48     -20.609  -0.362  23.968  1.00  6.57           C  
ATOM   4056  CG  ASN B  48     -19.460  -1.034  24.760  1.00  9.72           C  
ATOM   4057  ND2 ASN B  48     -19.561  -1.078  26.100  1.00  9.23           N  
ATOM   4058  OD1 ASN B  48     -18.452  -1.400  24.160  1.00 14.02           O  
ATOM   4059  H   ASN B  48     -21.765   0.563  21.628  1.00 10.63           H  
ATOM   4060  HA  ASN B  48     -19.344   0.834  22.885  1.00 10.65           H  
ATOM   4061  HB2 ASN B  48     -20.997   0.333  24.522  1.00  7.88           H  
ATOM   4062  HB3 ASN B  48     -21.274  -1.038  23.761  1.00  7.88           H  
ATOM   4063 HD21 ASN B  48     -18.939  -1.445  26.567  1.00 11.07           H  
ATOM   4064 HD22 ASN B  48     -20.249  -0.740  26.491  1.00 11.07           H  
ATOM   4065  N   PRO B  49     -18.382  -0.695  21.181  1.00  6.99           N  
ATOM   4066  CA  PRO B  49     -17.956  -1.686  20.177  1.00 11.10           C  
ATOM   4067  C   PRO B  49     -17.576  -3.047  20.727  1.00 11.76           C  
ATOM   4068  O   PRO B  49     -17.371  -3.987  19.953  1.00 10.98           O  
ATOM   4069  CB  PRO B  49     -16.749  -1.028  19.524  1.00 11.87           C  
ATOM   4070  CG  PRO B  49     -16.183  -0.124  20.599  1.00 11.85           C  
ATOM   4071  CD  PRO B  49     -17.380   0.371  21.381  1.00 12.61           C  
ATOM   4072  HA  PRO B  49     -18.651  -1.800  19.510  1.00 13.32           H  
ATOM   4073  HB2 PRO B  49     -16.104  -1.705  19.267  1.00 14.24           H  
ATOM   4074  HB3 PRO B  49     -17.034  -0.511  18.753  1.00 14.24           H  
ATOM   4075  HG2 PRO B  49     -15.587  -0.632  21.172  1.00 14.22           H  
ATOM   4076  HG3 PRO B  49     -15.712   0.618  20.188  1.00 14.22           H  
ATOM   4077  HD2 PRO B  49     -17.158   0.455  22.321  1.00 15.13           H  
ATOM   4078  HD3 PRO B  49     -17.700   1.209  21.013  1.00 15.13           H  
ATOM   4079  N   PHE B  50     -17.511  -3.159  22.054  1.00  7.06           N  
ATOM   4080  CA  PHE B  50     -17.350  -4.435  22.716  1.00  8.71           C  
ATOM   4081  C   PHE B  50     -18.649  -5.148  23.012  1.00 11.88           C  
ATOM   4082  O   PHE B  50     -18.651  -6.233  23.595  1.00 11.42           O  
ATOM   4083  CB  PHE B  50     -16.585  -4.236  24.018  1.00 10.04           C  
ATOM   4084  CG  PHE B  50     -15.199  -3.718  23.780  1.00  7.30           C  
ATOM   4085  CD1 PHE B  50     -14.190  -4.583  23.423  1.00 11.12           C  
ATOM   4086  CD2 PHE B  50     -14.930  -2.364  23.845  1.00  9.33           C  
ATOM   4087  CE1 PHE B  50     -12.928  -4.127  23.152  1.00 10.16           C  
ATOM   4088  CE2 PHE B  50     -13.676  -1.878  23.579  1.00 11.98           C  
ATOM   4089  CZ  PHE B  50     -12.649  -2.767  23.220  1.00 11.38           C  
ATOM   4090  H   PHE B  50     -17.559  -2.493  22.595  1.00  8.47           H  
ATOM   4091  HA  PHE B  50     -16.820  -5.015  22.147  1.00 10.46           H  
ATOM   4092  HB2 PHE B  50     -17.057  -3.593  24.570  1.00 12.05           H  
ATOM   4093  HB3 PHE B  50     -16.515  -5.086  24.480  1.00 12.05           H  
ATOM   4094  HD1 PHE B  50     -14.370  -5.494  23.362  1.00 13.35           H  
ATOM   4095  HD2 PHE B  50     -15.612  -1.773  24.070  1.00 11.20           H  
ATOM   4096  HE1 PHE B  50     -12.257  -4.728  22.922  1.00 12.20           H  
ATOM   4097  HE2 PHE B  50     -13.506  -0.966  23.636  1.00 14.38           H  
ATOM   4098  HZ  PHE B  50     -11.790  -2.453  23.053  1.00 13.66           H  
ATOM   4099  N   GLY B  51     -19.761  -4.555  22.607  1.00 10.79           N  
ATOM   4100  CA  GLY B  51     -21.004  -5.260  22.726  1.00 10.39           C  
ATOM   4101  C   GLY B  51     -21.420  -5.472  24.162  1.00  8.44           C  
ATOM   4102  O   GLY B  51     -21.873  -6.532  24.530  1.00 11.10           O  
ATOM   4103  H   GLY B  51     -19.815  -3.766  22.270  1.00 12.95           H  
ATOM   4104  HA2 GLY B  51     -21.703  -4.761  22.275  1.00 12.46           H  
ATOM   4105  HA3 GLY B  51     -20.924  -6.128  22.300  1.00 12.46           H  
ATOM   4106  N   GLN B  52     -21.240  -4.427  24.958  1.00  6.66           N  
ATOM   4107  CA  GLN B  52     -21.633  -4.407  26.363  1.00  6.48           C  
ATOM   4108  C   GLN B  52     -22.458  -3.159  26.686  1.00  5.88           C  
ATOM   4109  O   GLN B  52     -22.373  -2.126  26.013  1.00  7.36           O  
ATOM   4110  CB  GLN B  52     -20.365  -4.470  27.231  1.00  7.76           C  
ATOM   4111  CG  GLN B  52     -19.630  -5.742  26.995  1.00 11.07           C  
ATOM   4112  CD  GLN B  52     -18.429  -5.885  27.890  1.00 12.54           C  
ATOM   4113  NE2 GLN B  52     -18.132  -7.131  28.280  1.00 17.47           N  
ATOM   4114  OE1 GLN B  52     -17.786  -4.892  28.257  1.00 11.34           O  
ATOM   4115  H   GLN B  52     -20.878  -3.691  24.698  1.00  8.00           H  
ATOM   4116  HA  GLN B  52     -22.174  -5.188  26.556  1.00  7.78           H  
ATOM   4117  HB2 GLN B  52     -19.780  -3.731  27.003  1.00  9.31           H  
ATOM   4118  HB3 GLN B  52     -20.613  -4.428  28.168  1.00  9.31           H  
ATOM   4119  HG2 GLN B  52     -20.224  -6.488  27.168  1.00 13.29           H  
ATOM   4120  HG3 GLN B  52     -19.324  -5.765  26.075  1.00 13.29           H  
ATOM   4121 HE21 GLN B  52     -18.618  -7.791  28.019  1.00 20.97           H  
ATOM   4122 HE22 GLN B  52     -17.456  -7.272  28.793  1.00 20.97           H  
ATOM   4123  N   VAL B  53     -23.263  -3.263  27.748  1.00  8.35           N  
ATOM   4124  CA  VAL B  53     -23.939  -2.095  28.298  1.00  7.55           C  
ATOM   4125  C   VAL B  53     -23.235  -1.662  29.582  1.00  6.97           C  
ATOM   4126  O   VAL B  53     -22.707  -2.474  30.315  1.00  8.27           O  
ATOM   4127  CB  VAL B  53     -25.438  -2.349  28.572  1.00  6.82           C  
ATOM   4128  CG1 VAL B  53     -26.136  -2.599  27.238  1.00  5.24           C  
ATOM   4129  CG2 VAL B  53     -25.645  -3.488  29.556  1.00  9.99           C  
ATOM   4130  H   VAL B  53     -23.431  -3.997  28.164  1.00 10.02           H  
ATOM   4131  HA  VAL B  53     -23.872  -1.367  27.661  1.00  9.06           H  
ATOM   4132  HB  VAL B  53     -25.823  -1.549  28.962  1.00  8.18           H  
ATOM   4133 HG11 VAL B  53     -27.078  -2.760  27.400  1.00  6.29           H  
ATOM   4134 HG12 VAL B  53     -26.025  -1.819  26.673  1.00  6.29           H  
ATOM   4135 HG13 VAL B  53     -25.736  -3.375  26.813  1.00  6.29           H  
ATOM   4136 HG21 VAL B  53     -26.596  -3.612  29.698  1.00 11.99           H  
ATOM   4137 HG22 VAL B  53     -25.257  -4.297  29.187  1.00 11.99           H  
ATOM   4138 HG23 VAL B  53     -25.211  -3.264  30.394  1.00 11.99           H  
ATOM   4139  N   PRO B  54     -23.239  -0.364  29.866  1.00  6.04           N  
ATOM   4140  CA  PRO B  54     -23.926   0.712  29.190  1.00  7.52           C  
ATOM   4141  C   PRO B  54     -23.103   1.428  28.164  1.00 10.20           C  
ATOM   4142  O   PRO B  54     -21.871   1.336  28.122  1.00  8.83           O  
ATOM   4143  CB  PRO B  54     -24.249   1.668  30.337  1.00  9.19           C  
ATOM   4144  CG  PRO B  54     -23.033   1.540  31.183  1.00  7.11           C  
ATOM   4145  CD  PRO B  54     -22.764   0.057  31.195  1.00  6.33           C  
ATOM   4146  HA  PRO B  54     -24.750   0.395  28.788  1.00  9.02           H  
ATOM   4147  HB2 PRO B  54     -24.353   2.572  30.002  1.00 11.03           H  
ATOM   4148  HB3 PRO B  54     -25.042   1.370  30.810  1.00 11.03           H  
ATOM   4149  HG2 PRO B  54     -22.296   2.024  30.778  1.00  8.54           H  
ATOM   4150  HG3 PRO B  54     -23.217   1.868  32.077  1.00  8.54           H  
ATOM   4151  HD2 PRO B  54     -21.814  -0.116  31.287  1.00  7.60           H  
ATOM   4152  HD3 PRO B  54     -23.277  -0.377  31.894  1.00  7.60           H  
ATOM   4153  N   ALA B  55     -23.804   2.201  27.339  1.00  5.37           N  
ATOM   4154  CA  ALA B  55     -23.179   3.285  26.644  1.00  5.76           C  
ATOM   4155  C   ALA B  55     -23.996   4.533  26.910  1.00  7.43           C  
ATOM   4156  O   ALA B  55     -25.113   4.490  27.464  1.00  9.55           O  
ATOM   4157  CB  ALA B  55     -23.078   3.019  25.139  1.00  5.95           C  
ATOM   4158  H   ALA B  55     -24.642   2.108  27.173  1.00  6.45           H  
ATOM   4159  HA  ALA B  55     -22.285   3.422  26.993  1.00  6.91           H  
ATOM   4160  HB1 ALA B  55     -22.650   3.777  24.712  1.00  7.15           H  
ATOM   4161  HB2 ALA B  55     -22.552   2.217  24.995  1.00  7.15           H  
ATOM   4162  HB3 ALA B  55     -23.971   2.897  24.780  1.00  7.15           H  
ATOM   4163  N   ALA B  56     -23.467   5.649  26.473  1.00  9.29           N  
ATOM   4164  CA  ALA B  56     -24.178   6.921  26.658  1.00  7.73           C  
ATOM   4165  C   ALA B  56     -23.895   7.904  25.532  1.00  8.62           C  
ATOM   4166  O   ALA B  56     -22.833   7.897  24.915  1.00  8.18           O  
ATOM   4167  CB  ALA B  56     -23.841   7.539  28.002  1.00  8.41           C  
ATOM   4168  H   ALA B  56     -22.710   5.713  26.069  1.00 11.15           H  
ATOM   4169  HA  ALA B  56     -25.131   6.742  26.653  1.00  9.28           H  
ATOM   4170  HB1 ALA B  56     -24.324   8.375  28.095  1.00 10.09           H  
ATOM   4171  HB2 ALA B  56     -24.103   6.925  28.706  1.00 10.09           H  
ATOM   4172  HB3 ALA B  56     -22.885   7.702  28.044  1.00 10.09           H  
ATOM   4173  N   VAL B  57     -24.921   8.703  25.248  1.00  6.69           N  
ATOM   4174  CA  VAL B  57     -24.814   9.824  24.304  1.00  7.85           C  
ATOM   4175  C   VAL B  57     -25.235  11.082  25.030  1.00 11.75           C  
ATOM   4176  O   VAL B  57     -26.300  11.126  25.662  1.00 13.03           O  
ATOM   4177  CB  VAL B  57     -25.702   9.636  23.030  1.00  7.47           C  
ATOM   4178  CG1 VAL B  57     -25.474  10.778  22.080  1.00 13.51           C  
ATOM   4179  CG2 VAL B  57     -25.425   8.324  22.399  1.00 12.10           C  
ATOM   4180  H   VAL B  57     -25.704   8.618  25.593  1.00  8.03           H  
ATOM   4181  HA  VAL B  57     -23.891   9.924  24.024  1.00  9.42           H  
ATOM   4182  HB  VAL B  57     -26.635   9.648  23.293  1.00  8.96           H  
ATOM   4183 HG11 VAL B  57     -26.028  10.651  21.295  1.00 16.21           H  
ATOM   4184 HG12 VAL B  57     -25.711  11.608  22.522  1.00 16.21           H  
ATOM   4185 HG13 VAL B  57     -24.538  10.794  21.825  1.00 16.21           H  
ATOM   4186 HG21 VAL B  57     -25.985   8.228  21.612  1.00 14.51           H  
ATOM   4187 HG22 VAL B  57     -24.489   8.287  22.146  1.00 14.51           H  
ATOM   4188 HG23 VAL B  57     -25.624   7.619  23.035  1.00 14.51           H  
ATOM   4189  N   ASP B  58     -24.378  12.091  24.997  1.00  9.65           N  
ATOM   4190  CA  ASP B  58     -24.657  13.365  25.636  1.00  7.53           C  
ATOM   4191  C   ASP B  58     -24.200  14.430  24.656  1.00 10.81           C  
ATOM   4192  O   ASP B  58     -22.997  14.637  24.475  1.00 13.51           O  
ATOM   4193  CB  ASP B  58     -23.917  13.514  26.957  1.00 11.37           C  
ATOM   4194  CG  ASP B  58     -24.479  14.596  27.838  1.00 14.56           C  
ATOM   4195  OD1 ASP B  58     -25.632  15.065  27.610  1.00 14.48           O  
ATOM   4196  OD2 ASP B  58     -23.779  14.947  28.818  1.00 14.44           O1-
ATOM   4197  H   ASP B  58     -23.615  12.061  24.602  1.00 11.58           H  
ATOM   4198  HA  ASP B  58     -25.610  13.461  25.790  1.00  9.04           H  
ATOM   4199  HB2 ASP B  58     -23.972  12.676  27.443  1.00 13.64           H  
ATOM   4200  HB3 ASP B  58     -22.989  13.729  26.775  1.00 13.64           H  
ATOM   4201  N   GLY B  59     -25.154  15.095  24.004  1.00 17.96           N  
ATOM   4202  CA  GLY B  59     -24.803  16.043  22.961  1.00 20.70           C  
ATOM   4203  C   GLY B  59     -24.070  15.331  21.842  1.00 12.62           C  
ATOM   4204  O   GLY B  59     -24.541  14.291  21.347  1.00 14.35           O  
ATOM   4205  H   GLY B  59     -25.998  15.013  24.146  1.00 21.55           H  
ATOM   4206  HA2 GLY B  59     -25.605  16.453  22.602  1.00 24.84           H  
ATOM   4207  HA3 GLY B  59     -24.229  16.736  23.323  1.00 24.84           H  
ATOM   4208  N   ASP B  60     -22.899  15.834  21.462  1.00 15.28           N  
ATOM   4209  CA  ASP B  60     -22.172  15.203  20.362  1.00 20.46           C  
ATOM   4210  C   ASP B  60     -21.208  14.112  20.852  1.00 17.03           C  
ATOM   4211  O   ASP B  60     -20.421  13.556  20.081  1.00 16.76           O  
ATOM   4212  CB  ASP B  60     -21.413  16.260  19.531  1.00 26.31           C  
ATOM   4213  CG  ASP B  60     -20.408  17.064  20.336  1.00 35.75           C  
ATOM   4214  OD1 ASP B  60     -19.996  16.645  21.440  1.00 28.97           O  
ATOM   4215  OD2 ASP B  60     -20.001  18.142  19.839  1.00 47.19           O1-
ATOM   4216  H   ASP B  60     -22.513  16.518  21.812  1.00 18.34           H  
ATOM   4217  HA  ASP B  60     -22.815  14.779  19.774  1.00 24.56           H  
ATOM   4218  HB2 ASP B  60     -20.932  15.811  18.818  1.00 31.57           H  
ATOM   4219  HB3 ASP B  60     -22.056  16.881  19.153  1.00 31.57           H  
ATOM   4220  N   LEU B  61     -21.306  13.755  22.117  1.00 12.71           N  
ATOM   4221  CA  LEU B  61     -20.330  12.845  22.718  1.00  9.56           C  
ATOM   4222  C   LEU B  61     -20.963  11.486  22.870  1.00 14.37           C  
ATOM   4223  O   LEU B  61     -22.050  11.388  23.458  1.00 13.56           O  
ATOM   4224  CB  LEU B  61     -19.916  13.404  24.089  1.00 13.60           C  
ATOM   4225  CG  LEU B  61     -18.572  13.311  24.720  1.00 32.06           C  
ATOM   4226  CD1 LEU B  61     -17.539  13.892  23.779  1.00 27.95           C  
ATOM   4227  CD2 LEU B  61     -18.687  14.140  26.021  1.00 21.10           C  
ATOM   4228  H   LEU B  61     -21.923  14.021  22.655  1.00 15.25           H  
ATOM   4229  HA  LEU B  61     -19.546  12.771  22.152  1.00 11.47           H  
ATOM   4230  HB2 LEU B  61     -20.110  14.354  24.056  1.00 16.32           H  
ATOM   4231  HB3 LEU B  61     -20.521  13.002  24.732  1.00 16.32           H  
ATOM   4232  HG  LEU B  61     -18.350  12.390  24.932  1.00 38.47           H  
ATOM   4233 HD11 LEU B  61     -16.664  13.830  24.194  1.00 33.54           H  
ATOM   4234 HD12 LEU B  61     -17.549  13.389  22.950  1.00 33.54           H  
ATOM   4235 HD13 LEU B  61     -17.758  14.821  23.606  1.00 33.54           H  
ATOM   4236 HD21 LEU B  61     -17.835  14.120  26.484  1.00 25.32           H  
ATOM   4237 HD22 LEU B  61     -18.918  15.054  25.792  1.00 25.32           H  
ATOM   4238 HD23 LEU B  61     -19.378  13.754  26.581  1.00 25.32           H  
ATOM   4239  N   LYS B  62     -20.290  10.430  22.411  1.00  9.71           N  
ATOM   4240  CA  LYS B  62     -20.728   9.086  22.727  1.00  8.73           C  
ATOM   4241  C   LYS B  62     -19.610   8.378  23.489  1.00  9.17           C  
ATOM   4242  O   LYS B  62     -18.428   8.494  23.173  1.00  9.84           O  
ATOM   4243  CB  LYS B  62     -21.174   8.299  21.499  1.00 17.75           C  
ATOM   4244  CG  LYS B  62     -20.112   7.953  20.559  1.00 15.26           C  
ATOM   4245  CD  LYS B  62     -20.676   7.088  19.413  1.00 20.53           C  
ATOM   4246  CE  LYS B  62     -19.602   6.860  18.357  1.00 19.01           C  
ATOM   4247  NZ  LYS B  62     -20.146   5.997  17.210  1.00 22.79           N1+
ATOM   4248  H   LYS B  62     -19.585  10.470  21.921  1.00 11.65           H  
ATOM   4249  HA  LYS B  62     -21.491   9.146  23.323  1.00 10.48           H  
ATOM   4250  HB2 LYS B  62     -21.581   7.470  21.797  1.00 21.30           H  
ATOM   4251  HB3 LYS B  62     -21.830   8.827  21.017  1.00 21.30           H  
ATOM   4252  HG2 LYS B  62     -19.740   8.764  20.178  1.00 18.31           H  
ATOM   4253  HG3 LYS B  62     -19.425   7.446  21.018  1.00 18.31           H  
ATOM   4254  HD2 LYS B  62     -20.953   6.227  19.762  1.00 24.64           H  
ATOM   4255  HD3 LYS B  62     -21.424   7.545  18.998  1.00 24.64           H  
ATOM   4256  HE2 LYS B  62     -19.322   7.714  17.991  1.00 22.81           H  
ATOM   4257  HE3 LYS B  62     -18.848   6.399  18.757  1.00 22.81           H  
ATOM   4258  HZ1 LYS B  62     -19.511   5.870  16.598  1.00 27.34           H  
ATOM   4259  HZ2 LYS B  62     -20.409   5.206  17.523  1.00 27.34           H  
ATOM   4260  HZ3 LYS B  62     -20.839   6.402  16.827  1.00 27.34           H  
ATOM   4261  N   LEU B  63     -20.043   7.680  24.529  1.00  6.78           N  
ATOM   4262  CA  LEU B  63     -19.160   7.144  25.561  1.00  7.15           C  
ATOM   4263  C   LEU B  63     -19.557   5.725  25.872  1.00  9.45           C  
ATOM   4264  O   LEU B  63     -20.731   5.340  25.737  1.00  7.19           O  
ATOM   4265  CB  LEU B  63     -19.220   8.021  26.823  1.00  7.53           C  
ATOM   4266  CG  LEU B  63     -18.909   9.496  26.636  1.00  6.69           C  
ATOM   4267  CD1 LEU B  63     -19.198  10.161  27.948  1.00 12.41           C  
ATOM   4268  CD2 LEU B  63     -17.457   9.699  26.201  1.00  8.89           C  
ATOM   4269  H   LEU B  63     -20.872   7.497  24.664  1.00  8.14           H  
ATOM   4270  HA  LEU B  63     -18.247   7.142  25.233  1.00  8.58           H  
ATOM   4271  HB2 LEU B  63     -20.114   7.960  27.194  1.00  9.04           H  
ATOM   4272  HB3 LEU B  63     -18.582   7.672  27.466  1.00  9.04           H  
ATOM   4273  HG  LEU B  63     -19.494   9.871  25.960  1.00  8.03           H  
ATOM   4274 HD11 LEU B  63     -19.011  11.109  27.869  1.00 14.89           H  
ATOM   4275 HD12 LEU B  63     -20.132  10.025  28.172  1.00 14.89           H  
ATOM   4276 HD13 LEU B  63     -18.633   9.767  28.632  1.00 14.89           H  
ATOM   4277 HD21 LEU B  63     -17.292  10.649  26.091  1.00 10.67           H  
ATOM   4278 HD22 LEU B  63     -16.870   9.338  26.884  1.00 10.67           H  
ATOM   4279 HD23 LEU B  63     -17.312   9.237  25.361  1.00 10.67           H  
ATOM   4280  N   PHE B  64     -18.601   4.947  26.374  1.00  6.68           N  
ATOM   4281  CA  PHE B  64     -18.899   3.628  26.929  1.00  3.38           C  
ATOM   4282  C   PHE B  64     -17.874   3.363  28.023  1.00  3.52           C  
ATOM   4283  O   PHE B  64     -16.959   4.175  28.221  1.00  5.69           O  
ATOM   4284  CB  PHE B  64     -18.941   2.495  25.880  1.00  5.94           C  
ATOM   4285  CG  PHE B  64     -17.658   2.282  25.172  1.00  6.03           C  
ATOM   4286  CD1 PHE B  64     -17.292   3.105  24.095  1.00  6.96           C  
ATOM   4287  CD2 PHE B  64     -16.841   1.248  25.539  1.00  7.87           C  
ATOM   4288  CE1 PHE B  64     -16.054   2.918  23.450  1.00  6.57           C  
ATOM   4289  CE2 PHE B  64     -15.622   1.032  24.882  1.00  5.95           C  
ATOM   4290  CZ  PHE B  64     -15.244   1.850  23.840  1.00  6.55           C  
ATOM   4291  H   PHE B  64     -17.769   5.160  26.405  1.00  8.01           H  
ATOM   4292  HA  PHE B  64     -19.772   3.664  27.351  1.00  4.06           H  
ATOM   4293  HB2 PHE B  64     -19.175   1.666  26.326  1.00  7.13           H  
ATOM   4294  HB3 PHE B  64     -19.614   2.711  25.215  1.00  7.13           H  
ATOM   4295  HD1 PHE B  64     -17.839   3.815  23.849  1.00  8.35           H  
ATOM   4296  HD2 PHE B  64     -17.088   0.694  26.244  1.00  9.45           H  
ATOM   4297  HE1 PHE B  64     -15.807   3.461  22.737  1.00  7.89           H  
ATOM   4298  HE2 PHE B  64     -15.070   0.332  25.146  1.00  7.14           H  
ATOM   4299  HZ  PHE B  64     -14.433   1.704  23.409  1.00  7.86           H  
ATOM   4300  N   GLU B  65     -18.014   2.208  28.673  1.00  5.43           N  
ATOM   4301  CA  GLU B  65     -17.377   1.811  29.943  1.00  4.89           C  
ATOM   4302  C   GLU B  65     -18.022   2.586  31.092  1.00  4.02           C  
ATOM   4303  O   GLU B  65     -17.923   3.828  31.216  1.00  4.78           O  
ATOM   4304  CB  GLU B  65     -15.858   1.989  29.942  1.00  3.72           C  
ATOM   4305  CG  GLU B  65     -15.122   0.903  29.143  1.00  5.37           C  
ATOM   4306  CD  GLU B  65     -15.183  -0.472  29.816  1.00 10.46           C  
ATOM   4307  OE1 GLU B  65     -15.251  -0.548  31.071  1.00 11.29           O  
ATOM   4308  OE2 GLU B  65     -15.154  -1.508  29.114  1.00 13.86           O1-
ATOM   4309  H   GLU B  65     -18.519   1.581  28.371  1.00  6.51           H  
ATOM   4310  HA  GLU B  65     -17.556   0.870  30.092  1.00  5.87           H  
ATOM   4311  HB2 GLU B  65     -15.642   2.849  29.547  1.00  4.47           H  
ATOM   4312  HB3 GLU B  65     -15.536   1.956  30.857  1.00  4.47           H  
ATOM   4313  HG2 GLU B  65     -15.528   0.826  28.265  1.00  6.44           H  
ATOM   4314  HG3 GLU B  65     -14.188   1.153  29.055  1.00  6.44           H  
ATOM   4315  N   SER B  66     -18.665   1.841  31.966  1.00  5.08           N  
ATOM   4316  CA  SER B  66     -19.431   2.466  33.063  1.00  5.87           C  
ATOM   4317  C   SER B  66     -18.639   3.438  33.921  1.00  6.94           C  
ATOM   4318  O   SER B  66     -19.136   4.489  34.287  1.00  4.41           O  
ATOM   4319  CB  SER B  66     -20.017   1.369  33.947  1.00  5.71           C  
ATOM   4320  OG  SER B  66     -19.020   0.681  34.648  1.00  6.16           O  
ATOM   4321  H   SER B  66     -18.685   0.981  31.960  1.00  6.10           H  
ATOM   4322  HA  SER B  66     -20.173   2.958  32.678  1.00  7.05           H  
ATOM   4323  HB2 SER B  66     -20.626   1.773  34.585  1.00  6.85           H  
ATOM   4324  HB3 SER B  66     -20.498   0.739  33.387  1.00  6.85           H  
ATOM   4325  HG  SER B  66     -18.485   0.323  34.108  1.00  7.39           H  
ATOM   4326  N   ARG B  67     -17.372   3.151  34.203  1.00  5.01           N  
ATOM   4327  CA  ARG B  67     -16.654   4.036  35.105  1.00  5.24           C  
ATOM   4328  C   ARG B  67     -16.223   5.303  34.390  1.00  6.44           C  
ATOM   4329  O   ARG B  67     -15.966   6.330  35.022  1.00  7.07           O  
ATOM   4330  CB  ARG B  67     -15.451   3.327  35.696  1.00  5.10           C  
ATOM   4331  CG  ARG B  67     -15.861   2.146  36.550  1.00  5.98           C  
ATOM   4332  CD  ARG B  67     -14.718   1.189  36.891  1.00  5.85           C  
ATOM   4333  NE  ARG B  67     -15.188   0.001  37.636  1.00  5.56           N  
ATOM   4334  CZ  ARG B  67     -15.770  -1.045  37.058  1.00 10.15           C  
ATOM   4335  NH1 ARG B  67     -15.969  -1.007  35.754  1.00  6.60           N1+
ATOM   4336  NH2 ARG B  67     -16.176  -2.112  37.787  1.00  9.57           N  
ATOM   4337  H   ARG B  67     -16.925   2.481  33.900  1.00  6.01           H  
ATOM   4338  HA  ARG B  67     -17.242   4.288  35.835  1.00  6.28           H  
ATOM   4339  HB2 ARG B  67     -14.888   3.001  34.976  1.00  6.12           H  
ATOM   4340  HB3 ARG B  67     -14.957   3.948  36.253  1.00  6.12           H  
ATOM   4341  HG2 ARG B  67     -16.227   2.478  37.385  1.00  7.18           H  
ATOM   4342  HG3 ARG B  67     -16.538   1.639  36.075  1.00  7.18           H  
ATOM   4343  HD2 ARG B  67     -14.302   0.885  36.070  1.00  7.02           H  
ATOM   4344  HD3 ARG B  67     -14.069   1.653  37.443  1.00  7.02           H  
ATOM   4345  HE  ARG B  67     -14.966  -0.069  38.464  1.00  6.67           H  
ATOM   4346 HH11 ARG B  67     -15.708  -0.325  35.299  1.00  7.92           H  
ATOM   4347 HH12 ARG B  67     -16.348  -1.669  35.357  1.00  7.92           H  
ATOM   4348 HH21 ARG B  67     -16.048  -2.124  38.638  1.00 11.48           H  
ATOM   4349 HH22 ARG B  67     -16.560  -2.777  37.400  1.00 11.48           H  
ATOM   4350  N   ALA B  68     -16.072   5.212  33.069  1.00  6.13           N  
ATOM   4351  CA  ALA B  68     -15.729   6.403  32.282  1.00  5.23           C  
ATOM   4352  C   ALA B  68     -16.947   7.292  32.190  1.00  4.43           C  
ATOM   4353  O   ALA B  68     -16.815   8.517  32.303  1.00  9.25           O  
ATOM   4354  CB  ALA B  68     -15.247   6.043  30.898  1.00  5.39           C  
ATOM   4355  H   ALA B  68     -16.160   4.490  32.610  1.00  7.36           H  
ATOM   4356  HA  ALA B  68     -15.025   6.895  32.733  1.00  6.27           H  
ATOM   4357  HB1 ALA B  68     -15.033   6.858  30.417  1.00  6.47           H  
ATOM   4358  HB2 ALA B  68     -14.456   5.487  30.975  1.00  6.47           H  
ATOM   4359  HB3 ALA B  68     -15.949   5.560  30.435  1.00  6.47           H  
ATOM   4360  N   ILE B  69     -18.109   6.687  31.909  1.00  5.87           N  
ATOM   4361  CA  ILE B  69     -19.346   7.489  31.822  1.00  3.95           C  
ATOM   4362  C   ILE B  69     -19.594   8.130  33.175  1.00  7.93           C  
ATOM   4363  O   ILE B  69     -19.871   9.330  33.264  1.00  5.76           O  
ATOM   4364  CB  ILE B  69     -20.623   6.676  31.371  1.00  6.31           C  
ATOM   4365  CG1 ILE B  69     -20.369   5.947  30.049  1.00  7.24           C  
ATOM   4366  CG2 ILE B  69     -21.821   7.616  31.273  1.00  8.99           C  
ATOM   4367  CD1 ILE B  69     -21.296   4.800  29.769  1.00  7.86           C  
ATOM   4368  H   ILE B  69     -18.210   5.844  31.769  1.00  7.05           H  
ATOM   4369  HA  ILE B  69     -19.209   8.201  31.178  1.00  4.74           H  
ATOM   4370  HB  ILE B  69     -20.814   6.012  32.051  1.00  7.57           H  
ATOM   4371 HG12 ILE B  69     -20.462   6.583  29.323  1.00  8.69           H  
ATOM   4372 HG13 ILE B  69     -19.465   5.596  30.060  1.00  8.69           H  
ATOM   4373 HG21 ILE B  69     -22.599   7.107  30.995  1.00 10.79           H  
ATOM   4374 HG22 ILE B  69     -21.980   8.016  32.142  1.00 10.79           H  
ATOM   4375 HG23 ILE B  69     -21.627   8.307  30.620  1.00 10.79           H  
ATOM   4376 HD11 ILE B  69     -21.058   4.404  28.916  1.00  9.43           H  
ATOM   4377 HD12 ILE B  69     -21.207   4.142  30.476  1.00  9.43           H  
ATOM   4378 HD13 ILE B  69     -22.207   5.132  29.738  1.00  9.43           H  
ATOM   4379  N   SER B  70     -19.414   7.342  34.226  1.00  5.43           N  
ATOM   4380  CA  SER B  70     -19.583   7.872  35.590  1.00  4.98           C  
ATOM   4381  C   SER B  70     -18.686   9.066  35.883  1.00  5.75           C  
ATOM   4382  O   SER B  70     -19.151  10.100  36.358  1.00  6.55           O  
ATOM   4383  CB  SER B  70     -19.293   6.769  36.592  1.00  5.93           C  
ATOM   4384  OG  SER B  70     -19.386   7.293  37.907  1.00  6.88           O  
ATOM   4385  H   SER B  70     -19.198   6.511  34.188  1.00  6.51           H  
ATOM   4386  HA  SER B  70     -20.504   8.152  35.709  1.00  5.98           H  
ATOM   4387  HB2 SER B  70     -19.945   6.058  36.484  1.00  7.12           H  
ATOM   4388  HB3 SER B  70     -18.397   6.429  36.445  1.00  7.12           H  
ATOM   4389  HG  SER B  70     -19.227   6.690  38.469  1.00  8.26           H  
ATOM   4390  N   GLN B  71     -17.381   8.941  35.617  0.39  6.66           N  
ATOM   4392  CA  GLN B  71     -16.463  10.038  35.928  0.39  6.58           C  
ATOM   4394  C   GLN B  71     -16.732  11.234  35.004  0.39  5.93           C  
ATOM   4396  O   GLN B  71     -16.581  12.392  35.433  0.39  9.23           O  
ATOM   4398  CB  GLN B  71     -14.982   9.611  35.829  0.39  6.22           C  
ATOM   4400  CG  GLN B  71     -13.996  10.726  36.278  0.39 12.32           C  
ATOM   4402  CD  GLN B  71     -12.515  10.289  36.386  0.39 10.34           C  
ATOM   4404  NE2 GLN B  71     -12.300   8.987  36.528  0.39  7.89           N  
ATOM   4406  OE1 GLN B  71     -11.579  11.124  36.354  0.39  9.14           O  
ATOM   4408  H   GLN B  71     -17.012   8.248  35.265  0.39  7.99           H  
ATOM   4410  HA  GLN B  71     -16.624  10.328  36.840  0.39  7.90           H  
ATOM   4412  HB2 GLN B  71     -14.838   8.838  36.397  0.39  7.46           H  
ATOM   4414  HB3 GLN B  71     -14.780   9.386  34.907  0.39  7.46           H  
ATOM   4416  HG2 GLN B  71     -14.040  11.453  35.637  0.39 14.78           H  
ATOM   4418  HG3 GLN B  71     -14.271  11.047  37.152  0.39 14.78           H  
ATOM   4420 HE21 GLN B  71     -12.965   8.441  36.555  0.39  9.47           H  
ATOM   4422 HE22 GLN B  71     -11.496   8.688  36.593  0.39  9.47           H  
ATOM   4424  N   TYR B  72     -17.152  10.974  33.764  1.00  8.56           N  
ATOM   4425  CA  TYR B  72     -17.562  12.062  32.872  1.00  9.52           C  
ATOM   4426  C   TYR B  72     -18.759  12.836  33.482  1.00  8.24           C  
ATOM   4427  O   TYR B  72     -18.720  14.059  33.541  1.00 10.24           O  
ATOM   4428  CB  TYR B  72     -17.928  11.549  31.472  1.00  7.41           C  
ATOM   4429  CG  TYR B  72     -18.803  12.526  30.725  1.00  6.65           C  
ATOM   4430  CD1 TYR B  72     -18.266  13.648  30.119  1.00 11.16           C  
ATOM   4431  CD2 TYR B  72     -20.173  12.336  30.687  1.00  8.31           C  
ATOM   4432  CE1 TYR B  72     -19.081  14.535  29.440  1.00  9.25           C  
ATOM   4433  CE2 TYR B  72     -21.004  13.211  30.011  1.00 10.21           C  
ATOM   4434  CZ  TYR B  72     -20.455  14.318  29.398  1.00 11.30           C  
ATOM   4435  OH  TYR B  72     -21.301  15.179  28.747  1.00 13.32           O  
ATOM   4436  H   TYR B  72     -17.209  10.189  33.418  0.39 10.28           H  
ATOM   4438  HA  TYR B  72     -16.823  12.683  32.776  1.00 11.42           H  
ATOM   4439  HB2 TYR B  72     -17.115  11.417  30.958  1.00  8.89           H  
ATOM   4440  HB3 TYR B  72     -18.411  10.712  31.555  1.00  8.89           H  
ATOM   4441  HD1 TYR B  72     -17.347  13.790  30.142  1.00 13.39           H  
ATOM   4442  HD2 TYR B  72     -20.539  11.586  31.097  1.00  9.97           H  
ATOM   4443  HE1 TYR B  72     -18.714  15.282  29.027  1.00 11.10           H  
ATOM   4444  HE2 TYR B  72     -21.923  13.065  29.987  1.00 12.25           H  
ATOM   4445  HH  TYR B  72     -22.093  14.908  28.813  1.00 15.98           H  
ATOM   4446  N   VAL B  73     -19.770  12.137  33.979  1.00  5.78           N  
ATOM   4447  CA  VAL B  73     -20.928  12.827  34.554  1.00  7.89           C  
ATOM   4448  C   VAL B  73     -20.505  13.659  35.768  1.00  9.73           C  
ATOM   4449  O   VAL B  73     -20.964  14.778  35.971  1.00  9.50           O  
ATOM   4450  CB  VAL B  73     -22.006  11.839  34.917  1.00  8.49           C  
ATOM   4451  CG1 VAL B  73     -23.145  12.495  35.765  1.00 10.77           C  
ATOM   4452  CG2 VAL B  73     -22.585  11.186  33.655  1.00 10.41           C  
ATOM   4453  H   VAL B  73     -19.816  11.278  33.998  1.00  6.94           H  
ATOM   4454  HA  VAL B  73     -21.293  13.434  33.891  1.00  9.46           H  
ATOM   4455  HB  VAL B  73     -21.610  11.135  35.454  1.00 10.19           H  
ATOM   4456 HG11 VAL B  73     -23.811  11.822  35.972  1.00 12.92           H  
ATOM   4457 HG12 VAL B  73     -22.764  12.848  36.584  1.00 12.92           H  
ATOM   4458 HG13 VAL B  73     -23.547  13.213  35.251  1.00 12.92           H  
ATOM   4459 HG21 VAL B  73     -23.275  10.556  33.915  1.00 12.49           H  
ATOM   4460 HG22 VAL B  73     -22.963  11.876  33.088  1.00 12.49           H  
ATOM   4461 HG23 VAL B  73     -21.874  10.724  33.185  1.00 12.49           H  
ATOM   4462  N   ALA B  74     -19.622  13.100  36.582  1.00  7.62           N  
ATOM   4463  CA  ALA B  74     -19.235  13.770  37.816  1.00  9.07           C  
ATOM   4464  C   ALA B  74     -18.429  15.046  37.557  1.00 10.28           C  
ATOM   4465  O   ALA B  74     -18.524  15.998  38.355  1.00 13.90           O  
ATOM   4466  CB  ALA B  74     -18.457  12.831  38.697  1.00  8.23           C  
ATOM   4467  H   ALA B  74     -19.236  12.344  36.446  1.00  9.14           H  
ATOM   4468  HA  ALA B  74     -20.039  14.024  38.296  1.00 10.89           H  
ATOM   4469  HB1 ALA B  74     -18.209  13.295  39.512  1.00  9.87           H  
ATOM   4470  HB2 ALA B  74     -19.013  12.064  38.908  1.00  9.87           H  
ATOM   4471  HB3 ALA B  74     -17.661  12.542  38.224  1.00  9.87           H  
ATOM   4472  N   HIS B  75     -17.596  15.052  36.495  1.00  7.75           N  
ATOM   4473  CA  HIS B  75     -16.831  16.231  36.080  1.00 10.03           C  
ATOM   4474  C   HIS B  75     -17.659  17.220  35.302  1.00 10.77           C  
ATOM   4475  O   HIS B  75     -17.654  18.419  35.620  1.00 13.04           O  
ATOM   4476  CB  HIS B  75     -15.594  15.853  35.207  1.00 10.19           C  
ATOM   4477  CG  HIS B  75     -14.458  15.271  35.998  1.00 23.08           C  
ATOM   4478  CD2 HIS B  75     -13.665  15.822  36.946  1.00 23.01           C  
ATOM   4479  ND1 HIS B  75     -14.057  13.955  35.885  1.00 35.75           N  
ATOM   4480  CE1 HIS B  75     -13.042  13.736  36.706  1.00 28.22           C  
ATOM   4481  NE2 HIS B  75     -12.794  14.848  37.370  1.00 30.48           N  
ATOM   4482  H   HIS B  75     -17.461  14.367  35.993  1.00  9.30           H  
ATOM   4483  HA  HIS B  75     -16.504  16.682  36.874  1.00 12.04           H  
ATOM   4484  HB2 HIS B  75     -15.865  15.196  34.548  1.00 12.23           H  
ATOM   4485  HB3 HIS B  75     -15.269  16.651  34.763  1.00 12.23           H  
ATOM   4486  HD1 HIS B  75     -14.396  13.376  35.347  1.00 42.90           H  
ATOM   4487  HD2 HIS B  75     -13.698  16.701  37.248  1.00 27.61           H  
ATOM   4488  HE1 HIS B  75     -12.594  12.928  36.813  1.00 33.86           H  
ATOM   4489  N   GLN B  76     -18.369  16.713  34.293  1.00 13.06           N  
ATOM   4490  CA  GLN B  76     -19.088  17.564  33.343  1.00 12.05           C  
ATOM   4491  C   GLN B  76     -20.205  18.341  34.066  1.00 13.28           C  
ATOM   4492  O   GLN B  76     -20.494  19.479  33.723  1.00 17.85           O  
ATOM   4493  CB  GLN B  76     -19.664  16.735  32.198  1.00  9.83           C  
ATOM   4494  CG  GLN B  76     -20.049  17.589  30.956  1.00 14.94           C  
ATOM   4495  CD  GLN B  76     -18.845  18.111  30.195  1.00 14.70           C  
ATOM   4496  NE2 GLN B  76     -19.113  18.918  29.211  1.00 21.61           N  
ATOM   4497  OE1 GLN B  76     -17.682  17.789  30.494  1.00 13.57           O  
ATOM   4498  H   GLN B  76     -18.451  15.872  34.136  1.00 15.68           H  
ATOM   4499  HA  GLN B  76     -18.470  18.209  32.966  1.00 14.46           H  
ATOM   4500  HB2 GLN B  76     -19.003  16.082  31.918  1.00 11.79           H  
ATOM   4501  HB3 GLN B  76     -20.464  16.283  32.509  1.00 11.79           H  
ATOM   4502  HG2 GLN B  76     -20.573  17.043  30.349  1.00 17.93           H  
ATOM   4503  HG3 GLN B  76     -20.572  18.352  31.249  1.00 17.93           H  
ATOM   4504 HE21 GLN B  76     -19.929  19.121  29.031  1.00 25.94           H  
ATOM   4505 HE22 GLN B  76     -18.474  19.249  28.740  1.00 25.94           H  
ATOM   4506  N   TYR B  77     -20.777  17.744  35.101  1.00 11.22           N  
ATOM   4507  CA  TYR B  77     -21.888  18.335  35.826  1.00 11.33           C  
ATOM   4508  C   TYR B  77     -21.519  18.592  37.293  1.00 13.38           C  
ATOM   4509  O   TYR B  77     -22.374  18.549  38.193  1.00 12.55           O  
ATOM   4510  CB  TYR B  77     -23.111  17.452  35.699  1.00  9.94           C  
ATOM   4511  CG  TYR B  77     -23.585  17.281  34.284  1.00 15.78           C  
ATOM   4512  CD1 TYR B  77     -24.360  18.233  33.680  1.00 16.67           C  
ATOM   4513  CD2 TYR B  77     -23.227  16.160  33.543  1.00 13.68           C  
ATOM   4514  CE1 TYR B  77     -24.809  18.068  32.372  1.00 23.61           C  
ATOM   4515  CE2 TYR B  77     -23.658  15.988  32.238  1.00 14.43           C  
ATOM   4516  CZ  TYR B  77     -24.434  16.942  31.651  1.00 20.89           C  
ATOM   4517  OH  TYR B  77     -24.847  16.737  30.348  1.00 19.89           O  
ATOM   4518  H   TYR B  77     -20.533  16.978  35.409  1.00 13.46           H  
ATOM   4519  HA  TYR B  77     -22.100  19.191  35.422  1.00 13.60           H  
ATOM   4520  HB2 TYR B  77     -22.900  16.573  36.050  1.00 11.92           H  
ATOM   4521  HB3 TYR B  77     -23.836  17.846  36.209  1.00 11.92           H  
ATOM   4522  HD1 TYR B  77     -24.613  18.989  34.159  1.00 20.01           H  
ATOM   4523  HD2 TYR B  77     -22.696  15.505  33.936  1.00 16.42           H  
ATOM   4524  HE1 TYR B  77     -25.336  18.722  31.974  1.00 28.34           H  
ATOM   4525  HE2 TYR B  77     -23.410  15.229  31.760  1.00 17.31           H  
ATOM   4526  HH  TYR B  77     -24.534  16.013  30.058  1.00 23.87           H  
ATOM   4527  N   ALA B  78     -20.246  18.858  37.517  1.00 11.31           N  
ATOM   4528  CA  ALA B  78     -19.665  18.940  38.861  1.00  9.68           C  
ATOM   4529  C   ALA B  78     -20.465  19.858  39.793  1.00 15.84           C  
ATOM   4530  O   ALA B  78     -20.656  19.544  40.976  1.00 14.51           O  
ATOM   4531  CB  ALA B  78     -18.212  19.415  38.788  1.00 17.85           C  
ATOM   4532  H   ALA B  78     -19.674  19.000  36.891  1.00 13.57           H  
ATOM   4533  HA  ALA B  78     -19.665  18.053  39.253  1.00 11.61           H  
ATOM   4534  HB1 ALA B  78     -17.850  19.461  39.687  1.00 21.42           H  
ATOM   4535  HB2 ALA B  78     -17.701  18.784  38.257  1.00 21.42           H  
ATOM   4536  HB3 ALA B  78     -18.187  20.292  38.375  1.00 21.42           H  
ATOM   4537  N   SER B  79     -20.936  20.987  39.275  1.00 14.83           N  
ATOM   4538  CA  SER B  79     -21.588  21.967  40.153  1.00 19.26           C  
ATOM   4539  C   SER B  79     -22.978  21.541  40.624  1.00 19.35           C  
ATOM   4540  O   SER B  79     -23.490  22.112  41.567  1.00 17.64           O  
ATOM   4541  CB  SER B  79     -21.681  23.325  39.446  1.00 17.74           C  
ATOM   4542  OG  SER B  79     -22.648  23.265  38.424  1.00 21.52           O  
ATOM   4543  H   SER B  79     -20.895  21.210  38.446  1.00 17.79           H  
ATOM   4544  HA  SER B  79     -21.037  22.086  40.943  1.00 23.11           H  
ATOM   4545  HB2 SER B  79     -21.938  24.003  40.089  1.00 21.29           H  
ATOM   4546  HB3 SER B  79     -20.819  23.541  39.057  1.00 21.29           H  
ATOM   4547  HG  SER B  79     -22.437  22.677  37.862  1.00 25.82           H  
ATOM   4548  N   LYS B  80     -23.591  20.545  39.994  1.00 13.86           N  
ATOM   4549  CA  LYS B  80     -24.908  20.082  40.385  1.00 14.52           C  
ATOM   4550  C   LYS B  80     -24.870  18.972  41.423  1.00 16.34           C  
ATOM   4551  O   LYS B  80     -23.979  18.118  41.421  1.00 12.34           O  
ATOM   4552  CB  LYS B  80     -25.666  19.570  39.154  1.00 15.28           C  
ATOM   4553  CG  LYS B  80     -25.887  20.624  38.047  1.00 20.24           C  
ATOM   4554  CD  LYS B  80     -26.322  20.008  36.721  1.00 22.77           C  
ATOM   4555  CE  LYS B  80     -27.553  19.125  36.903  1.00 27.75           C  
ATOM   4556  NZ  LYS B  80     -28.641  19.816  37.669  1.00 33.71           N1+
ATOM   4557  H   LYS B  80     -23.256  20.117  39.327  1.00 16.64           H  
ATOM   4558  HA  LYS B  80     -25.406  20.826  40.758  1.00 17.42           H  
ATOM   4559  HB2 LYS B  80     -25.164  18.837  38.765  1.00 18.34           H  
ATOM   4560  HB3 LYS B  80     -26.538  19.254  39.437  1.00 18.34           H  
ATOM   4561  HG2 LYS B  80     -26.580  21.240  38.332  1.00 24.29           H  
ATOM   4562  HG3 LYS B  80     -25.058  21.103  37.897  1.00 24.29           H  
ATOM   4563  HD2 LYS B  80     -26.543  20.716  36.095  1.00 27.33           H  
ATOM   4564  HD3 LYS B  80     -25.602  19.460  36.370  1.00 27.33           H  
ATOM   4565  HE2 LYS B  80     -27.904  18.886  36.031  1.00 33.30           H  
ATOM   4566  HE3 LYS B  80     -27.301  18.326  37.392  1.00 33.30           H  
ATOM   4567  HZ1 LYS B  80     -29.342  19.274  37.757  1.00 40.45           H  
ATOM   4568  HZ2 LYS B  80     -28.347  20.041  38.478  1.00 40.45           H  
ATOM   4569  HZ3 LYS B  80     -28.896  20.551  37.239  1.00 40.45           H  
ATOM   4570  N   GLY B  81     -25.883  18.932  42.277  1.00 13.83           N  
ATOM   4571  CA  GLY B  81     -26.047  17.795  43.157  1.00 13.33           C  
ATOM   4572  C   GLY B  81     -24.888  17.530  44.083  1.00 15.12           C  
ATOM   4573  O   GLY B  81     -24.206  18.444  44.545  1.00 17.99           O  
ATOM   4574  H   GLY B  81     -26.482  19.544  42.363  1.00 16.60           H  
ATOM   4575  HA2 GLY B  81     -26.837  17.931  43.702  1.00 15.99           H  
ATOM   4576  HA3 GLY B  81     -26.187  17.000  42.620  1.00 15.99           H  
ATOM   4577  N   THR B  82     -24.693  16.247  44.372  1.00 12.80           N  
ATOM   4578  CA  THR B  82     -23.668  15.807  45.298  1.00 11.02           C  
ATOM   4579  C   THR B  82     -22.271  16.114  44.823  1.00 14.68           C  
ATOM   4580  O   THR B  82     -21.927  15.880  43.694  1.00 12.40           O  
ATOM   4581  CB  THR B  82     -23.760  14.263  45.541  1.00 12.60           C  
ATOM   4582  CG2 THR B  82     -22.696  13.840  46.537  1.00 15.82           C  
ATOM   4583  OG1 THR B  82     -25.035  13.939  46.104  1.00 15.36           O  
ATOM   4584  H   THR B  82     -25.154  15.603  44.035  1.00 15.37           H  
ATOM   4585  HA  THR B  82     -23.800  16.253  46.149  1.00 13.22           H  
ATOM   4586  HB  THR B  82     -23.629  13.783  44.709  1.00 15.13           H  
ATOM   4587  HG1 THR B  82     -25.088  13.111  46.236  1.00 18.43           H  
ATOM   4588 HG21 THR B  82     -22.749  12.884  46.692  1.00 18.99           H  
ATOM   4589 HG22 THR B  82     -21.815  14.056  46.192  1.00 18.99           H  
ATOM   4590 HG23 THR B  82     -22.827  14.303  47.379  1.00 18.99           H  
ATOM   4591  N   GLN B  83     -21.413  16.571  45.727  1.00 14.70           N  
ATOM   4592  CA  GLN B  83     -20.016  16.776  45.354  1.00 19.22           C  
ATOM   4593  C   GLN B  83     -19.240  15.442  45.478  1.00 23.88           C  
ATOM   4594  O   GLN B  83     -19.006  14.962  46.567  1.00 25.20           O  
ATOM   4595  CB  GLN B  83     -19.436  17.914  46.200  1.00 21.31           C  
ATOM   4596  CG  GLN B  83     -20.167  19.230  45.932  1.00 26.98           C  
ATOM   4597  CD  GLN B  83     -20.251  19.566  44.416  1.00 34.39           C  
ATOM   4598  NE2 GLN B  83     -21.476  19.567  43.844  1.00 23.93           N  
ATOM   4599  OE1 GLN B  83     -19.215  19.763  43.770  1.00 37.18           O  
ATOM   4600  H   GLN B  83     -21.605  16.766  46.542  1.00 17.64           H  
ATOM   4601  HA  GLN B  83     -19.979  17.052  44.425  1.00 23.07           H  
ATOM   4602  HB2 GLN B  83     -19.534  17.697  47.141  1.00 25.58           H  
ATOM   4603  HB3 GLN B  83     -18.500  18.034  45.978  1.00 25.58           H  
ATOM   4604  HG2 GLN B  83     -21.072  19.166  46.276  1.00 32.38           H  
ATOM   4605  HG3 GLN B  83     -19.694  19.952  46.374  1.00 32.38           H  
ATOM   4606 HE21 GLN B  83     -22.172  19.385  44.317  1.00 28.71           H  
ATOM   4607 HE22 GLN B  83     -21.560  19.748  43.008  1.00 28.71           H  
ATOM   4608  N   LEU B  84     -18.925  14.825  44.337  1.00 20.87           N  
ATOM   4609  CA  LEU B  84     -18.311  13.490  44.295  1.00 16.02           C  
ATOM   4610  C   LEU B  84     -16.795  13.524  44.163  1.00 36.37           C  
ATOM   4611  O   LEU B  84     -16.123  12.466  44.036  1.00 30.09           O  
ATOM   4612  CB  LEU B  84     -18.872  12.677  43.149  1.00 20.15           C  
ATOM   4613  CG  LEU B  84     -20.359  12.418  43.227  1.00 18.84           C  
ATOM   4614  CD1 LEU B  84     -20.787  11.729  41.968  1.00 15.47           C  
ATOM   4615  CD2 LEU B  84     -20.635  11.601  44.458  1.00 13.46           C  
ATOM   4616  H   LEU B  84     -19.060  15.165  43.558  1.00 25.04           H  
ATOM   4617  HA  LEU B  84     -18.524  13.024  45.119  1.00 19.23           H  
ATOM   4618  HB2 LEU B  84     -18.699  13.150  42.320  1.00 24.18           H  
ATOM   4619  HB3 LEU B  84     -18.425  11.816  43.132  1.00 24.18           H  
ATOM   4620  HG  LEU B  84     -20.834  13.261  43.299  1.00 22.61           H  
ATOM   4621 HD11 LEU B  84     -21.741  11.559  42.011  1.00 18.56           H  
ATOM   4622 HD12 LEU B  84     -20.585  12.301  41.211  1.00 18.56           H  
ATOM   4623 HD13 LEU B  84     -20.304  10.891  41.888  1.00 18.56           H  
ATOM   4624 HD21 LEU B  84     -21.588  11.430  44.516  1.00 16.15           H  
ATOM   4625 HD22 LEU B  84     -20.151  10.762  44.395  1.00 16.15           H  
ATOM   4626 HD23 LEU B  84     -20.339  12.096  45.238  1.00 16.15           H  
ATOM   4627  N   GLY B  85     -16.274  14.743  44.211  1.00 33.15           N  
ATOM   4628  CA  GLY B  85     -14.863  14.996  44.076  1.00 35.86           C  
ATOM   4629  C   GLY B  85     -14.395  15.452  45.413  1.00 24.00           C  
ATOM   4630  O   GLY B  85     -15.147  15.427  46.387  1.00 37.60           O  
ATOM   4631  H   GLY B  85     -16.740  15.457  44.326  1.00 39.79           H  
ATOM   4632  HA2 GLY B  85     -14.393  14.186  43.823  1.00 43.03           H  
ATOM   4633  HA3 GLY B  85     -14.700  15.689  43.418  1.00 43.03           H  
ATOM   4634  N   ALA B  86     -13.138  15.857  45.458  1.00 23.16           N  
ATOM   4635  CA  ALA B  86     -12.520  16.286  46.691  1.00 21.83           C  
ATOM   4636  C   ALA B  86     -11.720  17.546  46.398  1.00 30.78           C  
ATOM   4637  O   ALA B  86     -11.399  17.830  45.235  1.00 30.68           O  
ATOM   4638  CB  ALA B  86     -11.620  15.188  47.285  1.00 23.96           C  
ATOM   4639  H   ALA B  86     -12.616  15.892  44.775  1.00 27.79           H  
ATOM   4640  HA  ALA B  86     -13.208  16.503  47.340  1.00 26.20           H  
ATOM   4641  HB1 ALA B  86     -11.226  15.515  48.108  1.00 28.75           H  
ATOM   4642  HB2 ALA B  86     -12.159  14.402  47.464  1.00 28.75           H  
ATOM   4643  HB3 ALA B  86     -10.923  14.973  46.646  1.00 28.75           H  
ATOM   4644  N   ALA B  87     -11.394  18.281  47.460  1.00 41.95           N  
ATOM   4645  CA  ALA B  87     -10.647  19.530  47.340  1.00 48.65           C  
ATOM   4646  C   ALA B  87      -9.157  19.263  47.209  1.00 36.65           C  
ATOM   4647  O   ALA B  87      -8.638  18.271  47.730  1.00 34.03           O  
ATOM   4648  CB  ALA B  87     -10.909  20.448  48.561  1.00 40.90           C  
ATOM   4649  H   ALA B  87     -11.598  18.075  48.270  1.00 50.34           H  
ATOM   4650  HA  ALA B  87     -10.939  19.999  46.542  1.00 58.38           H  
ATOM   4651  HB1 ALA B  87     -10.401  21.267  48.455  1.00 49.09           H  
ATOM   4652  HB2 ALA B  87     -11.857  20.649  48.606  1.00 49.09           H  
ATOM   4653  HB3 ALA B  87     -10.629  19.987  49.367  1.00 49.09           H  
ATOM   4654  N   GLY B  88      -8.477  20.189  46.546  1.00 42.64           N  
ATOM   4655  CA  GLY B  88      -7.030  20.184  46.478  1.00 43.12           C  
ATOM   4656  C   GLY B  88      -6.517  18.925  45.820  1.00 25.53           C  
ATOM   4657  O   GLY B  88      -7.005  18.523  44.767  1.00 32.50           O  
ATOM   4658  H   GLY B  88      -8.842  20.841  46.119  1.00 51.17           H  
ATOM   4659  HA2 GLY B  88      -6.725  20.950  45.966  1.00 51.75           H  
ATOM   4660  HA3 GLY B  88      -6.661  20.241  47.373  1.00 51.75           H  
ATOM   4661  N   ASN B  89      -5.556  18.278  46.471  1.00 26.34           N  
ATOM   4662  CA  ASN B  89      -4.946  17.106  45.871  1.00 25.24           C  
ATOM   4663  C   ASN B  89      -5.711  15.845  46.243  1.00 23.38           C  
ATOM   4664  O   ASN B  89      -5.252  14.742  45.941  1.00 19.00           O  
ATOM   4665  CB  ASN B  89      -3.467  16.980  46.283  1.00 22.27           C  
ATOM   4666  CG  ASN B  89      -3.285  16.476  47.704  1.00 33.98           C  
ATOM   4667  ND2 ASN B  89      -2.067  16.045  48.025  1.00 34.90           N  
ATOM   4668  OD1 ASN B  89      -4.215  16.470  48.498  1.00 30.75           O  
ATOM   4669  H   ASN B  89      -5.247  18.493  47.244  1.00 31.61           H  
ATOM   4670  HA  ASN B  89      -4.978  17.198  44.905  1.00 30.29           H  
ATOM   4671  HB2 ASN B  89      -3.026  16.355  45.686  1.00 26.72           H  
ATOM   4672  HB3 ASN B  89      -3.046  17.852  46.219  1.00 26.72           H  
ATOM   4673 HD21 ASN B  89      -1.911  15.750  48.817  1.00 41.88           H  
ATOM   4674 HD22 ASN B  89      -1.437  16.062  47.440  1.00 41.88           H  
ATOM   4675  N   GLY B  90      -6.874  15.999  46.890  1.00 22.17           N  
ATOM   4676  CA  GLY B  90      -7.674  14.845  47.280  1.00 17.21           C  
ATOM   4677  C   GLY B  90      -8.104  13.970  46.098  1.00 10.92           C  
ATOM   4678  O   GLY B  90      -8.442  12.789  46.252  1.00 12.64           O  
ATOM   4679  H   GLY B  90      -7.214  16.758  47.112  1.00 26.60           H  
ATOM   4680  HA2 GLY B  90      -7.163  14.295  47.895  1.00 20.65           H  
ATOM   4681  HA3 GLY B  90      -8.473  15.150  47.738  1.00 20.65           H  
ATOM   4682  N   TYR B  91      -8.118  14.554  44.919  1.00 13.33           N  
ATOM   4683  CA  TYR B  91      -8.447  13.830  43.720  1.00 12.27           C  
ATOM   4684  C   TYR B  91      -7.539  12.618  43.547  1.00 12.15           C  
ATOM   4685  O   TYR B  91      -7.934  11.613  42.993  1.00  8.58           O  
ATOM   4686  CB  TYR B  91      -8.357  14.752  42.529  1.00 12.24           C  
ATOM   4687  CG  TYR B  91      -6.944  15.020  42.049  1.00 10.16           C  
ATOM   4688  CD1 TYR B  91      -6.222  16.063  42.562  1.00 12.96           C  
ATOM   4689  CD2 TYR B  91      -6.357  14.218  41.086  1.00 10.91           C  
ATOM   4690  CE1 TYR B  91      -4.917  16.317  42.136  1.00 14.59           C  
ATOM   4691  CE2 TYR B  91      -5.056  14.461  40.614  1.00  8.57           C  
ATOM   4692  CZ  TYR B  91      -4.341  15.520  41.155  1.00 14.42           C  
ATOM   4693  OH  TYR B  91      -3.057  15.778  40.743  1.00 15.54           O  
ATOM   4694  H   TYR B  91      -7.938  15.385  44.787  1.00 15.99           H  
ATOM   4695  HA  TYR B  91      -9.361  13.512  43.785  1.00 14.73           H  
ATOM   4696  HB2 TYR B  91      -8.848  14.355  41.792  1.00 14.69           H  
ATOM   4697  HB3 TYR B  91      -8.755  15.604  42.765  1.00 14.69           H  
ATOM   4698  HD1 TYR B  91      -6.602  16.603  43.216  1.00 15.55           H  
ATOM   4699  HD2 TYR B  91      -6.846  13.514  40.724  1.00 13.09           H  
ATOM   4700  HE1 TYR B  91      -4.442  17.031  42.494  1.00 17.51           H  
ATOM   4701  HE2 TYR B  91      -4.675  13.911  39.968  1.00 10.28           H  
ATOM   4702  HH  TYR B  91      -2.748  16.436  41.163  1.00 18.64           H  
ATOM   4703  N   ALA B  92      -6.304  12.716  44.023  1.00 11.58           N  
ATOM   4704  CA  ALA B  92      -5.351  11.646  43.795  1.00  7.64           C  
ATOM   4705  C   ALA B  92      -5.746  10.381  44.536  1.00  7.11           C  
ATOM   4706  O   ALA B  92      -5.580   9.270  44.029  1.00  8.13           O  
ATOM   4707  CB  ALA B  92      -3.967  12.072  44.227  1.00  8.81           C  
ATOM   4708  H   ALA B  92      -5.998  13.382  44.473  1.00 13.90           H  
ATOM   4709  HA  ALA B  92      -5.322  11.443  42.847  1.00  9.17           H  
ATOM   4710  HB1 ALA B  92      -3.348  11.343  44.066  1.00 10.58           H  
ATOM   4711  HB2 ALA B  92      -3.702  12.851  43.713  1.00 10.58           H  
ATOM   4712  HB3 ALA B  92      -3.984  12.290  45.172  1.00 10.58           H  
ATOM   4713  N   THR B  93      -6.177  10.550  45.774  1.00  7.54           N  
ATOM   4714  CA  THR B  93      -6.580   9.413  46.582  1.00 10.40           C  
ATOM   4715  C   THR B  93      -7.927   8.838  46.087  1.00  6.37           C  
ATOM   4716  O   THR B  93      -8.138   7.640  46.194  1.00  8.16           O  
ATOM   4717  CB  THR B  93      -6.639   9.785  48.097  1.00 10.94           C  
ATOM   4718  CG2 THR B  93      -7.002   8.548  48.971  1.00  7.33           C  
ATOM   4719  OG1 THR B  93      -5.323  10.272  48.480  1.00  9.22           O  
ATOM   4720  H   THR B  93      -6.246  11.311  46.170  1.00  9.05           H  
ATOM   4721  HA  THR B  93      -5.913   8.716  46.481  1.00 12.47           H  
ATOM   4722  HB  THR B  93      -7.303  10.478  48.241  1.00 13.13           H  
ATOM   4723  HG1 THR B  93      -5.123  10.948  48.023  1.00 11.06           H  
ATOM   4724 HG21 THR B  93      -7.033   8.801  49.907  1.00  8.79           H  
ATOM   4725 HG22 THR B  93      -7.869   8.200  48.709  1.00  8.79           H  
ATOM   4726 HG23 THR B  93      -6.335   7.853  48.854  1.00  8.79           H  
ATOM   4727  N   ILE B  94      -8.799   9.672  45.514  1.00  6.97           N  
ATOM   4728  CA  ILE B  94     -10.012   9.141  44.842  1.00  6.17           C  
ATOM   4729  C   ILE B  94      -9.584   8.226  43.689  1.00  4.48           C  
ATOM   4730  O   ILE B  94     -10.123   7.129  43.527  1.00  6.33           O  
ATOM   4731  CB  ILE B  94     -10.943  10.224  44.359  1.00 10.07           C  
ATOM   4732  CG1 ILE B  94     -11.452  11.107  45.545  1.00  6.72           C  
ATOM   4733  CG2 ILE B  94     -12.131   9.586  43.593  1.00 11.53           C  
ATOM   4734  CD1 ILE B  94     -12.333  12.309  45.109  1.00 10.91           C  
ATOM   4735  H   ILE B  94      -8.723  10.529  45.495  1.00  8.36           H  
ATOM   4736  HA  ILE B  94     -10.503   8.598  45.478  1.00  7.41           H  
ATOM   4737  HB  ILE B  94     -10.455  10.793  43.743  1.00 12.09           H  
ATOM   4738 HG12 ILE B  94     -11.981  10.554  46.140  1.00  8.06           H  
ATOM   4739 HG13 ILE B  94     -10.685  11.461  46.021  1.00  8.06           H  
ATOM   4740 HG21 ILE B  94     -12.723  10.290  43.286  1.00 13.84           H  
ATOM   4741 HG22 ILE B  94     -11.786   9.090  42.834  1.00 13.84           H  
ATOM   4742 HG23 ILE B  94     -12.607   8.989  44.191  1.00 13.84           H  
ATOM   4743 HD11 ILE B  94     -12.606  12.802  45.898  1.00 13.09           H  
ATOM   4744 HD12 ILE B  94     -11.815  12.882  44.521  1.00 13.09           H  
ATOM   4745 HD13 ILE B  94     -13.114  11.974  44.641  1.00 13.09           H  
ATOM   4746  N   LEU B  95      -8.574   8.650  42.922  1.00  6.78           N  
ATOM   4747  CA  LEU B  95      -8.060   7.814  41.817  1.00  6.69           C  
ATOM   4748  C   LEU B  95      -7.586   6.481  42.371  1.00  5.70           C  
ATOM   4749  O   LEU B  95      -7.858   5.440  41.770  1.00  6.49           O  
ATOM   4750  CB  LEU B  95      -6.920   8.490  41.078  1.00  8.40           C  
ATOM   4751  CG  LEU B  95      -7.367   9.661  40.190  1.00  9.12           C  
ATOM   4752  CD1 LEU B  95      -6.095  10.387  39.726  1.00  9.08           C  
ATOM   4753  CD2 LEU B  95      -8.235   9.179  39.015  1.00 14.35           C  
ATOM   4754  H   LEU B  95      -8.173   9.405  43.014  1.00  8.14           H  
ATOM   4755  HA  LEU B  95      -8.775   7.644  41.183  1.00  8.03           H  
ATOM   4756  HB2 LEU B  95      -6.287   8.835  41.727  1.00 10.07           H  
ATOM   4757  HB3 LEU B  95      -6.484   7.836  40.509  1.00 10.07           H  
ATOM   4758  HG  LEU B  95      -7.892  10.280  40.720  1.00 10.94           H  
ATOM   4759 HD11 LEU B  95      -6.347  11.134  39.161  1.00 10.90           H  
ATOM   4760 HD12 LEU B  95      -5.613  10.708  40.504  1.00 10.90           H  
ATOM   4761 HD13 LEU B  95      -5.542   9.766  39.226  1.00 10.90           H  
ATOM   4762 HD21 LEU B  95      -8.495   9.946  38.480  1.00 17.22           H  
ATOM   4763 HD22 LEU B  95      -7.719   8.559  38.475  1.00 17.22           H  
ATOM   4764 HD23 LEU B  95      -9.023   8.737  39.366  1.00 17.22           H  
ATOM   4765  N   VAL B  96      -6.835   6.518  43.474  1.00  4.77           N  
ATOM   4766  CA  VAL B  96      -6.294   5.298  44.052  1.00  4.67           C  
ATOM   4767  C   VAL B  96      -7.442   4.303  44.320  1.00  8.51           C  
ATOM   4768  O   VAL B  96      -7.395   3.169  43.837  1.00  5.83           O  
ATOM   4769  CB  VAL B  96      -5.502   5.540  45.362  1.00  3.26           C  
ATOM   4770  CG1 VAL B  96      -5.198   4.177  46.100  1.00  4.49           C  
ATOM   4771  CG2 VAL B  96      -4.238   6.283  45.086  1.00  5.40           C  
ATOM   4772  H   VAL B  96      -6.627   7.235  43.901  1.00  5.72           H  
ATOM   4773  HA  VAL B  96      -5.691   4.890  43.411  1.00  5.60           H  
ATOM   4774  HB  VAL B  96      -6.041   6.084  45.956  1.00  3.91           H  
ATOM   4775 HG11 VAL B  96      -4.702   4.362  46.913  1.00  5.38           H  
ATOM   4776 HG12 VAL B  96      -6.037   3.741  46.315  1.00  5.38           H  
ATOM   4777 HG13 VAL B  96      -4.672   3.611  45.513  1.00  5.38           H  
ATOM   4778 HG21 VAL B  96      -3.764   6.420  45.922  1.00  6.48           H  
ATOM   4779 HG22 VAL B  96      -3.692   5.761  44.477  1.00  6.48           H  
ATOM   4780 HG23 VAL B  96      -4.456   7.139  44.685  1.00  6.48           H  
ATOM   4781  N   TRP B  97      -8.461   4.727  45.060  1.00  6.43           N  
ATOM   4782  CA  TRP B  97      -9.482   3.782  45.452  1.00  4.59           C  
ATOM   4783  C   TRP B  97     -10.467   3.466  44.296  1.00  5.31           C  
ATOM   4784  O   TRP B  97     -11.131   2.449  44.348  1.00  6.84           O  
ATOM   4785  CB  TRP B  97     -10.184   4.288  46.717  1.00  6.89           C  
ATOM   4786  CG  TRP B  97      -9.174   4.139  47.867  1.00  6.62           C  
ATOM   4787  CD1 TRP B  97      -8.316   5.088  48.306  1.00  6.60           C  
ATOM   4788  CD2 TRP B  97      -8.871   2.941  48.618  1.00  7.01           C  
ATOM   4789  CE2 TRP B  97      -7.830   3.260  49.518  1.00  7.59           C  
ATOM   4790  CE3 TRP B  97      -9.403   1.633  48.642  1.00  7.16           C  
ATOM   4791  NE1 TRP B  97      -7.503   4.571  49.304  1.00  6.62           N  
ATOM   4792  CZ2 TRP B  97      -7.289   2.324  50.400  1.00  8.72           C  
ATOM   4793  CZ3 TRP B  97      -8.891   0.721  49.539  1.00  8.99           C  
ATOM   4794  CH2 TRP B  97      -7.824   1.058  50.385  1.00 11.14           C  
ATOM   4795  H   TRP B  97      -8.578   5.533  45.337  1.00  7.71           H  
ATOM   4796  HA  TRP B  97      -9.044   2.949  45.686  1.00  5.50           H  
ATOM   4797  HB2 TRP B  97     -10.419   5.224  46.619  1.00  8.27           H  
ATOM   4798  HB3 TRP B  97     -10.966   3.747  46.907  1.00  8.27           H  
ATOM   4799  HD1 TRP B  97      -8.266   5.956  47.974  1.00  7.92           H  
ATOM   4800  HE1 TRP B  97      -6.889   5.005  49.721  1.00  7.95           H  
ATOM   4801  HE3 TRP B  97     -10.087   1.391  48.060  1.00  8.59           H  
ATOM   4802  HZ2 TRP B  97      -6.613   2.556  50.995  1.00 10.46           H  
ATOM   4803  HZ3 TRP B  97      -9.219  -0.149  49.544  1.00 10.79           H  
ATOM   4804  HH2 TRP B  97      -7.507   0.425  50.988  1.00 13.37           H  
ATOM   4805  N   GLN B  98     -10.558   4.324  43.287  1.00  4.87           N  
ATOM   4806  CA  GLN B  98     -11.259   3.958  42.035  1.00  5.63           C  
ATOM   4807  C   GLN B  98     -10.527   2.779  41.407  1.00  8.36           C  
ATOM   4808  O   GLN B  98     -11.144   1.819  40.908  1.00  7.08           O  
ATOM   4809  CB  GLN B  98     -11.327   5.112  41.025  1.00  8.06           C  
ATOM   4810  CG  GLN B  98     -12.348   6.185  41.387  1.00  8.79           C  
ATOM   4811  CD  GLN B  98     -12.359   7.316  40.406  1.00 15.61           C  
ATOM   4812  NE2 GLN B  98     -11.448   7.309  39.433  1.00 20.61           N  
ATOM   4813  OE1 GLN B  98     -13.206   8.161  40.496  1.00 15.72           O  
ATOM   4814  H   GLN B  98     -10.230   5.119  43.290  1.00  5.85           H  
ATOM   4815  HA  GLN B  98     -12.165   3.681  42.243  1.00  6.75           H  
ATOM   4816  HB2 GLN B  98     -10.456   5.536  40.976  1.00  9.67           H  
ATOM   4817  HB3 GLN B  98     -11.568   4.754  40.157  1.00  9.67           H  
ATOM   4818  HG2 GLN B  98     -13.233   5.789  41.400  1.00 10.55           H  
ATOM   4819  HG3 GLN B  98     -12.132   6.547  42.261  1.00 10.55           H  
ATOM   4820 HE21 GLN B  98     -10.878   6.668  39.382  1.00 24.73           H  
ATOM   4821 HE22 GLN B  98     -11.431   7.946  38.855  1.00 24.73           H  
ATOM   4822  N   GLU B  99      -9.192   2.860  41.371  1.00  6.37           N  
ATOM   4823  CA  GLU B  99      -8.441   1.764  40.760  1.00  5.63           C  
ATOM   4824  C   GLU B  99      -8.440   0.506  41.624  1.00  5.46           C  
ATOM   4825  O   GLU B  99      -8.476  -0.572  41.096  1.00  5.57           O  
ATOM   4826  CB  GLU B  99      -7.010   2.207  40.436  1.00  5.99           C  
ATOM   4827  CG  GLU B  99      -6.939   3.183  39.309  1.00  5.30           C  
ATOM   4828  CD  GLU B  99      -7.415   2.537  38.010  1.00 10.66           C  
ATOM   4829  OE1 GLU B  99      -6.888   1.462  37.667  1.00  7.51           O  
ATOM   4830  OE2 GLU B  99      -8.338   3.074  37.374  1.00  9.27           O1-
ATOM   4831  H   GLU B  99      -8.718   3.508  41.680  1.00  7.65           H  
ATOM   4832  HA  GLU B  99      -8.868   1.536  39.920  1.00  6.76           H  
ATOM   4833  HB2 GLU B  99      -6.626   2.629  41.221  1.00  7.19           H  
ATOM   4834  HB3 GLU B  99      -6.487   1.428  40.191  1.00  7.19           H  
ATOM   4835  HG2 GLU B  99      -7.512   3.942  39.501  1.00  6.36           H  
ATOM   4836  HG3 GLU B  99      -6.021   3.473  39.189  1.00  6.36           H  
ATOM   4837  N   VAL B 100      -8.514   0.642  42.952  1.00  6.46           N  
ATOM   4838  CA  VAL B 100      -8.725  -0.525  43.811  1.00  5.55           C  
ATOM   4839  C   VAL B 100     -10.066  -1.169  43.488  1.00  7.00           C  
ATOM   4840  O   VAL B 100     -10.136  -2.412  43.373  1.00  6.40           O  
ATOM   4841  CB  VAL B 100      -8.664  -0.155  45.289  1.00  6.29           C  
ATOM   4842  CG1 VAL B 100      -9.053  -1.357  46.182  1.00  6.22           C  
ATOM   4843  CG2 VAL B 100      -7.251   0.303  45.629  1.00  4.94           C  
ATOM   4844  H   VAL B 100      -8.447   1.388  43.374  1.00  7.76           H  
ATOM   4845  HA  VAL B 100      -8.028  -1.176  43.636  1.00  6.66           H  
ATOM   4846  HB  VAL B 100      -9.278   0.575  45.468  1.00  7.54           H  
ATOM   4847 HG11 VAL B 100      -9.004  -1.088  47.112  1.00  7.47           H  
ATOM   4848 HG12 VAL B 100      -9.957  -1.633  45.964  1.00  7.47           H  
ATOM   4849 HG13 VAL B 100      -8.435  -2.086  46.015  1.00  7.47           H  
ATOM   4850 HG21 VAL B 100      -7.213   0.538  46.569  1.00  5.92           H  
ATOM   4851 HG22 VAL B 100      -6.632  -0.420  45.443  1.00  5.92           H  
ATOM   4852 HG23 VAL B 100      -7.030   1.075  45.086  1.00  5.92           H  
ATOM   4853  N   GLU B 101     -11.123  -0.360  43.345  1.00  7.55           N  
ATOM   4854  CA  GLU B 101     -12.417  -0.923  42.943  1.00  6.07           C  
ATOM   4855  C   GLU B 101     -12.297  -1.686  41.624  1.00  8.67           C  
ATOM   4856  O   GLU B 101     -12.758  -2.834  41.545  1.00  7.12           O  
ATOM   4857  CB  GLU B 101     -13.490   0.138  42.816  1.00  7.70           C  
ATOM   4858  CG  GLU B 101     -14.919  -0.418  42.579  1.00  6.15           C  
ATOM   4859  CD  GLU B 101     -15.215  -0.652  41.109  1.00  6.03           C  
ATOM   4860  OE1 GLU B 101     -14.809   0.207  40.275  1.00  8.31           O  
ATOM   4861  OE2 GLU B 101     -15.902  -1.643  40.787  1.00  7.90           O1-
ATOM   4862  H   GLU B 101     -11.119   0.491  43.470  1.00  9.06           H  
ATOM   4863  HA  GLU B 101     -12.704  -1.552  43.623  1.00  7.29           H  
ATOM   4864  HB2 GLU B 101     -13.509   0.659  43.633  1.00  9.24           H  
ATOM   4865  HB3 GLU B 101     -13.271   0.713  42.066  1.00  9.24           H  
ATOM   4866  HG2 GLU B 101     -15.011  -1.265  43.043  1.00  7.39           H  
ATOM   4867  HG3 GLU B 101     -15.567   0.219  42.919  1.00  7.39           H  
ATOM   4868  N   SER B 102     -11.648  -1.091  40.620  1.00  5.98           N  
ATOM   4869  CA  SER B 102     -11.546  -1.756  39.305  1.00  8.23           C  
ATOM   4870  C   SER B 102     -10.722  -3.026  39.331  1.00  7.32           C  
ATOM   4871  O   SER B 102     -11.026  -3.982  38.583  1.00  8.91           O  
ATOM   4872  CB  SER B 102     -10.920  -0.841  38.237  1.00 11.83           C  
ATOM   4873  OG  SER B 102     -11.876   0.032  37.678  1.00 14.77           O  
ATOM   4874  H   SER B 102     -11.266  -0.322  40.666  1.00  7.18           H  
ATOM   4875  HA  SER B 102     -12.439  -1.989  39.006  1.00  9.87           H  
ATOM   4876  HB2 SER B 102     -10.217  -0.314  38.649  1.00 14.20           H  
ATOM   4877  HB3 SER B 102     -10.548  -1.392  37.531  1.00 14.20           H  
ATOM   4878  HG  SER B 102     -12.491  -0.410  37.315  1.00 17.73           H  
ATOM   4879  N   HIS B 103      -9.594  -2.987  40.036  1.00  6.83           N  
ATOM   4880  CA  HIS B 103      -8.595  -4.017  39.880  1.00  8.31           C  
ATOM   4881  C   HIS B 103      -8.506  -4.999  41.039  1.00 11.74           C  
ATOM   4882  O   HIS B 103      -8.119  -6.142  40.817  1.00 12.78           O  
ATOM   4883  CB  HIS B 103      -7.228  -3.357  39.613  1.00  7.36           C  
ATOM   4884  CG  HIS B 103      -7.126  -2.777  38.238  1.00  7.25           C  
ATOM   4885  CD2 HIS B 103      -7.283  -1.514  37.767  1.00  7.38           C  
ATOM   4886  ND1 HIS B 103      -6.988  -3.573  37.128  1.00  8.84           N  
ATOM   4887  CE1 HIS B 103      -7.005  -2.831  36.031  1.00  9.22           C  
ATOM   4888  NE2 HIS B 103      -7.167  -1.570  36.392  1.00  8.59           N  
ATOM   4889  H   HIS B 103      -9.391  -2.375  40.605  1.00  8.20           H  
ATOM   4890  HA  HIS B 103      -8.820  -4.534  39.090  1.00  9.98           H  
ATOM   4891  HB2 HIS B 103      -7.093  -2.640  40.252  1.00  8.83           H  
ATOM   4892  HB3 HIS B 103      -6.530  -4.024  39.710  1.00  8.83           H  
ATOM   4893  HD1 HIS B 103      -6.892  -4.428  37.144  1.00 10.61           H  
ATOM   4894  HD2 HIS B 103      -7.403  -0.747  38.278  1.00  8.86           H  
ATOM   4895  HE1 HIS B 103      -6.895  -3.140  35.161  1.00 11.07           H  
ATOM   4896  N   GLN B 104      -8.862  -4.581  42.245  1.00  6.55           N  
ATOM   4897  CA  GLN B 104      -8.819  -5.473  43.392  1.00  8.04           C  
ATOM   4898  C   GLN B 104     -10.186  -6.033  43.748  1.00 12.07           C  
ATOM   4899  O   GLN B 104     -10.296  -7.214  44.084  1.00  8.66           O  
ATOM   4900  CB  GLN B 104      -8.218  -4.758  44.626  1.00 10.05           C  
ATOM   4901  CG  GLN B 104      -6.848  -4.135  44.342  1.00 10.90           C  
ATOM   4902  CD  GLN B 104      -5.774  -5.131  43.911  1.00 14.08           C  
ATOM   4903  NE2 GLN B 104      -4.820  -4.657  43.103  1.00 16.35           N  
ATOM   4904  OE1 GLN B 104      -5.803  -6.291  44.282  1.00 14.62           O  
ATOM   4905  H   GLN B 104      -9.131  -3.784  42.426  1.00  7.86           H  
ATOM   4906  HA  GLN B 104      -8.243  -6.222  43.178  1.00  9.65           H  
ATOM   4907  HB2 GLN B 104      -8.818  -4.049  44.903  1.00 12.06           H  
ATOM   4908  HB3 GLN B 104      -8.111  -5.403  45.343  1.00 12.06           H  
ATOM   4909  HG2 GLN B 104      -6.945  -3.482  43.632  1.00 13.08           H  
ATOM   4910  HG3 GLN B 104      -6.534  -3.696  45.148  1.00 13.08           H  
ATOM   4911 HE21 GLN B 104      -4.835  -3.834  42.856  1.00 19.62           H  
ATOM   4912 HE22 GLN B 104      -4.191  -5.176  42.830  1.00 19.62           H  
ATOM   4913  N   PHE B 105     -11.218  -5.184  43.752  1.00  7.43           N  
ATOM   4914  CA  PHE B 105     -12.542  -5.582  44.222  1.00  7.28           C  
ATOM   4915  C   PHE B 105     -13.350  -6.250  43.106  1.00  6.39           C  
ATOM   4916  O   PHE B 105     -13.908  -7.344  43.251  1.00  7.35           O  
ATOM   4917  CB  PHE B 105     -13.286  -4.347  44.753  1.00  7.93           C  
ATOM   4918  CG  PHE B 105     -14.691  -4.611  45.215  1.00  7.63           C  
ATOM   4919  CD1 PHE B 105     -14.923  -5.051  46.508  1.00  7.96           C  
ATOM   4920  CD2 PHE B 105     -15.780  -4.413  44.374  1.00  6.51           C  
ATOM   4921  CE1 PHE B 105     -16.227  -5.307  46.960  1.00  9.78           C  
ATOM   4922  CE2 PHE B 105     -17.053  -4.668  44.802  1.00  7.76           C  
ATOM   4923  CZ  PHE B 105     -17.288  -5.124  46.099  1.00  8.04           C  
ATOM   4924  H   PHE B 105     -11.173  -4.368  43.486  1.00  8.91           H  
ATOM   4925  HA  PHE B 105     -12.446  -6.216  44.949  1.00  8.74           H  
ATOM   4926  HB2 PHE B 105     -12.792  -3.988  45.506  1.00  9.52           H  
ATOM   4927  HB3 PHE B 105     -13.330  -3.684  44.046  1.00  9.52           H  
ATOM   4928  HD1 PHE B 105     -14.204  -5.186  47.082  1.00  9.55           H  
ATOM   4929  HD2 PHE B 105     -15.639  -4.122  43.502  1.00  7.81           H  
ATOM   4930  HE1 PHE B 105     -16.373  -5.609  47.827  1.00 11.74           H  
ATOM   4931  HE2 PHE B 105     -17.769  -4.535  44.224  1.00  9.32           H  
ATOM   4932  HZ  PHE B 105     -18.157  -5.282  46.388  1.00  9.64           H  
ATOM   4933  N   ASP B 106     -13.416  -5.564  41.985  1.00  5.56           N  
ATOM   4934  CA  ASP B 106     -14.402  -5.959  40.969  1.00  7.81           C  
ATOM   4935  C   ASP B 106     -14.223  -7.333  40.352  1.00  6.86           C  
ATOM   4936  O   ASP B 106     -15.223  -7.991  40.078  1.00  7.44           O  
ATOM   4937  CB  ASP B 106     -14.448  -4.935  39.871  1.00  6.46           C  
ATOM   4938  CG  ASP B 106     -15.559  -5.224  38.826  1.00 10.27           C  
ATOM   4939  OD1 ASP B 106     -16.749  -4.990  39.135  1.00  9.73           O  
ATOM   4940  OD2 ASP B 106     -15.203  -5.681  37.696  1.00 12.95           O1-
ATOM   4941  H   ASP B 106     -12.926  -4.887  41.781  1.00  6.67           H  
ATOM   4942  HA  ASP B 106     -15.275  -5.956  41.391  1.00  9.37           H  
ATOM   4943  HB2 ASP B 106     -14.621  -4.063  40.260  1.00  7.75           H  
ATOM   4944  HB3 ASP B 106     -13.595  -4.929  39.409  1.00  7.75           H  
ATOM   4945  N   PRO B 107     -12.970  -7.781  40.089  1.00  8.45           N  
ATOM   4946  CA  PRO B 107     -12.864  -9.130  39.460  1.00 13.07           C  
ATOM   4947  C   PRO B 107     -13.511 -10.224  40.312  1.00 11.58           C  
ATOM   4948  O   PRO B 107     -14.369 -11.024  39.833  1.00 11.05           O  
ATOM   4949  CB  PRO B 107     -11.352  -9.329  39.324  1.00 16.94           C  
ATOM   4950  CG  PRO B 107     -10.784  -7.923  39.312  1.00 11.49           C  
ATOM   4951  CD  PRO B 107     -11.667  -7.124  40.220  1.00  8.15           C  
ATOM   4952  HA  PRO B 107     -13.269  -9.125  38.579  1.00 15.69           H  
ATOM   4953  HB2 PRO B 107     -11.017  -9.830  40.083  1.00 20.32           H  
ATOM   4954  HB3 PRO B 107     -11.155  -9.788  38.492  1.00 20.32           H  
ATOM   4955  HG2 PRO B 107      -9.873  -7.937  39.646  1.00 13.78           H  
ATOM   4956  HG3 PRO B 107     -10.812  -7.569  38.409  1.00 13.78           H  
ATOM   4957  HD2 PRO B 107     -11.350  -7.180  41.135  1.00  9.78           H  
ATOM   4958  HD3 PRO B 107     -11.720  -6.204  39.917  1.00  9.78           H  
ATOM   4959  N   SER B 108     -13.198 -10.232  41.602  1.00 12.82           N  
ATOM   4960  CA  SER B 108     -13.810 -11.193  42.498  1.00  9.86           C  
ATOM   4961  C   SER B 108     -15.319 -10.960  42.686  1.00  9.75           C  
ATOM   4962  O   SER B 108     -16.155 -11.928  42.622  1.00 11.63           O  
ATOM   4963  CB  SER B 108     -13.106 -11.156  43.881  1.00 11.10           C  
ATOM   4964  OG  SER B 108     -11.836 -11.724  43.743  1.00 20.33           O  
ATOM   4965  H   SER B 108     -12.640  -9.695  41.977  1.00 15.38           H  
ATOM   4966  HA  SER B 108     -13.691 -12.082  42.129  1.00 11.83           H  
ATOM   4967  HB2 SER B 108     -13.018 -10.235  44.176  1.00 13.31           H  
ATOM   4968  HB3 SER B 108     -13.622 -11.670  44.522  1.00 13.31           H  
ATOM   4969  HG  SER B 108     -11.386 -11.288  43.183  1.00 24.39           H  
ATOM   4970  N   ALA B 109     -15.682  -9.698  42.939  1.00  7.70           N  
ATOM   4971  CA  ALA B 109     -17.071  -9.366  43.264  1.00  8.01           C  
ATOM   4972  C   ALA B 109     -17.979  -9.700  42.075  1.00  9.64           C  
ATOM   4973  O   ALA B 109     -19.069 -10.287  42.257  1.00 11.65           O  
ATOM   4974  CB  ALA B 109     -17.208  -7.904  43.621  1.00 10.74           C  
ATOM   4975  H   ALA B 109     -15.148  -9.024  42.929  1.00  9.24           H  
ATOM   4976  HA  ALA B 109     -17.358  -9.894  44.025  1.00  9.61           H  
ATOM   4977  HB1 ALA B 109     -18.136  -7.716  43.830  1.00 12.89           H  
ATOM   4978  HB2 ALA B 109     -16.650  -7.714  44.392  1.00 12.89           H  
ATOM   4979  HB3 ALA B 109     -16.923  -7.367  42.866  1.00 12.89           H  
ATOM   4980  N   SER B 110     -17.551  -9.304  40.884  0.53  8.51           N  
ATOM   4982  CA  SER B 110     -18.354  -9.536  39.688  0.53  9.48           C  
ATOM   4984  C   SER B 110     -18.597 -11.040  39.509  0.53 10.04           C  
ATOM   4986  O   SER B 110     -19.715 -11.480  39.257  0.53  8.78           O  
ATOM   4988  CB  SER B 110     -17.667  -8.922  38.476  0.53 10.59           C  
ATOM   4990  OG  SER B 110     -17.742  -7.508  38.585  0.53  6.58           O  
ATOM   4992  H   SER B 110     -16.805  -8.902  40.740  0.53 10.21           H  
ATOM   4994  HA  SER B 110     -19.216  -9.103  39.796  0.53 11.38           H  
ATOM   4996  HB2 SER B 110     -16.737  -9.197  38.458  0.53 12.71           H  
ATOM   4998  HB3 SER B 110     -18.120  -9.209  37.667  0.53 12.71           H  
ATOM   5000  HG  SER B 110     -18.545  -7.264  38.609  0.53  7.90           H  
ATOM   5002  N   LYS B 111     -17.550 -11.826  39.692  1.00 11.56           N  
ATOM   5003  CA  LYS B 111     -17.645 -13.280  39.521  1.00 10.03           C  
ATOM   5004  C   LYS B 111     -18.636 -13.868  40.506  1.00  8.43           C  
ATOM   5005  O   LYS B 111     -19.532 -14.663  40.150  1.00 13.15           O  
ATOM   5006  CB  LYS B 111     -16.248 -13.853  39.682  1.00 14.12           C  
ATOM   5007  CG  LYS B 111     -16.031 -15.199  39.274  1.00 26.35           C  
ATOM   5008  CD  LYS B 111     -14.521 -15.316  39.284  1.00 39.34           C  
ATOM   5009  CE  LYS B 111     -14.102 -16.607  38.772  1.00 57.19           C  
ATOM   5010  NZ  LYS B 111     -14.362 -16.711  37.303  1.00 67.71           N1+
ATOM   5011  H   LYS B 111     -16.767 -11.549  39.916  0.53 13.87           H  
ATOM   5013  HA  LYS B 111     -17.954 -13.478  38.623  1.00 12.04           H  
ATOM   5014  HB2 LYS B 111     -15.637 -13.300  39.169  1.00 16.95           H  
ATOM   5015  HB3 LYS B 111     -16.010 -13.801  40.621  1.00 16.95           H  
ATOM   5016  HG2 LYS B 111     -16.415 -15.820  39.912  1.00 31.62           H  
ATOM   5017  HG3 LYS B 111     -16.367 -15.346  38.376  1.00 31.62           H  
ATOM   5018  HD2 LYS B 111     -14.140 -14.624  38.721  1.00 47.20           H  
ATOM   5019  HD3 LYS B 111     -14.198 -15.228  40.194  1.00 47.20           H  
ATOM   5020  HE2 LYS B 111     -13.150 -16.719  38.922  1.00 68.63           H  
ATOM   5021  HE3 LYS B 111     -14.599 -17.308  39.221  1.00 68.63           H  
ATOM   5022  HZ1 LYS B 111     -14.100 -17.508  37.004  1.00 81.25           H  
ATOM   5023  HZ2 LYS B 111     -15.232 -16.613  37.141  1.00 81.25           H  
ATOM   5024  HZ3 LYS B 111     -13.914 -16.077  36.869  1.00 81.25           H  
ATOM   5025  N   LEU B 112     -18.552 -13.428  41.756  1.00  7.99           N  
ATOM   5026  CA  LEU B 112     -19.501 -13.830  42.761  1.00  9.75           C  
ATOM   5027  C   LEU B 112     -20.953 -13.466  42.384  1.00 11.90           C  
ATOM   5028  O   LEU B 112     -21.859 -14.242  42.660  1.00 11.89           O  
ATOM   5029  CB  LEU B 112     -19.140 -13.224  44.131  1.00 12.37           C  
ATOM   5030  CG  LEU B 112     -17.878 -13.818  44.768  1.00 13.66           C  
ATOM   5031  CD1 LEU B 112     -17.415 -13.007  45.936  1.00 12.39           C  
ATOM   5032  CD2 LEU B 112     -18.162 -15.309  45.189  1.00 13.70           C  
ATOM   5033  H   LEU B 112     -17.945 -12.890  42.041  1.00  9.59           H  
ATOM   5034  HA  LEU B 112     -19.459 -14.795  42.851  1.00 11.70           H  
ATOM   5035  HB2 LEU B 112     -18.995 -12.271  44.021  1.00 14.84           H  
ATOM   5036  HB3 LEU B 112     -19.878 -13.374  44.742  1.00 14.84           H  
ATOM   5037  HG  LEU B 112     -17.166 -13.825  44.108  1.00 16.39           H
[truncated: 124,579 more chars]
