# Supplementary material for: Structural Descriptors for Subunit Interface Regions in Homodimers: Effect of Lipid Membrane and Secondary Structure Type
Source: J Chem Inf Model. 2025 Mar 27;65(7):3117–26. doi: 10.1021/acs.jcim.4c01233 (PMC12004529; doi:10.1021/acs.jcim.4c01233)
Supplement: Supplementary file 3 — ci4c01233_si_003.tar [file ci4c01233_si_003.tar › database/alpha/2zya_cytop.pdb]

HEADER    cleaned_2zya.pdb_corrected_final
ATOM      1  N   SER A   1      40.485  82.717  55.529  1.00 39.87           N  
ATOM      2  CA  SER A   1      40.763  81.257  55.403  1.00 39.12           C  
ATOM      3  C   SER A   1      40.344  80.523  56.685  1.00 36.85           C  
ATOM      4  O   SER A   1      40.704  80.933  57.807  1.00 37.87           O  
ATOM      5  CB  SER A   1      42.253  81.032  55.157  1.00 40.58           C  
ATOM      6  OG  SER A   1      42.997  81.467  56.286  1.00 44.00           O  
ATOM      7  N   LYS A   2      39.575  79.452  56.525  1.00 32.99           N  
ATOM      8  CA  LYS A   2      39.138  78.695  57.690  1.00 28.45           C  
ATOM      9  C   LYS A   2      39.751  77.311  57.709  1.00 25.53           C  
ATOM     10  O   LYS A   2      40.131  76.757  56.665  1.00 24.05           O  
ATOM     11  CB  LYS A   2      37.626  78.609  57.713  1.00 29.12           C  
ATOM     12  CG  LYS A   2      37.041  79.979  57.972  1.00 30.65           C  
ATOM     13  CD  LYS A   2      35.553  79.943  58.207  1.00 34.52           C  
ATOM     14  CE  LYS A   2      35.019  81.367  58.393  1.00 35.61           C  
ATOM     15  NZ  LYS A   2      33.548  81.362  58.621  1.00 39.45           N1+
ATOM     16  N   GLN A   3      39.818  76.734  58.904  1.00 20.18           N  
ATOM     17  CA  GLN A   3      40.423  75.423  59.060  1.00 18.64           C  
ATOM     18  C   GLN A   3      39.364  74.346  59.093  1.00 18.71           C  
ATOM     19  O   GLN A   3      38.219  74.610  59.421  1.00 17.88           O  
ATOM     20  CB  GLN A   3      41.240  75.380  60.345  1.00 18.22           C  
ATOM     21  CG  GLN A   3      42.615  76.026  60.249  1.00 18.44           C  
ATOM     22  CD  GLN A   3      42.564  77.523  60.082  1.00 21.75           C  
ATOM     23  NE2 GLN A   3      42.347  78.237  61.186  1.00 20.31           N  
ATOM     24  OE1 GLN A   3      42.730  78.049  58.958  1.00 24.67           O  
ATOM     25  N   GLN A   4      39.758  73.113  58.782  1.00 16.41           N  
ATOM     26  CA  GLN A   4      38.819  72.014  58.769  1.00 17.20           C  
ATOM     27  C   GLN A   4      38.628  71.421  60.154  1.00 17.11           C  
ATOM     28  O   GLN A   4      37.629  70.726  60.412  1.00 17.27           O  
ATOM     29  CB  GLN A   4      39.307  70.905  57.838  1.00 19.47           C  
ATOM     30  CG  GLN A   4      39.035  71.160  56.358  1.00 23.83           C  
ATOM     31  CD  GLN A   4      39.091  69.850  55.588  1.00 28.05           C  
ATOM     32  NE2 GLN A   4      39.897  69.826  54.530  1.00 29.15           N  
ATOM     33  OE1 GLN A   4      38.413  68.860  55.950  1.00 29.20           O  
ATOM     34  N   ILE A   5      39.585  71.651  61.048  1.00 15.58           N  
ATOM     35  CA  ILE A   5      39.421  71.060  62.364  1.00 14.44           C  
ATOM     36  C   ILE A   5      40.231  71.873  63.359  1.00 14.40           C  
ATOM     37  O   ILE A   5      41.227  72.528  62.988  1.00 14.09           O  
ATOM     38  CB  ILE A   5      39.880  69.580  62.358  1.00 17.15           C  
ATOM     39  CG1 ILE A   5      39.637  68.923  63.753  1.00 16.41           C  
ATOM     40  CG2 ILE A   5      41.346  69.500  62.016  1.00 17.33           C  
ATOM     41  CD1 ILE A   5      39.631  67.412  63.717  1.00 18.97           C  
ATOM     42  N   GLY A   6      39.787  71.840  64.617  1.00 11.94           N  
ATOM     43  CA  GLY A   6      40.504  72.586  65.653  1.00 12.14           C  
ATOM     44  C   GLY A   6      40.625  71.674  66.858  1.00 12.96           C  
ATOM     45  O   GLY A   6      39.818  70.728  67.005  1.00 12.19           O  
ATOM     46  N   VAL A   7      41.665  71.905  67.679  1.00 11.46           N  
ATOM     47  CA  VAL A   7      41.894  71.100  68.854  1.00 11.99           C  
ATOM     48  C   VAL A   7      41.881  71.994  70.065  1.00 12.54           C  
ATOM     49  O   VAL A   7      42.561  73.011  70.089  1.00 12.61           O  
ATOM     50  CB  VAL A   7      43.239  70.344  68.762  1.00 12.56           C  
ATOM     51  CG1 VAL A   7      43.419  69.426  70.031  1.00 12.98           C  
ATOM     52  CG2 VAL A   7      43.257  69.480  67.444  1.00 12.92           C  
ATOM     53  N   VAL A   8      41.091  71.615  71.064  1.00 13.05           N  
ATOM     54  CA  VAL A   8      41.013  72.343  72.350  1.00 13.37           C  
ATOM     55  C   VAL A   8      41.724  71.488  73.387  1.00 13.73           C  
ATOM     56  O   VAL A   8      41.377  70.304  73.566  1.00 14.72           O  
ATOM     57  CB  VAL A   8      39.544  72.509  72.800  1.00 11.63           C  
ATOM     58  CG1 VAL A   8      39.489  73.045  74.249  1.00 13.06           C  
ATOM     59  CG2 VAL A   8      38.810  73.440  71.848  1.00 11.76           C  
ATOM     60  N   GLY A   9      42.728  72.056  74.062  1.00 13.26           N  
ATOM     61  CA  GLY A   9      43.448  71.312  75.095  1.00 13.99           C  
ATOM     62  C   GLY A   9      44.855  71.008  74.626  1.00 15.46           C  
ATOM     63  O   GLY A   9      45.084  70.043  73.901  1.00 15.24           O  
ATOM     64  N   MET A  10      45.802  71.860  75.033  1.00 14.73           N  
ATOM     65  CA  MET A  10      47.156  71.756  74.588  1.00 16.51           C  
ATOM     66  C   MET A  10      48.140  71.057  75.511  1.00 17.97           C  
ATOM     67  O   MET A  10      49.335  71.294  75.434  1.00 19.46           O  
ATOM     68  CB  MET A  10      47.630  73.147  74.179  1.00 16.29           C  
ATOM     69  CG  MET A  10      46.933  73.581  72.869  1.00 16.51           C  
ATOM     70  SD  MET A  10      47.484  72.577  71.404  1.00 15.90           S  
ATOM     71  CE  MET A  10      45.880  71.668  70.992  1.00 15.53           C  
ATOM     72  N   ALA A  11      47.620  70.221  76.412  1.00 17.67           N  
ATOM     73  CA  ALA A  11      48.506  69.359  77.194  1.00 18.06           C  
ATOM     74  C   ALA A  11      49.120  68.417  76.114  1.00 19.27           C  
ATOM     75  O   ALA A  11      48.774  68.501  74.910  1.00 19.30           O  
ATOM     76  CB  ALA A  11      47.706  68.554  78.205  1.00 19.25           C  
ATOM     77  N   VAL A  12      49.973  67.487  76.534  1.00 18.32           N  
ATOM     78  CA  VAL A  12      50.679  66.666  75.559  1.00 18.59           C  
ATOM     79  C   VAL A  12      49.807  65.878  74.583  1.00 18.20           C  
ATOM     80  O   VAL A  12      50.101  65.862  73.389  1.00 16.42           O  
ATOM     81  CB  VAL A  12      51.722  65.723  76.239  1.00 21.22           C  
ATOM     82  CG1 VAL A  12      52.444  64.909  75.170  1.00 22.28           C  
ATOM     83  CG2 VAL A  12      52.768  66.562  76.977  1.00 23.07           C  
ATOM     84  N   MET A  13      48.747  65.231  75.059  1.00 18.45           N  
ATOM     85  CA  MET A  13      47.926  64.452  74.123  1.00 17.81           C  
ATOM     86  C   MET A  13      47.253  65.293  73.028  1.00 16.62           C  
ATOM     87  O   MET A  13      47.285  64.901  71.866  1.00 14.74           O  
ATOM     88  CB  MET A  13      46.875  63.635  74.888  1.00 20.94           C  
ATOM     89  CG  MET A  13      47.465  62.448  75.666  1.00 21.58           C  
ATOM     90  SD  MET A  13      48.240  61.200  74.574  1.00 23.69           S  
ATOM     91  CE  MET A  13      46.767  60.467  73.885  1.00 22.97           C  
ATOM     92  N   GLY A  14      46.655  66.427  73.410  1.00 14.45           N  
ATOM     93  CA  GLY A  14      45.998  67.306  72.464  1.00 14.63           C  
ATOM     94  C   GLY A  14      47.004  67.960  71.520  1.00 13.64           C  
ATOM     95  O   GLY A  14      46.773  68.083  70.334  1.00 13.66           O  
ATOM     96  N   ARG A  15      48.122  68.393  72.063  1.00 14.49           N  
ATOM     97  CA  ARG A  15      49.165  68.967  71.246  1.00 15.04           C  
ATOM     98  C   ARG A  15      49.661  67.921  70.219  1.00 14.45           C  
ATOM     99  O   ARG A  15      49.832  68.209  69.013  1.00 13.44           O  
ATOM    100  CB  ARG A  15      50.353  69.384  72.126  1.00 15.78           C  
ATOM    101  CG  ARG A  15      51.573  69.782  71.329  1.00 20.10           C  
ATOM    102  CD  ARG A  15      52.807  69.772  72.236  1.00 20.84           C  
ATOM    103  NE  ARG A  15      53.334  68.424  72.394  1.00 21.95           N  
ATOM    104  CZ  ARG A  15      54.326  68.092  73.215  1.00 25.33           C  
ATOM    105  NH1 ARG A  15      54.917  69.027  73.977  1.00 27.62           N1+
ATOM    106  NH2 ARG A  15      54.735  66.823  73.281  1.00 23.95           N  
ATOM    107  N   ASN A  16      49.919  66.715  70.691  1.00 13.99           N  
ATOM    108  CA  ASN A  16      50.410  65.706  69.779  1.00 13.60           C  
ATOM    109  C   ASN A  16      49.417  65.295  68.691  1.00 14.27           C  
ATOM    110  O   ASN A  16      49.840  65.026  67.566  1.00 14.04           O  
ATOM    111  CB  ASN A  16      50.893  64.477  70.543  1.00 16.46           C  
ATOM    112  CG  ASN A  16      52.261  64.701  71.157  1.00 18.80           C  
ATOM    113  ND2 ASN A  16      52.822  63.652  71.758  1.00 18.21           N  
ATOM    114  OD1 ASN A  16      52.798  65.818  71.090  1.00 18.88           O  
ATOM    115  N   LEU A  17      48.132  65.219  69.029  1.00 13.30           N  
ATOM    116  CA  LEU A  17      47.130  64.920  68.015  1.00 13.24           C  
ATOM    117  C   LEU A  17      47.065  66.096  67.023  1.00 12.40           C  
ATOM    118  O   LEU A  17      46.923  65.852  65.828  1.00 13.11           O  
ATOM    119  CB  LEU A  17      45.743  64.663  68.656  1.00 13.18           C  
ATOM    120  CG  LEU A  17      45.642  63.307  69.316  1.00 14.06           C  
ATOM    121  CD1 LEU A  17      44.312  63.215  70.111  1.00 14.36           C  
ATOM    122  CD2 LEU A  17      45.730  62.193  68.251  1.00 15.44           C  
ATOM    123  N   ALA A  18      47.153  67.343  67.499  1.00 12.80           N  
ATOM    124  CA  ALA A  18      47.160  68.495  66.598  1.00 12.40           C  
ATOM    125  C   ALA A  18      48.352  68.384  65.636  1.00 13.53           C  
ATOM    126  O   ALA A  18      48.211  68.648  64.438  1.00 12.74           O  
ATOM    127  CB  ALA A  18      47.248  69.843  67.412  1.00 14.17           C  
ATOM    128  N   LEU A  19      49.532  68.014  66.165  1.00 12.67           N  
ATOM    129  CA  LEU A  19      50.719  67.858  65.292  1.00 13.24           C  
ATOM    130  C   LEU A  19      50.548  66.703  64.313  1.00 13.98           C  
ATOM    131  O   LEU A  19      51.001  66.785  63.152  1.00 13.82           O  
ATOM    132  CB  LEU A  19      51.984  67.646  66.149  1.00 14.10           C  
ATOM    133  CG  LEU A  19      52.375  68.923  66.889  1.00 15.87           C  
ATOM    134  CD1 LEU A  19      53.390  68.512  67.946  1.00 16.18           C  
ATOM    135  CD2 LEU A  19      52.944  69.978  65.957  1.00 15.05           C  
ATOM    136  N   ASN A  20      49.909  65.618  64.768  1.00 14.21           N  
ATOM    137  CA  ASN A  20      49.681  64.471  63.879  1.00 12.87           C  
ATOM    138  C   ASN A  20      48.789  64.964  62.750  1.00 13.51           C  
ATOM    139  O   ASN A  20      49.087  64.761  61.562  1.00 15.74           O  
ATOM    140  CB  ASN A  20      49.033  63.338  64.690  1.00 13.37           C  
ATOM    141  CG  ASN A  20      48.888  62.058  63.923  1.00 12.03           C  
ATOM    142  ND2 ASN A  20      48.579  60.978  64.653  1.00 12.57           N  
ATOM    143  OD1 ASN A  20      49.030  62.009  62.700  1.00 15.44           O  
ATOM    144  N   ILE A  21      47.678  65.631  63.092  1.00 12.23           N  
ATOM    145  CA  ILE A  21      46.788  66.130  62.027  1.00 12.56           C  
ATOM    146  C   ILE A  21      47.575  67.086  61.085  1.00 14.74           C  
ATOM    147  O   ILE A  21      47.472  66.978  59.845  1.00 14.76           O  
ATOM    148  CB  ILE A  21      45.561  66.864  62.664  1.00 12.13           C  
ATOM    149  CG1 ILE A  21      44.712  65.850  63.417  1.00 11.88           C  
ATOM    150  CG2 ILE A  21      44.724  67.528  61.563  1.00 11.97           C  
ATOM    151  CD1 ILE A  21      43.772  66.544  64.415  1.00 15.28           C  
ATOM    152  N   GLU A  22      48.323  68.036  61.650  1.00 14.16           N  
ATOM    153  CA  GLU A  22      49.077  68.963  60.824  1.00 17.37           C  
ATOM    154  C   GLU A  22      50.023  68.208  59.872  1.00 16.31           C  
ATOM    155  O   GLU A  22      50.180  68.615  58.694  1.00 18.95           O  
ATOM    156  CB  GLU A  22      49.876  69.913  61.734  1.00 17.54           C  
ATOM    157  CG  GLU A  22      50.529  71.116  61.029  1.00 19.00           C  
ATOM    158  CD  GLU A  22      51.819  70.785  60.269  1.00 19.90           C  
ATOM    159  OE1 GLU A  22      52.449  69.727  60.493  1.00 20.56           O  
ATOM    160  OE2 GLU A  22      52.217  71.647  59.455  1.00 19.95           O1-
ATOM    161  N   SER A  23      50.598  67.102  60.328  1.00 17.35           N  
ATOM    162  CA  SER A  23      51.547  66.340  59.504  1.00 17.68           C  
ATOM    163  C   SER A  23      50.924  65.677  58.282  1.00 19.09           C  
ATOM    164  O   SER A  23      51.644  65.225  57.355  1.00 19.81           O  
ATOM    165  CB  SER A  23      52.255  65.288  60.337  1.00 18.19           C  
ATOM    166  OG  SER A  23      51.419  64.179  60.650  1.00 17.73           O  
ATOM    167  N   ARG A  24      49.598  65.625  58.258  1.00 17.12           N  
ATOM    168  CA  ARG A  24      48.911  65.000  57.127  1.00 18.48           C  
ATOM    169  C   ARG A  24      48.471  66.040  56.115  1.00 18.98           C  
ATOM    170  O   ARG A  24      47.676  65.734  55.212  1.00 21.20           O  
ATOM    171  CB  ARG A  24      47.711  64.181  57.590  1.00 15.86           C  
ATOM    172  CG  ARG A  24      48.015  63.309  58.815  1.00 19.01           C  
ATOM    173  CD  ARG A  24      49.194  62.339  58.614  1.00 17.88           C  
ATOM    174  NE  ARG A  24      49.433  61.627  59.868  1.00 18.27           N  
ATOM    175  CZ  ARG A  24      50.049  60.451  59.962  1.00 21.04           C  
ATOM    176  NH1 ARG A  24      50.513  59.841  58.867  1.00 22.97           N1+
ATOM    177  NH2 ARG A  24      50.126  59.848  61.135  1.00 21.15           N  
ATOM    178  N   GLY A  25      48.912  67.279  56.329  1.00 18.19           N  
ATOM    179  CA  GLY A  25      48.617  68.323  55.380  1.00 19.90           C  
ATOM    180  C   GLY A  25      47.599  69.359  55.785  1.00 20.64           C  
ATOM    181  O   GLY A  25      47.350  70.306  55.034  1.00 21.27           O  
ATOM    182  N   TYR A  26      47.039  69.226  56.983  1.00 19.22           N  
ATOM    183  CA  TYR A  26      46.009  70.174  57.408  1.00 17.47           C  
ATOM    184  C   TYR A  26      46.550  71.361  58.172  1.00 16.04           C  
ATOM    185  O   TYR A  26      47.550  71.253  58.866  1.00 18.39           O  
ATOM    186  CB  TYR A  26      44.979  69.529  58.352  1.00 16.61           C  
ATOM    187  CG  TYR A  26      44.157  68.426  57.772  1.00 17.88           C  
ATOM    188  CD1 TYR A  26      44.616  67.098  57.784  1.00 18.86           C  
ATOM    189  CD2 TYR A  26      42.958  68.715  57.136  1.00 20.28           C  
ATOM    190  CE1 TYR A  26      43.887  66.075  57.152  1.00 20.84           C  
ATOM    191  CE2 TYR A  26      42.233  67.728  56.513  1.00 20.29           C  
ATOM    192  CZ  TYR A  26      42.693  66.421  56.515  1.00 21.98           C  
ATOM    193  OH  TYR A  26      41.965  65.435  55.897  1.00 22.13           O  
ATOM    194  N   THR A  27      45.858  72.493  58.061  1.00 16.99           N  
ATOM    195  CA  THR A  27      46.201  73.646  58.873  1.00 16.18           C  
ATOM    196  C   THR A  27      45.220  73.409  60.057  1.00 16.57           C  
ATOM    197  O   THR A  27      44.042  73.082  59.857  1.00 16.81           O  
ATOM    198  CB  THR A  27      45.917  74.968  58.145  1.00 19.85           C  
ATOM    199  CG2 THR A  27      46.096  76.155  59.083  1.00 20.11           C  
ATOM    200  OG1 THR A  27      46.862  75.104  57.070  1.00 20.52           O  
ATOM    201  N   VAL A  28      45.719  73.527  61.276  1.00 14.79           N  
ATOM    202  CA  VAL A  28      44.892  73.197  62.462  1.00 14.99           C  
ATOM    203  C   VAL A  28      44.760  74.380  63.423  1.00 14.85           C  
ATOM    204  O   VAL A  28      45.770  75.009  63.758  1.00 14.56           O  
ATOM    205  CB  VAL A  28      45.577  72.043  63.246  1.00 15.13           C  
ATOM    206  CG1 VAL A  28      44.725  71.565  64.438  1.00 13.17           C  
ATOM    207  CG2 VAL A  28      45.831  70.836  62.275  1.00 17.47           C  
ATOM    208  N   SER A  29      43.531  74.683  63.837  1.00 12.94           N  
ATOM    209  CA  SER A  29      43.314  75.720  64.853  1.00 12.55           C  
ATOM    210  C   SER A  29      43.559  75.105  66.194  1.00 13.96           C  
ATOM    211  O   SER A  29      43.156  73.964  66.422  1.00 13.87           O  
ATOM    212  CB  SER A  29      41.876  76.229  64.821  1.00 13.92           C  
ATOM    213  OG  SER A  29      41.564  76.848  63.587  1.00 15.57           O  
ATOM    214  N   ILE A  30      44.215  75.852  67.101  1.00 13.47           N  
ATOM    215  CA  ILE A  30      44.454  75.282  68.432  1.00 13.92           C  
ATOM    216  C   ILE A  30      44.050  76.293  69.484  1.00 14.75           C  
ATOM    217  O   ILE A  30      44.071  77.489  69.229  1.00 14.64           O  
ATOM    218  CB  ILE A  30      45.938  74.830  68.658  1.00 14.19           C  
ATOM    219  CG1 ILE A  30      46.894  76.028  68.500  1.00 13.12           C  
ATOM    220  CG2 ILE A  30      46.297  73.651  67.698  1.00 14.70           C  
ATOM    221  CD1 ILE A  30      48.366  75.715  69.068  1.00 15.10           C  
ATOM    222  N   PHE A  31      43.581  75.809  70.629  1.00 13.38           N  
ATOM    223  CA  PHE A  31      43.148  76.710  71.715  1.00 13.43           C  
ATOM    224  C   PHE A  31      43.359  75.978  73.027  1.00 14.05           C  
ATOM    225  O   PHE A  31      43.281  74.757  73.086  1.00 13.01           O  
ATOM    226  CB  PHE A  31      41.640  77.053  71.564  1.00 13.95           C  
ATOM    227  CG  PHE A  31      41.052  77.765  72.759  1.00 15.71           C  
ATOM    228  CD1 PHE A  31      41.217  79.149  72.935  1.00 13.94           C  
ATOM    229  CD2 PHE A  31      40.382  77.028  73.737  1.00 16.65           C  
ATOM    230  CE1 PHE A  31      40.715  79.786  74.075  1.00 16.79           C  
ATOM    231  CE2 PHE A  31      39.862  77.651  74.897  1.00 17.67           C  
ATOM    232  CZ  PHE A  31      40.036  79.047  75.055  1.00 18.28           C  
ATOM    233  N   ASN A  32      43.653  76.732  74.088  1.00 14.13           N  
ATOM    234  CA  ASN A  32      43.776  76.123  75.414  1.00 16.02           C  
ATOM    235  C   ASN A  32      43.192  77.149  76.407  1.00 17.80           C  
ATOM    236  O   ASN A  32      43.365  78.345  76.227  1.00 18.66           O  
ATOM    237  CB  ASN A  32      45.240  75.825  75.733  1.00 16.20           C  
ATOM    238  CG  ASN A  32      45.384  75.008  76.975  1.00 17.61           C  
ATOM    239  ND2 ASN A  32      45.959  75.628  78.057  1.00 17.65           N  
ATOM    240  OD1 ASN A  32      44.968  73.843  77.018  1.00 16.63           O  
ATOM    241  N   ARG A  33      42.498  76.710  77.449  1.00 19.74           N  
ATOM    242  CA  ARG A  33      41.915  77.711  78.343  1.00 22.70           C  
ATOM    243  C   ARG A  33      42.969  78.602  78.994  1.00 23.67           C  
ATOM    244  O   ARG A  33      42.649  79.710  79.415  1.00 26.39           O  
ATOM    245  CB  ARG A  33      40.979  77.052  79.390  1.00 26.04           C  
ATOM    246  CG  ARG A  33      41.626  76.348  80.555  1.00 29.84           C  
ATOM    247  CD  ARG A  33      40.606  75.493  81.365  1.00 31.79           C  
ATOM    248  NE  ARG A  33      39.578  76.232  82.118  1.00 33.92           N  
ATOM    249  CZ  ARG A  33      38.532  75.648  82.739  1.00 35.11           C  
ATOM    250  NH1 ARG A  33      38.359  74.311  82.687  1.00 32.09           N1+
ATOM    251  NH2 ARG A  33      37.669  76.387  83.450  1.00 32.69           N  
ATOM    252  N   SER A  34      44.206  78.123  79.051  1.00 23.62           N  
ATOM    253  CA  SER A  34      45.361  78.857  79.600  1.00 24.11           C  
ATOM    254  C   SER A  34      46.230  79.243  78.396  1.00 23.29           C  
ATOM    255  O   SER A  34      46.785  78.362  77.727  1.00 22.53           O  
ATOM    256  CB  SER A  34      46.175  77.951  80.527  1.00 26.03           C  
ATOM    257  OG  SER A  34      47.402  78.613  80.860  1.00 32.85           O  
ATOM    258  N   ARG A  35      46.399  80.539  78.108  1.00 21.44           N  
ATOM    259  CA  ARG A  35      47.171  80.919  76.911  1.00 21.97           C  
ATOM    260  C   ARG A  35      48.634  80.475  76.847  1.00 23.54           C  
ATOM    261  O   ARG A  35      49.182  80.234  75.763  1.00 21.66           O  
ATOM    262  CB  ARG A  35      47.076  82.437  76.667  1.00 25.00           C  
ATOM    263  CG  ARG A  35      47.961  83.282  77.537  1.00 27.81           C  
ATOM    264  CD  ARG A  35      47.861  84.747  77.095  1.00 27.93           C  
ATOM    265  NE  ARG A  35      48.609  85.033  75.875  1.00 28.27           N  
ATOM    266  CZ  ARG A  35      48.110  85.559  74.764  1.00 28.89           C  
ATOM    267  NH1 ARG A  35      46.834  85.872  74.692  1.00 27.89           N1+
ATOM    268  NH2 ARG A  35      48.899  85.770  73.709  1.00 29.25           N  
ATOM    269  N   GLU A  36      49.266  80.363  78.013  1.00 24.38           N  
ATOM    270  CA  GLU A  36      50.650  79.969  78.105  1.00 26.97           C  
ATOM    271  C   GLU A  36      50.995  78.684  77.365  1.00 24.48           C  
ATOM    272  O   GLU A  36      52.019  78.630  76.686  1.00 23.52           O  
ATOM    273  CB  GLU A  36      51.016  79.775  79.574  1.00 31.85           C  
ATOM    274  CG  GLU A  36      52.226  80.525  80.035  1.00 39.35           C  
ATOM    275  CD  GLU A  36      51.900  81.960  80.409  1.00 43.15           C  
ATOM    276  OE1 GLU A  36      50.754  82.212  80.870  1.00 45.51           O  
ATOM    277  OE2 GLU A  36      52.796  82.834  80.260  1.00 46.52           O1-
ATOM    278  N   LYS A  37      50.172  77.647  77.530  1.00 23.33           N  
ATOM    279  CA  LYS A  37      50.450  76.376  76.896  1.00 22.95           C  
ATOM    280  C   LYS A  37      50.352  76.481  75.378  1.00 20.76           C  
ATOM    281  O   LYS A  37      51.143  75.867  74.652  1.00 20.35           O  
ATOM    282  CB  LYS A  37      49.502  75.280  77.435  1.00 25.85           C  
ATOM    283  CG  LYS A  37      50.148  74.385  78.493  1.00 31.25           C  
ATOM    284  CD  LYS A  37      49.129  73.413  79.108  1.00 35.34           C  
ATOM    285  CE  LYS A  37      49.733  72.551  80.235  1.00 37.10           C  
ATOM    286  NZ  LYS A  37      50.692  71.457  79.769  1.00 40.54           N1+
ATOM    287  N   THR A  38      49.391  77.256  74.894  1.00 18.54           N  
ATOM    288  CA  THR A  38      49.241  77.464  73.460  1.00 16.92           C  
ATOM    289  C   THR A  38      50.496  78.178  72.922  1.00 18.65           C  
ATOM    290  O   THR A  38      51.042  77.799  71.895  1.00 18.84           O  
ATOM    291  CB  THR A  38      47.998  78.308  73.191  1.00 17.25           C  
ATOM    292  CG2 THR A  38      47.791  78.569  71.703  1.00 15.84           C  
ATOM    293  OG1 THR A  38      46.874  77.575  73.679  1.00 16.80           O  
ATOM    294  N   GLU A  39      50.949  79.204  73.636  1.00 19.18           N  
ATOM    295  CA  GLU A  39      52.144  79.918  73.199  1.00 20.21           C  
ATOM    296  C   GLU A  39      53.350  79.017  73.103  1.00 19.51           C  
ATOM    297  O   GLU A  39      54.140  79.143  72.171  1.00 19.86           O  
ATOM    298  CB  GLU A  39      52.431  81.087  74.147  1.00 21.09           C  
ATOM    299  CG  GLU A  39      51.419  82.192  73.960  1.00 24.23           C  
ATOM    300  CD  GLU A  39      51.656  83.326  74.892  1.00 27.68           C  
ATOM    301  OE1 GLU A  39      52.112  83.060  76.007  1.00 31.48           O  
ATOM    302  OE2 GLU A  39      51.365  84.463  74.512  1.00 31.23           O1-
ATOM    303  N   GLU A  40      53.468  78.114  74.072  1.00 20.33           N  
ATOM    304  CA  GLU A  40      54.538  77.137  74.138  1.00 21.72           C  
ATOM    305  C   GLU A  40      54.452  76.149  72.978  1.00 21.52           C  
ATOM    306  O   GLU A  40      55.455  75.789  72.381  1.00 21.53           O  
ATOM    307  CB  GLU A  40      54.442  76.415  75.471  1.00 26.29           C  
ATOM    308  CG  GLU A  40      55.529  75.395  75.767  1.00 32.69           C  
ATOM    309  CD  GLU A  40      55.583  75.084  77.268  1.00 37.76           C  
ATOM    310  OE1 GLU A  40      56.542  74.399  77.699  1.00 40.94           O  
ATOM    311  OE2 GLU A  40      54.662  75.538  78.013  1.00 39.84           O1-
ATOM    312  N   VAL A  41      53.251  75.679  72.659  1.00 18.92           N  
ATOM    313  CA  VAL A  41      53.149  74.762  71.528  1.00 19.60           C  
ATOM    314  C   VAL A  41      53.621  75.453  70.248  1.00 19.06           C  
ATOM    315  O   VAL A  41      54.312  74.860  69.417  1.00 19.99           O  
ATOM    316  CB  VAL A  41      51.685  74.283  71.353  1.00 17.77           C  
ATOM    317  CG1 VAL A  41      51.507  73.489  69.980  1.00 16.55           C  
ATOM    318  CG2 VAL A  41      51.346  73.385  72.535  1.00 18.14           C  
ATOM    319  N   ILE A  42      53.238  76.708  70.078  1.00 20.06           N  
ATOM    320  CA  ILE A  42      53.631  77.439  68.869  1.00 20.87           C  
ATOM    321  C   ILE A  42      55.165  77.633  68.835  1.00 21.82           C  
ATOM    322  O   ILE A  42      55.802  77.423  67.798  1.00 22.74           O  
ATOM    323  CB  ILE A  42      52.928  78.814  68.812  1.00 20.50           C  
ATOM    324  CG1 ILE A  42      51.396  78.636  68.674  1.00 19.85           C  
ATOM    325  CG2 ILE A  42      53.511  79.651  67.656  1.00 22.00           C  
ATOM    326  CD1 ILE A  42      50.957  78.007  67.337  1.00 19.36           C  
ATOM    327  N   ALA A  43      55.757  77.997  69.968  1.00 23.41           N  
ATOM    328  CA  ALA A  43      57.209  78.233  70.017  1.00 24.27           C  
ATOM    329  C   ALA A  43      58.015  76.967  69.729  1.00 25.94           C  
ATOM    330  O   ALA A  43      59.065  77.003  69.083  1.00 26.93           O  
ATOM    331  CB  ALA A  43      57.593  78.806  71.412  1.00 25.08           C  
ATOM    332  N   GLU A  44      57.519  75.833  70.199  1.00 25.90           N  
ATOM    333  CA  GLU A  44      58.251  74.582  70.039  1.00 26.38           C  
ATOM    334  C   GLU A  44      58.074  73.901  68.719  1.00 26.59           C  
ATOM    335  O   GLU A  44      58.780  72.936  68.429  1.00 26.57           O  
ATOM    336  CB  GLU A  44      57.860  73.616  71.156  1.00 29.14           C  
ATOM    337  CG  GLU A  44      58.279  74.100  72.515  1.00 33.72           C  
ATOM    338  CD  GLU A  44      57.769  73.228  73.642  1.00 37.00           C  
ATOM    339  OE1 GLU A  44      58.208  73.474  74.789  1.00 40.49           O  
ATOM    340  OE2 GLU A  44      56.942  72.314  73.399  1.00 38.92           O1-
ATOM    341  N   ASN A  45      57.142  74.399  67.916  1.00 25.77           N  
ATOM    342  CA  ASN A  45      56.856  73.784  66.638  1.00 25.88           C  
ATOM    343  C   ASN A  45      56.829  74.815  65.541  1.00 27.20           C  
ATOM    344  O   ASN A  45      55.812  75.057  64.873  1.00 26.24           O  
ATOM    345  CB  ASN A  45      55.527  73.035  66.757  1.00 24.85           C  
ATOM    346  CG  ASN A  45      55.634  71.904  67.724  1.00 24.63           C  
ATOM    347  ND2 ASN A  45      55.088  72.074  68.941  1.00 22.18           N  
ATOM    348  OD1 ASN A  45      56.253  70.892  67.407  1.00 23.79           O  
ATOM    349  N   PRO A  46      57.983  75.457  65.322  1.00 28.11           N  
ATOM    350  CA  PRO A  46      58.013  76.463  64.275  1.00 28.63           C  
ATOM    351  C   PRO A  46      57.881  75.820  62.898  1.00 28.50           C  
ATOM    352  O   PRO A  46      58.324  74.682  62.685  1.00 29.46           O  
ATOM    353  CB  PRO A  46      59.376  77.140  64.487  1.00 29.61           C  
ATOM    354  CG  PRO A  46      60.229  76.028  65.040  1.00 29.86           C  
ATOM    355  CD  PRO A  46      59.271  75.372  66.044  1.00 29.06           C  
ATOM    356  N   GLY A  47      57.243  76.550  61.989  1.00 27.84           N  
ATOM    357  CA  GLY A  47      57.055  76.081  60.634  1.00 28.11           C  
ATOM    358  C   GLY A  47      55.871  75.152  60.467  1.00 28.96           C  
ATOM    359  O   GLY A  47      55.574  74.713  59.345  1.00 30.13           O  
ATOM    360  N   LYS A  48      55.188  74.836  61.572  1.00 25.98           N  
ATOM    361  CA  LYS A  48      54.035  73.950  61.456  1.00 22.48           C  
ATOM    362  C   LYS A  48      52.783  74.788  61.258  1.00 22.75           C  
ATOM    363  O   LYS A  48      52.696  75.933  61.716  1.00 23.35           O  
ATOM    364  CB  LYS A  48      53.917  73.050  62.678  1.00 21.71           C  
ATOM    365  CG  LYS A  48      55.068  72.048  62.874  1.00 23.27           C  
ATOM    366  CD  LYS A  48      55.347  71.253  61.605  1.00 26.41           C  
ATOM    367  CE  LYS A  48      56.169  70.006  61.901  1.00 28.68           C  
ATOM    368  NZ  LYS A  48      57.558  70.299  62.324  1.00 33.80           N1+
ATOM    369  N   LYS A  49      51.826  74.215  60.530  1.00 20.34           N  
ATOM    370  CA  LYS A  49      50.579  74.886  60.194  1.00 20.92           C  
ATOM    371  C   LYS A  49      49.535  74.823  61.327  1.00 19.19           C  
ATOM    372  O   LYS A  49      48.430  74.295  61.168  1.00 18.88           O  
ATOM    373  CB  LYS A  49      50.029  74.253  58.920  1.00 22.82           C  
ATOM    374  CG  LYS A  49      51.003  74.424  57.715  1.00 25.45           C  
ATOM    375  CD  LYS A  49      50.363  73.831  56.442  1.00 29.90           C  
ATOM    376  CE  LYS A  49      50.189  72.297  56.524  1.00 31.91           C  
ATOM    377  NZ  LYS A  49      51.496  71.561  56.563  1.00 35.37           N1+
ATOM    378  N   LEU A  50      49.948  75.341  62.473  1.00 19.07           N  
ATOM    379  CA  LEU A  50      49.099  75.420  63.635  1.00 18.02           C  
ATOM    380  C   LEU A  50      48.735  76.908  63.725  1.00 18.65           C  
ATOM    381  O   LEU A  50      49.609  77.784  63.582  1.00 19.37           O  
ATOM    382  CB  LEU A  50      49.861  74.999  64.883  1.00 17.77           C  
ATOM    383  CG  LEU A  50      50.471  73.595  64.891  1.00 17.83           C  
ATOM    384  CD1 LEU A  50      51.185  73.334  66.210  1.00 21.47           C  
ATOM    385  CD2 LEU A  50      49.354  72.592  64.693  1.00 18.04           C  
ATOM    386  N   VAL A  51      47.455  77.206  63.896  1.00 16.20           N  
ATOM    387  CA  VAL A  51      47.030  78.584  64.024  1.00 16.42           C  
ATOM    388  C   VAL A  51      46.456  78.698  65.438  1.00 16.88           C  
ATOM    389  O   VAL A  51      45.439  78.080  65.753  1.00 15.64           O  
ATOM    390  CB  VAL A  51      45.941  78.936  63.017  1.00 17.92           C  
ATOM    391  CG1 VAL A  51      45.623  80.396  63.105  1.00 19.36           C  
ATOM    392  CG2 VAL A  51      46.385  78.531  61.634  1.00 19.54           C  
ATOM    393  N   PRO A  52      47.143  79.459  66.309  1.00 14.69           N  
ATOM    394  CA  PRO A  52      46.675  79.641  67.693  1.00 16.25           C  
ATOM    395  C   PRO A  52      45.564  80.680  67.867  1.00 16.09           C  
ATOM    396  O   PRO A  52      45.592  81.749  67.238  1.00 16.73           O  
ATOM    397  CB  PRO A  52      47.942  80.077  68.413  1.00 17.26           C  
ATOM    398  CG  PRO A  52      48.582  81.036  67.382  1.00 16.62           C  
ATOM    399  CD  PRO A  52      48.303  80.338  66.011  1.00 17.21           C  
ATOM    400  N   TYR A  53      44.561  80.329  68.694  1.00 15.06           N  
ATOM    401  CA  TYR A  53      43.494  81.262  69.046  1.00 15.34           C  
ATOM    402  C   TYR A  53      43.506  81.380  70.560  1.00 15.46           C  
ATOM    403  O   TYR A  53      43.879  80.442  71.287  1.00 17.19           O  
ATOM    404  CB  TYR A  53      42.135  80.792  68.533  1.00 15.27           C  
ATOM    405  CG  TYR A  53      42.123  80.865  67.031  1.00 17.42           C  
ATOM    406  CD1 TYR A  53      41.806  82.059  66.378  1.00 17.30           C  
ATOM    407  CD2 TYR A  53      42.529  79.767  66.265  1.00 17.06           C  
ATOM    408  CE1 TYR A  53      41.902  82.156  65.002  1.00 19.20           C  
ATOM    409  CE2 TYR A  53      42.631  79.863  64.896  1.00 18.29           C  
ATOM    410  CZ  TYR A  53      42.315  81.039  64.282  1.00 19.10           C  
ATOM    411  OH  TYR A  53      42.365  81.077  62.930  1.00 20.05           O  
ATOM    412  N   TYR A  54      43.109  82.566  71.017  1.00 18.54           N  
ATOM    413  CA  TYR A  54      43.173  82.836  72.445  1.00 17.71           C  
ATOM    414  C   TYR A  54      41.834  83.105  73.105  1.00 18.75           C  
ATOM    415  O   TYR A  54      41.778  83.355  74.307  1.00 19.86           O  
ATOM    416  CB  TYR A  54      44.195  83.966  72.679  1.00 17.49           C  
ATOM    417  CG  TYR A  54      45.573  83.505  72.266  1.00 17.18           C  
ATOM    418  CD1 TYR A  54      46.130  83.873  71.032  1.00 19.19           C  
ATOM    419  CD2 TYR A  54      46.286  82.638  73.083  1.00 17.28           C  
ATOM    420  CE1 TYR A  54      47.390  83.368  70.636  1.00 17.95           C  
ATOM    421  CE2 TYR A  54      47.532  82.129  72.701  1.00 18.75           C  
ATOM    422  CZ  TYR A  54      48.072  82.504  71.476  1.00 19.22           C  
ATOM    423  OH  TYR A  54      49.322  81.988  71.115  1.00 21.47           O  
ATOM    424  N   THR A  55      40.763  83.151  72.316  1.00 18.32           N  
ATOM    425  CA  THR A  55      39.430  83.225  72.916  1.00 17.67           C  
ATOM    426  C   THR A  55      38.629  82.116  72.245  1.00 17.05           C  
ATOM    427  O   THR A  55      38.905  81.735  71.105  1.00 16.20           O  
ATOM    428  CB  THR A  55      38.696  84.542  72.732  1.00 18.88           C  
ATOM    429  CG2 THR A  55      39.600  85.660  73.241  1.00 19.15           C  
ATOM    430  OG1 THR A  55      38.397  84.775  71.355  1.00 19.15           O  
ATOM    431  N   VAL A  56      37.668  81.582  72.969  1.00 16.81           N  
ATOM    432  CA  VAL A  56      36.862  80.499  72.408  1.00 17.23           C  
ATOM    433  C   VAL A  56      36.083  80.984  71.184  1.00 17.45           C  
ATOM    434  O   VAL A  56      35.956  80.263  70.180  1.00 16.51           O  
ATOM    435  CB  VAL A  56      35.894  79.913  73.443  1.00 18.14           C  
ATOM    436  CG1 VAL A  56      35.049  78.813  72.776  1.00 20.85           C  
ATOM    437  CG2 VAL A  56      36.662  79.283  74.579  1.00 20.01           C  
ATOM    438  N   LYS A  57      35.540  82.194  71.254  1.00 17.81           N  
ATOM    439  CA  LYS A  57      34.793  82.727  70.115  1.00 17.87           C  
ATOM    440  C   LYS A  57      35.626  82.738  68.852  1.00 16.56           C  
ATOM    441  O   LYS A  57      35.189  82.266  67.809  1.00 15.82           O  
ATOM    442  CB  LYS A  57      34.338  84.174  70.424  1.00 20.67           C  
ATOM    443  CG  LYS A  57      33.419  84.768  69.353  1.00 24.08           C  
ATOM    444  CD  LYS A  57      32.885  86.106  69.883  1.00 27.33           C  
ATOM    445  CE  LYS A  57      31.983  86.810  68.902  1.00 30.20           C  
ATOM    446  NZ  LYS A  57      32.768  87.369  67.783  1.00 31.88           N1+
ATOM    447  N   GLU A  58      36.845  83.262  68.925  1.00 16.79           N  
ATOM    448  CA  GLU A  58      37.661  83.336  67.707  1.00 17.71           C  
ATOM    449  C   GLU A  58      38.068  81.943  67.231  1.00 15.68           C  
ATOM    450  O   GLU A  58      38.230  81.694  66.026  1.00 16.25           O  
ATOM    451  CB  GLU A  58      38.902  84.190  67.958  1.00 21.05           C  
ATOM    452  CG  GLU A  58      38.585  85.662  68.236  1.00 24.91           C  
ATOM    453  CD  GLU A  58      39.828  86.435  68.672  1.00 28.79           C  
ATOM    454  OE1 GLU A  58      40.346  86.202  69.795  1.00 29.45           O  
ATOM    455  OE2 GLU A  58      40.285  87.281  67.877  1.00 31.31           O1-
ATOM    456  N   PHE A  59      38.297  81.052  68.175  1.00 14.46           N  
ATOM    457  CA  PHE A  59      38.662  79.673  67.813  1.00 13.27           C  
ATOM    458  C   PHE A  59      37.513  79.045  67.017  1.00 13.99           C  
ATOM    459  O   PHE A  59      37.745  78.458  65.957  1.00 14.95           O  
ATOM    460  CB  PHE A  59      38.947  78.850  69.107  1.00 12.94           C  
ATOM    461  CG  PHE A  59      39.044  77.349  68.891  1.00 13.24           C  
ATOM    462  CD1 PHE A  59      40.216  76.761  68.402  1.00 14.37           C  
ATOM    463  CD2 PHE A  59      37.945  76.528  69.172  1.00 13.25           C  
ATOM    464  CE1 PHE A  59      40.288  75.376  68.195  1.00 12.29           C  
ATOM    465  CE2 PHE A  59      38.015  75.158  68.971  1.00 13.12           C  
ATOM    466  CZ  PHE A  59      39.195  74.577  68.479  1.00 13.71           C  
ATOM    467  N   VAL A  60      36.289  79.170  67.508  1.00 14.78           N  
ATOM    468  CA  VAL A  60      35.124  78.560  66.831  1.00 14.54           C  
ATOM    469  C   VAL A  60      34.895  79.210  65.471  1.00 15.21           C  
ATOM    470  O   VAL A  60      34.650  78.520  64.461  1.00 14.81           O  
ATOM    471  CB  VAL A  60      33.842  78.652  67.704  1.00 13.53           C  
ATOM    472  CG1 VAL A  60      32.596  78.104  66.919  1.00 15.42           C  
ATOM    473  CG2 VAL A  60      34.017  77.806  69.016  1.00 13.29           C  
ATOM    474  N   GLU A  61      35.044  80.537  65.419  1.00 15.17           N  
ATOM    475  CA  GLU A  61      34.838  81.227  64.137  1.00 16.46           C  
ATOM    476  C   GLU A  61      35.896  80.878  63.101  1.00 16.84           C  
ATOM    477  O   GLU A  61      35.651  81.061  61.909  1.00 18.12           O  
ATOM    478  CB  GLU A  61      34.810  82.745  64.380  1.00 20.66           C  
ATOM    479  CG  GLU A  61      33.531  83.165  65.041  1.00 26.18           C  
ATOM    480  CD  GLU A  61      33.559  84.617  65.498  1.00 30.68           C  
ATOM    481  OE1 GLU A  61      32.510  85.083  65.989  1.00 31.71           O  
ATOM    482  OE2 GLU A  61      34.628  85.268  65.384  1.00 34.03           O1-
ATOM    483  N   SER A  62      37.039  80.346  63.531  1.00 15.14           N  
ATOM    484  CA  SER A  62      38.103  79.967  62.570  1.00 16.02           C  
ATOM    485  C   SER A  62      37.836  78.673  61.786  1.00 16.38           C  
ATOM    486  O   SER A  62      38.573  78.355  60.837  1.00 18.19           O  
ATOM    487  CB  SER A  62      39.451  79.754  63.290  1.00 16.20           C  
ATOM    488  OG  SER A  62      39.507  78.503  64.013  1.00 16.09           O  
ATOM    489  N   LEU A  63      36.800  77.938  62.182  1.00 16.34           N  
ATOM    490  CA  LEU A  63      36.503  76.631  61.612  1.00 15.99           C  
ATOM    491  C   LEU A  63      35.422  76.610  60.551  1.00 16.93           C  
ATOM    492  O   LEU A  63      34.373  77.212  60.714  1.00 17.10           O  
ATOM    493  CB  LEU A  63      36.081  75.668  62.737  1.00 14.86           C  
ATOM    494  CG  LEU A  63      37.141  75.549  63.847  1.00 14.84           C  
ATOM    495  CD1 LEU A  63      36.592  74.604  64.947  1.00 15.92           C  
ATOM    496  CD2 LEU A  63      38.427  75.025  63.253  1.00 14.82           C  
ATOM    497  N   GLU A  64      35.675  75.859  59.484  1.00 18.79           N  
ATOM    498  CA  GLU A  64      34.665  75.767  58.445  1.00 21.37           C  
ATOM    499  C   GLU A  64      33.521  74.914  58.978  1.00 21.56           C  
ATOM    500  O   GLU A  64      33.743  73.983  59.788  1.00 20.83           O  
ATOM    501  CB  GLU A  64      35.260  75.167  57.173  1.00 26.66           C  
ATOM    502  CG  GLU A  64      35.529  73.713  57.218  1.00 32.94           C  
ATOM    503  CD  GLU A  64      35.630  73.093  55.797  1.00 36.91           C  
ATOM    504  OE1 GLU A  64      35.957  73.825  54.827  1.00 38.32           O  
ATOM    505  OE2 GLU A  64      35.376  71.869  55.683  1.00 40.56           O1-
ATOM    506  N   THR A  65      32.303  75.202  58.538  1.00 19.34           N  
ATOM    507  CA  THR A  65      31.164  74.454  59.015  1.00 20.03           C  
ATOM    508  C   THR A  65      30.910  73.285  58.068  1.00 20.20           C  
ATOM    509  O   THR A  65      31.206  73.385  56.881  1.00 22.44           O  
ATOM    510  CB  THR A  65      29.913  75.312  59.057  1.00 22.71           C  
ATOM    511  CG2 THR A  65      30.076  76.448  60.085  1.00 22.85           C  
ATOM    512  OG1 THR A  65      29.679  75.876  57.747  1.00 23.63           O  
ATOM    513  N   PRO A  66      30.436  72.151  58.583  1.00 17.94           N  
ATOM    514  CA  PRO A  66      30.117  71.854  60.002  1.00 16.53           C  
ATOM    515  C   PRO A  66      31.445  71.789  60.740  1.00 16.00           C  
ATOM    516  O   PRO A  66      32.395  71.157  60.266  1.00 17.24           O  
ATOM    517  CB  PRO A  66      29.440  70.488  59.945  1.00 16.31           C  
ATOM    518  CG  PRO A  66      30.136  69.822  58.678  1.00 17.01           C  
ATOM    519  CD  PRO A  66      30.110  71.011  57.707  1.00 18.59           C  
ATOM    520  N   ARG A  67      31.502  72.450  61.898  1.00 13.82           N  
ATOM    521  CA  ARG A  67      32.739  72.516  62.615  1.00 14.63           C  
ATOM    522  C   ARG A  67      33.166  71.187  63.189  1.00 13.44           C  
ATOM    523  O   ARG A  67      32.326  70.402  63.626  1.00 14.55           O  
ATOM    524  CB  ARG A  67      32.611  73.575  63.711  1.00 13.41           C  
ATOM    525  CG  ARG A  67      32.381  74.964  63.085  1.00 13.18           C  
ATOM    526  CD  ARG A  67      32.327  76.007  64.203  1.00 16.42           C  
ATOM    527  NE  ARG A  67      32.151  77.336  63.593  1.00 15.46           N  
ATOM    528  CZ  ARG A  67      30.978  77.886  63.316  1.00 15.40           C  
ATOM    529  NH1 ARG A  67      29.850  77.253  63.587  1.00 15.93           N1+
ATOM    530  NH2 ARG A  67      30.950  79.106  62.754  1.00 18.18           N  
ATOM    531  N   ARG A  68      34.474  70.925  63.177  1.00 13.02           N  
ATOM    532  CA  ARG A  68      34.976  69.685  63.776  1.00 12.86           C  
ATOM    533  C   ARG A  68      35.890  70.164  64.886  1.00 12.60           C  
ATOM    534  O   ARG A  68      36.925  70.774  64.603  1.00 12.55           O  
ATOM    535  CB  ARG A  68      35.773  68.852  62.782  1.00 12.64           C  
ATOM    536  CG  ARG A  68      34.916  68.270  61.678  1.00 15.31           C  
ATOM    537  CD  ARG A  68      35.891  67.789  60.615  1.00 21.17           C  
ATOM    538  NE  ARG A  68      35.194  67.462  59.382  1.00 22.23           N  
ATOM    539  CZ  ARG A  68      34.956  68.338  58.414  1.00 25.38           C  
ATOM    540  NH1 ARG A  68      35.361  69.602  58.533  1.00 23.84           N1+
ATOM    541  NH2 ARG A  68      34.304  67.933  57.334  1.00 24.67           N  
ATOM    542  N   ILE A  69      35.491  69.888  66.143  1.00 11.35           N  
ATOM    543  CA  ILE A  69      36.275  70.346  67.298  1.00 11.43           C  
ATOM    544  C   ILE A  69      36.658  69.142  68.141  1.00 12.20           C  
ATOM    545  O   ILE A  69      35.766  68.462  68.680  1.00 13.17           O  
ATOM    546  CB  ILE A  69      35.424  71.298  68.168  1.00 13.43           C  
ATOM    547  CG1 ILE A  69      35.080  72.555  67.344  1.00 14.67           C  
ATOM    548  CG2 ILE A  69      36.209  71.729  69.437  1.00 12.03           C  
ATOM    549  CD1 ILE A  69      33.966  73.380  67.914  1.00 17.27           C  
ATOM    550  N   LEU A  70      37.977  68.915  68.279  1.00 11.28           N  
ATOM    551  CA  LEU A  70      38.466  67.781  69.082  1.00 12.70           C  
ATOM    552  C   LEU A  70      38.805  68.294  70.481  1.00 14.47           C  
ATOM    553  O   LEU A  70      39.643  69.196  70.610  1.00 14.75           O  
ATOM    554  CB  LEU A  70      39.726  67.201  68.422  1.00 12.77           C  
ATOM    555  CG  LEU A  70      40.473  66.142  69.250  1.00 14.65           C  
ATOM    556  CD1 LEU A  70      39.523  64.957  69.462  1.00 15.88           C  
ATOM    557  CD2 LEU A  70      41.754  65.717  68.564  1.00 16.58           C  
ATOM    558  N   LEU A  71      38.164  67.753  71.503  1.00 13.14           N  
ATOM    559  CA  LEU A  71      38.420  68.153  72.887  1.00 14.04           C  
ATOM    560  C   LEU A  71      39.362  67.146  73.544  1.00 14.19           C  
ATOM    561  O   LEU A  71      39.059  65.960  73.625  1.00 13.55           O  
ATOM    562  CB  LEU A  71      37.123  68.180  73.730  1.00 15.38           C  
ATOM    563  CG  LEU A  71      35.926  69.016  73.309  1.00 17.79           C  
ATOM    564  CD1 LEU A  71      34.796  68.894  74.393  1.00 17.57           C  
ATOM    565  CD2 LEU A  71      36.359  70.497  73.208  1.00 18.66           C  
ATOM    566  N   MET A  72      40.490  67.656  74.035  1.00 13.95           N  
ATOM    567  CA  MET A  72      41.471  66.857  74.780  1.00 14.81           C  
ATOM    568  C   MET A  72      41.751  67.622  76.102  1.00 16.21           C  
ATOM    569  O   MET A  72      42.833  68.231  76.303  1.00 16.83           O  
ATOM    570  CB  MET A  72      42.731  66.713  73.949  1.00 16.09           C  
ATOM    571  CG  MET A  72      42.494  65.935  72.607  1.00 15.60           C  
ATOM    572  SD  MET A  72      41.950  64.212  72.950  1.00 18.41           S  
ATOM    573  CE  MET A  72      43.501  63.559  73.614  1.00 19.61           C  
ATOM    574  N   VAL A  73      40.770  67.559  77.004  1.00 15.45           N  
ATOM    575  CA  VAL A  73      40.861  68.287  78.268  1.00 15.54           C  
ATOM    576  C   VAL A  73      40.675  67.319  79.420  1.00 17.79           C  
ATOM    577  O   VAL A  73      40.622  66.115  79.214  1.00 19.09           O  
ATOM    578  CB  VAL A  73      39.785  69.395  78.346  1.00 14.06           C  
ATOM    579  CG1 VAL A  73      40.080  70.473  77.252  1.00 15.08           C  
ATOM    580  CG2 VAL A  73      38.367  68.818  78.229  1.00 16.90           C  
ATOM    581  N   LYS A  74      40.592  67.843  80.640  1.00 18.74           N  
ATOM    582  CA  LYS A  74      40.391  66.985  81.787  1.00 20.52           C  
ATOM    583  C   LYS A  74      39.009  66.312  81.821  1.00 18.53           C  
ATOM    584  O   LYS A  74      37.993  66.962  81.554  1.00 18.28           O  
ATOM    585  CB  LYS A  74      40.553  67.842  83.029  1.00 23.81           C  
ATOM    586  CG  LYS A  74      41.952  68.331  83.210  1.00 28.53           C  
ATOM    587  CD  LYS A  74      42.875  67.130  83.552  1.00 31.95           C  
ATOM    588  CE  LYS A  74      44.309  67.638  83.820  1.00 35.02           C  
ATOM    589  NZ  LYS A  74      45.217  66.648  84.515  1.00 37.58           N1+
ATOM    590  N   ALA A  75      38.951  65.030  82.172  1.00 19.69           N  
ATOM    591  CA  ALA A  75      37.651  64.346  82.255  1.00 20.49           C  
ATOM    592  C   ALA A  75      36.833  64.943  83.390  1.00 20.66           C  
ATOM    593  O   ALA A  75      37.394  65.439  84.379  1.00 21.86           O  
ATOM    594  CB  ALA A  75      37.847  62.857  82.506  1.00 24.01           C  
ATOM    595  N   GLY A  76      35.512  64.868  83.274  1.00 19.29           N  
ATOM    596  CA  GLY A  76      34.626  65.394  84.313  1.00 19.30           C  
ATOM    597  C   GLY A  76      34.194  66.831  84.039  1.00 18.18           C  
ATOM    598  O   GLY A  76      33.817  67.220  82.900  1.00 17.58           O  
ATOM    599  N   ALA A  77      34.275  67.645  85.088  1.00 17.49           N  
ATOM    600  CA  ALA A  77      33.898  69.029  84.983  1.00 16.92           C  
ATOM    601  C   ALA A  77      34.637  69.758  83.857  1.00 15.36           C  
ATOM    602  O   ALA A  77      34.070  70.626  83.255  1.00 17.37           O  
ATOM    603  CB  ALA A  77      34.181  69.765  86.329  1.00 17.22           C  
ATOM    604  N   GLY A  78      35.909  69.463  83.632  1.00 15.06           N  
ATOM    605  CA  GLY A  78      36.653  70.159  82.585  1.00 14.93           C  
ATOM    606  C   GLY A  78      36.057  69.904  81.196  1.00 14.63           C  
ATOM    607  O   GLY A  78      36.096  70.758  80.322  1.00 13.75           O  
ATOM    608  N   THR A  79      35.518  68.702  80.993  1.00 13.93           N  
ATOM    609  CA  THR A  79      34.919  68.375  79.687  1.00 13.46           C  
ATOM    610  C   THR A  79      33.605  69.109  79.544  1.00 13.81           C  
ATOM    611  O   THR A  79      33.340  69.701  78.496  1.00 12.75           O  
ATOM    612  CB  THR A  79      34.715  66.838  79.584  1.00 12.56           C  
ATOM    613  CG2 THR A  79      34.018  66.416  78.249  1.00 11.55           C  
ATOM    614  OG1 THR A  79      36.009  66.263  79.627  1.00 14.84           O  
ATOM    615  N   ASP A  80      32.786  69.100  80.587  1.00 14.58           N  
ATOM    616  CA  ASP A  80      31.521  69.820  80.484  1.00 16.65           C  
ATOM    617  C   ASP A  80      31.768  71.314  80.400  1.00 16.65           C  
ATOM    618  O   ASP A  80      31.030  72.004  79.707  1.00 15.90           O  
ATOM    619  CB  ASP A  80      30.613  69.460  81.659  1.00 18.55           C  
ATOM    620  CG  ASP A  80      30.041  68.061  81.524  1.00 21.42           C  
ATOM    621  OD1 ASP A  80      29.486  67.745  80.465  1.00 21.90           O  
ATOM    622  OD2 ASP A  80      30.153  67.275  82.479  1.00 23.07           O1-
ATOM    623  N   ALA A  81      32.813  71.825  81.068  1.00 15.12           N  
ATOM    624  CA  ALA A  81      33.091  73.258  80.985  1.00 15.24           C  
ATOM    625  C   ALA A  81      33.544  73.618  79.577  1.00 14.97           C  
ATOM    626  O   ALA A  81      33.212  74.706  79.053  1.00 15.07           O  
ATOM    627  CB  ALA A  81      34.194  73.661  82.025  1.00 15.08           C  
ATOM    628  N   ALA A  82      34.323  72.733  78.974  1.00 14.29           N  
ATOM    629  CA  ALA A  82      34.792  73.010  77.608  1.00 14.79           C  
ATOM    630  C   ALA A  82      33.568  73.043  76.671  1.00 14.14           C  
ATOM    631  O   ALA A  82      33.425  73.941  75.847  1.00 13.16           O  
ATOM    632  CB  ALA A  82      35.761  71.965  77.155  1.00 15.06           C  
ATOM    633  N   ILE A  83      32.713  72.036  76.784  1.00 14.86           N  
ATOM    634  CA  ILE A  83      31.508  71.979  75.919  1.00 13.97           C  
ATOM    635  C   ILE A  83      30.665  73.210  76.112  1.00 16.58           C  
ATOM    636  O   ILE A  83      30.255  73.855  75.153  1.00 16.22           O  
ATOM    637  CB  ILE A  83      30.687  70.703  76.257  1.00 14.92           C  
ATOM    638  CG1 ILE A  83      31.517  69.507  75.807  1.00 14.68           C  
ATOM    639  CG2 ILE A  83      29.278  70.730  75.603  1.00 13.93           C  
ATOM    640  CD1 ILE A  83      30.946  68.142  76.312  1.00 15.48           C  
ATOM    641  N   ASP A  84      30.403  73.558  77.373  1.00 17.16           N  
ATOM    642  CA  ASP A  84      29.607  74.754  77.638  1.00 18.68           C  
ATOM    643  C   ASP A  84      30.225  76.062  77.110  1.00 17.48           C  
ATOM    644  O   ASP A  84      29.506  76.988  76.732  1.00 18.19           O  
ATOM    645  CB  ASP A  84      29.336  74.853  79.146  1.00 21.85           C  
ATOM    646  CG  ASP A  84      28.327  73.831  79.614  1.00 26.53           C  
ATOM    647  OD1 ASP A  84      27.743  73.127  78.751  1.00 30.90           O  
ATOM    648  OD2 ASP A  84      28.093  73.731  80.842  1.00 29.31           O1-
ATOM    649  N   SER A  85      31.548  76.147  77.076  1.00 17.21           N  
ATOM    650  CA  SER A  85      32.227  77.337  76.592  1.00 16.19           C  
ATOM    651  C   SER A  85      32.088  77.457  75.074  1.00 17.97           C  
ATOM    652  O   SER A  85      32.116  78.559  74.547  1.00 19.00           O  
ATOM    653  CB  SER A  85      33.716  77.293  76.976  1.00 18.96           C  
ATOM    654  OG  SER A  85      34.489  76.422  76.122  1.00 17.83           O  
ATOM    655  N   LEU A  86      31.944  76.317  74.389  1.00 16.45           N  
ATOM    656  CA  LEU A  86      31.814  76.316  72.921  1.00 15.30           C  
ATOM    657  C   LEU A  86      30.378  76.573  72.458  1.00 17.46           C  
ATOM    658  O   LEU A  86      30.173  77.229  71.436  1.00 15.04           O  
ATOM    659  CB  LEU A  86      32.225  74.943  72.357  1.00 14.98           C  
ATOM    660  CG  LEU A  86      33.711  74.614  72.515  1.00 16.69           C  
ATOM    661  CD1 LEU A  86      33.926  73.104  72.352  1.00 18.21           C  
ATOM    662  CD2 LEU A  86      34.505  75.340  71.518  1.00 17.28           C  
ATOM    663  N   LYS A  87      29.408  76.018  73.183  1.00 17.90           N  
ATOM    664  CA  LYS A  87      28.001  76.107  72.782  1.00 19.98           C  
ATOM    665  C   LYS A  87      27.442  77.395  72.215  1.00 19.67           C  
ATOM    666  O   LYS A  87      26.772  77.365  71.185  1.00 19.91           O  
ATOM    667  CB  LYS A  87      27.058  75.674  73.915  1.00 21.65           C  
ATOM    668  CG  LYS A  87      27.009  74.210  74.149  1.00 26.39           C  
ATOM    669  CD  LYS A  87      25.706  73.970  74.875  1.00 28.27           C  
ATOM    670  CE  LYS A  87      25.662  72.679  75.554  1.00 30.97           C  
ATOM    671  NZ  LYS A  87      24.759  72.910  76.706  1.00 31.22           N1+
ATOM    672  N   PRO A  88      27.692  78.535  72.872  1.00 19.17           N  
ATOM    673  CA  PRO A  88      27.159  79.810  72.365  1.00 20.25           C  
ATOM    674  C   PRO A  88      27.579  80.185  70.943  1.00 20.02           C  
ATOM    675  O   PRO A  88      26.884  80.978  70.284  1.00 21.03           O  
ATOM    676  CB  PRO A  88      27.683  80.855  73.367  1.00 20.46           C  
ATOM    677  CG  PRO A  88      28.078  80.068  74.566  1.00 20.46           C  
ATOM    678  CD  PRO A  88      28.597  78.758  74.009  1.00 20.07           C  
ATOM    679  N   TYR A  89      28.683  79.606  70.456  1.00 17.32           N  
ATOM    680  CA  TYR A  89      29.232  79.947  69.164  1.00 16.67           C  
ATOM    681  C   TYR A  89      28.994  78.905  68.096  1.00 17.00           C  
ATOM    682  O   TYR A  89      29.325  79.121  66.924  1.00 18.27           O  
ATOM    683  CB  TYR A  89      30.727  80.171  69.312  1.00 18.00           C  
ATOM    684  CG  TYR A  89      31.018  81.157  70.405  1.00 20.61           C  
ATOM    685  CD1 TYR A  89      30.627  82.494  70.264  1.00 21.91           C  
ATOM    686  CD2 TYR A  89      31.654  80.765  71.580  1.00 21.95           C  
ATOM    687  CE1 TYR A  89      30.860  83.400  71.262  1.00 22.90           C  
ATOM    688  CE2 TYR A  89      31.891  81.667  72.580  1.00 22.44           C  
ATOM    689  CZ  TYR A  89      31.490  82.990  72.416  1.00 23.98           C  
ATOM    690  OH  TYR A  89      31.736  83.915  73.417  1.00 25.93           O  
ATOM    691  N   LEU A  90      28.426  77.776  68.487  1.00 15.46           N  
ATOM    692  CA  LEU A  90      28.227  76.700  67.524  1.00 16.93           C  
ATOM    693  C   LEU A  90      26.964  76.821  66.709  1.00 17.66           C  
ATOM    694  O   LEU A  90      25.982  77.446  67.117  1.00 18.73           O  
ATOM    695  CB  LEU A  90      28.162  75.336  68.240  1.00 16.79           C  
ATOM    696  CG  LEU A  90      29.403  74.972  69.042  1.00 17.38           C  
ATOM    697  CD1 LEU A  90      29.168  73.591  69.638  1.00 17.12           C  
ATOM    698  CD2 LEU A  90      30.659  74.976  68.204  1.00 17.18           C  
ATOM    699  N   ASP A  91      27.011  76.187  65.542  1.00 17.20           N  
ATOM    700  CA  ASP A  91      25.849  76.098  64.660  1.00 18.57           C  
ATOM    701  C   ASP A  91      25.287  74.700  64.675  1.00 18.73           C  
ATOM    702  O   ASP A  91      26.006  73.736  64.912  1.00 19.59           O  
ATOM    703  CB  ASP A  91      26.266  76.432  63.230  1.00 20.35           C  
ATOM    704  CG  ASP A  91      26.447  77.931  63.030  1.00 24.78           C  
ATOM    705  OD1 ASP A  91      25.423  78.617  63.192  1.00 28.49           O  
ATOM    706  OD2 ASP A  91      27.565  78.419  62.721  1.00 26.04           O1-
ATOM    707  N   LYS A  92      24.013  74.572  64.365  1.00 17.90           N  
ATOM    708  CA  LYS A  92      23.367  73.273  64.273  1.00 18.96           C  
ATOM    709  C   LYS A  92      24.168  72.444  63.278  1.00 18.42           C  
ATOM    710  O   LYS A  92      24.528  72.923  62.181  1.00 18.30           O  
ATOM    711  CB  LYS A  92      21.924  73.427  63.763  1.00 21.94           C  
ATOM    712  CG  LYS A  92      21.197  72.108  63.545  1.00 26.13           C  
ATOM    713  CD  LYS A  92      19.779  72.318  63.015  1.00 31.65           C  
ATOM    714  CE  LYS A  92      19.060  70.986  62.892  1.00 34.89           C  
ATOM    715  NZ  LYS A  92      19.047  70.251  64.221  1.00 38.74           N1+
ATOM    716  N   GLY A  93      24.446  71.196  63.666  1.00 17.62           N  
ATOM    717  CA  GLY A  93      25.204  70.312  62.816  1.00 15.43           C  
ATOM    718  C   GLY A  93      26.683  70.238  63.178  1.00 16.67           C  
ATOM    719  O   GLY A  93      27.372  69.339  62.694  1.00 15.06           O  
ATOM    720  N   ASP A  94      27.181  71.189  63.977  1.00 14.19           N  
ATOM    721  CA  ASP A  94      28.589  71.145  64.330  1.00 14.93           C  
ATOM    722  C   ASP A  94      28.863  69.838  65.102  1.00 14.01           C  
ATOM    723  O   ASP A  94      27.962  69.232  65.655  1.00 15.46           O  
ATOM    724  CB  ASP A  94      28.994  72.375  65.152  1.00 15.35           C  
ATOM    725  CG  ASP A  94      29.117  73.638  64.278  1.00 16.45           C  
ATOM    726  OD1 ASP A  94      29.084  73.518  63.021  1.00 16.42           O  
ATOM    727  OD2 ASP A  94      29.279  74.726  64.858  1.00 14.75           O1-
ATOM    728  N   ILE A  95      30.129  69.444  65.098  1.00 12.87           N  
ATOM    729  CA  ILE A  95      30.555  68.152  65.666  1.00 12.82           C  
ATOM    730  C   ILE A  95      31.640  68.322  66.731  1.00 11.60           C  
ATOM    731  O   ILE A  95      32.696  68.822  66.437  1.00 12.87           O  
ATOM    732  CB  ILE A  95      31.174  67.270  64.523  1.00 12.14           C  
ATOM    733  CG1 ILE A  95      30.148  67.076  63.383  1.00 11.84           C  
ATOM    734  CG2 ILE A  95      31.590  65.859  65.083  1.00 14.55           C  
ATOM    735  CD1 ILE A  95      30.770  66.523  62.146  1.00 14.84           C  
ATOM    736  N   ILE A  96      31.339  67.888  67.962  1.00 13.07           N  
ATOM    737  CA  ILE A  96      32.317  67.964  69.046  1.00 13.65           C  
ATOM    738  C   ILE A  96      32.789  66.523  69.218  1.00 12.78           C  
ATOM    739  O   ILE A  96      31.971  65.604  69.258  1.00 13.05           O  
ATOM    740  CB  ILE A  96      31.616  68.425  70.330  1.00 14.64           C  
ATOM    741  CG1 ILE A  96      31.052  69.862  70.134  1.00 17.04           C  
ATOM    742  CG2 ILE A  96      32.574  68.340  71.473  1.00 16.25           C  
ATOM    743  CD1 ILE A  96      30.210  70.362  71.339  1.00 18.30           C  
ATOM    744  N   ILE A  97      34.099  66.338  69.307  1.00 13.29           N  
ATOM    745  CA  ILE A  97      34.720  65.022  69.473  1.00 12.61           C  
ATOM    746  C   ILE A  97      35.436  65.027  70.806  1.00 13.72           C  
ATOM    747  O   ILE A  97      36.354  65.809  71.000  1.00 14.46           O  
ATOM    748  CB  ILE A  97      35.755  64.764  68.364  1.00 14.22           C  
ATOM    749  CG1 ILE A  97      35.071  64.948  67.004  1.00 17.09           C  
ATOM    750  CG2 ILE A  97      36.321  63.352  68.484  1.00 12.64           C  
ATOM    751  CD1 ILE A  97      36.016  65.223  65.900  1.00 18.85           C  
ATOM    752  N   ASP A  98      35.034  64.154  71.727  1.00 12.17           N  
ATOM    753  CA  ASP A  98      35.702  64.095  73.031  1.00 12.65           C  
ATOM    754  C   ASP A  98      36.659  62.921  73.001  1.00 12.71           C  
ATOM    755  O   ASP A  98      36.204  61.757  72.971  1.00 11.87           O  
ATOM    756  CB  ASP A  98      34.655  63.880  74.129  1.00 13.10           C  
ATOM    757  CG  ASP A  98      35.300  63.487  75.481  1.00 14.15           C  
ATOM    758  OD1 ASP A  98      36.502  63.765  75.652  1.00 16.34           O  
ATOM    759  OD2 ASP A  98      34.604  62.925  76.370  1.00 15.00           O1-
ATOM    760  N   GLY A  99      37.969  63.211  72.976  1.00 10.68           N  
ATOM    761  CA  GLY A  99      38.961  62.157  72.908  1.00 12.18           C  
ATOM    762  C   GLY A  99      39.565  61.783  74.240  1.00 14.18           C  
ATOM    763  O   GLY A  99      40.574  61.052  74.286  1.00 14.49           O  
ATOM    764  N   GLY A 100      38.943  62.260  75.302  1.00 14.34           N  
ATOM    765  CA  GLY A 100      39.425  61.948  76.643  1.00 16.64           C  
ATOM    766  C   GLY A 100      39.071  60.520  77.068  1.00 18.33           C  
ATOM    767  O   GLY A 100      38.390  59.808  76.362  1.00 17.99           O  
ATOM    768  N   ASN A 101      39.570  60.108  78.227  1.00 21.21           N  
ATOM    769  CA  ASN A 101      39.283  58.741  78.717  1.00 23.76           C  
ATOM    770  C   ASN A 101      38.048  58.899  79.627  1.00 23.75           C  
ATOM    771  O   ASN A 101      38.098  58.938  80.883  1.00 26.15           O  
ATOM    772  CB  ASN A 101      40.527  58.194  79.429  1.00 28.92           C  
ATOM    773  CG  ASN A 101      41.639  57.813  78.446  1.00 31.57           C  
ATOM    774  ND2 ASN A 101      42.882  58.182  78.760  1.00 34.59           N  
ATOM    775  OD1 ASN A 101      41.378  57.176  77.415  1.00 35.61           O  
ATOM    776  N   THR A 102      36.922  59.053  78.931  1.00 18.80           N  
ATOM    777  CA  THR A 102      35.640  59.334  79.544  1.00 16.69           C  
ATOM    778  C   THR A 102      34.849  58.064  79.810  1.00 12.54           C  
ATOM    779  O   THR A 102      34.866  57.149  78.996  1.00 14.31           O  
ATOM    780  CB  THR A 102      34.843  60.200  78.551  1.00 15.92           C  
ATOM    781  CG2 THR A 102      33.460  60.528  79.068  1.00 16.44           C  
ATOM    782  OG1 THR A 102      35.575  61.422  78.359  1.00 18.82           O  
ATOM    783  N   PHE A 103      34.144  58.039  80.929  1.00 12.76           N  
ATOM    784  CA  PHE A 103      33.318  56.874  81.236  1.00 11.41           C  
ATOM    785  C   PHE A 103      32.185  56.933  80.217  1.00 11.83           C  
ATOM    786  O   PHE A 103      31.570  57.986  80.027  1.00 12.62           O  
ATOM    787  CB  PHE A 103      32.795  56.980  82.674  1.00 12.72           C  
ATOM    788  CG  PHE A 103      31.952  55.831  83.093  1.00 12.62           C  
ATOM    789  CD1 PHE A 103      32.446  54.522  83.007  1.00 12.79           C  
ATOM    790  CD2 PHE A 103      30.644  56.041  83.525  1.00 11.85           C  
ATOM    791  CE1 PHE A 103      31.656  53.468  83.326  1.00 12.17           C  
ATOM    792  CE2 PHE A 103      29.859  54.993  83.842  1.00 12.91           C  
ATOM    793  CZ  PHE A 103      30.344  53.707  83.744  1.00 12.52           C  
ATOM    794  N   PHE A 104      31.831  55.781  79.653  1.00 11.74           N  
ATOM    795  CA  PHE A 104      30.868  55.782  78.546  1.00 11.70           C  
ATOM    796  C   PHE A 104      29.508  56.294  78.849  1.00 11.94           C  
ATOM    797  O   PHE A 104      28.836  56.812  77.965  1.00 12.47           O  
ATOM    798  CB  PHE A 104      30.792  54.368  77.910  1.00 11.64           C  
ATOM    799  CG  PHE A 104      29.912  53.392  78.659  1.00 11.59           C  
ATOM    800  CD1 PHE A 104      30.335  52.815  79.853  1.00 10.53           C  
ATOM    801  CD2 PHE A 104      28.634  53.070  78.166  1.00 12.89           C  
ATOM    802  CE1 PHE A 104      29.492  51.929  80.551  1.00 11.94           C  
ATOM    803  CE2 PHE A 104      27.797  52.188  78.855  1.00 14.38           C  
ATOM    804  CZ  PHE A 104      28.235  51.613  80.062  1.00 13.57           C  
ATOM    805  N   GLN A 105      29.031  56.147  80.079  1.00 10.71           N  
ATOM    806  CA  GLN A 105      27.703  56.665  80.385  1.00 11.71           C  
ATOM    807  C   GLN A 105      27.672  58.180  80.332  1.00 11.80           C  
ATOM    808  O   GLN A 105      26.604  58.762  80.104  1.00 13.55           O  
ATOM    809  CB  GLN A 105      27.257  56.198  81.782  1.00 13.01           C  
ATOM    810  CG  GLN A 105      27.054  54.677  81.856  1.00 13.10           C  
ATOM    811  CD  GLN A 105      25.699  54.155  81.306  1.00 16.13           C  
ATOM    812  NE2 GLN A 105      25.002  54.973  80.534  1.00 14.98           N  
ATOM    813  OE1 GLN A 105      25.301  52.999  81.594  1.00 19.15           O  
ATOM    814  N   ASP A 106      28.827  58.812  80.574  1.00 12.00           N  
ATOM    815  CA  ASP A 106      28.877  60.291  80.524  1.00 12.16           C  
ATOM    816  C   ASP A 106      28.779  60.688  79.063  1.00 12.50           C  
ATOM    817  O   ASP A 106      28.104  61.689  78.718  1.00 14.40           O  
ATOM    818  CB  ASP A 106      30.149  60.837  81.136  1.00 14.30           C  
ATOM    819  CG  ASP A 106      30.201  60.621  82.665  1.00 17.81           C  
ATOM    820  OD1 ASP A 106      29.116  60.576  83.337  1.00 18.00           O  
ATOM    821  OD2 ASP A 106      31.336  60.519  83.184  1.00 20.25           O1-
ATOM    822  N   THR A 107      29.399  59.900  78.185  1.00 12.16           N  
ATOM    823  CA  THR A 107      29.272  60.179  76.747  1.00 11.91           C  
ATOM    824  C   THR A 107      27.823  59.957  76.282  1.00 12.54           C  
ATOM    825  O   THR A 107      27.310  60.753  75.456  1.00 13.83           O  
ATOM    826  CB  THR A 107      30.244  59.288  75.988  1.00  9.70           C  
ATOM    827  CG2 THR A 107      30.105  59.423  74.442  1.00 12.69           C  
ATOM    828  OG1 THR A 107      31.575  59.700  76.385  1.00 11.98           O  
ATOM    829  N   ILE A 108      27.150  58.914  76.787  1.00 11.31           N  
ATOM    830  CA  ILE A 108      25.735  58.711  76.406  1.00 12.68           C  
ATOM    831  C   ILE A 108      24.907  59.936  76.820  1.00 13.24           C  
ATOM    832  O   ILE A 108      24.135  60.481  76.022  1.00 15.02           O  
ATOM    833  CB  ILE A 108      25.188  57.411  77.052  1.00 12.20           C  
ATOM    834  CG1 ILE A 108      25.902  56.212  76.390  1.00 13.50           C  
ATOM    835  CG2 ILE A 108      23.682  57.306  76.873  1.00 12.61           C  
ATOM    836  CD1 ILE A 108      25.558  54.817  77.026  1.00 11.89           C  
ATOM    837  N   ARG A 109      25.111  60.417  78.043  1.00 12.54           N  
ATOM    838  CA  ARG A 109      24.413  61.595  78.526  1.00 14.09           C  
ATOM    839  C   ARG A 109      24.717  62.827  77.674  1.00 14.73           C  
ATOM    840  O   ARG A 109      23.789  63.522  77.267  1.00 15.33           O  
ATOM    841  CB  ARG A 109      24.815  61.881  79.993  1.00 15.72           C  
ATOM    842  CG  ARG A 109      24.047  63.012  80.655  1.00 19.75           C  
ATOM    843  CD  ARG A 109      24.868  64.268  80.846  1.00 22.20           C  
ATOM    844  NE  ARG A 109      26.101  64.141  81.651  1.00 22.58           N  
ATOM    845  CZ  ARG A 109      27.061  65.083  81.633  1.00 23.36           C  
ATOM    846  NH1 ARG A 109      26.900  66.183  80.879  1.00 24.34           N1+
ATOM    847  NH2 ARG A 109      28.208  64.920  82.279  1.00 25.04           N  
ATOM    848  N   ARG A 110      26.001  63.093  77.421  1.00 13.57           N  
ATOM    849  CA  ARG A 110      26.375  64.280  76.618  1.00 13.51           C  
ATOM    850  C   ARG A 110      25.846  64.187  75.199  1.00 13.19           C  
ATOM    851  O   ARG A 110      25.298  65.188  74.665  1.00 12.89           O  
ATOM    852  CB  ARG A 110      27.897  64.479  76.587  1.00 12.84           C  
ATOM    853  CG  ARG A 110      28.461  64.864  77.946  1.00 13.78           C  
ATOM    854  CD  ARG A 110      29.939  64.942  77.903  1.00 14.80           C  
ATOM    855  NE  ARG A 110      30.443  65.348  79.229  1.00 13.80           N  
ATOM    856  CZ  ARG A 110      31.375  64.703  79.923  1.00 14.28           C  
ATOM    857  NH1 ARG A 110      31.969  63.590  79.472  1.00 13.10           N1+
ATOM    858  NH2 ARG A 110      31.713  65.199  81.120  1.00 14.08           N  
ATOM    859  N   ASN A 111      25.942  62.992  74.603  1.00 12.37           N  
ATOM    860  CA  ASN A 111      25.458  62.798  73.240  1.00 13.13           C  
ATOM    861  C   ASN A 111      23.947  63.098  73.170  1.00 14.91           C  
ATOM    862  O   ASN A 111      23.478  63.781  72.245  1.00 15.35           O  
ATOM    863  CB  ASN A 111      25.789  61.378  72.761  1.00 12.75           C  
ATOM    864  CG  ASN A 111      25.083  60.997  71.473  1.00 13.67           C  
ATOM    865  ND2 ASN A 111      25.805  61.057  70.362  1.00 14.33           N  
ATOM    866  OD1 ASN A 111      23.901  60.653  71.489  1.00 16.02           O  
ATOM    867  N   ARG A 112      23.200  62.641  74.163  1.00 14.44           N  
ATOM    868  CA  ARG A 112      21.746  62.854  74.156  1.00 17.87           C  
ATOM    869  C   ARG A 112      21.391  64.330  74.372  1.00 17.67           C  
ATOM    870  O   ARG A 112      20.526  64.875  73.685  1.00 16.54           O  
ATOM    871  CB  ARG A 112      21.109  62.004  75.269  1.00 19.37           C  
ATOM    872  CG  ARG A 112      19.575  62.109  75.323  1.00 24.75           C  
ATOM    873  CD  ARG A 112      19.020  61.282  76.486  1.00 26.33           C  
ATOM    874  NE  ARG A 112      19.564  61.724  77.767  1.00 29.46           N  
ATOM    875  CZ  ARG A 112      20.272  60.960  78.596  1.00 31.13           C  
ATOM    876  NH1 ARG A 112      20.539  59.675  78.298  1.00 31.56           N1+
ATOM    877  NH2 ARG A 112      20.741  61.490  79.727  1.00 32.05           N  
ATOM    878  N   GLU A 113      22.065  64.981  75.325  1.00 17.75           N  
ATOM    879  CA  GLU A 113      21.786  66.396  75.621  1.00 18.07           C  
ATOM    880  C   GLU A 113      22.164  67.300  74.464  1.00 17.32           C  
ATOM    881  O   GLU A 113      21.407  68.227  74.125  1.00 18.10           O  
ATOM    882  CB  GLU A 113      22.571  66.867  76.819  1.00 20.66           C  
ATOM    883  CG  GLU A 113      22.190  66.207  78.091  1.00 26.29           C  
ATOM    884  CD  GLU A 113      23.111  66.637  79.217  1.00 27.59           C  
ATOM    885  OE1 GLU A 113      24.329  66.984  78.974  1.00 32.52           O  
ATOM    886  OE2 GLU A 113      22.625  66.592  80.345  1.00 32.99           O1-
ATOM    887  N   LEU A 114      23.339  67.053  73.879  1.00 15.66           N  
ATOM    888  CA  LEU A 114      23.789  67.879  72.756  1.00 14.88           C  
ATOM    889  C   LEU A 114      22.931  67.637  71.532  1.00 14.62           C  
ATOM    890  O   LEU A 114      22.698  68.563  70.770  1.00 15.20           O  
ATOM    891  CB  LEU A 114      25.286  67.607  72.434  1.00 13.84           C  
ATOM    892  CG  LEU A 114      26.205  68.146  73.550  1.00 15.91           C  
ATOM    893  CD1 LEU A 114      27.595  67.565  73.336  1.00 16.55           C  
ATOM    894  CD2 LEU A 114      26.230  69.700  73.529  1.00 15.66           C  
ATOM    895  N   SER A 115      22.492  66.399  71.319  1.00 15.33           N  
ATOM    896  CA  SER A 115      21.649  66.111  70.153  1.00 16.38           C  
ATOM    897  C   SER A 115      20.371  66.930  70.244  1.00 18.23           C  
ATOM    898  O   SER A 115      19.893  67.468  69.222  1.00 17.45           O  
ATOM    899  CB  SER A 115      21.267  64.638  70.084  1.00 19.39           C  
ATOM    900  OG  SER A 115      20.555  64.431  68.872  1.00 21.95           O  
ATOM    901  N   ALA A 116      19.824  67.043  71.446  1.00 16.97           N  
ATOM    902  CA  ALA A 116      18.591  67.838  71.563  1.00 20.73           C  
ATOM    903  C   ALA A 116      18.843  69.330  71.279  1.00 21.79           C  
ATOM    904  O   ALA A 116      17.893  70.070  70.981  1.00 23.62           O  
ATOM    905  CB  ALA A 116      17.986  67.648  72.935  1.00 20.79           C  
ATOM    906  N   GLU A 117      20.093  69.788  71.380  1.00 20.22           N  
ATOM    907  CA  GLU A 117      20.434  71.180  71.120  1.00 20.91           C  
ATOM    908  C   GLU A 117      20.902  71.368  69.677  1.00 20.43           C  
ATOM    909  O   GLU A 117      21.327  72.455  69.294  1.00 21.41           O  
ATOM    910  CB  GLU A 117      21.514  71.654  72.104  1.00 23.58           C  
ATOM    911  CG  GLU A 117      21.011  71.613  73.547  1.00 28.41           C  
ATOM    912  CD  GLU A 117      22.099  71.841  74.587  1.00 32.37           C  
ATOM    913  OE1 GLU A 117      23.246  71.392  74.388  1.00 33.99           O  
ATOM    914  OE2 GLU A 117      21.800  72.444  75.623  1.00 35.44           O1-
ATOM    915  N   GLY A 118      20.838  70.280  68.906  1.00 19.28           N  
ATOM    916  CA  GLY A 118      21.218  70.272  67.502  1.00 18.36           C  
ATOM    917  C   GLY A 118      22.692  70.036  67.181  1.00 17.31           C  
ATOM    918  O   GLY A 118      23.157  70.301  66.067  1.00 17.04           O  
ATOM    919  N   PHE A 119      23.447  69.527  68.154  1.00 15.66           N  
ATOM    920  CA  PHE A 119      24.890  69.311  67.915  1.00 14.40           C  
ATOM    921  C   PHE A 119      25.233  67.831  67.975  1.00 15.27           C  
ATOM    922  O   PHE A 119      24.627  67.081  68.750  1.00 15.80           O  
ATOM    923  CB  PHE A 119      25.711  70.027  68.992  1.00 15.48           C  
ATOM    924  CG  PHE A 119      25.354  71.491  69.175  1.00 16.57           C  
ATOM    925  CD1 PHE A 119      24.944  71.978  70.420  1.00 16.79           C  
ATOM    926  CD2 PHE A 119      25.417  72.373  68.102  1.00 16.16           C  
ATOM    927  CE1 PHE A 119      24.601  73.313  70.583  1.00 18.10           C  
ATOM    928  CE2 PHE A 119      25.068  73.730  68.277  1.00 16.88           C  
ATOM    929  CZ  PHE A 119      24.667  74.191  69.482  1.00 17.70           C  
ATOM    930  N   ASN A 120      26.210  67.434  67.161  1.00 12.77           N  
ATOM    931  CA  ASN A 120      26.679  66.054  67.104  1.00 12.61           C  
ATOM    932  C   ASN A 120      27.788  65.887  68.113  1.00 12.03           C  
ATOM    933  O   ASN A 120      28.514  66.838  68.390  1.00 12.67           O  
ATOM    934  CB  ASN A 120      27.235  65.713  65.724  1.00 12.57           C  
ATOM    935  CG  ASN A 120      26.135  65.713  64.657  1.00 14.38           C  
ATOM    936  ND2 ASN A 120      26.147  66.732  63.770  1.00 14.69           N  
ATOM    937  OD1 ASN A 120      25.274  64.834  64.655  1.00 14.87           O  
ATOM    938  N   PHE A 121      27.927  64.658  68.615  1.00 12.03           N  
ATOM    939  CA  PHE A 121      28.945  64.382  69.624  1.00 11.99           C  
ATOM    940  C   PHE A 121      29.528  63.017  69.419  1.00 12.16           C  
ATOM    941  O   PHE A 121      28.820  62.001  69.398  1.00 13.25           O  
ATOM    942  CB  PHE A 121      28.327  64.439  71.025  1.00 10.93           C  
ATOM    943  CG  PHE A 121      29.341  64.418  72.129  1.00 12.57           C  
ATOM    944  CD1 PHE A 121      30.140  65.564  72.395  1.00 11.72           C  
ATOM    945  CD2 PHE A 121      29.466  63.293  72.932  1.00 13.02           C  
ATOM    946  CE1 PHE A 121      31.025  65.571  73.470  1.00 11.96           C  
ATOM    947  CE2 PHE A 121      30.361  63.282  74.023  1.00 12.97           C  
ATOM    948  CZ  PHE A 121      31.138  64.434  74.285  1.00 11.59           C  
ATOM    949  N   ILE A 122      30.835  62.976  69.254  1.00 10.91           N  
ATOM    950  CA  ILE A 122      31.507  61.718  69.065  1.00 12.17           C  
ATOM    951  C   ILE A 122      32.426  61.515  70.257  1.00 13.97           C  
ATOM    952  O   ILE A 122      33.280  62.337  70.492  1.00 15.94           O  
ATOM    953  CB  ILE A 122      32.376  61.771  67.779  1.00 11.61           C  
ATOM    954  CG1 ILE A 122      31.474  61.942  66.558  1.00 14.50           C  
ATOM    955  CG2 ILE A 122      33.204  60.497  67.660  1.00 14.97           C  
ATOM    956  CD1 ILE A 122      32.254  62.101  65.300  1.00 15.51           C  
ATOM    957  N   GLY A 123      32.216  60.440  71.006  1.00 11.88           N  
ATOM    958  CA  GLY A 123      33.106  60.109  72.116  1.00 11.27           C  
ATOM    959  C   GLY A 123      34.079  59.131  71.519  1.00 11.43           C  
ATOM    960  O   GLY A 123      33.684  58.077  70.992  1.00 12.94           O  
ATOM    961  N   THR A 124      35.372  59.434  71.584  1.00 10.88           N  
ATOM    962  CA  THR A 124      36.309  58.511  70.974  1.00 11.95           C  
ATOM    963  C   THR A 124      37.461  58.145  71.861  1.00 11.94           C  
ATOM    964  O   THR A 124      38.028  59.001  72.555  1.00 13.22           O  
ATOM    965  CB  THR A 124      36.906  59.099  69.658  1.00 14.81           C  
ATOM    966  CG2 THR A 124      37.727  60.302  69.937  1.00 14.17           C  
ATOM    967  OG1 THR A 124      37.735  58.115  69.007  1.00 17.01           O  
ATOM    968  N   GLY A 125      37.756  56.859  71.887  1.00 11.88           N  
ATOM    969  CA  GLY A 125      38.977  56.489  72.572  1.00 11.93           C  
ATOM    970  C   GLY A 125      40.185  56.732  71.665  1.00 12.04           C  
ATOM    971  O   GLY A 125      40.085  56.708  70.428  1.00 13.50           O  
ATOM    972  N   VAL A 126      41.339  57.016  72.254  1.00 12.20           N  
ATOM    973  CA  VAL A 126      42.567  57.211  71.513  1.00 13.69           C  
ATOM    974  C   VAL A 126      43.602  56.385  72.296  1.00 15.38           C  
ATOM    975  O   VAL A 126      43.838  56.668  73.493  1.00 18.29           O  
ATOM    976  CB  VAL A 126      42.970  58.675  71.505  1.00 15.04           C  
ATOM    977  CG1 VAL A 126      44.226  58.854  70.662  1.00 15.90           C  
ATOM    978  CG2 VAL A 126      41.844  59.489  70.861  1.00 15.16           C  
ATOM    979  N   SER A 127      44.179  55.377  71.660  1.00 14.83           N  
ATOM    980  CA  SER A 127      45.147  54.549  72.411  1.00 15.41           C  
ATOM    981  C   SER A 127      46.500  54.603  71.742  1.00 18.23           C  
ATOM    982  O   SER A 127      46.578  54.693  70.535  1.00 18.07           O  
ATOM    983  CB  SER A 127      44.683  53.078  72.483  1.00 15.55           C  
ATOM    984  OG  SER A 127      45.683  52.240  73.144  1.00 17.65           O  
ATOM    985  N   GLY A 128      47.558  54.546  72.551  1.00 18.57           N  
ATOM    986  CA  GLY A 128      48.906  54.584  72.002  1.00 19.29           C  
ATOM    987  C   GLY A 128      49.883  55.435  72.783  1.00 20.54           C  
ATOM    988  O   GLY A 128      51.051  55.459  72.425  1.00 22.24           O  
ATOM    989  N   GLY A 129      49.426  56.150  73.816  1.00 21.09           N  
ATOM    990  CA  GLY A 129      50.330  56.999  74.578  1.00 21.53           C  
ATOM    991  C   GLY A 129      50.672  58.272  73.809  1.00 21.81           C  
ATOM    992  O   GLY A 129      50.130  58.508  72.729  1.00 19.13           O  
ATOM    993  N   GLU A 130      51.568  59.096  74.361  1.00 22.82           N  
ATOM    994  CA  GLU A 130      51.962  60.358  73.719  1.00 22.96           C  
ATOM    995  C   GLU A 130      52.608  60.133  72.380  1.00 23.41           C  
ATOM    996  O   GLU A 130      52.372  60.885  71.438  1.00 21.06           O  
ATOM    997  CB  GLU A 130      52.905  61.145  74.643  1.00 25.83           C  
ATOM    998  CG  GLU A 130      52.250  61.396  76.011  1.00 31.30           C  
ATOM    999  CD  GLU A 130      53.187  61.984  77.072  1.00 34.03           C  
ATOM   1000  OE1 GLU A 130      54.413  62.020  76.844  1.00 34.89           O  
ATOM   1001  OE2 GLU A 130      52.667  62.404  78.142  1.00 37.26           O1-
ATOM   1002  N   GLU A 131      53.446  59.107  72.276  1.00 23.25           N  
ATOM   1003  CA  GLU A 131      54.071  58.834  70.999  1.00 24.61           C  
ATOM   1004  C   GLU A 131      53.037  58.385  69.978  1.00 22.92           C  
ATOM   1005  O   GLU A 131      53.074  58.808  68.799  1.00 22.30           O  
ATOM   1006  CB  GLU A 131      55.165  57.779  71.168  1.00 29.38           C  
ATOM   1007  CG  GLU A 131      56.087  57.637  69.971  1.00 35.24           C  
ATOM   1008  CD  GLU A 131      56.817  58.923  69.646  1.00 39.11           C  
ATOM   1009  OE1 GLU A 131      56.981  59.776  70.557  1.00 42.64           O  
ATOM   1010  OE2 GLU A 131      57.242  59.081  68.479  1.00 42.31           O1-
ATOM   1011  N   GLY A 132      52.112  57.522  70.398  1.00 20.30           N  
ATOM   1012  CA  GLY A 132      51.081  57.092  69.462  1.00 19.82           C  
ATOM   1013  C   GLY A 132      50.211  58.257  69.026  1.00 19.27           C  
ATOM   1014  O   GLY A 132      49.827  58.364  67.851  1.00 19.56           O  
ATOM   1015  N   ALA A 133      49.890  59.167  69.943  1.00 19.03           N  
ATOM   1016  CA  ALA A 133      49.042  60.303  69.558  1.00 16.54           C  
ATOM   1017  C   ALA A 133      49.722  61.109  68.451  1.00 16.67           C  
ATOM   1018  O   ALA A 133      49.089  61.620  67.555  1.00 15.26           O  
ATOM   1019  CB  ALA A 133      48.810  61.243  70.759  1.00 16.31           C  
ATOM   1020  N   LEU A 134      51.038  61.237  68.532  1.00 15.58           N  
ATOM   1021  CA  LEU A 134      51.775  62.042  67.558  1.00 17.13           C  
ATOM   1022  C   LEU A 134      51.963  61.350  66.210  1.00 17.87           C  
ATOM   1023  O   LEU A 134      51.871  61.975  65.151  1.00 17.80           O  
ATOM   1024  CB  LEU A 134      53.179  62.352  68.155  1.00 17.87           C  
ATOM   1025  CG  LEU A 134      54.191  63.129  67.302  1.00 20.86           C  
ATOM   1026  CD1 LEU A 134      53.642  64.544  67.031  1.00 20.18           C  
ATOM   1027  CD2 LEU A 134      55.506  63.228  68.048  1.00 21.84           C  
ATOM   1028  N   LYS A 135      52.196  60.045  66.267  1.00 18.41           N  
ATOM   1029  CA  LYS A 135      52.541  59.290  65.059  1.00 20.05           C  
ATOM   1030  C   LYS A 135      51.490  58.370  64.462  1.00 19.77           C  
ATOM   1031  O   LYS A 135      51.513  58.096  63.267  1.00 20.37           O  
ATOM   1032  CB  LYS A 135      53.792  58.457  65.348  1.00 20.66           C  
ATOM   1033  CG  LYS A 135      54.997  59.301  65.719  1.00 25.75           C  
ATOM   1034  CD  LYS A 135      55.204  60.485  64.764  1.00 31.53           C  
ATOM   1035  CE  LYS A 135      55.754  60.112  63.385  1.00 35.01           C  
ATOM   1036  NZ  LYS A 135      56.716  61.160  62.841  1.00 37.66           N1+
ATOM   1037  N   GLY A 136      50.567  57.908  65.296  1.00 18.82           N  
ATOM   1038  CA  GLY A 136      49.542  56.998  64.796  1.00 15.64           C  
ATOM   1039  C   GLY A 136      48.923  56.199  65.924  1.00 16.12           C  
ATOM   1040  O   GLY A 136      49.493  55.183  66.359  1.00 15.45           O  
ATOM   1041  N   PRO A 137      47.774  56.644  66.450  1.00 14.44           N  
ATOM   1042  CA  PRO A 137      47.104  55.901  67.531  1.00 14.06           C  
ATOM   1043  C   PRO A 137      46.030  54.989  66.967  1.00 14.14           C  
ATOM   1044  O   PRO A 137      45.741  55.039  65.758  1.00 15.54           O  
ATOM   1045  CB  PRO A 137      46.448  57.009  68.340  1.00 14.90           C  
ATOM   1046  CG  PRO A 137      45.978  57.951  67.248  1.00 13.35           C  
ATOM   1047  CD  PRO A 137      47.189  58.001  66.303  1.00 15.43           C  
ATOM   1048  N   SER A 138      45.457  54.141  67.825  1.00 13.38           N  
ATOM   1049  CA  SER A 138      44.286  53.374  67.423  1.00 14.12           C  
ATOM   1050  C   SER A 138      43.144  54.344  67.852  1.00 14.15           C  
ATOM   1051  O   SER A 138      43.180  54.935  68.955  1.00 14.42           O  
ATOM   1052  CB  SER A 138      44.234  52.045  68.196  1.00 15.70           C  
ATOM   1053  OG  SER A 138      42.974  51.455  68.052  1.00 17.96           O  
ATOM   1054  N   ILE A 139      42.127  54.548  66.995  1.00 12.68           N  
ATOM   1055  CA  ILE A 139      41.041  55.494  67.305  1.00 11.96           C  
ATOM   1056  C   ILE A 139      39.715  54.754  67.314  1.00 12.22           C  
ATOM   1057  O   ILE A 139      39.397  54.071  66.358  1.00 12.27           O  
ATOM   1058  CB  ILE A 139      41.063  56.602  66.232  1.00 11.80           C  
ATOM   1059  CG1 ILE A 139      42.493  57.201  66.175  1.00 13.19           C  
ATOM   1060  CG2 ILE A 139      39.997  57.686  66.565  1.00 11.07           C  
ATOM   1061  CD1 ILE A 139      42.674  58.244  64.970  1.00 14.12           C  
ATOM   1062  N   MET A 140      38.937  54.919  68.387  1.00 12.77           N  
ATOM   1063  CA  MET A 140      37.682  54.180  68.600  1.00 12.88           C  
ATOM   1064  C   MET A 140      36.519  55.148  68.820  1.00 12.02           C  
ATOM   1065  O   MET A 140      36.083  55.417  69.964  1.00 12.46           O  
ATOM   1066  CB  MET A 140      37.906  53.349  69.854  1.00 15.36           C  
ATOM   1067  CG  MET A 140      39.324  52.807  69.884  1.00 20.01           C  
ATOM   1068  SD  MET A 140      39.620  52.042  71.470  1.00 16.45           S  
ATOM   1069  CE  MET A 140      41.390  51.522  71.155  1.00 24.23           C  
ATOM   1070  N   PRO A 141      35.947  55.681  67.715  1.00 11.43           N  
ATOM   1071  CA  PRO A 141      34.859  56.627  67.836  1.00 11.30           C  
ATOM   1072  C   PRO A 141      33.439  56.084  67.822  1.00 10.74           C  
ATOM   1073  O   PRO A 141      33.111  55.199  67.025  1.00 12.44           O  
ATOM   1074  CB  PRO A 141      35.059  57.542  66.630  1.00 11.46           C  
ATOM   1075  CG  PRO A 141      35.545  56.577  65.590  1.00 12.47           C  
ATOM   1076  CD  PRO A 141      36.407  55.544  66.320  1.00 12.15           C  
ATOM   1077  N   GLY A 142      32.603  56.671  68.686  1.00 10.48           N  
ATOM   1078  CA  GLY A 142      31.186  56.327  68.697  1.00 11.15           C  
ATOM   1079  C   GLY A 142      30.385  57.630  68.723  1.00 11.87           C  
ATOM   1080  O   GLY A 142      30.804  58.642  69.300  1.00 12.10           O  
ATOM   1081  N   GLY A 143      29.192  57.594  68.127  1.00 11.23           N  
ATOM   1082  CA  GLY A 143      28.371  58.802  68.075  1.00 11.89           C  
ATOM   1083  C   GLY A 143      27.508  58.728  66.815  1.00 11.11           C  
ATOM   1084  O   GLY A 143      27.294  57.644  66.286  1.00 11.43           O  
ATOM   1085  N   GLN A 144      27.024  59.858  66.326  1.00 12.57           N  
ATOM   1086  CA  GLN A 144      26.168  59.811  65.114  1.00 12.42           C  
ATOM   1087  C   GLN A 144      26.971  59.313  63.935  1.00 12.49           C  
ATOM   1088  O   GLN A 144      28.065  59.776  63.697  1.00 11.84           O  
ATOM   1089  CB  GLN A 144      25.598  61.210  64.823  1.00 12.89           C  
ATOM   1090  CG  GLN A 144      24.577  61.655  65.864  1.00 11.96           C  
ATOM   1091  CD  GLN A 144      25.182  62.402  67.071  1.00 12.08           C  
ATOM   1092  NE2 GLN A 144      24.303  62.956  67.906  1.00 12.73           N  
ATOM   1093  OE1 GLN A 144      26.393  62.525  67.211  1.00 13.47           O  
ATOM   1094  N   LYS A 145      26.433  58.354  63.185  1.00 12.99           N  
ATOM   1095  CA  LYS A 145      27.154  57.815  62.047  1.00 15.37           C  
ATOM   1096  C   LYS A 145      27.477  58.854  60.997  1.00 14.57           C  
ATOM   1097  O   LYS A 145      28.596  58.876  60.448  1.00 14.03           O  
ATOM   1098  CB  LYS A 145      26.354  56.679  61.415  1.00 17.17           C  
ATOM   1099  CG  LYS A 145      27.200  55.805  60.499  1.00 22.66           C  
ATOM   1100  CD  LYS A 145      26.374  54.614  59.991  1.00 27.21           C  
ATOM   1101  CE  LYS A 145      27.208  53.743  59.062  1.00 28.89           C  
ATOM   1102  NZ  LYS A 145      27.974  54.632  58.136  1.00 31.79           N1+
ATOM   1103  N   GLU A 146      26.527  59.759  60.726  1.00 15.56           N  
ATOM   1104  CA  GLU A 146      26.836  60.730  59.705  1.00 16.74           C  
ATOM   1105  C   GLU A 146      27.935  61.679  60.146  1.00 16.72           C  
ATOM   1106  O   GLU A 146      28.701  62.145  59.317  1.00 16.93           O  
ATOM   1107  CB  GLU A 146      25.594  61.510  59.284  1.00 20.69           C  
ATOM   1108  CG  GLU A 146      25.743  62.031  57.871  1.00 28.03           C  
ATOM   1109  CD  GLU A 146      25.912  60.920  56.809  1.00 31.15           C  
ATOM   1110  OE1 GLU A 146      26.450  61.212  55.713  1.00 33.27           O  
ATOM   1111  OE2 GLU A 146      25.501  59.759  57.052  1.00 32.49           O1-
ATOM   1112  N   ALA A 147      28.017  61.962  61.458  1.00 14.23           N  
ATOM   1113  CA  ALA A 147      29.071  62.849  61.956  1.00 14.81           C  
ATOM   1114  C   ALA A 147      30.415  62.107  61.831  1.00 14.05           C  
ATOM   1115  O   ALA A 147      31.446  62.711  61.498  1.00 13.96           O  
ATOM   1116  CB  ALA A 147      28.787  63.262  63.428  1.00 13.26           C  
ATOM   1117  N   TYR A 148      30.418  60.806  62.117  1.00 11.87           N  
ATOM   1118  CA  TYR A 148      31.631  60.065  61.916  1.00 13.93           C  
ATOM   1119  C   TYR A 148      32.066  60.155  60.436  1.00 14.06           C  
ATOM   1120  O   TYR A 148      33.229  60.371  60.133  1.00 13.98           O  
ATOM   1121  CB  TYR A 148      31.423  58.596  62.322  1.00 13.38           C  
ATOM   1122  CG  TYR A 148      32.568  57.731  61.862  1.00 15.36           C  
ATOM   1123  CD1 TYR A 148      33.756  57.678  62.599  1.00 15.78           C  
ATOM   1124  CD2 TYR A 148      32.493  57.033  60.658  1.00 14.17           C  
ATOM   1125  CE1 TYR A 148      34.874  56.943  62.134  1.00 16.80           C  
ATOM   1126  CE2 TYR A 148      33.614  56.282  60.190  1.00 16.46           C  
ATOM   1127  CZ  TYR A 148      34.782  56.255  60.947  1.00 16.93           C  
ATOM   1128  OH  TYR A 148      35.895  55.529  60.529  1.00 18.77           O  
ATOM   1129  N   GLU A 149      31.117  60.012  59.512  1.00 14.16           N  
ATOM   1130  CA  GLU A 149      31.504  60.034  58.105  1.00 17.08           C  
ATOM   1131  C   GLU A 149      32.156  61.358  57.764  1.00 15.85           C  
ATOM   1132  O   GLU A 149      33.092  61.397  56.943  1.00 15.81           O  
ATOM   1133  CB  GLU A 149      30.275  59.779  57.214  1.00 20.66           C  
ATOM   1134  CG  GLU A 149      29.615  58.413  57.451  1.00 27.85           C  
ATOM   1135  CD  GLU A 149      30.516  57.183  57.183  1.00 31.76           C  
ATOM   1136  OE1 GLU A 149      30.027  56.026  57.388  1.00 36.65           O  
ATOM   1137  OE2 GLU A 149      31.694  57.329  56.782  1.00 33.56           O1-
ATOM   1138  N   LEU A 150      31.717  62.435  58.433  1.00 14.88           N  
ATOM   1139  CA  LEU A 150      32.293  63.769  58.174  1.00 14.20           C  
ATOM   1140  C   LEU A 150      33.689  63.998  58.754  1.00 15.89           C  
ATOM   1141  O   LEU A 150      34.422  64.908  58.313  1.00 15.77           O  
ATOM   1142  CB  LEU A 150      31.342  64.860  58.660  1.00 14.14           C  
ATOM   1143  CG  LEU A 150      30.095  64.969  57.750  1.00 15.27           C  
ATOM   1144  CD1 LEU A 150      28.945  65.736  58.396  1.00 17.66           C  
ATOM   1145  CD2 LEU A 150      30.538  65.711  56.473  1.00 15.99           C  
ATOM   1146  N   VAL A 151      34.092  63.174  59.721  1.00 14.09           N  
ATOM   1147  CA  VAL A 151      35.436  63.342  60.264  1.00 14.87           C  
ATOM   1148  C   VAL A 151      36.325  62.173  59.878  1.00 14.45           C  
ATOM   1149  O   VAL A 151      37.539  62.227  60.105  1.00 14.48           O  
ATOM   1150  CB  VAL A 151      35.448  63.458  61.815  1.00 14.58           C  
ATOM   1151  CG1 VAL A 151      34.618  64.636  62.253  1.00 16.86           C  
ATOM   1152  CG2 VAL A 151      34.906  62.181  62.453  1.00 14.82           C  
ATOM   1153  N   ALA A 152      35.762  61.145  59.237  1.00 14.80           N  
ATOM   1154  CA  ALA A 152      36.559  59.964  58.908  1.00 15.57           C  
ATOM   1155  C   ALA A 152      37.765  60.242  58.051  1.00 15.81           C  
ATOM   1156  O   ALA A 152      38.800  59.651  58.271  1.00 14.04           O  
ATOM   1157  CB  ALA A 152      35.668  58.869  58.247  1.00 15.84           C  
ATOM   1158  N   PRO A 153      37.676  61.150  57.053  1.00 16.26           N  
ATOM   1159  CA  PRO A 153      38.907  61.376  56.264  1.00 15.44           C  
ATOM   1160  C   PRO A 153      40.090  61.840  57.142  1.00 15.56           C  
ATOM   1161  O   PRO A 153      41.224  61.439  56.930  1.00 16.97           O  
ATOM   1162  CB  PRO A 153      38.489  62.446  55.232  1.00 17.34           C  
ATOM   1163  CG  PRO A 153      37.021  62.199  55.040  1.00 16.66           C  
ATOM   1164  CD  PRO A 153      36.505  61.845  56.456  1.00 17.15           C  
ATOM   1165  N   ILE A 154      39.826  62.681  58.133  1.00 13.33           N  
ATOM   1166  CA  ILE A 154      40.914  63.129  58.995  1.00 14.12           C  
ATOM   1167  C   ILE A 154      41.382  62.003  59.910  1.00 13.03           C  
ATOM   1168  O   ILE A 154      42.573  61.739  60.061  1.00 13.45           O  
ATOM   1169  CB  ILE A 154      40.458  64.317  59.870  1.00 15.19           C  
ATOM   1170  CG1 ILE A 154      40.115  65.508  58.960  1.00 16.21           C  
ATOM   1171  CG2 ILE A 154      41.573  64.701  60.845  1.00 15.78           C  
ATOM   1172  CD1 ILE A 154      39.435  66.644  59.697  1.00 16.85           C  
ATOM   1173  N   LEU A 155      40.436  61.303  60.522  1.00 13.75           N  
ATOM   1174  CA  LEU A 155      40.846  60.230  61.434  1.00 13.82           C  
ATOM   1175  C   LEU A 155      41.604  59.094  60.744  1.00 14.42           C  
ATOM   1176  O   LEU A 155      42.549  58.521  61.322  1.00 13.31           O  
ATOM   1177  CB  LEU A 155      39.635  59.662  62.154  1.00 13.89           C  
ATOM   1178  CG  LEU A 155      38.753  60.614  62.954  1.00 15.30           C  
ATOM   1179  CD1 LEU A 155      37.654  59.796  63.639  1.00 15.56           C  
ATOM   1180  CD2 LEU A 155      39.613  61.346  63.986  1.00 14.90           C  
ATOM   1181  N   THR A 156      41.220  58.768  59.512  1.00 13.79           N  
ATOM   1182  CA  THR A 156      41.921  57.692  58.837  1.00 15.00           C  
ATOM   1183  C   THR A 156      43.316  58.124  58.477  1.00 16.17           C  
ATOM   1184  O   THR A 156      44.232  57.283  58.453  1.00 17.71           O  
ATOM   1185  CB  THR A 156      41.177  57.188  57.593  1.00 17.30           C  
ATOM   1186  CG2 THR A 156      39.809  56.688  58.008  1.00 14.78           C  
ATOM   1187  OG1 THR A 156      40.995  58.268  56.689  1.00 20.06           O  
ATOM   1188  N   LYS A 157      43.510  59.408  58.174  1.00 15.34           N  
ATOM   1189  CA  LYS A 157      44.874  59.847  57.877  1.00 15.30           C  
ATOM   1190  C   LYS A 157      45.812  59.833  59.087  1.00 15.37           C  
ATOM   1191  O   LYS A 157      47.025  59.597  58.953  1.00 17.03           O  
ATOM   1192  CB  LYS A 157      44.855  61.243  57.308  1.00 15.38           C  
ATOM   1193  CG  LYS A 157      44.197  61.273  55.924  1.00 18.94           C  
ATOM   1194  CD  LYS A 157      44.122  62.669  55.396  1.00 21.36           C  
ATOM   1195  CE  LYS A 157      43.677  62.689  53.936  1.00 25.06           C  
ATOM   1196  NZ  LYS A 157      43.510  64.101  53.452  1.00 28.62           N1+
ATOM   1197  N   ILE A 158      45.277  60.119  60.266  1.00 15.99           N  
ATOM   1198  CA  ILE A 158      46.168  60.158  61.446  1.00 14.71           C  
ATOM   1199  C   ILE A 158      46.323  58.861  62.188  1.00 14.88           C  
ATOM   1200  O   ILE A 158      47.215  58.742  63.033  1.00 15.01           O  
ATOM   1201  CB  ILE A 158      45.725  61.254  62.470  1.00 13.87           C  
ATOM   1202  CG1 ILE A 158      44.325  60.986  63.010  1.00 14.01           C  
ATOM   1203  CG2 ILE A 158      45.737  62.595  61.805  1.00 14.39           C  
ATOM   1204  CD1 ILE A 158      43.993  61.901  64.219  1.00 13.89           C  
ATOM   1205  N   ALA A 159      45.502  57.874  61.877  1.00 14.08           N  
ATOM   1206  CA  ALA A 159      45.555  56.595  62.596  1.00 14.57           C  
ATOM   1207  C   ALA A 159      46.755  55.728  62.287  1.00 14.63           C  
ATOM   1208  O   ALA A 159      47.334  55.824  61.222  1.00 16.35           O  
ATOM   1209  CB  ALA A 159      44.265  55.737  62.288  1.00 13.86           C  
ATOM   1210  N   ALA A 160      47.122  54.868  63.243  1.00 15.67           N  
ATOM   1211  CA  ALA A 160      48.190  53.894  62.993  1.00 16.19           C  
ATOM   1212  C   ALA A 160      47.696  53.007  61.835  1.00 18.59           C  
ATOM   1213  O   ALA A 160      46.492  52.945  61.563  1.00 17.33           O  
ATOM   1214  CB  ALA A 160      48.398  53.003  64.240  1.00 18.07           C  
ATOM   1215  N   VAL A 161      48.625  52.302  61.164  1.00 19.05           N  
ATOM   1216  CA  VAL A 161      48.254  51.433  60.049  1.00 22.18           C  
ATOM   1217  C   VAL A 161      48.662  50.006  60.359  1.00 22.83           C  
ATOM   1218  O   VAL A 161      49.745  49.756  60.911  1.00 23.04           O  
ATOM   1219  CB  VAL A 161      48.930  51.908  58.719  1.00 22.71           C  
ATOM   1220  CG1 VAL A 161      48.408  53.290  58.354  1.00 24.29           C  
ATOM   1221  CG2 VAL A 161      50.447  51.976  58.922  1.00 26.48           C  
ATOM   1222  N   ALA A 162      47.777  49.073  60.025  1.00 22.35           N  
ATOM   1223  CA  ALA A 162      48.072  47.673  60.278  1.00 24.94           C  
ATOM   1224  C   ALA A 162      49.011  47.172  59.189  1.00 27.04           C  
ATOM   1225  O   ALA A 162      49.291  47.895  58.231  1.00 25.47           O  
ATOM   1226  CB  ALA A 162      46.783  46.853  60.300  1.00 24.31           C  
ATOM   1227  N   GLU A 163      49.505  45.946  59.357  1.00 28.64           N  
ATOM   1228  CA  GLU A 163      50.439  45.343  58.380  1.00 32.22           C  
ATOM   1229  C   GLU A 163      49.872  45.335  56.980  1.00 31.73           C  
ATOM   1230  O   GLU A 163      50.618  45.522  56.012  1.00 33.17           O  
ATOM   1231  CB  GLU A 163      50.763  43.898  58.753  1.00 33.89           C  
ATOM   1232  CG  GLU A 163      51.412  43.752  60.082  1.00 39.15           C  
ATOM   1233  CD  GLU A 163      52.845  44.226  60.063  1.00 42.10           C  
ATOM   1234  OE1 GLU A 163      53.106  45.259  59.405  1.00 44.59           O  
ATOM   1235  OE2 GLU A 163      53.701  43.571  60.709  1.00 43.75           O1-
ATOM   1236  N   ASP A 164      48.561  45.115  56.870  1.00 30.92           N  
ATOM   1237  CA  ASP A 164      47.921  45.063  55.567  1.00 30.61           C  
ATOM   1238  C   ASP A 164      47.575  46.437  55.014  1.00 31.03           C  
ATOM   1239  O   ASP A 164      46.908  46.524  53.982  1.00 32.12           O  
ATOM   1240  CB  ASP A 164      46.652  44.196  55.613  1.00 31.13           C  
ATOM   1241  CG  ASP A 164      45.613  44.706  56.610  1.00 31.69           C  
ATOM   1242  OD1 ASP A 164      44.610  43.998  56.832  1.00 34.43           O  
ATOM   1243  OD2 ASP A 164      45.793  45.808  57.180  1.00 30.77           O1-
ATOM   1244  N   GLY A 165      48.017  47.491  55.703  1.00 30.14           N  
ATOM   1245  CA  GLY A 165      47.746  48.854  55.280  1.00 28.02           C  
ATOM   1246  C   GLY A 165      46.424  49.473  55.714  1.00 27.26           C  
ATOM   1247  O   GLY A 165      46.129  50.614  55.351  1.00 27.79           O  
ATOM   1248  N   GLU A 166      45.602  48.767  56.477  1.00 25.98           N  
ATOM   1249  CA  GLU A 166      44.318  49.356  56.884  1.00 24.81           C  
ATOM   1250  C   GLU A 166      44.483  50.270  58.110  1.00 22.81           C  
ATOM   1251  O   GLU A 166      45.195  49.939  59.065  1.00 21.98           O  
ATOM   1252  CB  GLU A 166      43.283  48.256  57.138  1.00 28.66           C  
ATOM   1253  CG  GLU A 166      42.674  47.753  55.815  1.00 35.18           C  
ATOM   1254  CD  GLU A 166      41.773  46.532  55.978  1.00 40.34           C  
ATOM   1255  OE1 GLU A 166      40.939  46.505  56.929  1.00 43.97           O  
ATOM   1256  OE2 GLU A 166      41.887  45.592  55.143  1.00 42.01           O1-
ATOM   1257  N   PRO A 167      43.851  51.450  58.080  1.00 19.79           N  
ATOM   1258  CA  PRO A 167      43.955  52.387  59.208  1.00 18.23           C  
ATOM   1259  C   PRO A 167      43.224  51.820  60.430  1.00 16.91           C  
ATOM   1260  O   PRO A 167      42.160  51.192  60.294  1.00 17.05           O  
ATOM   1261  CB  PRO A 167      43.277  53.658  58.694  1.00 18.44           C  
ATOM   1262  CG  PRO A 167      42.320  53.140  57.666  1.00 21.97           C  
ATOM   1263  CD  PRO A 167      43.115  52.059  56.954  1.00 19.58           C  
ATOM   1264  N   CYS A 168      43.789  52.072  61.610  1.00 15.14           N  
ATOM   1265  CA  CYS A 168      43.218  51.564  62.842  1.00 14.29           C  
ATOM   1266  C   CYS A 168      42.200  52.515  63.424  1.00 14.31           C  
ATOM   1267  O   CYS A 168      42.383  53.065  64.494  1.00 14.89           O  
ATOM   1268  CB  CYS A 168      44.332  51.247  63.870  1.00 16.12           C  
ATOM   1269  SG  CYS A 168      45.352  49.799  63.376  1.00 17.51           S  
ATOM   1270  N   VAL A 169      41.145  52.744  62.646  1.00 12.96           N  
ATOM   1271  CA  VAL A 169      39.999  53.509  63.050  1.00 12.57           C  
ATOM   1272  C   VAL A 169      38.801  52.890  62.299  1.00 13.22           C  
ATOM   1273  O   VAL A 169      38.950  52.363  61.186  1.00 13.91           O  
ATOM   1274  CB  VAL A 169      40.149  55.034  62.747  1.00 12.77           C  
ATOM   1275  CG1 VAL A 169      40.420  55.306  61.263  1.00 13.84           C  
ATOM   1276  CG2 VAL A 169      38.896  55.766  63.244  1.00 14.53           C  
ATOM   1277  N   THR A 170      37.646  52.873  62.944  1.00 12.62           N  
ATOM   1278  CA  THR A 170      36.427  52.364  62.307  1.00 13.90           C  
ATOM   1279  C   THR A 170      35.266  52.964  63.056  1.00 13.79           C  
ATOM   1280  O   THR A 170      35.442  53.414  64.194  1.00 14.94           O  
ATOM   1281  CB  THR A 170      36.350  50.791  62.385  1.00 16.16           C  
ATOM   1282  CG2 THR A 170      36.212  50.313  63.807  1.00 17.81           C  
ATOM   1283  OG1 THR A 170      35.187  50.340  61.663  1.00 18.65           O  
ATOM   1284  N   TYR A 171      34.085  53.030  62.456  1.00 13.82           N  
ATOM   1285  CA  TYR A 171      32.934  53.553  63.200  1.00 12.27           C  
ATOM   1286  C   TYR A 171      32.528  52.461  64.173  1.00 12.47           C  
ATOM   1287  O   TYR A 171      32.134  51.364  63.765  1.00 14.12           O  
ATOM   1288  CB  TYR A 171      31.784  53.840  62.229  1.00 13.21           C  
ATOM   1289  CG  TYR A 171      30.525  54.248  62.932  1.00 12.23           C  
ATOM   1290  CD1 TYR A 171      30.441  55.447  63.678  1.00 13.20           C  
ATOM   1291  CD2 TYR A 171      29.394  53.439  62.873  1.00 14.21           C  
ATOM   1292  CE1 TYR A 171      29.275  55.813  64.347  1.00 13.03           C  
ATOM   1293  CE2 TYR A 171      28.233  53.794  63.507  1.00 14.66           C  
ATOM   1294  CZ  TYR A 171      28.163  54.986  64.250  1.00 11.82           C  
ATOM   1295  OH  TYR A 171      26.985  55.340  64.863  1.00 13.64           O  
ATOM   1296  N   ILE A 172      32.628  52.724  65.486  1.00 11.39           N  
ATOM   1297  CA  ILE A 172      32.300  51.670  66.435  1.00 12.17           C  
ATOM   1298  C   ILE A 172      30.802  51.456  66.616  1.00 10.58           C  
ATOM   1299  O   ILE A 172      30.307  50.316  66.667  1.00 11.93           O  
ATOM   1300  CB  ILE A 172      32.912  52.017  67.825  1.00 13.00           C  
ATOM   1301  CG1 ILE A 172      34.438  52.195  67.702  1.00 15.12           C  
ATOM   1302  CG2 ILE A 172      32.579  50.873  68.831  1.00 13.26           C  
ATOM   1303  CD1 ILE A 172      35.199  50.964  67.369  1.00 15.99           C  
ATOM   1304  N   GLY A 173      30.087  52.551  66.808  1.00 11.76           N  
ATOM   1305  CA  GLY A 173      28.653  52.429  66.989  1.00 10.82           C  
ATOM   1306  C   GLY A 173      28.140  53.746  67.513  1.00 11.52           C  
ATOM   1307  O   GLY A 173      28.882  54.734  67.565  1.00 12.76           O  
ATOM   1308  N   ALA A 174      26.888  53.765  67.914  1.00 11.84           N  
ATOM   1309  CA  ALA A 174      26.211  54.975  68.381  1.00 12.25           C  
ATOM   1310  C   ALA A 174      26.640  55.382  69.774  1.00 12.34           C  
ATOM   1311  O   ALA A 174      27.263  54.583  70.514  1.00 12.06           O  
ATOM   1312  CB  ALA A 174      24.671  54.763  68.363  1.00 13.69           C  
ATOM   1313  N   ASP A 175      26.350  56.639  70.090  1.00 12.40           N  
ATOM   1314  CA  ASP A 175      26.583  57.224  71.383  1.00 11.77           C  
ATOM   1315  C   ASP A 175      27.839  56.811  72.092  1.00 13.12           C  
ATOM   1316  O   ASP A 175      28.929  57.159  71.621  1.00 12.12           O  
ATOM   1317  CB  ASP A 175      25.319  57.076  72.275  1.00 13.67           C  
ATOM   1318  CG  ASP A 175      24.795  55.635  72.383  1.00 14.31           C  
ATOM   1319  OD1 ASP A 175      23.847  55.278  71.638  1.00 14.63           O  
ATOM   1320  OD2 ASP A 175      25.298  54.838  73.200  1.00 13.77           O1-
ATOM   1321  N   GLY A 176      27.732  56.097  73.210  1.00 12.58           N  
ATOM   1322  CA  GLY A 176      28.962  55.809  73.933  1.00 12.60           C  
ATOM   1323  C   GLY A 176      29.742  54.551  73.594  1.00 11.07           C  
ATOM   1324  O   GLY A 176      30.653  54.173  74.307  1.00 12.35           O  
ATOM   1325  N   ALA A 177      29.465  53.947  72.442  1.00 10.35           N  
ATOM   1326  CA  ALA A 177      30.106  52.696  72.097  1.00 10.03           C  
ATOM   1327  C   ALA A 177      31.627  52.796  71.963  1.00 10.62           C  
ATOM   1328  O   ALA A 177      32.358  51.855  72.291  1.00 10.53           O  
ATOM   1329  CB  ALA A 177      29.482  52.225  70.769  1.00 10.20           C  
ATOM   1330  N   GLY A 178      32.111  53.930  71.458  1.00 10.31           N  
ATOM   1331  CA  GLY A 178      33.554  54.093  71.282  1.00 10.57           C  
ATOM   1332  C   GLY A 178      34.272  54.184  72.635  1.00 11.17           C  
ATOM   1333  O   GLY A 178      35.356  53.579  72.819  1.00 10.30           O  
ATOM   1334  N   HIS A 179      33.717  54.975  73.545  1.00 11.61           N  
ATOM   1335  CA  HIS A 179      34.379  55.074  74.871  1.00 11.37           C  
ATOM   1336  C   HIS A 179      34.212  53.738  75.611  1.00 11.23           C  
ATOM   1337  O   HIS A 179      35.066  53.426  76.454  1.00 12.19           O  
ATOM   1338  CB  HIS A 179      33.829  56.217  75.695  1.00 10.87           C  
ATOM   1339  CG  HIS A 179      34.378  57.551  75.312  1.00 10.90           C  
ATOM   1340  CD2 HIS A 179      33.757  58.739  75.237  1.00  8.94           C  
ATOM   1341  ND1 HIS A 179      35.722  57.802  75.073  1.00 13.36           N  
ATOM   1342  CE1 HIS A 179      35.890  59.111  74.877  1.00  9.37           C  
ATOM   1343  NE2 HIS A 179      34.710  59.690  74.974  1.00 14.70           N  
ATOM   1344  N   TYR A 180      33.172  52.964  75.322  1.00 10.67           N  
ATOM   1345  CA  TYR A 180      33.039  51.657  75.973  1.00 11.66           C  
ATOM   1346  C   TYR A 180      34.141  50.750  75.465  1.00 11.71           C  
ATOM   1347  O   TYR A 180      34.818  50.046  76.237  1.00 10.82           O  
ATOM   1348  CB  TYR A 180      31.669  51.027  75.666  1.00 10.19           C  
ATOM   1349  CG  TYR A 180      31.392  49.770  76.482  1.00  9.98           C  
ATOM   1350  CD1 TYR A 180      30.647  49.862  77.682  1.00 10.90           C  
ATOM   1351  CD2 TYR A 180      31.972  48.565  76.126  1.00 10.12           C  
ATOM   1352  CE1 TYR A 180      30.519  48.748  78.507  1.00 12.11           C  
ATOM   1353  CE2 TYR A 180      31.856  47.436  76.961  1.00 10.59           C  
ATOM   1354  CZ  TYR A 180      31.133  47.573  78.123  1.00 11.44           C  
ATOM   1355  OH  TYR A 180      31.056  46.503  78.980  1.00 11.16           O  
ATOM   1356  N   VAL A 181      34.373  50.770  74.147  1.00 10.48           N  
ATOM   1357  CA  VAL A 181      35.415  49.919  73.574  1.00 10.59           C  
ATOM   1358  C   VAL A 181      36.814  50.304  74.083  1.00  9.83           C  
ATOM   1359  O   VAL A 181      37.621  49.416  74.385  1.00 11.33           O  
ATOM   1360  CB  VAL A 181      35.350  49.912  71.993  1.00 10.70           C  
ATOM   1361  CG1 VAL A 181      36.674  49.309  71.389  1.00 12.81           C  
ATOM   1362  CG2 VAL A 181      34.161  49.075  71.559  1.00 11.76           C  
ATOM   1363  N   LYS A 182      37.078  51.604  74.256  1.00 10.16           N  
ATOM   1364  CA  LYS A 182      38.370  52.080  74.791  1.00 11.50           C  
ATOM   1365  C   LYS A 182      38.525  51.547  76.214  1.00 11.11           C  
ATOM   1366  O   LYS A 182      39.619  51.138  76.614  1.00 11.20           O  
ATOM   1367  CB  LYS A 182      38.404  53.636  74.818  1.00 11.67           C  
ATOM   1368  CG  LYS A 182      39.706  54.222  75.468  1.00 13.95           C  
ATOM   1369  CD  LYS A 182      40.937  53.757  74.688  1.00 16.75           C  
ATOM   1370  CE  LYS A 182      42.198  53.717  75.508  1.00 24.41           C  
ATOM   1371  NZ  LYS A 182      42.520  55.015  75.944  1.00 24.30           N1+
ATOM   1372  N   MET A 183      37.439  51.572  76.957  1.00 10.23           N  
ATOM   1373  CA  MET A 183      37.489  51.062  78.359  1.00 10.77           C  
ATOM   1374  C   MET A 183      37.897  49.567  78.339  1.00 10.60           C  
ATOM   1375  O   MET A 183      38.784  49.115  79.096  1.00 10.95           O  
ATOM   1376  CB  MET A 183      36.105  51.229  78.977  1.00 12.45           C  
ATOM   1377  CG  MET A 183      35.942  50.576  80.390  1.00 11.76           C  
ATOM   1378  SD  MET A 183      34.286  50.615  80.948  1.00 12.33           S  
ATOM   1379  CE  MET A 183      33.517  49.287  79.916  1.00 12.77           C  
ATOM   1380  N   VAL A 184      37.285  48.800  77.447  1.00 10.25           N  
ATOM   1381  CA  VAL A 184      37.584  47.358  77.379  1.00 10.30           C  
ATOM   1382  C   VAL A 184      39.017  47.162  76.929  1.00 11.29           C  
ATOM   1383  O   VAL A 184      39.754  46.267  77.447  1.00 12.05           O  
ATOM   1384  CB  VAL A 184      36.577  46.641  76.482  1.00 10.83           C  
ATOM   1385  CG1 VAL A 184      37.019  45.203  76.259  1.00 12.17           C  
ATOM   1386  CG2 VAL A 184      35.183  46.633  77.179  1.00 11.44           C  
ATOM   1387  N   HIS A 185      39.488  48.005  75.999  1.00 11.76           N  
ATOM   1388  CA  HIS A 185      40.884  47.896  75.626  1.00 11.39           C  
ATOM   1389  C   HIS A 185      41.783  48.060  76.883  1.00 12.70           C  
ATOM   1390  O   HIS A 185      42.764  47.300  77.054  1.00 13.53           O  
ATOM   1391  CB  HIS A 185      41.251  49.032  74.630  1.00 13.64           C  
ATOM   1392  CG  HIS A 185      42.716  49.251  74.517  1.00 13.41           C  
ATOM   1393  CD2 HIS A 185      43.550  49.937  75.325  1.00 11.76           C  
ATOM   1394  ND1 HIS A 185      43.517  48.613  73.584  1.00 17.90           N  
ATOM   1395  CE1 HIS A 185      44.789  48.899  73.836  1.00 11.97           C  
ATOM   1396  NE2 HIS A 185      44.831  49.698  74.889  1.00 16.42           N  
ATOM   1397  N   ASN A 186      41.454  49.041  77.728  1.00 11.87           N  
ATOM   1398  CA  ASN A 186      42.259  49.265  78.921  1.00 14.27           C  
ATOM   1399  C   ASN A 186      42.133  48.091  79.886  1.00 13.47           C  
ATOM   1400  O   ASN A 186      43.135  47.725  80.508  1.00 12.42           O  
ATOM   1401  CB  ASN A 186      41.911  50.601  79.551  1.00 15.98           C  
ATOM   1402  CG  ASN A 186      42.627  51.774  78.820  1.00 21.37           C  
ATOM   1403  ND2 ASN A 186      42.569  52.946  79.426  1.00 24.02           N  
ATOM   1404  OD1 ASN A 186      43.234  51.620  77.716  1.00 20.71           O  
ATOM   1405  N   GLY A 187      40.947  47.505  80.007  1.00 11.58           N  
ATOM   1406  CA  GLY A 187      40.817  46.325  80.861  1.00 12.69           C  
ATOM   1407  C   GLY A 187      41.707  45.193  80.358  1.00 12.47           C  
ATOM   1408  O   GLY A 187      42.451  44.586  81.119  1.00 12.02           O  
ATOM   1409  N   ILE A 188      41.671  44.939  79.062  1.00 11.76           N  
ATOM   1410  CA  ILE A 188      42.495  43.922  78.482  1.00 10.93           C  
ATOM   1411  C   ILE A 188      43.983  44.211  78.715  1.00 12.42           C  
ATOM   1412  O   ILE A 188      44.751  43.289  79.014  1.00 11.64           O  
ATOM   1413  CB  ILE A 188      42.183  43.812  76.955  1.00 11.73           C  
ATOM   1414  CG1 ILE A 188      40.757  43.274  76.773  1.00 12.65           C  
ATOM   1415  CG2 ILE A 188      43.232  42.902  76.263  1.00 12.93           C  
ATOM   1416  CD1 ILE A 188      40.304  43.204  75.247  1.00 13.96           C  
ATOM   1417  N   GLU A 189      44.379  45.485  78.606  1.00 12.06           N  
ATOM   1418  CA  GLU A 189      45.783  45.879  78.829  1.00 11.50           C  
ATOM   1419  C   GLU A 189      46.185  45.508  80.289  1.00 11.76           C  
ATOM   1420  O   GLU A 189      47.251  44.951  80.533  1.00 13.19           O  
ATOM   1421  CB  GLU A 189      45.865  47.377  78.578  1.00 14.17           C  
ATOM   1422  CG  GLU A 189      47.130  48.050  79.069  1.00 16.72           C  
ATOM   1423  CD  GLU A 189      46.945  49.556  79.026  1.00 18.56           C  
ATOM   1424  OE1 GLU A 189      46.682  50.086  77.911  1.00 17.50           O  
ATOM   1425  OE2 GLU A 189      47.026  50.210  80.074  1.00 20.51           O1-
ATOM   1426  N   TYR A 190      45.290  45.767  81.221  1.00 11.19           N  
ATOM   1427  CA  TYR A 190      45.577  45.418  82.623  1.00 12.03           C  
ATOM   1428  C   TYR A 190      45.797  43.943  82.720  1.00 11.47           C  
ATOM   1429  O   TYR A 190      46.699  43.496  83.446  1.00 11.60           O  
ATOM   1430  CB  TYR A 190      44.397  45.749  83.566  1.00 10.48           C  
ATOM   1431  CG  TYR A 190      44.334  47.154  84.133  1.00 12.94           C  
ATOM   1432  CD1 TYR A 190      44.537  48.252  83.321  1.00 15.06           C  
ATOM   1433  CD2 TYR A 190      43.991  47.358  85.464  1.00 14.85           C  
ATOM   1434  CE1 TYR A 190      44.389  49.522  83.809  1.00 16.96           C  
ATOM   1435  CE2 TYR A 190      43.853  48.641  85.978  1.00 16.56           C  
ATOM   1436  CZ  TYR A 190      44.047  49.718  85.131  1.00 18.52           C  
ATOM   1437  OH  TYR A 190      43.843  50.997  85.610  1.00 22.22           O  
ATOM   1438  N   GLY A 191      44.970  43.153  82.027  1.00  9.91           N  
ATOM   1439  CA  GLY A 191      45.141  41.726  82.134  1.00 10.37           C  
ATOM   1440  C   GLY A 191      46.457  41.286  81.526  1.00 11.48           C  
ATOM   1441  O   GLY A 191      47.149  40.426  82.048  1.00 10.68           O  
ATOM   1442  N   ASP A 192      46.793  41.853  80.372  1.00 11.63           N  
ATOM   1443  CA  ASP A 192      48.051  41.433  79.736  1.00 13.09           C  
ATOM   1444  C   ASP A 192      49.269  41.772  80.590  1.00 12.14           C  
ATOM   1445  O   ASP A 192      50.229  41.001  80.664  1.00 13.05           O  
ATOM   1446  CB  ASP A 192      48.183  42.125  78.373  1.00 14.00           C  
ATOM   1447  CG  ASP A 192      47.274  41.492  77.326  1.00 16.70           C  
ATOM   1448  OD1 ASP A 192      46.696  40.414  77.609  1.00 17.00           O  
ATOM   1449  OD2 ASP A 192      47.139  42.080  76.203  1.00 18.22           O1-
ATOM   1450  N   MET A 193      49.221  42.916  81.247  1.00 10.67           N  
ATOM   1451  CA  MET A 193      50.313  43.320  82.126  1.00 11.10           C  
ATOM   1452  C   MET A 193      50.398  42.387  83.331  1.00 10.98           C  
ATOM   1453  O   MET A 193      51.505  42.030  83.747  1.00 10.97           O  
ATOM   1454  CB  MET A 193      50.126  44.768  82.568  1.00  9.86           C  
ATOM   1455  CG  MET A 193      50.261  45.691  81.344  1.00 11.79           C  
ATOM   1456  SD  MET A 193      49.713  47.353  81.621  1.00 14.11           S  
ATOM   1457  CE  MET A 193      50.910  47.908  82.585  1.00 12.61           C  
ATOM   1458  N   GLN A 194      49.254  41.987  83.898  1.00 10.57           N  
ATOM   1459  CA  GLN A 194      49.322  41.122  85.039  1.00  9.54           C  
ATOM   1460  C   GLN A 194      49.796  39.728  84.636  1.00  9.56           C  
ATOM   1461  O   GLN A 194      50.515  39.083  85.417  1.00  9.40           O  
ATOM   1462  CB  GLN A 194      47.927  41.064  85.739  1.00  9.39           C  
ATOM   1463  CG  GLN A 194      47.930  40.102  86.948  1.00  9.59           C  
ATOM   1464  CD  GLN A 194      48.942  40.433  88.027  1.00  8.19           C  
ATOM   1465  NE2 GLN A 194      49.360  39.395  88.731  1.00  9.40           N  
ATOM   1466  OE1 GLN A 194      49.323  41.580  88.256  1.00 10.44           O  
ATOM   1467  N   LEU A 195      49.418  39.275  83.432  1.00  8.85           N  
ATOM   1468  CA  LEU A 195      49.869  37.959  83.000  1.00  9.00           C  
ATOM   1469  C   LEU A 195      51.392  37.988  82.848  1.00 10.14           C  
ATOM   1470  O   LEU A 195      52.092  37.050  83.255  1.00 11.35           O  
ATOM   1471  CB  LEU A 195      49.186  37.575  81.677  1.00 11.44           C  
ATOM   1472  CG  LEU A 195      47.723  37.124  81.843  1.00 10.54           C  
ATOM   1473  CD1 LEU A 195      47.014  37.222  80.432  1.00 13.27           C  
ATOM   1474  CD2 LEU A 195      47.675  35.712  82.366  1.00 12.24           C  
ATOM   1475  N   ILE A 196      51.914  39.049  82.263  1.00 10.80           N  
ATOM   1476  CA  ILE A 196      53.374  39.152  82.097  1.00 10.99           C  
ATOM   1477  C   ILE A 196      54.053  39.241  83.474  1.00 11.85           C  
ATOM   1478  O   ILE A 196      55.111  38.654  83.727  1.00 11.06           O  
ATOM   1479  CB  ILE A 196      53.683  40.389  81.269  1.00 10.69           C  
ATOM   1480  CG1 ILE A 196      53.290  40.097  79.799  1.00 12.24           C  
ATOM   1481  CG2 ILE A 196      55.194  40.757  81.373  1.00 11.52           C  
ATOM   1482  CD1 ILE A 196      53.284  41.387  78.911  1.00 12.04           C  
ATOM   1483  N   ALA A 197      53.422  39.964  84.410  1.00  9.87           N  
ATOM   1484  CA  ALA A 197      53.987  40.072  85.746  1.00  8.75           C  
ATOM   1485  C   ALA A 197      54.088  38.693  86.422  1.00  9.56           C  
ATOM   1486  O   ALA A 197      55.031  38.436  87.144  1.00 10.84           O  
ATOM   1487  CB  ALA A 197      53.100  41.030  86.611  1.00 10.23           C  
ATOM   1488  N   GLU A 198      53.071  37.842  86.233  1.00 10.34           N  
ATOM   1489  CA  GLU A 198      53.133  36.509  86.823  1.00 10.86           C  
ATOM   1490  C   GLU A 198      54.227  35.698  86.157  1.00 10.86           C  
ATOM   1491  O   GLU A 198      54.909  34.944  86.814  1.00 10.73           O  
ATOM   1492  CB  GLU A 198      51.795  35.791  86.704  1.00 12.37           C  
ATOM   1493  CG  GLU A 198      50.814  36.465  87.690  1.00 13.27           C  
ATOM   1494  CD  GLU A 198      49.371  35.938  87.618  1.00 14.68           C  
ATOM   1495  OE1 GLU A 198      49.158  34.729  87.301  1.00 15.00           O  
ATOM   1496  OE2 GLU A 198      48.435  36.754  87.903  1.00 12.72           O1-
ATOM   1497  N   ALA A 199      54.395  35.876  84.842  1.00 11.36           N  
ATOM   1498  CA  ALA A 199      55.477  35.130  84.156  1.00 12.49           C  
ATOM   1499  C   ALA A 199      56.819  35.556  84.751  1.00 11.39           C  
ATOM   1500  O   ALA A 199      57.697  34.716  85.034  1.00 11.86           O  
ATOM   1501  CB  ALA A 199      55.442  35.407  82.633  1.00 13.05           C  
ATOM   1502  N   TYR A 200      56.981  36.847  84.970  1.00 11.06           N  
ATOM   1503  CA  TYR A 200      58.209  37.357  85.598  1.00 11.95           C  
ATOM   1504  C   TYR A 200      58.392  36.736  87.001  1.00 12.51           C  
ATOM   1505  O   TYR A 200      59.467  36.233  87.328  1.00 11.58           O  
ATOM   1506  CB  TYR A 200      58.119  38.888  85.633  1.00 12.49           C  
ATOM   1507  CG  TYR A 200      59.040  39.628  86.569  1.00 12.49           C  
ATOM   1508  CD1 TYR A 200      60.396  39.306  86.647  1.00 12.53           C  
ATOM   1509  CD2 TYR A 200      58.582  40.753  87.285  1.00 13.70           C  
ATOM   1510  CE1 TYR A 200      61.290  40.084  87.416  1.00 14.07           C  
ATOM   1511  CE2 TYR A 200      59.464  41.544  88.044  1.00 13.34           C  
ATOM   1512  CZ  TYR A 200      60.824  41.200  88.109  1.00 14.40           C  
ATOM   1513  OH  TYR A 200      61.673  42.007  88.844  1.00 15.20           O  
ATOM   1514  N   SER A 201      57.337  36.726  87.822  1.00 11.31           N  
ATOM   1515  CA  SER A 201      57.428  36.121  89.175  1.00 13.24           C  
ATOM   1516  C   SER A 201      57.865  34.675  89.126  1.00 12.74           C  
ATOM   1517  O   SER A 201      58.638  34.213  89.973  1.00 13.02           O  
ATOM   1518  CB  SER A 201      56.060  36.106  89.853  1.00 14.50           C  
ATOM   1519  OG  SER A 201      55.713  37.378  90.257  1.00 20.22           O  
ATOM   1520  N   LEU A 202      57.322  33.940  88.148  1.00 11.08           N  
ATOM   1521  CA  LEU A 202      57.654  32.493  88.032  1.00 11.78           C  
ATOM   1522  C   LEU A 202      59.091  32.275  87.596  1.00 13.13           C  
ATOM   1523  O   LEU A 202      59.808  31.429  88.144  1.00 13.04           O  
ATOM   1524  CB  LEU A 202      56.699  31.827  87.044  1.00 13.37           C  
ATOM   1525  CG  LEU A 202      55.260  31.710  87.646  1.00 15.51           C  
ATOM   1526  CD1 LEU A 202      54.265  31.598  86.540  1.00 16.59           C  
ATOM   1527  CD2 LEU A 202      55.232  30.479  88.575  1.00 18.66           C  
ATOM   1528  N   LEU A 203      59.492  33.057  86.622  1.00 12.91           N  
ATOM   1529  CA  LEU A 203      60.868  32.915  86.107  1.00 14.93           C  
ATOM   1530  C   LEU A 203      61.916  33.321  87.108  1.00 15.89           C  
ATOM   1531  O   LEU A 203      62.955  32.650  87.228  1.00 16.37           O  
ATOM   1532  CB  LEU A 203      61.036  33.728  84.826  1.00 13.86           C  
ATOM   1533  CG  LEU A 203      60.185  33.243  83.652  1.00 14.19           C  
ATOM   1534  CD1 LEU A 203      60.326  34.234  82.496  1.00 15.49           C  
ATOM   1535  CD2 LEU A 203      60.603  31.825  83.228  1.00 15.61           C  
ATOM   1536  N   LYS A 204      61.670  34.416  87.815  1.00 13.70           N  
ATOM   1537  CA  LYS A 204      62.616  34.890  88.812  1.00 16.30           C  
ATOM   1538  C   LYS A 204      62.572  34.030  90.063  1.00 16.53           C  
ATOM   1539  O   LYS A 204      63.616  33.603  90.574  1.00 16.61           O  
ATOM   1540  CB  LYS A 204      62.320  36.365  89.151  1.00 15.63           C  
ATOM   1541  CG  LYS A 204      63.412  37.018  89.964  1.00 16.82           C  
ATOM   1542  CD  LYS A 204      63.145  38.463  90.128  1.00 20.73           C  
ATOM   1543  CE  LYS A 204      64.048  39.100  91.197  1.00 20.99           C  
ATOM   1544  NZ  LYS A 204      65.492  39.211  90.758  1.00 22.86           N1+
ATOM   1545  N   GLY A 205      61.362  33.729  90.532  1.00 18.53           N  
ATOM   1546  CA  GLY A 205      61.240  32.922  91.735  1.00 19.59           C  
ATOM   1547  C   GLY A 205      61.497  31.438  91.553  1.00 21.34           C  
ATOM   1548  O   GLY A 205      62.052  30.790  92.467  1.00 21.40           O  
ATOM   1549  N   GLY A 206      61.116  30.868  90.408  1.00 20.50           N  
ATOM   1550  CA  GLY A 206      61.326  29.450  90.187  1.00 20.86           C  
ATOM   1551  C   GLY A 206      62.688  29.089  89.621  1.00 22.24           C  
ATOM   1552  O   GLY A 206      63.254  28.056  90.004  1.00 23.17           O  
ATOM   1553  N   LEU A 207      63.231  29.913  88.722  1.00 19.70           N  
ATOM   1554  CA  LEU A 207      64.544  29.616  88.119  1.00 20.51           C  
ATOM   1555  C   LEU A 207      65.642  30.545  88.517  1.00 21.50           C  
ATOM   1556  O   LEU A 207      66.821  30.336  88.147  1.00 21.48           O  
ATOM   1557  CB  LEU A 207      64.466  29.668  86.599  1.00 20.93           C  
ATOM   1558  CG  LEU A 207      63.578  28.657  85.903  1.00 21.40           C  
ATOM   1559  CD1 LEU A 207      63.481  29.018  84.425  1.00 19.20           C  
ATOM   1560  CD2 LEU A 207      64.154  27.250  86.073  1.00 20.66           C  
ATOM   1561  N   ASN A 208      65.295  31.579  89.281  1.00 19.83           N  
ATOM   1562  CA  ASN A 208      66.269  32.571  89.666  1.00 20.86           C  
ATOM   1563  C   ASN A 208      66.958  33.230  88.446  1.00 20.31           C  
ATOM   1564  O   ASN A 208      68.137  33.580  88.503  1.00 20.93           O  
ATOM   1565  CB  ASN A 208      67.309  31.940  90.611  1.00 22.75           C  
ATOM   1566  CG  ASN A 208      66.675  31.433  91.869  1.00 27.37           C  
ATOM   1567  ND2 ASN A 208      66.757  30.112  92.110  1.00 29.58           N  
ATOM   1568  OD1 ASN A 208      66.084  32.216  92.615  1.00 28.47           O  
ATOM   1569  N   LEU A 209      66.218  33.434  87.362  1.00 18.23           N  
ATOM   1570  CA  LEU A 209      66.830  34.086  86.199  1.00 17.76           C  
ATOM   1571  C   LEU A 209      67.324  35.500  86.537  1.00 18.12           C  
ATOM   1572  O   LEU A 209      66.693  36.239  87.296  1.00 17.91           O  
ATOM   1573  CB  LEU A 209      65.819  34.186  85.052  1.00 16.42           C  
ATOM   1574  CG  LEU A 209      65.322  32.858  84.465  1.00 16.90           C  
ATOM   1575  CD1 LEU A 209      64.623  33.132  83.139  1.00 16.32           C  
ATOM   1576  CD2 LEU A 209      66.470  31.895  84.248  1.00 16.55           C  
ATOM   1577  N   THR A 210      68.464  35.903  85.958  1.00 18.20           N  
ATOM   1578  CA  THR A 210      68.980  37.238  86.197  1.00 18.05           C  
ATOM   1579  C   THR A 210      68.180  38.140  85.245  1.00 16.35           C  
ATOM   1580  O   THR A 210      67.462  37.645  84.390  1.00 16.25           O  
ATOM   1581  CB  THR A 210      70.436  37.311  85.756  1.00 18.22           C  
ATOM   1582  CG2 THR A 210      71.277  36.237  86.481  1.00 19.19           C  
ATOM   1583  OG1 THR A 210      70.469  37.043  84.343  1.00 18.89           O  
ATOM   1584  N   ASN A 211      68.313  39.451  85.406  1.00 15.56           N  
ATOM   1585  CA  ASN A 211      67.619  40.366  84.501  1.00 16.30           C  
ATOM   1586  C   ASN A 211      68.099  40.187  83.070  1.00 17.08           C  
ATOM   1587  O   ASN A 211      67.304  40.306  82.146  1.00 16.97           O  
ATOM   1588  CB  ASN A 211      67.783  41.808  84.958  1.00 17.17           C  
ATOM   1589  CG  ASN A 211      67.014  42.080  86.252  1.00 19.19           C  
ATOM   1590  ND2 ASN A 211      67.387  43.111  86.953  1.00 24.17           N  
ATOM   1591  OD1 ASN A 211      66.107  41.331  86.609  1.00 20.49           O  
ATOM   1592  N   GLU A 212      69.391  39.895  82.870  1.00 19.49           N  
ATOM   1593  CA  GLU A 212      69.818  39.668  81.495  1.00 22.31           C  
ATOM   1594  C   GLU A 212      69.128  38.407  80.935  1.00 20.33           C  
ATOM   1595  O   GLU A 212      68.700  38.397  79.772  1.00 19.86           O  
ATOM   1596  CB  GLU A 212      71.359  39.552  81.393  1.00 25.86           C  
ATOM   1597  CG  GLU A 212      71.844  39.287  79.924  1.00 32.88           C  
ATOM   1598  CD  GLU A 212      71.212  40.243  78.864  1.00 38.40           C  
ATOM   1599  OE1 GLU A 212      71.410  41.482  78.971  1.00 42.04           O  
ATOM   1600  OE2 GLU A 212      70.509  39.765  77.923  1.00 40.88           O1-
ATOM   1601  N   GLU A 213      68.974  37.361  81.754  1.00 19.28           N  
ATOM   1602  CA  GLU A 213      68.284  36.159  81.284  1.00 18.19           C  
ATOM   1603  C   GLU A 213      66.794  36.405  81.022  1.00 16.81           C  
ATOM   1604  O   GLU A 213      66.194  35.814  80.096  1.00 17.08           O  
ATOM   1605  CB  GLU A 213      68.445  35.021  82.277  1.00 19.51           C  
ATOM   1606  CG  GLU A 213      69.884  34.505  82.308  1.00 22.45           C  
ATOM   1607  CD  GLU A 213      70.101  33.505  83.403  1.00 25.66           C  
ATOM   1608  OE1 GLU A 213      70.588  32.406  83.059  1.00 29.82           O  
ATOM   1609  OE2 GLU A 213      69.812  33.804  84.597  1.00 23.89           O1-
ATOM   1610  N   LEU A 214      66.189  37.262  81.842  1.00 15.87           N  
ATOM   1611  CA  LEU A 214      64.781  37.588  81.621  1.00 16.57           C  
ATOM   1612  C   LEU A 214      64.653  38.371  80.331  1.00 16.03           C  
ATOM   1613  O   LEU A 214      63.735  38.107  79.558  1.00 16.65           O  
ATOM   1614  CB  LEU A 214      64.222  38.432  82.783  1.00 15.59           C  
ATOM   1615  CG  LEU A 214      64.050  37.669  84.115  1.00 14.53           C  
ATOM   1616  CD1 LEU A 214      63.915  38.689  85.278  1.00 15.48           C  
ATOM   1617  CD2 LEU A 214      62.787  36.727  84.007  1.00 15.90           C  
ATOM   1618  N   ALA A 215      65.576  39.320  80.097  1.00 17.35           N  
ATOM   1619  CA  ALA A 215      65.506  40.114  78.858  1.00 17.46           C  
ATOM   1620  C   ALA A 215      65.654  39.184  77.647  1.00 17.09           C  
ATOM   1621  O   ALA A 215      64.919  39.328  76.662  1.00 19.36           O  
ATOM   1622  CB  ALA A 215      66.576  41.189  78.839  1.00 16.98           C  
ATOM   1623  N   GLN A 216      66.569  38.217  77.731  1.00 18.49           N  
ATOM   1624  CA  GLN A 216      66.781  37.254  76.624  1.00 20.89           C  
ATOM   1625  C   GLN A 216      65.532  36.395  76.432  1.00 20.28           C  
ATOM   1626  O   GLN A 216      65.120  36.095  75.306  1.00 19.39           O  
ATOM   1627  CB  GLN A 216      67.999  36.345  76.929  1.00 23.36           C  
ATOM   1628  CG  GLN A 216      69.317  37.148  77.040  1.00 30.65           C  
ATOM   1629  CD  GLN A 216      70.562  36.320  77.451  1.00 34.45           C  
ATOM   1630  NE2 GLN A 216      70.348  35.175  78.107  1.00 35.92           N  
ATOM   1631  OE1 GLN A 216      71.706  36.737  77.190  1.00 37.49           O  
ATOM   1632  N   THR A 217      64.901  36.011  77.543  1.00 17.63           N  
ATOM   1633  CA  THR A 217      63.691  35.207  77.448  1.00 16.34           C  
ATOM   1634  C   THR A 217      62.550  35.923  76.768  1.00 15.73           C  
ATOM   1635  O   THR A 217      61.917  35.375  75.889  1.00 15.97           O  
ATOM   1636  CB  THR A 217      63.250  34.748  78.853  1.00 16.92           C  
ATOM   1637  CG2 THR A 217      62.005  33.883  78.765  1.00 16.69           C  
ATOM   1638  OG1 THR A 217      64.297  33.965  79.419  1.00 17.50           O  
ATOM   1639  N   PHE A 218      62.283  37.152  77.191  1.00 16.53           N  
ATOM   1640  CA  PHE A 218      61.199  37.928  76.596  1.00 15.26           C  
ATOM   1641  C   PHE A 218      61.530  38.268  75.127  1.00 16.23           C  
ATOM   1642  O   PHE A 218      60.634  38.285  74.267  1.00 17.21           O  
ATOM   1643  CB  PHE A 218      60.938  39.177  77.448  1.00 15.66           C  
ATOM   1644  CG  PHE A 218      60.108  38.890  78.696  1.00 17.04           C  
ATOM   1645  CD1 PHE A 218      58.776  38.526  78.555  1.00 18.49           C  
ATOM   1646  CD2 PHE A 218      60.689  38.915  79.975  1.00 19.29           C  
ATOM   1647  CE1 PHE A 218      58.000  38.165  79.684  1.00 18.87           C  
ATOM   1648  CE2 PHE A 218      59.935  38.560  81.123  1.00 19.29           C  
ATOM   1649  CZ  PHE A 218      58.597  38.184  80.971  1.00 19.26           C  
ATOM   1650  N   THR A 219      62.815  38.459  74.839  1.00 16.97           N  
ATOM   1651  CA  THR A 219      63.218  38.709  73.446  1.00 18.23           C  
ATOM   1652  C   THR A 219      62.832  37.498  72.580  1.00 17.23           C  
ATOM   1653  O   THR A 219      62.199  37.643  71.521  1.00 17.53           O  
ATOM   1654  CB  THR A 219      64.721  38.915  73.364  1.00 17.71           C  
ATOM   1655  CG2 THR A 219      65.147  39.084  71.899  1.00 20.41           C  
ATOM   1656  OG1 THR A 219      65.090  40.100  74.090  1.00 20.21           O  
ATOM   1657  N   GLU A 220      63.163  36.290  73.024  1.00 18.42           N  
ATOM   1658  CA  GLU A 220      62.819  35.090  72.264  1.00 18.81           C  
ATOM   1659  C   GLU A 220      61.290  34.886  72.150  1.00 17.63           C  
ATOM   1660  O   GLU A 220      60.750  34.496  71.129  1.00 17.05           O  
ATOM   1661  CB  GLU A 220      63.518  33.897  72.901  1.00 22.17           C  
ATOM   1662  CG  GLU A 220      65.027  34.038  72.749  1.00 28.73           C  
ATOM   1663  CD  GLU A 220      65.822  33.003  73.493  1.00 33.18           C  
ATOM   1664  OE1 GLU A 220      65.209  32.014  73.975  1.00 36.19           O  
ATOM   1665  OE2 GLU A 220      67.072  33.176  73.592  1.00 35.82           O1-
ATOM   1666  N   TRP A 221      60.574  35.146  73.241  1.00 16.52           N  
ATOM   1667  CA  TRP A 221      59.149  35.032  73.168  1.00 15.94           C  
ATOM   1668  C   TRP A 221      58.569  36.003  72.161  1.00 15.26           C  
ATOM   1669  O   TRP A 221      57.589  35.688  71.487  1.00 15.88           O  
ATOM   1670  CB  TRP A 221      58.529  35.323  74.566  1.00 16.60           C  
ATOM   1671  CG  TRP A 221      58.829  34.224  75.569  1.00 16.22           C  
ATOM   1672  CD1 TRP A 221      59.515  33.071  75.341  1.00 16.02           C  
ATOM   1673  CD2 TRP A 221      58.374  34.156  76.934  1.00 14.87           C  
ATOM   1674  CE2 TRP A 221      58.829  32.935  77.466  1.00 14.36           C  
ATOM   1675  CE3 TRP A 221      57.626  35.026  77.753  1.00 15.42           C  
ATOM   1676  NE1 TRP A 221      59.524  32.285  76.478  1.00 17.41           N  
ATOM   1677  CZ2 TRP A 221      58.567  32.538  78.794  1.00 15.68           C  
ATOM   1678  CZ3 TRP A 221      57.368  34.647  79.082  1.00 15.81           C  
ATOM   1679  CH2 TRP A 221      57.839  33.410  79.588  1.00 15.88           C  
ATOM   1680  N   ASN A 222      59.150  37.208  72.094  1.00 16.03           N  
ATOM   1681  CA  ASN A 222      58.660  38.255  71.199  1.00 18.39           C  
ATOM   1682  C   ASN A 222      58.901  37.886  69.738  1.00 18.28           C  
ATOM   1683  O   ASN A 222      58.280  38.478  68.840  1.00 19.12           O  
ATOM   1684  CB  ASN A 222      59.343  39.574  71.535  1.00 19.38           C  
ATOM   1685  CG  ASN A 222      58.716  40.763  70.831  1.00 23.11           C  
ATOM   1686  ND2 ASN A 222      59.537  41.530  70.105  1.00 26.55           N  
ATOM   1687  OD1 ASN A 222      57.517  41.002  70.938  1.00 22.35           O  
ATOM   1688  N   ASN A 223      59.768  36.898  69.505  1.00 18.91           N  
ATOM   1689  CA  ASN A 223      60.039  36.457  68.124  1.00 19.59           C  
ATOM   1690  C   ASN A 223      59.015  35.428  67.621  1.00 20.54           C  
ATOM   1691  O   ASN A 223      58.937  35.133  66.414  1.00 21.67           O  
ATOM   1692  CB  ASN A 223      61.481  35.937  68.021  1.00 21.22           C  
ATOM   1693  CG  ASN A 223      62.474  37.074  68.072  1.00 22.93           C  
ATOM   1694  ND2 ASN A 223      63.700  36.787  68.474  1.00 25.80           N  
ATOM   1695  OD1 ASN A 223      62.132  38.217  67.739  1.00 26.46           O  
ATOM   1696  N   GLY A 224      58.227  34.880  68.542  1.00 17.45           N  
ATOM   1697  CA  GLY A 224      57.209  33.921  68.189  1.00 17.73           C  
ATOM   1698  C   GLY A 224      55.780  34.447  68.268  1.00 17.12           C  
ATOM   1699  O   GLY A 224      55.528  35.643  68.101  1.00 17.28           O  
ATOM   1700  N   GLU A 225      54.842  33.541  68.539  1.00 17.78           N  
ATOM   1701  CA  GLU A 225      53.420  33.857  68.569  1.00 16.79           C  
ATOM   1702  C   GLU A 225      53.005  34.882  69.629  1.00 17.18           C  
ATOM   1703  O   GLU A 225      51.976  35.527  69.464  1.00 17.36           O  
ATOM   1704  CB  GLU A 225      52.594  32.558  68.673  1.00 16.97           C  
ATOM   1705  CG  GLU A 225      52.743  31.883  70.031  1.00 17.58           C  
ATOM   1706  CD  GLU A 225      52.430  30.392  70.031  1.00 18.36           C  
ATOM   1707  OE1 GLU A 225      52.729  29.771  71.061  1.00 16.84           O  
ATOM   1708  OE2 GLU A 225      51.896  29.828  69.051  1.00 19.36           O1-
ATOM   1709  N   LEU A 226      53.831  35.079  70.648  1.00 15.88           N  
ATOM   1710  CA  LEU A 226      53.506  36.070  71.718  1.00 17.46           C  
ATOM   1711  C   LEU A 226      53.930  37.484  71.307  1.00 18.97           C  
ATOM   1712  O   LEU A 226      53.759  38.426  72.069  1.00 20.60           O  
ATOM   1713  CB  LEU A 226      54.237  35.713  73.019  1.00 16.35           C  
ATOM   1714  CG  LEU A 226      53.527  34.698  73.927  1.00 14.74           C  
ATOM   1715  CD1 LEU A 226      54.465  34.132  74.977  1.00 15.48           C  
ATOM   1716  CD2 LEU A 226      52.376  35.460  74.659  1.00 15.91           C  
ATOM   1717  N   SER A 227      54.495  37.637  70.105  1.00 17.99           N  
ATOM   1718  CA  SER A 227      54.970  38.939  69.642  1.00 17.60           C  
ATOM   1719  C   SER A 227      53.945  40.012  69.982  1.00 17.36           C  
ATOM   1720  O   SER A 227      52.810  39.960  69.513  1.00 17.99           O  
ATOM   1721  CB  SER A 227      55.205  38.869  68.121  1.00 17.73           C  
ATOM   1722  OG  SER A 227      55.588  40.141  67.597  1.00 24.91           O  
ATOM   1723  N   SER A 228      54.355  41.003  70.769  1.00 17.15           N  
ATOM   1724  CA  SER A 228      53.434  42.072  71.163  1.00 15.64           C  
ATOM   1725  C   SER A 228      54.191  43.265  71.659  1.00 13.36           C  
ATOM   1726  O   SER A 228      55.330  43.143  72.049  1.00 14.04           O  
ATOM   1727  CB  SER A 228      52.519  41.577  72.282  1.00 17.50           C  
ATOM   1728  OG  SER A 228      53.281  41.371  73.466  1.00 16.50           O  
ATOM   1729  N   TYR A 229      53.571  44.440  71.628  1.00 12.54           N  
ATOM   1730  CA  TYR A 229      54.235  45.631  72.110  1.00 13.93           C  
ATOM   1731  C   TYR A 229      54.568  45.448  73.594  1.00 14.80           C  
ATOM   1732  O   TYR A 229      55.686  45.759  74.034  1.00 13.67           O  
ATOM   1733  CB  TYR A 229      53.335  46.855  71.915  1.00 14.24           C  
ATOM   1734  CG  TYR A 229      53.799  48.099  72.595  1.00 15.11           C  
ATOM   1735  CD1 TYR A 229      54.887  48.831  72.094  1.00 16.45           C  
ATOM   1736  CD2 TYR A 229      53.150  48.589  73.763  1.00 18.22           C  
ATOM   1737  CE1 TYR A 229      55.309  49.987  72.703  1.00 18.74           C  
ATOM   1738  CE2 TYR A 229      53.592  49.777  74.383  1.00 19.69           C  
ATOM   1739  CZ  TYR A 229      54.684  50.466  73.835  1.00 20.50           C  
ATOM   1740  OH  TYR A 229      55.192  51.616  74.444  1.00 22.30           O  
ATOM   1741  N   LEU A 230      53.626  44.912  74.379  1.00 13.98           N  
ATOM   1742  CA  LEU A 230      53.989  44.790  75.789  1.00 14.03           C  
ATOM   1743  C   LEU A 230      55.174  43.851  76.090  1.00 12.12           C  
ATOM   1744  O   LEU A 230      55.933  44.127  77.017  1.00 14.39           O  
ATOM   1745  CB  LEU A 230      52.761  44.400  76.643  1.00 12.19           C  
ATOM   1746  CG  LEU A 230      51.774  45.565  76.869  1.00 14.20           C  
ATOM   1747  CD1 LEU A 230      50.467  44.944  77.438  1.00 14.21           C  
ATOM   1748  CD2 LEU A 230      52.362  46.655  77.814  1.00 14.61           C  
ATOM   1749  N   ILE A 231      55.328  42.763  75.341  1.00 14.09           N  
ATOM   1750  CA  ILE A 231      56.451  41.859  75.588  1.00 14.33           C  
ATOM   1751  C   ILE A 231      57.735  42.549  75.101  1.00 14.94           C  
ATOM   1752  O   ILE A 231      58.786  42.448  75.722  1.00 14.33           O  
ATOM   1753  CB  ILE A 231      56.247  40.511  74.849  1.00 16.03           C  
ATOM   1754  CG1 ILE A 231      55.089  39.686  75.493  1.00 18.22           C  
ATOM   1755  CG2 ILE A 231      57.524  39.713  74.873  1.00 15.74           C  
ATOM   1756  CD1 ILE A 231      55.483  38.902  76.668  1.00 21.91           C  
ATOM   1757  N   ASP A 232      57.632  43.251  73.971  1.00 14.94           N  
ATOM   1758  CA  ASP A 232      58.794  43.970  73.433  1.00 17.87           C  
ATOM   1759  C   ASP A 232      59.329  45.025  74.425  1.00 17.19           C  
ATOM   1760  O   ASP A 232      60.555  45.121  74.644  1.00 18.68           O  
ATOM   1761  CB  ASP A 232      58.348  44.625  72.129  1.00 17.43           C  
ATOM   1762  CG  ASP A 232      59.512  45.108  71.259  1.00 24.97           C  
ATOM   1763  OD1 ASP A 232      60.620  44.534  71.316  1.00 25.53           O  
ATOM   1764  OD2 ASP A 232      59.271  46.072  70.500  1.00 28.94           O1-
ATOM   1765  N   ILE A 233      58.447  45.814  75.047  1.00 14.26           N  
ATOM   1766  CA  ILE A 233      58.974  46.824  75.963  1.00 15.03           C  
ATOM   1767  C   ILE A 233      59.484  46.191  77.244  1.00 13.88           C  
ATOM   1768  O   ILE A 233      60.363  46.727  77.885  1.00 15.69           O  
ATOM   1769  CB  ILE A 233      57.960  47.963  76.301  1.00 14.98           C  
ATOM   1770  CG1 ILE A 233      56.807  47.430  77.166  1.00 15.02           C  
ATOM   1771  CG2 ILE A 233      57.382  48.550  75.004  1.00 17.03           C  
ATOM   1772  CD1 ILE A 233      55.843  48.570  77.659  1.00 16.96           C  
ATOM   1773  N   THR A 234      58.931  45.024  77.595  1.00 14.04           N  
ATOM   1774  CA  THR A 234      59.378  44.319  78.821  1.00 13.52           C  
ATOM   1775  C   THR A 234      60.819  43.873  78.668  1.00 16.21           C  
ATOM   1776  O   THR A 234      61.608  43.981  79.616  1.00 16.86           O  
ATOM   1777  CB  THR A 234      58.472  43.137  79.086  1.00 13.63           C  
ATOM   1778  CG2 THR A 234      58.979  42.301  80.310  1.00 15.59           C  
ATOM   1779  OG1 THR A 234      57.146  43.663  79.347  1.00 14.23           O  
ATOM   1780  N   LYS A 235      61.186  43.398  77.469  1.00 17.12           N  
ATOM   1781  CA  LYS A 235      62.581  42.976  77.245  1.00 19.19           C  
ATOM   1782  C   LYS A 235      63.460  44.222  77.403  1.00 17.77           C  
ATOM   1783  O   LYS A 235      64.577  44.143  77.929  1.00 19.71           O  
ATOM   1784  CB  LYS A 235      62.765  42.337  75.827  1.00 20.26           C  
ATOM   1785  CG  LYS A 235      63.333  43.299  74.740  1.00 23.30           C  
ATOM   1786  CD  LYS A 235      63.175  42.755  73.329  1.00 28.33           C  
ATOM   1787  CE  LYS A 235      63.690  43.759  72.251  1.00 26.76           C  
ATOM   1788  NZ  LYS A 235      63.006  45.089  72.227  1.00 26.35           N1+
ATOM   1789  N   ASP A 236      62.980  45.380  76.974  1.00 18.68           N  
ATOM   1790  CA  ASP A 236      63.783  46.609  77.138  1.00 18.06           C  
ATOM   1791  C   ASP A 236      63.943  46.994  78.611  1.00 18.37           C  
ATOM   1792  O   ASP A 236      65.002  47.435  79.059  1.00 19.44           O  
ATOM   1793  CB  ASP A 236      63.142  47.787  76.448  1.00 18.84           C  
ATOM   1794  CG  ASP A 236      63.095  47.634  74.956  1.00 20.96           C  
ATOM   1795  OD1 ASP A 236      63.902  46.856  74.412  1.00 21.30           O  
ATOM   1796  OD2 ASP A 236      62.228  48.301  74.344  1.00 22.27           O1-
ATOM   1797  N   ILE A 237      62.863  46.853  79.368  1.00 15.76           N  
ATOM   1798  CA  ILE A 237      62.908  47.182  80.771  1.00 15.51           C  
ATOM   1799  C   ILE A 237      63.914  46.347  81.559  1.00 15.90           C  
ATOM   1800  O   ILE A 237      64.591  46.881  82.438  1.00 17.15           O  
ATOM   1801  CB  ILE A 237      61.484  47.074  81.367  1.00 13.97           C  
ATOM   1802  CG1 ILE A 237      60.644  48.244  80.859  1.00 14.29           C  
ATOM   1803  CG2 ILE A 237      61.555  46.993  82.901  1.00 15.74           C  
ATOM   1804  CD1 ILE A 237      59.092  48.090  81.130  1.00 15.79           C  
ATOM   1805  N   PHE A 238      64.036  45.058  81.242  1.00 16.56           N  
ATOM   1806  CA  PHE A 238      64.963  44.215  81.969  1.00 17.14           C  
ATOM   1807  C   PHE A 238      66.430  44.428  81.573  1.00 21.20           C  
ATOM   1808  O   PHE A 238      67.334  43.835  82.165  1.00 21.07           O  
ATOM   1809  CB  PHE A 238      64.571  42.754  81.789  1.00 16.66           C  
ATOM   1810  CG  PHE A 238      63.437  42.351  82.714  1.00 15.48           C  
ATOM   1811  CD1 PHE A 238      63.616  42.440  84.083  1.00 15.18           C  
ATOM   1812  CD2 PHE A 238      62.214  41.991  82.206  1.00 17.70           C  
ATOM   1813  CE1 PHE A 238      62.549  42.180  84.968  1.00 17.38           C  
ATOM   1814  CE2 PHE A 238      61.144  41.732  83.059  1.00 16.34           C  
ATOM   1815  CZ  PHE A 238      61.323  41.834  84.446  1.00 15.18           C  
ATOM   1816  N   THR A 239      66.642  45.294  80.593  1.00 21.52           N  
ATOM   1817  CA  THR A 239      67.998  45.601  80.118  1.00 23.96           C  
ATOM   1818  C   THR A 239      68.458  46.937  80.724  1.00 24.45           C  
ATOM   1819  O   THR A 239      69.671  47.206  80.849  1.00 23.13           O  
ATOM   1820  CB  THR A 239      67.974  45.753  78.555  1.00 23.98           C  
ATOM   1821  CG2 THR A 239      69.325  46.098  78.014  1.00 27.54           C  
ATOM   1822  OG1 THR A 239      67.552  44.521  77.932  1.00 27.37           O  
ATOM   1823  N   LYS A 240      67.491  47.792  81.076  1.00 23.70           N  
ATOM   1824  CA  LYS A 240      67.826  49.127  81.537  1.00 25.95           C  
ATOM   1825  C   LYS A 240      68.578  49.228  82.845  1.00 28.10           C  
ATOM   1826  O   LYS A 240      68.102  48.804  83.921  1.00 25.75           O  
ATOM   1827  CB  LYS A 240      66.578  50.014  81.580  1.00 26.79           C  
ATOM   1828  CG  LYS A 240      66.882  51.475  81.904  1.00 27.70           C  
ATOM   1829  CD  LYS A 240      67.555  52.208  80.753  1.00 29.83           C  
ATOM   1830  CE  LYS A 240      67.671  53.680  81.101  1.00 30.41           C  
ATOM   1831  NZ  LYS A 240      68.697  54.399  80.320  1.00 31.63           N1+
ATOM   1832  N   LYS A 241      69.773  49.813  82.762  1.00 30.03           N  
ATOM   1833  CA  LYS A 241      70.587  49.962  83.954  1.00 33.69           C  
ATOM   1834  C   LYS A 241      70.548  51.361  84.520  1.00 36.21           C  
ATOM   1835  O   LYS A 241      70.422  52.346  83.798  1.00 36.17           O  
ATOM   1836  CB  LYS A 241      72.032  49.548  83.683  1.00 34.33           C  
ATOM   1837  CG  LYS A 241      72.238  48.072  83.946  1.00 36.33           C  
ATOM   1838  CD  LYS A 241      73.552  47.581  83.407  1.00 36.26           C  
ATOM   1839  CE  LYS A 241      73.705  46.104  83.678  1.00 37.33           C  
ATOM   1840  NZ  LYS A 241      75.053  45.605  83.277  1.00 37.83           N1+
ATOM   1841  N   ASP A 242      70.618  51.414  85.841  1.00 39.92           N  
ATOM   1842  CA  ASP A 242      70.613  52.672  86.552  1.00 44.69           C  
ATOM   1843  C   ASP A 242      72.084  53.076  86.693  1.00 46.08           C  
ATOM   1844  O   ASP A 242      72.979  52.304  86.338  1.00 46.51           O  
ATOM   1845  CB  ASP A 242      69.945  52.487  87.925  1.00 46.78           C  
ATOM   1846  CG  ASP A 242      70.315  53.582  88.903  1.00 48.97           C  
ATOM   1847  OD1 ASP A 242      71.460  53.525  89.427  1.00 50.60           O  
ATOM   1848  OD2 ASP A 242      69.483  54.491  89.136  1.00 48.65           O1-
ATOM   1849  N   GLU A 243      72.335  54.279  87.197  1.00 47.89           N  
ATOM   1850  CA  GLU A 243      73.708  54.772  87.356  1.00 49.17           C  
ATOM   1851  C   GLU A 243      74.712  53.787  87.964  1.00 49.08           C  
ATOM   1852  O   GLU A 243      75.714  53.448  87.331  1.00 49.13           O  
ATOM   1853  CB  GLU A 243      73.699  56.070  88.167  1.00 50.94           C  
ATOM   1854  CG  GLU A 243      72.760  57.097  87.578  1.00 53.89           C  
ATOM   1855  CD  GLU A 243      72.734  57.033  86.062  1.00 55.68           C  
ATOM   1856  OE1 GLU A 243      73.787  57.288  85.427  1.00 57.22           O  
ATOM   1857  OE2 GLU A 243      71.659  56.711  85.503  1.00 57.51           O1-
ATOM   1858  N   ASP A 244      74.439  53.317  89.176  1.00 47.99           N  
ATOM   1859  CA  ASP A 244      75.332  52.397  89.860  1.00 47.32           C  
ATOM   1860  C   ASP A 244      75.642  51.096  89.101  1.00 46.23           C  
ATOM   1861  O   ASP A 244      76.344  50.223  89.618  1.00 45.49           O  
ATOM   1862  CB  ASP A 244      74.768  52.082  91.265  1.00 48.66           C  
ATOM   1863  CG  ASP A 244      73.477  51.230  91.236  1.00 49.49           C  
ATOM   1864  OD1 ASP A 244      72.899  50.989  90.140  1.00 50.73           O  
ATOM   1865  OD2 ASP A 244      73.047  50.798  92.337  1.00 48.61           O1-
ATOM   1866  N   GLY A 245      75.128  50.964  87.877  1.00 44.91           N  
ATOM   1867  CA  GLY A 245      75.393  49.756  87.112  1.00 41.93           C  
ATOM   1868  C   GLY A 245      74.420  48.641  87.446  1.00 40.34           C  
ATOM   1869  O   GLY A 245      74.528  47.522  86.923  1.00 40.22           O  
ATOM   1870  N   ASN A 246      73.475  48.931  88.339  1.00 38.11           N  
ATOM   1871  CA  ASN A 246      72.467  47.939  88.715  1.00 35.71           C  
ATOM   1872  C   ASN A 246      71.224  48.244  87.889  1.00 31.92           C  
ATOM   1873  O   ASN A 246      71.078  49.334  87.334  1.00 32.19           O  
ATOM   1874  CB  ASN A 246      72.119  48.027  90.210  1.00 38.17           C  
ATOM   1875  CG  ASN A 246      73.063  47.235  91.087  1.00 39.49           C  
ATOM   1876  ND2 ASN A 246      73.325  45.987  90.711  1.00 40.94           N  
ATOM   1877  OD1 ASN A 246      73.546  47.739  92.107  1.00 42.52           O  
ATOM   1878  N   TYR A 247      70.305  47.290  87.850  1.00 28.73           N  
ATOM   1879  CA  TYR A 247      69.101  47.457  87.065  1.00 24.81           C  
ATOM   1880  C   TYR A 247      68.046  48.324  87.706  1.00 22.46           C  
ATOM   1881  O   TYR A 247      67.741  48.197  88.894  1.00 22.62           O  
ATOM   1882  CB  TYR A 247      68.537  46.086  86.759  1.00 25.80           C  
ATOM   1883  CG  TYR A 247      69.437  45.278  85.869  1.00 25.61           C  
ATOM   1884  CD1 TYR A 247      69.278  45.303  84.488  1.00 26.88           C  
ATOM   1885  CD2 TYR A 247      70.436  44.473  86.410  1.00 27.12           C  
ATOM   1886  CE1 TYR A 247      70.093  44.531  83.657  1.00 27.39           C  
ATOM   1887  CE2 TYR A 247      71.255  43.703  85.592  1.00 27.31           C  
ATOM   1888  CZ  TYR A 247      71.072  43.732  84.217  1.00 28.45           C  
ATOM   1889  OH  TYR A 247      71.845  42.901  83.417  1.00 29.41           O  
ATOM   1890  N   LEU A 248      67.436  49.170  86.906  1.00 20.14           N  
ATOM   1891  CA  LEU A 248      66.435  50.089  87.403  1.00 19.27           C  
ATOM   1892  C   LEU A 248      65.146  49.422  87.909  1.00 16.80           C  
ATOM   1893  O   LEU A 248      64.541  49.854  88.907  1.00 15.75           O  
ATOM   1894  CB  LEU A 248      66.072  51.026  86.277  1.00 20.98           C  
ATOM   1895  CG  LEU A 248      65.397  52.305  86.653  1.00 23.08           C  
ATOM   1896  CD1 LEU A 248      66.233  53.094  87.730  1.00 24.03           C  
ATOM   1897  CD2 LEU A 248      65.318  53.134  85.335  1.00 23.80           C  
ATOM   1898  N   VAL A 249      64.732  48.381  87.219  1.00 15.92           N  
ATOM   1899  CA  VAL A 249      63.446  47.771  87.601  1.00 15.44           C  
ATOM   1900  C   VAL A 249      63.480  47.254  89.021  1.00 14.23           C  
ATOM   1901  O   VAL A 249      62.417  47.221  89.709  1.00 15.19           O  
ATOM   1902  CB  VAL A 249      63.030  46.667  86.595  1.00 16.66           C  
ATOM   1903  CG1 VAL A 249      63.877  45.395  86.799  1.00 16.20           C  
ATOM   1904  CG2 VAL A 249      61.504  46.392  86.690  1.00 18.26           C  
ATOM   1905  N   ASP A 250      64.671  46.947  89.516  1.00 14.41           N  
ATOM   1906  CA  ASP A 250      64.750  46.435  90.889  1.00 15.35           C  
ATOM   1907  C   ASP A 250      64.608  47.464  91.986  1.00 15.11           C  
ATOM   1908  O   ASP A 250      64.438  47.076  93.154  1.00 16.44           O  
ATOM   1909  CB  ASP A 250      66.018  45.612  91.101  1.00 17.58           C  
ATOM   1910  CG  ASP A 250      66.004  44.340  90.288  1.00 20.97           C  
ATOM   1911  OD1 ASP A 250      65.006  43.584  90.361  1.00 20.78           O  
ATOM   1912  OD2 ASP A 250      66.996  44.084  89.590  1.00 23.47           O1-
ATOM   1913  N   VAL A 251      64.685  48.753  91.664  1.00 14.30           N  
ATOM   1914  CA  VAL A 251      64.478  49.745  92.742  1.00 14.63           C  
ATOM   1915  C   VAL A 251      63.154  50.468  92.621  1.00 13.08           C  
ATOM   1916  O   VAL A 251      62.904  51.439  93.321  1.00 14.37           O  
ATOM   1917  CB  VAL A 251      65.627  50.789  92.817  1.00 15.87           C  
ATOM   1918  CG1 VAL A 251      66.825  50.155  93.456  1.00 20.01           C  
ATOM   1919  CG2 VAL A 251      65.893  51.346  91.433  1.00 16.72           C  
ATOM   1920  N   ILE A 252      62.284  50.013  91.716  1.00 12.17           N  
ATOM   1921  CA  ILE A 252      60.995  50.682  91.580  1.00 11.32           C  
ATOM   1922  C   ILE A 252      60.021  50.203  92.651  1.00 10.06           C  
ATOM   1923  O   ILE A 252      59.916  48.999  92.922  1.00 11.19           O  
ATOM   1924  CB  ILE A 252      60.432  50.415  90.190  1.00 12.72           C  
ATOM   1925  CG1 ILE A 252      61.342  51.120  89.169  1.00 13.98           C  
ATOM   1926  CG2 ILE A 252      58.970  50.950  90.060  1.00 13.36           C  
ATOM   1927  CD1 ILE A 252      60.823  51.012  87.712  1.00 16.81           C  
ATOM   1928  N   LEU A 253      59.327  51.135  93.267  1.00 12.06           N  
ATOM   1929  CA  LEU A 253      58.363  50.804  94.341  1.00 12.72           C  
ATOM   1930  C   LEU A 253      57.239  49.978  93.663  1.00 12.89           C  
ATOM   1931  O   LEU A 253      56.679  50.405  92.655  1.00 14.53           O  
ATOM   1932  CB  LEU A 253      57.817  52.117  94.920  1.00 14.60           C  
ATOM   1933  CG  LEU A 253      56.997  51.907  96.194  1.00 17.36           C  
ATOM   1934  CD1 LEU A 253      57.915  51.405  97.315  1.00 16.63           C  
ATOM   1935  CD2 LEU A 253      56.390  53.235  96.566  1.00 17.92           C  
ATOM   1936  N   ASP A 254      56.910  48.830  94.257  1.00 11.67           N  
ATOM   1937  CA  ASP A 254      55.916  47.889  93.690  1.00 12.33           C  
ATOM   1938  C   ASP A 254      54.493  48.205  94.087  1.00 13.83           C  
ATOM   1939  O   ASP A 254      53.798  47.367  94.677  1.00 13.53           O  
ATOM   1940  CB  ASP A 254      56.295  46.477  94.111  1.00 12.42           C  
ATOM   1941  CG  ASP A 254      56.295  46.290  95.620  1.00 12.33           C  
ATOM   1942  OD1 ASP A 254      56.752  47.201  96.364  1.00 16.33           O  
ATOM   1943  OD2 ASP A 254      55.885  45.210  96.079  1.00 10.56           O1-
ATOM   1944  N   GLU A 255      54.063  49.416  93.746  1.00 12.62           N  
ATOM   1945  CA  GLU A 255      52.690  49.871  94.038  1.00 13.80           C  
ATOM   1946  C   GLU A 255      52.123  50.367  92.716  1.00 15.97           C  
ATOM   1947  O   GLU A 255      52.489  51.457  92.231  1.00 15.42           O  
ATOM   1948  CB  GLU A 255      52.684  51.011  95.066  1.00 15.24           C  
ATOM   1949  CG  GLU A 255      53.178  50.594  96.454  1.00 21.33           C  
ATOM   1950  CD  GLU A 255      53.180  51.792  97.438  1.00 26.32           C  
ATOM   1951  OE1 GLU A 255      53.753  51.685  98.528  1.00 28.85           O  
ATOM   1952  OE2 GLU A 255      52.607  52.845  97.098  1.00 31.86           O1-
ATOM   1953  N   ALA A 256      51.282  49.533  92.118  1.00 15.48           N  
ATOM   1954  CA  ALA A 256      50.709  49.814  90.813  1.00 18.22           C  
ATOM   1955  C   ALA A 256      49.533  50.707  90.903  1.00 19.64           C  
ATOM   1956  O   ALA A 256      48.539  50.364  91.545  1.00 19.85           O  
ATOM   1957  CB  ALA A 256      50.302  48.522  90.127  1.00 18.38           C  
ATOM   1958  N   ALA A 257      49.629  51.853  90.224  1.00 20.54           N  
ATOM   1959  CA  ALA A 257      48.536  52.832  90.221  1.00 22.40           C  
ATOM   1960  C   ALA A 257      47.536  52.526  89.124  1.00 23.99           C  
ATOM   1961  O   ALA A 257      47.673  51.550  88.371  1.00 21.58           O  
ATOM   1962  CB  ALA A 257      49.094  54.226  90.020  1.00 22.42           C  
ATOM   1963  N   ASN A 258      46.514  53.368  89.022  1.00 25.86           N  
ATOM   1964  CA  ASN A 258      45.514  53.187  87.955  1.00 27.26           C  
ATOM   1965  C   ASN A 258      44.663  54.430  87.818  1.00 28.56           C  
ATOM   1966  O   ASN A 258      44.482  55.174  88.801  1.00 28.24           O  
ATOM   1967  CB  ASN A 258      44.582  52.001  88.260  1.00 28.34           C  
ATOM   1968  CG  ASN A 258      43.444  52.371  89.225  1.00 31.89           C  
ATOM   1969  ND2 ASN A 258      43.678  52.151  90.533  1.00 30.93           N  
ATOM   1970  OD1 ASN A 258      42.380  52.867  88.803  1.00 31.38           O  
ATOM   1971  N   LYS A 259      44.135  54.628  86.613  1.00 28.67           N  
ATOM   1972  CA  LYS A 259      43.269  55.759  86.289  1.00 30.95           C  
ATOM   1973  C   LYS A 259      41.823  55.335  85.928  1.00 30.82           C  
ATOM   1974  O   LYS A 259      41.157  55.952  85.088  1.00 31.43           O  
ATOM   1975  CB  LYS A 259      43.908  56.622  85.171  1.00 32.41           C  
ATOM   1976  CG  LYS A 259      45.299  57.146  85.572  1.00 34.74           C  
ATOM   1977  CD  LYS A 259      45.796  58.243  84.656  1.00 38.12           C  
ATOM   1978  CE  LYS A 259      47.062  58.884  85.231  1.00 39.89           C  
ATOM   1979  NZ  LYS A 259      47.354  60.187  84.563  1.00 42.67           N1+
ATOM   1980  N   GLY A 260      41.336  54.283  86.591  1.00 29.96           N  
ATOM   1981  CA  GLY A 260      39.949  53.863  86.381  1.00 27.91           C  
ATOM   1982  C   GLY A 260      39.380  52.883  85.351  1.00 24.97           C  
ATOM   1983  O   GLY A 260      38.436  52.203  85.630  1.00 25.14           O  
ATOM   1984  N   THR A 261      39.902  52.813  84.150  1.00 25.84           N  
ATOM   1985  CA  THR A 261      39.290  51.980  83.093  1.00 23.44           C  
ATOM   1986  C   THR A 261      39.281  50.475  83.427  1.00 24.74           C  
ATOM   1987  O   THR A 261      38.460  49.685  82.899  1.00 20.75           O  
ATOM   1988  CB  THR A 261      40.025  52.245  81.798  1.00 24.06           C  
ATOM   1989  CG2 THR A 261      39.877  53.785  81.443  1.00 24.40           C  
ATOM   1990  OG1 THR A 261      41.449  51.956  81.970  1.00 21.79           O  
ATOM   1991  N   GLY A 262      40.225  50.091  84.277  1.00 24.72           N  
ATOM   1992  CA  GLY A 262      40.320  48.704  84.684  1.00 23.32           C  
ATOM   1993  C   GLY A 262      39.182  48.428  85.606  1.00 20.38           C  
ATOM   1994  O   GLY A 262      38.391  47.310  85.374  1.00 20.94           O  
ATOM   1995  N   LYS A 263      39.059  49.342  86.607  1.00 20.63           N  
ATOM   1996  CA  LYS A 263      37.947  49.193  87.585  1.00 15.71           C  
ATOM   1997  C   LYS A 263      36.685  49.322  86.785  1.00 13.22           C  
ATOM   1998  O   LYS A 263      35.761  48.553  86.989  1.00 12.45           O  
ATOM   1999  CB  LYS A 263      37.907  50.202  88.771  1.00 18.90           C  
ATOM   2000  CG  LYS A 263      36.631  51.038  88.969  1.00 19.20           C  
ATOM   2001  CD  LYS A 263      36.546  51.896  90.292  1.00 18.45           C  
ATOM   2002  CE  LYS A 263      35.701  53.193  90.058  1.00 20.69           C  
ATOM   2003  NZ  LYS A 263      35.423  54.076  91.261  1.00 23.58           N1+
ATOM   2004  N   TRP A 264      36.632  50.267  85.839  1.00 12.59           N  
ATOM   2005  CA  TRP A 264      35.352  50.370  85.102  1.00 10.48           C  
ATOM   2006  C   TRP A 264      34.940  49.133  84.297  1.00  9.42           C  
ATOM   2007  O   TRP A 264      33.738  48.797  84.229  1.00  9.93           O  
ATOM   2008  CB  TRP A 264      35.362  51.570  84.135  1.00 11.33           C  
ATOM   2009  CG  TRP A 264      35.576  52.908  84.749  1.00 10.64           C  
ATOM   2010  CD1 TRP A 264      35.366  53.274  86.056  1.00 14.30           C  
ATOM   2011  CD2 TRP A 264      35.948  54.097  84.052  1.00 12.05           C  
ATOM   2012  CE2 TRP A 264      35.946  55.148  84.976  1.00 15.19           C  
ATOM   2013  CE3 TRP A 264      36.269  54.365  82.729  1.00 14.05           C  
ATOM   2014  NE1 TRP A 264      35.595  54.634  86.203  1.00 15.61           N  
ATOM   2015  CZ2 TRP A 264      36.263  56.476  84.602  1.00 16.57           C  
ATOM   2016  CZ3 TRP A 264      36.579  55.669  82.363  1.00 13.68           C  
ATOM   2017  CH2 TRP A 264      36.575  56.699  83.293  1.00 15.12           C  
ATOM   2018  N   THR A 265      35.907  48.485  83.641  1.00 10.51           N  
ATOM   2019  CA  THR A 265      35.569  47.315  82.856  1.00  9.50           C  
ATOM   2020  C   THR A 265      34.988  46.214  83.735  1.00  8.95           C  
ATOM   2021  O   THR A 265      33.968  45.578  83.372  1.00  8.91           O  
ATOM   2022  CB  THR A 265      36.808  46.742  82.143  1.00 12.50           C  
ATOM   2023  CG2 THR A 265      36.411  45.551  81.287  1.00 11.68           C  
ATOM   2024  OG1 THR A 265      37.404  47.778  81.340  1.00 14.03           O  
ATOM   2025  N   SER A 266      35.579  46.047  84.924  1.00  8.55           N  
ATOM   2026  CA  SER A 266      35.085  45.008  85.837  1.00  7.99           C  
ATOM   2027  C   SER A 266      33.734  45.382  86.419  1.00  7.13           C  
ATOM   2028  O   SER A 266      32.899  44.513  86.601  1.00  8.94           O  
ATOM   2029  CB  SER A 266      36.091  44.820  86.984  1.00  7.87           C  
ATOM   2030  OG  SER A 266      37.311  44.290  86.458  1.00 10.19           O  
ATOM   2031  N   GLN A 267      33.521  46.658  86.719  1.00  8.63           N  
ATOM   2032  CA  GLN A 267      32.206  47.045  87.245  1.00  9.33           C  
ATOM   2033  C   GLN A 267      31.144  46.813  86.179  1.00  9.94           C  
ATOM   2034  O   GLN A 267      30.040  46.414  86.518  1.00  9.53           O  
ATOM   2035  CB  GLN A 267      32.213  48.513  87.683  1.00 10.85           C  
ATOM   2036  CG  GLN A 267      33.051  48.622  89.002  1.00 11.70           C  
ATOM   2037  CD  GLN A 267      33.030  49.986  89.617  1.00 13.28           C  
ATOM   2038  NE2 GLN A 267      33.149  50.996  88.786  1.00 10.89           N  
ATOM   2039  OE1 GLN A 267      32.967  50.139  90.881  1.00 13.76           O  
ATOM   2040  N   SER A 268      31.501  47.043  84.907  1.00  9.25           N  
ATOM   2041  CA  SER A 268      30.564  46.779  83.800  1.00 10.36           C  
ATOM   2042  C   SER A 268      30.296  45.285  83.639  1.00  8.39           C  
ATOM   2043  O   SER A 268      29.151  44.868  83.482  1.00  9.79           O  
ATOM   2044  CB  SER A 268      31.108  47.373  82.485  1.00 10.63           C  
ATOM   2045  OG  SER A 268      30.201  47.036  81.431  1.00 11.72           O  
ATOM   2046  N   ALA A 269      31.331  44.445  83.751  1.00  8.58           N  
ATOM   2047  CA  ALA A 269      31.105  42.969  83.712  1.00  9.55           C  
ATOM   2048  C   ALA A 269      30.108  42.595  84.817  1.00  9.30           C  
ATOM   2049  O   ALA A 269      29.214  41.756  84.643  1.00  9.67           O  
ATOM   2050  CB  ALA A 269      32.436  42.206  84.003  1.00  9.48           C  
ATOM   2051  N   LEU A 270      30.290  43.194  86.001  1.00  7.78           N  
ATOM   2052  CA  LEU A 270      29.370  42.852  87.088  1.00  8.85           C  
ATOM   2053  C   LEU A 270      27.927  43.282  86.769  1.00  9.89           C  
ATOM   2054  O   LEU A 270      26.977  42.566  87.085  1.00 10.87           O  
ATOM   2055  CB  LEU A 270      29.885  43.484  88.400  1.00  8.89           C  
ATOM   2056  CG  LEU A 270      31.109  42.683  88.903  1.00  9.30           C  
ATOM   2057  CD1 LEU A 270      31.978  43.615  89.858  1.00 11.86           C  
ATOM   2058  CD2 LEU A 270      30.601  41.423  89.702  1.00  9.36           C  
ATOM   2059  N   ASP A 271      27.773  44.460  86.160  1.00 10.53           N  
ATOM   2060  CA  ASP A 271      26.460  44.927  85.766  1.00  9.98           C  
ATOM   2061  C   ASP A 271      25.835  44.085  84.655  1.00 11.20           C  
ATOM   2062  O   ASP A 271      24.597  43.856  84.638  1.00 12.04           O  
ATOM   2063  CB  ASP A 271      26.530  46.368  85.262  1.00 11.10           C  
ATOM   2064  CG  ASP A 271      26.656  47.387  86.373  1.00 15.90           C  
ATOM   2065  OD1 ASP A 271      26.049  47.176  87.454  1.00 15.90           O  
ATOM   2066  OD2 ASP A 271      27.355  48.408  86.147  1.00 17.63           O1-
ATOM   2067  N   LEU A 272      26.675  43.580  83.767  1.00 10.09           N  
ATOM   2068  CA  LEU A 272      26.190  42.816  82.617  1.00 10.83           C  
ATOM   2069  C   LEU A 272      26.060  41.333  82.804  1.00 11.34           C  
ATOM   2070  O   LEU A 272      25.555  40.651  81.904  1.00 12.64           O  
ATOM   2071  CB  LEU A 272      27.103  43.110  81.429  1.00  9.75           C  
ATOM   2072  CG  LEU A 272      27.101  44.563  80.944  1.00 10.89           C  
ATOM   2073  CD1 LEU A 272      28.247  44.827  79.940  1.00 12.86           C  
ATOM   2074  CD2 LEU A 272      25.731  44.803  80.302  1.00 15.22           C  
ATOM   2075  N   GLY A 273      26.545  40.808  83.931  1.00 10.42           N  
ATOM   2076  CA  GLY A 273      26.424  39.357  84.120  1.00 10.71           C  
ATOM   2077  C   GLY A 273      27.545  38.573  83.412  1.00  9.96           C  
ATOM   2078  O   GLY A 273      27.377  37.382  83.138  1.00 10.46           O  
ATOM   2079  N   GLU A 274      28.675  39.220  83.126  1.00 10.37           N  
ATOM   2080  CA  GLU A 274      29.790  38.587  82.429  1.00  9.73           C  
ATOM   2081  C   GLU A 274      30.855  38.128  83.410  1.00 10.27           C  
ATOM   2082  O   GLU A 274      31.270  38.890  84.302  1.00  9.89           O  
ATOM   2083  CB  GLU A 274      30.391  39.584  81.421  1.00 13.23           C  
ATOM   2084  CG  GLU A 274      29.460  39.750  80.206  1.00 14.98           C  
ATOM   2085  CD  GLU A 274      29.354  38.451  79.387  1.00 17.16           C  
ATOM   2086  OE1 GLU A 274      28.210  37.966  79.138  1.00 19.77           O  
ATOM   2087  OE2 GLU A 274      30.423  37.940  78.966  1.00 18.45           O1-
ATOM   2088  N   PRO A 275      31.343  36.881  83.257  1.00  9.96           N  
ATOM   2089  CA  PRO A 275      32.356  36.365  84.193  1.00 11.51           C  
ATOM   2090  C   PRO A 275      33.780  36.796  83.822  1.00 11.72           C  
ATOM   2091  O   PRO A 275      34.601  35.949  83.413  1.00 14.98           O  
ATOM   2092  CB  PRO A 275      32.177  34.848  84.098  1.00 13.50           C  
ATOM   2093  CG  PRO A 275      31.662  34.660  82.745  1.00 13.11           C  
ATOM   2094  CD  PRO A 275      30.733  35.799  82.482  1.00 12.31           C  
ATOM   2095  N   LEU A 276      34.092  38.071  84.056  1.00 10.49           N  
ATOM   2096  CA  LEU A 276      35.373  38.642  83.655  1.00 10.32           C  
ATOM   2097  C   LEU A 276      36.415  38.500  84.741  1.00 11.56           C  
ATOM   2098  O   LEU A 276      36.992  39.453  85.219  1.00 11.01           O  
ATOM   2099  CB  LEU A 276      35.148  40.122  83.317  1.00 10.77           C  
ATOM   2100  CG  LEU A 276      36.300  40.750  82.542  1.00 10.40           C  
ATOM   2101  CD1 LEU A 276      36.035  40.524  80.996  1.00 11.50           C  
ATOM   2102  CD2 LEU A 276      36.384  42.285  82.824  1.00 11.29           C  
ATOM   2103  N   SER A 277      36.713  37.260  85.074  1.00 10.18           N  
ATOM   2104  CA  SER A 277      37.609  37.011  86.158  1.00 10.47           C  
ATOM   2105  C   SER A 277      39.057  37.421  85.965  1.00 10.43           C  
ATOM   2106  O   SER A 277      39.695  37.906  86.904  1.00 10.96           O  
ATOM   2107  CB  SER A 277      37.528  35.523  86.479  1.00 10.94           C  
ATOM   2108  OG  SER A 277      37.988  34.702  85.418  1.00 10.76           O  
ATOM   2109  N   LEU A 278      39.599  37.257  84.768  1.00  9.88           N  
ATOM   2110  CA  LEU A 278      41.012  37.552  84.610  1.00 10.32           C  
ATOM   2111  C   LEU A 278      41.354  39.043  84.743  1.00 10.08           C  
ATOM   2112  O   LEU A 278      42.233  39.437  85.526  1.00 10.59           O  
ATOM   2113  CB  LEU A 278      41.494  36.951  83.256  1.00 12.92           C  
ATOM   2114  CG  LEU A 278      42.941  36.527  83.307  1.00 14.22           C  
ATOM   2115  CD1 LEU A 278      43.339  35.390  82.334  1.00 13.86           C  
ATOM   2116  CD2 LEU A 278      43.709  37.804  82.938  1.00 16.39           C  
ATOM   2117  N   ILE A 279      40.638  39.882  83.998  1.00  9.15           N  
ATOM   2118  CA  ILE A 279      40.894  41.306  84.085  1.00  8.17           C  
ATOM   2119  C   ILE A 279      40.539  41.798  85.514  1.00  8.49           C  
ATOM   2120  O   ILE A 279      41.242  42.628  86.056  1.00  8.35           O  
ATOM   2121  CB  ILE A 279      40.059  42.055  83.044  1.00  8.60           C  
ATOM   2122  CG1 ILE A 279      40.738  41.852  81.678  1.00 10.94           C  
ATOM   2123  CG2 ILE A 279      39.961  43.545  83.376  1.00 10.02           C  
ATOM   2124  CD1 ILE A 279      39.767  42.068  80.507  1.00 11.82           C  
ATOM   2125  N   THR A 280      39.495  41.237  86.121  1.00  8.60           N  
ATOM   2126  CA  THR A 280      39.140  41.701  87.439  1.00  8.53           C  
ATOM   2127  C   THR A 280      40.208  41.327  88.453  1.00  8.81           C  
ATOM   2128  O   THR A 280      40.558  42.145  89.325  1.00  9.18           O  
ATOM   2129  CB  THR A 280      37.803  41.151  87.842  1.00  8.25           C  
ATOM   2130  CG2 THR A 280      37.391  41.702  89.284  1.00  8.78           C  
ATOM   2131  OG1 THR A 280      36.819  41.588  86.884  1.00  8.95           O  
ATOM   2132  N   GLU A 281      40.748  40.106  88.348  1.00  8.92           N  
ATOM   2133  CA  GLU A 281      41.830  39.727  89.279  1.00  8.86           C  
ATOM   2134  C   GLU A 281      43.044  40.621  89.028  1.00  8.64           C  
ATOM   2135  O   GLU A 281      43.816  40.861  89.957  1.00  9.44           O  
ATOM   2136  CB  GLU A 281      42.212  38.247  89.103  1.00 12.25           C  
ATOM   2137  CG  GLU A 281      41.108  37.345  89.674  1.00 16.26           C  
ATOM   2138  CD  GLU A 281      40.655  37.788  91.080  1.00 23.53           C  
ATOM   2139  OE1 GLU A 281      41.564  38.113  91.887  1.00 23.56           O  
ATOM   2140  OE2 GLU A 281      39.401  37.808  91.381  1.00 26.65           O1-
ATOM   2141  N   SER A 282      43.244  41.110  87.784  1.00  8.96           N  
ATOM   2142  CA  SER A 282      44.378  42.032  87.498  1.00  8.92           C  
ATOM   2143  C   SER A 282      44.166  43.372  88.207  1.00  9.84           C  
ATOM   2144  O   SER A 282      45.112  43.984  88.695  1.00  8.79           O  
ATOM   2145  CB  SER A 282      44.499  42.280  85.990  1.00 11.84           C  
ATOM   2146  OG  SER A 282      44.655  41.019  85.374  1.00 15.18           O  
ATOM   2147  N   VAL A 283      42.911  43.829  88.258  1.00  8.72           N  
ATOM   2148  CA  VAL A 283      42.629  45.047  89.006  1.00  7.09           C  
ATOM   2149  C   VAL A 283      42.915  44.794  90.500  1.00  7.32           C  
ATOM   2150  O   VAL A 283      43.587  45.594  91.166  1.00  8.42           O  
ATOM   2151  CB  VAL A 283      41.171  45.465  88.814  1.00  7.89           C  
ATOM   2152  CG1 VAL A 283      40.871  46.675  89.725  1.00  9.66           C  
ATOM   2153  CG2 VAL A 283      40.947  45.860  87.342  1.00 10.15           C  
ATOM   2154  N   PHE A 284      42.391  43.703  91.047  1.00  8.87           N  
ATOM   2155  CA  PHE A 284      42.646  43.405  92.465  1.00  7.08           C  
ATOM   2156  C   PHE A 284      44.145  43.212  92.760  1.00  8.77           C  
ATOM   2157  O   PHE A 284      44.597  43.492  93.860  1.00  8.50           O  
ATOM   2158  CB  PHE A 284      41.870  42.142  92.880  1.00  6.82           C  
ATOM   2159  CG  PHE A 284      40.362  42.351  92.946  1.00  8.09           C  
ATOM   2160  CD1 PHE A 284      39.817  43.596  93.267  1.00  7.54           C  
ATOM   2161  CD2 PHE A 284      39.512  41.265  92.748  1.00  8.17           C  
ATOM   2162  CE1 PHE A 284      38.400  43.753  93.407  1.00  9.93           C  
ATOM   2163  CE2 PHE A 284      38.093  41.412  92.884  1.00  9.03           C  
ATOM   2164  CZ  PHE A 284      37.547  42.642  93.217  1.00  8.53           C  
ATOM   2165  N   ALA A 285      44.922  42.736  91.781  1.00  8.00           N  
ATOM   2166  CA  ALA A 285      46.364  42.598  92.016  1.00  8.56           C  
ATOM   2167  C   ALA A 285      47.008  43.996  92.119  1.00  9.62           C  
ATOM   2168  O   ALA A 285      47.935  44.198  92.923  1.00  9.86           O  
ATOM   2169  CB  ALA A 285      47.011  41.760  90.881  1.00  9.44           C  
ATOM   2170  N   ARG A 286      46.522  44.962  91.343  1.00  7.90           N  
ATOM   2171  CA  ARG A 286      47.065  46.314  91.523  1.00  7.80           C  
ATOM   2172  C   ARG A 286      46.630  46.825  92.910  1.00  8.25           C  
ATOM   2173  O   ARG A 286      47.425  47.413  93.625  1.00  9.89           O  
ATOM   2174  CB  ARG A 286      46.549  47.280  90.467  1.00  8.13           C  
ATOM   2175  CG  ARG A 286      47.072  46.924  89.090  1.00  8.04           C  
ATOM   2176  CD  ARG A 286      46.860  48.097  88.139  1.00  9.01           C  
ATOM   2177  NE  ARG A 286      47.379  47.753  86.811  1.00 10.27           N  
ATOM   2178  CZ  ARG A 286      47.560  48.629  85.835  1.00 11.65           C  
ATOM   2179  NH1 ARG A 286      47.294  49.945  86.047  1.00 12.76           N1+
ATOM   2180  NH2 ARG A 286      47.904  48.160  84.632  1.00 12.19           N  
ATOM   2181  N   TYR A 287      45.380  46.559  93.306  1.00  8.55           N  
ATOM   2182  CA  TYR A 287      44.924  47.030  94.606  1.00  8.15           C  
ATOM   2183  C   TYR A 287      45.762  46.459  95.738  1.00  8.31           C  
ATOM   2184  O   TYR A 287      46.136  47.200  96.681  1.00  9.16           O  
ATOM   2185  CB  TYR A 287      43.436  46.610  94.832  1.00  8.17           C  
ATOM   2186  CG  TYR A 287      42.428  47.379  94.011  1.00  8.36           C  
ATOM   2187  CD1 TYR A 287      42.817  48.387  93.124  1.00  8.60           C  
ATOM   2188  CD2 TYR A 287      41.069  47.102  94.139  1.00  8.11           C  
ATOM   2189  CE1 TYR A 287      41.862  49.121  92.391  1.00  9.65           C  
ATOM   2190  CE2 TYR A 287      40.100  47.825  93.404  1.00  9.95           C  
ATOM   2191  CZ  TYR A 287      40.503  48.827  92.550  1.00 10.96           C  
ATOM   2192  OH  TYR A 287      39.534  49.523  91.868  1.00 10.16           O  
ATOM   2193  N   ILE A 288      46.059  45.157  95.684  1.00  7.76           N  
ATOM   2194  CA  ILE A 288      46.830  44.606  96.799  1.00  8.36           C  
ATOM   2195  C   ILE A 288      48.299  45.114  96.741  1.00  9.27           C  
ATOM   2196  O   ILE A 288      48.957  45.267  97.787  1.00  8.21           O  
ATOM   2197  CB  ILE A 288      46.691  43.045  96.858  1.00  8.23           C  
ATOM   2198  CG1 ILE A 288      46.965  42.582  98.302  1.00 10.45           C  
ATOM   2199  CG2 ILE A 288      47.680  42.331  95.861  1.00 10.55           C  
ATOM   2200  CD1 ILE A 288      46.578  41.112  98.492  1.00 11.66           C  
ATOM   2201  N   SER A 289      48.787  45.410  95.546  1.00  8.40           N  
ATOM   2202  CA  SER A 289      50.131  45.983  95.494  1.00  9.41           C  
ATOM   2203  C   SER A 289      50.142  47.359  96.171  1.00 11.11           C  
ATOM   2204  O   SER A 289      51.129  47.752  96.772  1.00  9.17           O  
ATOM   2205  CB  SER A 289      50.643  46.096  94.014  1.00  8.79           C  
ATOM   2206  OG  SER A 289      50.089  47.235  93.357  1.00  9.46           O  
ATOM   2207  N   SER A 290      49.031  48.090  96.115  1.00 11.04           N  
ATOM   2208  CA  SER A 290      48.951  49.415  96.717  1.00 12.98           C  
ATOM   2209  C   SER A 290      48.754  49.368  98.244  1.00 14.21           C  
ATOM   2210  O   SER A 290      48.763  50.413  98.905  1.00 17.54           O  
ATOM   2211  CB  SER A 290      47.841  50.218  96.034  1.00 14.40           C  
ATOM   2212  OG  SER A 290      48.248  50.501  94.687  1.00 19.05           O  
ATOM   2213  N   LEU A 291      48.590  48.171  98.800  1.00  9.64           N  
ATOM   2214  CA  LEU A 291      48.478  48.028 100.243  1.00 10.24           C  
ATOM   2215  C   LEU A 291      49.879  47.578 100.713  1.00 11.20           C  
ATOM   2216  O   LEU A 291      50.037  46.635 101.474  1.00 11.07           O  
ATOM   2217  CB  LEU A 291      47.435  46.932 100.623  1.00  9.99           C  
ATOM   2218  CG  LEU A 291      46.010  47.244 100.180  1.00 11.18           C  
ATOM   2219  CD1 LEU A 291      45.040  46.121 100.643  1.00 12.98           C  
ATOM   2220  CD2 LEU A 291      45.564  48.591 100.780  1.00 11.83           C  
ATOM   2221  N   LYS A 292      50.914  48.294 100.265  1.00 12.12           N  
ATOM   2222  CA  LYS A 292      52.273  47.856 100.664  1.00 12.99           C  
ATOM   2223  C   LYS A 292      52.510  47.855 102.188  1.00 10.82           C  
ATOM   2224  O   LYS A 292      53.150  46.934 102.696  1.00 12.26           O  
ATOM   2225  CB  LYS A 292      53.354  48.729  99.953  1.00 14.78           C  
ATOM   2226  CG  LYS A 292      54.835  48.473 100.497  1.00 18.44           C  
ATOM   2227  CD  LYS A 292      55.870  49.376  99.766  1.00 22.06           C  
ATOM   2228  CE  LYS A 292      57.202  49.540 100.548  1.00 24.88           C  
ATOM   2229  NZ  LYS A 292      57.059  50.397 101.752  1.00 24.97           N1+
ATOM   2230  N   ASP A 293      52.036  48.843 102.938  1.00 12.45           N  
ATOM   2231  CA  ASP A 293      52.312  48.803 104.372  1.00 14.17           C  
ATOM   2232  C   ASP A 293      51.739  47.561 105.008  1.00 13.39           C  
ATOM   2233  O   ASP A 293      52.386  46.912 105.856  1.00 12.81           O  
ATOM   2234  CB  ASP A 293      51.733  50.017 105.114  1.00 16.37           C  
ATOM   2235  CG  ASP A 293      52.407  51.349 104.714  1.00 21.93           C  
ATOM   2236  OD1 ASP A 293      53.460  51.346 104.032  1.00 23.80           O  
ATOM   2237  OD2 ASP A 293      51.834  52.394 105.092  1.00 26.69           O1-
ATOM   2238  N   GLN A 294      50.534  47.185 104.570  1.00 12.20           N  
ATOM   2239  CA  GLN A 294      49.925  45.969 105.114  1.00 10.90           C  
ATOM   2240  C   GLN A 294      50.712  44.733 104.666  1.00  9.99           C  
ATOM   2241  O   GLN A 294      50.871  43.784 105.425  1.00 10.63           O  
ATOM   2242  CB  GLN A 294      48.478  45.818 104.632  1.00 11.48           C  
ATOM   2243  CG  GLN A 294      47.510  46.725 105.363  1.00 12.93           C  
ATOM   2244  CD  GLN A 294      46.080  46.445 104.935  1.00 13.28           C  
ATOM   2245  NE2 GLN A 294      45.348  47.521 104.549  1.00 14.78           N  
ATOM   2246  OE1 GLN A 294      45.639  45.282 104.938  1.00 12.86           O  
ATOM   2247  N   ARG A 295      51.151  44.690 103.396  1.00  9.53           N  
ATOM   2248  CA  ARG A 295      51.909  43.521 102.962  1.00  8.73           C  
ATOM   2249  C   ARG A 295      53.218  43.360 103.736  1.00  9.83           C  
ATOM   2250  O   ARG A 295      53.623  42.252 104.065  1.00  9.63           O  
ATOM   2251  CB  ARG A 295      52.223  43.625 101.446  1.00  8.63           C  
ATOM   2252  CG  ARG A 295      50.979  43.502 100.592  1.00  9.50           C  
ATOM   2253  CD  ARG A 295      51.397  43.373  99.122  1.00  9.08           C  
ATOM   2254  NE  ARG A 295      51.788  44.639  98.517  1.00  9.10           N  
ATOM   2255  CZ  ARG A 295      53.032  44.887  98.092  1.00  9.95           C  
ATOM   2256  NH1 ARG A 295      54.008  43.992  98.260  1.00 10.07           N1+
ATOM   2257  NH2 ARG A 295      53.282  45.981  97.387  1.00 11.06           N  
ATOM   2258  N   VAL A 296      53.906  44.471 103.965  1.00 10.50           N  
ATOM   2259  CA  VAL A 296      55.164  44.358 104.707  1.00 11.19           C  
ATOM   2260  C   VAL A 296      54.873  43.890 106.127  1.00 10.14           C  
ATOM   2261  O   VAL A 296      55.591  43.016 106.656  1.00 10.41           O  
ATOM   2262  CB  VAL A 296      55.961  45.694 104.672  1.00 11.10           C  
ATOM   2263  CG1 VAL A 296      57.190  45.609 105.645  1.00 12.35           C  
ATOM   2264  CG2 VAL A 296      56.433  45.966 103.269  1.00 12.30           C  
ATOM   2265  N   ALA A 297      53.812  44.406 106.739  1.00 10.85           N  
ATOM   2266  CA  ALA A 297      53.467  43.958 108.091  1.00 11.63           C  
ATOM   2267  C   ALA A 297      53.132  42.459 108.088  1.00 11.34           C  
ATOM   2268  O   ALA A 297      53.591  41.675 108.911  1.00 12.12           O  
ATOM   2269  CB  ALA A 297      52.273  44.754 108.587  1.00 13.13           C  
ATOM   2270  N   ALA A 298      52.364  42.026 107.086  1.00  9.79           N  
ATOM   2271  CA  ALA A 298      51.995  40.630 107.019  1.00  9.95           C  
ATOM   2272  C   ALA A 298      53.166  39.705 106.752  1.00  9.41           C  
ATOM   2273  O   ALA A 298      53.205  38.565 107.231  1.00 10.63           O  
ATOM   2274  CB  ALA A 298      50.875  40.417 105.917  1.00  9.62           C  
ATOM   2275  N   SER A 299      54.130  40.218 105.996  1.00  9.94           N  
ATOM   2276  CA  SER A 299      55.289  39.425 105.665  1.00 10.38           C  
ATOM   2277  C   SER A 299      56.130  39.061 106.867  1.00 11.39           C  
ATOM   2278  O   SER A 299      56.895  38.088 106.815  1.00 12.01           O  
ATOM   2279  CB  SER A 299      56.186  40.154 104.610  1.00 10.99           C  
ATOM   2280  OG  SER A 299      56.983  41.180 105.216  1.00 10.79           O  
ATOM   2281  N   LYS A 300      55.956  39.812 107.951  1.00 10.84           N  
ATOM   2282  CA  LYS A 300      56.711  39.567 109.171  1.00 11.95           C  
ATOM   2283  C   LYS A 300      55.966  38.610 110.095  1.00 14.78           C  
ATOM   2284  O   LYS A 300      56.543  38.131 111.061  1.00 16.18           O  
ATOM   2285  CB  LYS A 300      56.937  40.871 109.913  1.00 12.84           C  
ATOM   2286  CG  LYS A 300      57.799  41.832 109.116  1.00 15.11           C  
ATOM   2287  CD  LYS A 300      58.122  43.132 109.869  1.00 16.47           C  
ATOM   2288  CE  LYS A 300      56.960  44.083 109.914  1.00 19.29           C  
ATOM   2289  NZ  LYS A 300      57.472  45.473 110.348  1.00 19.45           N1+
ATOM   2290  N   VAL A 301      54.714  38.299 109.771  1.00 12.54           N  
ATOM   2291  CA  VAL A 301      53.860  37.461 110.613  1.00 13.50           C  
ATOM   2292  C   VAL A 301      53.480  36.119 109.970  1.00 12.40           C  
ATOM   2293  O   VAL A 301      53.511  35.078 110.616  1.00 14.02           O  
ATOM   2294  CB  VAL A 301      52.502  38.236 110.904  1.00 13.48           C  
ATOM   2295  CG1 VAL A 301      51.506  37.339 111.671  1.00 18.51           C  
ATOM   2296  CG2 VAL A 301      52.783  39.451 111.747  1.00 18.93           C  
ATOM   2297  N   LEU A 302      53.116  36.166 108.698  1.00 11.58           N  
ATOM   2298  CA  LEU A 302      52.593  34.992 108.022  1.00 11.48           C  
ATOM   2299  C   LEU A 302      53.712  34.197 107.409  1.00 13.35           C  
ATOM   2300  O   LEU A 302      54.688  34.788 106.954  1.00 15.88           O  
ATOM   2301  CB  LEU A 302      51.602  35.448 106.947  1.00  9.82           C  
ATOM   2302  CG  LEU A 302      50.406  36.244 107.468  1.00 11.30           C  
ATOM   2303  CD1 LEU A 302      49.516  36.654 106.265  1.00 11.63           C  
ATOM   2304  CD2 LEU A 302      49.600  35.340 108.422  1.00 13.52           C  
ATOM   2305  N   SER A 303      53.504  32.892 107.378  1.00 14.78           N  
ATOM   2306  CA  SER A 303      54.462  31.916 106.853  1.00 15.60           C  
ATOM   2307  C   SER A 303      53.957  31.255 105.564  1.00 13.28           C  
ATOM   2308  O   SER A 303      52.776  31.296 105.262  1.00 12.58           O  
ATOM   2309  CB  SER A 303      54.631  30.762 107.860  1.00 18.36           C  
ATOM   2310  OG  SER A 303      53.423  29.964 107.897  1.00 25.61           O  
ATOM   2311  N   GLY A 304      54.890  30.668 104.816  1.00 13.00           N  
ATOM   2312  CA  GLY A 304      54.503  29.963 103.600  1.00 12.00           C  
ATOM   2313  C   GLY A 304      55.674  29.154 103.095  1.00 14.67           C  
ATOM   2314  O   GLY A 304      56.762  29.164 103.706  1.00 14.14           O  
ATOM   2315  N   PRO A 305      55.446  28.403 102.031  1.00 13.23           N  
ATOM   2316  CA  PRO A 305      56.532  27.592 101.480  1.00 15.44           C  
ATOM   2317  C   PRO A 305      57.478  28.466 100.682  1.00 17.31           C  
ATOM   2318  O   PRO A 305      57.232  29.680 100.466  1.00 17.74           O  
ATOM   2319  CB  PRO A 305      55.798  26.590 100.605  1.00 14.99           C  
ATOM   2320  CG  PRO A 305      54.586  27.423 100.099  1.00 15.44           C  
ATOM   2321  CD  PRO A 305      54.159  28.151 101.347  1.00 14.52           C  
ATOM   2322  N   GLN A 306      58.584  27.861 100.298  1.00 19.17           N  
ATOM   2323  CA  GLN A 306      59.511  28.562  99.432  1.00 20.35           C  
ATOM   2324  C   GLN A 306      59.487  27.828  98.105  1.00 18.23           C  
ATOM   2325  O   GLN A 306      58.912  26.731  97.997  1.00 17.57           O  
ATOM   2326  CB  GLN A 306      60.896  28.587 100.056  1.00 24.20           C  
ATOM   2327  CG  GLN A 306      60.879  29.445 101.330  1.00 27.58           C  
ATOM   2328  CD  GLN A 306      62.230  29.486 101.954  1.00 30.83           C  
ATOM   2329  NE2 GLN A 306      62.442  28.639 102.945  1.00 32.30           N  
ATOM   2330  OE1 GLN A 306      63.100  30.257 101.527  1.00 34.27           O  
ATOM   2331  N   ALA A 307      60.098  28.443  97.102  1.00 17.33           N  
ATOM   2332  CA  ALA A 307      60.081  27.857  95.774  1.00 18.33           C  
ATOM   2333  C   ALA A 307      60.547  26.400  95.683  1.00 17.80           C  
ATOM   2334  O   ALA A 307      61.570  26.018  96.257  1.00 19.70           O  
ATOM   2335  CB  ALA A 307      60.882  28.771  94.815  1.00 18.30           C  
ATOM   2336  N   GLN A 308      59.800  25.594  94.937  1.00 15.29           N  
ATOM   2337  CA  GLN A 308      60.103  24.179  94.761  1.00 17.72           C  
ATOM   2338  C   GLN A 308      61.089  23.967  93.618  1.00 17.62           C  
ATOM   2339  O   GLN A 308      61.306  24.859  92.818  1.00 18.23           O  
ATOM   2340  CB  GLN A 308      58.814  23.413  94.463  1.00 18.51           C  
ATOM   2341  CG  GLN A 308      57.823  23.485  95.634  1.00 20.32           C  
ATOM   2342  CD  GLN A 308      58.400  22.937  96.931  1.00 22.57           C  
ATOM   2343  NE2 GLN A 308      58.624  23.807  97.911  1.00 22.51           N  
ATOM   2344  OE1 GLN A 308      58.651  21.738  97.038  1.00 24.69           O  
ATOM   2345  N   PRO A 309      61.726  22.781  93.571  1.00 19.62           N  
ATOM   2346  CA  PRO A 309      62.682  22.486  92.483  1.00 20.09           C  
ATOM   2347  C   PRO A 309      61.929  22.709  91.164  1.00 21.07           C  
ATOM   2348  O   PRO A 309      60.833  22.171  90.965  1.00 21.95           O  
ATOM   2349  CB  PRO A 309      63.014  21.006  92.716  1.00 21.28           C  
ATOM   2350  CG  PRO A 309      62.989  20.915  94.255  1.00 21.80           C  
ATOM   2351  CD  PRO A 309      61.707  21.708  94.583  1.00 20.27           C  
ATOM   2352  N   ALA A 310      62.521  23.482  90.268  1.00 21.87           N  
ATOM   2353  CA  ALA A 310      61.853  23.797  89.008  1.00 22.42           C  
ATOM   2354  C   ALA A 310      62.068  22.768  87.883  1.00 22.92           C  
ATOM   2355  O   ALA A 310      61.288  22.690  86.930  1.00 21.87           O  
ATOM   2356  CB  ALA A 310      62.273  25.159  88.549  1.00 22.16           C  
ATOM   2357  N   GLY A 311      63.100  21.943  88.017  1.00 24.40           N  
ATOM   2358  CA  GLY A 311      63.313  20.960  86.966  1.00 24.40           C  
ATOM   2359  C   GLY A 311      64.153  21.564  85.861  1.00 24.45           C  
ATOM   2360  O   GLY A 311      64.786  22.612  86.052  1.00 24.89           O  
ATOM   2361  N   ASP A 312      64.121  20.929  84.686  1.00 24.20           N  
ATOM   2362  CA  ASP A 312      64.892  21.409  83.546  1.00 24.27           C  
ATOM   2363  C   ASP A 312      64.543  22.864  83.216  1.00 23.75           C  
ATOM   2364  O   ASP A 312      63.381  23.188  83.029  1.00 22.43           O  
ATOM   2365  CB  ASP A 312      64.610  20.534  82.314  1.00 25.52           C  
ATOM   2366  CG  ASP A 312      65.367  21.016  81.095  1.00 26.99           C  
ATOM   2367  OD1 ASP A 312      66.608  20.856  81.089  1.00 28.15           O  
ATOM   2368  OD2 ASP A 312      64.745  21.580  80.163  1.00 27.36           O1-
ATOM   2369  N   LYS A 313      65.554  23.718  83.114  1.00 23.08           N  
ATOM   2370  CA  LYS A 313      65.340  25.115  82.814  1.00 23.10           C  
ATOM   2371  C   LYS A 313      64.571  25.390  81.525  1.00 22.56           C  
ATOM   2372  O   LYS A 313      63.565  26.107  81.522  1.00 20.72           O  
ATOM   2373  CB  LYS A 313      66.685  25.843  82.803  1.00 25.22           C  
ATOM   2374  CG  LYS A 313      66.652  27.297  82.366  1.00 28.00           C  
ATOM   2375  CD  LYS A 313      68.033  27.973  82.538  1.00 31.06           C  
ATOM   2376  CE  LYS A 313      68.120  29.307  81.771  1.00 33.42           C  
ATOM   2377  NZ  LYS A 313      69.390  30.020  82.093  1.00 33.36           N1+
ATOM   2378  N   ALA A 314      65.026  24.844  80.401  1.00 20.97           N  
ATOM   2379  CA  ALA A 314      64.313  25.118  79.157  1.00 20.27           C  
ATOM   2380  C   ALA A 314      62.860  24.681  79.197  1.00 19.44           C  
ATOM   2381  O   ALA A 314      61.974  25.360  78.648  1.00 19.53           O  
ATOM   2382  CB  ALA A 314      65.030  24.422  77.964  1.00 21.07           C  
ATOM   2383  N   GLU A 315      62.616  23.538  79.831  1.00 18.33           N  
ATOM   2384  CA  GLU A 315      61.268  23.022  79.915  1.00 18.60           C  
ATOM   2385  C   GLU A 315      60.380  23.929  80.759  1.00 15.79           C  
ATOM   2386  O   GLU A 315      59.239  24.144  80.409  1.00 16.74           O  
ATOM   2387  CB  GLU A 315      61.248  21.623  80.494  1.00 20.49           C  
ATOM   2388  CG  GLU A 315      61.721  20.611  79.443  1.00 25.90           C  
ATOM   2389  CD  GLU A 315      61.659  19.176  79.942  1.00 31.06           C  
ATOM   2390  OE1 GLU A 315      61.515  18.963  81.169  1.00 33.71           O  
ATOM   2391  OE2 GLU A 315      61.773  18.251  79.099  1.00 35.24           O1-
ATOM   2392  N   PHE A 316      60.932  24.447  81.848  1.00 15.99           N  
ATOM   2393  CA  PHE A 316      60.139  25.347  82.719  1.00 16.06           C  
ATOM   2394  C   PHE A 316      59.811  26.632  81.934  1.00 15.62           C  
ATOM   2395  O   PHE A 316      58.646  27.101  81.923  1.00 13.94           O  
ATOM   2396  CB  PHE A 316      60.965  25.659  83.993  1.00 15.94           C  
ATOM   2397  CG  PHE A 316      60.222  26.456  85.016  1.00 16.05           C  
ATOM   2398  CD1 PHE A 316      59.605  25.820  86.061  1.00 20.41           C  
ATOM   2399  CD2 PHE A 316      60.182  27.842  84.951  1.00 16.51           C  
ATOM   2400  CE1 PHE A 316      58.942  26.563  87.066  1.00 20.50           C  
ATOM   2401  CE2 PHE A 316      59.522  28.586  85.947  1.00 15.92           C  
ATOM   2402  CZ  PHE A 316      58.913  27.940  86.990  1.00 19.89           C  
ATOM   2403  N   ILE A 317      60.815  27.211  81.259  1.00 14.20           N  
ATOM   2404  CA  ILE A 317      60.582  28.404  80.487  1.00 14.46           C  
ATOM   2405  C   ILE A 317      59.491  28.180  79.429  1.00 13.55           C  
ATOM   2406  O   ILE A 317      58.619  29.044  79.259  1.00 13.42           O  
ATOM   2407  CB  ILE A 317      61.890  28.890  79.833  1.00 13.20           C  
ATOM   2408  CG1 ILE A 317      62.845  29.401  80.923  1.00 14.33           C  
ATOM   2409  CG2 ILE A 317      61.579  29.958  78.780  1.00 14.47           C  
ATOM   2410  CD1 ILE A 317      64.256  29.767  80.418  1.00 16.93           C  
ATOM   2411  N   GLU A 318      59.502  27.032  78.724  1.00 12.80           N  
ATOM   2412  CA  GLU A 318      58.492  26.780  77.719  1.00 14.26           C  
ATOM   2413  C   GLU A 318      57.087  26.588  78.344  1.00 13.32           C  
ATOM   2414  O   GLU A 318      56.082  26.997  77.760  1.00 14.04           O  
ATOM   2415  CB  GLU A 318      58.900  25.561  76.845  1.00 16.32           C  
ATOM   2416  CG  GLU A 318      57.856  25.139  75.819  1.00 16.68           C  
ATOM   2417  CD  GLU A 318      57.539  26.198  74.756  1.00 17.71           C  
ATOM   2418  OE1 GLU A 318      58.310  27.212  74.622  1.00 18.86           O  
ATOM   2419  OE2 GLU A 318      56.518  25.977  74.046  1.00 17.19           O1-
ATOM   2420  N   LYS A 319      57.018  25.981  79.527  1.00 13.19           N  
ATOM   2421  CA  LYS A 319      55.702  25.877  80.174  1.00 13.37           C  
ATOM   2422  C   LYS A 319      55.145  27.271  80.542  1.00 12.16           C  
ATOM   2423  O   LYS A 319      53.916  27.510  80.360  1.00 13.58           O  
ATOM   2424  CB  LYS A 319      55.779  25.000  81.409  1.00 12.51           C  
ATOM   2425  CG  LYS A 319      55.929  23.540  81.063  1.00 14.41           C  
ATOM   2426  CD  LYS A 319      55.798  22.643  82.292  1.00 17.32           C  
ATOM   2427  CE  LYS A 319      56.211  21.202  81.881  1.00 21.20           C  
ATOM   2428  NZ  LYS A 319      56.018  20.255  83.006  1.00 23.65           N1+
ATOM   2429  N   VAL A 320      55.995  28.150  81.060  1.00 14.00           N  
ATOM   2430  CA  VAL A 320      55.521  29.507  81.414  1.00 12.81           C  
ATOM   2431  C   VAL A 320      55.098  30.255  80.138  1.00 13.30           C  
ATOM   2432  O   VAL A 320      54.102  30.999  80.119  1.00 13.15           O  
ATOM   2433  CB  VAL A 320      56.622  30.316  82.181  1.00 13.21           C  
ATOM   2434  CG1 VAL A 320      56.140  31.762  82.523  1.00 12.80           C  
ATOM   2435  CG2 VAL A 320      56.976  29.585  83.463  1.00 13.90           C  
ATOM   2436  N   ARG A 321      55.865  30.074  79.048  1.00 13.14           N  
ATOM   2437  CA  ARG A 321      55.516  30.735  77.805  1.00 12.73           C  
ATOM   2438  C   ARG A 321      54.116  30.315  77.319  1.00 11.82           C  
ATOM   2439  O   ARG A 321      53.260  31.122  76.924  1.00 12.60           O  
ATOM   2440  CB  ARG A 321      56.584  30.377  76.729  1.00 11.60           C  
ATOM   2441  CG  ARG A 321      56.414  31.245  75.467  1.00 12.56           C  
ATOM   2442  CD  ARG A 321      57.291  30.718  74.268  1.00 12.94           C  
ATOM   2443  NE  ARG A 321      56.734  29.458  73.785  1.00 13.08           N  
ATOM   2444  CZ  ARG A 321      55.615  29.336  73.079  1.00 12.70           C  
ATOM   2445  NH1 ARG A 321      54.907  30.420  72.717  1.00 13.84           N1+
ATOM   2446  NH2 ARG A 321      55.154  28.124  72.800  1.00 15.45           N  
ATOM   2447  N   ARG A 322      53.866  29.010  77.358  1.00 12.67           N  
ATOM   2448  CA  ARG A 322      52.601  28.455  76.933  1.00 12.01           C  
ATOM   2449  C   ARG A 322      51.476  28.935  77.844  1.00 12.90           C  
ATOM   2450  O   ARG A 322      50.383  29.233  77.370  1.00 12.94           O  
ATOM   2451  CB  ARG A 322      52.638  26.939  76.979  1.00 12.97           C  
ATOM   2452  CG  ARG A 322      53.491  26.332  75.854  1.00 14.04           C  
ATOM   2453  CD  ARG A 322      53.592  24.810  75.999  1.00 15.29           C  
ATOM   2454  NE  ARG A 322      54.310  24.348  74.792  1.00 16.70           N  
ATOM   2455  CZ  ARG A 322      54.041  23.232  74.141  1.00 21.33           C  
ATOM   2456  NH1 ARG A 322      53.074  22.405  74.567  1.00 20.14           N1+
ATOM   2457  NH2 ARG A 322      54.708  22.975  73.009  1.00 22.72           N  
ATOM   2458  N   ALA A 323      51.772  28.984  79.151  1.00 12.05           N  
ATOM   2459  CA  ALA A 323      50.764  29.426  80.124  1.00 12.25           C  
ATOM   2460  C   ALA A 323      50.341  30.881  79.850  1.00 12.12           C  
ATOM   2461  O   ALA A 323      49.150  31.243  79.888  1.00 12.68           O  
ATOM   2462  CB  ALA A 323      51.352  29.272  81.581  1.00 12.51           C  
ATOM   2463  N   LEU A 324      51.344  31.712  79.613  1.00 12.56           N  
ATOM   2464  CA  LEU A 324      51.116  33.116  79.278  1.00 12.21           C  
ATOM   2465  C   LEU A 324      50.253  33.263  78.022  1.00 12.05           C  
ATOM   2466  O   LEU A 324      49.275  34.044  77.975  1.00 12.29           O  
ATOM   2467  CB  LEU A 324      52.475  33.776  79.088  1.00 12.94           C  
ATOM   2468  CG  LEU A 324      52.451  35.239  78.610  1.00 15.17           C  
ATOM   2469  CD1 LEU A 324      51.628  36.096  79.597  1.00 15.89           C  
ATOM   2470  CD2 LEU A 324      53.895  35.826  78.532  1.00 16.63           C  
ATOM   2471  N   TYR A 325      50.591  32.525  76.963  1.00 12.53           N  
ATOM   2472  CA  TYR A 325      49.801  32.660  75.750  1.00 12.94           C  
ATOM   2473  C   TYR A 325      48.357  32.165  75.944  1.00 11.61           C  
ATOM   2474  O   TYR A 325      47.403  32.784  75.505  1.00 13.45           O  
ATOM   2475  CB  TYR A 325      50.485  31.892  74.584  1.00 13.75           C  
ATOM   2476  CG  TYR A 325      49.938  32.218  73.211  1.00 13.84           C  
ATOM   2477  CD1 TYR A 325      49.435  31.225  72.385  1.00 14.99           C  
ATOM   2478  CD2 TYR A 325      49.976  33.538  72.721  1.00 16.60           C  
ATOM   2479  CE1 TYR A 325      48.974  31.515  71.091  1.00 16.84           C  
ATOM   2480  CE2 TYR A 325      49.531  33.829  71.405  1.00 17.12           C  
ATOM   2481  CZ  TYR A 325      49.032  32.823  70.617  1.00 16.78           C  
ATOM   2482  OH  TYR A 325      48.482  33.126  69.358  1.00 16.33           O  
ATOM   2483  N   LEU A 326      48.161  31.035  76.614  1.00 12.30           N  
ATOM   2484  CA  LEU A 326      46.793  30.525  76.798  1.00 11.47           C  
ATOM   2485  C   LEU A 326      46.035  31.465  77.758  1.00 12.29           C  
ATOM   2486  O   LEU A 326      44.820  31.682  77.629  1.00 12.08           O  
ATOM   2487  CB  LEU A 326      46.832  29.097  77.384  1.00 12.82           C  
ATOM   2488  CG  LEU A 326      45.480  28.456  77.664  1.00 11.74           C  
ATOM   2489  CD1 LEU A 326      44.595  28.555  76.401  1.00 14.66           C  
ATOM   2490  CD2 LEU A 326      45.717  26.982  78.013  1.00 13.43           C  
ATOM   2491  N   GLY A 327      46.765  32.005  78.719  1.00 11.19           N  
ATOM   2492  CA  GLY A 327      46.143  32.952  79.645  1.00 12.03           C  
ATOM   2493  C   GLY A 327      45.628  34.158  78.858  1.00 12.48           C  
ATOM   2494  O   GLY A 327      44.509  34.645  79.121  1.00 12.48           O  
ATOM   2495  N   LYS A 328      46.420  34.655  77.903  1.00 12.11           N  
ATOM   2496  CA  LYS A 328      45.937  35.765  77.079  1.00 14.03           C  
ATOM   2497  C   LYS A 328      44.679  35.359  76.324  1.00 14.55           C  
ATOM   2498  O   LYS A 328      43.706  36.103  76.252  1.00 13.71           O  
ATOM   2499  CB  LYS A 328      46.972  36.191  76.042  1.00 17.69           C  
ATOM   2500  CG  LYS A 328      48.033  37.064  76.529  1.00 18.77           C  
ATOM   2501  CD  LYS A 328      48.865  37.647  75.328  1.00 20.35           C  
ATOM   2502  CE  LYS A 328      48.160  38.763  74.558  1.00 21.98           C  
ATOM   2503  NZ  LYS A 328      49.099  39.537  73.634  1.00 21.67           N1+
ATOM   2504  N   ILE A 329      44.680  34.167  75.742  1.00 12.57           N  
ATOM   2505  CA  ILE A 329      43.519  33.707  75.010  1.00 14.53           C  
ATOM   2506  C   ILE A 329      42.275  33.722  75.885  1.00 13.69           C  
ATOM   2507  O   ILE A 329      41.190  34.117  75.478  1.00 13.89           O  
ATOM   2508  CB  ILE A 329      43.783  32.295  74.430  1.00 13.86           C  
ATOM   2509  CG1 ILE A 329      44.790  32.423  73.292  1.00 15.73           C  
ATOM   2510  CG2 ILE A 329      42.494  31.613  74.060  1.00 16.32           C  
ATOM   2511  CD1 ILE A 329      45.264  31.028  72.765  1.00 17.89           C  
ATOM   2512  N   VAL A 330      42.429  33.284  77.124  1.00 12.99           N  
ATOM   2513  CA  VAL A 330      41.255  33.269  77.991  1.00 11.67           C  
ATOM   2514  C   VAL A 330      40.815  34.696  78.311  1.00 10.59           C  
ATOM   2515  O   VAL A 330      39.616  34.973  78.396  1.00 11.47           O  
ATOM   2516  CB  VAL A 330      41.556  32.536  79.334  1.00 11.36           C  
ATOM   2517  CG1 VAL A 330      40.411  32.725  80.311  1.00 13.12           C  
ATOM   2518  CG2 VAL A 330      41.638  31.032  79.089  1.00 13.50           C  
ATOM   2519  N   SER A 331      41.778  35.564  78.549  1.00 11.89           N  
ATOM   2520  CA  SER A 331      41.413  36.925  78.929  1.00 12.46           C  
ATOM   2521  C   SER A 331      40.643  37.611  77.792  1.00 12.56           C  
ATOM   2522  O   SER A 331      39.602  38.254  78.020  1.00 12.59           O  
ATOM   2523  CB  SER A 331      42.651  37.723  79.290  1.00 13.23           C  
ATOM   2524  OG  SER A 331      42.208  38.985  79.775  1.00 14.28           O  
ATOM   2525  N   TYR A 332      41.126  37.407  76.569  1.00 12.36           N  
ATOM   2526  CA  TYR A 332      40.443  38.020  75.417  1.00 12.02           C  
ATOM   2527  C   TYR A 332      39.125  37.350  75.152  1.00 12.12           C  
ATOM   2528  O   TYR A 332      38.172  38.029  74.717  1.00 12.00           O  
ATOM   2529  CB  TYR A 332      41.330  37.976  74.130  1.00 12.41           C  
ATOM   2530  CG  TYR A 332      42.427  39.013  74.132  1.00 13.24           C  
ATOM   2531  CD1 TYR A 332      43.451  38.967  75.076  1.00 15.02           C  
ATOM   2532  CD2 TYR A 332      42.476  40.023  73.171  1.00 16.45           C  
ATOM   2533  CE1 TYR A 332      44.489  39.872  75.072  1.00 15.40           C  
ATOM   2534  CE2 TYR A 332      43.534  40.944  73.160  1.00 14.49           C  
ATOM   2535  CZ  TYR A 332      44.527  40.865  74.107  1.00 15.44           C  
ATOM   2536  OH  TYR A 332      45.553  41.792  74.167  1.00 16.88           O  
ATOM   2537  N   ALA A 333      39.006  36.021  75.342  1.00 10.65           N  
ATOM   2538  CA  ALA A 333      37.689  35.421  75.148  1.00 11.64           C  
ATOM   2539  C   ALA A 333      36.699  36.069  76.140  1.00 11.78           C  
ATOM   2540  O   ALA A 333      35.539  36.345  75.784  1.00 11.65           O  
ATOM   2541  CB  ALA A 333      37.749  33.893  75.371  1.00 12.39           C  
ATOM   2542  N   GLN A 334      37.130  36.301  77.398  1.00 10.85           N  
ATOM   2543  CA  GLN A 334      36.215  36.941  78.366  1.00 11.84           C  
ATOM   2544  C   GLN A 334      35.882  38.382  77.921  1.00 11.62           C  
ATOM   2545  O   GLN A 334      34.720  38.818  78.016  1.00 12.35           O  
ATOM   2546  CB  GLN A 334      36.869  37.011  79.774  1.00 10.46           C  
ATOM   2547  CG  GLN A 334      37.136  35.613  80.382  1.00 11.41           C  
ATOM   2548  CD  GLN A 334      37.707  35.722  81.792  1.00 12.59           C  
ATOM   2549  NE2 GLN A 334      37.590  34.645  82.575  1.00 13.63           N  
ATOM   2550  OE1 GLN A 334      38.278  36.749  82.151  1.00 12.41           O  
ATOM   2551  N   GLY A 335      36.889  39.103  77.453  1.00 11.27           N  
ATOM   2552  CA  GLY A 335      36.666  40.496  77.059  1.00 12.47           C  
ATOM   2553  C   GLY A 335      35.753  40.587  75.843  1.00 12.20           C  
ATOM   2554  O   GLY A 335      34.904  41.484  75.773  1.00 11.81           O  
ATOM   2555  N   PHE A 336      35.965  39.703  74.870  1.00 10.71           N  
ATOM   2556  CA  PHE A 336      35.093  39.811  73.684  1.00 11.26           C  
ATOM   2557  C   PHE A 336      33.697  39.336  73.995  1.00 11.42           C  
ATOM   2558  O   PHE A 336      32.705  39.847  73.434  1.00 11.73           O  
ATOM   2559  CB  PHE A 336      35.729  39.093  72.483  1.00 11.72           C  
ATOM   2560  CG  PHE A 336      36.652  39.979  71.707  1.00 12.43           C  
ATOM   2561  CD1 PHE A 336      37.900  40.354  72.235  1.00 13.44           C  
ATOM   2562  CD2 PHE A 336      36.257  40.525  70.476  1.00 14.57           C  
ATOM   2563  CE1 PHE A 336      38.727  41.230  71.576  1.00 14.91           C  
ATOM   2564  CE2 PHE A 336      37.095  41.416  69.797  1.00 14.12           C  
ATOM   2565  CZ  PHE A 336      38.315  41.775  70.320  1.00 14.16           C  
ATOM   2566  N   SER A 337      33.556  38.382  74.926  1.00 10.76           N  
ATOM   2567  CA  SER A 337      32.206  38.014  75.306  1.00 10.77           C  
ATOM   2568  C   SER A 337      31.526  39.253  76.002  1.00 11.78           C  
ATOM   2569  O   SER A 337      30.327  39.501  75.811  1.00 10.83           O  
ATOM   2570  CB  SER A 337      32.238  36.767  76.222  1.00 12.22           C  
ATOM   2571  OG  SER A 337      30.930  36.492  76.664  1.00 13.40           O  
ATOM   2572  N   GLN A 338      32.282  40.022  76.814  1.00  9.74           N  
ATOM   2573  CA  GLN A 338      31.712  41.219  77.427  1.00  9.99           C  
ATOM   2574  C   GLN A 338      31.302  42.245  76.358  1.00 10.24           C  
ATOM   2575  O   GLN A 338      30.252  42.853  76.492  1.00 12.14           O  
ATOM   2576  CB  GLN A 338      32.686  41.848  78.446  1.00 12.15           C  
ATOM   2577  CG  GLN A 338      32.111  43.110  79.045  1.00 11.66           C  
ATOM   2578  CD  GLN A 338      32.855  43.568  80.265  1.00 14.17           C  
ATOM   2579  NE2 GLN A 338      33.353  42.616  81.018  1.00 11.72           N  
ATOM   2580  OE1 GLN A 338      32.976  44.812  80.537  1.00 15.10           O  
ATOM   2581  N   LEU A 339      32.092  42.377  75.303  1.00 10.88           N  
ATOM   2582  CA  LEU A 339      31.729  43.325  74.224  1.00 11.43           C  
ATOM   2583  C   LEU A 339      30.386  42.895  73.662  1.00 11.61           C  
ATOM   2584  O   LEU A 339      29.550  43.763  73.380  1.00 11.75           O  
ATOM   2585  CB  LEU A 339      32.769  43.333  73.115  1.00 11.56           C  
ATOM   2586  CG  LEU A 339      34.038  44.099  73.496  1.00 11.83           C  
ATOM   2587  CD1 LEU A 339      35.083  43.894  72.409  1.00 12.83           C  
ATOM   2588  CD2 LEU A 339      33.729  45.585  73.717  1.00 12.75           C  
ATOM   2589  N   ARG A 340      30.153  41.587  73.496  1.00 11.55           N  
ATOM   2590  CA  ARG A 340      28.847  41.155  73.008  1.00 12.16           C  
ATOM   2591  C   ARG A 340      27.703  41.496  73.969  1.00 12.93           C  
ATOM   2592  O   ARG A 340      26.628  41.919  73.559  1.00 12.17           O  
ATOM   2593  CB  ARG A 340      28.811  39.644  72.729  1.00 14.86           C  
ATOM   2594  CG  ARG A 340      29.850  39.145  71.765  1.00 19.72           C  
ATOM   2595  CD  ARG A 340      29.610  37.628  71.490  1.00 22.58           C  
ATOM   2596  NE  ARG A 340      28.192  37.365  71.234  1.00 25.44           N  
ATOM   2597  CZ  ARG A 340      27.617  37.505  70.048  1.00 26.67           C  
ATOM   2598  NH1 ARG A 340      28.333  37.888  69.008  1.00 26.72           N1+
ATOM   2599  NH2 ARG A 340      26.305  37.281  69.913  1.00 26.42           N  
ATOM   2600  N   ALA A 341      27.903  41.284  75.274  1.00 11.50           N  
ATOM   2601  CA  ALA A 341      26.851  41.599  76.252  1.00 11.25           C  
ATOM   2602  C   ALA A 341      26.563  43.099  76.247  1.00 11.66           C  
ATOM   2603  O   ALA A 341      25.403  43.517  76.381  1.00 12.04           O  
ATOM   2604  CB  ALA A 341      27.318  41.186  77.717  1.00 12.57           C  
ATOM   2605  N   ALA A 342      27.614  43.905  76.111  1.00 10.90           N  
ATOM   2606  CA  ALA A 342      27.423  45.358  76.134  1.00  9.58           C  
ATOM   2607  C   ALA A 342      26.674  45.792  74.887  1.00 10.68           C  
ATOM   2608  O   ALA A 342      25.793  46.669  74.938  1.00 11.40           O  
ATOM   2609  CB  ALA A 342      28.805  46.089  76.201  1.00 11.89           C  
ATOM   2610  N   SER A 343      27.131  45.246  73.761  1.00 10.14           N  
ATOM   2611  CA  SER A 343      26.449  45.558  72.468  1.00 12.79           C  
ATOM   2612  C   SER A 343      24.943  45.301  72.578  1.00 14.31           C  
ATOM   2613  O   SER A 343      24.117  46.139  72.172  1.00 13.33           O  
ATOM   2614  CB  SER A 343      27.029  44.705  71.380  1.00 13.18           C  
ATOM   2615  OG  SER A 343      26.428  45.079  70.096  1.00 15.55           O  
ATOM   2616  N   GLU A 344      24.572  44.149  73.145  1.00 14.03           N  
ATOM   2617  CA  GLU A 344      23.149  43.829  73.354  1.00 15.97           C  
ATOM   2618  C   GLU A 344      22.456  44.775  74.319  1.00 16.31           C  
ATOM   2619  O   GLU A 344      21.378  45.314  74.034  1.00 15.96           O  
ATOM   2620  CB  GLU A 344      23.046  42.392  73.847  1.00 19.49           C  
ATOM   2621  CG  GLU A 344      23.508  41.469  72.762  1.00 28.92           C  
ATOM   2622  CD  GLU A 344      23.388  39.988  73.068  1.00 34.96           C  
ATOM   2623  OE1 GLU A 344      22.553  39.585  73.928  1.00 37.14           O  
ATOM   2624  OE2 GLU A 344      24.134  39.223  72.398  1.00 37.59           O1-
ATOM   2625  N   GLU A 345      23.079  45.048  75.464  1.00 14.02           N  
ATOM   2626  CA  GLU A 345      22.439  45.924  76.415  1.00 14.71           C  
ATOM   2627  C   GLU A 345      22.245  47.384  75.961  1.00 14.92           C  
ATOM   2628  O   GLU A 345      21.200  47.995  76.242  1.00 15.08           O  
ATOM   2629  CB  GLU A 345      23.265  45.916  77.713  1.00 12.81           C  
ATOM   2630  CG  GLU A 345      22.757  46.853  78.768  1.00 16.63           C  
ATOM   2631  CD  GLU A 345      21.421  46.421  79.347  1.00 20.11           C  
ATOM   2632  OE1 GLU A 345      20.733  47.294  79.921  1.00 22.87           O  
ATOM   2633  OE2 GLU A 345      21.065  45.233  79.222  1.00 21.89           O1-
ATOM   2634  N   TYR A 346      23.268  47.930  75.298  1.00 13.81           N  
ATOM   2635  CA  TYR A 346      23.281  49.337  74.882  1.00 13.42           C  
ATOM   2636  C   TYR A 346      22.886  49.596  73.444  1.00 13.34           C  
ATOM   2637  O   TYR A 346      22.950  50.735  72.995  1.00 13.41           O  
ATOM   2638  CB  TYR A 346      24.672  49.930  75.196  1.00 12.66           C  
ATOM   2639  CG  TYR A 346      24.987  49.797  76.662  1.00 13.12           C  
ATOM   2640  CD1 TYR A 346      24.201  50.439  77.622  1.00 14.30           C  
ATOM   2641  CD2 TYR A 346      26.003  48.948  77.098  1.00 12.54           C  
ATOM   2642  CE1 TYR A 346      24.423  50.209  79.011  1.00 14.57           C  
ATOM   2643  CE2 TYR A 346      26.226  48.732  78.484  1.00 14.93           C  
ATOM   2644  CZ  TYR A 346      25.427  49.360  79.401  1.00 14.81           C  
ATOM   2645  OH  TYR A 346      25.639  49.109  80.752  1.00 15.75           O  
ATOM   2646  N   ASN A 347      22.500  48.522  72.757  1.00 14.01           N  
ATOM   2647  CA  ASN A 347      22.006  48.541  71.385  1.00 15.17           C  
ATOM   2648  C   ASN A 347      22.965  49.113  70.381  1.00 15.61           C  
ATOM   2649  O   ASN A 347      22.617  50.013  69.605  1.00 18.10           O  
ATOM   2650  CB  ASN A 347      20.685  49.311  71.331  1.00 18.72           C  
ATOM   2651  CG  ASN A 347      19.702  48.801  72.319  1.00 22.14           C  
ATOM   2652  ND2 ASN A 347      19.136  49.709  73.123  1.00 23.12           N  
ATOM   2653  OD1 ASN A 347      19.461  47.587  72.393  1.00 25.14           O  
ATOM   2654  N   TRP A 348      24.173  48.582  70.373  1.00 13.98           N  
ATOM   2655  CA  TRP A 348      25.201  49.068  69.482  1.00 13.74           C  
ATOM   2656  C   TRP A 348      25.503  48.258  68.230  1.00 15.22           C  
ATOM   2657  O   TRP A 348      26.227  48.751  67.359  1.00 14.73           O  
ATOM   2658  CB  TRP A 348      26.533  49.225  70.250  1.00 13.23           C  
ATOM   2659  CG  TRP A 348      26.495  50.314  71.274  1.00 12.24           C  
ATOM   2660  CD1 TRP A 348      25.845  51.519  71.202  1.00 12.34           C  
ATOM   2661  CD2 TRP A 348      27.174  50.299  72.515  1.00 11.56           C  
ATOM   2662  CE2 TRP A 348      26.894  51.536  73.162  1.00 12.63           C  
ATOM   2663  CE3 TRP A 348      27.993  49.355  73.156  1.00 12.15           C  
ATOM   2664  NE1 TRP A 348      26.073  52.261  72.338  1.00 12.10           N  
ATOM   2665  CZ2 TRP A 348      27.403  51.862  74.424  1.00 12.26           C  
ATOM   2666  CZ3 TRP A 348      28.497  49.685  74.417  1.00 11.22           C  
ATOM   2667  CH2 TRP A 348      28.196  50.926  75.028  1.00 13.00           C  
ATOM   2668  N   ASP A 349      25.024  47.022  68.159  1.00 14.65           N  
ATOM   2669  CA  ASP A 349      25.325  46.168  67.006  1.00 16.92           C  
ATOM   2670  C   ASP A 349      26.817  46.250  66.650  1.00 16.61           C  
ATOM   2671  O   ASP A 349      27.227  46.550  65.505  1.00 16.24           O  
ATOM   2672  CB  ASP A 349      24.457  46.558  65.798  1.00 19.71           C  
ATOM   2673  CG  ASP A 349      24.426  45.470  64.731  1.00 24.73           C  
ATOM   2674  OD1 ASP A 349      24.683  44.279  65.055  1.00 26.13           O  
ATOM   2675  OD2 ASP A 349      24.122  45.782  63.549  1.00 29.33           O1-
ATOM   2676  N   LEU A 350      27.660  45.928  67.641  1.00 14.77           N  
ATOM   2677  CA  LEU A 350      29.119  46.024  67.434  1.00 13.22           C  
ATOM   2678  C   LEU A 350      29.649  45.031  66.421  1.00 13.82           C  
ATOM   2679  O   LEU A 350      29.095  43.917  66.252  1.00 14.50           O  
ATOM   2680  CB  LEU A 350      29.870  45.812  68.756  1.00 13.13           C  
ATOM   2681  CG  LEU A 350      29.635  46.837  69.873  1.00 12.89           C  
ATOM   2682  CD1 LEU A 350      30.515  46.424  71.095  1.00 13.92           C  
ATOM   2683  CD2 LEU A 350      30.078  48.251  69.399  1.00 12.57           C  
ATOM   2684  N   ASN A 351      30.685  45.451  65.715  1.00 13.26           N  
ATOM   2685  CA  ASN A 351      31.302  44.552  64.752  1.00 14.24           C  
ATOM   2686  C   ASN A 351      32.611  44.115  65.417  1.00 13.58           C  
ATOM   2687  O   ASN A 351      33.600  44.834  65.418  1.00 13.20           O  
ATOM   2688  CB  ASN A 351      31.529  45.283  63.434  1.00 14.55           C  
ATOM   2689  CG  ASN A 351      32.049  44.355  62.363  1.00 15.68           C  
ATOM   2690  ND2 ASN A 351      31.571  44.535  61.131  1.00 20.50           N  
ATOM   2691  OD1 ASN A 351      32.889  43.507  62.634  1.00 15.12           O  
ATOM   2692  N   TYR A 352      32.595  42.917  65.990  1.00 13.03           N  
ATOM   2693  CA  TYR A 352      33.750  42.446  66.749  1.00 14.10           C  
ATOM   2694  C   TYR A 352      35.020  42.272  65.948  1.00 15.00           C  
ATOM   2695  O   TYR A 352      36.100  42.549  66.446  1.00 14.06           O  
ATOM   2696  CB  TYR A 352      33.355  41.141  67.478  1.00 12.64           C  
ATOM   2697  CG  TYR A 352      32.055  41.307  68.201  1.00 13.73           C  
ATOM   2698  CD1 TYR A 352      31.958  42.127  69.357  1.00 13.40           C  
ATOM   2699  CD2 TYR A 352      30.866  40.771  67.683  1.00 13.28           C  
ATOM   2700  CE1 TYR A 352      30.751  42.404  69.925  1.00 13.63           C  
ATOM   2701  CE2 TYR A 352      29.642  41.039  68.262  1.00 14.58           C  
ATOM   2702  CZ  TYR A 352      29.581  41.876  69.389  1.00 14.26           C  
ATOM   2703  OH  TYR A 352      28.345  42.201  69.878  1.00 14.70           O  
ATOM   2704  N   GLY A 353      34.906  41.802  64.697  1.00 14.81           N  
ATOM   2705  CA  GLY A 353      36.089  41.662  63.870  1.00 14.49           C  
ATOM   2706  C   GLY A 353      36.710  43.011  63.524  1.00 13.10           C  
ATOM   2707  O   GLY A 353      37.940  43.173  63.508  1.00 13.81           O  
ATOM   2708  N   GLU A 354      35.868  44.016  63.276  1.00 13.38           N  
ATOM   2709  CA  GLU A 354      36.403  45.355  62.971  1.00 14.21           C  
ATOM   2710  C   GLU A 354      37.075  45.971  64.202  1.00 13.84           C  
ATOM   2711  O   GLU A 354      38.057  46.714  64.064  1.00 14.18           O  
ATOM   2712  CB  GLU A 354      35.321  46.303  62.474  1.00 16.58           C  
ATOM   2713  CG  GLU A 354      34.802  45.912  61.092  1.00 22.03           C  
ATOM   2714  CD  GLU A 354      33.954  47.002  60.461  1.00 29.75           C  
ATOM   2715  OE1 GLU A 354      33.407  47.854  61.217  1.00 32.96           O  
ATOM   2716  OE2 GLU A 354      33.822  47.007  59.193  1.00 34.10           O1-
ATOM   2717  N   ILE A 355      36.562  45.631  65.382  1.00 12.67           N  
ATOM   2718  CA  ILE A 355      37.183  46.137  66.633  1.00 12.78           C  
ATOM   2719  C   ILE A 355      38.570  45.490  66.790  1.00 13.15           C  
ATOM   2720  O   ILE A 355      39.559  46.173  67.076  1.00 13.21           O  
ATOM   2721  CB  ILE A 355      36.282  45.850  67.877  1.00 11.51           C  
ATOM   2722  CG1 ILE A 355      35.074  46.803  67.832  1.00 13.70           C  
ATOM   2723  CG2 ILE A 355      37.082  46.074  69.192  1.00 11.81           C  
ATOM   2724  CD1 ILE A 355      33.938  46.413  68.745  1.00 12.80           C  
ATOM   2725  N   ALA A 356      38.654  44.159  66.598  1.00 12.91           N  
ATOM   2726  CA  ALA A 356      39.950  43.509  66.710  1.00 13.86           C  
ATOM   2727  C   ALA A 356      40.914  44.075  65.676  1.00 13.89           C  
ATOM   2728  O   ALA A 356      42.086  44.212  65.958  1.00 13.71           O  
ATOM   2729  CB  ALA A 356      39.793  41.990  66.493  1.00 14.66           C  
ATOM   2730  N   LYS A 357      40.412  44.368  64.469  1.00 14.33           N  
ATOM   2731  CA  LYS A 357      41.296  44.890  63.436  1.00 14.97           C  
ATOM   2732  C   LYS A 357      41.945  46.210  63.859  1.00 14.59           C  
ATOM   2733  O   LYS A 357      43.124  46.424  63.580  1.00 15.28           O  
ATOM   2734  CB  LYS A 357      40.550  45.137  62.118  1.00 17.77           C  
ATOM   2735  CG  LYS A 357      40.291  43.911  61.309  1.00 23.68           C  
ATOM   2736  CD  LYS A 357      39.558  44.308  59.998  1.00 27.17           C  
ATOM   2737  CE  LYS A 357      39.342  43.099  59.111  1.00 31.12           C  
ATOM   2738  NZ  LYS A 357      38.742  43.495  57.787  1.00 34.06           N1+
ATOM   2739  N   ILE A 358      41.213  47.092  64.545  1.00 14.08           N  
ATOM   2740  CA  ILE A 358      41.854  48.361  64.885  1.00 14.78           C  
ATOM   2741  C   ILE A 358      42.780  48.238  66.104  1.00 15.60           C  
ATOM   2742  O   ILE A 358      43.491  49.186  66.423  1.00 14.81           O  
ATOM   2743  CB  ILE A 358      40.838  49.511  65.125  1.00 16.07           C  
ATOM   2744  CG1 ILE A 358      40.099  49.307  66.434  1.00 15.15           C  
ATOM   2745  CG2 ILE A 358      39.897  49.632  63.922  1.00 14.47           C  
ATOM   2746  CD1 ILE A 358      39.170  50.501  66.795  1.00 17.79           C  
ATOM   2747  N   PHE A 359      42.776  47.071  66.758  1.00 15.34           N  
ATOM   2748  CA  PHE A 359      43.705  46.835  67.888  1.00 16.63           C  
ATOM   2749  C   PHE A 359      45.011  46.188  67.383  1.00 17.70           C  
ATOM   2750  O   PHE A 359      45.901  45.853  68.184  1.00 16.82           O  
ATOM   2751  CB  PHE A 359      43.105  45.876  68.947  1.00 18.11           C  
ATOM   2752  CG  PHE A 359      41.951  46.450  69.743  1.00 19.89           C  
ATOM   2753  CD1 PHE A 359      41.731  47.803  69.797  1.00 20.79           C  
ATOM   2754  CD2 PHE A 359      41.121  45.589  70.463  1.00 21.89           C  
ATOM   2755  CE1 PHE A 359      40.678  48.332  70.578  1.00 21.09           C  
ATOM   2756  CE2 PHE A 359      40.052  46.101  71.261  1.00 23.59           C  
ATOM   2757  CZ  PHE A 359      39.861  47.482  71.294  1.00 21.25           C  
ATOM   2758  N   ARG A 360      45.135  45.954  66.076  1.00 16.75           N  
ATOM   2759  CA  ARG A 360      46.334  45.337  65.527  1.00 17.59           C  
ATOM   2760  C   ARG A 360      47.556  46.256  65.534  1.00 17.93           C  
ATOM   2761  O   ARG A 360      48.665  45.765  65.519  1.00 19.52           O  
ATOM   2762  CB  ARG A 360      46.086  44.849  64.100  1.00 18.02           C  
ATOM   2763  CG  ARG A 360      45.092  43.727  64.013  1.00 16.00           C  
ATOM   2764  CD  ARG A 360      44.855  43.277  62.544  1.00 17.18           C  
ATOM   2765  NE  ARG A 360      44.330  44.406  61.749  1.00 18.77           N  
ATOM   2766  CZ  ARG A 360      44.162  44.385  60.430  1.00 20.41           C  
ATOM   2767  NH1 ARG A 360      44.457  43.305  59.743  1.00 21.96           N1+
ATOM   2768  NH2 ARG A 360      43.713  45.450  59.787  1.00 20.58           N  
ATOM   2769  N   ALA A 361      47.354  47.569  65.618  1.00 17.49           N  
ATOM   2770  CA  ALA A 361      48.462  48.539  65.639  1.00 16.52           C  
ATOM   2771  C   ALA A 361      48.017  49.760  66.447  1.00 17.11           C  
ATOM   2772  O   ALA A 361      46.840  49.845  66.831  1.00 16.81           O  
ATOM   2773  CB  ALA A 361      48.852  48.967  64.146  1.00 16.68           C  
ATOM   2774  N   GLY A 362      48.948  50.670  66.727  1.00 16.81           N  
ATOM   2775  CA  GLY A 362      48.611  51.890  67.467  1.00 17.85           C  
ATOM   2776  C   GLY A 362      48.363  51.747  68.972  1.00 18.13           C  
ATOM   2777  O   GLY A 362      49.038  52.377  69.753  1.00 18.38           O  
ATOM   2778  N   CYS A 363      47.450  50.867  69.356  1.00 16.54           N  
ATOM   2779  CA  CYS A 363      47.095  50.734  70.789  1.00 16.85           C  
ATOM   2780  C   CYS A 363      48.150  49.975  71.600  1.00 16.81           C  
ATOM   2781  O   CYS A 363      49.085  49.370  71.049  1.00 16.26           O  
ATOM   2782  CB  CYS A 363      45.736  50.027  70.909  1.00 16.94           C  
ATOM   2783  SG  CYS A 363      45.793  48.277  70.364  1.00 16.51           S  
ATOM   2784  N   ILE A 364      47.992  50.005  72.926  1.00 14.35           N  
ATOM   2785  CA  ILE A 364      48.960  49.343  73.792  1.00 15.84           C  
ATOM   2786  C   ILE A 364      48.945  47.833  73.704  1.00 15.80           C  
ATOM   2787  O   ILE A 364      49.997  47.182  73.850  1.00 16.47           O  
ATOM   2788  CB  ILE A 364      48.726  49.809  75.253  1.00 15.65           C  
ATOM   2789  CG1 ILE A 364      48.819  51.336  75.323  1.00 16.74           C  
ATOM   2790  CG2 ILE A 364      49.799  49.213  76.199  1.00 14.55           C  
ATOM   2791  CD1 ILE A 364      50.137  51.937  74.738  1.00 15.62           C  
ATOM   2792  N   ILE A 365      47.773  47.241  73.491  1.00 16.10           N  
ATOM   2793  CA  ILE A 365      47.699  45.781  73.398  1.00 15.32           C  
ATOM   2794  C   ILE A 365      48.059  45.232  72.014  1.00 14.75           C  
ATOM   2795  O   ILE A 365      47.967  44.045  71.792  1.00 16.35           O  
ATOM   2796  CB  ILE A 365      46.305  45.243  73.808  1.00 15.01           C  
ATOM   2797  CG1 ILE A 365      45.223  45.644  72.809  1.00 15.13           C  
ATOM   2798  CG2 ILE A 365      45.961  45.758  75.237  1.00 14.50           C  
ATOM   2799  CD1 ILE A 365      43.837  45.150  73.204  1.00 15.83           C  
ATOM   2800  N   ARG A 366      48.536  46.085  71.114  1.00 15.72           N  
ATOM   2801  CA  ARG A 366      48.854  45.593  69.764  1.00 16.45           C  
ATOM   2802  C   ARG A 366      49.753  44.378  69.768  1.00 18.25           C  
ATOM   2803  O   ARG A 366      50.735  44.297  70.543  1.00 17.38           O  
ATOM   2804  CB  ARG A 366      49.481  46.707  68.935  1.00 16.21           C  
ATOM   2805  CG  ARG A 366      50.805  47.232  69.401  1.00 16.99           C  
ATOM   2806  CD  ARG A 366      51.073  48.480  68.561  1.00 17.67           C  
ATOM   2807  NE  ARG A 366      52.397  49.053  68.754  1.00 18.17           N  
ATOM   2808  CZ  ARG A 366      52.651  50.118  69.509  1.00 18.38           C  
ATOM   2809  NH1 ARG A 366      51.668  50.719  70.182  1.00 18.48           N1+
ATOM   2810  NH2 ARG A 366      53.881  50.648  69.515  1.00 21.05           N  
ATOM   2811  N   ALA A 367      49.413  43.441  68.872  1.00 17.61           N  
ATOM   2812  CA  ALA A 367      50.152  42.201  68.790  1.00 17.70           C  
ATOM   2813  C   ALA A 367      49.662  41.454  67.571  1.00 19.99           C  
ATOM   2814  O   ALA A 367      48.538  41.681  67.090  1.00 17.45           O  
ATOM   2815  CB  ALA A 367      49.868  41.354  70.049  1.00 19.50           C  
ATOM   2816  N   GLN A 368      50.477  40.540  67.079  1.00 20.35           N  
ATOM   2817  CA  GLN A 368      50.021  39.750  65.927  1.00 21.53           C  
ATOM   2818  C   GLN A 368      48.850  38.901  66.370  1.00 20.02           C  
ATOM   2819  O   GLN A 368      48.042  38.439  65.565  1.00 20.66           O  
ATOM   2820  CB  GLN A 368      51.155  38.875  65.371  1.00 25.65           C  
ATOM   2821  CG  GLN A 368      51.820  37.876  66.317  1.00 32.19           C  
ATOM   2822  CD  GLN A 368      52.644  36.817  65.527  1.00 34.64           C  
ATOM   2823  NE2 GLN A 368      53.958  36.988  65.479  1.00 36.51           N  
ATOM   2824  OE1 GLN A 368      52.079  35.887  64.950  1.00 37.21           O  
ATOM   2825  N   PHE A 369      48.753  38.688  67.682  1.00 17.94           N  
ATOM   2826  CA  PHE A 369      47.647  37.948  68.260  1.00 16.48           C  
ATOM   2827  C   PHE A 369      46.264  38.499  67.804  1.00 16.32           C  
ATOM   2828  O   PHE A 369      45.294  37.750  67.616  1.00 15.90           O  
ATOM   2829  CB  PHE A 369      47.783  38.064  69.793  1.00 17.37           C  
ATOM   2830  CG  PHE A 369      46.739  37.338  70.551  1.00 17.62           C  
ATOM   2831  CD1 PHE A 369      46.712  35.943  70.575  1.00 18.41           C  
ATOM   2832  CD2 PHE A 369      45.809  38.047  71.315  1.00 16.71           C  
ATOM   2833  CE1 PHE A 369      45.796  35.262  71.341  1.00 20.32           C  
ATOM   2834  CE2 PHE A 369      44.875  37.362  72.095  1.00 18.35           C  
ATOM   2835  CZ  PHE A 369      44.869  35.967  72.117  1.00 18.36           C  
ATOM   2836  N   LEU A 370      46.168  39.820  67.640  1.00 15.91           N  
ATOM   2837  CA  LEU A 370      44.904  40.405  67.242  1.00 15.18           C  
ATOM   2838  C   LEU A 370      44.494  39.976  65.868  1.00 15.53           C  
ATOM   2839  O   LEU A 370      43.327  40.042  65.576  1.00 15.89           O  
ATOM   2840  CB  LEU A 370      44.925  41.946  67.343  1.00 13.71           C  
ATOM   2841  CG  LEU A 370      44.582  42.550  68.706  1.00 15.19           C  
ATOM   2842  CD1 LEU A 370      43.144  42.140  69.069  1.00 15.36           C  
ATOM   2843  CD2 LEU A 370      45.597  42.089  69.781  1.00 16.03           C  
ATOM   2844  N   GLN A 371      45.443  39.579  65.032  1.00 16.76           N  
ATOM   2845  CA  GLN A 371      45.050  39.066  63.718  1.00 17.63           C  
ATOM   2846  C   GLN A 371      44.344  37.703  63.865  1.00 18.67           C  
ATOM   2847  O   GLN A 371      43.419  37.398  63.107  1.00 17.93           O  
ATOM   2848  CB  GLN A 371      46.265  38.898  62.812  1.00 18.67           C  
ATOM   2849  CG  GLN A 371      45.810  38.435  61.400  1.00 18.83           C  
ATOM   2850  CD  GLN A 371      45.002  39.510  60.697  1.00 18.21           C  
ATOM   2851  NE2 GLN A 371      43.816  39.176  60.189  1.00 18.41           N  
ATOM   2852  OE1 GLN A 371      45.463  40.642  60.620  1.00 21.13           O  
ATOM   2853  N   LYS A 372      44.772  36.873  64.832  1.00 18.28           N  
ATOM   2854  CA  LYS A 372      44.109  35.583  65.026  1.00 18.66           C  
ATOM   2855  C   LYS A 372      42.678  35.843  65.469  1.00 17.04           C  
ATOM   2856  O   LYS A 372      41.757  35.127  65.096  1.00 18.40           O  
ATOM   2857  CB  LYS A 372      44.812  34.733  66.101  1.00 18.89           C  
ATOM   2858  CG  LYS A 372      46.335  34.553  65.938  1.00 24.35           C  
ATOM   2859  CD  LYS A 372      46.714  33.759  64.711  1.00 26.93           C  
ATOM   2860  CE  LYS A 372      48.201  33.242  64.845  1.00 29.82           C  
ATOM   2861  NZ  LYS A 372      49.277  34.257  65.194  1.00 30.93           N1+
ATOM   2862  N   ILE A 373      42.468  36.850  66.334  1.00 17.54           N  
ATOM   2863  CA  ILE A 373      41.090  37.153  66.724  1.00 16.41           C  
ATOM   2864  C   ILE A 373      40.284  37.688  65.544  1.00 16.92           C  
ATOM   2865  O   ILE A 373      39.112  37.304  65.340  1.00 17.89           O  
ATOM   2866  CB  ILE A 373      41.062  38.176  67.879  1.00 16.08           C  
ATOM   2867  CG1 ILE A 373      41.674  37.487  69.092  1.00 17.52           C  
ATOM   2868  CG2 ILE A 373      39.625  38.617  68.168  1.00 16.79           C  
ATOM   2869  CD1 ILE A 373      41.722  38.339  70.329  1.00 18.19           C  
ATOM   2870  N   THR A 374      40.900  38.601  64.787  1.00 16.02           N  
ATOM   2871  CA  THR A 374      40.232  39.146  63.586  1.00 17.60           C  
ATOM   2872  C   THR A 374      39.799  37.982  62.701  1.00 18.84           C  
ATOM   2873  O   THR A 374      38.667  37.938  62.266  1.00 19.78           O  
ATOM   2874  CB  THR A 374      41.187  40.023  62.783  1.00 18.28           C  
ATOM   2875  CG2 THR A 374      40.542  40.467  61.467  1.00 20.11           C  
ATOM   2876  OG1 THR A 374      41.546  41.167  63.574  1.00 17.15           O  
ATOM   2877  N   ASP A 375      40.709  37.047  62.451  1.00 19.57           N  
ATOM   2878  CA  ASP A 375      40.389  35.870  61.630  1.00 20.50           C  
ATOM   2879  C   ASP A 375      39.219  35.044  62.165  1.00 22.28           C  
ATOM   2880  O   ASP A 375      38.343  34.580  61.413  1.00 22.05           O  
ATOM   2881  CB  ASP A 375      41.595  34.926  61.514  1.00 22.55           C  
ATOM   2882  CG  ASP A 375      42.800  35.535  60.771  1.00 25.18           C  
ATOM   2883  OD1 ASP A 375      42.658  36.520  59.985  1.00 26.58           O  
ATOM   2884  OD2 ASP A 375      43.910  34.985  60.988  1.00 27.18           O1-
ATOM   2885  N   ALA A 376      39.180  34.838  63.479  1.00 20.44           N  
ATOM   2886  CA  ALA A 376      38.123  34.033  64.047  1.00 20.17           C  
ATOM   2887  C   ALA A 376      36.803  34.759  63.905  1.00 20.93           C  
ATOM   2888  O   ALA A 376      35.784  34.147  63.628  1.00 22.21           O  
ATOM   2889  CB  ALA A 376      38.417  33.760  65.521  1.00 19.46           C  
ATOM   2890  N   CYS A 377      36.807  36.069  64.076  1.00 22.29           N  
ATOM   2891  CA  CYS A 377      35.566  36.808  63.974  1.00 24.02           C  
ATOM   2892  C   CYS A 377      35.094  36.837  62.523  1.00 26.41           C  
ATOM   2893  O   CYS A 377      33.896  36.813  62.260  1.00 27.98           O  
ATOM   2894  CB  CYS A 377      35.760  38.233  64.516  1.00 24.38           C  
ATOM   2895  SG  CYS A 377      35.886  38.278  66.334  1.00 23.29           S  
ATOM   2896  N   ALA A 378      36.040  36.894  61.591  1.00 27.64           N  
ATOM   2897  CA  ALA A 378      35.699  36.928  60.159  1.00 29.44           C  
ATOM   2898  C   ALA A 378      34.984  35.658  59.759  1.00 30.35           C  
ATOM   2899  O   ALA A 378      34.006  35.703  59.009  1.00 30.93           O  
ATOM   2900  CB  ALA A 378      36.991  37.093  59.289  1.00 28.74           C  
ATOM   2901  N   GLU A 379      35.479  34.515  60.230  1.00 30.73           N  
ATOM   2902  CA  GLU A 379      34.850  33.271  59.871  1.00 32.70           C  
ATOM   2903  C   GLU A 379      33.512  33.037  60.591  1.00 32.89           C  
ATOM   2904  O   GLU A 379      32.647  32.327  60.069  1.00 32.09           O  
ATOM   2905  CB  GLU A 379      35.815  32.093  60.087  1.00 35.05           C  
ATOM   2906  CG  GLU A 379      36.577  32.048  61.416  1.00 39.73           C  
ATOM   2907  CD  GLU A 379      37.348  30.715  61.622  1.00 42.63           C  
ATOM   2908  OE1 GLU A 379      38.002  30.527  62.680  1.00 40.99           O  
ATOM   2909  OE2 GLU A 379      37.285  29.847  60.719  1.00 45.06           O1-
ATOM   2910  N   ASN A 380      33.324  33.672  61.751  1.00 31.69           N  
ATOM   2911  CA  ASN A 380      32.101  33.491  62.550  1.00 30.71           C  
ATOM   2912  C   ASN A 380      31.816  34.777  63.319  1.00 30.83           C  
ATOM   2913  O   ASN A 380      32.102  34.858  64.521  1.00 31.02           O  
ATOM   2914  CB  ASN A 380      32.323  32.328  63.529  1.00 31.94           C  
ATOM   2915  CG  ASN A 380      31.032  31.843  64.177  1.00 33.49           C  
ATOM   2916  ND2 ASN A 380      31.092  30.653  64.778  1.00 35.03           N  
ATOM   2917  OD1 ASN A 380      30.001  32.526  64.163  1.00 34.32           O  
ATOM   2918  N   PRO A 381      31.241  35.797  62.647  1.00 29.28           N  
ATOM   2919  CA  PRO A 381      30.913  37.112  63.235  1.00 29.33           C  
ATOM   2920  C   PRO A 381      30.182  37.163  64.573  1.00 30.07           C  
ATOM   2921  O   PRO A 381      30.363  38.121  65.347  1.00 31.46           O  
ATOM   2922  CB  PRO A 381      30.093  37.799  62.146  1.00 28.79           C  
ATOM   2923  CG  PRO A 381      30.640  37.177  60.860  1.00 29.04           C  
ATOM   2924  CD  PRO A 381      30.790  35.720  61.235  1.00 28.98           C  
ATOM   2925  N   GLN A 382      29.330  36.185  64.836  1.00 29.55           N  
ATOM   2926  CA  GLN A 382      28.598  36.206  66.101  1.00 29.60           C  
ATOM   2927  C   GLN A 382      29.068  35.057  67.005  1.00 27.38           C  
ATOM   2928  O   GLN A 382      28.333  34.560  67.861  1.00 27.94           O  
ATOM   2929  CB  GLN A 382      27.083  36.155  65.840  1.00 31.73           C  
ATOM   2930  CG  GLN A 382      26.583  37.333  64.955  1.00 33.18           C  
ATOM   2931  CD  GLN A 382      26.757  38.725  65.612  1.00 34.88           C  
ATOM   2932  NE2 GLN A 382      26.635  38.777  66.932  1.00 33.50           N  
ATOM   2933  OE1 GLN A 382      26.982  39.745  64.919  1.00 37.24           O  
ATOM   2934  N   ILE A 383      30.321  34.660  66.834  1.00 25.56           N  
ATOM   2935  CA  ILE A 383      30.860  33.580  67.648  1.00 24.73           C  
ATOM   2936  C   ILE A 383      30.589  33.961  69.099  1.00 23.20           C  
ATOM   2937  O   ILE A 383      30.818  35.110  69.499  1.00 24.32           O  
ATOM   2938  CB  ILE A 383      32.387  33.368  67.362  1.00 24.42           C  
ATOM   2939  CG1 ILE A 383      32.876  32.098  68.043  1.00 25.41           C  
ATOM   2940  CG2 ILE A 383      33.184  34.597  67.751  1.00 24.85           C  
ATOM   2941  CD1 ILE A 383      34.297  31.710  67.672  1.00 26.82           C  
ATOM   2942  N   ALA A 384      30.093  33.010  69.880  1.00 23.15           N  
ATOM   2943  CA  ALA A 384      29.738  33.289  71.287  1.00 22.89           C  
ATOM   2944  C   ALA A 384      30.936  33.428  72.188  1.00 21.85           C  
ATOM   2945  O   ALA A 384      30.912  34.219  73.141  1.00 22.85           O  
ATOM   2946  CB  ALA A 384      28.818  32.193  71.836  1.00 21.65           C  
ATOM   2947  N   ASN A 385      31.992  32.693  71.870  1.00 18.60           N  
ATOM   2948  CA  ASN A 385      33.187  32.741  72.701  1.00 17.24           C  
ATOM   2949  C   ASN A 385      34.375  32.298  71.852  1.00 16.45           C  
ATOM   2950  O   ASN A 385      34.305  31.255  71.169  1.00 15.90           O  
ATOM   2951  CB  ASN A 385      32.976  31.775  73.896  1.00 15.91           C  
ATOM   2952  CG  ASN A 385      34.087  31.883  74.942  1.00 14.96           C  
ATOM   2953  ND2 ASN A 385      33.732  32.352  76.136  1.00 16.00           N  
ATOM   2954  OD1 ASN A 385      35.229  31.579  74.674  1.00 14.98           O  
ATOM   2955  N   LEU A 386      35.448  33.066  71.903  1.00 14.83           N  
ATOM   2956  CA  LEU A 386      36.638  32.788  71.129  1.00 14.93           C  
ATOM   2957  C   LEU A 386      37.257  31.432  71.372  1.00 15.04           C  
ATOM   2958  O   LEU A 386      37.917  30.913  70.500  1.00 15.17           O  
ATOM   2959  CB  LEU A 386      37.685  33.897  71.342  1.00 15.30           C  
ATOM   2960  CG  LEU A 386      37.251  35.248  70.724  1.00 17.66           C  
ATOM   2961  CD1 LEU A 386      38.174  36.341  71.209  1.00 19.39           C  
ATOM   2962  CD2 LEU A 386      37.284  35.150  69.167  1.00 18.79           C  
ATOM   2963  N   LEU A 387      37.043  30.852  72.553  1.00 14.13           N  
ATOM   2964  CA  LEU A 387      37.637  29.541  72.837  1.00 15.11           C  
ATOM   2965  C   LEU A 387      37.137  28.491  71.842  1.00 16.46           C  
ATOM   2966  O   LEU A 387      37.789  27.464  71.656  1.00 18.15           O  
ATOM   2967  CB  LEU A 387      37.262  29.058  74.265  1.00 15.69           C  
ATOM   2968  CG  LEU A 387      37.980  29.781  75.417  1.00 17.04           C  
ATOM   2969  CD1 LEU A 387      37.402  29.318  76.768  1.00 17.15           C  
ATOM   2970  CD2 LEU A 387      39.460  29.491  75.320  1.00 18.96           C  
ATOM   2971  N   LEU A 388      35.977  28.742  71.233  1.00 16.07           N  
ATOM   2972  CA  LEU A 388      35.395  27.771  70.316  1.00 17.25           C  
ATOM   2973  C   LEU A 388      35.992  27.885  68.933  1.00 19.24           C  
ATOM   2974  O   LEU A 388      35.801  26.960  68.134  1.00 19.01           O  
ATOM   2975  CB  LEU A 388      33.896  27.996  70.174  1.00 19.29           C  
ATOM   2976  CG  LEU A 388      33.057  27.991  71.446  1.00 22.65           C  
ATOM   2977  CD1 LEU A 388      31.637  28.437  71.126  1.00 25.12           C  
ATOM   2978  CD2 LEU A 388      33.112  26.631  72.081  1.00 21.94           C  
ATOM   2979  N   ALA A 389      36.707  28.965  68.647  1.00 18.20           N  
ATOM   2980  CA  ALA A 389      37.282  29.124  67.277  1.00 18.70           C  
ATOM   2981  C   ALA A 389      38.345  28.061  67.107  1.00 18.03           C  
ATOM   2982  O   ALA A 389      39.159  27.810  68.001  1.00 17.22           O  
ATOM   2983  CB  ALA A 389      37.868  30.528  67.103  1.00 17.65           C  
ATOM   2984  N   PRO A 390      38.422  27.442  65.921  1.00 19.23           N  
ATOM   2985  CA  PRO A 390      39.415  26.386  65.713  1.00 18.11           C  
ATOM   2986  C   PRO A 390      40.832  26.645  66.174  1.00 17.38           C  
ATOM   2987  O   PRO A 390      41.452  25.783  66.795  1.00 18.19           O  
ATOM   2988  CB  PRO A 390      39.322  26.121  64.187  1.00 18.93           C  
ATOM   2989  CG  PRO A 390      37.872  26.419  63.905  1.00 19.76           C  
ATOM   2990  CD  PRO A 390      37.606  27.677  64.716  1.00 19.74           C  
ATOM   2991  N   TYR A 391      41.389  27.810  65.840  1.00 17.01           N  
ATOM   2992  CA  TYR A 391      42.763  28.124  66.230  1.00 16.68           C  
ATOM   2993  C   TYR A 391      42.913  28.134  67.759  1.00 17.42           C  
ATOM   2994  O   TYR A 391      43.869  27.605  68.285  1.00 16.62           O  
ATOM   2995  CB  TYR A 391      43.178  29.499  65.702  1.00 17.09           C  
ATOM   2996  CG  TYR A 391      44.523  29.954  66.247  1.00 17.04           C  
ATOM   2997  CD1 TYR A 391      45.701  29.426  65.762  1.00 17.56           C  
ATOM   2998  CD2 TYR A 391      44.611  30.906  67.277  1.00 16.25           C  
ATOM   2999  CE1 TYR A 391      46.928  29.823  66.243  1.00 19.14           C  
ATOM   3000  CE2 TYR A 391      45.823  31.297  67.778  1.00 16.51           C  
ATOM   3001  CZ  TYR A 391      46.990  30.769  67.270  1.00 17.92           C  
ATOM   3002  OH  TYR A 391      48.207  31.179  67.735  1.00 18.27           O  
ATOM   3003  N   PHE A 392      41.961  28.764  68.442  1.00 16.62           N  
ATOM   3004  CA  PHE A 392      42.069  28.863  69.886  1.00 16.75           C  
ATOM   3005  C   PHE A 392      41.815  27.544  70.577  1.00 16.79           C  
ATOM   3006  O   PHE A 392      42.472  27.230  71.589  1.00 14.72           O  
ATOM   3007  CB  PHE A 392      41.138  29.991  70.401  1.00 15.34           C  
ATOM   3008  CG  PHE A 392      41.539  31.357  69.899  1.00 16.14           C  
ATOM   3009  CD1 PHE A 392      42.778  31.892  70.223  1.00 15.74           C  
ATOM   3010  CD2 PHE A 392      40.697  32.076  69.059  1.00 18.83           C  
ATOM   3011  CE1 PHE A 392      43.195  33.138  69.709  1.00 17.04           C  
ATOM   3012  CE2 PHE A 392      41.087  33.335  68.529  1.00 18.47           C  
ATOM   3013  CZ  PHE A 392      42.345  33.867  68.853  1.00 17.85           C  
ATOM   3014  N   LYS A 393      40.879  26.764  70.041  1.00 16.47           N  
ATOM   3015  CA  LYS A 393      40.581  25.457  70.609  1.00 18.02           C  
ATOM   3016  C   LYS A 393      41.840  24.586  70.515  1.00 18.01           C  
ATOM   3017  O   LYS A 393      42.172  23.824  71.439  1.00 16.81           O  
ATOM   3018  CB  LYS A 393      39.403  24.848  69.839  1.00 18.45           C  
ATOM   3019  CG  LYS A 393      38.929  23.517  70.346  1.00 22.11           C  
ATOM   3020  CD  LYS A 393      37.548  23.253  69.741  1.00 25.39           C  
ATOM   3021  CE  LYS A 393      37.571  23.356  68.213  1.00 27.37           C  
ATOM   3022  NZ  LYS A 393      36.375  22.672  67.566  1.00 29.99           N1+
ATOM   3023  N   GLN A 394      42.566  24.692  69.397  1.00 17.90           N  
ATOM   3024  CA  GLN A 394      43.782  23.908  69.223  1.00 17.73           C  
ATOM   3025  C   GLN A 394      44.883  24.356  70.188  1.00 17.47           C  
ATOM   3026  O   GLN A 394      45.632  23.523  70.737  1.00 17.37           O  
ATOM   3027  CB  GLN A 394      44.236  23.998  67.756  1.00 20.08           C  
ATOM   3028  CG  GLN A 394      45.482  23.214  67.473  1.00 27.33           C  
ATOM   3029  CD  GLN A 394      45.265  21.715  67.615  1.00 32.92           C  
ATOM   3030  NE2 GLN A 394      46.133  21.050  68.405  1.00 35.00           N  
ATOM   3031  OE1 GLN A 394      44.323  21.147  67.013  1.00 38.05           O  
ATOM   3032  N   ILE A 395      44.994  25.674  70.427  1.00 15.21           N  
ATOM   3033  CA  ILE A 395      46.018  26.136  71.358  1.00 14.52           C  
ATOM   3034  C   ILE A 395      45.619  25.602  72.741  1.00 14.44           C  
ATOM   3035  O   ILE A 395      46.479  25.152  73.474  1.00 15.35           O  
ATOM   3036  CB  ILE A 395      46.101  27.678  71.429  1.00 15.54           C  
ATOM   3037  CG1 ILE A 395      46.642  28.217  70.070  1.00 15.70           C  
ATOM   3038  CG2 ILE A 395      47.089  28.102  72.500  1.00 15.71           C  
ATOM   3039  CD1 ILE A 395      48.061  27.742  69.762  1.00 18.85           C  
ATOM   3040  N   ALA A 396      44.344  25.670  73.097  1.00 14.50           N  
ATOM   3041  CA  ALA A 396      43.965  25.159  74.443  1.00 13.80           C  
ATOM   3042  C   ALA A 396      44.277  23.680  74.535  1.00 15.49           C  
ATOM   3043  O   ALA A 396      44.773  23.192  75.545  1.00 15.13           O  
ATOM   3044  CB  ALA A 396      42.466  25.395  74.691  1.00 14.85           C  
ATOM   3045  N   ASP A 397      44.015  22.943  73.455  1.00 14.57           N  
ATOM   3046  CA  ASP A 397      44.309  21.495  73.474  1.00 15.09           C  
ATOM   3047  C   ASP A 397      45.787  21.259  73.784  1.00 15.92           C  
ATOM   3048  O   ASP A 397      46.178  20.385  74.610  1.00 16.47           O  
ATOM   3049  CB  ASP A 397      44.093  20.886  72.074  1.00 16.30           C  
ATOM   3050  CG  ASP A 397      42.659  20.678  71.690  1.00 19.04           C  
ATOM   3051  OD1 ASP A 397      42.450  20.387  70.465  1.00 20.65           O  
ATOM   3052  OD2 ASP A 397      41.711  20.756  72.534  1.00 19.85           O1-
ATOM   3053  N   ASP A 398      46.635  22.049  73.140  1.00 15.32           N  
ATOM   3054  CA  ASP A 398      48.067  21.803  73.267  1.00 15.10           C  
ATOM   3055  C   ASP A 398      48.801  22.423  74.425  1.00 14.72           C  
ATOM   3056  O   ASP A 398      49.828  21.908  74.873  1.00 14.76           O  
ATOM   3057  CB  ASP A 398      48.806  22.260  71.983  1.00 18.73           C  
ATOM   3058  CG  ASP A 398      48.474  21.392  70.750  1.00 25.09           C  
ATOM   3059  OD1 ASP A 398      48.218  20.182  70.923  1.00 27.78           O  
ATOM   3060  OD2 ASP A 398      48.484  21.938  69.616  1.00 28.60           O1-
ATOM   3061  N   TYR A 399      48.269  23.546  74.916  1.00 13.35           N  
ATOM   3062  CA  TYR A 399      48.966  24.321  75.943  1.00 12.77           C  
ATOM   3063  C   TYR A 399      48.345  24.223  77.344  1.00 11.97           C  
ATOM   3064  O   TYR A 399      48.983  24.670  78.299  1.00 12.79           O  
ATOM   3065  CB  TYR A 399      48.939  25.805  75.523  1.00 12.00           C  
ATOM   3066  CG  TYR A 399      49.933  26.176  74.419  1.00 14.64           C  
ATOM   3067  CD1 TYR A 399      50.578  25.175  73.650  1.00 16.25           C  
ATOM   3068  CD2 TYR A 399      50.187  27.514  74.118  1.00 14.80           C  
ATOM   3069  CE1 TYR A 399      51.452  25.551  72.597  1.00 15.59           C  
ATOM   3070  CE2 TYR A 399      51.030  27.883  73.091  1.00 16.09           C  
ATOM   3071  CZ  TYR A 399      51.662  26.889  72.331  1.00 17.40           C  
ATOM   3072  OH  TYR A 399      52.503  27.261  71.283  1.00 17.36           O  
ATOM   3073  N   GLN A 400      47.165  23.633  77.461  1.00 11.64           N  
ATOM   3074  CA  GLN A 400      46.560  23.611  78.792  1.00 10.62           C  
ATOM   3075  C   GLN A 400      47.345  22.837  79.824  1.00 13.09           C  
ATOM   3076  O   GLN A 400      47.356  23.188  81.003  1.00 11.98           O  
ATOM   3077  CB  GLN A 400      45.112  23.124  78.728  1.00 12.43           C  
ATOM   3078  CG  GLN A 400      44.965  21.603  78.418  1.00 11.24           C  
ATOM   3079  CD  GLN A 400      43.516  21.272  78.324  1.00 13.21           C  
ATOM   3080  NE2 GLN A 400      42.920  20.979  79.456  1.00 11.73           N  
ATOM   3081  OE1 GLN A 400      42.897  21.298  77.231  1.00 16.90           O  
ATOM   3082  N   GLN A 401      48.030  21.765  79.428  1.00 12.19           N  
ATOM   3083  CA  GLN A 401      48.758  21.039  80.484  1.00 12.00           C  
ATOM   3084  C   GLN A 401      49.913  21.857  81.036  1.00 11.92           C  
ATOM   3085  O   GLN A 401      50.213  21.818  82.258  1.00 11.31           O  
ATOM   3086  CB  GLN A 401      49.212  19.663  79.940  1.00 11.66           C  
ATOM   3087  CG  GLN A 401      49.874  18.804  81.042  1.00 12.63           C  
ATOM   3088  CD  GLN A 401      48.919  18.481  82.167  1.00 12.18           C  
ATOM   3089  NE2 GLN A 401      49.364  18.729  83.413  1.00 14.41           N  
ATOM   3090  OE1 GLN A 401      47.798  18.000  81.935  1.00 15.98           O  
ATOM   3091  N   ALA A 402      50.585  22.636  80.171  1.00 11.74           N  
ATOM   3092  CA  ALA A 402      51.639  23.519  80.665  1.00 12.23           C  
ATOM   3093  C   ALA A 402      51.028  24.524  81.658  1.00 11.69           C  
ATOM   3094  O   ALA A 402      51.617  24.807  82.698  1.00 12.12           O  
ATOM   3095  CB  ALA A 402      52.268  24.318  79.508  1.00 12.93           C  
ATOM   3096  N   LEU A 403      49.882  25.077  81.312  1.00 10.40           N  
ATOM   3097  CA  LEU A 403      49.253  26.068  82.229  1.00 10.52           C  
ATOM   3098  C   LEU A 403      48.947  25.365  83.576  1.00 11.36           C  
ATOM   3099  O   LEU A 403      49.217  25.893  84.662  1.00 11.87           O  
ATOM   3100  CB  LEU A 403      47.950  26.599  81.607  1.00 10.79           C  
ATOM   3101  CG  LEU A 403      47.096  27.500  82.546  1.00 10.86           C  
ATOM   3102  CD1 LEU A 403      47.831  28.790  82.955  1.00  9.63           C  
ATOM   3103  CD2 LEU A 403      45.842  27.862  81.820  1.00 10.01           C  
ATOM   3104  N   ARG A 404      48.394  24.171  83.503  1.00 11.17           N  
ATOM   3105  CA  ARG A 404      48.101  23.452  84.744  1.00 10.64           C  
ATOM   3106  C   ARG A 404      49.363  23.192  85.553  1.00 11.97           C  
ATOM   3107  O   ARG A 404      49.367  23.347  86.779  1.00 11.49           O  
ATOM   3108  CB  ARG A 404      47.401  22.128  84.420  1.00  9.49           C  
ATOM   3109  CG  ARG A 404      46.052  22.330  83.760  1.00 10.60           C  
ATOM   3110  CD  ARG A 404      45.384  20.989  83.398  1.00 11.06           C  
ATOM   3111  NE  ARG A 404      44.264  21.197  82.486  1.00 11.01           N  
ATOM   3112  CZ  ARG A 404      43.066  21.675  82.847  1.00 13.36           C  
ATOM   3113  NH1 ARG A 404      42.812  21.995  84.126  1.00 10.21           N1+
ATOM   3114  NH2 ARG A 404      42.125  21.872  81.936  1.00 12.13           N  
ATOM   3115  N   ASP A 405      50.445  22.757  84.885  1.00  9.98           N  
ATOM   3116  CA  ASP A 405      51.695  22.525  85.595  1.00 11.37           C  
ATOM   3117  C   ASP A 405      52.236  23.801  86.221  1.00  9.93           C  
ATOM   3118  O   ASP A 405      52.789  23.764  87.324  1.00 11.23           O  
ATOM   3119  CB  ASP A 405      52.778  21.966  84.638  1.00 12.24           C  
ATOM   3120  CG  ASP A 405      52.477  20.546  84.173  1.00 16.31           C  
ATOM   3121  OD1 ASP A 405      51.618  19.878  84.762  1.00 16.58           O  
ATOM   3122  OD2 ASP A 405      53.153  20.059  83.207  1.00 17.64           O1-
ATOM   3123  N   VAL A 406      52.093  24.934  85.531  1.00 11.32           N  
ATOM   3124  CA  VAL A 406      52.624  26.188  86.067  1.00 10.04           C  
ATOM   3125  C   VAL A 406      51.833  26.593  87.305  1.00 10.92           C  
ATOM   3126  O   VAL A 406      52.427  26.968  88.340  1.00  9.69           O  
ATOM   3127  CB  VAL A 406      52.573  27.267  84.962  1.00 12.34           C  
ATOM   3128  CG1 VAL A 406      52.758  28.655  85.507  1.00 15.23           C  
ATOM   3129  CG2 VAL A 406      53.699  26.939  83.996  1.00 16.89           C  
ATOM   3130  N   VAL A 407      50.518  26.492  87.212  1.00 10.66           N  
ATOM   3131  CA  VAL A 407      49.731  26.857  88.382  1.00 10.17           C  
ATOM   3132  C   VAL A 407      50.011  25.932  89.572  1.00 10.25           C  
ATOM   3133  O   VAL A 407      50.164  26.404  90.700  1.00  9.83           O  
ATOM   3134  CB  VAL A 407      48.219  26.858  88.055  1.00 10.32           C  
ATOM   3135  CG1 VAL A 407      47.361  27.053  89.357  1.00 10.60           C  
ATOM   3136  CG2 VAL A 407      47.950  28.046  87.138  1.00 11.86           C  
ATOM   3137  N   ALA A 408      50.084  24.632  89.327  1.00  9.20           N  
ATOM   3138  CA  ALA A 408      50.368  23.706  90.441  1.00 10.24           C  
ATOM   3139  C   ALA A 408      51.750  24.005  91.054  1.00 10.46           C  
ATOM   3140  O   ALA A 408      51.910  24.037  92.281  1.00 10.97           O  
ATOM   3141  CB  ALA A 408      50.302  22.238  89.930  1.00 11.62           C  
ATOM   3142  N   TYR A 409      52.737  24.311  90.201  1.00 10.79           N  
ATOM   3143  CA  TYR A 409      54.061  24.639  90.711  1.00 10.81           C  
ATOM   3144  C   TYR A 409      54.014  25.911  91.559  1.00 11.03           C  
ATOM   3145  O   TYR A 409      54.596  25.984  92.653  1.00  9.97           O  
ATOM   3146  CB  TYR A 409      55.035  24.862  89.536  1.00 11.11           C  
ATOM   3147  CG  TYR A 409      56.363  25.391  89.999  1.00 10.44           C  
ATOM   3148  CD1 TYR A 409      56.631  26.757  90.031  1.00  9.77           C  
ATOM   3149  CD2 TYR A 409      57.346  24.502  90.463  1.00 11.20           C  
ATOM   3150  CE1 TYR A 409      57.838  27.239  90.528  1.00 11.42           C  
ATOM   3151  CE2 TYR A 409      58.552  24.960  90.948  1.00 12.45           C  
ATOM   3152  CZ  TYR A 409      58.802  26.326  90.996  1.00 12.55           C  
ATOM   3153  OH  TYR A 409      59.933  26.818  91.607  1.00 13.35           O  
ATOM   3154  N   ALA A 410      53.315  26.942  91.069  1.00 10.39           N  
ATOM   3155  CA  ALA A 410      53.265  28.218  91.782  1.00 10.61           C  
ATOM   3156  C   ALA A 410      52.587  28.068  93.159  1.00 10.11           C  
ATOM   3157  O   ALA A 410      53.064  28.618  94.135  1.00 10.45           O  
ATOM   3158  CB  ALA A 410      52.472  29.227  90.907  1.00 10.48           C  
ATOM   3159  N   VAL A 411      51.504  27.323  93.196  1.00 10.66           N  
ATOM   3160  CA  VAL A 411      50.749  27.131  94.427  1.00 11.32           C  
ATOM   3161  C   VAL A 411      51.586  26.357  95.428  1.00 11.37           C  
ATOM   3162  O   VAL A 411      51.581  26.633  96.665  1.00 11.21           O  
ATOM   3163  CB  VAL A 411      49.423  26.440  94.070  1.00 12.78           C  
ATOM   3164  CG1 VAL A 411      48.798  25.858  95.254  1.00 17.34           C  
ATOM   3165  CG2 VAL A 411      48.486  27.470  93.398  1.00 12.97           C  
ATOM   3166  N   GLN A 412      52.315  25.347  94.962  1.00 10.27           N  
ATOM   3167  CA  GLN A 412      53.177  24.671  95.923  1.00 10.65           C  
ATOM   3168  C   GLN A 412      54.407  25.474  96.365  1.00 11.11           C  
ATOM   3169  O   GLN A 412      55.027  25.165  97.413  1.00 12.28           O  
ATOM   3170  CB  GLN A 412      53.647  23.303  95.371  1.00 12.41           C  
ATOM   3171  CG  GLN A 412      52.556  22.323  95.137  1.00 14.02           C  
ATOM   3172  CD  GLN A 412      51.901  21.841  96.439  1.00 18.66           C  
ATOM   3173  NE2 GLN A 412      52.539  22.084  97.553  1.00 22.03           N  
ATOM   3174  OE1 GLN A 412      50.819  21.298  96.428  1.00 22.74           O  
ATOM   3175  N   ASN A 413      54.785  26.471  95.578  1.00 10.86           N  
ATOM   3176  CA  ASN A 413      55.934  27.309  95.846  1.00 11.43           C  
ATOM   3177  C   ASN A 413      55.665  28.609  96.550  1.00 12.01           C  
ATOM   3178  O   ASN A 413      56.600  29.302  96.851  1.00 13.46           O  
ATOM   3179  CB  ASN A 413      56.614  27.687  94.555  1.00 13.80           C  
ATOM   3180  CG  ASN A 413      57.065  26.530  93.863  1.00  9.15           C  
ATOM   3181  ND2 ASN A 413      56.834  25.377  94.389  1.00 26.46           N  
ATOM   3182  OD1 ASN A 413      57.574  26.659  92.821  1.00 27.61           O  
ATOM   3183  N   GLY A 414      54.377  28.941  96.740  1.00 10.95           N  
ATOM   3184  CA  GLY A 414      54.061  30.184  97.412  1.00 11.55           C  
ATOM   3185  C   GLY A 414      54.119  31.401  96.490  1.00 11.01           C  
ATOM   3186  O   GLY A 414      54.140  32.517  96.985  1.00 11.44           O  
ATOM   3187  N   ILE A 415      54.199  31.192  95.150  1.00  9.66           N  
ATOM   3188  CA  ILE A 415      54.271  32.318  94.205  1.00  8.96           C  
ATOM   3189  C   ILE A 415      52.830  32.622  93.772  1.00  9.60           C  
ATOM   3190  O   ILE A 415      52.181  31.754  93.190  1.00 10.15           O  
ATOM   3191  CB  ILE A 415      55.135  31.909  92.991  1.00  9.39           C  
ATOM   3192  CG1 ILE A 415      56.536  31.594  93.483  1.00 11.77           C  
ATOM   3193  CG2 ILE A 415      55.169  33.008  91.970  1.00 11.55           C  
ATOM   3194  CD1 ILE A 415      57.388  30.956  92.343  1.00 14.51           C  
ATOM   3195  N   PRO A 416      52.327  33.859  94.003  1.00  9.59           N  
ATOM   3196  CA  PRO A 416      50.949  34.180  93.630  1.00 10.77           C  
ATOM   3197  C   PRO A 416      50.721  34.247  92.131  1.00 10.25           C  
ATOM   3198  O   PRO A 416      51.469  34.944  91.432  1.00 11.50           O  
ATOM   3199  CB  PRO A 416      50.684  35.522  94.352  1.00 10.56           C  
ATOM   3200  CG  PRO A 416      52.023  36.183  94.471  1.00  8.51           C  
ATOM   3201  CD  PRO A 416      53.015  35.015  94.654  1.00  9.56           C  
ATOM   3202  N   VAL A 417      49.715  33.517  91.645  1.00 10.55           N  
ATOM   3203  CA  VAL A 417      49.416  33.560  90.199  1.00 11.20           C  
ATOM   3204  C   VAL A 417      47.911  33.729  90.028  1.00 10.84           C  
ATOM   3205  O   VAL A 417      47.176  32.819  89.547  1.00 10.97           O  
ATOM   3206  CB  VAL A 417      49.964  32.277  89.471  1.00 10.68           C  
ATOM   3207  CG1 VAL A 417      51.494  32.336  89.465  1.00 12.51           C  
ATOM   3208  CG2 VAL A 417      49.510  30.954  90.200  1.00 12.43           C  
ATOM   3209  N   PRO A 418      47.400  34.905  90.434  1.00  9.10           N  
ATOM   3210  CA  PRO A 418      45.954  35.120  90.320  1.00  9.26           C  
ATOM   3211  C   PRO A 418      45.357  34.979  88.941  1.00  9.29           C  
ATOM   3212  O   PRO A 418      44.280  34.380  88.814  1.00 10.41           O  
ATOM   3213  CB  PRO A 418      45.751  36.508  90.936  1.00  9.18           C  
ATOM   3214  CG  PRO A 418      47.066  37.174  90.879  1.00 11.72           C  
ATOM   3215  CD  PRO A 418      48.076  36.042  91.084  1.00 10.59           C  
ATOM   3216  N   THR A 419      46.010  35.560  87.922  1.00  9.92           N  
ATOM   3217  CA  THR A 419      45.432  35.442  86.606  1.00  8.39           C  
ATOM   3218  C   THR A 419      45.661  34.086  85.941  1.00  9.68           C  
ATOM   3219  O   THR A 419      44.800  33.644  85.203  1.00 10.54           O  
ATOM   3220  CB  THR A 419      45.851  36.605  85.654  1.00 10.25           C  
ATOM   3221  CG2 THR A 419      45.370  37.910  86.197  1.00 12.20           C  
ATOM   3222  OG1 THR A 419      47.272  36.643  85.526  1.00 11.63           O  
ATOM   3223  N   PHE A 420      46.789  33.443  86.186  1.00  9.66           N  
ATOM   3224  CA  PHE A 420      46.958  32.109  85.582  1.00 11.26           C  
ATOM   3225  C   PHE A 420      45.928  31.170  86.243  1.00 11.11           C  
ATOM   3226  O   PHE A 420      45.339  30.316  85.577  1.00 10.30           O  
ATOM   3227  CB  PHE A 420      48.389  31.568  85.810  1.00 11.57           C  
ATOM   3228  CG  PHE A 420      49.453  32.208  84.956  1.00 13.59           C  
ATOM   3229  CD1 PHE A 420      49.146  33.077  83.943  1.00 18.79           C  
ATOM   3230  CD2 PHE A 420      50.755  31.878  85.149  1.00 19.02           C  
ATOM   3231  CE1 PHE A 420      50.190  33.608  83.102  1.00 20.95           C  
ATOM   3232  CE2 PHE A 420      51.784  32.402  84.319  1.00 20.69           C  
ATOM   3233  CZ  PHE A 420      51.477  33.253  83.312  1.00 17.63           C  
ATOM   3234  N   SER A 421      45.690  31.347  87.553  1.00  9.69           N  
ATOM   3235  CA  SER A 421      44.688  30.528  88.270  1.00 11.24           C  
ATOM   3236  C   SER A 421      43.292  30.816  87.735  1.00  9.08           C  
ATOM   3237  O   SER A 421      42.513  29.905  87.517  1.00  9.08           O  
ATOM   3238  CB  SER A 421      44.706  30.883  89.810  1.00 12.18           C  
ATOM   3239  OG  SER A 421      45.939  30.507  90.310  1.00 16.42           O  
ATOM   3240  N   ALA A 422      42.978  32.083  87.504  1.00  9.79           N  
ATOM   3241  CA  ALA A 422      41.669  32.448  87.007  1.00 11.03           C  
ATOM   3242  C   ALA A 422      41.520  31.861  85.612  1.00 10.96           C  
ATOM   3243  O   ALA A 422      40.405  31.444  85.262  1.00 11.91           O  
ATOM   3244  CB  ALA A 422      41.486  34.008  86.960  1.00 11.29           C  
ATOM   3245  N   ALA A 423      42.607  31.836  84.822  1.00  9.95           N  
ATOM   3246  CA  ALA A 423      42.472  31.280  83.442  1.00 10.24           C  
ATOM   3247  C   ALA A 423      42.055  29.806  83.496  1.00 11.50           C  
ATOM   3248  O   ALA A 423      41.153  29.357  82.755  1.00 11.12           O  
ATOM   3249  CB  ALA A 423      43.806  31.442  82.645  1.00 10.73           C  
ATOM   3250  N   VAL A 424      42.677  29.024  84.379  1.00 10.12           N  
ATOM   3251  CA  VAL A 424      42.340  27.590  84.466  1.00 10.95           C  
ATOM   3252  C   VAL A 424      40.916  27.397  84.975  1.00 11.62           C  
ATOM   3253  O   VAL A 424      40.167  26.589  84.424  1.00 11.02           O  
ATOM   3254  CB  VAL A 424      43.305  26.838  85.448  1.00 11.43           C  
ATOM   3255  CG1 VAL A 424      42.805  25.339  85.700  1.00 13.61           C  
ATOM   3256  CG2 VAL A 424      44.683  26.875  84.927  1.00 13.60           C  
ATOM   3257  N   ALA A 425      40.509  28.171  85.999  1.00  9.43           N  
ATOM   3258  CA  ALA A 425      39.175  27.990  86.533  1.00 10.46           C  
ATOM   3259  C   ALA A 425      38.121  28.337  85.505  1.00  9.95           C  
ATOM   3260  O   ALA A 425      37.079  27.697  85.461  1.00 10.17           O  
ATOM   3261  CB  ALA A 425      38.991  28.840  87.789  1.00 10.73           C  
ATOM   3262  N   TYR A 426      38.375  29.377  84.711  1.00  9.79           N  
ATOM   3263  CA  TYR A 426      37.402  29.746  83.688  1.00  9.71           C  
ATOM   3264  C   TYR A 426      37.316  28.662  82.609  1.00 10.95           C  
ATOM   3265  O   TYR A 426      36.218  28.290  82.194  1.00 12.06           O  
ATOM   3266  CB  TYR A 426      37.830  31.063  83.022  1.00 11.07           C  
ATOM   3267  CG  TYR A 426      36.889  31.479  81.888  1.00  9.86           C  
ATOM   3268  CD1 TYR A 426      35.680  32.129  82.143  1.00 11.65           C  
ATOM   3269  CD2 TYR A 426      37.275  31.276  80.560  1.00 12.59           C  
ATOM   3270  CE1 TYR A 426      34.881  32.590  81.078  1.00 12.10           C  
ATOM   3271  CE2 TYR A 426      36.479  31.735  79.512  1.00 13.20           C  
ATOM   3272  CZ  TYR A 426      35.310  32.394  79.779  1.00 13.85           C  
ATOM   3273  OH  TYR A 426      34.645  32.976  78.733  1.00 17.06           O  
ATOM   3274  N   TYR A 427      38.465  28.184  82.153  1.00 11.61           N  
ATOM   3275  CA  TYR A 427      38.465  27.179  81.102  1.00 12.10           C  
ATOM   3276  C   TYR A 427      37.721  25.918  81.590  1.00 10.75           C  
ATOM   3277  O   TYR A 427      36.876  25.368  80.896  1.00 11.69           O  
ATOM   3278  CB  TYR A 427      39.906  26.823  80.700  1.00 11.09           C  
ATOM   3279  CG  TYR A 427      39.970  25.807  79.556  1.00 10.89           C  
ATOM   3280  CD1 TYR A 427      39.740  26.210  78.243  1.00 12.46           C  
ATOM   3281  CD2 TYR A 427      40.228  24.459  79.807  1.00 11.91           C  
ATOM   3282  CE1 TYR A 427      39.766  25.276  77.206  1.00 12.85           C  
ATOM   3283  CE2 TYR A 427      40.241  23.507  78.795  1.00 12.49           C  
ATOM   3284  CZ  TYR A 427      40.007  23.935  77.494  1.00 14.16           C  
ATOM   3285  OH  TYR A 427      39.992  23.005  76.496  1.00 13.71           O  
ATOM   3286  N   ASP A 428      38.000  25.499  82.826  1.00  9.60           N  
ATOM   3287  CA  ASP A 428      37.358  24.277  83.337  1.00  9.83           C  
ATOM   3288  C   ASP A 428      35.883  24.465  83.674  1.00 10.91           C  
ATOM   3289  O   ASP A 428      35.132  23.487  83.804  1.00 12.70           O  
ATOM   3290  CB  ASP A 428      38.161  23.783  84.565  1.00 10.85           C  
ATOM   3291  CG  ASP A 428      39.454  23.098  84.168  1.00 10.34           C  
ATOM   3292  OD1 ASP A 428      39.555  22.635  82.974  1.00 10.99           O  
ATOM   3293  OD2 ASP A 428      40.355  23.013  85.034  1.00 11.56           O1-
ATOM   3294  N   SER A 429      35.465  25.727  83.870  1.00 10.03           N  
ATOM   3295  CA  SER A 429      34.054  26.021  84.164  1.00  9.07           C  
ATOM   3296  C   SER A 429      33.267  26.180  82.874  1.00  8.57           C  
ATOM   3297  O   SER A 429      32.124  25.702  82.769  1.00 11.50           O  
ATOM   3298  CB  SER A 429      33.909  27.331  84.922  1.00 10.71           C  
ATOM   3299  OG  SER A 429      34.465  27.151  86.223  1.00 11.23           O  
ATOM   3300  N   TYR A 430      33.879  26.811  81.894  1.00  9.61           N  
ATOM   3301  CA  TYR A 430      33.176  27.061  80.623  1.00 10.49           C  
ATOM   3302  C   TYR A 430      32.935  25.760  79.903  1.00 11.30           C  
ATOM   3303  O   TYR A 430      31.874  25.626  79.238  1.00 13.48           O  
ATOM   3304  CB  TYR A 430      33.996  28.001  79.738  1.00 11.43           C  
ATOM   3305  CG  TYR A 430      33.208  28.541  78.560  1.00 12.62           C  
ATOM   3306  CD1 TYR A 430      32.176  29.465  78.750  1.00 14.17           C  
ATOM   3307  CD2 TYR A 430      33.489  28.103  77.274  1.00 15.36           C  
ATOM   3308  CE1 TYR A 430      31.412  29.945  77.635  1.00 16.61           C  
ATOM   3309  CE2 TYR A 430      32.746  28.562  76.183  1.00 15.53           C  
ATOM   3310  CZ  TYR A 430      31.721  29.476  76.374  1.00 16.88           C  
ATOM   3311  OH  TYR A 430      30.971  29.944  75.301  1.00 18.13           O  
ATOM   3312  N   ARG A 431      33.848  24.799  80.037  1.00 10.47           N  
ATOM   3313  CA  ARG A 431      33.662  23.522  79.311  1.00 12.35           C  
ATOM   3314  C   ARG A 431      32.874  22.490  80.127  1.00 12.88           C  
ATOM   3315  O   ARG A 431      32.653  21.349  79.665  1.00 13.99           O  
ATOM   3316  CB  ARG A 431      35.017  22.927  78.924  1.00 11.94           C  
ATOM   3317  CG  ARG A 431      35.812  22.344  80.143  1.00 12.86           C  
ATOM   3318  CD  ARG A 431      37.259  22.019  79.753  1.00 13.01           C  
ATOM   3319  NE  ARG A 431      37.958  21.462  80.913  1.00 13.00           N  
ATOM   3320  CZ  ARG A 431      37.915  20.189  81.305  1.00 14.37           C  
ATOM   3321  NH1 ARG A 431      37.222  19.268  80.609  1.00 14.03           N1+
ATOM   3322  NH2 ARG A 431      38.522  19.834  82.437  1.00 15.61           N  
ATOM   3323  N   ALA A 432      32.427  22.862  81.336  1.00 12.32           N  
ATOM   3324  CA  ALA A 432      31.690  21.911  82.182  1.00 12.05           C  
ATOM   3325  C   ALA A 432      30.198  21.951  81.899  1.00 12.17           C  
ATOM   3326  O   ALA A 432      29.545  22.969  82.110  1.00 12.77           O  
ATOM   3327  CB  ALA A 432      31.888  22.240  83.668  1.00 11.91           C  
ATOM   3328  N   ALA A 433      29.644  20.838  81.416  1.00 12.59           N  
ATOM   3329  CA  ALA A 433      28.214  20.838  81.130  1.00 14.28           C  
ATOM   3330  C   ALA A 433      27.400  21.052  82.403  1.00 12.78           C  
ATOM   3331  O   ALA A 433      26.347  21.669  82.381  1.00 14.21           O  
ATOM   3332  CB  ALA A 433      27.830  19.502  80.500  1.00 14.08           C  
ATOM   3333  N   VAL A 434      27.914  20.506  83.517  1.00 14.42           N  
ATOM   3334  CA  VAL A 434      27.242  20.640  84.803  1.00 13.70           C  
ATOM   3335  C   VAL A 434      28.256  21.213  85.812  1.00 12.10           C  
ATOM   3336  O   VAL A 434      29.390  20.750  85.905  1.00 13.86           O  
ATOM   3337  CB  VAL A 434      26.759  19.262  85.358  1.00 15.02           C  
ATOM   3338  CG1 VAL A 434      25.982  19.471  86.660  1.00 17.26           C  
ATOM   3339  CG2 VAL A 434      25.816  18.591  84.324  1.00 17.23           C  
ATOM   3340  N   LEU A 435      27.825  22.273  86.477  1.00 12.38           N  
ATOM   3341  CA  LEU A 435      28.599  22.944  87.524  1.00 11.33           C  
ATOM   3342  C   LEU A 435      27.847  22.764  88.837  1.00 10.69           C  
ATOM   3343  O   LEU A 435      26.662  22.467  88.851  1.00 12.83           O  
ATOM   3344  CB  LEU A 435      28.708  24.449  87.203  1.00 10.75           C  
ATOM   3345  CG  LEU A 435      29.786  24.740  86.146  1.00  9.75           C  
ATOM   3346  CD1 LEU A 435      29.656  26.255  85.689  1.00 10.24           C  
ATOM   3347  CD2 LEU A 435      31.181  24.487  86.724  1.00  9.51           C  
ATOM   3348  N   PRO A 436      28.537  23.009  89.974  1.00 10.57           N  
ATOM   3349  CA  PRO A 436      27.858  22.847  91.258  1.00  9.49           C  
ATOM   3350  C   PRO A 436      26.836  23.897  91.643  1.00 11.86           C  
ATOM   3351  O   PRO A 436      26.431  23.958  92.802  1.00 11.23           O  
ATOM   3352  CB  PRO A 436      29.036  22.687  92.254  1.00 10.30           C  
ATOM   3353  CG  PRO A 436      30.042  23.657  91.654  1.00  9.09           C  
ATOM   3354  CD  PRO A 436      29.955  23.399  90.143  1.00  9.13           C  
ATOM   3355  N   ALA A 437      26.391  24.708  90.682  1.00 11.05           N  
ATOM   3356  CA  ALA A 437      25.337  25.668  90.921  1.00 11.11           C  
ATOM   3357  C   ALA A 437      24.006  24.944  91.234  1.00 12.26           C  
ATOM   3358  O   ALA A 437      23.046  25.579  91.712  1.00 12.85           O  
ATOM   3359  CB  ALA A 437      25.160  26.591  89.684  1.00 11.07           C  
ATOM   3360  N   ASN A 438      23.917  23.652  90.919  1.00 12.16           N  
ATOM   3361  CA  ASN A 438      22.713  22.906  91.332  1.00 11.50           C  
ATOM   3362  C   ASN A 438      22.575  22.954  92.881  1.00 12.16           C  
ATOM   3363  O   ASN A 438      21.443  23.124  93.392  1.00 12.00           O  
ATOM   3364  CB  ASN A 438      22.765  21.450  90.823  1.00 12.70           C  
ATOM   3365  CG  ASN A 438      23.967  20.664  91.299  1.00 14.84           C  
ATOM   3366  ND2 ASN A 438      23.745  19.368  91.559  1.00 15.11           N  
ATOM   3367  OD1 ASN A 438      25.072  21.157  91.404  1.00 12.59           O  
ATOM   3368  N   LEU A 439      23.684  22.788  93.614  1.00  9.86           N  
ATOM   3369  CA  LEU A 439      23.656  22.842  95.065  1.00  9.65           C  
ATOM   3370  C   LEU A 439      23.328  24.282  95.547  1.00 11.49           C  
ATOM   3371  O   LEU A 439      22.600  24.478  96.511  1.00 10.38           O  
ATOM   3372  CB  LEU A 439      25.014  22.375  95.634  1.00 10.06           C  
ATOM   3373  CG  LEU A 439      25.138  22.489  97.174  1.00  9.89           C  
ATOM   3374  CD1 LEU A 439      24.048  21.659  97.854  1.00 10.93           C  
ATOM   3375  CD2 LEU A 439      26.527  22.007  97.587  1.00 11.14           C  
ATOM   3376  N   ILE A 440      23.918  25.271  94.887  1.00 10.09           N  
ATOM   3377  CA  ILE A 440      23.651  26.666  95.231  1.00 11.10           C  
ATOM   3378  C   ILE A 440      22.165  26.958  95.073  1.00 11.12           C  
ATOM   3379  O   ILE A 440      21.559  27.595  95.924  1.00 11.08           O  
ATOM   3380  CB  ILE A 440      24.510  27.584  94.336  1.00 10.66           C  
ATOM   3381  CG1 ILE A 440      25.985  27.440  94.812  1.00 12.48           C  
ATOM   3382  CG2 ILE A 440      24.061  29.079  94.501  1.00 12.66           C  
ATOM   3383  CD1 ILE A 440      26.996  28.187  93.921  1.00 13.42           C  
ATOM   3384  N   GLN A 441      21.565  26.467  93.994  1.00 11.31           N  
ATOM   3385  CA  GLN A 441      20.128  26.748  93.786  1.00 11.51           C  
ATOM   3386  C   GLN A 441      19.292  26.011  94.849  1.00 13.19           C  
ATOM   3387  O   GLN A 441      18.256  26.527  95.304  1.00 12.73           O  
ATOM   3388  CB  GLN A 441      19.717  26.282  92.373  1.00 12.10           C  
ATOM   3389  CG  GLN A 441      20.137  27.263  91.269  1.00 12.70           C  
ATOM   3390  CD  GLN A 441      19.397  28.580  91.431  1.00 14.70           C  
ATOM   3391  NE2 GLN A 441      18.143  28.628  90.970  1.00 14.31           N  
ATOM   3392  OE1 GLN A 441      19.923  29.533  92.005  1.00 15.10           O  
ATOM   3393  N   ALA A 442      19.723  24.798  95.229  1.00 11.97           N  
ATOM   3394  CA  ALA A 442      18.989  24.039  96.250  1.00 12.07           C  
ATOM   3395  C   ALA A 442      19.090  24.803  97.553  1.00 11.30           C  
ATOM   3396  O   ALA A 442      18.102  24.900  98.299  1.00 12.01           O  
ATOM   3397  CB  ALA A 442      19.598  22.610  96.413  1.00 11.69           C  
ATOM   3398  N   GLN A 443      20.275  25.337  97.867  1.00 11.14           N  
ATOM   3399  CA  GLN A 443      20.448  26.102  99.101  1.00 10.18           C  
ATOM   3400  C   GLN A 443      19.557  27.356  99.127  1.00 10.26           C  
ATOM   3401  O   GLN A 443      18.928  27.652 100.157  1.00 12.22           O  
ATOM   3402  CB  GLN A 443      21.907  26.511  99.342  1.00  9.01           C  
ATOM   3403  CG  GLN A 443      22.809  25.309  99.659  1.00  9.26           C  
ATOM   3404  CD  GLN A 443      24.264  25.634  99.380  1.00 10.00           C  
ATOM   3405  NE2 GLN A 443      25.154  24.892  99.995  1.00  9.87           N  
ATOM   3406  OE1 GLN A 443      24.577  26.542  98.610  1.00 10.61           O  
ATOM   3407  N   ARG A 444      19.496  28.081  98.008  1.00 10.38           N  
ATOM   3408  CA  ARG A 444      18.692  29.310  97.947  1.00 11.23           C  
ATOM   3409  C   ARG A 444      17.211  28.956  98.117  1.00 13.61           C  
ATOM   3410  O   ARG A 444      16.477  29.708  98.756  1.00 13.50           O  
ATOM   3411  CB  ARG A 444      18.928  30.021  96.621  1.00 12.38           C  
ATOM   3412  CG  ARG A 444      20.358  30.674  96.525  1.00 13.65           C  
ATOM   3413  CD  ARG A 444      20.531  31.335  95.148  1.00 17.43           C  
ATOM   3414  NE  ARG A 444      19.784  32.577  95.055  1.00 17.34           N  
ATOM   3415  CZ  ARG A 444      18.646  32.713  94.356  1.00 20.47           C  
ATOM   3416  NH1 ARG A 444      18.124  31.691  93.700  1.00 20.33           N1+
ATOM   3417  NH2 ARG A 444      18.025  33.896  94.313  1.00 18.57           N  
ATOM   3418  N   ASP A 445      16.777  27.818  97.589  1.00 13.48           N  
ATOM   3419  CA  ASP A 445      15.369  27.457  97.768  1.00 14.72           C  
ATOM   3420  C   ASP A 445      15.093  27.023  99.214  1.00 15.01           C  
ATOM   3421  O   ASP A 445      14.046  27.339  99.784  1.00 15.12           O  
ATOM   3422  CB  ASP A 445      14.964  26.341  96.786  1.00 15.62           C  
ATOM   3423  CG  ASP A 445      13.462  26.091  96.794  1.00 15.31           C  
ATOM   3424  OD1 ASP A 445      12.686  27.082  96.615  1.00 17.91           O  
ATOM   3425  OD2 ASP A 445      13.083  24.931  97.017  1.00 17.38           O1-
ATOM   3426  N   TYR A 446      16.055  26.329  99.819  1.00 12.69           N  
ATOM   3427  CA  TYR A 446      15.917  25.860 101.184  1.00 12.93           C  
ATOM   3428  C   TYR A 446      15.802  27.047 102.119  1.00 14.42           C  
ATOM   3429  O   TYR A 446      14.830  27.138 102.888  1.00 14.94           O  
ATOM   3430  CB  TYR A 446      17.174  25.031 101.547  1.00 11.00           C  
ATOM   3431  CG  TYR A 446      17.156  24.283 102.855  1.00 12.41           C  
ATOM   3432  CD1 TYR A 446      17.278  22.901 102.849  1.00 12.28           C  
ATOM   3433  CD2 TYR A 446      17.043  24.952 104.076  1.00 12.53           C  
ATOM   3434  CE1 TYR A 446      17.269  22.187 104.044  1.00 14.31           C  
ATOM   3435  CE2 TYR A 446      17.039  24.260 105.267  1.00 13.57           C  
ATOM   3436  CZ  TYR A 446      17.154  22.862 105.235  1.00 15.91           C  
ATOM   3437  OH  TYR A 446      17.195  22.177 106.440  1.00 17.44           O  
ATOM   3438  N   PHE A 447      16.762  27.978 102.065  1.00 13.36           N  
ATOM   3439  CA  PHE A 447      16.682  29.059 103.047  1.00 14.81           C  
ATOM   3440  C   PHE A 447      15.832  30.255 102.686  1.00 15.94           C  
ATOM   3441  O   PHE A 447      15.311  30.906 103.583  1.00 15.88           O  
ATOM   3442  CB  PHE A 447      18.086  29.532 103.512  1.00 14.34           C  
ATOM   3443  CG  PHE A 447      18.942  30.192 102.432  1.00 15.61           C  
ATOM   3444  CD1 PHE A 447      18.624  31.472 101.922  1.00 16.37           C  
ATOM   3445  CD2 PHE A 447      20.139  29.595 102.011  1.00 12.98           C  
ATOM   3446  CE1 PHE A 447      19.506  32.144 101.011  1.00 17.28           C  
ATOM   3447  CE2 PHE A 447      21.001  30.247 101.136  1.00 13.81           C  
ATOM   3448  CZ  PHE A 447      20.702  31.508 100.631  1.00 14.26           C  
ATOM   3449  N   GLY A 448      15.657  30.540 101.399  1.00 17.90           N  
ATOM   3450  CA  GLY A 448      14.902  31.739 101.041  1.00 19.66           C  
ATOM   3451  C   GLY A 448      13.677  31.525 100.168  1.00 19.64           C  
ATOM   3452  O   GLY A 448      13.072  32.509  99.756  1.00 20.77           O  
ATOM   3453  N   ALA A 449      13.303  30.261  99.917  1.00 20.14           N  
ATOM   3454  CA  ALA A 449      12.176  29.903  99.061  1.00 21.67           C  
ATOM   3455  C   ALA A 449      12.297  30.578  97.691  1.00 22.25           C  
ATOM   3456  O   ALA A 449      11.290  30.970  97.087  1.00 21.95           O  
ATOM   3457  CB  ALA A 449      10.825  30.308  99.746  1.00 23.71           C  
ATOM   3458  N   HIS A 450      13.515  30.686  97.158  1.00 19.62           N  
ATOM   3459  CA  HIS A 450      13.684  31.338  95.867  1.00 19.49           C  
ATOM   3460  C   HIS A 450      13.250  30.615  94.591  1.00 21.08           C  
ATOM   3461  O   HIS A 450      13.273  31.214  93.503  1.00 23.19           O  
ATOM   3462  CB  HIS A 450      15.150  31.724  95.725  1.00 20.28           C  
ATOM   3463  CG  HIS A 450      15.542  32.829  96.645  1.00 19.80           C  
ATOM   3464  CD2 HIS A 450      16.299  32.822  97.768  1.00 19.45           C  
ATOM   3465  ND1 HIS A 450      15.095  34.128  96.487  1.00 20.74           N  
ATOM   3466  CE1 HIS A 450      15.565  34.871  97.471  1.00 21.35           C  
ATOM   3467  NE2 HIS A 450      16.304  34.100  98.259  1.00 20.92           N  
ATOM   3468  N   THR A 451      12.875  29.353  94.725  1.00 20.27           N  
ATOM   3469  CA  THR A 451      12.500  28.454  93.630  1.00 19.07           C  
ATOM   3470  C   THR A 451      13.696  28.092  92.747  1.00 19.57           C  
ATOM   3471  O   THR A 451      14.733  28.778  92.746  1.00 19.22           O  
ATOM   3472  CB  THR A 451      11.377  29.010  92.727  1.00 21.45           C  
ATOM   3473  CG2 THR A 451      10.310  29.673  93.622  1.00 21.38           C  
ATOM   3474  OG1 THR A 451      11.905  29.938  91.753  1.00 21.08           O  
ATOM   3475  N   TYR A 452      13.546  26.986  92.032  1.00 17.97           N  
ATOM   3476  CA  TYR A 452      14.550  26.500  91.112  1.00 16.79           C  
ATOM   3477  C   TYR A 452      13.895  25.897  89.854  1.00 18.15           C  
ATOM   3478  O   TYR A 452      12.677  25.636  89.821  1.00 18.55           O  
ATOM   3479  CB  TYR A 452      15.408  25.437  91.796  1.00 17.17           C  
ATOM   3480  CG  TYR A 452      14.627  24.255  92.355  1.00 17.64           C  
ATOM   3481  CD1 TYR A 452      14.212  24.229  93.687  1.00 15.51           C  
ATOM   3482  CD2 TYR A 452      14.272  23.205  91.531  1.00 17.01           C  
ATOM   3483  CE1 TYR A 452      13.451  23.168  94.200  1.00 16.99           C  
ATOM   3484  CE2 TYR A 452      13.513  22.143  92.011  1.00 18.17           C  
ATOM   3485  CZ  TYR A 452      13.109  22.125  93.338  1.00 17.95           C  
ATOM   3486  OH  TYR A 452      12.379  21.037  93.776  1.00 21.51           O  
ATOM   3487  N   LYS A 453      14.703  25.681  88.837  1.00 17.84           N  
ATOM   3488  CA  LYS A 453      14.222  25.062  87.623  1.00 19.09           C  
ATOM   3489  C   LYS A 453      14.764  23.661  87.603  1.00 19.31           C  
ATOM   3490  O   LYS A 453      15.697  23.313  88.344  1.00 18.00           O  
ATOM   3491  CB  LYS A 453      14.688  25.831  86.397  1.00 20.03           C  
ATOM   3492  CG  LYS A 453      14.092  27.219  86.285  1.00 24.56           C  
ATOM   3493  CD  LYS A 453      14.740  27.976  85.114  1.00 27.67           C  
ATOM   3494  CE  LYS A 453      14.271  29.402  85.032  1.00 31.63           C  
ATOM   3495  NZ  LYS A 453      15.004  30.137  83.948  1.00 34.98           N1+
ATOM   3496  N   ARG A 454      14.158  22.799  86.779  1.00 19.60           N  
ATOM   3497  CA  ARG A 454      14.632  21.432  86.698  1.00 20.22           C  
ATOM   3498  C   ARG A 454      15.181  21.135  85.316  1.00 21.19           C  
ATOM   3499  O   ARG A 454      14.827  21.805  84.330  1.00 22.77           O  
ATOM   3500  CB  ARG A 454      13.494  20.435  87.036  1.00 20.95           C  
ATOM   3501  CG  ARG A 454      13.147  20.428  88.513  1.00 20.04           C  
ATOM   3502  CD  ARG A 454      11.946  19.539  88.816  1.00 21.98           C  
ATOM   3503  NE  ARG A 454      12.271  18.183  88.434  1.00 22.92           N  
ATOM   3504  CZ  ARG A 454      12.100  17.116  89.209  1.00 23.48           C  
ATOM   3505  NH1 ARG A 454      11.624  17.248  90.444  1.00 24.99           N1+
ATOM   3506  NH2 ARG A 454      12.359  15.900  88.713  1.00 26.21           N  
ATOM   3507  N   ILE A 455      16.031  20.124  85.213  1.00 21.57           N  
ATOM   3508  CA  ILE A 455      16.585  19.795  83.896  1.00 24.02           C  
ATOM   3509  C   ILE A 455      15.629  18.878  83.096  1.00 25.97           C  
ATOM   3510  O   ILE A 455      15.815  18.679  81.886  1.00 26.25           O  
ATOM   3511  CB  ILE A 455      17.913  19.041  84.008  1.00 23.99           C  
ATOM   3512  CG1 ILE A 455      17.693  17.743  84.786  1.00 24.24           C  
ATOM   3513  CG2 ILE A 455      18.958  19.896  84.779  1.00 24.09           C  
ATOM   3514  CD1 ILE A 455      18.907  16.843  84.871  1.00 25.22           C  
ATOM   3515  N   ASP A 456      14.611  18.354  83.767  1.00 27.65           N  
ATOM   3516  CA  ASP A 456      13.705  17.425  83.090  1.00 30.25           C  
ATOM   3517  C   ASP A 456      12.257  17.830  82.932  1.00 31.72           C  
ATOM   3518  O   ASP A 456      11.457  17.040  82.424  1.00 32.49           O  
ATOM   3519  CB  ASP A 456      13.763  16.094  83.809  1.00 30.71           C  
ATOM   3520  CG  ASP A 456      13.408  16.202  85.292  1.00 31.09           C  
ATOM   3521  OD1 ASP A 456      13.444  15.152  85.962  1.00 32.87           O  
ATOM   3522  OD2 ASP A 456      13.099  17.312  85.784  1.00 31.04           O1-
ATOM   3523  N   LYS A 457      11.905  19.031  83.374  1.00 33.54           N  
ATOM   3524  CA  LYS A 457      10.534  19.540  83.319  1.00 35.02           C  
ATOM   3525  C   LYS A 457      10.588  21.054  83.275  1.00 35.84           C  
ATOM   3526  O   LYS A 457      11.434  21.679  83.933  1.00 35.02           O  
ATOM   3527  CB  LYS A 457       9.765  19.176  84.584  1.00 36.75           C  
ATOM   3528  CG  LYS A 457       9.571  17.712  84.831  1.00 39.44           C  
ATOM   3529  CD  LYS A 457       9.307  17.438  86.313  1.00 41.06           C  
ATOM   3530  CE  LYS A 457       8.231  18.342  86.922  1.00 42.87           C  
ATOM   3531  NZ  LYS A 457       6.797  18.012  86.607  1.00 45.13           N1+
ATOM   3532  N   GLU A 458       9.676  21.660  82.528  1.00 34.30           N  
ATOM   3533  CA  GLU A 458       9.635  23.100  82.460  1.00 34.73           C  
ATOM   3534  C   GLU A 458       8.991  23.638  83.733  1.00 33.00           C  
ATOM   3535  O   GLU A 458       8.322  22.907  84.472  1.00 33.38           O  
ATOM   3536  CB  GLU A 458       8.829  23.537  81.237  1.00 37.15           C  
ATOM   3537  CG  GLU A 458       9.525  23.228  79.935  1.00 41.98           C  
ATOM   3538  CD  GLU A 458       8.596  23.349  78.730  1.00 45.38           C  
ATOM   3539  OE1 GLU A 458       7.703  22.467  78.564  1.00 47.37           O  
ATOM   3540  OE2 GLU A 458       8.761  24.325  77.955  1.00 46.70           O1-
ATOM   3541  N   GLY A 459       9.219  24.908  84.018  1.00 32.04           N  
ATOM   3542  CA  GLY A 459       8.591  25.487  85.195  1.00 31.78           C  
ATOM   3543  C   GLY A 459       9.505  25.787  86.366  1.00 30.95           C  
ATOM   3544  O   GLY A 459      10.673  25.370  86.389  1.00 30.43           O  
ATOM   3545  N   VAL A 460       8.971  26.515  87.339  1.00 29.63           N  
ATOM   3546  CA  VAL A 460       9.753  26.853  88.519  1.00 30.09           C  
ATOM   3547  C   VAL A 460       9.183  26.021  89.645  1.00 29.83           C  
ATOM   3548  O   VAL A 460       7.965  25.818  89.716  1.00 28.85           O  
ATOM   3549  CB  VAL A 460       9.681  28.352  88.857  1.00 31.14           C  
ATOM   3550  CG1 VAL A 460       9.770  29.148  87.600  1.00 34.36           C  
ATOM   3551  CG2 VAL A 460       8.428  28.681  89.614  1.00 33.46           C  
ATOM   3552  N   PHE A 461      10.056  25.535  90.522  1.00 27.26           N  
ATOM   3553  CA  PHE A 461       9.618  24.663  91.602  1.00 25.91           C  
ATOM   3554  C   PHE A 461      10.102  25.116  92.979  1.00 26.23           C  
ATOM   3555  O   PHE A 461      11.100  25.829  93.092  1.00 24.75           O  
ATOM   3556  CB  PHE A 461      10.148  23.245  91.345  1.00 27.34           C  
ATOM   3557  CG  PHE A 461       9.722  22.663  90.028  1.00 28.43           C  
ATOM   3558  CD1 PHE A 461      10.421  22.947  88.868  1.00 28.77           C  
ATOM   3559  CD2 PHE A 461       8.550  21.889  89.942  1.00 30.31           C  
ATOM   3560  CE1 PHE A 461       9.977  22.488  87.623  1.00 31.04           C  
ATOM   3561  CE2 PHE A 461       8.090  21.419  88.685  1.00 30.54           C  
ATOM   3562  CZ  PHE A 461       8.800  21.720  87.536  1.00 30.41           C  
ATOM   3563  N   HIS A 462       9.373  24.729  94.025  1.00 25.41           N  
ATOM   3564  CA  HIS A 462       9.786  25.061  95.379  1.00 24.35           C  
ATOM   3565  C   HIS A 462       9.596  23.788  96.149  1.00 25.44           C  
ATOM   3566  O   HIS A 462       8.566  23.105  95.985  1.00 26.85           O  
ATOM   3567  CB  HIS A 462       8.935  26.153  96.006  1.00 23.84           C  
ATOM   3568  CG  HIS A 462       9.237  26.373  97.448  1.00 25.15           C  
ATOM   3569  CD2 HIS A 462       8.454  26.299  98.551  1.00 24.93           C  
ATOM   3570  ND1 HIS A 462      10.497  26.700  97.896  1.00 23.51           N  
ATOM   3571  CE1 HIS A 462      10.482  26.807  99.210  1.00 24.00           C  
ATOM   3572  NE2 HIS A 462       9.252  26.571  99.633  1.00 25.57           N  
ATOM   3573  N   THR A 463      10.584  23.444  96.967  1.00 23.19           N  
ATOM   3574  CA  THR A 463      10.528  22.217  97.747  1.00 23.07           C  
ATOM   3575  C   THR A 463      10.430  22.550  99.208  1.00 25.07           C  
ATOM   3576  O   THR A 463      11.016  23.524  99.650  1.00 23.11           O  
ATOM   3577  CB  THR A 463      11.792  21.338  97.472  1.00 22.90           C  
ATOM   3578  CG2 THR A 463      12.022  20.239  98.569  1.00 21.46           C  
ATOM   3579  OG1 THR A 463      11.648  20.722  96.194  1.00 22.68           O  
ATOM   3580  N   GLU A 464       9.637  21.776  99.954  1.00 27.12           N  
ATOM   3581  CA  GLU A 464       9.534  21.997 101.388  1.00 29.68           C  
ATOM   3582  C   GLU A 464      10.640  21.077 101.852  1.00 29.53           C  
ATOM   3583  O   GLU A 464      10.459  19.862 101.983  1.00 29.94           O  
ATOM   3584  CB  GLU A 464       8.168  21.527 101.944  1.00 32.93           C  
ATOM   3585  CG  GLU A 464       6.954  22.187 101.299  1.00 37.94           C  
ATOM   3586  CD  GLU A 464       7.026  23.704 101.316  1.00 41.33           C  
ATOM   3587  OE1 GLU A 464       7.331  24.288 102.395  1.00 44.13           O  
ATOM   3588  OE2 GLU A 464       6.775  24.314 100.247  1.00 43.35           O1-
ATOM   3589  N   TRP A 465      11.818  21.655 102.087  1.00 29.64           N  
ATOM   3590  CA  TRP A 465      12.964  20.856 102.475  1.00 27.75           C  
ATOM   3591  C   TRP A 465      12.900  20.395 103.938  1.00 30.39           C  
ATOM   3592  O   TRP A 465      13.297  19.219 104.128  1.00 32.55           O  
ATOM   3593  CB  TRP A 465      14.268  21.649 102.233  1.00 26.08           C  
ATOM   3594  CG  TRP A 465      14.471  22.062 100.780  1.00 20.95           C  
ATOM   3595  CD1 TRP A 465      13.947  23.140 100.186  1.00 20.95           C  
ATOM   3596  CD2 TRP A 465      15.258  21.382  99.785  1.00 20.63           C  
ATOM   3597  CE2 TRP A 465      15.154  22.128  98.594  1.00 19.45           C  
ATOM   3598  CE3 TRP A 465      16.037  20.218  99.785  1.00 18.87           C  
ATOM   3599  NE1 TRP A 465      14.350  23.197  98.866  1.00 20.23           N  
ATOM   3600  CZ2 TRP A 465      15.801  21.750  97.399  1.00 19.26           C  
ATOM   3601  CZ3 TRP A 465      16.681  19.827  98.610  1.00 20.91           C  
ATOM   3602  CH2 TRP A 465      16.558  20.601  97.414  1.00 19.43           C  
TER   
ATOM   3603  N   SER B   1      -9.162  50.047 118.561  1.00 30.05           N  
ATOM   3604  CA  SER B   1      -7.816  50.207 119.152  1.00 27.08           C  
ATOM   3605  C   SER B   1      -6.855  50.393 118.013  1.00 24.29           C  
ATOM   3606  O   SER B   1      -7.181  50.180 116.873  1.00 24.48           O  
ATOM   3607  CB  SER B   1      -7.383  48.961 119.935  1.00 29.35           C  
ATOM   3608  OG  SER B   1      -7.821  49.037 121.285  1.00 34.28           O  
ATOM   3609  N   LYS B   2      -5.658  50.796 118.353  1.00 21.08           N  
ATOM   3610  CA  LYS B   2      -4.659  50.981 117.334  1.00 19.58           C  
ATOM   3611  C   LYS B   2      -3.591  49.916 117.524  1.00 18.60           C  
ATOM   3612  O   LYS B   2      -3.408  49.403 118.633  1.00 18.73           O  
ATOM   3613  CB  LYS B   2      -4.089  52.397 117.455  1.00 21.66           C  
ATOM   3614  CG  LYS B   2      -5.073  53.441 116.915  1.00 24.01           C  
ATOM   3615  CD  LYS B   2      -4.475  54.821 116.876  1.00 29.13           C  
ATOM   3616  CE  LYS B   2      -5.531  55.829 116.407  1.00 31.23           C  
ATOM   3617  NZ  LYS B   2      -6.075  55.444 115.080  1.00 35.75           N1+
ATOM   3618  N   GLN B   3      -2.904  49.570 116.431  1.00 16.05           N  
ATOM   3619  CA  GLN B   3      -1.823  48.563 116.497  1.00 15.21           C  
ATOM   3620  C   GLN B   3      -0.514  49.237 116.846  1.00 14.86           C  
ATOM   3621  O   GLN B   3      -0.304  50.404 116.518  1.00 14.94           O  
ATOM   3622  CB  GLN B   3      -1.689  47.825 115.151  1.00 15.15           C  
ATOM   3623  CG  GLN B   3      -2.695  46.658 114.988  1.00 13.72           C  
ATOM   3624  CD  GLN B   3      -4.155  47.142 114.762  1.00 16.58           C  
ATOM   3625  NE2 GLN B   3      -4.445  47.587 113.566  1.00 13.68           N  
ATOM   3626  OE1 GLN B   3      -5.001  47.083 115.671  1.00 15.22           O  
ATOM   3627  N   GLN B   4       0.377  48.475 117.491  1.00 14.43           N  
ATOM   3628  CA  GLN B   4       1.639  49.031 117.941  1.00 13.35           C  
ATOM   3629  C   GLN B   4       2.648  49.223 116.836  1.00 13.35           C  
ATOM   3630  O   GLN B   4       3.588  50.012 116.976  1.00 13.72           O  
ATOM   3631  CB  GLN B   4       2.268  48.107 119.004  1.00 15.68           C  
ATOM   3632  CG  GLN B   4       1.438  47.810 120.264  1.00 18.39           C  
ATOM   3633  CD  GLN B   4       0.679  46.451 120.236  1.00 18.49           C  
ATOM   3634  NE2 GLN B   4       0.314  46.035 119.053  1.00 15.28           N  
ATOM   3635  OE1 GLN B   4       0.391  45.812 121.291  1.00 17.09           O  
ATOM   3636  N   ILE B   5       2.510  48.436 115.773  1.00 11.88           N  
ATOM   3637  CA  ILE B   5       3.458  48.491 114.661  1.00 11.04           C  
ATOM   3638  C   ILE B   5       2.790  47.944 113.425  1.00 11.88           C  
ATOM   3639  O   ILE B   5       1.829  47.189 113.528  1.00 11.50           O  
ATOM   3640  CB  ILE B   5       4.766  47.669 114.988  1.00 14.72           C  
ATOM   3641  CG1 ILE B   5       5.815  47.798 113.848  1.00 16.92           C  
ATOM   3642  CG2 ILE B   5       4.406  46.216 115.283  1.00 18.27           C  
ATOM   3643  CD1 ILE B   5       7.224  47.355 114.313  1.00 16.87           C  
ATOM   3644  N   GLY B   6       3.262  48.363 112.267  1.00  9.19           N  
ATOM   3645  CA  GLY B   6       2.719  47.867 111.016  1.00  8.75           C  
ATOM   3646  C   GLY B   6       3.844  47.424 110.083  1.00  9.96           C  
ATOM   3647  O   GLY B   6       4.950  47.941 110.170  1.00 11.65           O  
ATOM   3648  N   VAL B   7       3.563  46.459 109.223  1.00  8.87           N  
ATOM   3649  CA  VAL B   7       4.554  45.974 108.258  1.00  7.66           C  
ATOM   3650  C   VAL B   7       3.970  46.094 106.857  1.00  8.99           C  
ATOM   3651  O   VAL B   7       2.830  45.692 106.607  1.00  9.01           O  
ATOM   3652  CB  VAL B   7       4.899  44.474 108.559  1.00  7.95           C  
ATOM   3653  CG1 VAL B   7       5.898  43.930 107.518  1.00  9.09           C  
ATOM   3654  CG2 VAL B   7       5.454  44.319 109.961  1.00  9.55           C  
ATOM   3655  N   VAL B   8       4.751  46.688 105.962  1.00  8.85           N  
ATOM   3656  CA  VAL B   8       4.400  46.821 104.550  1.00  8.67           C  
ATOM   3657  C   VAL B   8       5.313  45.840 103.793  1.00 11.13           C  
ATOM   3658  O   VAL B   8       6.559  45.910 103.941  1.00 10.36           O  
ATOM   3659  CB  VAL B   8       4.720  48.254 104.036  1.00  9.44           C  
ATOM   3660  CG1 VAL B   8       4.433  48.350 102.533  1.00 10.91           C  
ATOM   3661  CG2 VAL B   8       3.863  49.304 104.768  1.00  9.94           C  
ATOM   3662  N   GLY B   9       4.703  44.951 103.003  1.00 12.06           N  
ATOM   3663  CA  GLY B   9       5.497  44.007 102.186  1.00 11.77           C  
ATOM   3664  C   GLY B   9       5.241  42.617 102.727  1.00 11.42           C  
ATOM   3665  O   GLY B   9       5.832  42.244 103.724  1.00 12.55           O  
ATOM   3666  N   MET B  10       4.385  41.866 102.039  1.00 11.56           N  
ATOM   3667  CA  MET B  10       4.011  40.519 102.496  1.00 12.86           C  
ATOM   3668  C   MET B  10       4.622  39.391 101.677  1.00 14.44           C  
ATOM   3669  O   MET B  10       4.053  38.291 101.586  1.00 16.10           O  
ATOM   3670  CB  MET B  10       2.476  40.411 102.550  1.00 11.73           C  
ATOM   3671  CG  MET B  10       1.831  41.258 103.656  1.00 12.02           C  
ATOM   3672  SD  MET B  10       2.265  40.667 105.297  1.00 12.39           S  
ATOM   3673  CE  MET B  10       3.322  41.974 105.868  1.00 11.46           C  
ATOM   3674  N   ALA B  11       5.791  39.653 101.100  1.00 14.45           N  
ATOM   3675  CA  ALA B  11       6.537  38.585 100.431  1.00 15.23           C  
ATOM   3676  C   ALA B  11       7.068  37.738 101.607  1.00 16.89           C  
ATOM   3677  O   ALA B  11       6.803  38.047 102.774  1.00 14.86           O  
ATOM   3678  CB  ALA B  11       7.663  39.155  99.619  1.00 15.88           C  
ATOM   3679  N   VAL B  12       7.827  36.691 101.323  1.00 17.07           N  
ATOM   3680  CA  VAL B  12       8.286  35.784 102.384  1.00 19.55           C  
ATOM   3681  C   VAL B  12       8.877  36.421 103.645  1.00 16.35           C  
ATOM   3682  O   VAL B  12       8.439  36.128 104.769  1.00 15.83           O  
ATOM   3683  CB  VAL B  12       9.359  34.760 101.854  1.00 21.83           C  
ATOM   3684  CG1 VAL B  12       9.437  33.598 102.817  1.00 25.50           C  
ATOM   3685  CG2 VAL B  12       9.001  34.241 100.474  1.00 25.71           C  
ATOM   3686  N   MET B  13       9.859  37.278 103.477  1.00 14.91           N  
ATOM   3687  CA  MET B  13      10.508  37.849 104.644  1.00 15.65           C  
ATOM   3688  C   MET B  13       9.605  38.758 105.401  1.00 12.42           C  
ATOM   3689  O   MET B  13       9.598  38.699 106.640  1.00 11.84           O  
ATOM   3690  CB  MET B  13      11.782  38.629 104.312  1.00 19.37           C  
ATOM   3691  CG  MET B  13      12.815  37.858 103.531  1.00 24.76           C  
ATOM   3692  SD  MET B  13      13.615  36.725 104.655  1.00 29.66           S  
ATOM   3693  CE  MET B  13      14.827  37.818 105.617  1.00 24.49           C  
ATOM   3694  N   GLY B  14       8.839  39.577 104.681  1.00 11.58           N  
ATOM   3695  CA  GLY B  14       7.968  40.530 105.367  1.00 10.64           C  
ATOM   3696  C   GLY B  14       6.848  39.862 106.111  1.00  9.89           C  
ATOM   3697  O   GLY B  14       6.542  40.251 107.276  1.00 10.01           O  
ATOM   3698  N   ARG B  15       6.216  38.879 105.464  1.00  8.91           N  
ATOM   3699  CA  ARG B  15       5.119  38.187 106.164  1.00 10.04           C  
ATOM   3700  C   ARG B  15       5.653  37.479 107.405  1.00 10.19           C  
ATOM   3701  O   ARG B  15       5.050  37.508 108.475  1.00 10.92           O  
ATOM   3702  CB  ARG B  15       4.495  37.151 105.209  1.00 14.15           C  
ATOM   3703  CG  ARG B  15       3.460  36.263 105.864  1.00 21.81           C  
ATOM   3704  CD  ARG B  15       3.271  35.043 104.993  1.00 27.01           C  
ATOM   3705  NE  ARG B  15       4.395  34.132 105.175  1.00 31.06           N  
ATOM   3706  CZ  ARG B  15       4.578  33.042 104.438  1.00 34.29           C  
ATOM   3707  NH1 ARG B  15       3.699  32.758 103.483  1.00 34.25           N1+
ATOM   3708  NH2 ARG B  15       5.620  32.228 104.661  1.00 33.52           N  
ATOM   3709  N   ASN B  16       6.794  36.818 107.274  1.00 10.39           N  
ATOM   3710  CA  ASN B  16       7.348  36.104 108.432  1.00 10.09           C  
ATOM   3711  C   ASN B  16       7.850  37.058 109.518  1.00 10.16           C  
ATOM   3712  O   ASN B  16       7.806  36.708 110.690  1.00 10.32           O  
ATOM   3713  CB  ASN B  16       8.460  35.136 107.950  1.00 11.58           C  
ATOM   3714  CG  ASN B  16       7.869  33.836 107.443  1.00 15.98           C  
ATOM   3715  ND2 ASN B  16       8.711  32.853 107.147  1.00 21.82           N  
ATOM   3716  OD1 ASN B  16       6.622  33.719 107.322  1.00 21.49           O  
ATOM   3717  N   LEU B  17       8.329  38.236 109.152  1.00  9.75           N  
ATOM   3718  CA  LEU B  17       8.753  39.173 110.190  1.00  9.99           C  
ATOM   3719  C   LEU B  17       7.489  39.652 110.900  1.00  9.42           C  
ATOM   3720  O   LEU B  17       7.490  39.847 112.128  1.00  8.93           O  
ATOM   3721  CB  LEU B  17       9.494  40.375 109.580  1.00 11.66           C  
ATOM   3722  CG  LEU B  17      10.588  41.021 110.426  1.00 18.86           C  
ATOM   3723  CD1 LEU B  17      11.614  39.989 110.922  1.00 19.44           C  
ATOM   3724  CD2 LEU B  17      11.346  42.019 109.495  1.00 20.82           C  
ATOM   3725  N   ALA B  18       6.400  39.839 110.161  1.00  9.20           N  
ATOM   3726  CA  ALA B  18       5.127  40.257 110.838  1.00  9.26           C  
ATOM   3727  C   ALA B  18       4.684  39.151 111.819  1.00 10.05           C  
ATOM   3728  O   ALA B  18       4.232  39.431 112.947  1.00  9.72           O  
ATOM   3729  CB  ALA B  18       4.029  40.516 109.778  1.00 11.20           C  
ATOM   3730  N   LEU B  19       4.824  37.889 111.422  1.00 10.26           N  
ATOM   3731  CA  LEU B  19       4.450  36.816 112.341  1.00 10.40           C  
ATOM   3732  C   LEU B  19       5.399  36.754 113.528  1.00 10.05           C  
ATOM   3733  O   LEU B  19       4.981  36.388 114.659  1.00 10.85           O  
ATOM   3734  CB  LEU B  19       4.454  35.432 111.614  1.00 11.05           C  
ATOM   3735  CG  LEU B  19       3.340  35.368 110.571  1.00 12.83           C  
ATOM   3736  CD1 LEU B  19       3.668  34.222 109.602  1.00 14.36           C  
ATOM   3737  CD2 LEU B  19       1.986  35.109 111.284  1.00 13.51           C  
ATOM   3738  N   ASN B  20       6.690  37.033 113.301  1.00  7.94           N  
ATOM   3739  CA  ASN B  20       7.665  37.062 114.393  1.00  8.78           C  
ATOM   3740  C   ASN B  20       7.202  38.124 115.424  1.00  9.48           C  
ATOM   3741  O   ASN B  20       7.087  37.843 116.602  1.00  9.59           O  
ATOM   3742  CB  ASN B  20       9.020  37.468 113.789  1.00  7.06           C  
ATOM   3743  CG  ASN B  20      10.149  37.388 114.777  1.00 11.31           C  
ATOM   3744  ND2 ASN B  20      11.392  37.315 114.269  1.00 11.30           N  
ATOM   3745  OD1 ASN B  20       9.944  37.426 115.950  1.00 12.01           O  
ATOM   3746  N   ILE B  21       6.959  39.343 114.933  1.00  8.45           N  
ATOM   3747  CA  ILE B  21       6.489  40.429 115.829  1.00  8.87           C  
ATOM   3748  C   ILE B  21       5.210  40.011 116.597  1.00  9.59           C  
ATOM   3749  O   ILE B  21       5.092  40.202 117.833  1.00 10.56           O  
ATOM   3750  CB  ILE B  21       6.214  41.693 114.983  1.00  7.79           C  
ATOM   3751  CG1 ILE B  21       7.558  42.211 114.430  1.00  8.82           C  
ATOM   3752  CG2 ILE B  21       5.600  42.797 115.884  1.00  9.20           C  
ATOM   3753  CD1 ILE B  21       7.312  43.194 113.304  1.00  9.23           C  
ATOM   3754  N   GLU B  22       4.267  39.414 115.876  1.00  9.87           N  
ATOM   3755  CA  GLU B  22       2.998  38.976 116.508  1.00 10.61           C  
ATOM   3756  C   GLU B  22       3.267  37.952 117.604  1.00 12.05           C  
ATOM   3757  O   GLU B  22       2.578  37.939 118.638  1.00 11.73           O  
ATOM   3758  CB  GLU B  22       2.103  38.364 115.414  1.00 10.70           C  
ATOM   3759  CG  GLU B  22       0.664  38.089 115.819  1.00 14.68           C  
ATOM   3760  CD  GLU B  22       0.476  36.768 116.585  1.00 12.73           C  
ATOM   3761  OE1 GLU B  22       1.328  35.857 116.567  1.00 15.56           O  
ATOM   3762  OE2 GLU B  22      -0.588  36.626 117.217  1.00 16.82           O1-
ATOM   3763  N   SER B  23       4.256  37.084 117.389  1.00 10.43           N  
ATOM   3764  CA  SER B  23       4.559  36.051 118.361  1.00  8.85           C  
ATOM   3765  C   SER B  23       5.116  36.633 119.651  1.00 11.36           C  
ATOM   3766  O   SER B  23       5.138  35.892 120.674  1.00 12.17           O  
ATOM   3767  CB  SER B  23       5.542  35.003 117.796  1.00  9.89           C  
ATOM   3768  OG  SER B  23       6.873  35.532 117.803  1.00 12.30           O  
ATOM   3769  N   ARG B  24       5.542  37.912 119.649  1.00  9.10           N  
ATOM   3770  CA  ARG B  24       6.082  38.510 120.893  1.00 10.18           C  
ATOM   3771  C   ARG B  24       4.963  39.263 121.617  1.00 10.92           C  
ATOM   3772  O   ARG B  24       5.234  39.968 122.581  1.00 12.97           O  
ATOM   3773  CB  ARG B  24       7.259  39.471 120.616  1.00 11.18           C  
ATOM   3774  CG  ARG B  24       8.267  38.885 119.614  1.00 11.31           C  
ATOM   3775  CD  ARG B  24       8.772  37.497 119.998  1.00 10.63           C  
ATOM   3776  NE  ARG B  24       9.700  37.068 118.926  1.00 12.98           N  
ATOM   3777  CZ  ARG B  24      10.793  36.336 119.127  1.00 14.43           C  
ATOM   3778  NH1 ARG B  24      11.114  35.915 120.367  1.00 15.96           N1+
ATOM   3779  NH2 ARG B  24      11.596  36.088 118.102  1.00 13.74           N  
ATOM   3780  N   GLY B  25       3.734  39.141 121.103  1.00 10.92           N  
ATOM   3781  CA  GLY B  25       2.568  39.723 121.777  1.00 10.85           C  
ATOM   3782  C   GLY B  25       1.928  40.932 121.142  1.00 12.62           C  
ATOM   3783  O   GLY B  25       0.863  41.374 121.577  1.00 13.30           O  
ATOM   3784  N   TYR B  26       2.556  41.475 120.089  1.00 10.44           N  
ATOM   3785  CA  TYR B  26       2.026  42.672 119.433  1.00  9.99           C  
ATOM   3786  C   TYR B  26       0.911  42.339 118.463  1.00 10.88           C  
ATOM   3787  O   TYR B  26       0.853  41.228 117.968  1.00 11.25           O  
ATOM   3788  CB  TYR B  26       3.152  43.342 118.615  1.00  9.18           C  
ATOM   3789  CG  TYR B  26       4.281  43.839 119.503  1.00 10.44           C  
ATOM   3790  CD1 TYR B  26       5.427  43.037 119.737  1.00 13.36           C  
ATOM   3791  CD2 TYR B  26       4.198  45.070 120.089  1.00 13.35           C  
ATOM   3792  CE1 TYR B  26       6.467  43.505 120.570  1.00 15.94           C  
ATOM   3793  CE2 TYR B  26       5.229  45.538 120.933  1.00 15.79           C  
ATOM   3794  CZ  TYR B  26       6.338  44.752 121.151  1.00 17.94           C  
ATOM   3795  OH  TYR B  26       7.360  45.224 121.947  1.00 22.19           O  
ATOM   3796  N   THR B  27       0.043  43.315 118.218  1.00 10.79           N  
ATOM   3797  CA  THR B  27      -1.018  43.193 117.209  1.00  9.55           C  
ATOM   3798  C   THR B  27      -0.408  44.012 116.077  1.00 10.35           C  
ATOM   3799  O   THR B  27      -0.032  45.180 116.248  1.00 12.12           O  
ATOM   3800  CB  THR B  27      -2.305  43.777 117.732  1.00 11.42           C  
ATOM   3801  CG2 THR B  27      -3.434  43.540 116.728  1.00 13.20           C  
ATOM   3802  OG1 THR B  27      -2.649  42.999 118.888  1.00 14.11           O  
ATOM   3803  N   VAL B  28      -0.316  43.376 114.913  1.00  9.88           N  
ATOM   3804  CA  VAL B  28       0.399  43.962 113.776  1.00  8.84           C  
ATOM   3805  C   VAL B  28      -0.465  44.323 112.563  1.00  9.81           C  
ATOM   3806  O   VAL B  28      -1.167  43.479 112.042  1.00  9.79           O  
ATOM   3807  CB  VAL B  28       1.455  42.952 113.326  1.00  8.07           C  
ATOM   3808  CG1 VAL B  28       2.358  43.570 112.232  1.00  8.37           C  
ATOM   3809  CG2 VAL B  28       2.276  42.491 114.518  1.00 10.94           C  
ATOM   3810  N   SER B  29      -0.431  45.593 112.157  1.00  9.34           N  
ATOM   3811  CA  SER B  29      -1.132  45.948 110.915  1.00  9.10           C  
ATOM   3812  C   SER B  29      -0.277  45.493 109.765  1.00 10.15           C  
ATOM   3813  O   SER B  29       0.951  45.634 109.806  1.00  9.90           O  
ATOM   3814  CB  SER B  29      -1.316  47.443 110.755  1.00  9.20           C  
ATOM   3815  OG  SER B  29      -2.124  47.942 111.819  1.00 10.65           O  
ATOM   3816  N   ILE B  30      -0.922  44.951 108.737  1.00  9.02           N  
ATOM   3817  CA  ILE B  30      -0.146  44.534 107.546  1.00  9.43           C  
ATOM   3818  C   ILE B  30      -0.764  45.113 106.285  1.00 10.16           C  
ATOM   3819  O   ILE B  30      -1.994  45.326 106.188  1.00 10.47           O  
ATOM   3820  CB  ILE B  30      -0.036  42.987 107.384  1.00  8.59           C  
ATOM   3821  CG1 ILE B  30      -1.419  42.337 107.254  1.00  9.81           C  
ATOM   3822  CG2 ILE B  30       0.729  42.383 108.604  1.00 10.67           C  
ATOM   3823  CD1 ILE B  30      -1.356  40.773 106.989  1.00 10.21           C  
ATOM   3824  N   PHE B  31       0.103  45.397 105.296  1.00  9.45           N  
ATOM   3825  CA  PHE B  31      -0.353  45.916 104.012  1.00 10.58           C  
ATOM   3826  C   PHE B  31       0.581  45.413 102.917  1.00 11.63           C  
ATOM   3827  O   PHE B  31       1.789  45.248 103.155  1.00 11.60           O  
ATOM   3828  CB  PHE B  31      -0.313  47.452 103.994  1.00 10.94           C  
ATOM   3829  CG  PHE B  31      -0.657  48.052 102.655  1.00 11.41           C  
ATOM   3830  CD1 PHE B  31      -2.023  48.244 102.252  1.00 10.81           C  
ATOM   3831  CD2 PHE B  31       0.353  48.375 101.736  1.00 12.19           C  
ATOM   3832  CE1 PHE B  31      -2.355  48.715 100.965  1.00 10.39           C  
ATOM   3833  CE2 PHE B  31       0.033  48.861 100.435  1.00 12.47           C  
ATOM   3834  CZ  PHE B  31      -1.326  49.025 100.043  1.00 10.58           C  
ATOM   3835  N   ASN B  32       0.005  45.128 101.747  1.00 10.06           N  
ATOM   3836  CA  ASN B  32       0.812  44.776 100.587  1.00 11.11           C  
ATOM   3837  C   ASN B  32       0.172  45.402  99.365  1.00 11.41           C  
ATOM   3838  O   ASN B  32      -1.040  45.406  99.255  1.00 11.87           O  
ATOM   3839  CB  ASN B  32       0.868  43.261 100.417  1.00 12.65           C  
ATOM   3840  CG  ASN B  32       1.956  42.838  99.449  1.00 14.33           C  
ATOM   3841  ND2 ASN B  32       1.551  42.250  98.314  1.00 14.58           N  
ATOM   3842  OD1 ASN B  32       3.143  43.036  99.711  1.00 13.76           O  
ATOM   3843  N   ARG B  33       0.972  45.926  98.425  1.00 12.75           N  
ATOM   3844  CA  ARG B  33       0.407  46.567  97.217  1.00 14.77           C  
ATOM   3845  C   ARG B  33      -0.449  45.580  96.413  1.00 15.84           C  
ATOM   3846  O   ARG B  33      -1.472  45.971  95.812  1.00 16.64           O  
ATOM   3847  CB  ARG B  33       1.552  47.119  96.382  1.00 14.78           C  
ATOM   3848  CG  ARG B  33       1.110  47.775  95.093  1.00 18.79           C  
ATOM   3849  CD  ARG B  33       2.350  48.278  94.367  1.00 19.32           C  
ATOM   3850  NE  ARG B  33       1.952  49.123  93.248  1.00 23.61           N  
ATOM   3851  CZ  ARG B  33       1.459  48.632  92.118  1.00 24.72           C  
ATOM   3852  NH1 ARG B  33       1.310  47.323  91.994  1.00 24.90           N1+
ATOM   3853  NH2 ARG B  33       1.147  49.444  91.117  1.00 25.85           N  
ATOM   3854  N   SER B  34      -0.020  44.315  96.391  1.00 15.87           N  
ATOM   3855  CA  SER B  34      -0.821  43.257  95.749  1.00 16.53           C  
ATOM   3856  C   SER B  34      -1.666  42.749  96.891  1.00 14.93           C  
ATOM   3857  O   SER B  34      -1.226  41.971  97.755  1.00 14.32           O  
ATOM   3858  CB  SER B  34       0.057  42.137  95.180  1.00 18.44           C  
ATOM   3859  OG  SER B  34       0.565  42.587  93.931  1.00 22.71           O  
ATOM   3860  N   ARG B  35      -2.915  43.163  96.871  1.00 13.04           N  
ATOM   3861  CA  ARG B  35      -3.809  42.886  98.003  1.00 11.93           C  
ATOM   3862  C   ARG B  35      -4.157  41.424  98.200  1.00 12.60           C  
ATOM   3863  O   ARG B  35      -4.540  41.001  99.316  1.00 13.48           O  
ATOM   3864  CB  ARG B  35      -5.076  43.709  97.832  1.00 12.38           C  
ATOM   3865  CG  ARG B  35      -4.848  45.226  97.998  1.00 12.45           C  
ATOM   3866  CD  ARG B  35      -5.999  46.026  97.385  1.00 14.07           C  
ATOM   3867  NE  ARG B  35      -5.953  46.033  95.931  1.00 13.21           N  
ATOM   3868  CZ  ARG B  35      -6.870  46.607  95.138  1.00 14.17           C  
ATOM   3869  NH1 ARG B  35      -7.938  47.186  95.650  1.00 14.74           N1+
ATOM   3870  NH2 ARG B  35      -6.632  46.733  93.832  1.00 13.94           N  
ATOM   3871  N   GLU B  36      -4.097  40.645  97.128  1.00 12.98           N  
ATOM   3872  CA  GLU B  36      -4.411  39.230  97.266  1.00 14.47           C  
ATOM   3873  C   GLU B  36      -3.421  38.542  98.199  1.00 14.89           C  
ATOM   3874  O   GLU B  36      -3.767  37.540  98.818  1.00 14.26           O  
ATOM   3875  CB  GLU B  36      -4.358  38.539  95.878  1.00 15.53           C  
ATOM   3876  CG  GLU B  36      -5.358  39.136  94.880  1.00 20.80           C  
ATOM   3877  CD  GLU B  36      -4.834  40.395  94.137  1.00 21.05           C  
ATOM   3878  OE1 GLU B  36      -5.615  40.924  93.302  1.00 25.58           O  
ATOM   3879  OE2 GLU B  36      -3.663  40.835  94.376  1.00 20.10           O1-
ATOM   3880  N   LYS B  37      -2.182  39.036  98.270  1.00 14.36           N  
ATOM   3881  CA  LYS B  37      -1.181  38.418  99.155  1.00 15.04           C  
ATOM   3882  C   LYS B  37      -1.548  38.656 100.611  1.00 12.84           C  
ATOM   3883  O   LYS B  37      -1.357  37.792 101.464  1.00 14.44           O  
ATOM   3884  CB  LYS B  37       0.232  38.968  98.840  1.00 15.55           C  
ATOM   3885  CG  LYS B  37       0.615  38.713  97.372  1.00 23.55           C  
ATOM   3886  CD  LYS B  37       0.988  37.213  97.180  1.00 29.60           C  
ATOM   3887  CE  LYS B  37       1.041  36.696  95.718  1.00 32.66           C  
ATOM   3888  NZ  LYS B  37      -0.315  36.120  95.312  1.00 35.11           N1+
ATOM   3889  N   THR B  38      -2.105  39.826 100.901  1.00 11.74           N  
ATOM   3890  CA  THR B  38      -2.541  40.101 102.278  1.00 10.95           C  
ATOM   3891  C   THR B  38      -3.666  39.126 102.650  1.00 11.28           C  
ATOM   3892  O   THR B  38      -3.694  38.600 103.754  1.00 11.40           O  
ATOM   3893  CB  THR B  38      -3.072  41.529 102.324  1.00 11.74           C  
ATOM   3894  CG2 THR B  38      -3.377  41.991 103.742  1.00 11.05           C  
ATOM   3895  OG1 THR B  38      -2.030  42.368 101.808  1.00 14.13           O  
ATOM   3896  N   GLU B  39      -4.607  38.924 101.740  1.00 11.17           N  
ATOM   3897  CA  GLU B  39      -5.704  37.985 102.043  1.00 13.10           C  
ATOM   3898  C   GLU B  39      -5.146  36.616 102.339  1.00 12.90           C  
ATOM   3899  O   GLU B  39      -5.610  35.933 103.248  1.00 13.23           O  
ATOM   3900  CB  GLU B  39      -6.689  37.843 100.868  1.00 14.73           C  
ATOM   3901  CG  GLU B  39      -7.427  39.126 100.569  1.00 16.74           C  
ATOM   3902  CD  GLU B  39      -8.351  38.993  99.384  1.00 19.00           C  
ATOM   3903  OE1 GLU B  39      -7.966  38.359  98.397  1.00 21.35           O  
ATOM   3904  OE2 GLU B  39      -9.457  39.533  99.431  1.00 20.09           O1-
ATOM   3905  N   GLU B  40      -4.170  36.194 101.536  1.00 13.02           N  
ATOM   3906  CA  GLU B  40      -3.564  34.878 101.738  1.00 13.27           C  
ATOM   3907  C   GLU B  40      -2.901  34.762 103.114  1.00 13.22           C  
ATOM   3908  O   GLU B  40      -3.024  33.753 103.791  1.00 12.62           O  
ATOM   3909  CB  GLU B  40      -2.563  34.657 100.601  1.00 16.80           C  
ATOM   3910  CG  GLU B  40      -1.765  33.392 100.620  1.00 26.07           C  
ATOM   3911  CD  GLU B  40      -0.611  33.517  99.639  1.00 30.65           C  
ATOM   3912  OE1 GLU B  40      -0.843  34.129  98.552  1.00 32.09           O  
ATOM   3913  OE2 GLU B  40       0.510  33.039  99.959  1.00 33.22           O1-
ATOM   3914  N   VAL B  41      -2.186  35.806 103.546  1.00 11.91           N  
ATOM   3915  CA  VAL B  41      -1.557  35.758 104.857  1.00 12.22           C  
ATOM   3916  C   VAL B  41      -2.611  35.562 105.946  1.00 11.90           C  
ATOM   3917  O   VAL B  41      -2.435  34.784 106.889  1.00 12.84           O  
ATOM   3918  CB  VAL B  41      -0.757  37.069 105.129  1.00 11.48           C  
ATOM   3919  CG1 VAL B  41      -0.173  37.081 106.582  1.00 12.91           C  
ATOM   3920  CG2 VAL B  41       0.434  37.157 104.141  1.00 12.06           C  
ATOM   3921  N   ILE B  42      -3.725  36.263 105.826  1.00 11.89           N  
ATOM   3922  CA  ILE B  42      -4.795  36.138 106.835  1.00 11.03           C  
ATOM   3923  C   ILE B  42      -5.421  34.738 106.813  1.00 13.15           C  
ATOM   3924  O   ILE B  42      -5.584  34.089 107.848  1.00 13.92           O  
ATOM   3925  CB  ILE B  42      -5.878  37.225 106.588  1.00 11.63           C  
ATOM   3926  CG1 ILE B  42      -5.253  38.629 106.800  1.00 12.03           C  
ATOM   3927  CG2 ILE B  42      -7.079  37.017 107.568  1.00 11.34           C  
ATOM   3928  CD1 ILE B  42      -4.667  38.844 108.195  1.00 14.44           C  
ATOM   3929  N   ALA B  43      -5.717  34.251 105.617  1.00 13.90           N  
ATOM   3930  CA  ALA B  43      -6.329  32.926 105.490  1.00 13.55           C  
ATOM   3931  C   ALA B  43      -5.435  31.825 106.005  1.00 15.72           C  
ATOM   3932  O   ALA B  43      -5.925  30.824 106.554  1.00 15.74           O  
ATOM   3933  CB  ALA B  43      -6.657  32.673 104.006  1.00 14.84           C  
ATOM   3934  N   GLU B  44      -4.125  31.989 105.828  1.00 15.12           N  
ATOM   3935  CA  GLU B  44      -3.177  30.974 106.276  1.00 17.21           C  
ATOM   3936  C   GLU B  44      -2.779  31.045 107.741  1.00 17.41           C  
ATOM   3937  O   GLU B  44      -2.127  30.132 108.248  1.00 17.35           O  
ATOM   3938  CB  GLU B  44      -1.927  31.035 105.409  1.00 19.98           C  
ATOM   3939  CG  GLU B  44      -2.223  30.790 103.932  1.00 25.41           C  
ATOM   3940  CD  GLU B  44      -0.980  30.840 103.058  1.00 30.84           C  
ATOM   3941  OE1 GLU B  44       0.068  31.381 103.502  1.00 34.07           O  
ATOM   3942  OE2 GLU B  44      -1.065  30.353 101.910  1.00 35.24           O1-
ATOM   3943  N   ASN B  45      -3.142  32.130 108.413  1.00 16.13           N  
ATOM   3944  CA  ASN B  45      -2.737  32.340 109.822  1.00 16.74           C  
ATOM   3945  C   ASN B  45      -3.925  32.713 110.710  1.00 17.81           C  
ATOM   3946  O   ASN B  45      -3.956  33.752 111.380  1.00 17.18           O  
ATOM   3947  CB  ASN B  45      -1.658  33.451 109.850  1.00 17.61           C  
ATOM   3948  CG  ASN B  45      -0.415  33.049 109.129  1.00 17.95           C  
ATOM   3949  ND2 ASN B  45       0.405  32.266 109.806  1.00 18.06           N  
ATOM   3950  OD1 ASN B  45      -0.188  33.384 107.935  1.00 18.72           O  
ATOM   3951  N   PRO B  46      -4.958  31.857 110.734  1.00 17.20           N  
ATOM   3952  CA  PRO B  46      -6.121  32.151 111.557  1.00 19.13           C  
ATOM   3953  C   PRO B  46      -5.760  32.291 113.032  1.00 18.98           C  
ATOM   3954  O   PRO B  46      -4.870  31.594 113.513  1.00 20.43           O  
ATOM   3955  CB  PRO B  46      -7.048  30.932 111.299  1.00 19.76           C  
ATOM   3956  CG  PRO B  46      -6.086  29.836 110.932  1.00 18.74           C  
ATOM   3957  CD  PRO B  46      -5.051  30.531 110.084  1.00 17.80           C  
ATOM   3958  N   GLY B  47      -6.418  33.213 113.727  1.00 20.23           N  
ATOM   3959  CA  GLY B  47      -6.161  33.319 115.162  1.00 21.74           C  
ATOM   3960  C   GLY B  47      -4.962  34.141 115.566  1.00 22.88           C  
ATOM   3961  O   GLY B  47      -4.726  34.342 116.765  1.00 25.75           O  
ATOM   3962  N   LYS B  48      -4.199  34.615 114.584  1.00 19.37           N  
ATOM   3963  CA  LYS B  48      -3.004  35.414 114.932  1.00 19.03           C  
ATOM   3964  C   LYS B  48      -3.446  36.869 114.978  1.00 17.78           C  
ATOM   3965  O   LYS B  48      -4.419  37.236 114.325  1.00 18.34           O  
ATOM   3966  CB  LYS B  48      -1.876  35.250 113.904  1.00 19.77           C  
ATOM   3967  CG  LYS B  48      -1.205  33.859 113.866  1.00 22.30           C  
ATOM   3968  CD  LYS B  48      -0.756  33.373 115.220  1.00 27.69           C  
ATOM   3969  CE  LYS B  48       0.113  32.115 115.053  1.00 31.06           C  
ATOM   3970  NZ  LYS B  48       0.430  31.542 116.417  1.00 34.80           N1+
ATOM   3971  N   LYS B  49      -2.730  37.675 115.769  1.00 15.10           N  
ATOM   3972  CA  LYS B  49      -3.048  39.088 115.940  1.00 15.10           C  
ATOM   3973  C   LYS B  49      -2.526  39.920 114.770  1.00 14.21           C  
ATOM   3974  O   LYS B  49      -1.691  40.803 114.967  1.00 13.91           O  
ATOM   3975  CB  LYS B  49      -2.439  39.606 117.241  1.00 13.80           C  
ATOM   3976  CG  LYS B  49      -3.043  38.890 118.523  1.00 17.86           C  
ATOM   3977  CD  LYS B  49      -2.200  39.275 119.812  1.00 21.01           C  
ATOM   3978  CE  LYS B  49      -0.675  38.854 119.698  1.00 20.06           C  
ATOM   3979  NZ  LYS B  49      -0.440  37.358 119.898  1.00 24.35           N1+
ATOM   3980  N   LEU B  50      -2.994  39.596 113.563  1.00 14.27           N  
ATOM   3981  CA  LEU B  50      -2.615  40.333 112.350  1.00 11.63           C  
ATOM   3982  C   LEU B  50      -3.867  41.089 111.913  1.00 13.15           C  
ATOM   3983  O   LEU B  50      -4.990  40.540 111.990  1.00 15.14           O  
ATOM   3984  CB  LEU B  50      -2.222  39.394 111.227  1.00 13.04           C  
ATOM   3985  CG  LEU B  50      -1.018  38.510 111.592  1.00 13.43           C  
ATOM   3986  CD1 LEU B  50      -0.866  37.451 110.497  1.00 18.68           C  
ATOM   3987  CD2 LEU B  50       0.269  39.341 111.750  1.00 15.29           C  
ATOM   3988  N   VAL B  51      -3.719  42.346 111.511  1.00 10.80           N  
ATOM   3989  CA  VAL B  51      -4.909  43.080 111.072  1.00  9.46           C  
ATOM   3990  C   VAL B  51      -4.576  43.561 109.673  1.00 11.23           C  
ATOM   3991  O   VAL B  51      -3.641  44.378 109.477  1.00  9.95           O  
ATOM   3992  CB  VAL B  51      -5.220  44.285 111.969  1.00 10.66           C  
ATOM   3993  CG1 VAL B  51      -6.553  44.902 111.502  1.00 12.09           C  
ATOM   3994  CG2 VAL B  51      -5.303  43.852 113.470  1.00 12.46           C  
ATOM   3995  N   PRO B  52      -5.299  43.071 108.681  1.00  9.48           N  
ATOM   3996  CA  PRO B  52      -5.037  43.459 107.290  1.00 10.73           C  
ATOM   3997  C   PRO B  52      -5.647  44.780 106.862  1.00 10.60           C  
ATOM   3998  O   PRO B  52      -6.757  45.133 107.266  1.00 11.80           O  
ATOM   3999  CB  PRO B  52      -5.634  42.315 106.491  1.00  9.74           C  
ATOM   4000  CG  PRO B  52      -6.904  42.024 107.287  1.00 10.29           C  
ATOM   4001  CD  PRO B  52      -6.419  42.104 108.762  1.00 10.85           C  
ATOM   4002  N   TYR B  53      -4.876  45.508 106.035  1.00  8.97           N  
ATOM   4003  CA  TYR B  53      -5.345  46.778 105.457  1.00  9.20           C  
ATOM   4004  C   TYR B  53      -5.196  46.729 103.967  1.00 10.19           C  
ATOM   4005  O   TYR B  53      -4.309  46.075 103.421  1.00 10.62           O  
ATOM   4006  CB  TYR B  53      -4.571  47.969 106.054  1.00 11.22           C  
ATOM   4007  CG  TYR B  53      -4.995  48.158 107.490  1.00 10.28           C  
ATOM   4008  CD1 TYR B  53      -6.114  48.932 107.797  1.00 12.32           C  
ATOM   4009  CD2 TYR B  53      -4.367  47.448 108.513  1.00 10.89           C  
ATOM   4010  CE1 TYR B  53      -6.622  48.981 109.100  1.00 13.16           C  
ATOM   4011  CE2 TYR B  53      -4.857  47.479 109.840  1.00 11.25           C  
ATOM   4012  CZ  TYR B  53      -5.992  48.254 110.113  1.00 12.11           C  
ATOM   4013  OH  TYR B  53      -6.469  48.273 111.410  1.00 11.95           O  
ATOM   4014  N   TYR B  54      -6.118  47.426 103.320  1.00 10.02           N  
ATOM   4015  CA  TYR B  54      -6.229  47.402 101.864  1.00  9.46           C  
ATOM   4016  C   TYR B  54      -6.064  48.745 101.180  1.00 10.53           C  
ATOM   4017  O   TYR B  54      -6.259  48.859  99.959  1.00 11.80           O  
ATOM   4018  CB  TYR B  54      -7.527  46.663 101.508  1.00  9.01           C  
ATOM   4019  CG  TYR B  54      -7.404  45.202 101.965  1.00  9.49           C  
ATOM   4020  CD1 TYR B  54      -6.742  44.267 101.176  1.00 10.03           C  
ATOM   4021  CD2 TYR B  54      -7.867  44.786 103.218  1.00 10.24           C  
ATOM   4022  CE1 TYR B  54      -6.536  42.953 101.630  1.00 10.92           C  
ATOM   4023  CE2 TYR B  54      -7.661  43.453 103.679  1.00  9.07           C  
ATOM   4024  CZ  TYR B  54      -6.997  42.560 102.865  1.00  9.70           C  
ATOM   4025  OH  TYR B  54      -6.825  41.237 103.266  1.00 11.60           O  
ATOM   4026  N   THR B  55      -5.752  49.757 101.982  1.00 10.02           N  
ATOM   4027  CA  THR B  55      -5.325  51.060 101.375  1.00  9.64           C  
ATOM   4028  C   THR B  55      -4.225  51.523 102.319  1.00 11.17           C  
ATOM   4029  O   THR B  55      -4.195  51.150 103.500  1.00 10.78           O  
ATOM   4030  CB  THR B  55      -6.418  52.182 101.328  1.00 11.68           C  
ATOM   4031  CG2 THR B  55      -7.601  51.733 100.534  1.00 12.57           C  
ATOM   4032  OG1 THR B  55      -6.810  52.561 102.640  1.00 11.67           O  
ATOM   4033  N   VAL B  56      -3.287  52.302 101.779  1.00  9.81           N  
ATOM   4034  CA  VAL B  56      -2.230  52.842 102.637  1.00 10.56           C  
ATOM   4035  C   VAL B  56      -2.757  53.809 103.708  1.00  9.34           C  
ATOM   4036  O   VAL B  56      -2.335  53.822 104.861  1.00  9.97           O  
ATOM   4037  CB  VAL B  56      -1.216  53.571 101.741  1.00 10.67           C  
ATOM   4038  CG1 VAL B  56      -0.107  54.215 102.592  1.00  9.95           C  
ATOM   4039  CG2 VAL B  56      -0.588  52.534 100.803  1.00 11.01           C  
ATOM   4040  N   LYS B  57      -3.720  54.636 103.304  1.00 10.51           N  
ATOM   4041  CA  LYS B  57      -4.307  55.577 104.248  1.00 10.86           C  
ATOM   4042  C   LYS B  57      -4.833  54.864 105.489  1.00 10.43           C  
ATOM   4043  O   LYS B  57      -4.509  55.249 106.632  1.00 11.57           O  
ATOM   4044  CB  LYS B  57      -5.440  56.366 103.562  1.00 12.95           C  
ATOM   4045  CG  LYS B  57      -6.194  57.270 104.555  1.00 14.85           C  
ATOM   4046  CD  LYS B  57      -7.311  57.965 103.767  1.00 21.40           C  
ATOM   4047  CE  LYS B  57      -8.312  58.645 104.680  1.00 27.32           C  
ATOM   4048  NZ  LYS B  57      -7.672  59.621 105.563  1.00 31.62           N1+
ATOM   4049  N   GLU B  58      -5.596  53.789 105.274  1.00  9.98           N  
ATOM   4050  CA  GLU B  58      -6.152  53.067 106.437  1.00 10.46           C  
ATOM   4051  C   GLU B  58      -5.085  52.353 107.233  1.00 10.36           C  
ATOM   4052  O   GLU B  58      -5.142  52.303 108.468  1.00 10.80           O  
ATOM   4053  CB  GLU B  58      -7.229  52.062 106.012  1.00 10.23           C  
ATOM   4054  CG  GLU B  58      -8.477  52.835 105.453  1.00 12.61           C  
ATOM   4055  CD  GLU B  58      -9.395  51.952 104.638  1.00 15.80           C  
ATOM   4056  OE1 GLU B  58      -8.957  51.323 103.632  1.00 15.49           O  
ATOM   4057  OE2 GLU B  58     -10.602  51.895 105.006  1.00 19.50           O1-
ATOM   4058  N   PHE B  59      -4.090  51.823 106.533  1.00  9.66           N  
ATOM   4059  CA  PHE B  59      -2.989  51.185 107.212  1.00  9.42           C  
ATOM   4060  C   PHE B  59      -2.293  52.201 108.146  1.00  9.35           C  
ATOM   4061  O   PHE B  59      -2.046  51.926 109.322  1.00  9.79           O  
ATOM   4062  CB  PHE B  59      -1.998  50.680 106.138  1.00  8.40           C  
ATOM   4063  CG  PHE B  59      -0.683  50.199 106.706  1.00  8.99           C  
ATOM   4064  CD1 PHE B  59      -0.548  48.935 107.232  1.00  9.56           C  
ATOM   4065  CD2 PHE B  59       0.440  51.071 106.690  1.00  9.58           C  
ATOM   4066  CE1 PHE B  59       0.681  48.493 107.751  1.00 10.24           C  
ATOM   4067  CE2 PHE B  59       1.656  50.648 107.210  1.00 10.31           C  
ATOM   4068  CZ  PHE B  59       1.791  49.372 107.740  1.00  9.80           C  
ATOM   4069  N   VAL B  60      -1.948  53.381 107.638  1.00  9.57           N  
ATOM   4070  CA  VAL B  60      -1.279  54.344 108.484  1.00 10.15           C  
ATOM   4071  C   VAL B  60      -2.156  54.785 109.654  1.00 11.42           C  
ATOM   4072  O   VAL B  60      -1.685  54.870 110.787  1.00 11.42           O  
ATOM   4073  CB  VAL B  60      -0.842  55.561 107.654  1.00 10.40           C  
ATOM   4074  CG1 VAL B  60      -0.204  56.662 108.585  1.00 12.90           C  
ATOM   4075  CG2 VAL B  60       0.197  55.099 106.599  1.00 11.35           C  
ATOM   4076  N   GLU B  61      -3.433  55.032 109.382  1.00 10.99           N  
ATOM   4077  CA  GLU B  61      -4.350  55.497 110.426  1.00 13.50           C  
ATOM   4078  C   GLU B  61      -4.549  54.471 111.542  1.00 12.69           C  
ATOM   4079  O   GLU B  61      -4.943  54.807 112.671  1.00 14.27           O  
ATOM   4080  CB  GLU B  61      -5.695  55.872 109.759  1.00 14.46           C  
ATOM   4081  CG  GLU B  61      -5.587  57.192 108.951  1.00 23.13           C  
ATOM   4082  CD  GLU B  61      -6.944  57.647 108.297  1.00 26.27           C  
ATOM   4083  OE1 GLU B  61      -7.020  58.793 107.791  1.00 29.19           O  
ATOM   4084  OE2 GLU B  61      -7.908  56.847 108.258  1.00 31.38           O1-
ATOM   4085  N   SER B  62      -4.245  53.210 111.247  1.00 11.81           N  
ATOM   4086  CA  SER B  62      -4.446  52.152 112.227  1.00 10.26           C  
ATOM   4087  C   SER B  62      -3.370  52.081 113.299  1.00 11.83           C  
ATOM   4088  O   SER B  62      -3.513  51.315 114.255  1.00 12.08           O  
ATOM   4089  CB  SER B  62      -4.476  50.776 111.538  1.00 10.98           C  
ATOM   4090  OG  SER B  62      -3.131  50.361 111.210  1.00 11.52           O  
ATOM   4091  N   LEU B  63      -2.292  52.858 113.113  1.00 10.19           N  
ATOM   4092  CA  LEU B  63      -1.151  52.750 114.013  1.00 10.85           C  
ATOM   4093  C   LEU B  63      -1.125  53.731 115.164  1.00 10.17           C  
ATOM   4094  O   LEU B  63      -1.397  54.889 114.973  1.00 12.01           O  
ATOM   4095  CB  LEU B  63       0.135  52.909 113.153  1.00 10.44           C  
ATOM   4096  CG  LEU B  63       0.217  51.823 112.061  1.00  9.52           C  
ATOM   4097  CD1 LEU B  63       1.494  52.115 111.184  1.00 12.73           C  
ATOM   4098  CD2 LEU B  63       0.361  50.431 112.664  1.00 12.35           C  
ATOM   4099  N   GLU B  64      -0.758  53.240 116.342  1.00 12.72           N  
ATOM   4100  CA  GLU B  64      -0.631  54.131 117.490  1.00 14.51           C  
ATOM   4101  C   GLU B  64       0.535  55.086 117.221  1.00 14.77           C  
ATOM   4102  O   GLU B  64       1.524  54.711 116.577  1.00 12.89           O  
ATOM   4103  CB  GLU B  64      -0.370  53.360 118.781  1.00 20.84           C  
ATOM   4104  CG  GLU B  64      -0.558  54.289 120.062  1.00 25.76           C  
ATOM   4105  CD  GLU B  64      -1.882  55.133 120.065  1.00 29.70           C  
ATOM   4106  OE1 GLU B  64      -1.874  56.340 119.664  1.00 29.32           O  
ATOM   4107  OE2 GLU B  64      -2.949  54.575 120.452  1.00 31.72           O1-
ATOM   4108  N   THR B  65       0.391  56.328 117.673  1.00 13.86           N  
ATOM   4109  CA  THR B  65       1.422  57.323 117.417  1.00 15.41           C  
ATOM   4110  C   THR B  65       2.330  57.470 118.636  1.00 16.33           C  
ATOM   4111  O   THR B  65       1.878  57.259 119.750  1.00 16.87           O  
ATOM   4112  CB  THR B  65       0.744  58.697 117.085  1.00 17.19           C  
ATOM   4113  CG2 THR B  65      -0.109  58.585 115.831  1.00 19.69           C  
ATOM   4114  OG1 THR B  65      -0.090  59.069 118.205  1.00 20.27           O  
ATOM   4115  N   PRO B  66       3.637  57.751 118.424  1.00 16.91           N  
ATOM   4116  CA  PRO B  66       4.282  57.922 117.111  1.00 15.85           C  
ATOM   4117  C   PRO B  66       4.312  56.565 116.410  1.00 13.21           C  
ATOM   4118  O   PRO B  66       4.596  55.506 117.030  1.00 14.44           O  
ATOM   4119  CB  PRO B  66       5.696  58.410 117.460  1.00 15.95           C  
ATOM   4120  CG  PRO B  66       5.927  57.736 118.751  1.00 19.68           C  
ATOM   4121  CD  PRO B  66       4.604  58.033 119.489  1.00 18.57           C  
ATOM   4122  N   ARG B  67       4.007  56.601 115.129  1.00 11.10           N  
ATOM   4123  CA  ARG B  67       3.884  55.362 114.375  1.00 10.48           C  
ATOM   4124  C   ARG B  67       5.198  54.648 114.088  1.00 11.34           C  
ATOM   4125  O   ARG B  67       6.208  55.296 113.927  1.00 13.90           O  
ATOM   4126  CB  ARG B  67       3.210  55.671 113.067  1.00 11.03           C  
ATOM   4127  CG  ARG B  67       1.867  56.327 113.280  1.00 12.69           C  
ATOM   4128  CD  ARG B  67       1.168  56.492 111.946  1.00 12.00           C  
ATOM   4129  NE  ARG B  67      -0.169  57.061 112.103  1.00 12.58           N  
ATOM   4130  CZ  ARG B  67      -0.446  58.346 112.254  1.00 14.82           C  
ATOM   4131  NH1 ARG B  67       0.531  59.262 112.265  1.00 14.76           N1+
ATOM   4132  NH2 ARG B  67      -1.752  58.721 112.372  1.00 14.47           N  
ATOM   4133  N   ARG B  68       5.159  53.314 114.108  1.00 10.71           N  
ATOM   4134  CA  ARG B  68       6.339  52.492 113.742  1.00 11.33           C  
ATOM   4135  C   ARG B  68       5.888  51.699 112.538  1.00 11.22           C  
ATOM   4136  O   ARG B  68       4.936  50.913 112.615  1.00 11.34           O  
ATOM   4137  CB  ARG B  68       6.715  51.530 114.854  1.00 15.00           C  
ATOM   4138  CG  ARG B  68       7.398  52.314 116.002  1.00 19.57           C  
ATOM   4139  CD  ARG B  68       7.658  51.452 117.197  1.00 25.96           C  
ATOM   4140  NE  ARG B  68       8.527  52.167 118.136  1.00 28.35           N  
ATOM   4141  CZ  ARG B  68       8.178  53.253 118.840  1.00 31.44           C  
ATOM   4142  NH1 ARG B  68       6.959  53.782 118.721  1.00 32.04           N1+
ATOM   4143  NH2 ARG B  68       9.040  53.793 119.713  1.00 28.80           N  
ATOM   4144  N   ILE B  69       6.585  51.885 111.424  1.00  9.55           N  
ATOM   4145  CA  ILE B  69       6.234  51.188 110.179  1.00 10.13           C  
ATOM   4146  C   ILE B  69       7.517  50.527 109.681  1.00 10.43           C  
ATOM   4147  O   ILE B  69       8.532  51.201 109.514  1.00 10.97           O  
ATOM   4148  CB  ILE B  69       5.784  52.165 109.145  1.00 11.12           C  
ATOM   4149  CG1 ILE B  69       4.452  52.783 109.627  1.00 12.72           C  
ATOM   4150  CG2 ILE B  69       5.617  51.449 107.762  1.00 12.96           C  
ATOM   4151  CD1 ILE B  69       3.969  54.018 108.841  1.00 16.05           C  
ATOM   4152  N   LEU B  70       7.461  49.207 109.535  1.00  9.16           N  
ATOM   4153  CA  LEU B  70       8.598  48.449 109.009  1.00  9.14           C  
ATOM   4154  C   LEU B  70       8.288  48.096 107.536  1.00 10.65           C  
ATOM   4155  O   LEU B  70       7.260  47.459 107.247  1.00 10.80           O  
ATOM   4156  CB  LEU B  70       8.756  47.145 109.786  1.00 10.91           C  
ATOM   4157  CG  LEU B  70       9.718  46.119 109.112  1.00 10.64           C  
ATOM   4158  CD1 LEU B  70      11.122  46.657 109.083  1.00 12.56           C  
ATOM   4159  CD2 LEU B  70       9.684  44.815 109.945  1.00 13.63           C  
ATOM   4160  N   LEU B  71       9.149  48.511 106.602  1.00  9.66           N  
ATOM   4161  CA  LEU B  71       8.938  48.190 105.184  1.00 10.27           C  
ATOM   4162  C   LEU B  71       9.869  47.022 104.813  1.00 10.51           C  
ATOM   4163  O   LEU B  71      11.042  47.027 105.163  1.00 11.47           O  
ATOM   4164  CB  LEU B  71       9.307  49.365 104.299  1.00 11.97           C  
ATOM   4165  CG  LEU B  71       8.282  50.467 104.604  1.00 14.86           C  
ATOM   4166  CD1 LEU B  71       9.003  51.611 105.328  1.00 15.33           C  
ATOM   4167  CD2 LEU B  71       7.603  50.936 103.337  1.00 16.79           C  
ATOM   4168  N   MET B  72       9.314  46.031 104.123  1.00 11.06           N  
ATOM   4169  CA  MET B  72      10.071  44.854 103.693  1.00 10.58           C  
ATOM   4170  C   MET B  72       9.627  44.668 102.243  1.00 12.69           C  
ATOM   4171  O   MET B  72       8.979  43.679 101.891  1.00 15.02           O  
ATOM   4172  CB  MET B  72       9.651  43.630 104.553  1.00 14.37           C  
ATOM   4173  CG  MET B  72       9.979  43.782 106.076  1.00 15.84           C  
ATOM   4174  SD  MET B  72      11.818  43.704 106.233  1.00 18.09           S  
ATOM   4175  CE  MET B  72      11.981  41.846 106.091  1.00 19.87           C  
ATOM   4176  N   VAL B  73       9.970  45.631 101.404  1.00 12.71           N  
ATOM   4177  CA  VAL B  73       9.562  45.640  99.997  1.00 13.14           C  
ATOM   4178  C   VAL B  73      10.754  45.437  99.086  1.00 15.15           C  
ATOM   4179  O   VAL B  73      11.891  45.697  99.467  1.00 14.16           O  
ATOM   4180  CB  VAL B  73       8.884  46.973  99.719  1.00 14.69           C  
ATOM   4181  CG1 VAL B  73       8.592  47.140  98.269  1.00 17.20           C  
ATOM   4182  CG2 VAL B  73       7.582  47.071 100.560  1.00 16.40           C  
ATOM   4183  N   LYS B  74      10.481  44.973  97.879  1.00 16.15           N  
ATOM   4184  CA  LYS B  74      11.565  44.759  96.898  1.00 18.57           C  
ATOM   4185  C   LYS B  74      12.406  46.019  96.757  1.00 18.21           C  
ATOM   4186  O   LYS B  74      11.874  47.128  96.684  1.00 17.10           O  
ATOM   4187  CB  LYS B  74      10.947  44.406  95.541  1.00 22.15           C  
ATOM   4188  CG  LYS B  74      11.968  44.144  94.454  1.00 27.49           C  
ATOM   4189  CD  LYS B  74      11.255  43.607  93.206  1.00 30.88           C  
ATOM   4190  CE  LYS B  74      12.245  43.091  92.183  1.00 34.48           C  
ATOM   4191  NZ  LYS B  74      13.088  44.222  91.672  1.00 38.83           N1+
ATOM   4192  N   ALA B  75      13.729  45.840  96.688  1.00 18.78           N  
ATOM   4193  CA  ALA B  75      14.644  46.970  96.578  1.00 18.73           C  
ATOM   4194  C   ALA B  75      14.457  47.777  95.305  1.00 18.42           C  
ATOM   4195  O   ALA B  75      14.092  47.239  94.242  1.00 19.67           O  
ATOM   4196  CB  ALA B  75      16.094  46.476  96.636  1.00 18.40           C  
ATOM   4197  N   GLY B  76      14.703  49.070  95.427  1.00 17.51           N  
ATOM   4198  CA  GLY B  76      14.617  49.952  94.285  1.00 18.53           C  
ATOM   4199  C   GLY B  76      13.329  50.748  94.203  1.00 18.97           C  
ATOM   4200  O   GLY B  76      12.839  51.228  95.212  1.00 18.04           O  
ATOM   4201  N   ALA B  77      12.798  50.862  92.992  1.00 20.15           N  
ATOM   4202  CA  ALA B  77      11.582  51.629  92.749  1.00 20.34           C  
ATOM   4203  C   ALA B  77      10.433  51.242  93.684  1.00 18.77           C  
ATOM   4204  O   ALA B  77       9.702  52.118  94.153  1.00 18.63           O  
ATOM   4205  CB  ALA B  77      11.143  51.456  91.283  1.00 22.94           C  
ATOM   4206  N   GLY B  78      10.288  49.942  93.934  1.00 17.76           N  
ATOM   4207  CA  GLY B  78       9.230  49.440  94.816  1.00 18.30           C  
ATOM   4208  C   GLY B  78       9.316  50.049  96.205  1.00 16.53           C  
ATOM   4209  O   GLY B  78       8.296  50.443  96.764  1.00 15.64           O  
ATOM   4210  N   THR B  79      10.520  50.062  96.788  1.00 14.53           N  
ATOM   4211  CA  THR B  79      10.726  50.651  98.111  1.00 13.98           C  
ATOM   4212  C   THR B  79      10.551  52.158  98.050  1.00 13.39           C  
ATOM   4213  O   THR B  79       9.928  52.779  98.936  1.00 13.69           O  
ATOM   4214  CB  THR B  79      12.153  50.262  98.618  1.00 13.87           C  
ATOM   4215  CG2 THR B  79      12.502  50.964  99.944  1.00 12.17           C  
ATOM   4216  OG1 THR B  79      12.149  48.851  98.802  1.00 16.11           O  
ATOM   4217  N   ASP B  80      11.079  52.779  97.000  1.00 15.16           N  
ATOM   4218  CA  ASP B  80      10.948  54.222  96.896  1.00 14.61           C  
ATOM   4219  C   ASP B  80       9.472  54.609  96.845  1.00 15.39           C  
ATOM   4220  O   ASP B  80       9.003  55.532  97.527  1.00 15.03           O  
ATOM   4221  CB  ASP B  80      11.615  54.734  95.610  1.00 17.34           C  
ATOM   4222  CG  ASP B  80      13.112  54.473  95.558  1.00 21.53           C  
ATOM   4223  OD1 ASP B  80      13.755  54.299  96.607  1.00 19.64           O  
ATOM   4224  OD2 ASP B  80      13.670  54.464  94.426  1.00 24.07           O1-
ATOM   4225  N   ALA B  81       8.720  53.873  96.047  1.00 15.07           N  
ATOM   4226  CA  ALA B  81       7.300  54.179  95.897  1.00 14.84           C  
ATOM   4227  C   ALA B  81       6.520  53.909  97.194  1.00 15.03           C  
ATOM   4228  O   ALA B  81       5.583  54.644  97.555  1.00 15.55           O  
ATOM   4229  CB  ALA B  81       6.688  53.346  94.718  1.00 15.14           C  
ATOM   4230  N   ALA B  82       6.896  52.850  97.907  1.00 13.08           N  
ATOM   4231  CA  ALA B  82       6.160  52.526  99.133  1.00 12.80           C  
ATOM   4232  C   ALA B  82       6.352  53.643 100.150  1.00 15.49           C  
ATOM   4233  O   ALA B  82       5.401  54.145 100.795  1.00 15.05           O  
ATOM   4234  CB  ALA B  82       6.664  51.187  99.700  1.00 13.69           C  
ATOM   4235  N   ILE B  83       7.602  54.055 100.305  1.00 14.36           N  
ATOM   4236  CA  ILE B  83       7.874  55.116 101.276  1.00 15.47           C  
ATOM   4237  C   ILE B  83       7.200  56.411 100.833  1.00 16.57           C  
ATOM   4238  O   ILE B  83       6.613  57.088 101.673  1.00 17.88           O  
ATOM   4239  CB  ILE B  83       9.425  55.287 101.498  1.00 14.85           C  
ATOM   4240  CG1 ILE B  83       9.951  53.961 102.092  1.00 18.11           C  
ATOM   4241  CG2 ILE B  83       9.703  56.482 102.441  1.00 17.72           C  
ATOM   4242  CD1 ILE B  83      11.470  53.866 102.266  1.00 19.83           C  
ATOM   4243  N   ASP B  84       7.219  56.753  99.530  1.00 15.38           N  
ATOM   4244  CA  ASP B  84       6.558  57.999  99.091  1.00 18.89           C  
ATOM   4245  C   ASP B  84       5.029  57.965  99.334  1.00 19.06           C  
ATOM   4246  O   ASP B  84       4.411  59.016  99.606  1.00 20.97           O  
ATOM   4247  CB  ASP B  84       6.761  58.268  97.597  1.00 22.79           C  
ATOM   4248  CG  ASP B  84       8.128  58.828  97.279  1.00 28.17           C  
ATOM   4249  OD1 ASP B  84       8.802  59.337  98.198  1.00 31.07           O  
ATOM   4250  OD2 ASP B  84       8.514  58.760  96.089  1.00 31.06           O1-
ATOM   4251  N   SER B  85       4.429  56.781  99.243  1.00 15.81           N  
ATOM   4252  CA  SER B  85       2.975  56.649  99.442  1.00 14.71           C  
ATOM   4253  C   SER B  85       2.614  56.835 100.918  1.00 13.67           C  
ATOM   4254  O   SER B  85       1.518  57.290 101.241  1.00 13.55           O  
ATOM   4255  CB  SER B  85       2.451  55.286  98.936  1.00 14.64           C  
ATOM   4256  OG  SER B  85       2.741  54.269  99.897  1.00 20.70           O  
ATOM   4257  N   LEU B  86       3.523  56.535 101.834  1.00 13.17           N  
ATOM   4258  CA  LEU B  86       3.212  56.714 103.237  1.00 13.77           C  
ATOM   4259  C   LEU B  86       3.235  58.182 103.702  1.00 14.62           C  
ATOM   4260  O   LEU B  86       2.433  58.607 104.515  1.00 13.34           O  
ATOM   4261  CB  LEU B  86       4.244  55.984 104.115  1.00 16.05           C  
ATOM   4262  CG  LEU B  86       4.328  54.475 104.016  1.00 15.35           C  
ATOM   4263  CD1 LEU B  86       5.609  53.988 104.711  1.00 18.89           C  
ATOM   4264  CD2 LEU B  86       3.156  53.882 104.698  1.00 14.09           C  
ATOM   4265  N   LYS B  87       4.160  58.939 103.143  1.00 16.02           N  
ATOM   4266  CA  LYS B  87       4.407  60.285 103.644  1.00 17.69           C  
ATOM   4267  C   LYS B  87       3.271  61.226 103.921  1.00 18.10           C  
ATOM   4268  O   LYS B  87       3.182  61.802 105.026  1.00 18.08           O  
ATOM   4269  CB  LYS B  87       5.467  60.952 102.759  1.00 19.34           C  
ATOM   4270  CG  LYS B  87       6.810  60.361 103.030  1.00 23.51           C  
ATOM   4271  CD  LYS B  87       7.873  60.819 102.049  1.00 26.59           C  
ATOM   4272  CE  LYS B  87       7.904  62.269 101.929  1.00 29.13           C  
ATOM   4273  NZ  LYS B  87       9.093  62.585 101.066  1.00 29.52           N1+
ATOM   4274  N   PRO B  88       2.369  61.400 102.958  1.00 17.71           N  
ATOM   4275  CA  PRO B  88       1.238  62.312 103.191  1.00 17.74           C  
ATOM   4276  C   PRO B  88       0.392  62.001 104.416  1.00 17.82           C  
ATOM   4277  O   PRO B  88      -0.339  62.864 104.939  1.00 17.94           O  
ATOM   4278  CB  PRO B  88       0.379  62.128 101.957  1.00 19.71           C  
ATOM   4279  CG  PRO B  88       1.292  61.639 100.917  1.00 18.48           C  
ATOM   4280  CD  PRO B  88       2.293  60.762 101.627  1.00 17.88           C  
ATOM   4281  N   TYR B  89       0.424  60.748 104.857  1.00 15.80           N  
ATOM   4282  CA  TYR B  89      -0.412  60.307 105.961  1.00 15.56           C  
ATOM   4283  C   TYR B  89       0.275  60.337 107.300  1.00 14.45           C  
ATOM   4284  O   TYR B  89      -0.341  60.170 108.368  1.00 15.29           O  
ATOM   4285  CB  TYR B  89      -0.894  58.848 105.681  1.00 15.34           C  
ATOM   4286  CG  TYR B  89      -1.621  58.686 104.361  1.00 14.31           C  
ATOM   4287  CD1 TYR B  89      -2.856  59.306 104.143  1.00 15.22           C  
ATOM   4288  CD2 TYR B  89      -1.088  57.918 103.343  1.00 14.15           C  
ATOM   4289  CE1 TYR B  89      -3.531  59.152 102.919  1.00 14.75           C  
ATOM   4290  CE2 TYR B  89      -1.751  57.760 102.117  1.00 14.74           C  
ATOM   4291  CZ  TYR B  89      -2.980  58.383 101.919  1.00 14.07           C  
ATOM   4292  OH  TYR B  89      -3.671  58.151 100.756  1.00 13.79           O  
ATOM   4293  N   LEU B  90       1.579  60.567 107.251  1.00 14.28           N  
ATOM   4294  CA  LEU B  90       2.367  60.557 108.472  1.00 13.84           C  
ATOM   4295  C   LEU B  90       2.370  61.874 109.224  1.00 15.57           C  
ATOM   4296  O   LEU B  90       1.984  62.913 108.682  1.00 16.49           O  
ATOM   4297  CB  LEU B  90       3.832  60.217 108.155  1.00 14.30           C  
ATOM   4298  CG  LEU B  90       4.053  58.868 107.475  1.00 15.19           C  
ATOM   4299  CD1 LEU B  90       5.576  58.706 107.237  1.00 15.68           C  
ATOM   4300  CD2 LEU B  90       3.531  57.731 108.399  1.00 15.71           C  
ATOM   4301  N   ASP B  91       2.778  61.782 110.472  1.00 14.91           N  
ATOM   4302  CA  ASP B  91       2.931  62.961 111.313  1.00 17.06           C  
ATOM   4303  C   ASP B  91       4.405  63.085 111.705  1.00 16.70           C  
ATOM   4304  O   ASP B  91       5.142  62.093 111.777  1.00 14.05           O  
ATOM   4305  CB  ASP B  91       2.150  62.844 112.617  1.00 17.52           C  
ATOM   4306  CG  ASP B  91       0.656  62.822 112.405  1.00 20.65           C  
ATOM   4307  OD1 ASP B  91       0.183  63.601 111.545  1.00 24.91           O  
ATOM   4308  OD2 ASP B  91      -0.025  62.040 113.110  1.00 25.27           O1-
ATOM   4309  N   LYS B  92       4.816  64.308 112.020  1.00 16.44           N  
ATOM   4310  CA  LYS B  92       6.177  64.479 112.496  1.00 16.12           C  
ATOM   4311  C   LYS B  92       6.395  63.611 113.701  1.00 15.23           C  
ATOM   4312  O   LYS B  92       5.541  63.465 114.596  1.00 17.04           O  
ATOM   4313  CB  LYS B  92       6.447  65.953 112.817  1.00 18.85           C  
ATOM   4314  CG  LYS B  92       6.737  66.640 111.520  1.00 24.09           C  
ATOM   4315  CD  LYS B  92       6.707  68.165 111.572  1.00 29.80           C  
ATOM   4316  CE  LYS B  92       7.061  68.705 110.196  1.00 31.56           C  
ATOM   4317  NZ  LYS B  92       8.554  68.829 110.074  1.00 36.43           N1+
ATOM   4318  N   GLY B  93       7.548  62.972 113.719  1.00 13.90           N  
ATOM   4319  CA  GLY B  93       7.874  62.104 114.828  1.00 12.20           C  
ATOM   4320  C   GLY B  93       7.627  60.634 114.489  1.00 12.44           C  
ATOM   4321  O   GLY B  93       8.099  59.766 115.213  1.00 13.16           O  
ATOM   4322  N   ASP B  94       6.884  60.354 113.422  1.00 11.76           N  
ATOM   4323  CA  ASP B  94       6.646  58.943 113.072  1.00 10.69           C  
ATOM   4324  C   ASP B  94       7.972  58.309 112.684  1.00 12.25           C  
ATOM   4325  O   ASP B  94       8.919  59.009 112.311  1.00 12.67           O  
ATOM   4326  CB  ASP B  94       5.598  58.832 111.960  1.00 10.75           C  
ATOM   4327  CG  ASP B  94       4.143  59.047 112.500  1.00  9.76           C  
ATOM   4328  OD1 ASP B  94       3.926  59.030 113.761  1.00 11.58           O  
ATOM   4329  OD2 ASP B  94       3.264  59.187 111.628  1.00 11.12           O1-
ATOM   4330  N   ILE B  95       8.006  56.977 112.760  1.00 10.38           N  
ATOM   4331  CA  ILE B  95       9.257  56.225 112.615  1.00 11.13           C  
ATOM   4332  C   ILE B  95       9.132  55.256 111.437  1.00 12.08           C  
ATOM   4333  O   ILE B  95       8.271  54.368 111.431  1.00 12.17           O  
ATOM   4334  CB  ILE B  95       9.483  55.406 113.911  1.00 12.63           C  
ATOM   4335  CG1 ILE B  95       9.477  56.351 115.143  1.00 13.82           C  
ATOM   4336  CG2 ILE B  95      10.810  54.600 113.848  1.00 14.79           C  
ATOM   4337  CD1 ILE B  95       9.155  55.645 116.415  1.00 16.08           C  
ATOM   4338  N   ILE B  96      10.034  55.398 110.490  1.00 10.13           N  
ATOM   4339  CA  ILE B  96      10.006  54.610 109.283  1.00 10.79           C  
ATOM   4340  C   ILE B  96      11.240  53.714 109.334  1.00  8.78           C  
ATOM   4341  O   ILE B  96      12.328  54.237 109.461  1.00  8.36           O  
ATOM   4342  CB  ILE B  96      10.128  55.512 108.062  1.00 11.03           C  
ATOM   4343  CG1 ILE B  96       8.904  56.452 107.992  1.00 12.35           C  
ATOM   4344  CG2 ILE B  96      10.336  54.680 106.810  1.00 12.16           C  
ATOM   4345  CD1 ILE B  96       9.074  57.587 106.923  1.00 16.39           C  
ATOM   4346  N   ILE B  97      11.056  52.396 109.236  1.00  8.57           N  
ATOM   4347  CA  ILE B  97      12.189  51.475 109.251  1.00  8.95           C  
ATOM   4348  C   ILE B  97      12.212  50.761 107.914  1.00  9.58           C  
ATOM   4349  O   ILE B  97      11.297  50.006 107.596  1.00  9.84           O  
ATOM   4350  CB  ILE B  97      11.982  50.392 110.328  1.00  9.25           C  
ATOM   4351  CG1 ILE B  97      11.729  51.033 111.683  1.00 12.39           C  
ATOM   4352  CG2 ILE B  97      13.216  49.476 110.411  1.00 10.28           C  
ATOM   4353  CD1 ILE B  97      11.247  50.013 112.711  1.00 18.86           C  
ATOM   4354  N   ASP B  98      13.248  50.967 107.110  1.00 10.22           N  
ATOM   4355  CA  ASP B  98      13.352  50.256 105.847  1.00  8.51           C  
ATOM   4356  C   ASP B  98      14.191  49.021 106.115  1.00  7.26           C  
ATOM   4357  O   ASP B  98      15.431  49.130 106.262  1.00  9.41           O  
ATOM   4358  CB  ASP B  98      14.072  51.124 104.795  1.00  8.20           C  
ATOM   4359  CG  ASP B  98      14.330  50.354 103.486  1.00 11.44           C  
ATOM   4360  OD1 ASP B  98      13.693  49.289 103.254  1.00 10.12           O  
ATOM   4361  OD2 ASP B  98      15.129  50.801 102.660  1.00 10.53           O1-
ATOM   4362  N   GLY B  99      13.531  47.859 106.123  1.00  8.45           N  
ATOM   4363  CA  GLY B  99      14.244  46.619 106.393  1.00  7.46           C  
ATOM   4364  C   GLY B  99      14.521  45.822 105.132  1.00  8.80           C  
ATOM   4365  O   GLY B  99      14.995  44.662 105.228  1.00  9.93           O  
ATOM   4366  N   GLY B 100      14.270  46.432 103.975  1.00  9.92           N  
ATOM   4367  CA  GLY B 100      14.569  45.761 102.705  1.00 11.66           C  
ATOM   4368  C   GLY B 100      16.064  45.751 102.408  1.00 11.02           C  
ATOM   4369  O   GLY B 100      16.863  46.349 103.146  1.00  9.84           O  
ATOM   4370  N   ASN B 101      16.473  45.037 101.355  1.00 10.98           N  
ATOM   4371  CA  ASN B 101      17.908  44.982 100.972  1.00 11.42           C  
ATOM   4372  C   ASN B 101      18.222  46.151 100.070  1.00 10.72           C  
ATOM   4373  O   ASN B 101      18.560  46.023  98.899  1.00 11.90           O  
ATOM   4374  CB  ASN B 101      18.175  43.690 100.232  1.00 13.79           C  
ATOM   4375  CG  ASN B 101      18.010  42.526 101.124  1.00 20.41           C  
ATOM   4376  ND2 ASN B 101      17.278  41.514 100.643  1.00 24.20           N  
ATOM   4377  OD1 ASN B 101      18.515  42.526 102.261  1.00 22.44           O  
ATOM   4378  N   THR B 102      18.110  47.327 100.658  1.00 10.97           N  
ATOM   4379  CA  THR B 102      18.265  48.574  99.905  1.00  8.61           C  
ATOM   4380  C   THR B 102      19.737  48.914  99.716  1.00  7.48           C  
ATOM   4381  O   THR B 102      20.533  48.730 100.619  1.00 10.12           O  
ATOM   4382  CB  THR B 102      17.581  49.665 100.740  1.00  9.56           C  
ATOM   4383  CG2 THR B 102      17.830  51.103 100.157  1.00 10.97           C  
ATOM   4384  OG1 THR B 102      16.153  49.422 100.686  1.00 12.81           O  
ATOM   4385  N   PHE B 103      20.059  49.428  98.531  1.00  7.67           N  
ATOM   4386  CA  PHE B 103      21.420  49.829  98.275  1.00  7.72           C  
ATOM   4387  C   PHE B 103      21.776  50.935  99.268  1.00  7.38           C  
ATOM   4388  O   PHE B 103      20.998  51.916  99.427  1.00  7.42           O  
ATOM   4389  CB  PHE B 103      21.563  50.267  96.798  1.00  7.47           C  
ATOM   4390  CG  PHE B 103      22.958  50.630  96.453  1.00  8.51           C  
ATOM   4391  CD1 PHE B 103      23.967  49.666  96.580  1.00  9.64           C  
ATOM   4392  CD2 PHE B 103      23.298  51.906  96.005  1.00  9.56           C  
ATOM   4393  CE1 PHE B 103      25.315  49.952  96.294  1.00 10.23           C  
ATOM   4394  CE2 PHE B 103      24.659  52.213  95.700  1.00 11.02           C  
ATOM   4395  CZ  PHE B 103      25.661  51.226  95.854  1.00  9.51           C  
ATOM   4396  N   PHE B 104      22.976  50.850  99.864  1.00  7.92           N  
ATOM   4397  CA  PHE B 104      23.268  51.743 100.981  1.00  7.20           C  
ATOM   4398  C   PHE B 104      23.284  53.235 100.617  1.00  7.70           C  
ATOM   4399  O   PHE B 104      22.958  54.057 101.469  1.00  7.17           O  
ATOM   4400  CB  PHE B 104      24.589  51.362 101.712  1.00  7.81           C  
ATOM   4401  CG  PHE B 104      25.807  51.801 100.964  1.00  8.03           C  
ATOM   4402  CD1 PHE B 104      26.227  51.120  99.816  1.00  8.61           C  
ATOM   4403  CD2 PHE B 104      26.544  52.881 101.454  1.00  9.23           C  
ATOM   4404  CE1 PHE B 104      27.386  51.513  99.159  1.00  8.76           C  
ATOM   4405  CE2 PHE B 104      27.704  53.286 100.814  1.00 10.14           C  
ATOM   4406  CZ  PHE B 104      28.140  52.591  99.643  1.00  9.69           C  
ATOM   4407  N   GLN B 105      23.642  53.569  99.374  1.00  7.52           N  
ATOM   4408  CA  GLN B 105      23.674  55.000  99.004  1.00  9.10           C  
ATOM   4409  C   GLN B 105      22.262  55.547  98.951  1.00  9.36           C  
ATOM   4410  O   GLN B 105      22.067  56.733  99.189  1.00  9.75           O  
ATOM   4411  CB  GLN B 105      24.323  55.177  97.627  1.00 10.65           C  
ATOM   4412  CG  GLN B 105      25.791  54.763  97.652  1.00 15.09           C  
ATOM   4413  CD  GLN B 105      26.739  55.844  98.077  1.00 19.94           C  
ATOM   4414  NE2 GLN B 105      26.232  56.826  98.796  1.00 19.81           N  
ATOM   4415  OE1 GLN B 105      27.949  55.806  97.750  1.00 20.97           O  
ATOM   4416  N   ASP B 106      21.281  54.697  98.639  1.00  9.80           N  
ATOM   4417  CA  ASP B 106      19.892  55.174  98.637  1.00  9.91           C  
ATOM   4418  C   ASP B 106      19.518  55.531 100.076  1.00  9.31           C  
ATOM   4419  O   ASP B 106      18.801  56.522 100.333  1.00  9.45           O  
ATOM   4420  CB  ASP B 106      18.887  54.080  98.210  1.00 10.68           C  
ATOM   4421  CG  ASP B 106      18.980  53.681  96.749  1.00 15.76           C  
ATOM   4422  OD1 ASP B 106      19.869  54.089  96.012  1.00 18.69           O  
ATOM   4423  OD2 ASP B 106      18.086  52.900  96.346  1.00 16.22           O1-
ATOM   4424  N   THR B 107      19.941  54.685 101.025  1.00  7.13           N  
ATOM   4425  CA  THR B 107      19.646  54.916 102.401  1.00  7.54           C  
ATOM   4426  C   THR B 107      20.324  56.193 102.923  1.00  8.26           C  
ATOM   4427  O   THR B 107      19.737  56.930 103.743  1.00  8.59           O  
ATOM   4428  CB  THR B 107      20.065  53.673 103.244  1.00  7.71           C  
ATOM   4429  CG2 THR B 107      19.836  53.849 104.763  1.00  7.25           C  
ATOM   4430  OG1 THR B 107      19.298  52.586 102.736  1.00  8.75           O  
ATOM   4431  N   ILE B 108      21.575  56.424 102.515  1.00  7.05           N  
ATOM   4432  CA  ILE B 108      22.249  57.659 102.945  1.00  8.92           C  
ATOM   4433  C   ILE B 108      21.410  58.874 102.496  1.00  9.17           C  
ATOM   4434  O   ILE B 108      21.210  59.833 103.272  1.00  8.39           O  
ATOM   4435  CB  ILE B 108      23.657  57.729 102.296  1.00  8.78           C  
ATOM   4436  CG1 ILE B 108      24.566  56.682 102.965  1.00  9.10           C  
ATOM   4437  CG2 ILE B 108      24.254  59.131 102.497  1.00  9.05           C  
ATOM   4438  CD1 ILE B 108      25.969  56.538 102.323  1.00  9.54           C  
ATOM   4439  N   ARG B 109      20.955  58.859 101.262  1.00  8.82           N  
ATOM   4440  CA  ARG B 109      20.157  59.979 100.745  1.00  9.74           C  
ATOM   4441  C   ARG B 109      18.815  60.115 101.464  1.00  9.80           C  
ATOM   4442  O   ARG B 109      18.447  61.208 101.936  1.00 11.53           O  
ATOM   4443  CB  ARG B 109      19.955  59.781  99.240  1.00 10.61           C  
ATOM   4444  CG  ARG B 109      19.260  60.973  98.540  1.00 18.37           C  
ATOM   4445  CD  ARG B 109      19.598  60.914  97.005  1.00 22.46           C  
ATOM   4446  NE  ARG B 109      19.254  59.617  96.478  1.00 29.10           N  
ATOM   4447  CZ  ARG B 109      20.111  58.647  96.161  1.00 29.21           C  
ATOM   4448  NH1 ARG B 109      21.436  58.786  96.292  1.00 30.05           N1+
ATOM   4449  NH2 ARG B 109      19.611  57.499  95.714  1.00 30.05           N  
ATOM   4450  N   ARG B 110      18.097  58.985 101.609  1.00 10.34           N  
ATOM   4451  CA  ARG B 110      16.783  58.980 102.249  1.00 10.31           C  
ATOM   4452  C   ARG B 110      16.846  59.380 103.711  1.00 11.60           C  
ATOM   4453  O   ARG B 110      15.952  60.077 104.227  1.00 10.48           O  
ATOM   4454  CB  ARG B 110      16.175  57.561 102.128  1.00 13.39           C  
ATOM   4455  CG  ARG B 110      14.943  57.265 102.956  1.00 18.24           C  
ATOM   4456  CD  ARG B 110      14.468  55.881 102.542  1.00 15.91           C  
ATOM   4457  NE  ARG B 110      13.934  55.962 101.196  1.00 16.11           N  
ATOM   4458  CZ  ARG B 110      14.253  55.184 100.173  1.00 13.79           C  
ATOM   4459  NH1 ARG B 110      15.142  54.182 100.269  1.00 13.28           N1+
ATOM   4460  NH2 ARG B 110      13.638  55.399  99.020  1.00 14.80           N  
ATOM   4461  N   ASN B 111      17.904  58.925 104.399  1.00  9.48           N  
ATOM   4462  CA  ASN B 111      18.008  59.210 105.813  1.00  9.45           C  
ATOM   4463  C   ASN B 111      18.024  60.736 106.037  1.00 11.58           C  
ATOM   4464  O   ASN B 111      17.359  61.234 106.954  1.00 10.94           O  
ATOM   4465  CB  ASN B 111      19.317  58.580 106.352  1.00  9.95           C  
ATOM   4466  CG  ASN B 111      19.605  58.964 107.784  1.00 13.26           C  
ATOM   4467  ND2 ASN B 111      18.784  58.495 108.672  1.00 11.30           N  
ATOM   4468  OD1 ASN B 111      20.586  59.720 108.090  1.00 13.40           O  
ATOM   4469  N   ARG B 112      18.785  61.458 105.212  1.00 10.35           N  
ATOM   4470  CA  ARG B 112      18.843  62.909 105.424  1.00 10.41           C  
ATOM   4471  C   ARG B 112      17.511  63.561 105.059  1.00 10.90           C  
ATOM   4472  O   ARG B 112      17.027  64.399 105.838  1.00 11.63           O  
ATOM   4473  CB  ARG B 112      19.940  63.559 104.610  1.00 11.82           C  
ATOM   4474  CG  ARG B 112      20.025  65.070 104.969  1.00 14.88           C  
ATOM   4475  CD  ARG B 112      20.676  65.802 103.849  1.00 16.60           C  
ATOM   4476  NE  ARG B 112      19.907  65.797 102.632  1.00 18.11           N  
ATOM   4477  CZ  ARG B 112      18.818  66.531 102.421  1.00 20.30           C  
ATOM   4478  NH1 ARG B 112      18.346  67.350 103.355  1.00 20.02           N1+
ATOM   4479  NH2 ARG B 112      18.214  66.458 101.249  1.00 22.68           N  
ATOM   4480  N   GLU B 113      16.923  63.118 103.954  1.00 11.65           N  
ATOM   4481  CA  GLU B 113      15.669  63.705 103.491  1.00 11.16           C  
ATOM   4482  C   GLU B 113      14.540  63.490 104.484  1.00 12.62           C  
ATOM   4483  O   GLU B 113      13.854  64.439 104.899  1.00 11.65           O  
ATOM   4484  CB  GLU B 113      15.287  63.129 102.121  1.00 13.04           C  
ATOM   4485  CG  GLU B 113      16.327  63.491 101.032  1.00 19.71           C  
ATOM   4486  CD  GLU B 113      16.080  62.742  99.696  1.00 23.22           C  
ATOM   4487  OE1 GLU B 113      15.410  61.671  99.726  1.00 26.56           O  
ATOM   4488  OE2 GLU B 113      16.581  63.199  98.626  1.00 25.54           O1-
ATOM   4489  N   LEU B 114      14.334  62.237 104.915  1.00 10.39           N  
ATOM   4490  CA  LEU B 114      13.254  61.967 105.845  1.00  9.39           C  
ATOM   4491  C   LEU B 114      13.457  62.612 107.191  1.00 10.73           C  
ATOM   4492  O   LEU B 114      12.477  63.058 107.818  1.00 12.07           O  
ATOM   4493  CB  LEU B 114      13.050  60.444 106.024  1.00 10.25           C  
ATOM   4494  CG  LEU B 114      12.570  59.826 104.707  1.00 12.00           C  
ATOM   4495  CD1 LEU B 114      12.582  58.306 104.900  1.00 13.83           C  
ATOM   4496  CD2 LEU B 114      11.167  60.286 104.325  1.00 15.29           C  
ATOM   4497  N   SER B 115      14.709  62.688 107.644  1.00 10.73           N  
ATOM   4498  CA  SER B 115      14.973  63.316 108.955  1.00 10.10           C  
ATOM   4499  C   SER B 115      14.693  64.813 108.847  1.00 12.37           C  
ATOM   4500  O   SER B 115      14.128  65.384 109.803  1.00 14.23           O  
ATOM   4501  CB  SER B 115      16.424  63.086 109.398  1.00  9.67           C  
ATOM   4502  OG  SER B 115      16.750  61.695 109.607  1.00 11.31           O  
ATOM   4503  N   ALA B 116      15.027  65.409 107.707  1.00 13.20           N  
ATOM   4504  CA  ALA B 116      14.770  66.865 107.565  1.00 15.01           C  
ATOM   4505  C   ALA B 116      13.300  67.139 107.486  1.00 16.26           C  
ATOM   4506  O   ALA B 116      12.841  68.240 107.860  1.00 17.84           O  
ATOM   4507  CB  ALA B 116      15.437  67.395 106.343  1.00 13.52           C  
ATOM   4508  N   GLU B 117      12.544  66.151 107.044  1.00 14.89           N  
ATOM   4509  CA  GLU B 117      11.098  66.281 106.976  1.00 16.75           C  
ATOM   4510  C   GLU B 117      10.423  65.991 108.325  1.00 16.44           C  
ATOM   4511  O   GLU B 117       9.180  66.009 108.416  1.00 17.93           O  
ATOM   4512  CB  GLU B 117      10.540  65.378 105.853  1.00 17.71           C  
ATOM   4513  CG  GLU B 117      10.986  65.840 104.463  1.00 21.98           C  
ATOM   4514  CD  GLU B 117      10.737  64.838 103.348  1.00 27.48           C  
ATOM   4515  OE1 GLU B 117      10.148  63.786 103.623  1.00 29.82           O  
ATOM   4516  OE2 GLU B 117      11.158  65.099 102.192  1.00 30.08           O1-
ATOM   4517  N   GLY B 118      11.200  65.681 109.366  1.00 14.48           N  
ATOM   4518  CA  GLY B 118      10.621  65.475 110.665  1.00 15.88           C  
ATOM   4519  C   GLY B 118      10.301  64.051 111.085  1.00 14.32           C  
ATOM   4520  O   GLY B 118       9.690  63.830 112.139  1.00 14.97           O  
ATOM   4521  N   PHE B 119      10.788  63.086 110.303  1.00 12.64           N  
ATOM   4522  CA  PHE B 119      10.542  61.697 110.661  1.00 12.22           C  
ATOM   4523  C   PHE B 119      11.819  61.057 111.224  1.00 12.28           C  
ATOM   4524  O   PHE B 119      12.924  61.556 111.011  1.00 15.50           O  
ATOM   4525  CB  PHE B 119      10.124  60.919 109.410  1.00 12.87           C  
ATOM   4526  CG  PHE B 119       8.980  61.538 108.701  1.00 13.11           C  
ATOM   4527  CD1 PHE B 119       9.112  61.975 107.385  1.00 14.20           C  
ATOM   4528  CD2 PHE B 119       7.758  61.680 109.342  1.00 13.83           C  
ATOM   4529  CE1 PHE B 119       8.037  62.550 106.706  1.00 15.09           C  
ATOM   4530  CE2 PHE B 119       6.654  62.260 108.663  1.00 12.77           C  
ATOM   4531  CZ  PHE B 119       6.781  62.691 107.368  1.00 15.24           C  
ATOM   4532  N   ASN B 120      11.619  60.007 112.008  1.00 11.12           N  
ATOM   4533  CA  ASN B 120      12.723  59.219 112.533  1.00 11.23           C  
ATOM   4534  C   ASN B 120      12.924  58.096 111.532  1.00 13.41           C  
ATOM   4535  O   ASN B 120      11.951  57.443 111.150  1.00 15.68           O  
ATOM   4536  CB  ASN B 120      12.366  58.666 113.892  1.00 11.95           C  
ATOM   4537  CG  ASN B 120      12.336  59.754 114.910  1.00 13.95           C  
ATOM   4538  ND2 ASN B 120      11.127  60.086 115.418  1.00 13.50           N  
ATOM   4539  OD1 ASN B 120      13.389  60.333 115.222  1.00 16.07           O  
ATOM   4540  N   PHE B 121      14.161  57.875 111.099  1.00 10.57           N  
ATOM   4541  CA  PHE B 121      14.363  56.853 110.078  1.00  9.05           C  
ATOM   4542  C   PHE B 121      15.448  55.876 110.449  1.00  8.52           C  
ATOM   4543  O   PHE B 121      16.479  56.233 111.011  1.00  9.20           O  
ATOM   4544  CB  PHE B 121      14.727  57.530 108.722  1.00  9.32           C  
ATOM   4545  CG  PHE B 121      15.077  56.548 107.650  1.00  8.77           C  
ATOM   4546  CD1 PHE B 121      14.085  55.827 107.003  1.00 10.82           C  
ATOM   4547  CD2 PHE B 121      16.424  56.326 107.316  1.00  9.46           C  
ATOM   4548  CE1 PHE B 121      14.418  54.883 106.015  1.00 11.12           C  
ATOM   4549  CE2 PHE B 121      16.801  55.401 106.341  1.00 10.96           C  
ATOM   4550  CZ  PHE B 121      15.796  54.675 105.684  1.00 10.42           C  
ATOM   4551  N   ILE B 122      15.199  54.596 110.147  1.00  8.78           N  
ATOM   4552  CA  ILE B 122      16.219  53.584 110.365  1.00  8.13           C  
ATOM   4553  C   ILE B 122      16.310  52.756 109.086  1.00  8.29           C  
ATOM   4554  O   ILE B 122      15.294  52.300 108.566  1.00 10.15           O  
ATOM   4555  CB  ILE B 122      15.805  52.651 111.525  1.00  9.68           C  
ATOM   4556  CG1 ILE B 122      15.973  53.375 112.836  1.00 11.74           C  
ATOM   4557  CG2 ILE B 122      16.769  51.359 111.551  1.00 12.17           C  
ATOM   4558  CD1 ILE B 122      17.473  53.736 113.199  1.00 17.20           C  
ATOM   4559  N   GLY B 123      17.510  52.602 108.545  1.00  7.36           N  
ATOM   4560  CA  GLY B 123      17.697  51.737 107.376  1.00  6.87           C  
ATOM   4561  C   GLY B 123      18.364  50.484 107.990  1.00  6.64           C  
ATOM   4562  O   GLY B 123      19.477  50.562 108.522  1.00  7.83           O  
ATOM   4563  N   THR B 124      17.694  49.335 107.928  1.00  8.30           N  
ATOM   4564  CA  THR B 124      18.276  48.174 108.580  1.00  8.00           C  
ATOM   4565  C   THR B 124      18.331  46.940 107.734  1.00  7.39           C  
ATOM   4566  O   THR B 124      17.436  46.647 106.920  1.00  9.65           O  
ATOM   4567  CB  THR B 124      17.504  47.810 109.926  1.00  9.47           C  
ATOM   4568  CG2 THR B 124      16.110  47.326 109.654  1.00 11.13           C  
ATOM   4569  OG1 THR B 124      18.208  46.785 110.624  1.00 10.20           O  
ATOM   4570  N   GLY B 125      19.447  46.227 107.850  1.00  8.75           N  
ATOM   4571  CA  GLY B 125      19.445  44.937 107.205  1.00  8.86           C  
ATOM   4572  C   GLY B 125      18.715  43.926 108.119  1.00  7.81           C  
ATOM   4573  O   GLY B 125      18.673  44.080 109.332  1.00  8.38           O  
ATOM   4574  N   VAL B 126      18.128  42.896 107.508  1.00  9.34           N  
ATOM   4575  CA  VAL B 126      17.450  41.803 108.247  1.00  9.67           C  
ATOM   4576  C   VAL B 126      17.923  40.560 107.523  1.00  9.95           C  
ATOM   4577  O   VAL B 126      17.725  40.423 106.319  1.00 12.72           O  
ATOM   4578  CB  VAL B 126      15.914  41.919 108.128  1.00  9.83           C  
ATOM   4579  CG1 VAL B 126      15.238  40.751 108.977  1.00 11.35           C  
ATOM   4580  CG2 VAL B 126      15.458  43.357 108.684  1.00 10.56           C  
ATOM   4581  N   SER B 127      18.587  39.668 108.229  1.00 10.75           N  
ATOM   4582  CA  SER B 127      19.088  38.446 107.590  1.00 10.71           C  
ATOM   4583  C   SER B 127      18.602  37.205 108.316  1.00 11.29           C  
ATOM   4584  O   SER B 127      18.620  37.142 109.522  1.00 10.41           O  
ATOM   4585  CB  SER B 127      20.633  38.396 107.608  1.00 13.21           C  
ATOM   4586  OG  SER B 127      21.096  37.203 106.881  1.00 14.28           O  
ATOM   4587  N   GLY B 128      18.248  36.201 107.519  1.00 13.14           N  
ATOM   4588  CA  GLY B 128      17.873  34.940 108.138  1.00 13.22           C  
ATOM   4589  C   GLY B 128      17.002  34.068 107.285  1.00 12.40           C  
ATOM   4590  O   GLY B 128      16.605  32.958 107.747  1.00 12.54           O  
ATOM   4591  N   GLY B 129      16.718  34.498 106.060  1.00 12.61           N  
ATOM   4592  CA  GLY B 129      15.869  33.628 105.231  1.00 14.00           C  
ATOM   4593  C   GLY B 129      14.458  33.525 105.806  1.00 13.25           C  
ATOM   4594  O   GLY B 129      14.114  34.245 106.716  1.00 14.60           O  
ATOM   4595  N   GLU B 130      13.672  32.590 105.292  1.00 13.19           N  
ATOM   4596  CA  GLU B 130      12.271  32.453 105.736  1.00 14.40           C  
ATOM   4597  C   GLU B 130      12.194  32.063 107.208  1.00 14.39           C  
ATOM   4598  O   GLU B 130      11.413  32.652 107.981  1.00 12.70           O  
ATOM   4599  CB  GLU B 130      11.641  31.403 104.839  1.00 18.06           C  
ATOM   4600  CG  GLU B 130      10.396  30.731 105.186  1.00 24.96           C  
ATOM   4601  CD  GLU B 130      10.083  29.745 104.032  1.00 26.58           C  
ATOM   4602  OE1 GLU B 130       9.314  30.109 103.135  1.00 30.39           O  
ATOM   4603  OE2 GLU B 130      10.673  28.631 103.996  1.00 30.01           O1-
ATOM   4604  N   GLU B 131      12.998  31.090 107.615  1.00 11.78           N  
ATOM   4605  CA  GLU B 131      12.940  30.655 108.999  1.00 13.44           C  
ATOM   4606  C   GLU B 131      13.504  31.673 109.990  1.00 13.12           C  
ATOM   4607  O   GLU B 131      12.930  31.883 111.083  1.00 12.61           O  
ATOM   4608  CB  GLU B 131      13.656  29.271 109.145  1.00 15.55           C  
ATOM   4609  CG  GLU B 131      13.547  28.730 110.536  1.00 19.97           C  
ATOM   4610  CD  GLU B 131      14.358  27.443 110.780  1.00 25.98           C  
ATOM   4611  OE1 GLU B 131      15.501  27.309 110.266  1.00 24.91           O  
ATOM   4612  OE2 GLU B 131      13.855  26.564 111.524  1.00 27.91           O1-
ATOM   4613  N   GLY B 132      14.587  32.357 109.620  1.00 12.15           N  
ATOM   4614  CA  GLY B 132      15.118  33.353 110.560  1.00 11.27           C  
ATOM   4615  C   GLY B 132      14.177  34.547 110.653  1.00 10.16           C  
ATOM   4616  O   GLY B 132      14.043  35.141 111.714  1.00 11.62           O  
ATOM   4617  N   ALA B 133      13.529  34.916 109.554  1.00 10.74           N  
ATOM   4618  CA  ALA B 133      12.567  36.052 109.646  1.00 10.09           C  
ATOM   4619  C   ALA B 133      11.485  35.726 110.651  1.00 10.73           C  
ATOM   4620  O   ALA B 133      11.086  36.587 111.469  1.00 12.34           O  
ATOM   4621  CB  ALA B 133      11.930  36.319 108.337  1.00 10.62           C  
ATOM   4622  N   LEU B 134      11.036  34.475 110.611  1.00 10.81           N  
ATOM   4623  CA  LEU B 134       9.934  34.060 111.494  1.00 10.83           C  
ATOM   4624  C   LEU B 134      10.333  33.909 112.939  1.00 10.37           C  
ATOM   4625  O   LEU B 134       9.577  34.270 113.874  1.00 11.84           O  
ATOM   4626  CB  LEU B 134       9.413  32.693 110.995  1.00 11.99           C  
ATOM   4627  CG  LEU B 134       8.264  32.058 111.802  1.00 13.25           C  
ATOM   4628  CD1 LEU B 134       7.020  32.955 111.645  1.00 16.90           C  
ATOM   4629  CD2 LEU B 134       7.926  30.721 111.180  1.00 15.75           C  
ATOM   4630  N   LYS B 135      11.490  33.284 113.151  1.00 10.40           N  
ATOM   4631  CA  LYS B 135      11.928  32.928 114.489  1.00 11.27           C  
ATOM   4632  C   LYS B 135      12.933  33.803 115.158  1.00 10.00           C  
ATOM   4633  O   LYS B 135      13.050  33.764 116.384  1.00 11.61           O  
ATOM   4634  CB  LYS B 135      12.466  31.479 114.487  1.00 13.55           C  
ATOM   4635  CG  LYS B 135      11.400  30.465 113.991  1.00 16.48           C  
ATOM   4636  CD  LYS B 135      11.986  29.070 113.872  1.00 22.14           C  
ATOM   4637  CE  LYS B 135      10.931  28.016 113.568  1.00 25.27           C  
ATOM   4638  NZ  LYS B 135      11.566  26.675 113.314  1.00 27.51           N1+
ATOM   4639  N   GLY B 136      13.686  34.557 114.355  1.00 11.02           N  
ATOM   4640  CA  GLY B 136      14.675  35.460 114.929  1.00  9.89           C  
ATOM   4641  C   GLY B 136      15.814  35.667 113.946  1.00 10.84           C  
ATOM   4642  O   GLY B 136      16.656  34.760 113.723  1.00 10.31           O  
ATOM   4643  N   PRO B 137      15.860  36.836 113.297  1.00  9.94           N  
ATOM   4644  CA  PRO B 137      16.918  37.150 112.319  1.00  8.34           C  
ATOM   4645  C   PRO B 137      18.026  37.966 113.011  1.00 10.00           C  
ATOM   4646  O   PRO B 137      17.944  38.363 114.172  1.00 10.18           O  
ATOM   4647  CB  PRO B 137      16.170  38.005 111.295  1.00  8.37           C  
ATOM   4648  CG  PRO B 137      15.275  38.861 112.194  1.00  8.78           C  
ATOM   4649  CD  PRO B 137      14.759  37.818 113.239  1.00  9.39           C  
ATOM   4650  N   SER B 138      19.099  38.179 112.255  1.00 10.37           N  
ATOM   4651  CA  SER B 138      20.135  39.095 112.696  1.00  8.52           C  
ATOM   4652  C   SER B 138      19.603  40.440 112.138  1.00  8.38           C  
ATOM   4653  O   SER B 138      19.105  40.490 111.013  1.00  7.74           O  
ATOM   4654  CB  SER B 138      21.471  38.702 112.042  1.00 13.21           C  
ATOM   4655  OG  SER B 138      22.387  39.708 112.447  1.00 21.25           O  
ATOM   4656  N   ILE B 139      19.710  41.510 112.912  1.00  8.18           N  
ATOM   4657  CA  ILE B 139      19.186  42.829 112.492  1.00  8.07           C  
ATOM   4658  C   ILE B 139      20.327  43.838 112.629  1.00  8.82           C  
ATOM   4659  O   ILE B 139      20.992  43.916 113.681  1.00  9.10           O  
ATOM   4660  CB  ILE B 139      17.999  43.188 113.411  1.00  7.46           C  
ATOM   4661  CG1 ILE B 139      16.939  42.071 113.312  1.00  8.42           C  
ATOM   4662  CG2 ILE B 139      17.371  44.498 112.932  1.00  8.82           C  
ATOM   4663  CD1 ILE B 139      15.678  42.328 114.230  1.00  9.10           C  
ATOM   4664  N   MET B 140      20.548  44.612 111.554  1.00  9.26           N  
ATOM   4665  CA  MET B 140      21.704  45.534 111.473  1.00  9.99           C  
ATOM   4666  C   MET B 140      21.209  46.933 111.107  1.00  9.29           C  
ATOM   4667  O   MET B 140      21.234  47.338 109.953  1.00  9.12           O  
ATOM   4668  CB  MET B 140      22.615  45.053 110.319  1.00 11.49           C  
ATOM   4669  CG  MET B 140      23.098  43.633 110.336  1.00 19.05           C  
ATOM   4670  SD  MET B 140      23.074  42.905 108.621  1.00 11.54           S  
ATOM   4671  CE  MET B 140      21.829  41.794 109.216  1.00 16.36           C  
ATOM   4672  N   PRO B 141      20.789  47.694 112.106  1.00  8.00           N  
ATOM   4673  CA  PRO B 141      20.244  49.024 111.902  1.00  7.94           C  
ATOM   4674  C   PRO B 141      21.238  50.191 111.900  1.00  8.48           C  
ATOM   4675  O   PRO B 141      22.143  50.226 112.712  1.00  9.19           O  
ATOM   4676  CB  PRO B 141      19.186  49.136 113.043  1.00  8.94           C  
ATOM   4677  CG  PRO B 141      19.836  48.380 114.177  1.00  9.78           C  
ATOM   4678  CD  PRO B 141      20.586  47.191 113.472  1.00  8.50           C  
ATOM   4679  N   GLY B 142      20.988  51.116 110.977  1.00  8.40           N  
ATOM   4680  CA  GLY B 142      21.799  52.334 110.877  1.00  7.83           C  
ATOM   4681  C   GLY B 142      20.871  53.536 110.772  1.00  8.46           C  
ATOM   4682  O   GLY B 142      19.735  53.420 110.352  1.00  9.90           O  
ATOM   4683  N   GLY B 143      21.420  54.677 111.165  1.00  8.05           N  
ATOM   4684  CA  GLY B 143      20.698  55.940 111.152  1.00  7.56           C  
ATOM   4685  C   GLY B 143      21.168  56.737 112.363  1.00  9.09           C  
ATOM   4686  O   GLY B 143      22.217  56.473 112.962  1.00  9.54           O  
ATOM   4687  N   GLN B 144      20.389  57.742 112.737  1.00  9.52           N  
ATOM   4688  CA  GLN B 144      20.748  58.513 113.904  1.00 11.91           C  
ATOM   4689  C   GLN B 144      20.537  57.658 115.146  1.00 11.62           C  
ATOM   4690  O   GLN B 144      19.571  56.925 115.231  1.00 11.70           O  
ATOM   4691  CB  GLN B 144      19.883  59.749 114.027  1.00 12.95           C  
ATOM   4692  CG  GLN B 144      20.439  60.887 113.177  1.00 14.26           C  
ATOM   4693  CD  GLN B 144      19.876  60.988 111.882  1.00 17.60           C  
ATOM   4694  NE2 GLN B 144      20.531  60.361 110.924  1.00 16.69           N  
ATOM   4695  OE1 GLN B 144      18.832  61.670 111.673  1.00 21.59           O  
ATOM   4696  N   LYS B 145      21.423  57.821 116.117  1.00 12.56           N  
ATOM   4697  CA  LYS B 145      21.307  57.018 117.334  1.00 15.24           C  
ATOM   4698  C   LYS B 145      19.942  57.248 118.038  1.00 15.88           C  
ATOM   4699  O   LYS B 145      19.360  56.327 118.592  1.00 14.24           O  
ATOM   4700  CB  LYS B 145      22.458  57.347 118.292  1.00 18.33           C  
ATOM   4701  CG  LYS B 145      22.546  56.342 119.469  1.00 26.13           C  
ATOM   4702  CD  LYS B 145      23.748  55.399 119.337  1.00 29.54           C  
ATOM   4703  CE  LYS B 145      24.109  54.663 120.652  1.00 30.90           C  
ATOM   4704  NZ  LYS B 145      23.096  53.638 120.960  1.00 34.32           N1+
ATOM   4705  N   GLU B 146      19.427  58.467 117.991  1.00 15.86           N  
ATOM   4706  CA  GLU B 146      18.128  58.724 118.633  1.00 17.91           C  
ATOM   4707  C   GLU B 146      17.013  57.876 118.006  1.00 16.42           C  
ATOM   4708  O   GLU B 146      16.121  57.368 118.710  1.00 15.21           O  
ATOM   4709  CB  GLU B 146      17.763  60.202 118.509  1.00 21.73           C  
ATOM   4710  CG  GLU B 146      18.910  61.156 118.821  1.00 28.41           C  
ATOM   4711  CD  GLU B 146      19.813  61.402 117.584  1.00 30.05           C  
ATOM   4712  OE1 GLU B 146      20.879  60.777 117.484  1.00 28.33           O  
ATOM   4713  OE2 GLU B 146      19.440  62.247 116.707  1.00 36.07           O1-
ATOM   4714  N   ALA B 147      17.057  57.736 116.688  1.00 13.72           N  
ATOM   4715  CA  ALA B 147      16.063  56.936 115.974  1.00 13.77           C  
ATOM   4716  C   ALA B 147      16.234  55.483 116.354  1.00 14.16           C  
ATOM   4717  O   ALA B 147      15.270  54.762 116.564  1.00 13.53           O  
ATOM   4718  CB  ALA B 147      16.214  57.105 114.425  1.00 13.87           C  
ATOM   4719  N   TYR B 148      17.478  55.029 116.455  1.00 12.80           N  
ATOM   4720  CA  TYR B 148      17.707  53.629 116.835  1.00 13.22           C  
ATOM   4721  C   TYR B 148      17.129  53.355 118.214  1.00 13.51           C  
ATOM   4722  O   TYR B 148      16.536  52.311 118.456  1.00 15.12           O  
ATOM   4723  CB  TYR B 148      19.223  53.342 116.866  1.00 12.59           C  
ATOM   4724  CG  TYR B 148      19.557  51.996 117.495  1.00 12.95           C  
ATOM   4725  CD1 TYR B 148      19.351  50.809 116.801  1.00 14.39           C  
ATOM   4726  CD2 TYR B 148      20.010  51.921 118.807  1.00 13.13           C  
ATOM   4727  CE1 TYR B 148      19.584  49.574 117.423  1.00 15.12           C  
ATOM   4728  CE2 TYR B 148      20.253  50.687 119.424  1.00 14.65           C  
ATOM   4729  CZ  TYR B 148      20.034  49.536 118.716  1.00 17.05           C  
ATOM   4730  OH  TYR B 148      20.296  48.293 119.291  1.00 21.75           O  
ATOM   4731  N   GLU B 149      17.308  54.281 119.136  1.00 13.25           N  
ATOM   4732  CA  GLU B 149      16.790  54.027 120.476  1.00 15.03           C  
ATOM   4733  C   GLU B 149      15.278  53.901 120.534  1.00 15.28           C  
ATOM   4734  O   GLU B 149      14.763  53.199 121.429  1.00 15.93           O  
ATOM   4735  CB  GLU B 149      17.275  55.110 121.440  1.00 17.67           C  
ATOM   4736  CG  GLU B 149      18.806  55.076 121.688  1.00 23.25           C  
ATOM   4737  CD  GLU B 149      19.326  53.732 122.247  1.00 28.31           C  
ATOM   4738  OE1 GLU B 149      18.524  52.914 122.784  1.00 31.35           O  
ATOM   4739  OE2 GLU B 149      20.558  53.487 122.155  1.00 31.09           O1-
ATOM   4740  N   LEU B 150      14.575  54.539 119.592  1.00 13.40           N  
ATOM   4741  CA  LEU B 150      13.121  54.444 119.551  1.00 15.20           C  
ATOM   4742  C   LEU B 150      12.655  53.050 119.114  1.00 16.72           C  
ATOM   4743  O   LEU B 150      11.540  52.649 119.454  1.00 18.49           O  
ATOM   4744  CB  LEU B 150      12.525  55.480 118.575  1.00 14.26           C  
ATOM   4745  CG  LEU B 150      12.721  56.970 118.937  1.00 16.04           C  
ATOM   4746  CD1 LEU B 150      12.170  57.833 117.849  1.00 15.02           C  
ATOM   4747  CD2 LEU B 150      12.067  57.275 120.251  1.00 20.16           C  
ATOM   4748  N   VAL B 151      13.482  52.322 118.362  1.00 14.60           N  
ATOM   4749  CA  VAL B 151      13.082  50.991 117.884  1.00 15.95           C  
ATOM   4750  C   VAL B 151      13.891  49.874 118.507  1.00 14.93           C  
ATOM   4751  O   VAL B 151      13.565  48.702 118.308  1.00 14.21           O  
ATOM   4752  CB  VAL B 151      13.198  50.870 116.345  1.00 16.37           C  
ATOM   4753  CG1 VAL B 151      12.279  51.902 115.679  1.00 20.70           C  
ATOM   4754  CG2 VAL B 151      14.618  51.043 115.886  1.00 17.28           C  
ATOM   4755  N   ALA B 152      14.927  50.206 119.254  1.00 13.59           N  
ATOM   4756  CA  ALA B 152      15.749  49.138 119.836  1.00 14.16           C  
ATOM   4757  C   ALA B 152      14.931  48.115 120.660  1.00 14.72           C  
ATOM   4758  O   ALA B 152      15.140  46.894 120.573  1.00 14.41           O  
ATOM   4759  CB  ALA B 152      16.910  49.758 120.696  1.00 15.17           C  
ATOM   4760  N   PRO B 153      13.943  48.581 121.427  1.00 16.15           N  
ATOM   4761  CA  PRO B 153      13.181  47.574 122.205  1.00 16.00           C  
ATOM   4762  C   PRO B 153      12.472  46.542 121.356  1.00 15.02           C  
ATOM   4763  O   PRO B 153      12.611  45.342 121.616  1.00 15.27           O  
ATOM   4764  CB  PRO B 153      12.197  48.426 123.012  1.00 17.48           C  
ATOM   4765  CG  PRO B 153      13.070  49.694 123.276  1.00 17.02           C  
ATOM   4766  CD  PRO B 153      13.594  49.955 121.855  1.00 16.40           C  
ATOM   4767  N   ILE B 154      11.745  46.962 120.336  1.00 14.32           N  
ATOM   4768  CA  ILE B 154      11.039  45.956 119.536  1.00 13.34           C  
ATOM   4769  C   ILE B 154      12.015  45.116 118.682  1.00 12.98           C  
ATOM   4770  O   ILE B 154      11.812  43.926 118.495  1.00 10.88           O  
ATOM   4771  CB  ILE B 154       9.913  46.596 118.709  1.00 16.12           C  
ATOM   4772  CG1 ILE B 154       8.998  45.512 118.146  1.00 20.38           C  
ATOM   4773  CG2 ILE B 154      10.464  47.503 117.617  1.00 16.61           C  
ATOM   4774  CD1 ILE B 154       7.608  46.109 117.839  1.00 22.44           C  
ATOM   4775  N   LEU B 155      13.075  45.730 118.173  1.00 11.50           N  
ATOM   4776  CA  LEU B 155      14.002  44.931 117.376  1.00 11.92           C  
ATOM   4777  C   LEU B 155      14.692  43.892 118.276  1.00 11.60           C  
ATOM   4778  O   LEU B 155      15.012  42.780 117.795  1.00 12.28           O  
ATOM   4779  CB  LEU B 155      15.053  45.837 116.699  1.00 12.68           C  
ATOM   4780  CG  LEU B 155      14.516  46.864 115.680  1.00 12.42           C  
ATOM   4781  CD1 LEU B 155      15.761  47.623 115.105  1.00 13.83           C  
ATOM   4782  CD2 LEU B 155      13.735  46.182 114.553  1.00 12.95           C  
ATOM   4783  N   THR B 156      14.941  44.238 119.530  1.00 12.82           N  
ATOM   4784  CA  THR B 156      15.572  43.285 120.433  1.00 12.83           C  
ATOM   4785  C   THR B 156      14.625  42.101 120.704  1.00 13.15           C  
ATOM   4786  O   THR B 156      15.072  40.934 120.790  1.00 13.81           O  
ATOM   4787  CB  THR B 156      15.980  43.997 121.716  1.00 13.66           C  
ATOM   4788  CG2 THR B 156      16.534  42.998 122.751  1.00 13.43           C  
ATOM   4789  OG1 THR B 156      16.983  44.986 121.390  1.00 14.64           O  
ATOM   4790  N   LYS B 157      13.321  42.367 120.744  1.00 13.06           N  
ATOM   4791  CA  LYS B 157      12.368  41.282 120.983  1.00 13.79           C  
ATOM   4792  C   LYS B 157      12.275  40.260 119.880  1.00 13.41           C  
ATOM   4793  O   LYS B 157      12.031  39.060 120.175  1.00 14.84           O  
ATOM   4794  CB  LYS B 157      10.950  41.797 121.190  1.00 15.65           C  
ATOM   4795  CG  LYS B 157      10.742  42.440 122.554  1.00 20.02           C  
ATOM   4796  CD  LYS B 157       9.315  42.875 122.674  1.00 23.78           C  
ATOM   4797  CE  LYS B 157       9.002  43.550 124.002  1.00 26.00           C  
ATOM   4798  NZ  LYS B 157       9.137  42.612 125.118  1.00 28.67           N1+
ATOM   4799  N   ILE B 158      12.475  40.694 118.630  1.00 11.39           N  
ATOM   4800  CA  ILE B 158      12.331  39.775 117.544  1.00 11.01           C  
ATOM   4801  C   ILE B 158      13.629  39.207 117.028  1.00 10.23           C  
ATOM   4802  O   ILE B 158      13.566  38.313 116.260  1.00 10.24           O  
ATOM   4803  CB  ILE B 158      11.559  40.400 116.358  1.00 11.86           C  
ATOM   4804  CG1 ILE B 158      12.340  41.614 115.813  1.00 11.17           C  
ATOM   4805  CG2 ILE B 158      10.158  40.893 116.841  1.00 12.83           C  
ATOM   4806  CD1 ILE B 158      11.662  42.221 114.571  1.00 15.27           C  
ATOM   4807  N   ALA B 159      14.790  39.730 117.465  1.00 10.01           N  
ATOM   4808  CA  ALA B 159      16.064  39.211 116.914  1.00 10.32           C  
ATOM   4809  C   ALA B 159      16.424  37.837 117.454  1.00 11.80           C  
ATOM   4810  O   ALA B 159      15.993  37.436 118.549  1.00 12.70           O  
ATOM   4811  CB  ALA B 159      17.186  40.173 117.271  1.00 10.92           C  
ATOM   4812  N   ALA B 160      17.227  37.121 116.684  1.00 11.97           N  
ATOM   4813  CA  ALA B 160      17.775  35.862 117.153  1.00 11.91           C  
ATOM   4814  C   ALA B 160      18.628  36.132 118.390  1.00 13.56           C  
ATOM   4815  O   ALA B 160      19.061  37.269 118.633  1.00 12.19           O  
ATOM   4816  CB  ALA B 160      18.729  35.308 116.066  1.00 13.18           C  
ATOM   4817  N   VAL B 161      18.901  35.087 119.190  1.00 14.61           N  
ATOM   4818  CA  VAL B 161      19.858  35.281 120.269  1.00 16.55           C  
ATOM   4819  C   VAL B 161      20.980  34.305 119.999  1.00 16.64           C  
ATOM   4820  O   VAL B 161      20.762  33.212 119.451  1.00 19.22           O  
ATOM   4821  CB  VAL B 161      19.343  35.019 121.725  1.00 20.00           C  
ATOM   4822  CG1 VAL B 161      18.357  36.113 122.164  1.00 21.61           C  
ATOM   4823  CG2 VAL B 161      18.712  33.670 121.793  1.00 20.49           C  
ATOM   4824  N   ALA B 162      22.178  34.728 120.342  1.00 16.39           N  
ATOM   4825  CA  ALA B 162      23.356  33.885 120.144  1.00 17.85           C  
ATOM   4826  C   ALA B 162      23.216  32.725 121.141  1.00 20.16           C  
ATOM   4827  O   ALA B 162      22.282  32.717 121.971  1.00 19.27           O  
ATOM   4828  CB  ALA B 162      24.608  34.722 120.394  1.00 17.19           C  
ATOM   4829  N   GLU B 163      24.093  31.727 121.065  1.00 20.25           N  
ATOM   4830  CA  GLU B 163      23.963  30.608 122.013  1.00 20.44           C  
ATOM   4831  C   GLU B 163      24.126  31.110 123.437  1.00 20.38           C  
ATOM   4832  O   GLU B 163      23.503  30.535 124.334  1.00 21.06           O  
ATOM   4833  CB  GLU B 163      25.011  29.525 121.738  1.00 23.70           C  
ATOM   4834  CG  GLU B 163      25.055  29.048 120.272  1.00 29.11           C  
ATOM   4835  CD  GLU B 163      23.762  28.402 119.759  1.00 32.75           C  
ATOM   4836  OE1 GLU B 163      22.759  28.351 120.479  1.00 34.98           O  
ATOM   4837  OE2 GLU B 163      23.747  27.932 118.589  1.00 37.77           O1-
ATOM   4838  N   ASP B 164      24.924  32.163 123.634  1.00 18.35           N  
ATOM   4839  CA  ASP B 164      25.143  32.762 124.960  1.00 20.38           C  
ATOM   4840  C   ASP B 164      24.015  33.708 125.410  1.00 20.99           C  
ATOM   4841  O   ASP B 164      24.093  34.337 126.474  1.00 22.04           O  
ATOM   4842  CB  ASP B 164      26.501  33.489 125.034  1.00 22.93           C  
ATOM   4843  CG  ASP B 164      26.623  34.690 124.092  1.00 26.49           C  
ATOM   4844  OD1 ASP B 164      25.613  35.165 123.489  1.00 23.46           O  
ATOM   4845  OD2 ASP B 164      27.783  35.180 123.970  1.00 27.10           O1-
ATOM   4846  N   GLY B 165      22.961  33.774 124.604  1.00 20.06           N  
ATOM   4847  CA  GLY B 165      21.808  34.593 124.924  1.00 19.64           C  
ATOM   4848  C   GLY B 165      21.833  36.064 124.493  1.00 19.76           C  
ATOM   4849  O   GLY B 165      20.823  36.746 124.709  1.00 20.37           O  
ATOM   4850  N   GLU B 166      22.928  36.561 123.909  1.00 18.17           N  
ATOM   4851  CA  GLU B 166      22.982  37.985 123.504  1.00 17.15           C  
ATOM   4852  C   GLU B 166      22.180  38.165 122.232  1.00 15.68           C  
ATOM   4853  O   GLU B 166      22.344  37.424 121.278  1.00 15.42           O  
ATOM   4854  CB  GLU B 166      24.435  38.429 123.233  1.00 20.49           C  
ATOM   4855  CG  GLU B 166      25.335  38.290 124.465  1.00 26.65           C  
ATOM   4856  CD  GLU B 166      25.062  39.372 125.480  1.00 32.73           C  
ATOM   4857  OE1 GLU B 166      25.294  40.548 125.114  1.00 35.31           O  
ATOM   4858  OE2 GLU B 166      24.619  39.059 126.633  1.00 35.37           O1-
ATOM   4859  N   PRO B 167      21.308  39.186 122.191  1.00 15.56           N  
ATOM   4860  CA  PRO B 167      20.485  39.443 121.010  1.00 14.60           C  
ATOM   4861  C   PRO B 167      21.339  39.817 119.799  1.00 12.49           C  
ATOM   4862  O   PRO B 167      22.289  40.573 119.951  1.00 15.41           O  
ATOM   4863  CB  PRO B 167      19.633  40.648 121.422  1.00 16.23           C  
ATOM   4864  CG  PRO B 167      19.440  40.406 122.894  1.00 16.99           C  
ATOM   4865  CD  PRO B 167      20.846  40.001 123.346  1.00 17.06           C  
ATOM   4866  N   CYS B 168      20.921  39.326 118.643  1.00 11.64           N  
ATOM   4867  CA  CYS B 168      21.627  39.610 117.404  1.00 10.03           C  
ATOM   4868  C   CYS B 168      21.129  40.886 116.706  1.00  9.65           C  
ATOM   4869  O   CYS B 168      20.718  40.850 115.540  1.00 10.25           O  
ATOM   4870  CB  CYS B 168      21.532  38.433 116.462  1.00  9.77           C  
ATOM   4871  SG  CYS B 168      22.468  36.959 117.122  1.00 13.02           S  
ATOM   4872  N   VAL B 169      21.195  41.977 117.454  1.00 10.21           N  
ATOM   4873  CA  VAL B 169      20.884  43.327 116.941  1.00 10.28           C  
ATOM   4874  C   VAL B 169      21.764  44.275 117.740  1.00 10.39           C  
ATOM   4875  O   VAL B 169      21.999  44.062 118.948  1.00 11.72           O  
ATOM   4876  CB  VAL B 169      19.386  43.705 117.075  1.00 11.59           C  
ATOM   4877  CG1 VAL B 169      18.933  43.722 118.587  1.00 12.29           C  
ATOM   4878  CG2 VAL B 169      19.148  45.099 116.480  1.00 10.31           C  
ATOM   4879  N   THR B 170      22.282  45.311 117.072  1.00  9.72           N  
ATOM   4880  CA  THR B 170      23.092  46.307 117.746  1.00 10.87           C  
ATOM   4881  C   THR B 170      23.110  47.530 116.847  1.00 10.38           C  
ATOM   4882  O   THR B 170      22.811  47.395 115.662  1.00  9.63           O  
ATOM   4883  CB  THR B 170      24.535  45.797 117.953  1.00 14.56           C  
ATOM   4884  CG2 THR B 170      25.286  45.699 116.646  1.00 17.50           C  
ATOM   4885  OG1 THR B 170      25.182  46.705 118.864  1.00 21.79           O  
ATOM   4886  N   TYR B 171      23.383  48.715 117.392  1.00 10.00           N  
ATOM   4887  CA  TYR B 171      23.412  49.939 116.558  1.00  8.62           C  
ATOM   4888  C   TYR B 171      24.667  49.839 115.718  1.00  9.68           C  
ATOM   4889  O   TYR B 171      25.788  49.740 116.267  1.00 12.57           O  
ATOM   4890  CB  TYR B 171      23.474  51.147 117.457  1.00 10.68           C  
ATOM   4891  CG  TYR B 171      23.666  52.400 116.678  1.00  9.51           C  
ATOM   4892  CD1 TYR B 171      22.688  52.853 115.782  1.00  8.95           C  
ATOM   4893  CD2 TYR B 171      24.816  53.154 116.830  1.00 12.43           C  
ATOM   4894  CE1 TYR B 171      22.863  54.076 115.057  1.00  9.10           C  
ATOM   4895  CE2 TYR B 171      25.001  54.360 116.132  1.00 11.62           C  
ATOM   4896  CZ  TYR B 171      24.027  54.813 115.257  1.00 11.03           C  
ATOM   4897  OH  TYR B 171      24.187  56.015 114.601  1.00 10.23           O  
ATOM   4898  N   ILE B 172      24.489  49.842 114.392  1.00  9.11           N  
ATOM   4899  CA  ILE B 172      25.640  49.652 113.505  1.00  7.88           C  
ATOM   4900  C   ILE B 172      26.417  50.941 113.292  1.00  7.56           C  
ATOM   4901  O   ILE B 172      27.662  50.974 113.335  1.00 10.21           O  
ATOM   4902  CB  ILE B 172      25.171  49.108 112.146  1.00  8.06           C  
ATOM   4903  CG1 ILE B 172      24.502  47.753 112.339  1.00  7.52           C  
ATOM   4904  CG2 ILE B 172      26.364  49.000 111.129  1.00  8.39           C  
ATOM   4905  CD1 ILE B 172      25.463  46.575 112.876  1.00 10.86           C  
ATOM   4906  N   GLY B 173      25.677  52.021 113.049  1.00  8.01           N  
ATOM   4907  CA  GLY B 173      26.338  53.276 112.804  1.00  8.27           C  
ATOM   4908  C   GLY B 173      25.374  54.210 112.093  1.00  6.77           C  
ATOM   4909  O   GLY B 173      24.173  53.930 111.919  1.00  8.33           O  
ATOM   4910  N   ALA B 174      25.931  55.349 111.663  1.00  7.66           N  
ATOM   4911  CA  ALA B 174      25.120  56.374 111.037  1.00  7.13           C  
ATOM   4912  C   ALA B 174      24.613  56.027 109.677  1.00  7.59           C  
ATOM   4913  O   ALA B 174      25.182  55.187 108.977  1.00  8.01           O  
ATOM   4914  CB  ALA B 174      25.974  57.662 110.926  1.00  8.54           C  
ATOM   4915  N   ASP B 175      23.566  56.759 109.279  1.00  8.30           N  
ATOM   4916  CA  ASP B 175      22.991  56.714 107.948  1.00  7.84           C  
ATOM   4917  C   ASP B 175      22.907  55.342 107.283  1.00  8.09           C  
ATOM   4918  O   ASP B 175      22.142  54.496 107.767  1.00  8.87           O  
ATOM   4919  CB  ASP B 175      23.687  57.806 107.022  1.00  8.43           C  
ATOM   4920  CG  ASP B 175      25.234  57.728 106.987  1.00 10.08           C  
ATOM   4921  OD1 ASP B 175      25.928  58.463 107.744  1.00 10.17           O  
ATOM   4922  OD2 ASP B 175      25.774  56.941 106.157  1.00  9.91           O1-
ATOM   4923  N   GLY B 176      23.661  55.122 106.226  1.00  7.73           N  
ATOM   4924  CA  GLY B 176      23.554  53.834 105.531  1.00  7.04           C  
ATOM   4925  C   GLY B 176      24.427  52.675 106.017  1.00  7.04           C  
ATOM   4926  O   GLY B 176      24.510  51.663 105.320  1.00  6.94           O  
ATOM   4927  N   ALA B 177      25.012  52.787 107.190  1.00  6.75           N  
ATOM   4928  CA  ALA B 177      25.936  51.758 107.676  1.00  6.44           C  
ATOM   4929  C   ALA B 177      25.278  50.386 107.807  1.00  7.57           C  
ATOM   4930  O   ALA B 177      25.927  49.387 107.515  1.00  6.79           O  
ATOM   4931  CB  ALA B 177      26.502  52.142 109.065  1.00  5.68           C  
ATOM   4932  N   GLY B 178      24.023  50.342 108.293  1.00  6.60           N  
ATOM   4933  CA  GLY B 178      23.337  49.063 108.459  1.00  6.64           C  
ATOM   4934  C   GLY B 178      23.079  48.367 107.131  1.00  6.98           C  
ATOM   4935  O   GLY B 178      23.288  47.162 107.040  1.00  7.36           O  
ATOM   4936  N   HIS B 179      22.613  49.106 106.121  1.00  6.90           N  
ATOM   4937  CA  HIS B 179      22.397  48.481 104.812  1.00  6.37           C
[truncated: 184,283 more chars]
