# Supplementary material for: Structural Descriptors for Subunit Interface Regions in Homodimers: Effect of Lipid Membrane and Secondary Structure Type
Source: J Chem Inf Model. 2025 Mar 27;65(7):3117–26. doi: 10.1021/acs.jcim.4c01233 (PMC12004529; doi:10.1021/acs.jcim.4c01233)
Supplement: Supplementary file 3 — ci4c01233_si_003.tar [file ci4c01233_si_003.tar › database/alpha/2oma_cytop.pdb]

HEADER    model_1_1_chain_A
ATOM      1  N   ALA A   1       3.411   7.984  15.178  1.00 17.60           N  
ATOM      2  CA  ALA A   1       2.231   8.853  14.999  1.00 17.60           C  
ATOM      3  CB  ALA A   1       2.160   9.880  16.142  1.00 17.60           C  
ATOM      4  C   ALA A   1       2.312   9.596  13.706  1.00 17.60           C  
ATOM      5  O   ALA A   1       1.575   9.305  12.766  1.00 17.60           O  
ATOM      6  N   SER A   2       3.242  10.567  13.622  1.00 68.80           N  
ATOM      7  CA  SER A   2       3.358  11.362  12.436  1.00 68.80           C  
ATOM      8  CB  SER A   2       4.467  12.426  12.506  1.00 68.80           C  
ATOM      9  OG  SER A   2       4.155  13.391  13.500  1.00 68.80           O  
ATOM     10  C   SER A   2       3.679  10.448  11.302  1.00 68.80           C  
ATOM     11  O   SER A   2       4.258   9.380  11.492  1.00 68.80           O  
ATOM     12  N   LYS A   3       3.283  10.856  10.082  1.00 48.76           N  
ATOM     13  CA  LYS A   3       3.465  10.047   8.911  1.00 48.76           C  
ATOM     14  CB  LYS A   3       2.643  10.523   7.698  1.00 48.76           C  
ATOM     15  CG  LYS A   3       1.124  10.457   7.870  1.00 48.76           C  
ATOM     16  CD  LYS A   3       0.377  11.249   6.791  1.00 48.76           C  
ATOM     17  CE  LYS A   3      -1.147  11.206   6.927  1.00 48.76           C  
ATOM     18  NZ  LYS A   3      -1.768  12.051   5.883  1.00 48.76           N1+
ATOM     19  C   LYS A   3       4.896  10.110   8.475  1.00 48.76           C  
ATOM     20  O   LYS A   3       5.583  11.120   8.617  1.00 48.76           O  
ATOM     21  N   PRO A   4       5.337   9.004   7.942  1.00 78.12           N  
ATOM     22  CA  PRO A   4       6.655   8.873   7.379  1.00 78.12           C  
ATOM     23  CD  PRO A   4       4.771   7.719   8.316  1.00 78.12           C  
ATOM     24  CB  PRO A   4       6.960   7.375   7.362  1.00 78.12           C  
ATOM     25  CG  PRO A   4       5.587   6.697   7.512  1.00 78.12           C  
ATOM     26  C   PRO A   4       6.630   9.479   6.008  1.00 78.12           C  
ATOM     27  O   PRO A   4       5.566   9.916   5.573  1.00 78.12           O  
ATOM     28  N   GLN A   5       7.786   9.515   5.315  1.00 58.78           N  
ATOM     29  CA  GLN A   5       7.884  10.086   3.998  1.00 58.78           C  
ATOM     30  CB  GLN A   5       9.272   9.867   3.366  1.00 58.78           C  
ATOM     31  CG  GLN A   5       9.423  10.450   1.961  1.00 58.78           C  
ATOM     32  CD  GLN A   5      10.732   9.929   1.379  1.00 58.78           C  
ATOM     33  OE1 GLN A   5      11.027   8.737   1.455  1.00 58.78           O  
ATOM     34  NE2 GLN A   5      11.540  10.846   0.783  1.00 58.78           N  
ATOM     35  C   GLN A   5       6.891   9.418   3.091  1.00 58.78           C  
ATOM     36  O   GLN A   5       6.780   8.194   3.057  1.00 58.78           O  
ATOM     37  N   PRO A   6       6.154  10.213   2.352  1.00 78.32           N  
ATOM     38  CA  PRO A   6       5.172   9.694   1.431  1.00 78.32           C  
ATOM     39  CD  PRO A   6       5.820  11.552   2.804  1.00 78.32           C  
ATOM     40  CB  PRO A   6       4.155  10.818   1.214  1.00 78.32           C  
ATOM     41  CG  PRO A   6       4.860  12.086   1.730  1.00 78.32           C  
ATOM     42  C   PRO A   6       5.800   9.215   0.158  1.00 78.32           C  
ATOM     43  O   PRO A   6       6.929   9.605  -0.139  1.00 78.32           O  
ATOM     44  N   ILE A   7       5.092   8.351  -0.600  1.00 54.39           N  
ATOM     45  CA  ILE A   7       5.615   7.860  -1.841  1.00 54.39           C  
ATOM     46  CB  ILE A   7       5.999   6.405  -1.787  1.00 54.39           C  
ATOM     47  CG1 ILE A   7       7.086   6.166  -0.724  1.00 54.39           C  
ATOM     48  CG2 ILE A   7       6.415   5.964  -3.200  1.00 54.39           C  
ATOM     49  CD1 ILE A   7       7.320   4.685  -0.422  1.00 54.39           C  
ATOM     50  C   ILE A   7       4.542   7.971  -2.877  1.00 54.39           C  
ATOM     51  O   ILE A   7       3.376   7.678  -2.613  1.00 54.39           O  
ATOM     52  N   ALA A   8       4.912   8.441  -4.086  1.00 53.10           N  
ATOM     53  CA  ALA A   8       3.993   8.440  -5.189  1.00 53.10           C  
ATOM     54  CB  ALA A   8       3.805   9.820  -5.841  1.00 53.10           C  
ATOM     55  C   ALA A   8       4.623   7.541  -6.210  1.00 53.10           C  
ATOM     56  O   ALA A   8       5.680   7.854  -6.756  1.00 53.10           O  
ATOM     57  N   ALA A   9       3.978   6.399  -6.518  1.00 37.63           N  
ATOM     58  CA  ALA A   9       4.584   5.476  -7.433  1.00 37.63           C  
ATOM     59  CB  ALA A   9       4.771   4.064  -6.850  1.00 37.63           C  
ATOM     60  C   ALA A   9       3.703   5.343  -8.630  1.00 37.63           C  
ATOM     61  O   ALA A   9       2.482   5.248  -8.512  1.00 37.63           O  
ATOM     62  N   ALA A  10       4.318   5.335  -9.829  1.00 43.99           N  
ATOM     63  CA  ALA A  10       3.563   5.212 -11.040  1.00 43.99           C  
ATOM     64  CB  ALA A  10       3.990   6.217 -12.126  1.00 43.99           C  
ATOM     65  C   ALA A  10       3.776   3.838 -11.607  1.00 43.99           C  
ATOM     66  O   ALA A  10       4.909   3.377 -11.752  1.00 43.99           O  
ATOM     67  N   ASN A  11       2.668   3.139 -11.933  1.00 54.99           N  
ATOM     68  CA  ASN A  11       2.785   1.842 -12.541  1.00 54.99           C  
ATOM     69  CB  ASN A  11       1.888   0.771 -11.894  1.00 54.99           C  
ATOM     70  CG  ASN A  11       2.152  -0.562 -12.585  1.00 54.99           C  
ATOM     71  OD1 ASN A  11       2.960  -0.653 -13.508  1.00 54.99           O  
ATOM     72  ND2 ASN A  11       1.438  -1.628 -12.134  1.00 54.99           N  
ATOM     73  C   ASN A  11       2.331   1.982 -13.963  1.00 54.99           C  
ATOM     74  O   ASN A  11       1.139   2.097 -14.241  1.00 54.99           O  
ATOM     75  N   TRP A  12       3.293   1.968 -14.902  1.00118.12           N  
ATOM     76  CA  TRP A  12       3.021   2.119 -16.303  1.00118.12           C  
ATOM     77  CB  TRP A  12       4.266   2.523 -17.115  1.00118.12           C  
ATOM     78  CG  TRP A  12       4.649   3.950 -16.772  1.00118.12           C  
ATOM     79  CD2 TRP A  12       5.823   4.651 -17.219  1.00118.12           C  
ATOM     80  CD1 TRP A  12       3.968   4.822 -15.972  1.00118.12           C  
ATOM     81  NE1 TRP A  12       4.640   6.015 -15.890  1.00118.12           N  
ATOM     82  CE2 TRP A  12       5.784   5.927 -16.652  1.00118.12           C  
ATOM     83  CE3 TRP A  12       6.850   4.266 -18.034  1.00118.12           C  
ATOM     84  CZ2 TRP A  12       6.775   6.837 -16.890  1.00118.12           C  
ATOM     85  CZ3 TRP A  12       7.847   5.189 -18.271  1.00118.12           C  
ATOM     86  CH2 TRP A  12       7.811   6.450 -17.710  1.00118.12           C  
ATOM     87  C   TRP A  12       2.332   0.903 -16.850  1.00118.12           C  
ATOM     88  O   TRP A  12       1.668   0.980 -17.882  1.00118.12           O  
ATOM     89  N   LYS A  13       2.506  -0.271 -16.210  1.00124.25           N  
ATOM     90  CA  LYS A  13       1.831  -1.445 -16.693  1.00124.25           C  
ATOM     91  CB  LYS A  13       0.297  -1.322 -16.754  1.00124.25           C  
ATOM     92  CG  LYS A  13      -0.410  -1.380 -15.397  1.00124.25           C  
ATOM     93  CD  LYS A  13      -1.864  -0.901 -15.459  1.00124.25           C  
ATOM     94  CE  LYS A  13      -2.647  -1.080 -14.156  1.00124.25           C  
ATOM     95  NZ  LYS A  13      -3.304  -2.403 -14.136  1.00124.25           N1+
ATOM     96  C   LYS A  13       2.322  -1.702 -18.078  1.00124.25           C  
ATOM     97  O   LYS A  13       3.325  -1.135 -18.510  1.00124.25           O  
ATOM     98  N   CYS A  14       1.636  -2.603 -18.808  1.00102.16           N  
ATOM     99  CA  CYS A  14       2.065  -2.892 -20.142  1.00102.16           C  
ATOM    100  CB  CYS A  14       1.523  -4.226 -20.683  1.00102.16           C  
ATOM    101  SG  CYS A  14       2.182  -5.660 -19.782  1.00102.16           S  
ATOM    102  C   CYS A  14       1.570  -1.805 -21.045  1.00102.16           C  
ATOM    103  O   CYS A  14       0.599  -1.989 -21.777  1.00102.16           O  
ATOM    104  N   ASN A  15       2.237  -0.632 -21.016  1.00 46.76           N  
ATOM    105  CA  ASN A  15       1.849   0.436 -21.891  1.00 46.76           C  
ATOM    106  CB  ASN A  15       0.813   1.396 -21.278  1.00 46.76           C  
ATOM    107  CG  ASN A  15      -0.517   0.663 -21.188  1.00 46.76           C  
ATOM    108  OD1 ASN A  15      -1.058   0.207 -22.195  1.00 46.76           O  
ATOM    109  ND2 ASN A  15      -1.060   0.540 -19.948  1.00 46.76           N  
ATOM    110  C   ASN A  15       3.064   1.246 -22.189  1.00 46.76           C  
ATOM    111  O   ASN A  15       3.968   1.351 -21.360  1.00 46.76           O  
ATOM    112  N   GLY A  16       3.133   1.833 -23.402  1.00 40.63           N  
ATOM    113  CA  GLY A  16       4.257   2.681 -23.639  1.00 40.63           C  
ATOM    114  C   GLY A  16       4.566   2.803 -25.088  1.00 40.63           C  
ATOM    115  O   GLY A  16       4.063   2.077 -25.945  1.00 40.63           O  
ATOM    116  N   SER A  17       5.429   3.790 -25.365  1.00 93.98           N  
ATOM    117  CA  SER A  17       5.942   4.096 -26.656  1.00 93.98           C  
ATOM    118  CB  SER A  17       4.927   4.835 -27.542  1.00 93.98           C  
ATOM    119  OG  SER A  17       5.490   5.115 -28.812  1.00 93.98           O  
ATOM    120  C   SER A  17       7.052   5.040 -26.353  1.00 93.98           C  
ATOM    121  O   SER A  17       7.011   5.734 -25.340  1.00 93.98           O  
ATOM    122  N   GLU A  18       8.094   5.070 -27.195  1.00 73.60           N  
ATOM    123  CA  GLU A  18       9.152   6.001 -26.953  1.00 73.60           C  
ATOM    124  CB  GLU A  18      10.318   5.854 -27.944  1.00 73.60           C  
ATOM    125  CG  GLU A  18      11.022   4.498 -27.859  1.00 73.60           C  
ATOM    126  CD  GLU A  18      10.218   3.498 -28.671  1.00 73.60           C  
ATOM    127  OE1 GLU A  18      10.456   3.426 -29.905  1.00 73.60           O  
ATOM    128  OE2 GLU A  18       9.356   2.798 -28.075  1.00 73.60           O1-
ATOM    129  C   GLU A  18       8.561   7.352 -27.167  1.00 73.60           C  
ATOM    130  O   GLU A  18       8.888   8.317 -26.478  1.00 73.60           O  
ATOM    131  N   SER A  19       7.642   7.435 -28.145  1.00 91.08           N  
ATOM    132  CA  SER A  19       7.058   8.685 -28.523  1.00 91.08           C  
ATOM    133  CB  SER A  19       6.066   8.548 -29.692  1.00 91.08           C  
ATOM    134  OG  SER A  19       4.949   7.758 -29.311  1.00 91.08           O  
ATOM    135  C   SER A  19       6.330   9.296 -27.360  1.00 91.08           C  
ATOM    136  O   SER A  19       6.373  10.512 -27.192  1.00 91.08           O  
ATOM    137  N   LEU A  20       5.601   8.482 -26.571  1.00115.68           N  
ATOM    138  CA  LEU A  20       4.816   8.942 -25.450  1.00115.68           C  
ATOM    139  CB  LEU A  20       3.810   7.849 -25.021  1.00115.68           C  
ATOM    140  CG  LEU A  20       2.701   8.240 -24.015  1.00115.68           C  
ATOM    141  CD1 LEU A  20       1.782   7.034 -23.758  1.00115.68           C  
ATOM    142  CD2 LEU A  20       3.239   8.816 -22.694  1.00115.68           C  
ATOM    143  C   LEU A  20       5.662   9.341 -24.263  1.00115.68           C  
ATOM    144  O   LEU A  20       5.445  10.391 -23.659  1.00115.68           O  
ATOM    145  N   LEU A  21       6.653   8.500 -23.906  1.00 74.36           N  
ATOM    146  CA  LEU A  21       7.436   8.613 -22.700  1.00 74.36           C  
ATOM    147  CB  LEU A  21       8.299   7.369 -22.439  1.00 74.36           C  
ATOM    148  CG  LEU A  21       7.461   6.104 -22.187  1.00 74.36           C  
ATOM    149  CD1 LEU A  21       8.352   4.911 -21.805  1.00 74.36           C  
ATOM    150  CD2 LEU A  21       6.340   6.370 -21.168  1.00 74.36           C  
ATOM    151  C   LEU A  21       8.344   9.805 -22.656  1.00 74.36           C  
ATOM    152  O   LEU A  21       8.604  10.332 -21.575  1.00 74.36           O  
ATOM    153  N   VAL A  22       8.897  10.241 -23.802  1.00 50.96           N  
ATOM    154  CA  VAL A  22       9.861  11.306 -23.758  1.00 50.96           C  
ATOM    155  CB  VAL A  22      10.442  11.628 -25.107  1.00 50.96           C  
ATOM    156  CG1 VAL A  22      11.390  12.830 -24.964  1.00 50.96           C  
ATOM    157  CG2 VAL A  22      11.127  10.366 -25.658  1.00 50.96           C  
ATOM    158  C   VAL A  22       9.276  12.568 -23.178  1.00 50.96           C  
ATOM    159  O   VAL A  22       9.887  13.145 -22.280  1.00 50.96           O  
ATOM    160  N   PRO A  23       8.139  13.048 -23.624  1.00 88.07           N  
ATOM    161  CA  PRO A  23       7.570  14.255 -23.075  1.00 88.07           C  
ATOM    162  CD  PRO A  23       7.642  12.773 -24.960  1.00 88.07           C  
ATOM    163  CB  PRO A  23       6.464  14.686 -24.043  1.00 88.07           C  
ATOM    164  CG  PRO A  23       6.279  13.483 -24.990  1.00 88.07           C  
ATOM    165  C   PRO A  23       7.114  14.096 -21.656  1.00 88.07           C  
ATOM    166  O   PRO A  23       7.117  15.077 -20.914  1.00 88.07           O  
ATOM    167  N   LEU A  24       6.703  12.877 -21.267  1.00117.44           N  
ATOM    168  CA  LEU A  24       6.231  12.589 -19.942  1.00117.44           C  
ATOM    169  CB  LEU A  24       5.819  11.100 -19.841  1.00117.44           C  
ATOM    170  CG  LEU A  24       5.272  10.557 -18.496  1.00117.44           C  
ATOM    171  CD1 LEU A  24       6.292  10.635 -17.350  1.00117.44           C  
ATOM    172  CD2 LEU A  24       3.904  11.155 -18.147  1.00117.44           C  
ATOM    173  C   LEU A  24       7.380  12.806 -19.005  1.00117.44           C  
ATOM    174  O   LEU A  24       7.244  13.443 -17.963  1.00117.44           O  
ATOM    175  N   ILE A  25       8.559  12.275 -19.378  1.00 50.74           N  
ATOM    176  CA  ILE A  25       9.734  12.344 -18.561  1.00 50.74           C  
ATOM    177  CB  ILE A  25      10.879  11.537 -19.104  1.00 50.74           C  
ATOM    178  CG1 ILE A  25      10.490  10.046 -19.147  1.00 50.74           C  
ATOM    179  CG2 ILE A  25      12.122  11.823 -18.242  1.00 50.74           C  
ATOM    180  CD1 ILE A  25      11.464   9.170 -19.931  1.00 50.74           C  
ATOM    181  C   ILE A  25      10.173  13.767 -18.428  1.00 50.74           C  
ATOM    182  O   ILE A  25      10.634  14.177 -17.364  1.00 50.74           O  
ATOM    183  N   GLU A  26      10.063  14.552 -19.516  1.00 36.27           N  
ATOM    184  CA  GLU A  26      10.487  15.923 -19.499  1.00 36.27           C  
ATOM    185  CB  GLU A  26      10.301  16.635 -20.852  1.00 36.27           C  
ATOM    186  CG  GLU A  26      11.211  16.103 -21.961  1.00 36.27           C  
ATOM    187  CD  GLU A  26      10.939  16.910 -23.223  1.00 36.27           C  
ATOM    188  OE1 GLU A  26      11.196  18.143 -23.200  1.00 36.27           O  
ATOM    189  OE2 GLU A  26      10.469  16.305 -24.224  1.00 36.27           O1-
ATOM    190  C   GLU A  26       9.682  16.677 -18.485  1.00 36.27           C  
ATOM    191  O   GLU A  26      10.227  17.499 -17.751  1.00 36.27           O  
ATOM    192  N   THR A  27       8.360  16.423 -18.416  1.00111.71           N  
ATOM    193  CA  THR A  27       7.525  17.137 -17.488  1.00111.71           C  
ATOM    194  CB  THR A  27       6.063  16.807 -17.592  1.00111.71           C  
ATOM    195  OG1 THR A  27       5.827  15.459 -17.217  1.00111.71           O  
ATOM    196  CG2 THR A  27       5.604  17.040 -19.039  1.00111.71           C  
ATOM    197  C   THR A  27       7.949  16.798 -16.093  1.00111.71           C  
ATOM    198  O   THR A  27       8.065  17.674 -15.239  1.00111.71           O  
ATOM    199  N   LEU A  28       8.210  15.504 -15.834  1.00111.64           N  
ATOM    200  CA  LEU A  28       8.588  15.071 -14.519  1.00111.64           C  
ATOM    201  CB  LEU A  28       8.776  13.547 -14.410  1.00111.64           C  
ATOM    202  CG  LEU A  28       7.452  12.772 -14.268  1.00111.64           C  
ATOM    203  CD1 LEU A  28       6.439  13.143 -15.356  1.00111.64           C  
ATOM    204  CD2 LEU A  28       7.714  11.263 -14.230  1.00111.64           C  
ATOM    205  C   LEU A  28       9.873  15.729 -14.126  1.00111.64           C  
ATOM    206  O   LEU A  28      10.052  16.107 -12.970  1.00111.64           O  
ATOM    207  N   ASN A  29      10.811  15.887 -15.077  1.00 35.10           N  
ATOM    208  CA  ASN A  29      12.076  16.481 -14.750  1.00 35.10           C  
ATOM    209  CB  ASN A  29      13.044  16.523 -15.943  1.00 35.10           C  
ATOM    210  CG  ASN A  29      13.456  15.090 -16.251  1.00 35.10           C  
ATOM    211  OD1 ASN A  29      13.433  14.225 -15.377  1.00 35.10           O  
ATOM    212  ND2 ASN A  29      13.848  14.830 -17.527  1.00 35.10           N  
ATOM    213  C   ASN A  29      11.860  17.888 -14.278  1.00 35.10           C  
ATOM    214  O   ASN A  29      12.498  18.332 -13.326  1.00 35.10           O  
ATOM    215  N   ALA A  30      10.964  18.629 -14.955  1.00 39.32           N  
ATOM    216  CA  ALA A  30      10.657  20.001 -14.653  1.00 39.32           C  
ATOM    217  CB  ALA A  30       9.726  20.643 -15.696  1.00 39.32           C  
ATOM    218  C   ALA A  30       9.983  20.129 -13.318  1.00 39.32           C  
ATOM    219  O   ALA A  30      10.217  21.096 -12.593  1.00 39.32           O  
ATOM    220  N   ALA A  31       9.112  19.165 -12.960  1.00 44.47           N  
ATOM    221  CA  ALA A  31       8.321  19.291 -11.767  1.00 44.47           C  
ATOM    222  CB  ALA A  31       7.375  18.098 -11.532  1.00 44.47           C  
ATOM    223  C   ALA A  31       9.191  19.429 -10.554  1.00 44.47           C  
ATOM    224  O   ALA A  31      10.167  18.702 -10.374  1.00 44.47           O  
ATOM    225  N   THR A  32       8.823  20.394  -9.684  1.00116.62           N  
ATOM    226  CA  THR A  32       9.508  20.653  -8.448  1.00116.62           C  
ATOM    227  CB  THR A  32      10.072  22.038  -8.334  1.00116.62           C  
ATOM    228  OG1 THR A  32       9.039  22.997  -8.502  1.00116.62           O  
ATOM    229  CG2 THR A  32      11.172  22.238  -9.383  1.00116.62           C  
ATOM    230  C   THR A  32       8.490  20.537  -7.359  1.00116.62           C  
ATOM    231  O   THR A  32       7.331  20.901  -7.550  1.00116.62           O  
ATOM    232  N   PHE A  33       8.899  20.028  -6.177  1.00 60.19           N  
ATOM    233  CA  PHE A  33       7.931  19.860  -5.133  1.00 60.19           C  
ATOM    234  CB  PHE A  33       7.666  18.382  -4.787  1.00 60.19           C  
ATOM    235  CG  PHE A  33       7.171  17.708  -6.022  1.00 60.19           C  
ATOM    236  CD1 PHE A  33       5.855  17.808  -6.411  1.00 60.19           C  
ATOM    237  CD2 PHE A  33       8.035  16.961  -6.790  1.00 60.19           C  
ATOM    238  CE1 PHE A  33       5.415  17.178  -7.553  1.00 60.19           C  
ATOM    239  CE2 PHE A  33       7.600  16.329  -7.930  1.00 60.19           C  
ATOM    240  CZ  PHE A  33       6.286  16.437  -8.315  1.00 60.19           C  
ATOM    241  C   PHE A  33       8.425  20.525  -3.885  1.00 60.19           C  
ATOM    242  O   PHE A  33       9.626  20.605  -3.629  1.00 60.19           O  
ATOM    243  N   ASP A  34       7.468  21.057  -3.100  1.00 54.61           N  
ATOM    244  CA  ASP A  34       7.684  21.745  -1.859  1.00 54.61           C  
ATOM    245  CB  ASP A  34       6.422  22.482  -1.385  1.00 54.61           C  
ATOM    246  CG  ASP A  34       6.141  23.605  -2.373  1.00 54.61           C  
ATOM    247  OD1 ASP A  34       7.116  24.108  -2.993  1.00 54.61           O  
ATOM    248  OD2 ASP A  34       4.945  23.969  -2.527  1.00 54.61           O1-
ATOM    249  C   ASP A  34       8.081  20.797  -0.759  1.00 54.61           C  
ATOM    250  O   ASP A  34       8.856  21.169   0.119  1.00 54.61           O  
ATOM    251  N   HIS A  35       7.566  19.548  -0.756  1.00 65.91           N  
ATOM    252  CA  HIS A  35       7.790  18.713   0.400  1.00 65.91           C  
ATOM    253  ND1 HIS A  35       5.001  17.892  -0.946  1.00 65.91           N  
ATOM    254  CG  HIS A  35       5.648  17.428   0.177  1.00 65.91           C  
ATOM    255  CB  HIS A  35       6.482  18.282   1.077  1.00 65.91           C  
ATOM    256  NE2 HIS A  35       4.555  15.719  -0.806  1.00 65.91           N  
ATOM    257  CD2 HIS A  35       5.364  16.099   0.248  1.00 65.91           C  
ATOM    258  CE1 HIS A  35       4.363  16.828  -1.497  1.00 65.91           C  
ATOM    259  C   HIS A  35       8.542  17.463   0.049  1.00 65.91           C  
ATOM    260  O   HIS A  35       8.810  17.173  -1.116  1.00 65.91           O  
ATOM    261  N   ASP A  36       8.903  16.691   1.099  1.00 49.48           N  
ATOM    262  CA  ASP A  36       9.683  15.490   0.984  1.00 49.48           C  
ATOM    263  CB  ASP A  36      10.329  15.075   2.321  1.00 49.48           C  
ATOM    264  CG  ASP A  36      11.255  13.891   2.088  1.00 49.48           C  
ATOM    265  OD1 ASP A  36      11.503  13.549   0.902  1.00 49.48           O  
ATOM    266  OD2 ASP A  36      11.727  13.309   3.101  1.00 49.48           O1-
ATOM    267  C   ASP A  36       8.788  14.370   0.554  1.00 49.48           C  
ATOM    268  O   ASP A  36       7.904  13.941   1.293  1.00 49.48           O  
ATOM    269  N   VAL A  37       8.993  13.877  -0.685  1.00106.76           N  
ATOM    270  CA  VAL A  37       8.222  12.777  -1.179  1.00106.76           C  
ATOM    271  CB  VAL A  37       7.051  13.208  -2.016  1.00106.76           C  
ATOM    272  CG1 VAL A  37       7.559  14.100  -3.162  1.00106.76           C  
ATOM    273  CG2 VAL A  37       6.299  11.954  -2.492  1.00106.76           C  
ATOM    274  C   VAL A  37       9.121  11.928  -2.020  1.00106.76           C  
ATOM    275  O   VAL A  37       9.994  12.433  -2.725  1.00106.76           O  
ATOM    276  N   GLN A  38       8.938  10.594  -1.940  1.00 51.05           N  
ATOM    277  CA  GLN A  38       9.707   9.693  -2.747  1.00 51.05           C  
ATOM    278  CB  GLN A  38      10.085   8.384  -2.032  1.00 51.05           C  
ATOM    279  CG  GLN A  38      10.798   7.372  -2.935  1.00 51.05           C  
ATOM    280  CD  GLN A  38      12.155   7.937  -3.332  1.00 51.05           C  
ATOM    281  OE1 GLN A  38      13.013   8.182  -2.485  1.00 51.05           O  
ATOM    282  NE2 GLN A  38      12.356   8.151  -4.660  1.00 51.05           N  
ATOM    283  C   GLN A  38       8.840   9.333  -3.905  1.00 51.05           C  
ATOM    284  O   GLN A  38       7.770   8.747  -3.743  1.00 51.05           O  
ATOM    285  N   CYS A  39       9.287   9.698  -5.118  1.00 40.00           N  
ATOM    286  CA  CYS A  39       8.524   9.386  -6.285  1.00 40.00           C  
ATOM    287  CB  CYS A  39       8.482  10.535  -7.305  1.00 40.00           C  
ATOM    288  SG  CYS A  39       7.689  12.023  -6.624  1.00 40.00           S  
ATOM    289  C   CYS A  39       9.181   8.215  -6.938  1.00 40.00           C  
ATOM    290  O   CYS A  39      10.405   8.087  -6.925  1.00 40.00           O  
ATOM    291  N   VAL A  40       8.363   7.304  -7.500  1.00 47.45           N  
ATOM    292  CA  VAL A  40       8.899   6.143  -8.147  1.00 47.45           C  
ATOM    293  CB  VAL A  40       8.716   4.894  -7.336  1.00 47.45           C  
ATOM    294  CG1 VAL A  40       9.290   3.699  -8.116  1.00 47.45           C  
ATOM    295  CG2 VAL A  40       9.362   5.114  -5.960  1.00 47.45           C  
ATOM    296  C   VAL A  40       8.152   5.949  -9.428  1.00 47.45           C  
ATOM    297  O   VAL A  40       6.931   6.098  -9.478  1.00 47.45           O  
ATOM    298  N   VAL A  41       8.877   5.617 -10.513  1.00130.72           N  
ATOM    299  CA  VAL A  41       8.223   5.367 -11.763  1.00130.72           C  
ATOM    300  CB  VAL A  41       8.591   6.374 -12.819  1.00130.72           C  
ATOM    301  CG1 VAL A  41      10.108   6.341 -13.027  1.00130.72           C  
ATOM    302  CG2 VAL A  41       7.788   6.091 -14.091  1.00130.72           C  
ATOM    303  C   VAL A  41       8.625   3.991 -12.204  1.00130.72           C  
ATOM    304  O   VAL A  41       9.810   3.655 -12.192  1.00130.72           O  
ATOM    305  N   ALA A  42       7.637   3.141 -12.577  1.00 67.44           N  
ATOM    306  CA  ALA A  42       7.976   1.804 -12.986  1.00 67.44           C  
ATOM    307  CB  ALA A  42       7.252   0.715 -12.176  1.00 67.44           C  
ATOM    308  C   ALA A  42       7.589   1.603 -14.427  1.00 67.44           C  
ATOM    309  O   ALA A  42       6.436   1.320 -14.741  1.00 67.44           O  
ATOM    310  N   PRO A  43       8.557   1.705 -15.300  1.00120.70           N  
ATOM    311  CA  PRO A  43       8.335   1.508 -16.716  1.00120.70           C  
ATOM    312  CD  PRO A  43       9.597   2.693 -15.056  1.00120.70           C  
ATOM    313  CB  PRO A  43       9.458   2.257 -17.432  1.00120.70           C  
ATOM    314  CG  PRO A  43       9.909   3.321 -16.421  1.00120.70           C  
ATOM    315  C   PRO A  43       8.386   0.047 -17.043  1.00120.70           C  
ATOM    316  O   PRO A  43       8.651  -0.758 -16.153  1.00120.70           O  
ATOM    317  N   THR A  44       8.128  -0.314 -18.318  1.00119.47           N  
ATOM    318  CA  THR A  44       8.263  -1.680 -18.738  1.00119.47           C  
ATOM    319  CB  THR A  44       7.860  -1.918 -20.164  1.00119.47           C  
ATOM    320  OG1 THR A  44       6.570  -1.394 -20.415  1.00119.47           O  
ATOM    321  CG2 THR A  44       7.843  -3.435 -20.407  1.00119.47           C  
ATOM    322  C   THR A  44       9.739  -1.934 -18.733  1.00119.47           C  
ATOM    323  O   THR A  44      10.538  -1.000 -18.707  1.00119.47           O  
ATOM    324  N   PHE A  45      10.145  -3.217 -18.781  1.00 49.46           N  
ATOM    325  CA  PHE A  45      11.538  -3.562 -18.772  1.00 49.46           C  
ATOM    326  CB  PHE A  45      11.788  -5.077 -18.876  1.00 49.46           C  
ATOM    327  CG  PHE A  45      11.288  -5.729 -17.632  1.00 49.46           C  
ATOM    328  CD1 PHE A  45      12.037  -5.702 -16.477  1.00 49.46           C  
ATOM    329  CD2 PHE A  45      10.074  -6.379 -17.621  1.00 49.46           C  
ATOM    330  CE1 PHE A  45      11.580  -6.304 -15.329  1.00 49.46           C  
ATOM    331  CE2 PHE A  45       9.613  -6.985 -16.476  1.00 49.46           C  
ATOM    332  CZ  PHE A  45      10.366  -6.949 -15.328  1.00 49.46           C  
ATOM    333  C   PHE A  45      12.171  -2.932 -19.975  1.00 49.46           C  
ATOM    334  O   PHE A  45      13.279  -2.405 -19.900  1.00 49.46           O  
ATOM    335  N   LEU A  46      11.469  -2.966 -21.123  1.00113.90           N  
ATOM    336  CA  LEU A  46      11.999  -2.466 -22.361  1.00113.90           C  
ATOM    337  CB  LEU A  46      11.022  -2.688 -23.538  1.00113.90           C  
ATOM    338  CG  LEU A  46      11.504  -2.220 -24.933  1.00113.90           C  
ATOM    339  CD1 LEU A  46      11.567  -0.691 -25.064  1.00113.90           C  
ATOM    340  CD2 LEU A  46      12.820  -2.908 -25.330  1.00113.90           C  
ATOM    341  C   LEU A  46      12.267  -0.995 -22.224  1.00113.90           C  
ATOM    342  O   LEU A  46      13.257  -0.489 -22.748  1.00113.90           O  
ATOM    343  N   HIS A  47      11.357  -0.273 -21.546  1.00100.91           N  
ATOM    344  CA  HIS A  47      11.390   1.151 -21.339  1.00100.91           C  
ATOM    345  ND1 HIS A  47       7.918   0.787 -22.088  1.00100.91           N  
ATOM    346  CG  HIS A  47       9.062   1.551 -22.144  1.00100.91           C  
ATOM    347  CB  HIS A  47      10.012   1.733 -21.001  1.00100.91           C  
ATOM    348  NE2 HIS A  47       8.036   1.605 -24.151  1.00100.91           N  
ATOM    349  CD2 HIS A  47       9.120   2.044 -23.409  1.00100.91           C  
ATOM    350  CE1 HIS A  47       7.344   0.855 -23.315  1.00100.91           C  
ATOM    351  C   HIS A  47      12.363   1.605 -20.286  1.00100.91           C  
ATOM    352  O   HIS A  47      12.672   2.793 -20.219  1.00100.91           O  
ATOM    353  N   ILE A  48      12.828   0.709 -19.395  1.00 64.98           N  
ATOM    354  CA  ILE A  48      13.650   1.124 -18.286  1.00 64.98           C  
ATOM    355  CB  ILE A  48      14.035  -0.005 -17.374  1.00 64.98           C  
ATOM    356  CG1 ILE A  48      12.788  -0.570 -16.671  1.00 64.98           C  
ATOM    357  CG2 ILE A  48      15.109   0.512 -16.401  1.00 64.98           C  
ATOM    358  CD1 ILE A  48      13.055  -1.868 -15.909  1.00 64.98           C  
ATOM    359  C   ILE A  48      14.921   1.810 -18.717  1.00 64.98           C  
ATOM    360  O   ILE A  48      15.293   2.799 -18.090  1.00 64.98           O  
ATOM    361  N   PRO A  49      15.639   1.360 -19.710  1.00 72.53           N  
ATOM    362  CA  PRO A  49      16.865   2.031 -20.073  1.00 72.53           C  
ATOM    363  CD  PRO A  49      15.670  -0.054 -20.043  1.00 72.53           C  
ATOM    364  CB  PRO A  49      17.545   1.110 -21.082  1.00 72.53           C  
ATOM    365  CG  PRO A  49      17.054  -0.293 -20.673  1.00 72.53           C  
ATOM    366  C   PRO A  49      16.673   3.445 -20.541  1.00 72.53           C  
ATOM    367  O   PRO A  49      17.518   4.293 -20.255  1.00 72.53           O  
ATOM    368  N   MET A  50      15.575   3.709 -21.265  1.00134.39           N  
ATOM    369  CA  MET A  50      15.222   4.993 -21.799  1.00134.39           C  
ATOM    370  CB  MET A  50      13.905   4.859 -22.580  1.00134.39           C  
ATOM    371  CG  MET A  50      13.367   6.128 -23.226  0.70134.39           C  
ATOM    372  SD  MET A  50      11.839   5.847 -24.169  0.70134.39           S  
ATOM    373  CE  MET A  50      12.664   4.845 -25.440  0.70134.39           C  
ATOM    374  C   MET A  50      14.981   5.936 -20.661  1.00134.39           C  
ATOM    375  O   MET A  50      15.434   7.082 -20.670  1.00134.39           O  
ATOM    376  N   THR A  51      14.242   5.454 -19.644  1.00 42.85           N  
ATOM    377  CA  THR A  51      13.880   6.226 -18.494  1.00 42.85           C  
ATOM    378  CB  THR A  51      12.887   5.517 -17.620  1.00 42.85           C  
ATOM    379  OG1 THR A  51      11.730   5.186 -18.372  1.00 42.85           O  
ATOM    380  CG2 THR A  51      12.498   6.448 -16.458  1.00 42.85           C  
ATOM    381  C   THR A  51      15.101   6.516 -17.679  1.00 42.85           C  
ATOM    382  O   THR A  51      15.258   7.620 -17.163  1.00 42.85           O  
ATOM    383  N   LYS A  52      16.003   5.527 -17.534  1.00 63.24           N  
ATOM    384  CA  LYS A  52      17.166   5.755 -16.727  1.00 63.24           C  
ATOM    385  CB  LYS A  52      18.099   4.541 -16.600  1.00 63.24           C  
ATOM    386  CG  LYS A  52      19.271   4.820 -15.652  1.00 63.24           C  
ATOM    387  CD  LYS A  52      20.100   3.590 -15.277  1.00 63.24           C  
ATOM    388  CE  LYS A  52      21.449   3.522 -15.996  1.00 63.24           C  
ATOM    389  NZ  LYS A  52      22.196   2.322 -15.564  1.00 63.24           N1+
ATOM    390  C   LYS A  52      17.973   6.845 -17.349  1.00 63.24           C  
ATOM    391  O   LYS A  52      18.529   7.690 -16.651  1.00 63.24           O  
ATOM    392  N   ALA A  53      18.089   6.840 -18.689  1.00 44.97           N  
ATOM    393  CA  ALA A  53      18.898   7.834 -19.327  1.00 44.97           C  
ATOM    394  CB  ALA A  53      19.040   7.603 -20.842  1.00 44.97           C  
ATOM    395  C   ALA A  53      18.317   9.211 -19.139  1.00 44.97           C  
ATOM    396  O   ALA A  53      19.034  10.139 -18.774  1.00 44.97           O  
ATOM    397  N   ARG A  54      17.002   9.364 -19.407  1.00123.59           N  
ATOM    398  CA  ARG A  54      16.288  10.620 -19.413  1.00123.59           C  
ATOM    399  CB  ARG A  54      15.003  10.557 -20.252  1.00123.59           C  
ATOM    400  CG  ARG A  54      15.288  10.509 -21.755  1.00123.59           C  
ATOM    401  CD  ARG A  54      14.030  10.462 -22.625  1.00123.59           C  
ATOM    402  NE  ARG A  54      14.462  10.645 -24.039  1.00123.59           N  
ATOM    403  CZ  ARG A  54      14.884   9.576 -24.776  1.00123.59           C  
ATOM    404  NH1 ARG A  54      14.913   8.330 -24.220  1.00123.59           N1+
ATOM    405  NH2 ARG A  54      15.282   9.756 -26.068  1.00123.59           N  
ATOM    406  C   ARG A  54      15.924  11.248 -18.084  1.00123.59           C  
ATOM    407  O   ARG A  54      15.922  12.474 -17.983  1.00123.59           O  
ATOM    408  N   LEU A  55      15.577  10.458 -17.045  1.00161.29           N  
ATOM    409  CA  LEU A  55      15.004  10.977 -15.817  1.00161.29           C  
ATOM    410  CB  LEU A  55      14.326   9.830 -15.033  1.00161.29           C  
ATOM    411  CG  LEU A  55      13.407  10.203 -13.851  1.00161.29           C  
ATOM    412  CD1 LEU A  55      14.135  11.009 -12.773  1.00161.29           C  
ATOM    413  CD2 LEU A  55      12.096  10.843 -14.328  1.00161.29           C  
ATOM    414  C   LEU A  55      16.060  11.592 -14.927  1.00161.29           C  
ATOM    415  O   LEU A  55      16.930  10.893 -14.410  1.00161.29           O  
ATOM    416  N   THR A  56      16.048  12.945 -14.813  1.00 93.06           N  
ATOM    417  CA  THR A  56      16.904  13.738 -13.960  1.00 93.06           C  
ATOM    418  CB  THR A  56      17.226  15.071 -14.565  1.00 93.06           C  
ATOM    419  OG1 THR A  56      16.041  15.832 -14.741  1.00 93.06           O  
ATOM    420  CG2 THR A  56      17.909  14.832 -15.922  1.00 93.06           C  
ATOM    421  C   THR A  56      16.378  13.991 -12.567  1.00 93.06           C  
ATOM    422  O   THR A  56      17.165  14.117 -11.630  1.00 93.06           O  
ATOM    423  N   ASN A  57      15.040  14.103 -12.391  1.00 72.72           N  
ATOM    424  CA  ASN A  57      14.454  14.539 -11.145  1.00 72.72           C  
ATOM    425  CB  ASN A  57      12.918  14.423 -11.146  1.00 72.72           C  
ATOM    426  CG  ASN A  57      12.354  15.206  -9.969  1.00 72.72           C  
ATOM    427  OD1 ASN A  57      12.971  15.292  -8.909  1.00 72.72           O  
ATOM    428  ND2 ASN A  57      11.143  15.794 -10.157  1.00 72.72           N  
ATOM    429  C   ASN A  57      14.990  13.703 -10.019  1.00 72.72           C  
ATOM    430  O   ASN A  57      14.906  12.479 -10.035  1.00 72.72           O  
ATOM    431  N   PRO A  58      15.568  14.363  -9.044  1.00 85.27           N  
ATOM    432  CA  PRO A  58      16.173  13.710  -7.910  1.00 85.27           C  
ATOM    433  CD  PRO A  58      16.059  15.716  -9.229  1.00 85.27           C  
ATOM    434  CB  PRO A  58      17.064  14.765  -7.245  1.00 85.27           C  
ATOM    435  CG  PRO A  58      16.600  16.106  -7.845  1.00 85.27           C  
ATOM    436  C   PRO A  58      15.231  13.039  -6.954  1.00 85.27           C  
ATOM    437  O   PRO A  58      15.673  12.160  -6.216  1.00 85.27           O  
ATOM    438  N   LYS A  59      13.961  13.473  -6.902  1.00103.38           N  
ATOM    439  CA  LYS A  59      12.971  12.911  -6.022  1.00103.38           C  
ATOM    440  CB  LYS A  59      11.737  13.810  -5.825  1.00103.38           C  
ATOM    441  CG  LYS A  59      12.019  14.963  -4.857  1.00103.38           C  
ATOM    442  CD  LYS A  59      10.945  16.051  -4.825  1.00103.38           C  
ATOM    443  CE  LYS A  59      11.136  17.051  -3.683  1.00103.38           C  
ATOM    444  NZ  LYS A  59      12.500  17.624  -3.730  1.00103.38           N1+
ATOM    445  C   LYS A  59      12.536  11.552  -6.493  1.00103.38           C  
ATOM    446  O   LYS A  59      11.967  10.781  -5.722  1.00103.38           O  
ATOM    447  N   PHE A  60      12.750  11.248  -7.788  1.00 98.98           N  
ATOM    448  CA  PHE A  60      12.264  10.039  -8.401  1.00 98.98           C  
ATOM    449  CB  PHE A  60      11.897  10.225  -9.886  1.00 98.98           C  
ATOM    450  CG  PHE A  60      10.628  10.989 -10.036  1.00 98.98           C  
ATOM    451  CD1 PHE A  60      10.565  12.333  -9.749  1.00 98.98           C  
ATOM    452  CD2 PHE A  60       9.505  10.352 -10.509  1.00 98.98           C  
ATOM    453  CE1 PHE A  60       9.384  13.022  -9.908  1.00 98.98           C  
ATOM    454  CE2 PHE A  60       8.325  11.036 -10.671  1.00 98.98           C  
ATOM    455  CZ  PHE A  60       8.262  12.374 -10.367  1.00 98.98           C  
ATOM    456  C   PHE A  60      13.263   8.913  -8.413  1.00 98.98           C  
ATOM    457  O   PHE A  60      14.472   9.117  -8.527  1.00 98.98           O  
ATOM    458  N   GLN A  61      12.734   7.668  -8.300  1.00 64.21           N  
ATOM    459  CA  GLN A  61      13.490   6.449  -8.422  1.00 64.21           C  
ATOM    460  CB  GLN A  61      13.627   5.632  -7.125  1.00 64.21           C  
ATOM    461  CG  GLN A  61      14.759   6.113  -6.216  1.00 64.21           C  
ATOM    462  CD  GLN A  61      16.064   5.622  -6.832  1.00 64.21           C  
ATOM    463  OE1 GLN A  61      16.244   5.656  -8.049  1.00 64.21           O  
ATOM    464  NE2 GLN A  61      16.998   5.133  -5.973  1.00 64.21           N  
ATOM    465  C   GLN A  61      12.785   5.590  -9.431  1.00 64.21           C  
ATOM    466  O   GLN A  61      11.591   5.761  -9.679  1.00 64.21           O  
ATOM    467  N   ILE A  62      13.524   4.642 -10.050  1.00 63.85           N  
ATOM    468  CA  ILE A  62      12.965   3.799 -11.072  1.00 63.85           C  
ATOM    469  CB  ILE A  62      13.815   3.711 -12.309  1.00 63.85           C  
ATOM    470  CG1 ILE A  62      13.894   5.088 -12.992  1.00 63.85           C  
ATOM    471  CG2 ILE A  62      13.250   2.601 -13.212  1.00 63.85           C  
ATOM    472  CD1 ILE A  62      14.945   5.158 -14.098  1.00 63.85           C  
ATOM    473  C   ILE A  62      12.793   2.414 -10.533  1.00 63.85           C  
ATOM    474  O   ILE A  62      13.690   1.859  -9.902  1.00 63.85           O  
ATOM    475  N   ALA A  63      11.603   1.821 -10.776  1.00 51.56           N  
ATOM    476  CA  ALA A  63      11.303   0.511 -10.268  1.00 51.56           C  
ATOM    477  CB  ALA A  63      10.128   0.496  -9.274  1.00 51.56           C  
ATOM    478  C   ALA A  63      10.920  -0.384 -11.411  1.00 51.56           C  
ATOM    479  O   ALA A  63      10.559   0.075 -12.492  1.00 51.56           O  
ATOM    480  N   ALA A  64      11.087  -1.708 -11.216  1.00 51.65           N  
ATOM    481  CA  ALA A  64      10.643  -2.675 -12.178  1.00 51.65           C  
ATOM    482  CB  ALA A  64      11.488  -3.959 -12.206  1.00 51.65           C  
ATOM    483  C   ALA A  64       9.252  -3.055 -11.770  1.00 51.65           C  
ATOM    484  O   ALA A  64       8.893  -2.937 -10.601  1.00 51.65           O  
ATOM    485  N   GLN A  65       8.417  -3.474 -12.739  1.00 70.41           N  
ATOM    486  CA  GLN A  65       7.074  -3.922 -12.481  1.00 70.41           C  
ATOM    487  CB  GLN A  65       6.226  -3.988 -13.758  1.00 70.41           C  
ATOM    488  CG  GLN A  65       6.019  -2.604 -14.375  1.00 70.41           C  
ATOM    489  CD  GLN A  65       5.175  -2.752 -15.629  1.00 70.41           C  
ATOM    490  OE1 GLN A  65       4.232  -3.537 -15.670  1.00 70.41           O  
ATOM    491  NE2 GLN A  65       5.526  -1.970 -16.687  1.00 70.41           N  
ATOM    492  C   GLN A  65       7.102  -5.280 -11.837  1.00 70.41           C  
ATOM    493  O   GLN A  65       6.179  -5.647 -11.110  1.00 70.41           O  
ATOM    494  N   ASN A  66       8.127  -6.097 -12.156  1.00 71.14           N  
ATOM    495  CA  ASN A  66       8.223  -7.421 -11.600  1.00 71.14           C  
ATOM    496  CB  ASN A  66       7.361  -8.445 -12.365  1.00 71.14           C  
ATOM    497  CG  ASN A  66       7.267  -9.743 -11.570  1.00 71.14           C  
ATOM    498  OD1 ASN A  66       7.265  -9.739 -10.340  1.00 71.14           O  
ATOM    499  ND2 ASN A  66       7.204 -10.891 -12.296  1.00 71.14           N  
ATOM    500  C   ASN A  66       9.654  -7.865 -11.719  1.00 71.14           C  
ATOM    501  O   ASN A  66      10.497  -7.146 -12.254  1.00 71.14           O  
ATOM    502  N   ALA A  67       9.973  -9.059 -11.175  1.00 50.66           N  
ATOM    503  CA  ALA A  67      11.294  -9.610 -11.295  1.00 50.66           C  
ATOM    504  CB  ALA A  67      12.340  -8.911 -10.409  1.00 50.66           C  
ATOM    505  C   ALA A  67      11.216 -11.036 -10.844  1.00 50.66           C  
ATOM    506  O   ALA A  67      10.239 -11.444 -10.217  1.00 50.66           O  
ATOM    507  N   ILE A  68      12.253 -11.837 -11.171  1.00 64.68           N  
ATOM    508  CA  ILE A  68      12.307 -13.207 -10.747  1.00 64.68           C  
ATOM    509  CB  ILE A  68      12.397 -14.200 -11.876  1.00 64.68           C  
ATOM    510  CG1 ILE A  68      13.690 -14.004 -12.688  1.00 64.68           C  
ATOM    511  CG2 ILE A  68      11.112 -14.086 -12.712  1.00 64.68           C  
ATOM    512  CD1 ILE A  68      13.997 -15.162 -13.639  1.00 64.68           C  
ATOM    513  C   ILE A  68      13.541 -13.365  -9.909  1.00 64.68           C  
ATOM    514  O   ILE A  68      14.458 -12.546  -9.965  1.00 64.68           O  
ATOM    515  N   THR A  69      13.548 -14.405  -9.049  1.00 46.45           N  
ATOM    516  CA  THR A  69      14.679 -14.714  -8.223  1.00 46.45           C  
ATOM    517  CB  THR A  69      14.311 -15.465  -6.978  1.00 46.45           C  
ATOM    518  OG1 THR A  69      13.768 -16.733  -7.315  1.00 46.45           O  
ATOM    519  CG2 THR A  69      13.274 -14.638  -6.199  1.00 46.45           C  
ATOM    520  C   THR A  69      15.566 -15.613  -9.032  1.00 46.45           C  
ATOM    521  O   THR A  69      15.311 -15.874 -10.204  1.00 46.45           O  
ATOM    522  N   ARG A  70      16.650 -16.110  -8.413  1.00 99.91           N  
ATOM    523  CA  ARG A  70      17.619 -16.953  -9.057  1.00 99.91           C  
ATOM    524  CB  ARG A  70      18.801 -17.246  -8.119  1.00 99.91           C  
ATOM    525  CG  ARG A  70      19.518 -15.962  -7.693  1.00 99.91           C  
ATOM    526  CD  ARG A  70      20.429 -16.115  -6.474  0.70 99.91           C  
ATOM    527  NE  ARG A  70      20.954 -14.758  -6.150  0.70 99.91           N  
ATOM    528  CZ  ARG A  70      20.900 -14.290  -4.868  0.70 99.91           C  
ATOM    529  NH1 ARG A  70      20.371 -15.069  -3.879  0.70 99.91           N1+
ATOM    530  NH2 ARG A  70      21.368 -13.042  -4.576  0.70 99.91           N  
ATOM    531  C   ARG A  70      16.981 -18.261  -9.447  1.00 99.91           C  
ATOM    532  O   ARG A  70      17.384 -18.892 -10.424  1.00 99.91           O  
ATOM    533  N   SER A  71      15.999 -18.727  -8.651  1.00 67.91           N  
ATOM    534  CA  SER A  71      15.366 -20.011  -8.818  1.00 67.91           C  
ATOM    535  CB  SER A  71      14.724 -20.523  -7.515  1.00 67.91           C  
ATOM    536  OG  SER A  71      13.658 -19.675  -7.116  1.00 67.91           O  
ATOM    537  C   SER A  71      14.311 -20.098  -9.896  1.00 67.91           C  
ATOM    538  O   SER A  71      13.817 -21.196 -10.144  1.00 67.91           O  
ATOM    539  N   GLY A  72      13.886 -18.996 -10.549  1.00 38.58           N  
ATOM    540  CA  GLY A  72      12.795 -19.124 -11.491  1.00 38.58           C  
ATOM    541  C   GLY A  72      13.281 -19.445 -12.875  1.00 38.58           C  
ATOM    542  O   GLY A  72      14.483 -19.516 -13.126  1.00 38.58           O  
ATOM    543  N   ALA A  73      12.323 -19.676 -13.812  1.00 49.28           N  
ATOM    544  CA  ALA A  73      12.652 -19.913 -15.192  1.00 49.28           C  
ATOM    545  CB  ALA A  73      11.497 -20.515 -16.009  1.00 49.28           C  
ATOM    546  C   ALA A  73      12.981 -18.572 -15.773  1.00 49.28           C  
ATOM    547  O   ALA A  73      12.205 -17.626 -15.653  1.00 49.28           O  
ATOM    548  N   PHE A  74      14.157 -18.478 -16.418  1.00 89.91           N  
ATOM    549  CA  PHE A  74      14.746 -17.273 -16.938  1.00 89.91           C  
ATOM    550  CB  PHE A  74      16.265 -17.409 -17.129  1.00 89.91           C  
ATOM    551  CG  PHE A  74      16.849 -17.527 -15.763  0.90 89.91           C  
ATOM    552  CD1 PHE A  74      16.879 -18.741 -15.118  0.90 89.91           C  
ATOM    553  CD2 PHE A  74      17.360 -16.421 -15.123  0.90 89.91           C  
ATOM    554  CE1 PHE A  74      17.415 -18.852 -13.858  0.90 89.91           C  
ATOM    555  CE2 PHE A  74      17.898 -16.524 -13.862  0.90 89.91           C  
ATOM    556  CZ  PHE A  74      17.926 -17.742 -13.226  0.90 89.91           C  
ATOM    557  C   PHE A  74      14.176 -16.729 -18.224  1.00 89.91           C  
ATOM    558  O   PHE A  74      14.174 -15.513 -18.405  1.00 89.91           O  
ATOM    559  N   THR A  75      13.674 -17.581 -19.146  1.00191.24           N  
ATOM    560  CA  THR A  75      13.474 -17.147 -20.511  1.00191.24           C  
ATOM    561  CB  THR A  75      12.764 -18.177 -21.344  1.00191.24           C  
ATOM    562  OG1 THR A  75      11.452 -18.400 -20.850  1.00191.24           O  
ATOM    563  CG2 THR A  75      13.572 -19.484 -21.297  1.00191.24           C  
ATOM    564  C   THR A  75      12.720 -15.854 -20.677  1.00191.24           C  
ATOM    565  O   THR A  75      13.312 -14.861 -21.086  1.00191.24           O  
ATOM    566  N   GLY A  76      11.425 -15.786 -20.344  1.00121.38           N  
ATOM    567  CA  GLY A  76      10.694 -14.562 -20.555  1.00121.38           C  
ATOM    568  C   GLY A  76      11.121 -13.498 -19.582  1.00121.38           C  
ATOM    569  O   GLY A  76      11.075 -12.305 -19.878  1.00121.38           O  
ATOM    570  N   GLU A  77      11.523 -13.921 -18.373  1.00147.63           N  
ATOM    571  CA  GLU A  77      11.689 -13.066 -17.229  1.00147.63           C  
ATOM    572  CB  GLU A  77      11.537 -13.858 -15.928  1.00147.63           C  
ATOM    573  CG  GLU A  77      10.168 -14.523 -15.836  1.00147.63           C  
ATOM    574  CD  GLU A  77       9.131 -13.411 -15.816  1.00147.63           C  
ATOM    575  OE1 GLU A  77       8.994 -12.702 -16.849  1.00147.63           O  
ATOM    576  OE2 GLU A  77       8.467 -13.250 -14.760  1.00147.63           O1-
ATOM    577  C   GLU A  77      12.980 -12.298 -17.132  1.00147.63           C  
ATOM    578  O   GLU A  77      13.946 -12.538 -17.855  1.00147.63           O  
ATOM    579  N   VAL A  78      12.977 -11.291 -16.215  1.00 50.80           N  
ATOM    580  CA  VAL A  78      14.120 -10.475 -15.890  1.00 50.80           C  
ATOM    581  CB  VAL A  78      13.889  -9.011 -16.119  1.00 50.80           C  
ATOM    582  CG1 VAL A  78      15.110  -8.235 -15.602  1.00 50.80           C  
ATOM    583  CG2 VAL A  78      13.595  -8.792 -17.613  1.00 50.80           C  
ATOM    584  C   VAL A  78      14.383 -10.661 -14.419  1.00 50.80           C  
ATOM    585  O   VAL A  78      13.468 -10.578 -13.600  1.00 50.80           O  
ATOM    586  N   SER A  79      15.657 -10.906 -14.042  1.00 53.57           N  
ATOM    587  CA  SER A  79      15.969 -11.216 -12.675  1.00 53.57           C  
ATOM    588  CB  SER A  79      17.130 -12.216 -12.525  1.00 53.57           C  
ATOM    589  OG  SER A  79      18.335 -11.649 -13.018  1.00 53.57           O  
ATOM    590  C   SER A  79      16.315  -9.992 -11.885  1.00 53.57           C  
ATOM    591  O   SER A  79      16.597  -8.923 -12.426  1.00 53.57           O  
ATOM    592  N   LEU A  80      16.303 -10.158 -10.543  1.00 63.61           N  
ATOM    593  CA  LEU A  80      16.614  -9.129  -9.593  1.00 63.61           C  
ATOM    594  CB  LEU A  80      16.458  -9.596  -8.133  1.00 63.61           C  
ATOM    595  CG  LEU A  80      15.000  -9.816  -7.690  1.00 63.61           C  
ATOM    596  CD1 LEU A  80      14.929 -10.289  -6.230  1.00 63.61           C  
ATOM    597  CD2 LEU A  80      14.154  -8.553  -7.921  1.00 63.61           C  
ATOM    598  C   LEU A  80      18.045  -8.736  -9.774  1.00 63.61           C  
ATOM    599  O   LEU A  80      18.393  -7.561  -9.668  1.00 63.61           O  
ATOM    600  N   GLN A  81      18.917  -9.727 -10.035  1.00 84.03           N  
ATOM    601  CA  GLN A  81      20.329  -9.504 -10.181  1.00 84.03           C  
ATOM    602  CB  GLN A  81      21.113 -10.822 -10.309  1.00 84.03           C  
ATOM    603  CG  GLN A  81      21.012 -11.713  -9.064  0.50 84.03           C  
ATOM    604  CD  GLN A  81      19.589 -12.249  -8.960  0.50 84.03           C  
ATOM    605  OE1 GLN A  81      19.006 -12.695  -9.947  0.50 84.03           O  
ATOM    606  NE2 GLN A  81      19.008 -12.192  -7.732  0.50 84.03           N  
ATOM    607  C   GLN A  81      20.590  -8.678 -11.404  1.00 84.03           C  
ATOM    608  O   GLN A  81      21.434  -7.781 -11.392  1.00 84.03           O  
ATOM    609  N   ILE A  82      19.863  -8.961 -12.501  1.00 33.05           N  
ATOM    610  CA  ILE A  82      20.054  -8.245 -13.729  1.00 33.05           C  
ATOM    611  CB  ILE A  82      19.181  -8.756 -14.842  1.00 33.05           C  
ATOM    612  CG1 ILE A  82      19.532 -10.214 -15.184  1.00 33.05           C  
ATOM    613  CG2 ILE A  82      19.312  -7.795 -16.036  1.00 33.05           C  
ATOM    614  CD1 ILE A  82      18.510 -10.880 -16.104  1.00 33.05           C  
ATOM    615  C   ILE A  82      19.689  -6.810 -13.506  1.00 33.05           C  
ATOM    616  O   ILE A  82      20.410  -5.904 -13.924  1.00 33.05           O  
ATOM    617  N   LEU A  83      18.555  -6.570 -12.820  1.00 51.46           N  
ATOM    618  CA  LEU A  83      18.088  -5.230 -12.591  1.00 51.46           C  
ATOM    619  CB  LEU A  83      16.744  -5.179 -11.844  1.00 51.46           C  
ATOM    620  CG  LEU A  83      15.554  -5.683 -12.679  1.00 51.46           C  
ATOM    621  CD1 LEU A  83      14.244  -5.606 -11.882  1.00 51.46           C  
ATOM    622  CD2 LEU A  83      15.462  -4.934 -14.020  1.00 51.46           C  
ATOM    623  C   LEU A  83      19.079  -4.477 -11.761  1.00 51.46           C  
ATOM    624  O   LEU A  83      19.370  -3.315 -12.037  1.00 51.46           O  
ATOM    625  N   LYS A  84      19.631  -5.122 -10.719  1.00 73.36           N  
ATOM    626  CA  LYS A  84      20.544  -4.434  -9.853  1.00 73.36           C  
ATOM    627  CB  LYS A  84      20.976  -5.266  -8.628  1.00 73.36           C  
ATOM    628  CG  LYS A  84      21.716  -6.567  -8.945  1.00 73.36           C  
ATOM    629  CD  LYS A  84      22.332  -7.223  -7.706  1.00 73.36           C  
ATOM    630  CE  LYS A  84      23.056  -8.539  -7.996  1.00 73.36           C  
ATOM    631  NZ  LYS A  84      23.623  -9.085  -6.744  1.00 73.36           N1+
ATOM    632  C   LYS A  84      21.758  -4.039 -10.636  1.00 73.36           C  
ATOM    633  O   LYS A  84      22.291  -2.944 -10.456  1.00 73.36           O  
ATOM    634  N   ASP A  85      22.217  -4.910 -11.554  1.00 35.52           N  
ATOM    635  CA  ASP A  85      23.393  -4.595 -12.309  1.00 35.52           C  
ATOM    636  CB  ASP A  85      23.798  -5.701 -13.299  1.00 35.52           C  
ATOM    637  CG  ASP A  85      24.337  -6.883 -12.502  0.30 35.52           C  
ATOM    638  OD1 ASP A  85      24.196  -6.871 -11.251  0.30 35.52           O  
ATOM    639  OD2 ASP A  85      24.906  -7.810 -13.136  0.30 35.52           O1-
ATOM    640  C   ASP A  85      23.113  -3.358 -13.101  1.00 35.52           C  
ATOM    641  O   ASP A  85      23.995  -2.524 -13.303  1.00 35.52           O  
ATOM    642  N   TYR A  86      21.861  -3.223 -13.571  1.00134.22           N  
ATOM    643  CA  TYR A  86      21.430  -2.104 -14.356  1.00134.22           C  
ATOM    644  CB  TYR A  86      20.019  -2.266 -14.951  1.00134.22           C  
ATOM    645  CG  TYR A  86      19.933  -1.288 -16.075  1.00134.22           C  
ATOM    646  CD1 TYR A  86      20.344  -1.671 -17.332  1.00134.22           C  
ATOM    647  CD2 TYR A  86      19.475  -0.004 -15.892  1.00134.22           C  
ATOM    648  CE1 TYR A  86      20.288  -0.801 -18.394  1.00134.22           C  
ATOM    649  CE2 TYR A  86      19.415   0.872 -16.951  1.00134.22           C  
ATOM    650  CZ  TYR A  86      19.822   0.475 -18.203  1.00134.22           C  
ATOM    651  OH  TYR A  86      19.763   1.374 -19.290  1.00134.22           O  
ATOM    652  C   TYR A  86      21.464  -0.891 -13.476  1.00134.22           C  
ATOM    653  O   TYR A  86      21.613   0.230 -13.957  1.00134.22           O  
ATOM    654  N   GLY A  87      21.285  -1.079 -12.152  1.00 47.04           N  
ATOM    655  CA  GLY A  87      21.331   0.036 -11.249  1.00 47.04           C  
ATOM    656  C   GLY A  87      19.954   0.351 -10.735  1.00 47.04           C  
ATOM    657  O   GLY A  87      19.753   1.403 -10.132  1.00 47.04           O  
ATOM    658  N   ILE A  88      18.968  -0.545 -10.962  1.00129.32           N  
ATOM    659  CA  ILE A  88      17.634  -0.310 -10.466  1.00129.32           C  
ATOM    660  CB  ILE A  88      16.554  -0.876 -11.348  1.00129.32           C  
ATOM    661  CG1 ILE A  88      16.441  -0.085 -12.662  1.00129.32           C  
ATOM    662  CG2 ILE A  88      15.244  -0.889 -10.543  1.00129.32           C  
ATOM    663  CD1 ILE A  88      17.646  -0.195 -13.585  1.00129.32           C  
ATOM    664  C   ILE A  88      17.479  -0.928  -9.105  1.00129.32           C  
ATOM    665  O   ILE A  88      17.697  -2.124  -8.918  1.00129.32           O  
ATOM    666  N   SER A  89      17.176  -0.071  -8.104  1.00105.01           N  
ATOM    667  CA  SER A  89      16.984  -0.402  -6.714  1.00105.01           C  
ATOM    668  CB  SER A  89      17.584   0.669  -5.789  1.00105.01           C  
ATOM    669  OG  SER A  89      16.948   1.918  -6.021  1.00105.01           O  
ATOM    670  C   SER A  89      15.546  -0.600  -6.287  1.00105.01           C  
ATOM    671  O   SER A  89      15.306  -0.934  -5.131  1.00105.01           O  
ATOM    672  N   TRP A  90      14.528  -0.350  -7.132  1.00 91.84           N  
ATOM    673  CA  TRP A  90      13.181  -0.488  -6.621  1.00 91.84           C  
ATOM    674  CB  TRP A  90      12.339   0.797  -6.705  1.00 91.84           C  
ATOM    675  CG  TRP A  90      12.711   1.844  -5.686  1.00 91.84           C  
ATOM    676  CD2 TRP A  90      11.877   2.224  -4.579  1.00 91.84           C  
ATOM    677  CD1 TRP A  90      13.828   2.622  -5.613  1.00 91.84           C  
ATOM    678  NE1 TRP A  90      13.749   3.453  -4.521  1.00 91.84           N  
ATOM    679  CE2 TRP A  90      12.552   3.222  -3.878  1.00 91.84           C  
ATOM    680  CE3 TRP A  90      10.647   1.779  -4.181  1.00 91.84           C  
ATOM    681  CZ2 TRP A  90      12.006   3.794  -2.763  1.00 91.84           C  
ATOM    682  CZ3 TRP A  90      10.100   2.356  -3.055  1.00 91.84           C  
ATOM    683  CH2 TRP A  90      10.768   3.344  -2.360  1.00 91.84           C  
ATOM    684  C   TRP A  90      12.458  -1.527  -7.413  1.00 91.84           C  
ATOM    685  O   TRP A  90      12.753  -1.733  -8.589  1.00 91.84           O  
ATOM    686  N   VAL A  91      11.504  -2.239  -6.769  1.00128.02           N  
ATOM    687  CA  VAL A  91      10.750  -3.231  -7.487  1.00128.02           C  
ATOM    688  CB  VAL A  91      11.400  -4.589  -7.464  1.00128.02           C  
ATOM    689  CG1 VAL A  91      11.498  -5.068  -6.005  1.00128.02           C  
ATOM    690  CG2 VAL A  91      10.599  -5.534  -8.375  1.00128.02           C  
ATOM    691  C   VAL A  91       9.375  -3.373  -6.892  1.00128.02           C  
ATOM    692  O   VAL A  91       9.199  -3.347  -5.675  1.00128.02           O  
ATOM    693  N   VAL A  92       8.353  -3.538  -7.761  1.00130.15           N  
ATOM    694  CA  VAL A  92       7.011  -3.771  -7.302  1.00130.15           C  
ATOM    695  CB  VAL A  92       5.939  -3.088  -8.100  1.00130.15           C  
ATOM    696  CG1 VAL A  92       5.968  -1.587  -7.786  1.00130.15           C  
ATOM    697  CG2 VAL A  92       6.191  -3.370  -9.584  1.00130.15           C  
ATOM    698  C   VAL A  92       6.793  -5.248  -7.379  1.00130.15           C  
ATOM    699  O   VAL A  92       7.161  -5.891  -8.362  1.00130.15           O  
ATOM    700  N   LEU A  93       6.219  -5.837  -6.311  1.00 69.18           N  
ATOM    701  CA  LEU A  93       6.048  -7.259  -6.312  1.00 69.18           C  
ATOM    702  CB  LEU A  93       7.072  -7.998  -5.433  1.00 69.18           C  
ATOM    703  CG  LEU A  93       8.517  -7.919  -5.959  1.00 69.18           C  
ATOM    704  CD1 LEU A  93       9.487  -8.672  -5.037  1.00 69.18           C  
ATOM    705  CD2 LEU A  93       8.605  -8.393  -7.418  1.00 69.18           C  
ATOM    706  C   LEU A  93       4.693  -7.616  -5.784  1.00 69.18           C  
ATOM    707  O   LEU A  93       4.138  -6.925  -4.930  1.00 69.18           O  
ATOM    708  N   GLY A  94       4.133  -8.732  -6.299  1.00 32.29           N  
ATOM    709  CA  GLY A  94       2.891  -9.252  -5.809  1.00 32.29           C  
ATOM    710  C   GLY A  94       1.744  -8.463  -6.348  1.00 32.29           C  
ATOM    711  O   GLY A  94       0.687  -8.397  -5.722  1.00 32.29           O  
ATOM    712  N   HIS A  95       1.904  -7.857  -7.536  1.00 57.30           N  
ATOM    713  CA  HIS A  95       0.830  -7.073  -8.072  1.00 57.30           C  
ATOM    714  ND1 HIS A  95      -1.018  -5.682 -10.471  1.00 57.30           N  
ATOM    715  CG  HIS A  95       0.165  -5.377  -9.835  1.00 57.30           C  
ATOM    716  CB  HIS A  95       1.182  -6.391  -9.407  1.00 57.30           C  
ATOM    717  NE2 HIS A  95      -0.972  -3.471 -10.242  1.00 57.30           N  
ATOM    718  CD2 HIS A  95       0.176  -4.022  -9.703  1.00 57.30           C  
ATOM    719  CE1 HIS A  95      -1.658  -4.507 -10.691  1.00 57.30           C  
ATOM    720  C   HIS A  95      -0.341  -7.981  -8.291  1.00 57.30           C  
ATOM    721  O   HIS A  95      -0.184  -9.161  -8.598  1.00 57.30           O  
ATOM    722  N   SER A  96      -1.560  -7.429  -8.140  1.00 45.45           N  
ATOM    723  CA  SER A  96      -2.776  -8.189  -8.228  1.00 45.45           C  
ATOM    724  CB  SER A  96      -4.030  -7.312  -8.085  1.00 45.45           C  
ATOM    725  OG  SER A  96      -5.197  -8.113  -8.181  1.00 45.45           O  
ATOM    726  C   SER A  96      -2.859  -8.865  -9.561  1.00 45.45           C  
ATOM    727  O   SER A  96      -3.278 -10.018  -9.648  1.00 45.45           O  
ATOM    728  N   GLU A  97      -2.440  -8.178 -10.636  1.00 58.44           N  
ATOM    729  CA  GLU A  97      -2.551  -8.728 -11.956  1.00 58.44           C  
ATOM    730  CB  GLU A  97      -1.977  -7.787 -13.029  1.00 58.44           C  
ATOM    731  CG  GLU A  97      -2.760  -6.482 -13.187  1.00 58.44           C  
ATOM    732  CD  GLU A  97      -1.916  -5.527 -14.021  1.00 58.44           C  
ATOM    733  OE1 GLU A  97      -1.558  -5.896 -15.169  1.00 58.44           O  
ATOM    734  OE2 GLU A  97      -1.612  -4.414 -13.516  1.00 58.44           O1-
ATOM    735  C   GLU A  97      -1.750  -9.987 -12.006  1.00 58.44           C  
ATOM    736  O   GLU A  97      -2.190 -10.979 -12.584  1.00 58.44           O  
ATOM    737  N   ARG A  98      -0.538  -9.967 -11.417  1.00131.06           N  
ATOM    738  CA  ARG A  98       0.323 -11.114 -11.428  1.00131.06           C  
ATOM    739  CB  ARG A  98       1.747 -10.807 -10.934  1.00131.06           C  
ATOM    740  CG  ARG A  98       2.463  -9.801 -11.840  1.00131.06           C  
ATOM    741  CD  ARG A  98       3.988  -9.864 -11.762  1.00131.06           C  
ATOM    742  NE  ARG A  98       4.410 -11.089 -12.497  1.00131.06           N  
ATOM    743  CZ  ARG A  98       4.484 -11.075 -13.859  1.00131.06           C  
ATOM    744  NH1 ARG A  98       4.134  -9.952 -14.551  1.00131.06           N1+
ATOM    745  NH2 ARG A  98       4.898 -12.187 -14.532  1.00131.06           N  
ATOM    746  C   ARG A  98      -0.244 -12.209 -10.583  1.00131.06           C  
ATOM    747  O   ARG A  98      -0.188 -13.379 -10.958  1.00131.06           O  
ATOM    748  N   ARG A  99      -0.800 -11.870  -9.407  1.00176.04           N  
ATOM    749  CA  ARG A  99      -1.327 -12.912  -8.578  1.00176.04           C  
ATOM    750  CB  ARG A  99      -1.818 -12.400  -7.211  1.00176.04           C  
ATOM    751  CG  ARG A  99      -2.294 -13.522  -6.286  1.00176.04           C  
ATOM    752  CD  ARG A  99      -2.642 -13.075  -4.862  1.00176.04           C  
ATOM    753  NE  ARG A  99      -1.393 -13.049  -4.042  1.00176.04           N  
ATOM    754  CZ  ARG A  99      -0.665 -11.905  -3.873  1.00176.04           C  
ATOM    755  NH1 ARG A  99      -1.026 -10.753  -4.506  1.00176.04           N1+
ATOM    756  NH2 ARG A  99       0.415 -11.912  -3.038  1.00176.04           N  
ATOM    757  C   ARG A  99      -2.463 -13.578  -9.308  1.00176.04           C  
ATOM    758  O   ARG A  99      -2.569 -14.803  -9.302  1.00176.04           O  
ATOM    759  N   LEU A 100      -3.369 -12.790  -9.930  1.00114.21           N  
ATOM    760  CA  LEU A 100      -4.495 -13.356 -10.632  1.00114.21           C  
ATOM    761  CB  LEU A 100      -5.589 -12.317 -10.942  1.00114.21           C  
ATOM    762  CG  LEU A 100      -6.404 -11.876  -9.708  1.00114.21           C  
ATOM    763  CD1 LEU A 100      -5.519 -11.228  -8.634  1.00114.21           C  
ATOM    764  CD2 LEU A 100      -7.585 -10.983 -10.118  1.00114.21           C  
ATOM    765  C   LEU A 100      -4.153 -14.050 -11.929  1.00114.21           C  
ATOM    766  O   LEU A 100      -4.505 -15.214 -12.115  1.00114.21           O  
ATOM    767  N   TYR A 101      -3.494 -13.349 -12.880  1.00 84.69           N  
ATOM    768  CA  TYR A 101      -3.235 -13.924 -14.181  1.00 84.69           C  
ATOM    769  CB  TYR A 101      -2.815 -12.874 -15.224  1.00 84.69           C  
ATOM    770  CG  TYR A 101      -3.882 -11.838 -15.314  1.00 84.69           C  
ATOM    771  CD1 TYR A 101      -5.113 -12.132 -15.852  1.00 84.69           C  
ATOM    772  CD2 TYR A 101      -3.633 -10.556 -14.880  1.00 84.69           C  
ATOM    773  CE1 TYR A 101      -6.085 -11.162 -15.932  1.00 84.69           C  
ATOM    774  CE2 TYR A 101      -4.600  -9.584 -14.958  1.00 84.69           C  
ATOM    775  CZ  TYR A 101      -5.830  -9.887 -15.485  1.00 84.69           C  
ATOM    776  OH  TYR A 101      -6.826  -8.892 -15.568  1.00 84.69           O  
ATOM    777  C   TYR A 101      -2.121 -14.930 -14.150  1.00 84.69           C  
ATOM    778  O   TYR A 101      -2.236 -16.037 -14.673  1.00 84.69           O  
ATOM    779  N   TYR A 102      -0.999 -14.514 -13.540  1.00114.11           N  
ATOM    780  CA  TYR A 102       0.268 -15.183 -13.472  1.00114.11           C  
ATOM    781  CB  TYR A 102       1.404 -14.208 -13.150  1.00114.11           C  
ATOM    782  CG  TYR A 102       1.350 -13.291 -14.318  1.00114.11           C  
ATOM    783  CD1 TYR A 102       1.851 -13.693 -15.533  1.00114.11           C  
ATOM    784  CD2 TYR A 102       0.782 -12.043 -14.207  1.00114.11           C  
ATOM    785  CE1 TYR A 102       1.796 -12.858 -16.623  1.00114.11           C  
ATOM    786  CE2 TYR A 102       0.724 -11.203 -15.294  1.00114.11           C  
ATOM    787  CZ  TYR A 102       1.233 -11.610 -16.503  1.00114.11           C  
ATOM    788  OH  TYR A 102       1.176 -10.749 -17.620  1.00114.11           O  
ATOM    789  C   TYR A 102       0.300 -16.359 -12.546  1.00114.11           C  
ATOM    790  O   TYR A 102       1.138 -17.237 -12.710  1.00114.11           O  
ATOM    791  N   GLY A 103      -0.521 -16.389 -11.486  1.00 39.39           N  
ATOM    792  CA  GLY A 103      -0.484 -17.539 -10.632  1.00 39.39           C  
ATOM    793  C   GLY A 103       0.567 -17.372  -9.581  1.00 39.39           C  
ATOM    794  O   GLY A 103       1.081 -18.357  -9.054  1.00 39.39           O  
ATOM    795  N   GLU A 104       0.934 -16.122  -9.242  1.00 51.89           N  
ATOM    796  CA  GLU A 104       1.911 -15.974  -8.205  1.00 51.89           C  
ATOM    797  CB  GLU A 104       2.651 -14.632  -8.257  1.00 51.89           C  
ATOM    798  CG  GLU A 104       3.518 -14.526  -9.512  1.00 51.89           C  
ATOM    799  CD  GLU A 104       4.225 -13.182  -9.506  1.00 51.89           C  
ATOM    800  OE1 GLU A 104       4.158 -12.472  -8.467  1.00 51.89           O  
ATOM    801  OE2 GLU A 104       4.847 -12.849 -10.549  1.00 51.89           O1-
ATOM    802  C   GLU A 104       1.187 -16.103  -6.907  1.00 51.89           C  
ATOM    803  O   GLU A 104       0.258 -15.352  -6.612  1.00 51.89           O  
ATOM    804  N   THR A 105       1.606 -17.099  -6.105  1.00 50.59           N  
ATOM    805  CA  THR A 105       0.979 -17.400  -4.856  1.00 50.59           C  
ATOM    806  CB  THR A 105       1.133 -18.840  -4.479  1.00 50.59           C  
ATOM    807  OG1 THR A 105       2.513 -19.172  -4.413  1.00 50.59           O  
ATOM    808  CG2 THR A 105       0.435 -19.705  -5.543  1.00 50.59           C  
ATOM    809  C   THR A 105       1.609 -16.565  -3.796  1.00 50.59           C  
ATOM    810  O   THR A 105       2.526 -15.788  -4.058  1.00 50.59           O  
ATOM    811  N   ASN A 106       1.101 -16.703  -2.558  1.00 43.37           N  
ATOM    812  CA  ASN A 106       1.588 -15.933  -1.453  1.00 43.37           C  
ATOM    813  CB  ASN A 106       0.837 -16.219  -0.140  1.00 43.37           C  
ATOM    814  CG  ASN A 106      -0.564 -15.628  -0.232  1.00 43.37           C  
ATOM    815  OD1 ASN A 106      -0.834 -14.751  -1.052  1.00 43.37           O  
ATOM    816  ND2 ASN A 106      -1.480 -16.111   0.651  1.00 43.37           N  
ATOM    817  C   ASN A 106       3.029 -16.269  -1.234  1.00 43.37           C  
ATOM    818  O   ASN A 106       3.844 -15.383  -0.983  1.00 43.37           O  
ATOM    819  N   GLU A 107       3.381 -17.566  -1.320  1.00125.95           N  
ATOM    820  CA  GLU A 107       4.736 -17.990  -1.094  1.00125.95           C  
ATOM    821  CB  GLU A 107       4.886 -19.520  -0.998  1.00125.95           C  
ATOM    822  CG  GLU A 107       4.091 -20.288  -2.051  0.60125.95           C  
ATOM    823  CD  GLU A 107       2.670 -20.399  -1.509  0.60125.95           C  
ATOM    824  OE1 GLU A 107       2.518 -20.423  -0.260  0.60125.95           O  
ATOM    825  OE2 GLU A 107       1.718 -20.461  -2.330  0.60125.95           O1-
ATOM    826  C   GLU A 107       5.661 -17.466  -2.152  1.00125.95           C  
ATOM    827  O   GLU A 107       6.776 -17.047  -1.846  1.00125.95           O  
ATOM    828  N   ILE A 108       5.233 -17.471  -3.429  1.00 36.39           N  
ATOM    829  CA  ILE A 108       6.089 -17.029  -4.495  1.00 36.39           C  
ATOM    830  CB  ILE A 108       5.477 -17.239  -5.847  1.00 36.39           C  
ATOM    831  CG1 ILE A 108       5.276 -18.744  -6.090  1.00 36.39           C  
ATOM    832  CG2 ILE A 108       6.373 -16.554  -6.892  1.00 36.39           C  
ATOM    833  CD1 ILE A 108       4.384 -19.058  -7.289  1.00 36.39           C  
ATOM    834  C   ILE A 108       6.389 -15.572  -4.335  1.00 36.39           C  
ATOM    835  O   ILE A 108       7.533 -15.146  -4.500  1.00 36.39           O  
ATOM    836  N   VAL A 109       5.368 -14.763  -4.004  1.00 39.04           N  
ATOM    837  CA  VAL A 109       5.567 -13.350  -3.847  1.00 39.04           C  
ATOM    838  CB  VAL A 109       4.299 -12.633  -3.470  1.00 39.04           C  
ATOM    839  CG1 VAL A 109       4.616 -11.144  -3.250  1.00 39.04           C  
ATOM    840  CG2 VAL A 109       3.241 -12.889  -4.560  1.00 39.04           C  
ATOM    841  C   VAL A 109       6.561 -13.138  -2.744  1.00 39.04           C  
ATOM    842  O   VAL A 109       7.475 -12.323  -2.874  1.00 39.04           O  
ATOM    843  N   ALA A 110       6.417 -13.894  -1.638  1.00 36.83           N  
ATOM    844  CA  ALA A 110       7.254 -13.769  -0.476  1.00 36.83           C  
ATOM    845  CB  ALA A 110       6.840 -14.721   0.658  1.00 36.83           C  
ATOM    846  C   ALA A 110       8.679 -14.074  -0.826  1.00 36.83           C  
ATOM    847  O   ALA A 110       9.595 -13.415  -0.334  1.00 36.83           O  
ATOM    848  N   GLU A 111       8.907 -15.094  -1.673  1.00 74.38           N  
ATOM    849  CA  GLU A 111      10.237 -15.483  -2.048  1.00 74.38           C  
ATOM    850  CB  GLU A 111      10.232 -16.682  -3.008  1.00 74.38           C  
ATOM    851  CG  GLU A 111       9.608 -17.944  -2.410  1.00 74.38           C  
ATOM    852  CD  GLU A 111      10.595 -18.535  -1.418  1.00 74.38           C  
ATOM    853  OE1 GLU A 111      11.691 -17.937  -1.242  1.00 74.38           O  
ATOM    854  OE2 GLU A 111      10.267 -19.597  -0.827  1.00 74.38           O1-
ATOM    855  C   GLU A 111      10.881 -14.347  -2.779  1.00 74.38           C  
ATOM    856  O   GLU A 111      12.025 -13.988  -2.505  1.00 74.38           O  
ATOM    857  N   LYS A 112      10.148 -13.738  -3.729  1.00 45.76           N  
ATOM    858  CA  LYS A 112      10.695 -12.661  -4.501  1.00 45.76           C  
ATOM    859  CB  LYS A 112       9.752 -12.162  -5.607  1.00 45.76           C  
ATOM    860  CG  LYS A 112       9.612 -13.166  -6.752  1.00 45.76           C  
ATOM    861  CD  LYS A 112       8.530 -12.808  -7.772  1.00 45.76           C  
ATOM    862  CE  LYS A 112       8.451 -13.802  -8.933  1.00 45.76           C  
ATOM    863  NZ  LYS A 112       7.421 -13.374  -9.905  1.00 45.76           N1+
ATOM    864  C   LYS A 112      10.993 -11.509  -3.594  1.00 45.76           C  
ATOM    865  O   LYS A 112      12.018 -10.847  -3.745  1.00 45.76           O  
ATOM    866  N   VAL A 113      10.099 -11.240  -2.624  1.00 45.17           N  
ATOM    867  CA  VAL A 113      10.274 -10.121  -1.743  1.00 45.17           C  
ATOM    868  CB  VAL A 113       9.129  -9.953  -0.785  1.00 45.17           C  
ATOM    869  CG1 VAL A 113       9.450  -8.793   0.170  1.00 45.17           C  
ATOM    870  CG2 VAL A 113       7.839  -9.747  -1.597  1.00 45.17           C  
ATOM    871  C   VAL A 113      11.530 -10.290  -0.939  1.00 45.17           C  
ATOM    872  O   VAL A 113      12.342  -9.370  -0.850  1.00 45.17           O  
ATOM    873  N   ALA A 114      11.729 -11.482  -0.343  1.00 38.29           N  
ATOM    874  CA  ALA A 114      12.870 -11.738   0.495  1.00 38.29           C  
ATOM    875  CB  ALA A 114      12.831 -13.135   1.137  1.00 38.29           C  
ATOM    876  C   ALA A 114      14.132 -11.645  -0.313  1.00 38.29           C  
ATOM    877  O   ALA A 114      15.132 -11.092   0.141  1.00 38.29           O  
ATOM    878  N   GLN A 115      14.094 -12.172  -1.549  1.00 63.15           N  
ATOM    879  CA  GLN A 115      15.222 -12.244  -2.441  1.00 63.15           C  
ATOM    880  CB  GLN A 115      14.892 -12.968  -3.755  1.00 63.15           C  
ATOM    881  CG  GLN A 115      14.562 -14.448  -3.552  1.00 63.15           C  
ATOM    882  CD  GLN A 115      15.838 -15.164  -3.133  1.00 63.15           C  
ATOM    883  OE1 GLN A 115      16.874 -15.041  -3.786  1.00 63.15           O  
ATOM    884  NE2 GLN A 115      15.768 -15.923  -2.007  1.00 63.15           N  
ATOM    885  C   GLN A 115      15.678 -10.865  -2.778  1.00 63.15           C  
ATOM    886  O   GLN A 115      16.865 -10.615  -2.988  1.00 63.15           O  
ATOM    887  N   ALA A 116      14.734  -9.919  -2.771  1.00128.10           N  
ATOM    888  CA  ALA A 116      14.982  -8.547  -3.080  1.00128.10           C  
ATOM    889  CB  ALA A 116      13.761  -7.644  -2.836  1.00128.10           C  
ATOM    890  C   ALA A 116      16.118  -8.066  -2.177  1.00128.10           C  
ATOM    891  O   ALA A 116      16.596  -6.962  -2.435  1.00128.10           O  
ATOM    892  N   CYS A 117      16.516  -8.788  -1.060  1.00194.98           N  
ATOM    893  CA  CYS A 117      17.629  -8.515  -0.127  1.00194.98           C  
ATOM    894  CB  CYS A 117      17.768  -9.581   0.975  1.00194.98           C  
ATOM    895  SG  CYS A 117      16.404  -9.529   2.178  1.00194.98           S  
ATOM    896  C   CYS A 117      18.958  -8.423  -0.837  1.00194.98           C  
ATOM    897  O   CYS A 117      20.026  -8.573  -0.242  1.00194.98           O  
ATOM    898  N   ALA A 118      18.883  -8.146  -2.140  1.00120.33           N  
ATOM    899  CA  ALA A 118      19.851  -7.817  -3.128  1.00120.33           C  
ATOM    900  CB  ALA A 118      19.255  -7.695  -4.541  1.00120.33           C  
ATOM    901  C   ALA A 118      20.354  -6.479  -2.737  1.00120.33           C  
ATOM    902  O   ALA A 118      21.339  -5.993  -3.289  1.00120.33           O  
ATOM    903  N   ALA A 119      19.525  -5.781  -1.936  1.00163.97           N  
ATOM    904  CA  ALA A 119      19.919  -4.579  -1.277  1.00163.97           C  
ATOM    905  CB  ALA A 119      21.433  -4.464  -1.018  1.00163.97           C  
ATOM    906  C   ALA A 119      19.494  -3.415  -2.028  1.00163.97           C  
ATOM    907  O   ALA A 119      19.390  -3.432  -3.244  1.00163.97           O  
ATOM    908  N   GLY A 120      19.083  -2.367  -1.314  1.00 31.62           N  
ATOM    909  CA  GLY A 120      18.633  -1.207  -2.009  1.00 31.62           C  
ATOM    910  C   GLY A 120      17.289  -1.524  -2.589  1.00 31.62           C  
ATOM    911  O   GLY A 120      16.551  -0.611  -2.952  1.00 31.62           O  
ATOM    912  N   PHE A 121      16.914  -2.824  -2.663  1.00172.42           N  
ATOM    913  CA  PHE A 121      15.673  -3.137  -3.233  1.00172.42           C  
ATOM    914  CB  PHE A 121      15.421  -4.618  -3.573  1.00172.42           C  
ATOM    915  CG  PHE A 121      16.052  -4.901  -4.893  1.00172.42           C  
ATOM    916  CD1 PHE A 121      15.355  -4.632  -6.050  1.00172.42           C  
ATOM    917  CD2 PHE A 121      17.322  -5.418  -4.989  1.00172.42           C  
ATOM    918  CE1 PHE A 121      15.908  -4.881  -7.283  1.00172.42           C  
ATOM    919  CE2 PHE A 121      17.882  -5.669  -6.221  1.00172.42           C  
ATOM    920  CZ  PHE A 121      17.176  -5.402  -7.370  1.00172.42           C  
ATOM    921  C   PHE A 121      14.675  -2.708  -2.250  1.00172.42           C  
ATOM    922  O   PHE A 121      14.473  -3.334  -1.210  1.00172.42           O  
ATOM    923  N   HIS A 122      14.076  -1.555  -2.554  1.00 80.46           N  
ATOM    924  CA  HIS A 122      12.974  -1.141  -1.775  1.00 80.46           C  
ATOM    925  ND1 HIS A 122      15.067   1.207  -1.326  1.00 80.46           N  
ATOM    926  CG  HIS A 122      13.726   1.135  -1.016  1.00 80.46           C  
ATOM    927  CB  HIS A 122      12.715   0.373  -1.818  1.00 80.46           C  
ATOM    928  NE2 HIS A 122      14.778   2.395   0.532  1.00 80.46           N  
ATOM    929  CD2 HIS A 122      13.567   1.865   0.120  1.00 80.46           C  
ATOM    930  CE1 HIS A 122      15.648   1.971  -0.368  1.00 80.46           C  
ATOM    931  C   HIS A 122      11.872  -1.845  -2.466  1.00 80.46           C  
ATOM    932  O   HIS A 122      11.778  -1.804  -3.692  1.00 80.46           O  
ATOM    933  N   VAL A 123      11.033  -2.559  -1.704  1.00 52.79           N  
ATOM    934  CA  VAL A 123      10.057  -3.340  -2.384  1.00 52.79           C  
ATOM    935  CB  VAL A 123      10.041  -4.774  -1.944  1.00 52.79           C  
ATOM    936  CG1 VAL A 123       8.911  -5.507  -2.687  1.00 52.79           C  
ATOM    937  CG2 VAL A 123      11.438  -5.373  -2.177  1.00 52.79           C  
ATOM    938  C   VAL A 123       8.703  -2.790  -2.111  1.00 52.79           C  
ATOM    939  O   VAL A 123       8.369  -2.438  -0.982  1.00 52.79           O  
ATOM    940  N   ILE A 124       7.889  -2.691  -3.178  1.00 64.24           N  
ATOM    941  CA  ILE A 124       6.528  -2.289  -3.026  1.00 64.24           C  
ATOM    942  CB  ILE A 124       6.045  -1.392  -4.133  1.00 64.24           C  
ATOM    943  CG1 ILE A 124       6.836  -0.072  -4.139  1.00 64.24           C  
ATOM    944  CG2 ILE A 124       4.526  -1.206  -3.976  1.00 64.24           C  
ATOM    945  CD1 ILE A 124       6.627   0.763  -5.403  1.00 64.24           C  
ATOM    946  C   ILE A 124       5.762  -3.570  -3.120  1.00 64.24           C  
ATOM    947  O   ILE A 124       5.585  -4.117  -4.210  1.00 64.24           O  
ATOM    948  N   VAL A 125       5.304  -4.085  -1.958  1.00123.84           N  
ATOM    949  CA  VAL A 125       4.596  -5.333  -1.915  1.00123.84           C  
ATOM    950  CB  VAL A 125       4.841  -6.141  -0.673  1.00123.84           C  
ATOM    951  CG1 VAL A 125       6.274  -6.686  -0.706  1.00123.84           C  
ATOM    952  CG2 VAL A 125       4.583  -5.244   0.544  1.00123.84           C  
ATOM    953  C   VAL A 125       3.135  -5.044  -1.987  1.00123.84           C  
ATOM    954  O   VAL A 125       2.596  -4.283  -1.186  1.00123.84           O  
ATOM    955  N   CYS A 126       2.447  -5.679  -2.955  1.00 48.47           N  
ATOM    956  CA  CYS A 126       1.057  -5.396  -3.161  1.00 48.47           C  
ATOM    957  CB  CYS A 126       0.670  -5.318  -4.649  1.00 48.47           C  
ATOM    958  SG  CYS A 126       1.537  -3.977  -5.521  1.00 48.47           S  
ATOM    959  C   CYS A 126       0.211  -6.463  -2.528  1.00 48.47           C  
ATOM    960  O   CYS A 126       0.605  -7.627  -2.449  1.00 48.47           O  
ATOM    961  N   VAL A 127      -0.985  -6.061  -2.038  1.00 49.41           N  
ATOM    962  CA  VAL A 127      -1.934  -6.952  -1.423  1.00 49.41           C  
ATOM    963  CB  VAL A 127      -1.807  -7.011   0.072  1.00 49.41           C  
ATOM    964  CG1 VAL A 127      -0.421  -7.583   0.418  1.00 49.41           C  
ATOM    965  CG2 VAL A 127      -2.060  -5.607   0.648  1.00 49.41           C  
ATOM    966  C   VAL A 127      -3.304  -6.418  -1.740  1.00 49.41           C  
ATOM    967  O   VAL A 127      -3.445  -5.266  -2.147  1.00 49.41           O  
ATOM    968  N   GLY A 128      -4.365  -7.242  -1.602  1.00 34.54           N  
ATOM    969  CA  GLY A 128      -5.676  -6.709  -1.865  1.00 34.54           C  
ATOM    970  C   GLY A 128      -6.627  -7.837  -2.100  1.00 34.54           C  
ATOM    971  O   GLY A 128      -6.261  -8.874  -2.650  1.00 34.54           O  
ATOM    972  N   GLU A 129      -7.901  -7.639  -1.700  1.00111.03           N  
ATOM    973  CA  GLU A 129      -8.885  -8.674  -1.827  1.00111.03           C  
ATOM    974  CB  GLU A 129      -9.836  -8.753  -0.623  1.00111.03           C  
ATOM    975  CG  GLU A 129     -10.866  -7.624  -0.583  1.00111.03           C  
ATOM    976  CD  GLU A 129     -10.211  -6.301  -0.206  1.00111.03           C  
ATOM    977  OE1 GLU A 129      -9.040  -6.313   0.256  1.00111.03           O  
ATOM    978  OE2 GLU A 129     -10.890  -5.254  -0.371  1.00111.03           O1-
ATOM    979  C   GLU A 129      -9.730  -8.433  -3.043  1.00111.03           C  
ATOM    980  O   GLU A 129      -9.828  -7.315  -3.548  1.00111.03           O  
ATOM    981  N   THR A 130     -10.373  -9.508  -3.543  1.00 36.55           N  
ATOM    982  CA  THR A 130     -11.240  -9.413  -4.685  1.00 36.55           C  
ATOM    983  CB  THR A 130     -11.374 -10.702  -5.439  1.00 36.55           C  
ATOM    984  OG1 THR A 130     -11.960 -11.693  -4.607  1.00 36.55           O  
ATOM    985  CG2 THR A 130      -9.981 -11.158  -5.902  1.00 36.55           C  
ATOM    986  C   THR A 130     -12.609  -9.065  -4.184  1.00 36.55           C  
ATOM    987  O   THR A 130     -12.858  -9.034  -2.980  1.00 36.55           O  
ATOM    988  N   ASN A 131     -13.536  -8.787  -5.122  1.00 52.14           N  
ATOM    989  CA  ASN A 131     -14.885  -8.432  -4.777  1.00 52.14           C  
ATOM    990  CB  ASN A 131     -15.774  -8.122  -5.993  1.00 52.14           C  
ATOM    991  CG  ASN A 131     -17.159  -7.782  -5.454  1.00 52.14           C  
ATOM    992  OD1 ASN A 131     -17.369  -6.722  -4.868  1.00 52.14           O  
ATOM    993  ND2 ASN A 131     -18.131  -8.712  -5.651  1.00 52.14           N  
ATOM    994  C   ASN A 131     -15.542  -9.569  -4.063  1.00 52.14           C  
ATOM    995  O   ASN A 131     -16.262  -9.360  -3.088  1.00 52.14           O  
ATOM    996  N   GLU A 132     -15.317 -10.809  -4.536  1.00 59.21           N  
ATOM    997  CA  GLU A 132     -15.955 -11.951  -3.948  1.00 59.21           C  
ATOM    998  CB  GLU A 132     -15.603 -13.268  -4.661  1.00 59.21           C  
ATOM    999  CG  GLU A 132     -16.171 -13.377  -6.078  1.00 59.21           C  
ATOM   1000  CD  GLU A 132     -17.663 -13.661  -5.974  1.00 59.21           C  
ATOM   1001  OE1 GLU A 132     -18.409 -12.746  -5.534  1.00 59.21           O  
ATOM   1002  OE2 GLU A 132     -18.077 -14.797  -6.330  1.00 59.21           O1-
ATOM   1003  C   GLU A 132     -15.486 -12.083  -2.536  1.00 59.21           C  
ATOM   1004  O   GLU A 132     -16.272 -12.387  -1.641  1.00 59.21           O  
ATOM   1005  N   GLU A 133     -14.181 -11.856  -2.309  1.00 40.60           N  
ATOM   1006  CA  GLU A 133     -13.611 -12.003  -1.004  1.00 40.60           C  
ATOM   1007  CB  GLU A 133     -12.085 -11.798  -1.006  1.00 40.60           C  
ATOM   1008  CG  GLU A 133     -11.345 -12.867  -1.819  1.00 40.60           C  
ATOM   1009  CD  GLU A 133      -9.853 -12.577  -1.761  1.00 40.60           C  
ATOM   1010  OE1 GLU A 133      -9.414 -11.953  -0.760  1.00 40.60           O  
ATOM   1011  OE2 GLU A 133      -9.130 -12.972  -2.715  1.00 40.60           O1-
ATOM   1012  C   GLU A 133     -14.224 -10.988  -0.089  1.00 40.60           C  
ATOM   1013  O   GLU A 133     -14.576 -11.309   1.044  1.00 40.60           O  
ATOM   1014  N   ARG A 134     -14.390  -9.734  -0.562  1.00179.44           N  
ATOM   1015  CA  ARG A 134     -14.930  -8.709   0.289  1.00179.44           C  
ATOM   1016  CB  ARG A 134     -15.002  -7.311  -0.347  1.00179.44           C  
ATOM   1017  CG  ARG A 134     -13.638  -6.656  -0.505  1.00179.44           C  
ATOM   1018  CD  ARG A 134     -13.686  -5.133  -0.622  1.00179.44           C  
ATOM   1019  NE  ARG A 134     -13.800  -4.590   0.760  1.00179.44           N  
ATOM   1020  CZ  ARG A 134     -13.066  -3.505   1.147  1.00179.44           C  
ATOM   1021  NH1 ARG A 134     -12.222  -2.892   0.268  1.00179.44           N1+
ATOM   1022  NH2 ARG A 134     -13.168  -3.035   2.421  1.00179.44           N  
ATOM   1023  C   ARG A 134     -16.331  -9.041   0.688  1.00179.44           C  
ATOM   1024  O   ARG A 134     -16.714  -8.864   1.844  1.00179.44           O  
ATOM   1025  N   GLU A 135     -17.144  -9.539  -0.255  1.00 92.47           N  
ATOM   1026  CA  GLU A 135     -18.518  -9.794   0.068  1.00 92.47           C  
ATOM   1027  CB  GLU A 135     -19.357 -10.198  -1.157  1.00 92.47           C  
ATOM   1028  CG  GLU A 135     -18.814 -11.392  -1.937  1.00 92.47           C  
ATOM   1029  CD  GLU A 135     -19.666 -11.536  -3.191  1.00 92.47           C  
ATOM   1030  OE1 GLU A 135     -19.662 -10.586  -4.017  1.00 92.47           O  
ATOM   1031  OE2 GLU A 135     -20.335 -12.594  -3.335  1.00 92.47           O1-
ATOM   1032  C   GLU A 135     -18.589 -10.854   1.125  1.00 92.47           C  
ATOM   1033  O   GLU A 135     -19.453 -10.816   2.000  1.00 92.47           O  
ATOM   1034  N   ALA A 136     -17.663 -11.827   1.061  1.00 52.35           N  
ATOM   1035  CA  ALA A 136     -17.565 -12.933   1.970  1.00 52.35           C  
ATOM   1036  CB  ALA A 136     -16.474 -13.938   1.565  1.00 52.35           C  
ATOM   1037  C   ALA A 136     -17.246 -12.434   3.354  1.00 52.35           C  
ATOM   1038  O   ALA A 136     -17.615 -13.070   4.337  1.00 52.35           O  
ATOM   1039  N   GLY A 137     -16.526 -11.302   3.488  1.00 45.65           N  
ATOM   1040  CA  GLY A 137     -16.175 -10.834   4.805  1.00 45.65           C  
ATOM   1041  C   GLY A 137     -14.754 -11.245   5.053  1.00 45.65           C  
ATOM   1042  O   GLY A 137     -14.260 -11.206   6.180  1.00 45.65           O  
ATOM   1043  N   ARG A 138     -14.102 -11.682   3.961  1.00177.60           N  
ATOM   1044  CA  ARG A 138     -12.770 -12.199   3.796  1.00177.60           C  
ATOM   1045  CB  ARG A 138     -12.619 -12.974   2.479  1.00177.60           C  
ATOM   1046  CG  ARG A 138     -13.548 -14.185   2.396  1.00177.60           C  
ATOM   1047  CD  ARG A 138     -13.102 -15.352   3.274  1.00177.60           C  
ATOM   1048  NE  ARG A 138     -13.470 -15.034   4.681  1.00177.60           N  
ATOM   1049  CZ  ARG A 138     -12.666 -15.440   5.706  1.00177.60           C  
ATOM   1050  NH1 ARG A 138     -11.489 -16.077   5.440  1.00177.60           N1+
ATOM   1051  NH2 ARG A 138     -13.033 -15.196   6.998  1.00177.60           N  
ATOM   1052  C   ARG A 138     -11.656 -11.178   3.828  1.00177.60           C  
ATOM   1053  O   ARG A 138     -10.504 -11.579   3.976  1.00177.60           O  
ATOM   1054  N   THR A 139     -11.914  -9.860   3.657  1.00158.82           N  
ATOM   1055  CA  THR A 139     -10.832  -8.929   3.399  1.00158.82           C  
ATOM   1056  CB  THR A 139     -11.250  -7.484   3.312  1.00158.82           C  
ATOM   1057  OG1 THR A 139     -11.937  -7.075   4.483  1.00158.82           O  
ATOM   1058  CG2 THR A 139     -12.119  -7.280   2.068  1.00158.82           C  
ATOM   1059  C   THR A 139      -9.685  -8.997   4.370  1.00158.82           C  
ATOM   1060  O   THR A 139      -8.540  -9.096   3.929  1.00158.82           O  
ATOM   1061  N   ALA A 140      -9.918  -8.955   5.695  1.00 38.80           N  
ATOM   1062  CA  ALA A 140      -8.804  -8.977   6.605  1.00 38.80           C  
ATOM   1063  CB  ALA A 140      -9.235  -8.867   8.078  1.00 38.80           C  
ATOM   1064  C   ALA A 140      -8.051 -10.264   6.457  1.00 38.80           C  
ATOM   1065  O   ALA A 140      -6.820 -10.273   6.423  1.00 38.80           O  
ATOM   1066  N   ALA A 141      -8.775 -11.393   6.341  1.00 35.76           N  
ATOM   1067  CA  ALA A 141      -8.115 -12.663   6.296  1.00 35.76           C  
ATOM   1068  CB  ALA A 141      -9.100 -13.840   6.198  1.00 35.76           C  
ATOM   1069  C   ALA A 141      -7.222 -12.724   5.102  1.00 35.76           C  
ATOM   1070  O   ALA A 141      -6.078 -13.160   5.209  1.00 35.76           O  
ATOM   1071  N   VAL A 142      -7.713 -12.284   3.928  1.00110.31           N  
ATOM   1072  CA  VAL A 142      -6.918 -12.384   2.736  1.00110.31           C  
ATOM   1073  CB  VAL A 142      -7.694 -12.097   1.478  1.00110.31           C  
ATOM   1074  CG1 VAL A 142      -8.050 -10.603   1.394  1.00110.31           C  
ATOM   1075  CG2 VAL A 142      -6.869 -12.604   0.288  1.00110.31           C  
ATOM   1076  C   VAL A 142      -5.720 -11.478   2.781  1.00110.31           C  
ATOM   1077  O   VAL A 142      -4.606 -11.898   2.472  1.00110.31           O  
ATOM   1078  N   VAL A 143      -5.910 -10.208   3.188  1.00121.47           N  
ATOM   1079  CA  VAL A 143      -4.862  -9.225   3.154  1.00121.47           C  
ATOM   1080  CB  VAL A 143      -5.359  -7.867   3.559  1.00121.47           C  
ATOM   1081  CG1 VAL A 143      -4.189  -6.888   3.476  1.00121.47           C  
ATOM   1082  CG2 VAL A 143      -6.578  -7.475   2.714  1.00121.47           C  
ATOM   1083  C   VAL A 143      -3.796  -9.599   4.141  1.00121.47           C  
ATOM   1084  O   VAL A 143      -2.606  -9.444   3.867  1.00121.47           O  
ATOM   1085  N   LEU A 144      -4.209 -10.062   5.340  1.00 55.34           N  
ATOM   1086  CA  LEU A 144      -3.288 -10.421   6.383  1.00 55.34           C  
ATOM   1087  CB  LEU A 144      -3.978 -10.768   7.712  1.00 55.34           C  
ATOM   1088  CG  LEU A 144      -4.605  -9.548   8.405  1.00 55.34           C  
ATOM   1089  CD1 LEU A 144      -5.277  -9.934   9.732  1.00 55.34           C  
ATOM   1090  CD2 LEU A 144      -3.566  -8.430   8.571  1.00 55.34           C  
ATOM   1091  C   LEU A 144      -2.484 -11.610   5.969  1.00 55.34           C  
ATOM   1092  O   LEU A 144      -1.292 -11.681   6.259  1.00 55.34           O  
ATOM   1093  N   THR A 145      -3.123 -12.595   5.308  1.00102.78           N  
ATOM   1094  CA  THR A 145      -2.426 -13.783   4.899  1.00102.78           C  
ATOM   1095  CB  THR A 145      -3.317 -14.828   4.285  1.00102.78           C  
ATOM   1096  OG1 THR A 145      -3.967 -14.312   3.132  1.00102.78           O  
ATOM   1097  CG2 THR A 145      -4.349 -15.287   5.325  1.00102.78           C  
ATOM   1098  C   THR A 145      -1.395 -13.432   3.877  1.00102.78           C  
ATOM   1099  O   THR A 145      -0.276 -13.941   3.917  1.00102.78           O  
ATOM   1100  N   GLN A 146      -1.743 -12.548   2.926  1.00 46.98           N  
ATOM   1101  CA  GLN A 146      -0.814 -12.194   1.895  1.00 46.98           C  
ATOM   1102  CB  GLN A 146      -1.442 -11.250   0.857  1.00 46.98           C  
ATOM   1103  CG  GLN A 146      -2.579 -11.920   0.079  1.00 46.98           C  
ATOM   1104  CD  GLN A 146      -3.286 -10.869  -0.762  1.00 46.98           C  
ATOM   1105  OE1 GLN A 146      -3.162  -9.670  -0.517  1.00 46.98           O  
ATOM   1106  NE2 GLN A 146      -4.061 -11.331  -1.779  1.00 46.98           N  
ATOM   1107  C   GLN A 146       0.356 -11.514   2.535  1.00 46.98           C  
ATOM   1108  O   GLN A 146       1.506 -11.778   2.188  1.00 46.98           O  
ATOM   1109  N   LEU A 147       0.085 -10.613   3.498  1.00 47.78           N  
ATOM   1110  CA  LEU A 147       1.115  -9.883   4.183  1.00 47.78           C  
ATOM   1111  CB  LEU A 147       0.545  -8.781   5.092  1.00 47.78           C  
ATOM   1112  CG  LEU A 147       1.623  -7.979   5.844  1.00 47.78           C  
ATOM   1113  CD1 LEU A 147       2.536  -7.218   4.867  1.00 47.78           C  
ATOM   1114  CD2 LEU A 147       0.994  -7.062   6.904  1.00 47.78           C  
ATOM   1115  C   LEU A 147       1.944 -10.793   5.048  1.00 47.78           C  
ATOM   1116  O   LEU A 147       3.172 -10.711   5.053  1.00 47.78           O  
ATOM   1117  N   ALA A 148       1.283 -11.702   5.791  1.00 29.78           N  
ATOM   1118  CA  ALA A 148       1.937 -12.563   6.740  1.00 29.78           C  
ATOM   1119  CB  ALA A 148       0.951 -13.471   7.495  1.00 29.78           C  
ATOM   1120  C   ALA A 148       2.919 -13.441   6.033  1.00 29.78           C  
ATOM   1121  O   ALA A 148       4.022 -13.673   6.527  1.00 29.78           O  
ATOM   1122  N   ALA A 149       2.552 -13.946   4.842  1.00 26.31           N  
ATOM   1123  CA  ALA A 149       3.421 -14.836   4.128  1.00 26.31           C  
ATOM   1124  CB  ALA A 149       2.830 -15.301   2.787  1.00 26.31           C  
ATOM   1125  C   ALA A 149       4.701 -14.118   3.835  1.00 26.31           C  
ATOM   1126  O   ALA A 149       5.782 -14.697   3.934  1.00 26.31           O  
ATOM   1127  N   VAL A 150       4.611 -12.834   3.443  1.00 42.23           N  
ATOM   1128  CA  VAL A 150       5.788 -12.068   3.156  1.00 42.23           C  
ATOM   1129  CB  VAL A 150       5.473 -10.712   2.585  1.00 42.23           C  
ATOM   1130  CG1 VAL A 150       6.785  -9.923   2.435  1.00 42.23           C  
ATOM   1131  CG2 VAL A 150       4.709 -10.901   1.262  1.00 42.23           C  
ATOM   1132  C   VAL A 150       6.584 -11.857   4.414  1.00 42.23           C  
ATOM   1133  O   VAL A 150       7.801 -12.024   4.419  1.00 42.23           O  
ATOM   1134  N   ALA A 151       5.899 -11.539   5.531  1.00 44.02           N  
ATOM   1135  CA  ALA A 151       6.516 -11.144   6.772  1.00 44.02           C  
ATOM   1136  CB  ALA A 151       5.488 -10.810   7.867  1.00 44.02           C  
ATOM   1137  C   ALA A 151       7.407 -12.220   7.317  1.00 44.02           C  
ATOM   1138  O   ALA A 151       8.445 -11.925   7.909  1.00 44.02           O  
ATOM   1139  N   GLN A 152       7.012 -13.492   7.144  1.00122.83           N  
ATOM   1140  CA  GLN A 152       7.702 -14.625   7.702  1.00122.83           C  
ATOM   1141  CB  GLN A 152       7.011 -15.942   7.319  1.00122.83           C  
ATOM   1142  CG  GLN A 152       5.546 -16.016   7.749  1.00122.83           C  
ATOM   1143  CD  GLN A 152       4.944 -17.269   7.128  1.00122.83           C  
ATOM   1144  OE1 GLN A 152       3.733 -17.361   6.935  1.00122.83           O  
ATOM   1145  NE2 GLN A 152       5.813 -18.261   6.795  1.00122.83           N  
ATOM   1146  C   GLN A 152       9.097 -14.726   7.160  1.00122.83           C  
ATOM   1147  O   GLN A 152      10.031 -15.047   7.890  1.00122.83           O  
ATOM   1148  N   LYS A 153       9.256 -14.483   5.848  1.00139.93           N  
ATOM   1149  CA  LYS A 153      10.501 -14.580   5.136  1.00139.93           C  
ATOM   1150  CB  LYS A 153      10.338 -14.516   3.607  1.00139.93           C  
ATOM   1151  CG  LYS A 153       9.853 -15.835   2.993  1.00139.93           C  
ATOM   1152  CD  LYS A 153       8.417 -16.217   3.355  1.00139.93           C  
ATOM   1153  CE  LYS A 153       8.030 -17.628   2.906  1.00139.93           C  
ATOM   1154  NZ  LYS A 153       8.067 -17.726   1.430  1.00139.93           N1+
ATOM   1155  C   LYS A 153      11.451 -13.494   5.546  1.00139.93           C  
ATOM   1156  O   LYS A 153      12.643 -13.579   5.251  1.00139.93           O  
ATOM   1157  N   LEU A 154      10.944 -12.409   6.163  1.00 72.60           N  
ATOM   1158  CA  LEU A 154      11.779 -11.282   6.474  1.00 72.60           C  
ATOM   1159  CB  LEU A 154      11.090  -9.938   6.181  1.00 72.60           C  
ATOM   1160  CG  LEU A 154      10.713  -9.742   4.701  1.00 72.60           C  
ATOM   1161  CD1 LEU A 154      10.035  -8.381   4.478  1.00 72.60           C  
ATOM   1162  CD2 LEU A 154      11.919  -9.965   3.775  1.00 72.60           C  
ATOM   1163  C   LEU A 154      12.174 -11.260   7.918  1.00 72.60           C  
ATOM   1164  O   LEU A 154      11.832 -12.147   8.699  1.00 72.60           O  
ATOM   1165  N   SER A 155      12.966 -10.224   8.275  1.00 89.02           N  
ATOM   1166  CA  SER A 155      13.453  -9.965   9.601  1.00 89.02           C  
ATOM   1167  CB  SER A 155      14.976 -10.127   9.723  1.00 89.02           C  
ATOM   1168  OG  SER A 155      15.392  -9.856  11.053  1.00 89.02           O  
ATOM   1169  C   SER A 155      13.127  -8.527   9.871  1.00 89.02           C  
ATOM   1170  O   SER A 155      12.702  -7.805   8.971  1.00 89.02           O  
ATOM   1171  N   LYS A 156      13.332  -8.067  11.122  1.00106.44           N  
ATOM   1172  CA  LYS A 156      12.975  -6.730  11.510  1.00106.44           C  
ATOM   1173  CB  LYS A 156      13.209  -6.429  13.002  1.00106.44           C  
ATOM   1174  CG  LYS A 156      12.167  -7.078  13.918  1.00106.44           C  
ATOM   1175  CD  LYS A 156      12.518  -7.011  15.406  1.00106.44           C  
ATOM   1176  CE  LYS A 156      12.587  -5.585  15.958  1.00106.44           C  
ATOM   1177  NZ  LYS A 156      13.792  -4.901  15.436  1.00106.44           N1+
ATOM   1178  C   LYS A 156      13.730  -5.708  10.709  1.00106.44           C  
ATOM   1179  O   LYS A 156      13.187  -4.652  10.390  1.00106.44           O  
ATOM   1180  N   GLU A 157      15.000  -5.989  10.361  1.00125.48           N  
ATOM   1181  CA  GLU A 157      15.843  -5.053   9.659  1.00125.48           C  
ATOM   1182  CB  GLU A 157      17.281  -5.559   9.434  1.00125.48           C  
ATOM   1183  CG  GLU A 157      18.042  -5.928  10.708  1.00125.48           C  
ATOM   1184  CD  GLU A 157      17.874  -7.426  10.912  1.00125.48           C  
ATOM   1185  OE1 GLU A 157      18.186  -8.185   9.957  1.00125.48           O  
ATOM   1186  OE2 GLU A 157      17.426  -7.833  12.017  1.00125.48           O1-
ATOM   1187  C   GLU A 157      15.299  -4.788   8.285  1.00125.48           C  
ATOM   1188  O   GLU A 157      15.511  -3.718   7.718  1.00125.48           O  
ATOM   1189  N   ALA A 158      14.618  -5.784   7.697  1.00 58.34           N  
ATOM   1190  CA  ALA A 158      14.119  -5.732   6.351  1.00 58.34           C  
ATOM   1191  CB  ALA A 158      13.441  -7.045   5.928  1.00 58.34           C  
ATOM   1192  C   ALA A 158      13.114  -4.628   6.163  1.00 58.34           C  
ATOM   1193  O   ALA A 158      13.080  -3.989   5.113  1.00 58.34           O  
ATOM   1194  N   TRP A 159      12.300  -4.331   7.189  1.00109.90           N  
ATOM   1195  CA  TRP A 159      11.161  -3.463   7.051  1.00109.90           C  
ATOM   1196  CB  TRP A 159      10.278  -3.434   8.302  1.00109.90           C  
ATOM   1197  CG  TRP A 159       9.572  -4.762   8.413  1.00109.90           C  
ATOM   1198  CD2 TRP A 159       8.318  -5.064   7.782  1.00109.90           C  
ATOM   1199  CD1 TRP A 159       9.976  -5.905   9.039  1.00109.90           C  
ATOM   1200  NE1 TRP A 159       9.054  -6.903   8.831  1.00109.90           N  
ATOM   1201  CE2 TRP A 159       8.027  -6.400   8.060  1.00109.90           C  
ATOM   1202  CE3 TRP A 159       7.478  -4.294   7.025  1.00109.90           C  
ATOM   1203  CZ2 TRP A 159       6.890  -6.988   7.585  1.00109.90           C  
ATOM   1204  CZ3 TRP A 159       6.329  -4.890   6.553  1.00109.90           C  
ATOM   1205  CH2 TRP A 159       6.041  -6.211   6.828  1.00109.90           C  
ATOM   1206  C   TRP A 159      11.490  -2.084   6.565  1.00109.90           C  
ATOM   1207  O   TRP A 159      10.610  -1.400   6.041  1.00109.90           O  
ATOM   1208  N   SER A 160      12.730  -1.602   6.749  1.00 93.99           N  
ATOM   1209  CA  SER A 160      13.052  -0.287   6.269  1.00 93.99           C  
ATOM   1210  CB  SER A 160      14.513   0.097   6.550  1.00 93.99           C  
ATOM   1211  OG  SER A 160      14.757   0.079   7.947  1.00 93.99           O  
ATOM   1212  C   SER A 160      12.873  -0.247   4.772  1.00 93.99           C  
ATOM   1213  O   SER A 160      12.491   0.781   4.217  1.00 93.99           O  
ATOM   1214  N   ARG A 161      13.211  -1.354   4.080  1.00174.74           N  
ATOM   1215  CA  ARG A 161      13.134  -1.516   2.650  1.00174.74           C  
ATOM   1216  CB  ARG A 161      14.057  -2.632   2.136  1.00174.74           C  
ATOM   1217  CG  ARG A 161      15.519  -2.334   2.469  1.00174.74           C  
ATOM   1218  CD  ARG A 161      15.870  -0.850   2.324  1.00174.74           C  
ATOM   1219  NE  ARG A 161      17.212  -0.639   2.934  1.00174.74           N  
ATOM   1220  CZ  ARG A 161      18.340  -0.707   2.170  1.00174.74           C  
ATOM   1221  NH1 ARG A 161      18.235  -0.899   0.827  1.00174.74           N1+
ATOM   1222  NH2 ARG A 161      19.568  -0.571   2.750  1.00174.74           N  
ATOM   1223  C   ARG A 161      11.738  -1.761   2.125  1.00174.74           C  
ATOM   1224  O   ARG A 161      11.503  -1.605   0.926  1.00174.74           O  
ATOM   1225  N   VAL A 162      10.796  -2.223   2.973  1.00 70.66           N  
ATOM   1226  CA  VAL A 162       9.485  -2.643   2.532  1.00 70.66           C  
ATOM   1227  CB  VAL A 162       8.928  -3.748   3.385  1.00 70.66           C  
ATOM   1228  CG1 VAL A 162       7.498  -4.073   2.922  1.00 70.66           C  
ATOM   1229  CG2 VAL A 162       9.895  -4.941   3.319  1.00 70.66           C  
ATOM   1230  C   VAL A 162       8.465  -1.539   2.518  1.00 70.66           C  
ATOM   1231  O   VAL A 162       8.484  -0.624   3.341  1.00 70.66           O  
ATOM   1232  N   VAL A 163       7.551  -1.617   1.521  1.00 58.87           N  
ATOM   1233  CA  VAL A 163       6.429  -0.734   1.365  1.00 58.87           C  
ATOM   1234  CB  VAL A 163       6.596   0.264   0.254  1.00 58.87           C  
ATOM   1235  CG1 VAL A 163       5.317   1.112   0.159  1.00 58.87           C  
ATOM   1236  CG2 VAL A 163       7.871   1.084   0.509  1.00 58.87           C  
ATOM   1237  C   VAL A 163       5.273  -1.608   0.976  1.00 58.87           C  
ATOM   1238  O   VAL A 163       5.412  -2.504   0.145  1.00 58.87           O  
ATOM   1239  N   ILE A 164       4.088  -1.365   1.564  1.00 70.86           N  
ATOM   1240  CA  ILE A 164       2.936  -2.150   1.233  1.00 70.86           C  
ATOM   1241  CB  ILE A 164       2.222  -2.660   2.445  1.00 70.86           C  
ATOM   1242  CG1 ILE A 164       3.177  -3.597   3.202  1.00 70.86           C  
ATOM   1243  CG2 ILE A 164       0.905  -3.326   2.011  1.00 70.86           C  
ATOM   1244  CD1 ILE A 164       2.732  -3.925   4.619  1.00 70.86           C  
ATOM   1245  C   ILE A 164       2.013  -1.287   0.433  1.00 70.86           C  
ATOM   1246  O   ILE A 164       1.823  -0.111   0.736  1.00 70.86           O  
ATOM   1247  N   ALA A 165       1.478  -1.837  -0.675  1.00 43.76           N  
ATOM   1248  CA  ALA A 165       0.515  -1.104  -1.441  1.00 43.76           C  
ATOM   1249  CB  ALA A 165       0.869  -0.980  -2.934  1.00 43.76           C  
ATOM   1250  C   ALA A 165      -0.750  -1.888  -1.349  1.00 43.76           C  
ATOM   1251  O   ALA A 165      -0.785  -3.073  -1.678  1.00 43.76           O  
ATOM   1252  N   TYR A 166      -1.836  -1.227  -0.913  1.00 83.24           N  
ATOM   1253  CA  TYR A 166      -3.087  -1.906  -0.787  1.00 83.24           C  
ATOM   1254  CB  TYR A 166      -3.860  -1.507   0.484  1.00 83.24           C  
ATOM   1255  CG  TYR A 166      -5.259  -2.009   0.386  1.00 83.24           C  
ATOM   1256  CD1 TYR A 166      -5.542  -3.356   0.428  1.00 83.24           C  
ATOM   1257  CD2 TYR A 166      -6.299  -1.114   0.279  1.00 83.24           C  
ATOM   1258  CE1 TYR A 166      -6.842  -3.799   0.343  1.00 83.24           C  
ATOM   1259  CE2 TYR A 166      -7.600  -1.552   0.195  1.00 83.24           C  
ATOM   1260  CZ  TYR A 166      -7.874  -2.899   0.225  1.00 83.24           C  
ATOM   1261  OH  TYR A 166      -9.208  -3.351   0.138  1.00 83.24           O  
ATOM   1262  C   TYR A 166      -3.905  -1.542  -1.980  1.00 83.24           C  
ATOM   1263  O   TYR A 166      -4.227  -0.378  -2.214  1.00 83.24           O  
ATOM   1264  N   GLU A 167      -4.220  -2.556  -2.805  1.00 72.57           N  
ATOM   1265  CA  GLU A 167      -5.011  -2.309  -3.969  1.00 72.57           C  
ATOM   1266  CB  GLU A 167      -4.264  -2.632  -5.272  1.00 72.57           C  
ATOM   1267  CG  GLU A 167      -3.040  -1.753  -5.525  1.00 72.57           C  
ATOM   1268  CD  GLU A 167      -2.219  -2.433  -6.608  1.00 72.57           C  
ATOM   1269  OE1 GLU A 167      -2.650  -3.519  -7.075  0.70 72.57           O  
ATOM   1270  OE2 GLU A 167      -1.148  -1.888  -6.976  0.70 72.57           O1-
ATOM   1271  C   GLU A 167      -6.179  -3.238  -3.921  1.00 72.57           C  
ATOM   1272  O   GLU A 167      -6.012  -4.450  -4.050  1.00 72.57           O  
ATOM   1273  N   PRO A 168      -7.366  -2.735  -3.741  1.00105.01           N  
ATOM   1274  CA  PRO A 168      -8.502  -3.604  -3.799  1.00105.01           C  
ATOM   1275  CD  PRO A 168      -7.631  -1.525  -2.986  1.00105.01           C  
ATOM   1276  CB  PRO A 168      -9.663  -2.835  -3.163  1.00105.01           C  
ATOM   1277  CG  PRO A 168      -9.160  -1.380  -3.071  1.00105.01           C  
ATOM   1278  C   PRO A 168      -8.671  -3.937  -5.247  1.00105.01           C  
ATOM   1279  O   PRO A 168      -8.719  -3.020  -6.063  1.00105.01           O  
ATOM   1280  N   VAL A 169      -8.844  -5.225  -5.586  1.00 47.82           N  
ATOM   1281  CA  VAL A 169      -8.889  -5.646  -6.960  1.00 47.82           C  
ATOM   1282  CB  VAL A 169      -9.067  -7.129  -7.108  1.00 47.82           C  
ATOM   1283  CG1 VAL A 169      -9.105  -7.473  -8.607  1.00 47.82           C  
ATOM   1284  CG2 VAL A 169      -7.933  -7.831  -6.342  1.00 47.82           C  
ATOM   1285  C   VAL A 169     -10.032  -4.969  -7.653  1.00 47.82           C  
ATOM   1286  O   VAL A 169      -9.932  -4.597  -8.820  1.00 47.82           O  
ATOM   1287  N   TRP A 170     -11.150  -4.776  -6.935  1.00106.52           N  
ATOM   1288  CA  TRP A 170     -12.327  -4.166  -7.486  1.00106.52           C  
ATOM   1289  CB  TRP A 170     -13.517  -4.209  -6.506  1.00106.52           C  
ATOM   1290  CG  TRP A 170     -13.172  -3.889  -5.069  1.00106.52           C  
ATOM   1291  CD2 TRP A 170     -13.313  -2.608  -4.435  1.00106.52           C  
ATOM   1292  CD1 TRP A 170     -12.702  -4.741  -4.112  1.00106.52           C  
ATOM   1293  NE1 TRP A 170     -12.532  -4.072  -2.925  1.00106.52           N  
ATOM   1294  CE2 TRP A 170     -12.908  -2.760  -3.107  1.00106.52           C  
ATOM   1295  CE3 TRP A 170     -13.751  -1.406  -4.915  1.00106.52           C  
ATOM   1296  CZ2 TRP A 170     -12.934  -1.708  -2.240  1.00106.52           C  
ATOM   1297  CZ3 TRP A 170     -13.771  -0.347  -4.036  1.00106.52           C  
ATOM   1298  CH2 TRP A 170     -13.370  -0.496  -2.724  1.00106.52           C  
ATOM   1299  C   TRP A 170     -12.030  -2.758  -7.932  1.00106.52           C  
ATOM   1300  O   TRP A 170     -12.666  -2.260  -8.857  1.00106.52           O  
ATOM   1301  N   ALA A 171     -11.099  -2.073  -7.244  1.00 83.50           N  
ATOM   1302  CA  ALA A 171     -10.619  -0.729  -7.475  1.00 83.50           C  
ATOM   1303  CB  ALA A 171      -9.766  -0.201  -6.308  1.00 83.50           C  
ATOM   1304  C   ALA A 171      -9.784  -0.583  -8.724  1.00 83.50           C  
ATOM   1305  O   ALA A 171      -9.591   0.537  -9.200  1.00 83.50           O  
ATOM   1306  N   ILE A 172      -9.170  -1.667  -9.236  1.00 70.02           N  
ATOM   1307  CA  ILE A 172      -8.236  -1.501 -10.321  1.00 70.02           C  
ATOM   1308  CB  ILE A 172      -7.207  -2.596 -10.362  1.00 70.02           C  
ATOM   1309  CG1 ILE A 172      -6.420  -2.628  -9.041  1.00 70.02           C  
ATOM   1310  CG2 ILE A 172      -6.322  -2.385 -11.602  1.00 70.02           C  
ATOM   1311  CD1 ILE A 172      -5.610  -3.909  -8.841  1.00 70.02           C  
ATOM   1312  C   ILE A 172      -8.921  -1.481 -11.664  1.00 70.02           C  
ATOM   1313  O   ILE A 172      -9.539  -2.459 -12.083  1.00 70.02           O  
ATOM   1314  N   GLY A 173      -8.827  -0.317 -12.354  1.00 43.54           N  
ATOM   1315  CA  GLY A 173      -9.267  -0.105 -13.713  1.00 43.54           C  
ATOM   1316  C   GLY A 173     -10.756   0.106 -13.803  1.00 43.54           C  
ATOM   1317  O   GLY A 173     -11.282   0.372 -14.884  1.00 43.54           O  
ATOM   1318  N   THR A 174     -11.476  -0.056 -12.681  1.00 63.68           N  
ATOM   1319  CA  THR A 174     -12.909   0.063 -12.629  1.00 63.68           C  
ATOM   1320  CB  THR A 174     -13.498  -0.649 -11.450  1.00 63.68           C  
ATOM   1321  OG1 THR A 174     -13.004  -0.102 -10.237  1.00 63.68           O  
ATOM   1322  CG2 THR A 174     -13.120  -2.136 -11.559  1.00 63.68           C  
ATOM   1323  C   THR A 174     -13.406   1.478 -12.631  1.00 63.68           C  
ATOM   1324  O   THR A 174     -14.475   1.753 -13.170  1.00 63.68           O  
ATOM   1325  N   GLY A 175     -12.675   2.424 -12.017  1.00 30.30           N  
ATOM   1326  CA  GLY A 175     -13.203   3.751 -11.910  1.00 30.30           C  
ATOM   1327  C   GLY A 175     -13.893   3.823 -10.582  1.00 30.30           C  
ATOM   1328  O   GLY A 175     -14.438   4.861 -10.210  1.00 30.30           O  
ATOM   1329  N   LYS A 176     -13.894   2.703  -9.828  1.00 70.69           N  
ATOM   1330  CA  LYS A 176     -14.524   2.717  -8.540  1.00 70.69           C  
ATOM   1331  CB  LYS A 176     -15.412   1.490  -8.281  1.00 70.69           C  
ATOM   1332  CG  LYS A 176     -16.281   1.626  -7.028  1.00 70.69           C  
ATOM   1333  CD  LYS A 176     -17.419   0.607  -6.962  1.00 70.69           C  
ATOM   1334  CE  LYS A 176     -18.361   0.813  -5.773  1.00 70.69           C  
ATOM   1335  NZ  LYS A 176     -19.197   2.015  -5.994  1.00 70.69           N1+
ATOM   1336  C   LYS A 176     -13.447   2.737  -7.501  1.00 70.69           C  
ATOM   1337  O   LYS A 176     -12.806   1.724  -7.223  1.00 70.69           O  
ATOM   1338  N   VAL A 177     -13.229   3.912  -6.883  1.00103.31           N  
ATOM   1339  CA  VAL A 177     -12.191   4.027  -5.905  1.00103.31           C  
ATOM   1340  CB  VAL A 177     -11.525   5.376  -5.911  1.00103.31           C  
ATOM   1341  CG1 VAL A 177     -12.566   6.447  -5.546  1.00103.31           C  
ATOM   1342  CG2 VAL A 177     -10.308   5.335  -4.971  1.00103.31           C  
ATOM   1343  C   VAL A 177     -12.757   3.769  -4.544  1.00103.31           C  
ATOM   1344  O   VAL A 177     -13.925   4.046  -4.267  1.00103.31           O  
ATOM   1345  N   ALA A 178     -11.929   3.188  -3.655  1.00 41.53           N  
ATOM   1346  CA  ALA A 178     -12.386   2.963  -2.319  1.00 41.53           C  
ATOM   1347  CB  ALA A 178     -11.378   2.207  -1.436  1.00 41.53           C  
ATOM   1348  C   ALA A 178     -12.591   4.312  -1.725  1.00 41.53           C  
ATOM   1349  O   ALA A 178     -11.795   5.229  -1.930  1.00 41.53           O  
ATOM   1350  N   THR A 179     -13.695   4.461  -0.977  1.00124.56           N  
ATOM   1351  CA  THR A 179     -13.964   5.691  -0.303  1.00124.56           C  
ATOM   1352  CB  THR A 179     -15.224   5.576   0.517  1.00124.56           C  
ATOM   1353  OG1 THR A 179     -15.610   6.817   1.075  1.00124.56           O  
ATOM   1354  CG2 THR A 179     -14.984   4.564   1.642  1.00124.56           C  
ATOM   1355  C   THR A 179     -12.792   5.830   0.609  1.00124.56           C  
ATOM   1356  O   THR A 179     -12.205   4.805   0.950  1.00124.56           O  
ATOM   1357  N   PRO A 180     -12.382   7.018   0.990  1.00154.20           N  
ATOM   1358  CA  PRO A 180     -11.247   7.183   1.856  1.00154.20           C  
ATOM   1359  CD  PRO A 180     -13.152   8.242   0.842  1.00154.20           C  
ATOM   1360  CB  PRO A 180     -11.185   8.674   2.189  1.00154.20           C  
ATOM   1361  CG  PRO A 180     -12.624   9.168   1.950  1.00154.20           C  
ATOM   1362  C   PRO A 180     -11.403   6.318   3.068  1.00154.20           C  
ATOM   1363  O   PRO A 180     -10.410   5.756   3.524  1.00154.20           O  
ATOM   1364  N   GLN A 181     -12.636   6.177   3.583  1.00 42.27           N  
ATOM   1365  CA  GLN A 181     -12.883   5.388   4.755  1.00 42.27           C  
ATOM   1366  CB  GLN A 181     -14.332   5.510   5.259  1.00 42.27           C  
ATOM   1367  CG  GLN A 181     -14.580   4.743   6.559  1.00 42.27           C  
ATOM   1368  CD  GLN A 181     -13.743   5.403   7.646  1.00 42.27           C  
ATOM   1369  OE1 GLN A 181     -13.498   6.608   7.615  1.00 42.27           O  
ATOM   1370  NE2 GLN A 181     -13.283   4.591   8.636  1.00 42.27           N  
ATOM   1371  C   GLN A 181     -12.616   3.937   4.484  1.00 42.27           C  
ATOM   1372  O   GLN A 181     -12.073   3.235   5.334  1.00 42.27           O  
ATOM   1373  N   GLN A 182     -12.995   3.432   3.295  1.00 54.16           N  
ATOM   1374  CA  GLN A 182     -12.814   2.036   3.007  1.00 54.16           C  
ATOM   1375  CB  GLN A 182     -13.414   1.619   1.653  1.00 54.16           C  
ATOM   1376  CG  GLN A 182     -14.943   1.621   1.651  1.00 54.16           C  
ATOM   1377  CD  GLN A 182     -15.418   1.200   0.270  1.00 54.16           C  
ATOM   1378  OE1 GLN A 182     -15.709   2.036  -0.584  1.00 54.16           O  
ATOM   1379  NE2 GLN A 182     -15.493  -0.137   0.039  1.00 54.16           N  
ATOM   1380  C   GLN A 182     -11.351   1.724   2.987  1.00 54.16           C  
ATOM   1381  O   GLN A 182     -10.931   0.659   3.439  1.00 54.16           O  
ATOM   1382  N   ALA A 183     -10.543   2.631   2.406  1.00 40.09           N  
ATOM   1383  CA  ALA A 183      -9.121   2.457   2.324  1.00 40.09           C  
ATOM   1384  CB  ALA A 183      -8.453   3.516   1.429  1.00 40.09           C  
ATOM   1385  C   ALA A 183      -8.493   2.554   3.683  1.00 40.09           C  
ATOM   1386  O   ALA A 183      -7.639   1.745   4.040  1.00 40.09           O  
ATOM   1387  N   GLN A 184      -8.936   3.542   4.488  1.00 66.20           N  
ATOM   1388  CA  GLN A 184      -8.375   3.810   5.784  1.00 66.20           C  
ATOM   1389  CB  GLN A 184      -9.119   4.943   6.515  1.00 66.20           C  
ATOM   1390  CG  GLN A 184      -8.888   4.982   8.032  1.00 66.20           C  
ATOM   1391  CD  GLN A 184      -7.454   5.382   8.339  1.00 66.20           C  
ATOM   1392  OE1 GLN A 184      -6.632   5.551   7.440  1.00 66.20           O  
ATOM   1393  NE2 GLN A 184      -7.148   5.534   9.655  1.00 66.20           N  
ATOM   1394  C   GLN A 184      -8.523   2.602   6.640  1.00 66.20           C  
ATOM   1395  O   GLN A 184      -7.597   2.220   7.356  1.00 66.20           O  
ATOM   1396  N   GLU A 185      -9.694   1.954   6.560  1.00 41.53           N  
ATOM   1397  CA  GLU A 185      -9.980   0.833   7.400  1.00 41.53           C  
ATOM   1398  CB  GLU A 185     -11.365   0.223   7.115  1.00 41.53           C  
ATOM   1399  CG  GLU A 185     -11.708  -0.978   7.999  1.00 41.53           C  
ATOM   1400  CD  GLU A 185     -13.041  -1.548   7.533  1.00 41.53           C  
ATOM   1401  OE1 GLU A 185     -13.480  -1.184   6.408  1.00 41.53           O  
ATOM   1402  OE2 GLU A 185     -13.636  -2.360   8.291  1.00 41.53           O1-
ATOM   1403  C   GLU A 185      -8.972  -0.240   7.133  1.00 41.53           C  
ATOM   1404  O   GLU A 185      -8.464  -0.865   8.062  1.00 41.53           O  
ATOM   1405  N   VAL A 186      -8.677  -0.504   5.846  1.00 57.79           N  
ATOM   1406  CA  VAL A 186      -7.746  -1.537   5.489  1.00 57.79           C  
ATOM   1407  CB  VAL A 186      -7.793  -1.893   4.031  1.00 57.79           C  
ATOM   1408  CG1 VAL A 186      -6.739  -2.985   3.773  1.00 57.79           C  
ATOM   1409  CG2 VAL A 186      -9.226  -2.324   3.677  1.00 57.79           C  
ATOM   1410  C   VAL A 186      -6.335  -1.158   5.843  1.00 57.79           C  
ATOM   1411  O   VAL A 186      -5.576  -1.993   6.329  1.00 57.79           O  
ATOM   1412  N   HIS A 187      -5.932   0.108   5.622  1.00 61.80           N  
ATOM   1413  CA  HIS A 187      -4.574   0.496   5.896  1.00 61.80           C  
ATOM   1414  ND1 HIS A 187      -2.957   2.537   3.447  1.00 61.80           N  
ATOM   1415  CG  HIS A 187      -4.143   2.194   4.056  1.00 61.80           C  
ATOM   1416  CB  HIS A 187      -4.288   1.964   5.532  1.00 61.80           C  
ATOM   1417  NE2 HIS A 187      -4.475   2.383   1.832  1.00 61.80           N  
ATOM   1418  CD2 HIS A 187      -5.060   2.104   3.055  1.00 61.80           C  
ATOM   1419  CE1 HIS A 187      -3.212   2.637   2.119  1.00 61.80           C  
ATOM   1420  C   HIS A 187      -4.316   0.316   7.360  1.00 61.80           C  
ATOM   1421  O   HIS A 187      -3.213  -0.048   7.767  1.00 61.80           O  
ATOM   1422  N   GLU A 188      -5.339   0.601   8.187  1.00 96.22           N  
ATOM   1423  CA  GLU A 188      -5.262   0.515   9.616  1.00 96.22           C  
ATOM   1424  CB  GLU A 188      -6.536   1.055  10.278  1.00 96.22           C  
ATOM   1425  CG  GLU A 188      -6.339   1.472  11.733  1.00 96.22           C  
ATOM   1426  CD  GLU A 188      -7.652   2.063  12.219  1.00 96.22           C  
ATOM   1427  OE1 GLU A 188      -8.695   1.376  12.064  1.00 96.22           O  
ATOM   1428  OE2 GLU A 188      -7.632   3.206  12.749  1.00 96.22           O1-
ATOM   1429  C   GLU A 188      -5.073  -0.912  10.036  1.00 96.22           C  
ATOM   1430  O   GLU A 188      -4.274  -1.211  10.923  1.00 96.22           O  
ATOM   1431  N   LEU A 189      -5.801  -1.836   9.385  1.00118.15           N  
ATOM   1432  CA  LEU A 189      -5.749  -3.237   9.698  1.00118.15           C  
ATOM   1433  CB  LEU A 189      -6.700  -4.017   8.761  1.00118.15           C  
ATOM   1434  CG  LEU A 189      -6.694  -5.555   8.865  1.00118.15           C  
ATOM   1435  CD1 LEU A 189      -5.419  -6.161   8.263  1.00118.15           C  
ATOM   1436  CD2 LEU A 189      -6.961  -6.025  10.299  1.00118.15           C  
ATOM   1437  C   LEU A 189      -4.342  -3.709   9.487  1.00118.15           C  
ATOM   1438  O   LEU A 189      -3.758  -4.361  10.353  1.00118.15           O  
ATOM   1439  N   LEU A 190      -3.745  -3.352   8.333  1.00 56.06           N  
ATOM   1440  CA  LEU A 190      -2.421  -3.792   7.987  1.00 56.06           C  
ATOM   1441  CB  LEU A 190      -2.000  -3.335   6.581  1.00 56.06           C  
ATOM   1442  CG  LEU A 190      -2.792  -4.041   5.467  1.00 56.06           C  
ATOM   1443  CD1 LEU A 190      -2.355  -3.575   4.069  1.00 56.06           C  
ATOM   1444  CD2 LEU A 190      -2.697  -5.564   5.641  1.00 56.06           C  
ATOM   1445  C   LEU A 190      -1.413  -3.248   8.955  1.00 56.06           C  
ATOM   1446  O   LEU A 190      -0.566  -3.984   9.455  1.00 56.06           O  
ATOM   1447  N   ARG A 191      -1.496  -1.941   9.265  1.00 55.45           N  
ATOM   1448  CA  ARG A 191      -0.524  -1.308  10.113  1.00 55.45           C  
ATOM   1449  CB  ARG A 191      -0.795   0.201  10.259  1.00 55.45           C  
ATOM   1450  CG  ARG A 191       0.359   1.001  10.864  1.00 55.45           C  
ATOM   1451  CD  ARG A 191       0.055   2.497  10.994  1.00 55.45           C  
ATOM   1452  NE  ARG A 191      -0.226   3.024   9.627  1.00 55.45           N  
ATOM   1453  CZ  ARG A 191       0.774   3.555   8.864  1.00 55.45           C  
ATOM   1454  NH1 ARG A 191       2.049   3.616   9.349  1.00 55.45           N1+
ATOM   1455  NH2 ARG A 191       0.500   4.019   7.610  1.00 55.45           N  
ATOM   1456  C   ARG A 191      -0.582  -1.935  11.470  1.00 55.45           C  
ATOM   1457  O   ARG A 191       0.450  -2.196  12.089  1.00 55.45           O  
ATOM   1458  N   ARG A 192      -1.806  -2.208  11.957  1.00 67.91           N  
ATOM   1459  CA  ARG A 192      -1.994  -2.754  13.271  1.00 67.91           C  
ATOM   1460  CB  ARG A 192      -3.478  -2.933  13.641  1.00 67.91           C  
ATOM   1461  CG  ARG A 192      -4.235  -1.616  13.833  1.00 67.91           C  
ATOM   1462  CD  ARG A 192      -3.828  -0.860  15.098  1.00 67.91           C  
ATOM   1463  NE  ARG A 192      -4.668   0.366  15.190  1.00 67.91           N  
ATOM   1464  CZ  ARG A 192      -4.292   1.506  14.539  1.00 67.91           C  
ATOM   1465  NH1 ARG A 192      -3.188   1.500  13.737  1.00 67.91           N1+
ATOM   1466  NH2 ARG A 192      -5.021   2.650  14.690  1.00 67.91           N  
ATOM   1467  C   ARG A 192      -1.352  -4.104  13.359  1.00 67.91           C  
ATOM   1468  O   ARG A 192      -0.741  -4.433  14.374  1.00 67.91           O  
ATOM   1469  N   TRP A 193      -1.489  -4.936  12.309  1.00 52.23           N  
ATOM   1470  CA  TRP A 193      -0.921  -6.255  12.345  1.00 52.23           C  
ATOM   1471  CB  TRP A 193      -1.318  -7.124  11.142  1.00 52.23           C  
ATOM   1472  CG  TRP A 193      -0.895  -8.566  11.284  1.00 52.23           C  
ATOM   1473  CD2 TRP A 193       0.352  -9.101  10.819  1.00 52.23           C  
ATOM   1474  CD1 TRP A 193      -1.575  -9.604  11.851  1.00 52.23           C  
ATOM   1475  NE1 TRP A 193      -0.829 -10.755  11.768  1.00 52.23           N  
ATOM   1476  CE2 TRP A 193       0.359 -10.462  11.133  1.00 52.23           C  
ATOM   1477  CE3 TRP A 193       1.402  -8.511  10.180  1.00 52.23           C  
ATOM   1478  CZ2 TRP A 193       1.423 -11.254  10.809  1.00 52.23           C  
ATOM   1479  CZ3 TRP A 193       2.475  -9.312   9.858  1.00 52.23           C  
ATOM   1480  CH2 TRP A 193       2.484 -10.657  10.166  1.00 52.23           C  
ATOM   1481  C   TRP A 193       0.570  -6.124  12.360  1.00 52.23           C  
ATOM   1482  O   TRP A 193       1.262  -6.840  13.083  1.00 52.23           O  
ATOM   1483  N   VAL A 194       1.104  -5.181  11.564  1.00 37.83           N  
ATOM   1484  CA  VAL A 194       2.524  -4.993  11.502  1.00 37.83           C  
ATOM   1485  CB  VAL A 194       2.917  -3.850  10.606  1.00 37.83           C  
ATOM   1486  CG1 VAL A 194       4.431  -3.618  10.731  1.00 37.83           C  
ATOM   1487  CG2 VAL A 194       2.465  -4.177   9.173  1.00 37.83           C  
ATOM   1488  C   VAL A 194       2.991  -4.679  12.889  1.00 37.83           C  
ATOM   1489  O   VAL A 194       3.998  -5.217  13.347  1.00 37.83           O  
ATOM   1490  N   ARG A 195       2.238  -3.827  13.609  1.00 51.76           N  
ATOM   1491  CA  ARG A 195       2.614  -3.391  14.926  1.00 51.76           C  
ATOM   1492  CB  ARG A 195       1.622  -2.356  15.489  1.00 51.76           C  
ATOM   1493  CG  ARG A 195       2.156  -1.534  16.664  1.00 51.76           C  
ATOM   1494  CD  ARG A 195       1.300  -0.299  16.967  1.00 51.76           C  
ATOM   1495  NE  ARG A 195       1.918   0.425  18.112  1.00 51.76           N  
ATOM   1496  CZ  ARG A 195       1.417   0.276  19.374  1.00 51.76           C  
ATOM   1497  NH1 ARG A 195       0.330  -0.520  19.589  1.00 51.76           N1+
ATOM   1498  NH2 ARG A 195       1.995   0.935  20.419  1.00 51.76           N  
ATOM   1499  C   ARG A 195       2.673  -4.570  15.853  1.00 51.76           C  
ATOM   1500  O   ARG A 195       3.580  -4.676  16.677  1.00 51.76           O  
ATOM   1501  N   SER A 196       1.719  -5.510  15.728  1.00 86.68           N  
ATOM   1502  CA  SER A 196       1.671  -6.624  16.634  1.00 86.68           C  
ATOM   1503  CB  SER A 196       0.594  -7.647  16.237  1.00 86.68           C  
ATOM   1504  OG  SER A 196      -0.674  -7.018  16.150  1.00 86.68           O  
ATOM   1505  C   SER A 196       2.974  -7.360  16.579  1.00 86.68           C  
ATOM   1506  O   SER A 196       3.569  -7.662  17.614  1.00 86.68           O  
ATOM   1507  N   LYS A 197       3.410  -7.735  15.362  1.00127.34           N  
ATOM   1508  CA  LYS A 197       4.626  -8.482  15.220  1.00127.34           C  
ATOM   1509  CB  LYS A 197       4.743  -9.124  13.829  1.00127.34           C  
ATOM   1510  CG  LYS A 197       3.536  -9.998  13.486  1.00127.34           C  
ATOM   1511  CD  LYS A 197       3.262 -11.099  14.512  1.00127.34           C  
ATOM   1512  CE  LYS A 197       1.916 -11.797  14.306  1.00127.34           C  
ATOM   1513  NZ  LYS A 197       1.725 -12.841  15.337  1.00127.34           N1+
ATOM   1514  C   LYS A 197       5.857  -7.640  15.432  1.00127.34           C  
ATOM   1515  O   LYS A 197       6.753  -8.006  16.190  1.00127.34           O  
ATOM   1516  N   LEU A 198       5.933  -6.511  14.699  1.00106.89           N  
ATOM   1517  CA  LEU A 198       7.061  -5.620  14.608  1.00106.89           C  
ATOM   1518  CB  LEU A 198       7.046  -4.861  13.284  1.00106.89           C  
ATOM   1519  CG  LEU A 198       7.188  -5.845  12.114  1.00106.89           C  
ATOM   1520  CD1 LEU A 198       7.178  -5.113  10.768  1.00106.89           C  
ATOM   1521  CD2 LEU A 198       8.425  -6.742  12.297  1.00106.89           C  
ATOM   1522  C   LEU A 198       7.270  -4.646  15.731  1.00106.89           C  
ATOM   1523  O   LEU A 198       8.415  -4.324  16.045  1.00106.89           O  
ATOM   1524  N   GLY A 199       6.198  -4.100  16.337  1.00 30.76           N  
ATOM   1525  CA  GLY A 199       6.414  -3.122  17.370  1.00 30.76           C  
ATOM   1526  C   GLY A 199       6.091  -1.755  16.838  1.00 30.76           C  
ATOM   1527  O   GLY A 199       5.828  -1.575  15.650  1.00 30.76           O  
ATOM   1528  N   THR A 200       6.122  -0.751  17.739  1.00 48.03           N  
ATOM   1529  CA  THR A 200       5.700   0.595  17.465  1.00 48.03           C  
ATOM   1530  CB  THR A 200       5.785   1.478  18.676  1.00 48.03           C  
ATOM   1531  OG1 THR A 200       4.990   0.946  19.725  1.00 48.03           O  
ATOM   1532  CG2 THR A 200       5.288   2.882  18.298  1.00 48.03           C  
ATOM   1533  C   THR A 200       6.513   1.250  16.389  1.00 48.03           C  
ATOM   1534  O   THR A 200       5.946   1.814  15.456  1.00 48.03           O  
ATOM   1535  N   ASP A 201       7.855   1.178  16.468  1.00 37.28           N  
ATOM   1536  CA  ASP A 201       8.681   1.931  15.562  1.00 37.28           C  
ATOM   1537  CB  ASP A 201      10.180   1.791  15.873  1.00 37.28           C  
ATOM   1538  CG  ASP A 201      10.444   2.500  17.193  1.00 37.28           C  
ATOM   1539  OD1 ASP A 201       9.509   3.171  17.707  1.00 37.28           O  
ATOM   1540  OD2 ASP A 201      11.586   2.376  17.709  1.00 37.28           O1-
ATOM   1541  C   ASP A 201       8.480   1.511  14.140  1.00 37.28           C  
ATOM   1542  O   ASP A 201       8.301   2.353  13.261  1.00 37.28           O  
ATOM   1543  N   ILE A 202       8.488   0.195  13.872  1.00 45.59           N  
ATOM   1544  CA  ILE A 202       8.370  -0.276  12.523  1.00 45.59           C  
ATOM   1545  CB  ILE A 202       8.531  -1.763  12.411  1.00 45.59           C  
ATOM   1546  CG1 ILE A 202       9.937  -2.180  12.875  1.00 45.59           C  
ATOM   1547  CG2 ILE A 202       8.224  -2.159  10.957  1.00 45.59           C  
ATOM   1548  CD1 ILE A 202      10.101  -3.685  13.086  1.00 45.59           C  
ATOM   1549  C   ILE A 202       7.029   0.094  11.958  1.00 45.59           C  
ATOM   1550  O   ILE A 202       6.934   0.531  10.812  1.00 45.59           O  
ATOM   1551  N   ALA A 203       5.951  -0.061  12.749  1.00 33.76           N  
ATOM   1552  CA  ALA A 203       4.624   0.183  12.251  1.00 33.76           C  
ATOM   1553  CB  ALA A 203       3.536  -0.096  13.302  1.00 33.76           C  
ATOM   1554  C   ALA A 203       4.484   1.614  11.834  1.00 33.76           C  
ATOM   1555  O   ALA A 203       3.899   1.910  10.792  1.00 33.76           O  
ATOM   1556  N   ALA A 204       5.011   2.540  12.655  1.00 44.12           N  
ATOM   1557  CA  ALA A 204       4.907   3.946  12.382  1.00 44.12           C  
ATOM   1558  CB  ALA A 204       5.467   4.813  13.523  1.00 44.12           C  
ATOM   1559  C   ALA A 204       5.666   4.291  11.134  1.00 44.12           C  
ATOM   1560  O   ALA A 204       5.206   5.081  10.311  1.00 44.12           O  
ATOM   1561  N   GLN A 205       6.864   3.709  10.971  1.00133.97           N  
ATOM   1562  CA  GLN A 205       7.745   4.005   9.875  1.00133.97           C  
ATOM   1563  CB  GLN A 205       9.158   3.457  10.119  1.00133.97           C  
ATOM   1564  CG  GLN A 205       9.216   1.934  10.219  1.00133.97           C  
ATOM   1565  CD  GLN A 205      10.582   1.591  10.776  1.00133.97           C  
ATOM   1566  OE1 GLN A 205      11.222   2.431  11.407  1.00133.97           O  
ATOM   1567  NE2 GLN A 205      11.045   0.334  10.545  1.00133.97           N  
ATOM   1568  C   GLN A 205       7.245   3.483   8.553  1.00133.97           C  
ATOM   1569  O   GLN A 205       7.500   4.091   7.515  1.00133.97           O  
ATOM   1570  N   LEU A 206       6.535   2.338   8.542  1.00 63.80           N  
ATOM   1571  CA  LEU A 206       6.143   1.686   7.317  1.00 63.80           C  
ATOM   1572  CB  LEU A 206       5.440   0.340   7.582  1.00 63.80           C  
ATOM   1573  CG  LEU A 206       4.987  -0.428   6.326  1.00 63.80           C  
ATOM   1574  CD1 LEU A 206       6.181  -0.874   5.471  1.00 63.80           C  
ATOM   1575  CD2 LEU A 206       4.054  -1.593   6.698  1.00 63.80           C  
ATOM   1576  C   LEU A 206       5.209   2.535   6.504  1.00 63.80           C  
ATOM   1577  O   LEU A 206       4.321   3.202   7.030  1.00 63.80           O  
ATOM   1578  N   ARG A 207       5.407   2.517   5.168  1.00165.13           N  
ATOM   1579  CA  ARG A 207       4.556   3.253   4.276  1.00165.13           C  
ATOM   1580  CB  ARG A 207       5.302   3.901   3.094  1.00165.13           C  
ATOM   1581  CG  ARG A 207       6.250   5.033   3.497  1.00165.13           C  
ATOM   1582  CD  ARG A 207       7.455   4.567   4.318  1.00165.13           C  
ATOM   1583  NE  ARG A 207       8.375   3.830   3.407  1.00165.13           N  
ATOM   1584  CZ  ARG A 207       9.335   4.501   2.703  1.00165.13           C  
ATOM   1585  NH1 ARG A 207       9.456   5.855   2.828  1.00165.13           N1+
ATOM   1586  NH2 ARG A 207      10.177   3.815   1.875  1.00165.13           N  
ATOM   1587  C   ARG A 207       3.583   2.282   3.691  1.00165.13           C  
ATOM   1588  O   ARG A 207       3.968   1.233   3.174  1.00165.13           O  
ATOM   1589  N   ILE A 208       2.279   2.608   3.801  1.00 57.04           N  
ATOM   1590  CA  ILE A 208       1.249   1.808   3.210  1.00 57.04           C  
ATOM   1591  CB  ILE A 208       0.202   1.379   4.197  1.00 57.04           C  
ATOM   1592  CG1 ILE A 208       0.858   0.590   5.343  1.00 57.04           C  
ATOM   1593  CG2 ILE A 208      -0.866   0.570   3.441  1.00 57.04           C  
ATOM   1594  CD1 ILE A 208      -0.062   0.372   6.543  1.00 57.04           C  
ATOM   1595  C   ILE A 208       0.611   2.711   2.206  1.00 57.04           C  
ATOM   1596  O   ILE A 208       0.112   3.784   2.549  1.00 57.04           O  
ATOM   1597  N   LEU A 209       0.620   2.295   0.927  1.00 56.09           N  
ATOM   1598  CA  LEU A 209       0.131   3.140  -0.121  1.00 56.09           C  
ATOM   1599  CB  LEU A 209       1.050   3.187  -1.353  1.00 56.09           C  
ATOM   1600  CG  LEU A 209       2.479   3.695  -1.068  1.00 56.09           C  
ATOM   1601  CD1 LEU A 209       3.323   3.709  -2.354  1.00 56.09           C  
ATOM   1602  CD2 LEU A 209       2.473   5.050  -0.342  1.00 56.09           C  
ATOM   1603  C   LEU A 209      -1.182   2.614  -0.597  1.00 56.09           C  
ATOM   1604  O   LEU A 209      -1.479   1.425  -0.490  1.00 56.09           O  
ATOM   1605  N   TYR A 210      -2.020   3.519  -1.131  1.00 67.67           N  
ATOM   1606  CA  TYR A 210      -3.293   3.131  -1.649  1.00 67.67           C  
ATOM   1607  CB  TYR A 210      -4.421   4.103  -1.255  1.00 67.67           C  
ATOM   1608  CG  TYR A 210      -5.661   3.726  -1.988  1.00 67.67           C  
ATOM   1609  CD1 TYR A 210      -6.460   2.695  -1.551  1.00 67.67           C  
ATOM   1610  CD2 TYR A 210      -6.028   4.421  -3.116  1.00 67.67           C  
ATOM   1611  CE1 TYR A 210      -7.604   2.358  -2.237  1.00 67.67           C  
ATOM   1612  CE2 TYR A 210      -7.170   4.090  -3.806  1.00 67.67           C  
ATOM   1613  CZ  TYR A 210      -7.960   3.055  -3.368  1.00 67.67           C  
ATOM   1614  OH  TYR A 210      -9.132   2.714  -4.076  1.00 67.67           O  
ATOM   1615  C   TYR A 210      -3.202   3.104  -3.145  1.00 67.67           C  
ATOM   1616  O   TYR A 210      -2.623   3.998  -3.763  1.00 67.67           O  
ATOM   1617  N   GLY A 211      -3.761   2.036  -3.756  1.00 50.53           N  
ATOM   1618  CA  GLY A 211      -3.783   1.887  -5.186  1.00 50.53           C  
ATOM   1619  C   GLY A 211      -5.198   1.592  -5.594  1.00 50.53           C  
ATOM   1620  O   GLY A 211      -5.957   0.999  -4.827  1.00 50.53           O  
ATOM   1621  N   GLY A 212      -5.558   1.882  -6.867  1.00 76.31           N  
ATOM   1622  CA  GLY A 212      -6.923   1.672  -7.272  1.00 76.31           C  
ATOM   1623  C   GLY A 212      -7.675   2.946  -7.547  1.00 76.31           C  
ATOM   1624  O   GLY A 212      -8.290   3.551  -6.670  1.00 76.31           O  
ATOM   1625  N   SER A 213      -7.630   3.361  -8.834  1.00 65.85           N  
ATOM   1626  CA  SER A 213      -8.353   4.480  -9.377  1.00 65.85           C  
ATOM   1627  CB  SER A 213      -9.879   4.290  -9.317  1.00 65.85           C  
ATOM   1628  OG  SER A 213     -10.259   3.156 -10.085  1.00 65.85           O  
ATOM   1629  C   SER A 213      -8.016   5.755  -8.678  1.00 65.85           C  
ATOM   1630  O   SER A 213      -8.913   6.500  -8.287  1.00 65.85           O  
ATOM   1631  N   VAL A 214      -6.710   6.037  -8.489  1.00 47.17           N  
ATOM   1632  CA  VAL A 214      -6.305   7.296  -7.927  1.00 47.17           C  
ATOM   1633  CB  VAL A 214      -4.949   7.265  -7.281  1.00 47.17           C  
ATOM   1634  CG1 VAL A 214      -4.587   8.688  -6.820  1.00 47.17           C  
ATOM   1635  CG2 VAL A 214      -4.968   6.229  -6.144  1.00 47.17           C  
ATOM   1636  C   VAL A 214      -6.236   8.285  -9.053  1.00 47.17           C  
ATOM   1637  O   VAL A 214      -5.778   7.967 -10.149  1.00 47.17           O  
ATOM   1638  N   THR A 215      -6.719   9.520  -8.804  1.00 48.04           N  
ATOM   1639  CA  THR A 215      -6.687  10.572  -9.776  1.00 48.04           C  
ATOM   1640  CB  THR A 215      -7.999  10.818 -10.464  1.00 48.04           C  
ATOM   1641  OG1 THR A 215      -8.988  11.189  -9.515  1.00 48.04           O  
ATOM   1642  CG2 THR A 215      -8.422   9.541 -11.208  1.00 48.04           C  
ATOM   1643  C   THR A 215      -6.353  11.821  -9.028  1.00 48.04           C  
ATOM   1644  O   THR A 215      -6.262  11.821  -7.801  1.00 48.04           O  
ATOM   1645  N   ALA A 216      -6.145  12.925  -9.766  1.00 36.82           N  
ATOM   1646  CA  ALA A 216      -5.859  14.190  -9.158  1.00 36.82           C  
ATOM   1647  CB  ALA A 216      -5.642  15.306 -10.193  1.00 36.82           C  
ATOM   1648  C   ALA A 216      -7.040  14.572  -8.321  1.00 36.82           C  
ATOM   1649  O   ALA A 216      -6.896  15.169  -7.256  1.00 36.82           O  
ATOM   1650  N   LYS A 217      -8.255  14.244  -8.796  1.00 87.93           N  
ATOM   1651  CA  LYS A 217      -9.464  14.633  -8.126  1.00 87.93           C  
ATOM   1652  CB  LYS A 217     -10.718  14.211  -8.915  1.00 87.93           C  
ATOM   1653  CG  LYS A 217     -10.847  14.903 -10.275  1.00 87.93           C  
ATOM   1654  CD  LYS A 217     -11.847  14.232 -11.221  1.00 87.93           C  
ATOM   1655  CE  LYS A 217     -13.293  14.278 -10.726  1.00 87.93           C  
ATOM   1656  NZ  LYS A 217     -14.184  13.610 -11.702  1.00 87.93           N1+
ATOM   1657  C   LYS A 217      -9.581  14.029  -6.746  1.00 87.93           C  
ATOM   1658  O   LYS A 217      -9.962  14.731  -5.813  1.00 87.93           O  
ATOM   1659  N   ASN A 218      -9.339  12.704  -6.604  1.00 98.08           N  
ATOM   1660  CA  ASN A 218      -9.499  11.964  -5.367  1.00 98.08           C  
ATOM   1661  CB  ASN A 218      -9.980  10.515  -5.573  1.00 98.08           C  
ATOM   1662  CG  ASN A 218      -8.885   9.681  -6.210  1.00 98.08           C  
ATOM   1663  OD1 ASN A 218      -7.794  10.165  -6.503  1.00 98.08           O  
ATOM   1664  ND2 ASN A 218      -9.188   8.376  -6.427  1.00 98.08           N  
ATOM   1665  C   ASN A 218      -8.315  11.919  -4.428  1.00 98.08           C  
ATOM   1666  O   ASN A 218      -8.494  11.656  -3.240  1.00 98.08           O  
ATOM   1667  N   ALA A 219      -7.077  12.127  -4.921  1.00 51.04           N  
ATOM   1668  CA  ALA A 219      -5.882  11.844  -4.162  1.00 51.04           C  
ATOM   1669  CB  ALA A 219      -4.595  12.137  -4.952  1.00 51.04           C  
ATOM   1670  C   ALA A 219      -5.787  12.608  -2.875  1.00 51.04           C  
ATOM   1671  O   ALA A 219      -5.380  12.051  -1.857  1.00 51.04           O  
ATOM   1672  N   ARG A 220      -6.144  13.901  -2.876  1.00131.29           N  
ATOM   1673  CA  ARG A 220      -6.003  14.714  -1.699  1.00131.29           C  
ATOM   1674  CB  ARG A 220      -6.443  16.169  -1.934  1.00131.29           C  
ATOM   1675  CG  ARG A 220      -5.492  16.970  -2.824  1.00131.29           C  
ATOM   1676  CD  ARG A 220      -4.601  17.926  -2.032  1.00131.29           C  
ATOM   1677  NE  ARG A 220      -3.909  17.117  -0.991  1.00131.29           N  
ATOM   1678  CZ  ARG A 220      -3.013  17.703  -0.145  1.00131.29           C  
ATOM   1679  NH1 ARG A 220      -2.736  19.036  -0.253  1.00131.29           N1+
ATOM   1680  NH2 ARG A 220      -2.394  16.951   0.810  1.00131.29           N  
ATOM   1681  C   ARG A 220      -6.851  14.179  -0.583  1.00131.29           C  
ATOM   1682  O   ARG A 220      -6.420  14.153   0.568  1.00131.29           O  
ATOM   1683  N   THR A 221      -8.090  13.748  -0.890  1.00 37.57           N  
ATOM   1684  CA  THR A 221      -9.004  13.275   0.114  1.00 37.57           C  
ATOM   1685  CB  THR A 221     -10.354  12.938  -0.451  1.00 37.57           C  
ATOM   1686  OG1 THR A 221     -10.908  14.071  -1.102  1.00 37.57           O  
ATOM   1687  CG2 THR A 221     -11.274  12.495   0.699  1.00 37.57           C  
ATOM   1688  C   THR A 221      -8.456  12.026   0.736  1.00 37.57           C  
ATOM   1689  O   THR A 221      -8.587  11.813   1.941  1.00 37.57           O  
ATOM   1690  N   LEU A 222      -7.864  11.144  -0.093  1.00 61.84           N  
ATOM   1691  CA  LEU A 222      -7.307   9.900   0.360  1.00 61.84           C  
ATOM   1692  CB  LEU A 222      -6.851   9.004  -0.809  1.00 61.84           C  
ATOM   1693  CG  LEU A 222      -8.006   8.459  -1.674  1.00 61.84           C  
ATOM   1694  CD1 LEU A 222      -7.478   7.577  -2.816  1.00 61.84           C  
ATOM   1695  CD2 LEU A 222      -9.040   7.710  -0.819  1.00 61.84           C  
ATOM   1696  C   LEU A 222      -6.110  10.145   1.234  1.00 61.84           C  
ATOM   1697  O   LEU A 222      -5.975   9.545   2.298  1.00 61.84           O  
ATOM   1698  N   TYR A 223      -5.234  11.081   0.831  1.00 80.96           N  
ATOM   1699  CA  TYR A 223      -3.987  11.330   1.504  1.00 80.96           C  
ATOM   1700  CB  TYR A 223      -3.123  12.395   0.802  1.00 80.96           C  
ATOM   1701  CG  TYR A 223      -1.810  12.422   1.510  1.00 80.96           C  
ATOM   1702  CD1 TYR A 223      -0.891  11.420   1.296  1.00 80.96           C  
ATOM   1703  CD2 TYR A 223      -1.491  13.446   2.372  1.00 80.96           C  
ATOM   1704  CE1 TYR A 223       0.323  11.430   1.940  1.00 80.96           C  
ATOM   1705  CE2 TYR A 223      -0.278  13.462   3.020  1.00 80.96           C  
ATOM   1706  CZ  TYR A 223       0.631  12.452   2.804  1.00 80.96           C  
ATOM   1707  OH  TYR A 223       1.875  12.468   3.467  1.00 80.96           O  
ATOM   1708  C   TYR A 223      -4.258  11.781   2.909  1.00 80.96           C  
ATOM   1709  O   TYR A 223      -3.438  11.576   3.804  1.00 80.96           O  
ATOM   1710  N   GLN A 224      -5.406  12.447   3.123  1.00 58.33           N  
ATOM   1711  CA  GLN A 224      -5.797  12.989   4.393  1.00 58.33           C  
ATOM   1712  CB  GLN A 224      -7.158  13.701   4.327  1.00 58.33           C  
ATOM   1713  CG  GLN A 224      -7.609  14.294   5.663  1.00 58.33           C  
ATOM   1714  CD  GLN A 224      -8.959  14.957   5.431  1.00 58.33           C  
ATOM   1715  OE1 GLN A 224      -9.602  15.431   6.365  1.00 58.33           O  
ATOM   1716  NE2 GLN A 224      -9.403  14.987   4.146  1.00 58.33           N  
ATOM   1717  C   GLN A 224      -5.903  11.898   5.422  1.00 58.33           C  
ATOM   1718  O   GLN A 224      -5.623  12.133   6.597  1.00 58.33           O  
ATOM   1719  N   MET A 225      -6.323  10.680   5.032  1.00 56.67           N  
ATOM   1720  CA  MET A 225      -6.494   9.637   6.008  1.00 56.67           C  
ATOM   1721  CB  MET A 225      -7.035   8.318   5.428  1.00 56.67           C  
ATOM   1722  CG  MET A 225      -8.411   8.495   4.781  1.00 56.67           C  
ATOM   1723  SD  MET A 225      -9.669   9.234   5.867  1.00 56.67           S  
ATOM   1724  CE  MET A 225      -9.931   7.752   6.880  1.00 56.67           C  
ATOM   1725  C   MET A 225      -5.185   9.375   6.704  1.00 56.67           C  
ATOM   1726  O   MET A 225      -4.109   9.571   6.144  1.00 56.67           O  
ATOM   1727  N   ARG A 226      -5.269   8.944   7.981  1.00139.64           N  
ATOM   1728  CA  ARG A 226      -4.140   8.769   8.855  1.00139.64           C  
ATOM   1729  CB  ARG A 226      -4.568   8.412  10.289  1.00139.64           C  
ATOM   1730  CG  ARG A 226      -5.526   9.430  10.916  1.00139.64           C  
ATOM   1731  CD  ARG A 226      -5.179  10.881  10.584  1.00139.64           C  
ATOM   1732  NE  ARG A 226      -3.808  11.143  11.098  1.00139.64           N  
ATOM   1733  CZ  ARG A 226      -2.908  11.799  10.311  1.00139.64           C  
ATOM   1734  NH1 ARG A 226      -3.270  12.209   9.059  1.00139.64           N1+
ATOM   1735  NH2 ARG A 226      -1.646  12.038  10.771  1.00139.64           N  
ATOM   1736  C   ARG A 226      -3.199   7.681   8.400  1.00139.64           C  
ATOM   1737  O   ARG A 226      -1.983   7.831   8.495  1.00139.64           O  
ATOM   1738  N   ASP A 227      -3.748   6.531   7.967  1.00133.74           N  
ATOM   1739  CA  ASP A 227      -3.054   5.330   7.568  1.00133.74           C  
ATOM   1740  CB  ASP A 227      -3.897   4.065   7.780  1.00133.74           C  
ATOM   1741  CG  ASP A 227      -3.880   3.814   9.279  1.00133.74           C  
ATOM   1742  OD1 ASP A 227      -2.877   3.224   9.765  1.00133.74           O  
ATOM   1743  OD2 ASP A 227      -4.861   4.209   9.960  1.00133.74           O1-
ATOM   1744  C   ASP A 227      -2.517   5.329   6.163  1.00133.74           C  
ATOM   1745  O   ASP A 227      -1.834   4.377   5.782  1.00133.74           O  
ATOM   1746  N   ILE A 228      -2.877   6.315   5.320  1.00 76.05           N  
ATOM   1747  CA  ILE A 228      -2.458   6.284   3.940  1.00 76.05           C  
ATOM   1748  CB  ILE A 228      -3.523   6.756   2.994  1.00 76.05           C  
ATOM   1749  CG1 ILE A 228      -4.750   5.835   3.081  1.00 76.05           C  
ATOM   1750  CG2 ILE A 228      -2.917   6.841   1.582  1.00 76.05           C  
ATOM   1751  CD1 ILE A 228      -5.974   6.375   2.344  1.00 76.05           C  
ATOM   1752  C   ILE A 228      -1.254   7.154   3.746  1.00 76.05           C  
ATOM   1753  O   ILE A 228      -1.250   8.325   4.124  1.00 76.05           O  
ATOM   1754  N   ASN A 229      -0.184   6.586   3.138  1.00135.03           N  
ATOM   1755  CA  ASN A 229       1.034   7.333   3.003  1.00135.03           C  
ATOM   1756  CB  ASN A 229       2.233   6.613   3.645  1.00135.03           C  
ATOM   1757  CG  ASN A 229       1.975   6.480   5.142  1.00135.03           C  
ATOM   1758  OD1 ASN A 229       1.932   5.374   5.679  1.00135.03           O  
ATOM   1759  ND2 ASN A 229       1.798   7.635   5.837  1.00135.03           N  
ATOM   1760  C   ASN A 229       1.390   7.539   1.557  1.00135.03           C  
ATOM   1761  O   ASN A 229       2.567   7.698   1.235  1.00135.03           O  
ATOM   1762  N   GLY A 230       0.404   7.598   0.641  1.00 52.87           N  
ATOM   1763  CA  GLY A 230       0.791   7.827  -0.723  1.00 52.87           C  
ATOM   1764  C   GLY A 230       0.031   6.904  -1.622  1.00 52.87           C  
ATOM   1765  O   GLY A 230      -0.932   6.263  -1.201  1.00 52.87           O  
ATOM   1766  N   PHE A 231       0.467   6.800  -2.901  1.00 94.41           N  
ATOM   1767  CA  PHE A 231      -0.340   6.035  -3.809  1.00 94.41           C  
ATOM   1768  CB  PHE A 231      -1.266   6.919  -4.666  1.00 94.41           C  
ATOM   1769  CG  PHE A 231      -2.095   7.758  -3.757  1.00 94.41           C  
ATOM   1770  CD1 PHE A 231      -3.206   7.246  -3.129  1.00 94.41           C  
ATOM   1771  CD2 PHE A 231      -1.760   9.075  -3.541  1.00 94.41           C  
ATOM   1772  CE1 PHE A 231      -3.963   8.037  -2.295  1.00 94.41           C  
ATOM   1773  CE2 PHE A 231      -2.512   9.870  -2.708  1.00 94.41           C  
ATOM   1774  CZ  PHE A 231      -3.620   9.351  -2.083  1.00 94.41           C  
ATOM   1775  C   PHE A 231       0.469   5.262  -4.808  1.00 94.41           C  
ATOM   1776  O   PHE A 231       1.632   5.555  -5.080  1.00 94.41           O  
ATOM   1777  N   LEU A 232      -0.167   4.208  -5.361  1.00 80.15           N  
ATOM   1778  CA  LEU A 232       0.380   3.488  -6.473  1.00 80.15           C  
ATOM   1779  CB  LEU A 232       0.475   1.968  -6.245  1.00 80.15           C  
ATOM   1780  CG  LEU A 232       1.087   1.204  -7.432  1.00 80.15           C  
ATOM   1781  CD1 LEU A 232       2.497   1.721  -7.763  1.00 80.15           C  
ATOM   1782  CD2 LEU A 232       1.079  -0.310  -7.182  1.00 80.15           C  
ATOM   1783  C   LEU A 232      -0.626   3.772  -7.547  1.00 80.15           C  
ATOM   1784  O   LEU A 232      -1.772   3.329  -7.449  1.00 80.15           O  
ATOM   1785  N   VAL A 233      -0.232   4.530  -8.595  1.00143.76           N  
ATOM   1786  CA  VAL A 233      -1.227   4.981  -9.532  1.00143.76           C  
ATOM   1787  CB  VAL A 233      -1.257   6.482  -9.635  1.00143.76           C  
ATOM   1788  CG1 VAL A 233      -0.193   6.969 -10.629  1.00143.76           C  
ATOM   1789  CG2 VAL A 233      -2.693   6.932  -9.914  1.00143.76           C  
ATOM   1790  C   VAL A 233      -1.024   4.375 -10.898  1.00143.76           C  
ATOM   1791  O   VAL A 233       0.084   4.370 -11.435  1.00143.76           O  
ATOM   1792  N   GLY A 234      -2.071   3.701 -11.436  1.00 95.27           N  
ATOM   1793  CA  GLY A 234      -1.929   3.134 -12.752  1.00 95.27           C  
ATOM   1794  C   GLY A 234      -2.125   4.051 -13.943  1.00 95.27           C  
ATOM   1795  O   GLY A 234      -1.172   4.560 -14.527  1.00 95.27           O  
ATOM   1796  N   GLY A 235      -3.400   4.372 -14.265  1.00 54.98           N  
ATOM   1797  CA  GLY A 235      -3.725   5.038 -15.506  1.00 54.98           C  
ATOM   1798  C   GLY A 235      -3.242   6.446 -15.509  1.00 54.98           C  
ATOM   1799  O   GLY A 235      -2.690   6.931 -16.494  1.00 54.98           O  
ATOM   1800  N   ALA A 236      -3.453   7.122 -14.370  1.00 63.23           N  
ATOM   1801  CA  ALA A 236      -3.171   8.506 -14.152  1.00 63.23           C  
ATOM   1802  CB  ALA A 236      -3.619   8.997 -12.763  1.00 63.23           C  
ATOM   1803  C   ALA A 236      -1.702   8.767 -14.263  1.00 63.23           C  
ATOM   1804  O   ALA A 236      -1.297   9.885 -14.572  1.00 63.23           O  
ATOM   1805  N   SER A 237      -0.865   7.760 -13.954  1.00 57.76           N  
ATOM   1806  CA  SER A 237       0.564   7.931 -13.923  1.00 57.76           C  
ATOM   1807  CB  SER A 237       1.315   6.673 -13.453  1.00 57.76           C  
ATOM   1808  OG  SER A 237       1.190   5.637 -14.416  1.00 57.76           O  
ATOM   1809  C   SER A 237       1.105   8.283 -15.281  1.00 57.76           C  
ATOM   1810  O   SER A 237       2.193   8.846 -15.391  1.00 57.76           O  
ATOM   1811  N   LEU A 238       0.386   7.901 -16.349  1.00104.05           N  
ATOM   1812  CA  LEU A 238       0.759   8.133 -17.718  1.00104.05           C  
ATOM   1813  CB  LEU A 238       0.047   7.204 -18.713  1.00104.05           C  
ATOM   1814  CG  LEU A 238       0.565   5.757 -18.615  1.00104.05           C  
ATOM   1815  CD1 LEU A 238      -0.150   4.830 -19.611  1.00104.05           C  
ATOM   1816  CD2 LEU A 238       2.096   5.717 -18.763  1.00104.05           C  
ATOM   1817  C   LEU A 238       0.565   9.554 -18.147  1.00104.05           C  
ATOM   1818  O   LEU A 238       1.093   9.938 -19.186  1.00104.05           O  
ATOM   1819  N   LYS A 239      -0.266  10.339 -17.434  1.00134.54           N  
ATOM   1820  CA  LYS A 239      -0.572  11.689 -17.827  1.00134.54           C  
ATOM   1821  CB  LYS A 239      -2.092  11.918 -17.846  1.00134.54           C  
ATOM   1822  CG  LYS A 239      -2.793  11.315 -16.628  1.00134.54           C  
ATOM   1823  CD  LYS A 239      -4.308  11.531 -16.622  1.00134.54           C  
ATOM   1824  CE  LYS A 239      -5.062  10.563 -17.540  1.00134.54           C  
ATOM   1825  NZ  LYS A 239      -6.520  10.809 -17.449  1.00134.54           N1+
ATOM   1826  C   LYS A 239       0.096  12.681 -16.913  1.00134.54           C  
ATOM   1827  O   LYS A 239       0.706  12.320 -15.909  1.00134.54           O  
ATOM   1828  N   PRO A 240       0.016  13.945 -17.271  1.00 80.06           N  
ATOM   1829  CA  PRO A 240       0.598  15.027 -16.521  1.00 80.06           C  
ATOM   1830  CD  PRO A 240      -0.472  14.370 -18.570  1.00 80.06           C  
ATOM   1831  CB  PRO A 240       0.431  16.278 -17.390  1.00 80.06           C  
ATOM   1832  CG  PRO A 240      -0.640  15.892 -18.427  1.00 80.06           C  
ATOM   1833  C   PRO A 240      -0.051  15.133 -15.173  1.00 80.06           C  
ATOM   1834  O   PRO A 240       0.509  15.789 -14.295  1.00 80.06           O  
ATOM   1835  N   GLU A 241      -1.212  14.477 -14.986  1.00110.84           N  
ATOM   1836  CA  GLU A 241      -1.972  14.516 -13.765  1.00110.84           C  
ATOM   1837  CB  GLU A 241      -3.230  13.636 -13.750  1.00110.84           C  
ATOM   1838  CG  GLU A 241      -4.472  14.237 -14.394  1.00110.84           C  
ATOM   1839  CD  GLU A 241      -5.633  13.370 -13.928  1.00110.84           C  
ATOM   1840  OE1 GLU A 241      -5.362  12.237 -13.449  1.00110.84           O  
ATOM   1841  OE2 GLU A 241      -6.802  13.825 -14.031  1.00110.84           O1-
ATOM   1842  C   GLU A 241      -1.156  13.975 -12.639  1.00110.84           C  
ATOM   1843  O   GLU A 241      -1.411  14.286 -11.477  1.00110.84           O  
ATOM   1844  N   PHE A 242      -0.170  13.127 -12.958  1.00 77.54           N  
ATOM   1845  CA  PHE A 242       0.617  12.441 -11.975  1.00 77.54           C  
ATOM   1846  CB  PHE A 242       1.687  11.553 -12.635  1.00 77.54           C  
ATOM   1847  CG  PHE A 242       2.425  10.786 -11.593  1.00 77.54           C  
ATOM   1848  CD1 PHE A 242       1.801   9.779 -10.894  1.00 77.54           C  
ATOM   1849  CD2 PHE A 242       3.753  11.046 -11.344  1.00 77.54           C  
ATOM   1850  CE1 PHE A 242       2.481   9.062  -9.939  1.00 77.54           C  
ATOM   1851  CE2 PHE A 242       4.439  10.331 -10.391  1.00 77.54           C  
ATOM   1852  CZ  PHE A 242       3.803   9.338  -9.685  1.00 77.54           C  
ATOM   1853  C   PHE A 242       1.282  13.441 -11.074  1.00 77.54           C  
ATOM   1854  O   PHE A 242       1.399  13.204  -9.872  1.00 77.54           O  
ATOM   1855  N   VAL A 243       1.743  14.579 -11.627  1.00 40.52           N  
ATOM   1856  CA  VAL A 243       2.409  15.591 -10.850  1.00 40.52           C  
ATOM   1857  CB  VAL A 243       2.818  16.775 -11.678  1.00 40.52           C  
ATOM   1858  CG1 VAL A 243       3.408  17.848 -10.748  1.00 40.52           C  
ATOM   1859  CG2 VAL A 243       3.784  16.300 -12.779  1.00 40.52           C  
ATOM   1860  C   VAL A 243       1.476  16.097  -9.784  1.00 40.52           C  
ATOM   1861  O   VAL A 243       1.892  16.314  -8.646  1.00 40.52           O  
ATOM   1862  N   GLU A 244       0.189  16.302 -10.133  1.00 34.23           N  
ATOM   1863  CA  GLU A 244      -0.796  16.813  -9.217  1.00 34.23           C  
ATOM   1864  CB  GLU A 244      -2.173  17.006  -9.874  1.00 34.23           C  
ATOM   1865  CG  GLU A 244      -2.203  18.125 -10.917  1.00 34.23           C  
ATOM   1866  CD  GLU A 244      -3.613  18.198 -11.487  1.00 34.23           C  
ATOM   1867  OE1 GLU A 244      -4.571  17.862 -10.740  1.00 34.23           O  
ATOM   1868  OE2 GLU A 244      -3.749  18.582 -12.677  1.00 34.23           O1-
ATOM   1869  C   GLU A 244      -0.979  15.831  -8.101  1.00 34.23           C  
ATOM   1870  O   GLU A 244      -1.172  16.211  -6.947  1.00 34.23           O  
ATOM   1871  N   ILE A 245      -0.942  14.531  -8.434  1.00 50.13           N  
ATOM   1872  CA  ILE A 245      -1.124  13.471  -7.484  1.00 50.13           C  
ATOM   1873  CB  ILE A 245      -1.165  12.131  -8.163  1.00 50.13           C  
ATOM   1874  CG1 ILE A 245      -2.346  12.097  -9.154  1.00 50.13           C  
ATOM   1875  CG2 ILE A 245      -1.231  11.034  -7.086  1.00 50.13           C  
ATOM   1876  CD1 ILE A 245      -2.309  10.930 -10.141  1.00 50.13           C  
ATOM   1877  C   ILE A 245       0.007  13.504  -6.499  1.00 50.13           C  
ATOM   1878  O   ILE A 245      -0.188  13.278  -5.305  1.00 50.13           O  
ATOM   1879  N   ILE A 246       1.235  13.772  -6.981  1.00 41.71           N  
ATOM   1880  CA  ILE A 246       2.383  13.815  -6.119  1.00 41.71           C  
ATOM   1881  CB  ILE A 246       3.661  14.065  -6.866  1.00 41.71           C  
ATOM   1882  CG1 ILE A 246       3.922  12.941  -7.885  1.00 41.71           C  
ATOM   1883  CG2 ILE A 246       4.789  14.223  -5.834  1.00 41.71           C  
ATOM   1884  CD1 ILE A 246       5.011  13.281  -8.905  1.00 41.71           C  
ATOM   1885  C   ILE A 246       2.208  14.940  -5.140  1.00 41.71           C  
ATOM   1886  O   ILE A 246       2.482  14.788  -3.954  1.00 41.71           O  
ATOM   1887  N   GLU A 247       1.720  16.102  -5.612  1.00 48.69           N  
ATOM   1888  CA  GLU A 247       1.569  17.263  -4.778  1.00 48.69           C  
ATOM   1889  CB  GLU A 247       1.083  18.505  -5.543  1.00 48.69           C  
ATOM   1890  CG  GLU A 247       2.120  19.028  -6.539  1.00 48.69           C  
ATOM   1891  CD  GLU A 247       1.602  20.328  -7.137  1.00 48.69           C  
ATOM   1892  OE1 GLU A 247       1.779  21.391  -6.485  1.00 48.69           O  
ATOM   1893  OE2 GLU A 247       1.020  20.276  -8.253  1.00 48.69           O1-
ATOM   1894  C   GLU A 247       0.586  16.967  -3.689  1.00 48.69           C  
ATOM   1895  O   GLU A 247       0.670  17.519  -2.593  1.00 48.69           O  
ATOM   1896  N   ALA A 248      -0.371  16.073  -3.979  1.00 64.89           N  
ATOM   1897  CA  ALA A 248      -1.444  15.673  -3.109  1.00 64.89           C  
ATOM   1898  CB  ALA A 248      -2.381  14.638  -3.754  1.00 64.89           C  
ATOM   1899  C   ALA A 248      -0.890  15.056  -1.857  1.00 64.89           C  
ATOM   1900  O   ALA A 248      -1.576  15.021  -0.836  1.00 64.89           O  
ATOM   1901  N   THR A 249       0.319  14.462  -1.942  1.00 80.92           N  
ATOM   1902  CA  THR A 249       0.986  13.829  -0.834  1.00 80.92           C  
ATOM   1903  CB  THR A 249       2.126  12.919  -1.205  1.00 80.92           C  
ATOM   1904  OG1 THR A 249       3.205  13.644  -1.770  1.00 80.92           O  
ATOM   1905  CG2 THR A 249       1.607  11.873  -2.205  1.00 80.92           C  
ATOM   1906  C   THR A 249       1.493  14.857   0.136  1.00 80.92           C  
ATOM   1907  O   THR A 249       1.991  14.504   1.204  1.00 80.92           O  
ATOM   1908  N   LYS A 250       1.509  16.145  -0.264  1.00102.58           N  
ATOM   1909  CA  LYS A 250       1.927  17.196   0.625  1.00102.58           C  
ATOM   1910  CB  LYS A 250       1.571  18.603   0.113  1.00102.58           C  
ATOM   1911  CG  LYS A 250       1.971  19.705   1.095  1.00102.58           C  
ATOM   1912  CD  LYS A 250       3.480  19.803   1.324  1.00102.58           C  
ATOM   1913  CE  LYS A 250       3.874  20.756   2.455  1.00102.58           C  
ATOM   1914  NZ  LYS A 250       3.696  22.159   2.024  1.00102.58           N1+
ATOM   1915  C   LYS A 250       1.245  17.015   1.977  1.00102.58           C  
ATOM   1916  O   LYS A 250      -0.011  16.937   2.008  1.00102.58           O  
ATOM   1917  OXT LYS A 250       1.980  16.946   2.999  1.00102.58           O1-
TER   
HEADER    model_1_2_chain_A
ATOM      1  N   ALA B   1      12.799 -31.398 -50.068  1.00 22.18           N  
ATOM      2  CA  ALA B   1      13.470 -30.504 -51.040  1.00 22.18           C  
ATOM      3  CB  ALA B   1      12.498 -29.421 -51.536  1.00 22.18           C  
ATOM      4  C   ALA B   1      14.665 -29.824 -50.446  1.00 22.18           C  
ATOM      5  O   ALA B   1      14.976 -30.007 -49.270  1.00 22.18           O  
ATOM      6  N   SER B   2      15.351 -28.991 -51.257  1.00 35.11           N  
ATOM      7  CA  SER B   2      16.557 -28.336 -50.831  1.00 35.11           C  
ATOM      8  CB  SER B   2      17.121 -27.357 -51.880  1.00 35.11           C  
ATOM      9  OG  SER B   2      18.312 -26.749 -51.401  1.00 35.11           O  
ATOM     10  C   SER B   2      16.242 -27.555 -49.598  1.00 35.11           C  
ATOM     11  O   SER B   2      15.124 -27.079 -49.420  1.00 35.11           O  
ATOM     12  N   LYS B   3      17.247 -27.410 -48.712  1.00112.96           N  
ATOM     13  CA  LYS B   3      17.088 -26.775 -47.434  1.00112.96           C  
ATOM     14  CB  LYS B   3      18.303 -27.014 -46.518  1.00112.96           C  
ATOM     15  CG  LYS B   3      18.056 -26.724 -45.037  1.00112.96           C  
ATOM     16  CD  LYS B   3      19.148 -27.305 -44.138  1.00112.96           C  
ATOM     17  CE  LYS B   3      19.354 -28.807 -44.344  1.00112.96           C  
ATOM     18  NZ  LYS B   3      20.502 -29.281 -43.537  1.00112.96           N1+
ATOM     19  C   LYS B   3      16.926 -25.297 -47.611  1.00112.96           C  
ATOM     20  O   LYS B   3      17.616 -24.654 -48.399  1.00112.96           O  
ATOM     21  N   PRO B   4      16.006 -24.753 -46.863  1.00 80.81           N  
ATOM     22  CA  PRO B   4      15.742 -23.341 -46.881  1.00 80.81           C  
ATOM     23  CD  PRO B   4      14.865 -25.516 -46.385  1.00 80.81           C  
ATOM     24  CB  PRO B   4      14.329 -23.165 -46.320  1.00 80.81           C  
ATOM     25  CG  PRO B   4      14.026 -24.493 -45.606  1.00 80.81           C  
ATOM     26  C   PRO B   4      16.786 -22.643 -46.067  1.00 80.81           C  
ATOM     27  O   PRO B   4      17.623 -23.314 -45.468  1.00 80.81           O  
ATOM     28  N   GLN B   5      16.756 -21.296 -46.031  1.00 60.49           N  
ATOM     29  CA  GLN B   5      17.738 -20.532 -45.314  1.00 60.49           C  
ATOM     30  CB  GLN B   5      17.420 -19.029 -45.287  1.00 60.49           C  
ATOM     31  CG  GLN B   5      18.453 -18.197 -44.530  1.00 60.49           C  
ATOM     32  CD  GLN B   5      17.858 -16.816 -44.317  1.00 60.49           C  
ATOM     33  OE1 GLN B   5      16.651 -16.667 -44.132  1.00 60.49           O  
ATOM     34  NE2 GLN B   5      18.729 -15.773 -44.337  1.00 60.49           N  
ATOM     35  C   GLN B   5      17.760 -20.988 -43.884  1.00 60.49           C  
ATOM     36  O   GLN B   5      16.725 -21.164 -43.243  1.00 60.49           O  
ATOM     37  N   PRO B   6      18.955 -21.187 -43.385  1.00163.82           N  
ATOM     38  CA  PRO B   6      19.133 -21.626 -42.023  1.00163.82           C  
ATOM     39  CD  PRO B   6      20.024 -21.662 -44.249  1.00163.82           C  
ATOM     40  CB  PRO B   6      20.551 -22.189 -41.941  1.00163.82           C  
ATOM     41  CG  PRO B   6      20.874 -22.606 -43.385  1.00163.82           C  
ATOM     42  C   PRO B   6      18.945 -20.512 -41.039  1.00163.82           C  
ATOM     43  O   PRO B   6      19.085 -19.349 -41.417  1.00163.82           O  
ATOM     44  N   ILE B   7      18.628 -20.851 -39.772  1.00118.69           N  
ATOM     45  CA  ILE B   7      18.475 -19.864 -38.739  1.00118.69           C  
ATOM     46  CB  ILE B   7      17.107 -19.856 -38.119  1.00118.69           C  
ATOM     47  CG1 ILE B   7      15.985 -19.561 -39.130  1.00118.69           C  
ATOM     48  CG2 ILE B   7      17.161 -18.861 -36.946  1.00118.69           C  
ATOM     49  CD1 ILE B   7      15.952 -18.128 -39.648  1.00118.69           C  
ATOM     50  C   ILE B   7      19.357 -20.253 -37.590  1.00118.69           C  
ATOM     51  O   ILE B   7      19.320 -21.396 -37.134  1.00118.69           O  
ATOM     52  N   ALA B   8      20.186 -19.314 -37.089  1.00 54.83           N  
ATOM     53  CA  ALA B   8      20.921 -19.590 -35.884  1.00 54.83           C  
ATOM     54  CB  ALA B   8      22.432 -19.324 -36.009  1.00 54.83           C  
ATOM     55  C   ALA B   8      20.375 -18.632 -34.863  1.00 54.83           C  
ATOM     56  O   ALA B   8      20.599 -17.426 -34.956  1.00 54.83           O  
ATOM     57  N   ALA B   9      19.669 -19.141 -33.834  1.00 40.25           N  
ATOM     58  CA  ALA B   9      19.059 -18.250 -32.883  1.00 40.25           C  
ATOM     59  CB  ALA B   9      17.550 -18.487 -32.704  1.00 40.25           C  
ATOM     60  C   ALA B   9      19.687 -18.434 -31.540  1.00 40.25           C  
ATOM     61  O   ALA B   9      19.979 -19.552 -31.120  1.00 40.25           O  
ATOM     62  N   ALA B  10      19.908 -17.310 -30.827  1.00 46.35           N  
ATOM     63  CA  ALA B  10      20.475 -17.379 -29.512  1.00 46.35           C  
ATOM     64  CB  ALA B  10      21.658 -16.417 -29.301  1.00 46.35           C  
ATOM     65  C   ALA B  10      19.415 -17.012 -28.521  1.00 46.35           C  
ATOM     66  O   ALA B  10      18.722 -16.006 -28.671  1.00 46.35           O  
ATOM     67  N   ASN B  11      19.243 -17.852 -27.480  1.00 61.27           N  
ATOM     68  CA  ASN B  11      18.335 -17.518 -26.423  1.00 61.27           C  
ATOM     69  CB  ASN B  11      17.447 -18.686 -25.949  1.00 61.27           C  
ATOM     70  CG  ASN B  11      16.446 -18.159 -24.923  1.00 61.27           C  
ATOM     71  OD1 ASN B  11      16.559 -17.031 -24.446  1.00 61.27           O  
ATOM     72  ND2 ASN B  11      15.450 -19.007 -24.550  1.00 61.27           N  
ATOM     73  C   ASN B  11      19.210 -17.128 -25.281  1.00 61.27           C  
ATOM     74  O   ASN B  11      19.814 -17.965 -24.614  1.00 61.27           O  
ATOM     75  N   TRP B  12      19.302 -15.817 -25.035  1.00135.49           N  
ATOM     76  CA  TRP B  12      20.140 -15.290 -24.006  1.00135.49           C  
ATOM     77  CB  TRP B  12      20.508 -13.812 -24.224  1.00135.49           C  
ATOM     78  CG  TRP B  12      21.547 -13.707 -25.325  1.00135.49           C  
ATOM     79  CD2 TRP B  12      21.942 -12.510 -26.016  1.00135.49           C  
ATOM     80  CD1 TRP B  12      22.287 -14.719 -25.864  1.00135.49           C  
ATOM     81  NE1 TRP B  12      23.114 -14.233 -26.846  1.00135.49           N  
ATOM     82  CE2 TRP B  12      22.911 -12.873 -26.950  1.00135.49           C  
ATOM     83  CE3 TRP B  12      21.529 -11.217 -25.889  1.00135.49           C  
ATOM     84  CZ2 TRP B  12      23.485 -11.945 -27.775  1.00135.49           C  
ATOM     85  CZ3 TRP B  12      22.113 -10.282 -26.717  1.00135.49           C  
ATOM     86  CH2 TRP B  12      23.071 -10.638 -27.643  1.00135.49           C  
ATOM     87  C   TRP B  12      19.563 -15.570 -22.652  1.00135.49           C  
ATOM     88  O   TRP B  12      20.190 -15.245 -21.645  1.00135.49           O  
ATOM     89  N   LYS B  13      18.312 -16.086 -22.595  1.00130.15           N  
ATOM     90  CA  LYS B  13      17.683 -16.396 -21.337  1.00130.15           C  
ATOM     91  CB  LYS B  13      18.347 -17.523 -20.526  1.00130.15           C  
ATOM     92  CG  LYS B  13      17.931 -18.928 -20.965  1.00130.15           C  
ATOM     93  CD  LYS B  13      18.628 -20.038 -20.178  1.00130.15           C  
ATOM     94  CE  LYS B  13      17.913 -21.388 -20.273  1.00130.15           C  
ATOM     95  NZ  LYS B  13      18.505 -22.345 -19.312  1.00130.15           N1+
ATOM     96  C   LYS B  13      17.715 -15.152 -20.522  1.00130.15           C  
ATOM     97  O   LYS B  13      17.705 -14.049 -21.069  1.00130.15           O  
ATOM     98  N   CYS B  14      17.710 -15.283 -19.185  1.00119.67           N  
ATOM     99  CA  CYS B  14      17.846 -14.087 -18.410  1.00119.67           C  
ATOM    100  CB  CYS B  14      16.782 -13.925 -17.306  1.00119.67           C  
ATOM    101  SG  CYS B  14      16.711 -15.307 -16.130  1.00119.67           S  
ATOM    102  C   CYS B  14      19.207 -14.106 -17.789  1.00119.67           C  
ATOM    103  O   CYS B  14      19.378 -14.373 -16.600  1.00119.67           O  
ATOM    104  N   ASN B  15      20.229 -13.804 -18.607  1.00 81.43           N  
ATOM    105  CA  ASN B  15      21.581 -13.753 -18.148  1.00 81.43           C  
ATOM    106  CB  ASN B  15      22.413 -14.973 -18.569  1.00 81.43           C  
ATOM    107  CG  ASN B  15      21.832 -16.184 -17.864  1.00 81.43           C  
ATOM    108  OD1 ASN B  15      21.302 -17.092 -18.504  1.00 81.43           O  
ATOM    109  ND2 ASN B  15      21.923 -16.199 -16.507  1.00 81.43           N  
ATOM    110  C   ASN B  15      22.154 -12.575 -18.852  1.00 81.43           C  
ATOM    111  O   ASN B  15      21.429 -11.816 -19.489  1.00 81.43           O  
ATOM    112  N   GLY B  16      23.470 -12.357 -18.719  1.00 32.73           N  
ATOM    113  CA  GLY B  16      24.046 -11.262 -19.428  1.00 32.73           C  
ATOM    114  C   GLY B  16      23.900 -10.053 -18.574  1.00 32.73           C  
ATOM    115  O   GLY B  16      22.986  -9.949 -17.757  1.00 32.73           O  
ATOM    116  N   SER B  17      24.828  -9.109 -18.779  1.00 93.70           N  
ATOM    117  CA  SER B  17      24.903  -7.848 -18.118  1.00 93.70           C  
ATOM    118  CB  SER B  17      25.791  -7.893 -16.864  1.00 93.70           C  
ATOM    119  OG  SER B  17      25.957  -6.593 -16.320  1.00 93.70           O  
ATOM    120  C   SER B  17      25.601  -7.005 -19.127  1.00 93.70           C  
ATOM    121  O   SER B  17      26.103  -7.543 -20.112  1.00 93.70           O  
ATOM    122  N   GLU B  18      25.658  -5.678 -18.924  1.00 80.91           N  
ATOM    123  CA  GLU B  18      26.328  -4.853 -19.889  1.00 80.91           C  
ATOM    124  CB  GLU B  18      26.394  -3.374 -19.466  1.00 80.91           C  
ATOM    125  CG  GLU B  18      27.370  -2.526 -20.289  0.40 80.91           C  
ATOM    126  CD  GLU B  18      26.743  -2.096 -21.605  0.40 80.91           C  
ATOM    127  OE1 GLU B  18      25.511  -2.284 -21.785  0.40 80.91           O  
ATOM    128  OE2 GLU B  18      27.505  -1.556 -22.451  0.40 80.91           O1-
ATOM    129  C   GLU B  18      27.733  -5.352 -19.980  1.00 80.91           C  
ATOM    130  O   GLU B  18      28.302  -5.476 -21.062  1.00 80.91           O  
ATOM    131  N   SER B  19      28.303  -5.709 -18.821  1.00 88.54           N  
ATOM    132  CA  SER B  19      29.652  -6.171 -18.774  1.00 88.54           C  
ATOM    133  CB  SER B  19      30.058  -6.594 -17.354  1.00 88.54           C  
ATOM    134  OG  SER B  19      31.402  -7.047 -17.353  1.00 88.54           O  
ATOM    135  C   SER B  19      29.816  -7.358 -19.678  1.00 88.54           C  
ATOM    136  O   SER B  19      30.730  -7.376 -20.500  1.00 88.54           O  
ATOM    137  N   LEU B  20      28.957  -8.389 -19.529  1.00111.70           N  
ATOM    138  CA  LEU B  20      29.072  -9.605 -20.296  1.00111.70           C  
ATOM    139  CB  LEU B  20      28.190 -10.722 -19.687  1.00111.70           C  
ATOM    140  CG  LEU B  20      28.378 -12.167 -20.218  1.00111.70           C  
ATOM    141  CD1 LEU B  20      27.467 -13.139 -19.448  1.00111.70           C  
ATOM    142  CD2 LEU B  20      28.159 -12.292 -21.734  1.00111.70           C  
ATOM    143  C   LEU B  20      28.702  -9.404 -21.748  1.00111.70           C  
ATOM    144  O   LEU B  20      29.430  -9.834 -22.644  1.00111.70           O  
ATOM    145  N   LEU B  21      27.564  -8.728 -22.018  1.00 71.72           N  
ATOM    146  CA  LEU B  21      26.995  -8.631 -23.342  1.00 71.72           C  
ATOM    147  CB  LEU B  21      25.569  -8.054 -23.365  1.00 71.72           C  
ATOM    148  CG  LEU B  21      24.516  -8.975 -22.719  1.00 71.72           C  
ATOM    149  CD1 LEU B  21      23.097  -8.417 -22.909  1.00 71.72           C  
ATOM    150  CD2 LEU B  21      24.650 -10.425 -23.217  1.00 71.72           C  
ATOM    151  C   LEU B  21      27.812  -7.825 -24.307  1.00 71.72           C  
ATOM    152  O   LEU B  21      27.853  -8.155 -25.491  1.00 71.72           O  
ATOM    153  N   VAL B  22      28.460  -6.739 -23.849  1.00 52.47           N  
ATOM    154  CA  VAL B  22      29.155  -5.858 -24.749  1.00 52.47           C  
ATOM    155  CB  VAL B  22      29.755  -4.677 -24.041  1.00 52.47           C  
ATOM    156  CG1 VAL B  22      30.550  -3.841 -25.058  1.00 52.47           C  
ATOM    157  CG2 VAL B  22      28.621  -3.901 -23.348  1.00 52.47           C  
ATOM    158  C   VAL B  22      30.250  -6.570 -25.490  1.00 52.47           C  
ATOM    159  O   VAL B  22      30.340  -6.421 -26.708  1.00 52.47           O  
ATOM    160  N   PRO B  23      31.106  -7.321 -24.843  1.00145.13           N  
ATOM    161  CA  PRO B  23      32.145  -8.024 -25.550  1.00145.13           C  
ATOM    162  CD  PRO B  23      31.439  -7.119 -23.447  1.00145.13           C  
ATOM    163  CB  PRO B  23      33.135  -8.506 -24.488  1.00145.13           C  
ATOM    164  CG  PRO B  23      32.421  -8.264 -23.145  1.00145.13           C  
ATOM    165  C   PRO B  23      31.579  -9.103 -26.419  1.00145.13           C  
ATOM    166  O   PRO B  23      32.179  -9.421 -27.445  1.00145.13           O  
ATOM    167  N   LEU B  24      30.440  -9.695 -26.013  1.00 45.73           N  
ATOM    168  CA  LEU B  24      29.796 -10.731 -26.766  1.00 45.73           C  
ATOM    169  CB  LEU B  24      28.577 -11.322 -26.032  1.00 45.73           C  
ATOM    170  CG  LEU B  24      27.852 -12.438 -26.809  1.00 45.73           C  
ATOM    171  CD1 LEU B  24      28.757 -13.664 -27.001  1.00 45.73           C  
ATOM    172  CD2 LEU B  24      26.503 -12.791 -26.154  1.00 45.73           C  
ATOM    173  C   LEU B  24      29.292 -10.132 -28.042  1.00 45.73           C  
ATOM    174  O   LEU B  24      29.437 -10.717 -29.115  1.00 45.73           O  
ATOM    175  N   ILE B  25      28.684  -8.933 -27.960  1.00 47.83           N  
ATOM    176  CA  ILE B  25      28.146  -8.317 -29.133  1.00 47.83           C  
ATOM    177  CB  ILE B  25      27.385  -7.054 -28.847  1.00 47.83           C  
ATOM    178  CG1 ILE B  25      26.122  -7.375 -28.022  1.00 47.83           C  
ATOM    179  CG2 ILE B  25      27.081  -6.370 -30.189  1.00 47.83           C  
ATOM    180  CD1 ILE B  25      25.424  -6.140 -27.455  1.00 47.83           C  
ATOM    181  C   ILE B  25      29.271  -8.012 -30.075  1.00 47.83           C  
ATOM    182  O   ILE B  25      29.163  -8.258 -31.276  1.00 47.83           O  
ATOM    183  N   GLU B  26      30.403  -7.502 -29.555  1.00 46.49           N  
ATOM    184  CA  GLU B  26      31.508  -7.133 -30.393  1.00 46.49           C  
ATOM    185  CB  GLU B  26      32.657  -6.462 -29.626  1.00 46.49           C  
ATOM    186  CG  GLU B  26      32.254  -5.097 -29.062  1.00 46.49           C  
ATOM    187  CD  GLU B  26      33.464  -4.482 -28.375  1.00 46.49           C  
ATOM    188  OE1 GLU B  26      34.595  -4.987 -28.607  1.00 46.49           O  
ATOM    189  OE2 GLU B  26      33.274  -3.500 -27.610  1.00 46.49           O1-
ATOM    190  C   GLU B  26      32.044  -8.327 -31.128  1.00 46.49           C  
ATOM    191  O   GLU B  26      32.435  -8.209 -32.289  1.00 46.49           O  
ATOM    192  N   THR B  27      32.088  -9.510 -30.482  1.00107.82           N  
ATOM    193  CA  THR B  27      32.624 -10.680 -31.129  1.00107.82           C  
ATOM    194  CB  THR B  27      32.677 -11.889 -30.237  1.00107.82           C  
ATOM    195  OG1 THR B  27      31.371 -12.278 -29.833  1.00107.82           O  
ATOM    196  CG2 THR B  27      33.533 -11.557 -29.006  1.00107.82           C  
ATOM    197  C   THR B  27      31.781 -11.029 -32.320  1.00107.82           C  
ATOM    198  O   THR B  27      32.303 -11.318 -33.396  1.00107.82           O  
ATOM    199  N   LEU B  28      30.445 -11.001 -32.158  1.00 47.63           N  
ATOM    200  CA  LEU B  28      29.549 -11.339 -33.228  1.00 47.63           C  
ATOM    201  CB  LEU B  28      28.079 -11.408 -32.780  1.00 47.63           C  
ATOM    202  CG  LEU B  28      27.830 -12.541 -31.764  1.00 47.63           C  
ATOM    203  CD1 LEU B  28      26.358 -12.602 -31.326  1.00 47.63           C  
ATOM    204  CD2 LEU B  28      28.353 -13.889 -32.294  1.00 47.63           C  
ATOM    205  C   LEU B  28      29.673 -10.308 -34.307  1.00 47.63           C  
ATOM    206  O   LEU B  28      29.612 -10.628 -35.493  1.00 47.63           O  
ATOM    207  N   ASN B  29      29.847  -9.028 -33.923  1.00 51.08           N  
ATOM    208  CA  ASN B  29      29.951  -7.973 -34.893  1.00 51.08           C  
ATOM    209  CB  ASN B  29      30.048  -6.577 -34.253  1.00 51.08           C  
ATOM    210  CG  ASN B  29      28.681  -6.228 -33.681  1.00 51.08           C  
ATOM    211  OD1 ASN B  29      28.553  -5.338 -32.840  1.00 51.08           O  
ATOM    212  ND2 ASN B  29      27.626  -6.949 -34.150  1.00 51.08           N  
ATOM    213  C   ASN B  29      31.177  -8.182 -35.730  1.00 51.08           C  
ATOM    214  O   ASN B  29      31.164  -7.952 -36.938  1.00 51.08           O  
ATOM    215  N   ALA B  30      32.278  -8.618 -35.095  1.00 33.14           N  
ATOM    216  CA  ALA B  30      33.534  -8.819 -35.763  1.00 33.14           C  
ATOM    217  CB  ALA B  30      34.662  -9.216 -34.795  1.00 33.14           C  
ATOM    218  C   ALA B  30      33.410  -9.911 -36.783  1.00 33.14           C  
ATOM    219  O   ALA B  30      34.031  -9.842 -37.843  1.00 33.14           O  
ATOM    220  N   ALA B  31      32.616 -10.956 -36.476  1.00 32.83           N  
ATOM    221  CA  ALA B  31      32.518 -12.111 -37.324  1.00 32.83           C  
ATOM    222  CB  ALA B  31      31.737 -13.272 -36.684  1.00 32.83           C  
ATOM    223  C   ALA B  31      31.842 -11.782 -38.616  1.00 32.83           C  
ATOM    224  O   ALA B  31      30.959 -10.928 -38.683  1.00 32.83           O  
ATOM    225  N   THR B  32      32.273 -12.480 -39.689  1.00 38.88           N  
ATOM    226  CA  THR B  32      31.709 -12.318 -40.998  1.00 38.88           C  
ATOM    227  CB  THR B  32      32.731 -11.891 -42.014  1.00 38.88           C  
ATOM    228  OG1 THR B  32      33.327 -10.663 -41.623  1.00 38.88           O  
ATOM    229  CG2 THR B  32      32.050 -11.737 -43.383  1.00 38.88           C  
ATOM    230  C   THR B  32      31.194 -13.657 -41.429  1.00 38.88           C  
ATOM    231  O   THR B  32      31.901 -14.660 -41.334  1.00 38.88           O  
ATOM    232  N   PHE B  33      29.932 -13.711 -41.904  1.00 67.67           N  
ATOM    233  CA  PHE B  33      29.388 -14.964 -42.344  1.00 67.67           C  
ATOM    234  CB  PHE B  33      28.064 -15.312 -41.643  1.00 67.67           C  
ATOM    235  CG  PHE B  33      28.362 -15.338 -40.181  1.00 67.67           C  
ATOM    236  CD1 PHE B  33      29.090 -16.367 -39.629  1.00 67.67           C  
ATOM    237  CD2 PHE B  33      27.903 -14.331 -39.359  1.00 67.67           C  
ATOM    238  CE1 PHE B  33      29.358 -16.385 -38.281  1.00 67.67           C  
ATOM    239  CE2 PHE B  33      28.170 -14.345 -38.011  1.00 67.67           C  
ATOM    240  CZ  PHE B  33      28.902 -15.374 -37.469  1.00 67.67           C  
ATOM    241  C   PHE B  33      29.124 -14.817 -43.809  1.00 67.67           C  
ATOM    242  O   PHE B  33      28.343 -13.969 -44.233  1.00 67.67           O  
ATOM    243  N   ASP B  34      29.803 -15.649 -44.618  1.00 55.36           N  
ATOM    244  CA  ASP B  34      29.747 -15.611 -46.050  1.00 55.36           C  
ATOM    245  CB  ASP B  34      30.847 -16.471 -46.688  1.00 55.36           C  
ATOM    246  CG  ASP B  34      32.179 -15.840 -46.314  1.00 55.36           C  
ATOM    247  OD1 ASP B  34      32.348 -14.614 -46.549  1.00 55.36           O  
ATOM    248  OD2 ASP B  34      33.044 -16.577 -45.772  1.00 55.36           O1-
ATOM    249  C   ASP B  34      28.434 -16.109 -46.563  1.00 55.36           C  
ATOM    250  O   ASP B  34      27.968 -15.659 -47.610  1.00 55.36           O  
ATOM    251  N   HIS B  35      27.806 -17.059 -45.843  1.00 63.33           N  
ATOM    252  CA  HIS B  35      26.649 -17.723 -46.376  1.00 63.33           C  
ATOM    253  ND1 HIS B  35      27.356 -19.233 -43.566  1.00 63.33           N  
ATOM    254  CG  HIS B  35      26.366 -19.400 -44.508  1.00 63.33           C  
ATOM    255  CB  HIS B  35      26.567 -19.206 -45.982  1.00 63.33           C  
ATOM    256  NE2 HIS B  35      25.520 -19.820 -42.459  1.00 63.33           N  
ATOM    257  CD2 HIS B  35      25.250 -19.759 -43.815  1.00 63.33           C  
ATOM    258  CE1 HIS B  35      26.797 -19.497 -42.358  1.00 63.33           C  
ATOM    259  C   HIS B  35      25.375 -17.081 -45.929  1.00 63.33           C  
ATOM    260  O   HIS B  35      25.346 -16.234 -45.038  1.00 63.33           O  
ATOM    261  N   ASP B  36      24.269 -17.483 -46.591  1.00 59.96           N  
ATOM    262  CA  ASP B  36      22.979 -16.943 -46.288  1.00 59.96           C  
ATOM    263  CB  ASP B  36      21.942 -17.143 -47.407  1.00 59.96           C  
ATOM    264  CG  ASP B  36      20.739 -16.265 -47.087  1.00 59.96           C  
ATOM    265  OD1 ASP B  36      20.873 -15.392 -46.190  1.00 59.96           O  
ATOM    266  OD2 ASP B  36      19.669 -16.456 -47.727  1.00 59.96           O1-
ATOM    267  C   ASP B  36      22.465 -17.634 -45.066  1.00 59.96           C  
ATOM    268  O   ASP B  36      22.129 -18.817 -45.092  1.00 59.96           O  
ATOM    269  N   VAL B  37      22.420 -16.894 -43.945  1.00110.39           N  
ATOM    270  CA  VAL B  37      21.925 -17.416 -42.710  1.00110.39           C  
ATOM    271  CB  VAL B  37      23.020 -17.952 -41.832  1.00110.39           C  
ATOM    272  CG1 VAL B  37      24.021 -16.817 -41.548  1.00110.39           C  
ATOM    273  CG2 VAL B  37      22.392 -18.572 -40.571  1.00110.39           C  
ATOM    274  C   VAL B  37      21.246 -16.290 -41.988  1.00110.39           C  
ATOM    275  O   VAL B  37      21.659 -15.134 -42.065  1.00110.39           O  
ATOM    276  N   GLN B  38      20.154 -16.616 -41.273  1.00 67.41           N  
ATOM    277  CA  GLN B  38      19.447 -15.636 -40.504  1.00 67.41           C  
ATOM    278  CB  GLN B  38      17.921 -15.809 -40.593  1.00 67.41           C  
ATOM    279  CG  GLN B  38      17.123 -14.923 -39.634  1.00 67.41           C  
ATOM    280  CD  GLN B  38      16.959 -13.538 -40.239  1.00 67.41           C  
ATOM    281  OE1 GLN B  38      16.364 -13.375 -41.304  1.00 67.41           O  
ATOM    282  NE2 GLN B  38      17.488 -12.506 -39.530  1.00 67.41           N  
ATOM    283  C   GLN B  38      19.817 -15.874 -39.079  1.00 67.41           C  
ATOM    284  O   GLN B  38      19.440 -16.886 -38.489  1.00 67.41           O  
ATOM    285  N   CYS B  39      20.586 -14.938 -38.494  1.00 47.92           N  
ATOM    286  CA  CYS B  39      20.957 -15.066 -37.118  1.00 47.92           C  
ATOM    287  CB  CYS B  39      22.363 -14.522 -36.814  1.00 47.92           C  
ATOM    288  SG  CYS B  39      23.642 -15.444 -37.723  1.00 47.92           S  
ATOM    289  C   CYS B  39      19.963 -14.284 -36.311  1.00 47.92           C  
ATOM    290  O   CYS B  39      19.472 -13.246 -36.751  1.00 47.92           O  
ATOM    291  N   VAL B  40      19.610 -14.791 -35.110  1.00 52.59           N  
ATOM    292  CA  VAL B  40      18.676 -14.092 -34.270  1.00 52.59           C  
ATOM    293  CB  VAL B  40      17.298 -14.696 -34.282  1.00 52.59           C  
ATOM    294  CG1 VAL B  40      16.428 -13.958 -33.249  1.00 52.59           C  
ATOM    295  CG2 VAL B  40      16.745 -14.631 -35.719  1.00 52.59           C  
ATOM    296  C   VAL B  40      19.163 -14.143 -32.853  1.00 52.59           C  
ATOM    297  O   VAL B  40      19.561 -15.196 -32.356  1.00 52.59           O  
ATOM    298  N   VAL B  41      19.137 -12.987 -32.158  1.00 57.27           N  
ATOM    299  CA  VAL B  41      19.532 -12.978 -30.779  1.00 57.27           C  
ATOM    300  CB  VAL B  41      20.698 -12.077 -30.480  1.00 57.27           C  
ATOM    301  CG1 VAL B  41      21.950 -12.638 -31.178  1.00 57.27           C  
ATOM    302  CG2 VAL B  41      20.345 -10.641 -30.907  1.00 57.27           C  
ATOM    303  C   VAL B  41      18.368 -12.512 -29.957  1.00 57.27           C  
ATOM    304  O   VAL B  41      17.720 -11.519 -30.292  1.00 57.27           O  
ATOM    305  N   ALA B  42      18.056 -13.238 -28.857  1.00 63.41           N  
ATOM    306  CA  ALA B  42      16.968 -12.812 -28.016  1.00 63.41           C  
ATOM    307  CB  ALA B  42      15.925 -13.916 -27.769  1.00 63.41           C  
ATOM    308  C   ALA B  42      17.515 -12.410 -26.670  1.00 63.41           C  
ATOM    309  O   ALA B  42      17.765 -13.241 -25.799  1.00 63.41           O  
ATOM    310  N   PRO B  43      17.676 -11.130 -26.473  1.00121.06           N  
ATOM    311  CA  PRO B  43      18.154 -10.653 -25.201  1.00121.06           C  
ATOM    312  CD  PRO B  43      18.155 -10.305 -27.572  1.00121.06           C  
ATOM    313  CB  PRO B  43      18.796  -9.292 -25.469  1.00121.06           C  
ATOM    314  CG  PRO B  43      19.183  -9.346 -26.956  1.00121.06           C  
ATOM    315  C   PRO B  43      16.999 -10.525 -24.261  1.00121.06           C  
ATOM    316  O   PRO B  43      15.852 -10.565 -24.705  1.00121.06           O  
ATOM    317  N   THR B  44      17.280 -10.347 -22.958  1.00128.14           N  
ATOM    318  CA  THR B  44      16.207 -10.109 -22.039  1.00128.14           C  
ATOM    319  CB  THR B  44      16.657  -9.850 -20.632  1.00128.14           C  
ATOM    320  OG1 THR B  44      17.501 -10.891 -20.183  1.00128.14           O  
ATOM    321  CG2 THR B  44      15.424  -9.781 -19.718  1.00128.14           C  
ATOM    322  C   THR B  44      15.621  -8.812 -22.495  1.00128.14           C  
ATOM    323  O   THR B  44      16.239  -8.081 -23.265  1.00128.14           O  
ATOM    324  N   PHE B  45      14.413  -8.484 -22.014  1.00 63.85           N  
ATOM    325  CA  PHE B  45      13.760  -7.278 -22.430  1.00 63.85           C  
ATOM    326  CB  PHE B  45      12.365  -7.096 -21.807  1.00 63.85           C  
ATOM    327  CG  PHE B  45      11.495  -8.175 -22.355  1.00 63.85           C  
ATOM    328  CD1 PHE B  45      11.084  -8.139 -23.668  1.00 63.85           C  
ATOM    329  CD2 PHE B  45      11.071  -9.212 -21.553  1.00 63.85           C  
ATOM    330  CE1 PHE B  45      10.280  -9.129 -24.180  1.00 63.85           C  
ATOM    331  CE2 PHE B  45      10.265 -10.206 -22.058  1.00 63.85           C  
ATOM    332  CZ  PHE B  45       9.872 -10.165 -23.374  1.00 63.85           C  
ATOM    333  C   PHE B  45      14.604  -6.102 -22.046  1.00 63.85           C  
ATOM    334  O   PHE B  45      14.700  -5.135 -22.798  1.00 63.85           O  
ATOM    335  N   LEU B  46      15.237  -6.145 -20.861  1.00 58.11           N  
ATOM    336  CA  LEU B  46      16.016  -5.036 -20.373  1.00 58.11           C  
ATOM    337  CB  LEU B  46      16.569  -5.303 -18.962  1.00 58.11           C  
ATOM    338  CG  LEU B  46      17.374  -4.128 -18.379  1.00 58.11           C  
ATOM    339  CD1 LEU B  46      16.482  -2.894 -18.167  1.00 58.11           C  
ATOM    340  CD2 LEU B  46      18.128  -4.544 -17.105  1.00 58.11           C  
ATOM    341  C   LEU B  46      17.190  -4.780 -21.279  1.00 58.11           C  
ATOM    342  O   LEU B  46      17.569  -3.634 -21.509  1.00 58.11           O  
ATOM    343  N   HIS B  47      17.815  -5.860 -21.781  1.00 94.07           N  
ATOM    344  CA  HIS B  47      19.006  -5.870 -22.591  1.00 94.07           C  
ATOM    345  ND1 HIS B  47      20.151  -9.036 -20.871  1.00 94.07           N  
ATOM    346  CG  HIS B  47      20.033  -7.717 -21.245  1.00 94.07           C  
ATOM    347  CB  HIS B  47      19.653  -7.262 -22.619  1.00 94.07           C  
ATOM    348  NE2 HIS B  47      20.619  -7.818 -19.069  1.00 94.07           N  
ATOM    349  CD2 HIS B  47      20.324  -6.986 -20.133  1.00 94.07           C  
ATOM    350  CE1 HIS B  47      20.503  -9.040 -19.560  1.00 94.07           C  
ATOM    351  C   HIS B  47      18.777  -5.438 -24.014  1.00 94.07           C  
ATOM    352  O   HIS B  47      19.737  -5.125 -24.716  1.00 94.07           O  
ATOM    353  N   ILE B  48      17.523  -5.466 -24.504  1.00 62.95           N  
ATOM    354  CA  ILE B  48      17.245  -5.228 -25.897  1.00 62.95           C  
ATOM    355  CB  ILE B  48      15.787  -5.352 -26.233  1.00 62.95           C  
ATOM    356  CG1 ILE B  48      15.312  -6.792 -25.989  1.00 62.95           C  
ATOM    357  CG2 ILE B  48      15.583  -4.878 -27.681  1.00 62.95           C  
ATOM    358  CD1 ILE B  48      13.796  -6.946 -26.070  1.00 62.95           C  
ATOM    359  C   ILE B  48      17.706  -3.873 -26.355  1.00 62.95           C  
ATOM    360  O   ILE B  48      18.220  -3.773 -27.468  1.00 62.95           O  
ATOM    361  N   PRO B  49      17.529  -2.824 -25.602  1.00 77.18           N  
ATOM    362  CA  PRO B  49      17.945  -1.523 -26.058  1.00 77.18           C  
ATOM    363  CD  PRO B  49      16.440  -2.750 -24.645  1.00 77.18           C  
ATOM    364  CB  PRO B  49      17.400  -0.538 -25.028  1.00 77.18           C  
ATOM    365  CG  PRO B  49      16.141  -1.248 -24.490  1.00 77.18           C  
ATOM    366  C   PRO B  49      19.411  -1.388 -26.337  1.00 77.18           C  
ATOM    367  O   PRO B  49      19.762  -0.765 -27.337  1.00 77.18           O  
ATOM    368  N   MET B  50      20.280  -1.936 -25.469  1.00163.62           N  
ATOM    369  CA  MET B  50      21.702  -1.883 -25.652  1.00163.62           C  
ATOM    370  CB  MET B  50      22.464  -2.311 -24.378  1.00163.62           C  
ATOM    371  CG  MET B  50      22.194  -3.736 -23.887  1.00163.62           C  
ATOM    372  SD  MET B  50      23.161  -5.044 -24.697  1.00163.62           S  
ATOM    373  CE  MET B  50      24.693  -4.666 -23.797  1.00163.62           C  
ATOM    374  C   MET B  50      22.079  -2.747 -26.816  1.00163.62           C  
ATOM    375  O   MET B  50      23.015  -2.436 -27.552  1.00163.62           O  
ATOM    376  N   THR B  51      21.370  -3.881 -26.999  1.00136.17           N  
ATOM    377  CA  THR B  51      21.687  -4.746 -28.098  1.00136.17           C  
ATOM    378  CB  THR B  51      20.972  -6.070 -28.109  1.00136.17           C  
ATOM    379  OG1 THR B  51      19.568  -5.894 -28.050  1.00136.17           O  
ATOM    380  CG2 THR B  51      21.459  -6.924 -26.938  1.00136.17           C  
ATOM    381  C   THR B  51      21.377  -4.062 -29.387  1.00136.17           C  
ATOM    382  O   THR B  51      22.166  -4.127 -30.327  1.00136.17           O  
ATOM    383  N   LYS B  52      20.223  -3.375 -29.460  1.00 49.94           N  
ATOM    384  CA  LYS B  52      19.832  -2.743 -30.687  1.00 49.94           C  
ATOM    385  CB  LYS B  52      18.497  -1.990 -30.590  1.00 49.94           C  
ATOM    386  CG  LYS B  52      18.140  -1.299 -31.907  1.00 49.94           C  
ATOM    387  CD  LYS B  52      16.730  -0.711 -31.953  1.00 49.94           C  
ATOM    388  CE  LYS B  52      16.443   0.049 -33.250  1.00 49.94           C  
ATOM    389  NZ  LYS B  52      15.110   0.688 -33.175  1.00 49.94           N1+
ATOM    390  C   LYS B  52      20.841  -1.716 -31.082  1.00 49.94           C  
ATOM    391  O   LYS B  52      21.235  -1.650 -32.245  1.00 49.94           O  
ATOM    392  N   ALA B  53      21.278  -0.868 -30.134  1.00 45.48           N  
ATOM    393  CA  ALA B  53      22.190   0.176 -30.499  1.00 45.48           C  
ATOM    394  CB  ALA B  53      22.505   1.132 -29.336  1.00 45.48           C  
ATOM    395  C   ALA B  53      23.495  -0.401 -30.967  1.00 45.48           C  
ATOM    396  O   ALA B  53      24.037   0.032 -31.981  1.00 45.48           O  
ATOM    397  N   ARG B  54      24.034  -1.376 -30.210  1.00 78.61           N  
ATOM    398  CA  ARG B  54      25.330  -1.969 -30.416  1.00 78.61           C  
ATOM    399  CB  ARG B  54      25.843  -2.668 -29.145  1.00 78.61           C  
ATOM    400  CG  ARG B  54      25.969  -1.707 -27.958  1.00 78.61           C  
ATOM    401  CD  ARG B  54      26.539  -2.341 -26.686  1.00 78.61           C  
ATOM    402  NE  ARG B  54      26.432  -1.332 -25.593  1.00 78.61           N  
ATOM    403  CZ  ARG B  54      27.424  -0.419 -25.389  1.00 78.61           C  
ATOM    404  NH1 ARG B  54      28.528  -0.428 -26.190  1.00 78.61           N1+
ATOM    405  NH2 ARG B  54      27.320   0.486 -24.373  1.00 78.61           N  
ATOM    406  C   ARG B  54      25.470  -2.956 -31.555  1.00 78.61           C  
ATOM    407  O   ARG B  54      26.495  -2.950 -32.236  1.00 78.61           O  
ATOM    408  N   LEU B  55      24.471  -3.837 -31.788  1.00 92.48           N  
ATOM    409  CA  LEU B  55      24.611  -4.956 -32.699  1.00 92.48           C  
ATOM    410  CB  LEU B  55      23.479  -5.982 -32.483  1.00 92.48           C  
ATOM    411  CG  LEU B  55      23.607  -7.274 -33.306  1.00 92.48           C  
ATOM    412  CD1 LEU B  55      24.868  -8.058 -32.907  1.00 92.48           C  
ATOM    413  CD2 LEU B  55      22.328  -8.124 -33.201  1.00 92.48           C  
ATOM    414  C   LEU B  55      24.621  -4.536 -34.152  1.00 92.48           C  
ATOM    415  O   LEU B  55      23.625  -4.026 -34.663  1.00 92.48           O  
ATOM    416  N   THR B  56      25.800  -4.668 -34.817  1.00 94.58           N  
ATOM    417  CA  THR B  56      26.048  -4.367 -36.213  1.00 94.58           C  
ATOM    418  CB  THR B  56      27.414  -3.787 -36.429  1.00 94.58           C  
ATOM    419  OG1 THR B  56      28.415  -4.735 -36.092  1.00 94.58           O  
ATOM    420  CG2 THR B  56      27.546  -2.537 -35.540  1.00 94.58           C  
ATOM    421  C   THR B  56      25.871  -5.485 -37.221  1.00 94.58           C  
ATOM    422  O   THR B  56      25.457  -5.216 -38.349  1.00 94.58           O  
ATOM    423  N   ASN B  57      26.202  -6.751 -36.861  1.00 80.75           N  
ATOM    424  CA  ASN B  57      26.271  -7.854 -37.798  1.00 80.75           C  
ATOM    425  CB  ASN B  57      26.453  -9.206 -37.077  1.00 80.75           C  
ATOM    426  CG  ASN B  57      26.895 -10.274 -38.066  1.00 80.75           C  
ATOM    427  OD1 ASN B  57      26.321 -10.426 -39.142  1.00 80.75           O  
ATOM    428  ND2 ASN B  57      27.947 -11.049 -37.687  1.00 80.75           N  
ATOM    429  C   ASN B  57      25.019  -7.898 -38.631  1.00 80.75           C  
ATOM    430  O   ASN B  57      23.910  -8.049 -38.126  1.00 80.75           O  
ATOM    431  N   PRO B  58      25.211  -7.772 -39.922  1.00 76.37           N  
ATOM    432  CA  PRO B  58      24.160  -7.681 -40.906  1.00 76.37           C  
ATOM    433  CD  PRO B  58      26.522  -7.962 -40.517  1.00 76.37           C  
ATOM    434  CB  PRO B  58      24.880  -7.527 -42.245  1.00 76.37           C  
ATOM    435  CG  PRO B  58      26.247  -8.198 -42.009  1.00 76.37           C  
ATOM    436  C   PRO B  58      23.220  -8.846 -40.921  1.00 76.37           C  
ATOM    437  O   PRO B  58      22.064  -8.669 -41.295  1.00 76.37           O  
ATOM    438  N   LYS B  59      23.706 -10.047 -40.576  1.00112.35           N  
ATOM    439  CA  LYS B  59      22.928 -11.254 -40.575  1.00112.35           C  
ATOM    440  CB  LYS B  59      23.809 -12.508 -40.468  1.00112.35           C  
ATOM    441  CG  LYS B  59      24.508 -12.843 -41.789  1.00112.35           C  
ATOM    442  CD  LYS B  59      25.478 -11.762 -42.270  1.00112.35           C  
ATOM    443  CE  LYS B  59      26.018 -12.016 -43.678  1.00112.35           C  
ATOM    444  NZ  LYS B  59      26.673 -10.793 -44.199  1.00112.35           N1+
ATOM    445  C   LYS B  59      21.931 -11.263 -39.450  1.00112.35           C  
ATOM    446  O   LYS B  59      20.936 -11.985 -39.509  1.00112.35           O  
ATOM    447  N   PHE B  60      22.190 -10.490 -38.379  1.00 96.27           N  
ATOM    448  CA  PHE B  60      21.412 -10.570 -37.168  1.00 96.27           C  
ATOM    449  CB  PHE B  60      22.204 -10.190 -35.905  1.00 96.27           C  
ATOM    450  CG  PHE B  60      23.075 -11.327 -35.507  1.00 96.27           C  
ATOM    451  CD1 PHE B  60      24.279 -11.557 -36.128  1.00 96.27           C  
ATOM    452  CD2 PHE B  60      22.675 -12.165 -34.489  1.00 96.27           C  
ATOM    453  CE1 PHE B  60      25.073 -12.611 -35.741  1.00 96.27           C  
ATOM    454  CE2 PHE B  60      23.464 -13.221 -34.098  1.00 96.27           C  
ATOM    455  CZ  PHE B  60      24.663 -13.445 -34.730  1.00 96.27           C  
ATOM    456  C   PHE B  60      20.161  -9.752 -37.101  1.00 96.27           C  
ATOM    457  O   PHE B  60      20.050  -8.645 -37.628  1.00 96.27           O  
ATOM    458  N   GLN B  61      19.180 -10.335 -36.380  1.00140.42           N  
ATOM    459  CA  GLN B  61      17.930  -9.723 -36.051  1.00140.42           C  
ATOM    460  CB  GLN B  61      16.734 -10.408 -36.732  1.00140.42           C  
ATOM    461  CG  GLN B  61      15.392  -9.718 -36.481  1.00140.42           C  
ATOM    462  CD  GLN B  61      15.300  -8.479 -37.364  1.00140.42           C  
ATOM    463  OE1 GLN B  61      15.270  -8.570 -38.590  1.00140.42           O  
ATOM    464  NE2 GLN B  61      15.238  -7.281 -36.723  1.00140.42           N  
ATOM    465  C   GLN B  61      17.797  -9.902 -34.564  1.00140.42           C  
ATOM    466  O   GLN B  61      18.358 -10.839 -33.994  1.00140.42           O  
ATOM    467  N   ILE B  62      17.060  -8.996 -33.890  1.00 65.87           N  
ATOM    468  CA  ILE B  62      16.918  -9.070 -32.462  1.00 65.87           C  
ATOM    469  CB  ILE B  62      17.062  -7.732 -31.792  1.00 65.87           C  
ATOM    470  CG1 ILE B  62      18.476  -7.175 -32.054  1.00 65.87           C  
ATOM    471  CG2 ILE B  62      16.708  -7.886 -30.298  1.00 65.87           C  
ATOM    472  CD1 ILE B  62      18.629  -5.682 -31.762  1.00 65.87           C  
ATOM    473  C   ILE B  62      15.530  -9.558 -32.187  1.00 65.87           C  
ATOM    474  O   ILE B  62      14.570  -9.078 -32.785  1.00 65.87           O  
ATOM    475  N   ALA B  63      15.392 -10.550 -31.279  1.00 73.43           N  
ATOM    476  CA  ALA B  63      14.094 -11.106 -30.997  1.00 73.43           C  
ATOM    477  CB  ALA B  63      13.985 -12.605 -31.338  1.00 73.43           C  
ATOM    478  C   ALA B  63      13.782 -10.960 -29.534  1.00 73.43           C  
ATOM    479  O   ALA B  63      14.661 -10.726 -28.706  1.00 73.43           O  
ATOM    480  N   ALA B  64      12.474 -10.998 -29.197  1.00 54.72           N  
ATOM    481  CA  ALA B  64      12.032 -10.994 -27.832  1.00 54.72           C  
ATOM    482  CB  ALA B  64      10.669 -10.309 -27.622  1.00 54.72           C  
ATOM    483  C   ALA B  64      11.894 -12.430 -27.417  1.00 54.72           C  
ATOM    484  O   ALA B  64      11.581 -13.293 -28.235  1.00 54.72           O  
ATOM    485  N   GLN B  65      12.165 -12.729 -26.131  1.00 73.85           N  
ATOM    486  CA  GLN B  65      12.047 -14.059 -25.601  1.00 73.85           C  
ATOM    487  CB  GLN B  65      12.779 -14.219 -24.263  1.00 73.85           C  
ATOM    488  CG  GLN B  65      14.292 -14.129 -24.445  1.00 73.85           C  
ATOM    489  CD  GLN B  65      14.941 -14.158 -23.076  1.00 73.85           C  
ATOM    490  OE1 GLN B  65      14.583 -14.958 -22.213  1.00 73.85           O  
ATOM    491  NE2 GLN B  65      15.922 -13.241 -22.870  1.00 73.85           N  
ATOM    492  C   GLN B  65      10.607 -14.444 -25.436  1.00 73.85           C  
ATOM    493  O   GLN B  65      10.265 -15.624 -25.492  1.00 73.85           O  
ATOM    494  N   ASN B  66       9.732 -13.461 -25.157  1.00 75.59           N  
ATOM    495  CA  ASN B  66       8.338 -13.741 -24.941  1.00 75.59           C  
ATOM    496  CB  ASN B  66       8.061 -14.168 -23.485  1.00 75.59           C  
ATOM    497  CG  ASN B  66       6.634 -14.677 -23.367  1.00 75.59           C  
ATOM    498  OD1 ASN B  66       6.124 -15.336 -24.270  1.00 75.59           O  
ATOM    499  ND2 ASN B  66       5.956 -14.336 -22.239  1.00 75.59           N  
ATOM    500  C   ASN B  66       7.579 -12.467 -25.189  1.00 75.59           C  
ATOM    501  O   ASN B  66       8.182 -11.438 -25.489  1.00 75.59           O  
ATOM    502  N   ALA B  67       6.227 -12.515 -25.118  1.00 53.47           N  
ATOM    503  CA  ALA B  67       5.447 -11.321 -25.275  1.00 53.47           C  
ATOM    504  CB  ALA B  67       5.471 -10.754 -26.703  1.00 53.47           C  
ATOM    505  C   ALA B  67       4.015 -11.652 -24.963  1.00 53.47           C  
ATOM    506  O   ALA B  67       3.628 -12.818 -24.946  1.00 53.47           O  
ATOM    507  N   ILE B  68       3.187 -10.616 -24.708  1.00 64.79           N  
ATOM    508  CA  ILE B  68       1.784 -10.801 -24.456  1.00 64.79           C  
ATOM    509  CB  ILE B  68       1.304 -10.189 -23.168  1.00 64.79           C  
ATOM    510  CG1 ILE B  68       1.539  -8.674 -23.149  1.00 64.79           C  
ATOM    511  CG2 ILE B  68       1.968 -10.940 -22.003  1.00 64.79           C  
ATOM    512  CD1 ILE B  68       0.815  -7.989 -21.992  1.00 64.79           C  
ATOM    513  C   ILE B  68       1.060 -10.167 -25.610  1.00 64.79           C  
ATOM    514  O   ILE B  68       1.575  -9.260 -26.262  1.00 64.79           O  
ATOM    515  N   THR B  69      -0.156 -10.668 -25.904  1.00 53.50           N  
ATOM    516  CA  THR B  69      -0.926 -10.299 -27.064  1.00 53.50           C  
ATOM    517  CB  THR B  69      -2.179 -11.111 -27.200  1.00 53.50           C  
ATOM    518  OG1 THR B  69      -3.024 -10.906 -26.078  1.00 53.50           O  
ATOM    519  CG2 THR B  69      -1.789 -12.594 -27.307  1.00 53.50           C  
ATOM    520  C   THR B  69      -1.321  -8.854 -27.086  1.00 53.50           C  
ATOM    521  O   THR B  69      -1.278  -8.229 -28.144  1.00 53.50           O  
ATOM    522  N   ARG B  70      -1.754  -8.271 -25.952  1.00 94.61           N  
ATOM    523  CA  ARG B  70      -2.137  -6.890 -26.039  1.00 94.61           C  
ATOM    524  CB  ARG B  70      -3.658  -6.681 -26.114  1.00 94.61           C  
ATOM    525  CG  ARG B  70      -4.395  -7.237 -24.898  1.00 94.61           C  
ATOM    526  CD  ARG B  70      -5.915  -7.102 -24.967  0.50 94.61           C  
ATOM    527  NE  ARG B  70      -6.430  -7.645 -23.680  0.50 94.61           N  
ATOM    528  CZ  ARG B  70      -6.456  -6.830 -22.584  0.50 94.61           C  
ATOM    529  NH1 ARG B  70      -6.132  -5.510 -22.710  0.50 94.61           N1+
ATOM    530  NH2 ARG B  70      -6.777  -7.328 -21.358  0.50 94.61           N  
ATOM    531  C   ARG B  70      -1.620  -6.175 -24.838  1.00 94.61           C  
ATOM    532  O   ARG B  70      -1.369  -6.777 -23.797  1.00 94.61           O  
ATOM    533  N   SER B  71      -1.406  -4.851 -24.971  1.00 89.00           N  
ATOM    534  CA  SER B  71      -0.962  -4.099 -23.837  1.00 89.00           C  
ATOM    535  CB  SER B  71      -0.214  -2.797 -24.189  1.00 89.00           C  
ATOM    536  OG  SER B  71      -0.983  -1.987 -25.062  1.00 89.00           O  
ATOM    537  C   SER B  71      -2.165  -3.820 -22.990  1.00 89.00           C  
ATOM    538  O   SER B  71      -3.297  -4.073 -23.400  1.00 89.00           O  
ATOM    539  N   GLY B  72      -1.953  -3.324 -21.757  1.00 29.30           N  
ATOM    540  CA  GLY B  72      -3.066  -3.092 -20.884  1.00 29.30           C  
ATOM    541  C   GLY B  72      -2.595  -3.406 -19.504  1.00 29.30           C  
ATOM    542  O   GLY B  72      -1.402  -3.316 -19.210  1.00 29.30           O  
ATOM    543  N   ALA B  73      -3.520  -3.798 -18.608  1.00 52.12           N  
ATOM    544  CA  ALA B  73      -3.065  -4.026 -17.270  1.00 52.12           C  
ATOM    545  CB  ALA B  73      -4.171  -3.883 -16.213  1.00 52.12           C  
ATOM    546  C   ALA B  73      -2.535  -5.416 -17.160  1.00 52.12           C  
ATOM    547  O   ALA B  73      -3.277  -6.364 -16.900  1.00 52.12           O  
ATOM    548  N   PHE B  74      -1.209  -5.556 -17.352  1.00 84.03           N  
ATOM    549  CA  PHE B  74      -0.550  -6.814 -17.164  1.00 84.03           C  
ATOM    550  CB  PHE B  74      -0.249  -7.558 -18.475  1.00 84.03           C  
ATOM    551  CG  PHE B  74      -1.543  -7.741 -19.184  1.00 84.03           C  
ATOM    552  CD1 PHE B  74      -2.501  -8.598 -18.696  1.00 84.03           C  
ATOM    553  CD2 PHE B  74      -1.788  -7.062 -20.356  1.00 84.03           C  
ATOM    554  CE1 PHE B  74      -3.693  -8.764 -19.364  1.00 84.03           C  
ATOM    555  CE2 PHE B  74      -2.975  -7.224 -21.027  1.00 84.03           C  
ATOM    556  CZ  PHE B  74      -3.932  -8.076 -20.530  1.00 84.03           C  
ATOM    557  C   PHE B  74       0.772  -6.450 -16.572  1.00 84.03           C  
ATOM    558  O   PHE B  74       1.680  -6.020 -17.285  1.00 84.03           O  
ATOM    559  N   THR B  75       0.924  -6.658 -15.253  1.00 38.53           N  
ATOM    560  CA  THR B  75       2.102  -6.199 -14.578  1.00 38.53           C  
ATOM    561  CB  THR B  75       1.975  -6.226 -13.080  1.00 38.53           C  
ATOM    562  OG1 THR B  75       0.882  -5.422 -12.661  1.00 38.53           O  
ATOM    563  CG2 THR B  75       3.282  -5.702 -12.460  1.00 38.53           C  
ATOM    564  C   THR B  75       3.281  -7.043 -14.931  1.00 38.53           C  
ATOM    565  O   THR B  75       3.225  -8.272 -14.896  1.00 38.53           O  
ATOM    566  N   GLY B  76       4.391  -6.365 -15.289  1.00 29.25           N  
ATOM    567  CA  GLY B  76       5.650  -7.006 -15.524  1.00 29.25           C  
ATOM    568  C   GLY B  76       5.724  -7.600 -16.898  1.00 29.25           C  
ATOM    569  O   GLY B  76       6.666  -8.336 -17.188  1.00 29.25           O  
ATOM    570  N   GLU B  77       4.769  -7.302 -17.801  1.00 92.74           N  
ATOM    571  CA  GLU B  77       4.867  -7.950 -19.080  1.00 92.74           C  
ATOM    572  CB  GLU B  77       3.647  -8.816 -19.431  1.00 92.74           C  
ATOM    573  CG  GLU B  77       3.571 -10.098 -18.598  1.00 92.74           C  
ATOM    574  CD  GLU B  77       4.596 -11.079 -19.155  1.00 92.74           C  
ATOM    575  OE1 GLU B  77       4.492 -11.422 -20.364  1.00 92.74           O  
ATOM    576  OE2 GLU B  77       5.496 -11.497 -18.379  1.00 92.74           O1-
ATOM    577  C   GLU B  77       5.058  -6.944 -20.179  1.00 92.74           C  
ATOM    578  O   GLU B  77       4.834  -5.749 -19.996  1.00 92.74           O  
ATOM    579  N   VAL B  78       5.548  -7.425 -21.347  1.00122.78           N  
ATOM    580  CA  VAL B  78       5.746  -6.617 -22.523  1.00122.78           C  
ATOM    581  CB  VAL B  78       7.146  -6.632 -23.070  1.00122.78           C  
ATOM    582  CG1 VAL B  78       8.069  -5.835 -22.139  1.00122.78           C  
ATOM    583  CG2 VAL B  78       7.568  -8.100 -23.248  1.00122.78           C  
ATOM    584  C   VAL B  78       4.874  -7.156 -23.616  1.00122.78           C  
ATOM    585  O   VAL B  78       4.859  -8.356 -23.885  1.00122.78           O  
ATOM    586  N   SER B  79       4.135  -6.253 -24.290  1.00 95.43           N  
ATOM    587  CA  SER B  79       3.218  -6.612 -25.336  1.00 95.43           C  
ATOM    588  CB  SER B  79       2.056  -5.610 -25.450  1.00 95.43           C  
ATOM    589  OG  SER B  79       1.171  -5.989 -26.492  1.00 95.43           O  
ATOM    590  C   SER B  79       3.924  -6.644 -26.658  1.00 95.43           C  
ATOM    591  O   SER B  79       5.042  -6.152 -26.800  1.00 95.43           O  
ATOM    592  N   LEU B  80       3.273  -7.252 -27.674  1.00 67.85           N  
ATOM    593  CA  LEU B  80       3.808  -7.296 -29.007  1.00 67.85           C  
ATOM    594  CB  LEU B  80       2.977  -8.162 -29.971  1.00 67.85           C  
ATOM    595  CG  LEU B  80       3.133  -9.672 -29.720  1.00 67.85           C  
ATOM    596  CD1 LEU B  80       2.268 -10.492 -30.687  1.00 67.85           C  
ATOM    597  CD2 LEU B  80       4.608 -10.097 -29.803  1.00 67.85           C  
ATOM    598  C   LEU B  80       3.865  -5.899 -29.553  1.00 67.85           C  
ATOM    599  O   LEU B  80       4.826  -5.524 -30.222  1.00 67.85           O  
ATOM    600  N   GLN B  81       2.835  -5.082 -29.258  1.00 54.47           N  
ATOM    601  CA  GLN B  81       2.736  -3.745 -29.778  1.00 54.47           C  
ATOM    602  CB  GLN B  81       1.467  -3.031 -29.274  1.00 54.47           C  
ATOM    603  CG  GLN B  81       1.303  -1.589 -29.765  1.00 54.47           C  
ATOM    604  CD  GLN B  81       0.675  -1.598 -31.151  1.00 54.47           C  
ATOM    605  OE1 GLN B  81       0.858  -2.532 -31.929  1.00 54.47           O  
ATOM    606  NE2 GLN B  81      -0.100  -0.523 -31.463  1.00 54.47           N  
ATOM    607  C   GLN B  81       3.904  -2.924 -29.325  1.00 54.47           C  
ATOM    608  O   GLN B  81       4.520  -2.216 -30.120  1.00 54.47           O  
ATOM    609  N   ILE B  82       4.249  -3.007 -28.031  1.00114.86           N  
ATOM    610  CA  ILE B  82       5.318  -2.217 -27.497  1.00114.86           C  
ATOM    611  CB  ILE B  82       5.400  -2.326 -26.002  1.00114.86           C  
ATOM    612  CG1 ILE B  82       5.610  -3.777 -25.558  1.00114.86           C  
ATOM    613  CG2 ILE B  82       4.137  -1.677 -25.414  1.00114.86           C  
ATOM    614  CD1 ILE B  82       5.772  -3.925 -24.047  1.00114.86           C  
ATOM    615  C   ILE B  82       6.612  -2.621 -28.141  1.00114.86           C  
ATOM    616  O   ILE B  82       7.438  -1.771 -28.475  1.00114.86           O  
ATOM    617  N   LEU B  83       6.815  -3.938 -28.338  1.00 55.64           N  
ATOM    618  CA  LEU B  83       8.019  -4.454 -28.934  1.00 55.64           C  
ATOM    619  CB  LEU B  83       8.015  -5.990 -29.011  1.00 55.64           C  
ATOM    620  CG  LEU B  83       8.014  -6.697 -27.642  1.00 55.64           C  
ATOM    621  CD1 LEU B  83       8.008  -8.223 -27.808  1.00 55.64           C  
ATOM    622  CD2 LEU B  83       9.171  -6.209 -26.760  1.00 55.64           C  
ATOM    623  C   LEU B  83       8.128  -3.942 -30.341  1.00 55.64           C  
ATOM    624  O   LEU B  83       9.203  -3.526 -30.774  1.00 55.64           O  
ATOM    625  N   LYS B  84       7.002  -3.955 -31.082  1.00 50.97           N  
ATOM    626  CA  LYS B  84       6.943  -3.532 -32.453  1.00 50.97           C  
ATOM    627  CB  LYS B  84       5.537  -3.671 -33.056  1.00 50.97           C  
ATOM    628  CG  LYS B  84       5.479  -3.218 -34.515  1.00 50.97           C  
ATOM    629  CD  LYS B  84       4.140  -3.481 -35.208  1.00 50.97           C  
ATOM    630  CE  LYS B  84       4.103  -2.927 -36.633  1.00 50.97           C  
ATOM    631  NZ  LYS B  84       2.778  -3.169 -37.244  1.00 50.97           N1+
ATOM    632  C   LYS B  84       7.305  -2.081 -32.579  1.00 50.97           C  
ATOM    633  O   LYS B  84       7.989  -1.688 -33.522  1.00 50.97           O  
ATOM    634  N   ASP B  85       6.843  -1.231 -31.644  1.00 41.67           N  
ATOM    635  CA  ASP B  85       7.122   0.178 -31.748  1.00 41.67           C  
ATOM    636  CB  ASP B  85       6.476   1.010 -30.622  1.00 41.67           C  
ATOM    637  CG  ASP B  85       6.702   2.494 -30.905  1.00 41.67           C  
ATOM    638  OD1 ASP B  85       7.884   2.920 -30.989  1.00 41.67           O  
ATOM    639  OD2 ASP B  85       5.685   3.227 -31.027  1.00 41.67           O1-
ATOM    640  C   ASP B  85       8.604   0.363 -31.662  1.00 41.67           C  
ATOM    641  O   ASP B  85       9.189   1.187 -32.363  1.00 41.67           O  
ATOM    642  N   TYR B  86       9.245  -0.436 -30.799  1.00 74.85           N  
ATOM    643  CA  TYR B  86      10.652  -0.381 -30.537  1.00 74.85           C  
ATOM    644  CB  TYR B  86      11.080  -1.338 -29.410  1.00 74.85           C  
ATOM    645  CG  TYR B  86      12.535  -1.149 -29.158  1.00 74.85           C  
ATOM    646  CD1 TYR B  86      12.989  -0.058 -28.450  1.00 74.85           C  
ATOM    647  CD2 TYR B  86      13.446  -2.071 -29.617  1.00 74.85           C  
ATOM    648  CE1 TYR B  86      14.333   0.115 -28.213  1.00 74.85           C  
ATOM    649  CE2 TYR B  86      14.791  -1.902 -29.382  1.00 74.85           C  
ATOM    650  CZ  TYR B  86      15.236  -0.809 -28.681  1.00 74.85           C  
ATOM    651  OH  TYR B  86      16.615  -0.641 -28.440  1.00 74.85           O  
ATOM    652  C   TYR B  86      11.393  -0.730 -31.794  1.00 74.85           C  
ATOM    653  O   TYR B  86      12.522  -0.282 -31.992  1.00 74.85           O  
ATOM    654  N   GLY B  87      10.788  -1.551 -32.680  1.00 42.69           N  
ATOM    655  CA  GLY B  87      11.491  -1.917 -33.874  1.00 42.69           C  
ATOM    656  C   GLY B  87      11.960  -3.334 -33.741  1.00 42.69           C  
ATOM    657  O   GLY B  87      12.965  -3.714 -34.339  1.00 42.69           O  
ATOM    658  N   ILE B  88      11.245  -4.144 -32.931  1.00116.15           N  
ATOM    659  CA  ILE B  88      11.589  -5.528 -32.760  1.00116.15           C  
ATOM    660  CB  ILE B  88      11.495  -5.976 -31.331  1.00116.15           C  
ATOM    661  CG1 ILE B  88      12.508  -5.204 -30.470  1.00116.15           C  
ATOM    662  CG2 ILE B  88      11.666  -7.504 -31.282  1.00116.15           C  
ATOM    663  CD1 ILE B  88      13.958  -5.403 -30.905  1.00116.15           C  
ATOM    664  C   ILE B  88      10.592  -6.338 -33.541  1.00116.15           C  
ATOM    665  O   ILE B  88       9.408  -6.368 -33.211  1.00116.15           O  
ATOM    666  N   SER B  89      11.061  -6.951 -34.651  1.00136.01           N  
ATOM    667  CA  SER B  89      10.306  -7.758 -35.572  1.00136.01           C  
ATOM    668  CB  SER B  89      10.842  -7.666 -37.007  1.00136.01           C  
ATOM    669  OG  SER B  89      10.732  -6.337 -37.491  1.00136.01           O  
ATOM    670  C   SER B  89      10.273  -9.232 -35.248  1.00136.01           C  
ATOM    671  O   SER B  89       9.590  -9.981 -35.944  1.00136.01           O  
ATOM    672  N   TRP B  90      11.035  -9.732 -34.260  1.00 97.59           N  
ATOM    673  CA  TRP B  90      11.032 -11.161 -34.052  1.00 97.59           C  
ATOM    674  CB  TRP B  90      12.354 -11.832 -34.473  1.00 97.59           C  
ATOM    675  CG  TRP B  90      12.546 -11.912 -35.975  1.00 97.59           C  
ATOM    676  CD2 TRP B  90      12.705 -13.140 -36.703  1.00 97.59           C  
ATOM    677  CD1 TRP B  90      12.644 -10.906 -36.893  1.00 97.59           C  
ATOM    678  NE1 TRP B  90      12.837 -11.430 -38.150  1.00 97.59           N  
ATOM    679  CE2 TRP B  90      12.885 -12.804 -38.048  1.00 97.59           C  
ATOM    680  CE3 TRP B  90      12.707 -14.441 -36.288  1.00 97.59           C  
ATOM    681  CZ2 TRP B  90      13.069 -13.771 -38.994  1.00 97.59           C  
ATOM    682  CZ3 TRP B  90      12.892 -15.413 -37.245  1.00 97.59           C  
ATOM    683  CH2 TRP B  90      13.068 -15.082 -38.572  1.00 97.59           C  
ATOM    684  C   TRP B  90      10.772 -11.457 -32.604  1.00 97.59           C  
ATOM    685  O   TRP B  90      11.115 -10.665 -31.727  1.00 97.59           O  
ATOM    686  N   VAL B  91      10.119 -12.612 -32.329  1.00117.87           N  
ATOM    687  CA  VAL B  91       9.812 -13.010 -30.980  1.00117.87           C  
ATOM    688  CB  VAL B  91       8.464 -12.534 -30.522  1.00117.87           C  
ATOM    689  CG1 VAL B  91       7.377 -13.205 -31.381  1.00117.87           C  
ATOM    690  CG2 VAL B  91       8.336 -12.824 -29.017  1.00117.87           C  
ATOM    691  C   VAL B  91       9.797 -14.512 -30.886  1.00117.87           C  
ATOM    692  O   VAL B  91       9.464 -15.207 -31.846  1.00117.87           O  
ATOM    693  N   VAL B  92      10.180 -15.051 -29.707  1.00 60.60           N  
ATOM    694  CA  VAL B  92      10.135 -16.464 -29.449  1.00 60.60           C  
ATOM    695  CB  VAL B  92      11.303 -16.938 -28.635  1.00 60.60           C  
ATOM    696  CG1 VAL B  92      11.109 -18.424 -28.296  1.00 60.60           C  
ATOM    697  CG2 VAL B  92      12.592 -16.642 -29.420  1.00 60.60           C  
ATOM    698  C   VAL B  92       8.879 -16.716 -28.660  1.00 60.60           C  
ATOM    699  O   VAL B  92       8.568 -15.971 -27.732  1.00 60.60           O  
ATOM    700  N   LEU B  93       8.105 -17.765 -29.019  1.00 68.90           N  
ATOM    701  CA  LEU B  93       6.878 -18.007 -28.303  1.00 68.90           C  
ATOM    702  CB  LEU B  93       5.612 -17.612 -29.087  1.00 68.90           C  
ATOM    703  CG  LEU B  93       5.484 -16.097 -29.333  1.00 68.90           C  
ATOM    704  CD1 LEU B  93       4.204 -15.763 -30.115  1.00 68.90           C  
ATOM    705  CD2 LEU B  93       5.582 -15.308 -28.017  1.00 68.90           C  
ATOM    706  C   LEU B  93       6.734 -19.464 -27.990  1.00 68.90           C  
ATOM    707  O   LEU B  93       7.111 -20.325 -28.783  1.00 68.90           O  
ATOM    708  N   GLY B  94       6.164 -19.771 -26.802  1.00 34.56           N  
ATOM    709  CA  GLY B  94       5.859 -21.127 -26.443  1.00 34.56           C  
ATOM    710  C   GLY B  94       7.047 -21.833 -25.875  1.00 34.56           C  
ATOM    711  O   GLY B  94       7.052 -23.062 -25.822  1.00 34.56           O  
ATOM    712  N   HIS B  95       8.067 -21.091 -25.404  1.00 57.59           N  
ATOM    713  CA  HIS B  95       9.241 -21.731 -24.876  1.00 57.59           C  
ATOM    714  ND1 HIS B  95      11.841 -22.002 -22.750  1.00 57.59           N  
ATOM    715  CG  HIS B  95      11.592 -21.389 -23.957  1.00 57.59           C  
ATOM    716  CB  HIS B  95      10.285 -20.744 -24.319  1.00 57.59           C  
ATOM    717  NE2 HIS B  95      13.709 -22.178 -23.945  1.00 57.59           N  
ATOM    718  CD2 HIS B  95      12.745 -21.504 -24.676  1.00 57.59           C  
ATOM    719  CE1 HIS B  95      13.121 -22.456 -22.796  1.00 57.59           C  
ATOM    720  C   HIS B  95       8.810 -22.648 -23.768  1.00 57.59           C  
ATOM    721  O   HIS B  95       7.850 -22.375 -23.050  1.00 57.59           O  
ATOM    722  N   SER B  96       9.526 -23.780 -23.616  1.00 86.74           N  
ATOM    723  CA  SER B  96       9.177 -24.814 -22.677  1.00 86.74           C  
ATOM    724  CB  SER B  96      10.168 -25.990 -22.697  1.00 86.74           C  
ATOM    725  OG  SER B  96      10.161 -26.598 -23.979  1.00 86.74           O  
ATOM    726  C   SER B  96       9.166 -24.273 -21.284  1.00 86.74           C  
ATOM    727  O   SER B  96       8.369 -24.708 -20.455  1.00 86.74           O  
ATOM    728  N   GLU B  97      10.053 -23.315 -20.975  1.00 55.33           N  
ATOM    729  CA  GLU B  97      10.071 -22.794 -19.641  1.00 55.33           C  
ATOM    730  CB  GLU B  97      11.214 -21.786 -19.414  1.00 55.33           C  
ATOM    731  CG  GLU B  97      12.595 -22.452 -19.459  1.00 55.33           C  
ATOM    732  CD  GLU B  97      13.689 -21.398 -19.306  1.00 55.33           C  
ATOM    733  OE1 GLU B  97      13.451 -20.395 -18.584  1.00 55.33           O  
ATOM    734  OE2 GLU B  97      14.778 -21.584 -19.913  1.00 55.33           O1-
ATOM    735  C   GLU B  97       8.758 -22.126 -19.398  1.00 55.33           C  
ATOM    736  O   GLU B  97       8.179 -22.260 -18.321  1.00 55.33           O  
ATOM    737  N   ARG B  98       8.248 -21.386 -20.399  1.00143.11           N  
ATOM    738  CA  ARG B  98       7.005 -20.698 -20.217  1.00143.11           C  
ATOM    739  CB  ARG B  98       6.717 -19.641 -21.295  1.00143.11           C  
ATOM    740  CG  ARG B  98       7.682 -18.457 -21.167  1.00143.11           C  
ATOM    741  CD  ARG B  98       7.127 -17.128 -21.682  1.00143.11           C  
ATOM    742  NE  ARG B  98       6.215 -16.592 -20.631  1.00143.11           N  
ATOM    743  CZ  ARG B  98       6.682 -15.763 -19.651  1.00143.11           C  
ATOM    744  NH1 ARG B  98       8.005 -15.447 -19.595  1.00143.11           N1+
ATOM    745  NH2 ARG B  98       5.819 -15.248 -18.728  1.00143.11           N  
ATOM    746  C   ARG B  98       5.868 -21.665 -20.098  1.00143.11           C  
ATOM    747  O   ARG B  98       4.951 -21.452 -19.306  1.00143.11           O  
ATOM    748  N   ARG B  99       5.879 -22.758 -20.881  1.00140.67           N  
ATOM    749  CA  ARG B  99       4.782 -23.673 -20.792  1.00140.67           C  
ATOM    750  CB  ARG B  99       4.938 -24.867 -21.747  1.00140.67           C  
ATOM    751  CG  ARG B  99       5.156 -24.484 -23.211  1.00140.67           C  
ATOM    752  CD  ARG B  99       5.184 -25.696 -24.142  1.00140.67           C  
ATOM    753  NE  ARG B  99       3.799 -25.866 -24.657  1.00140.67           N  
ATOM    754  CZ  ARG B  99       3.431 -25.247 -25.815  1.00140.67           C  
ATOM    755  NH1 ARG B  99       4.367 -24.635 -26.595  1.00140.67           N1+
ATOM    756  NH2 ARG B  99       2.122 -25.242 -26.198  1.00140.67           N  
ATOM    757  C   ARG B  99       4.735 -24.259 -19.407  1.00140.67           C  
ATOM    758  O   ARG B  99       3.688 -24.261 -18.763  1.00140.67           O  
ATOM    759  N   LEU B 100       5.878 -24.785 -18.918  1.00 75.58           N  
ATOM    760  CA  LEU B 100       5.892 -25.472 -17.656  1.00 75.58           C  
ATOM    761  CB  LEU B 100       7.184 -26.272 -17.439  1.00 75.58           C  
ATOM    762  CG  LEU B 100       7.362 -27.388 -18.482  1.00 75.58           C  
ATOM    763  CD1 LEU B 100       8.647 -28.191 -18.237  1.00 75.58           C  
ATOM    764  CD2 LEU B 100       6.109 -28.270 -18.571  1.00 75.58           C  
ATOM    765  C   LEU B 100       5.710 -24.578 -16.463  1.00 75.58           C  
ATOM    766  O   LEU B 100       4.838 -24.821 -15.629  1.00 75.58           O  
ATOM    767  N   TYR B 101       6.563 -23.547 -16.319  1.00134.85           N  
ATOM    768  CA  TYR B 101       6.501 -22.674 -15.175  1.00134.85           C  
ATOM    769  CB  TYR B 101       7.788 -21.851 -15.011  1.00134.85           C  
ATOM    770  CG  TYR B 101       8.860 -22.799 -14.601  1.00134.85           C  
ATOM    771  CD1 TYR B 101       9.607 -23.472 -15.541  1.00134.85           C  
ATOM    772  CD2 TYR B 101       9.103 -23.028 -13.266  1.00134.85           C  
ATOM    773  CE1 TYR B 101      10.594 -24.346 -15.150  1.00134.85           C  
ATOM    774  CE2 TYR B 101      10.087 -23.899 -12.868  1.00134.85           C  
ATOM    775  CZ  TYR B 101      10.833 -24.561 -13.813  1.00134.85           C  
ATOM    776  OH  TYR B 101      11.843 -25.458 -13.412  1.00134.85           O  
ATOM    777  C   TYR B 101       5.364 -21.704 -15.255  1.00134.85           C  
ATOM    778  O   TYR B 101       4.598 -21.523 -14.312  1.00134.85           O  
ATOM    779  N   TYR B 102       5.266 -21.047 -16.418  1.00115.50           N  
ATOM    780  CA  TYR B 102       4.365 -19.972 -16.705  1.00115.50           C  
ATOM    781  CB  TYR B 102       4.868 -19.101 -17.857  1.00115.50           C  
ATOM    782  CG  TYR B 102       6.157 -18.611 -17.300  1.00115.50           C  
ATOM    783  CD1 TYR B 102       6.169 -17.659 -16.307  1.00115.50           C  
ATOM    784  CD2 TYR B 102       7.353 -19.118 -17.750  1.00115.50           C  
ATOM    785  CE1 TYR B 102       7.360 -17.210 -15.785  1.00115.50           C  
ATOM    786  CE2 TYR B 102       8.547 -18.673 -17.232  1.00115.50           C  
ATOM    787  CZ  TYR B 102       8.551 -17.720 -16.243  1.00115.50           C  
ATOM    788  OH  TYR B 102       9.774 -17.260 -15.706  1.00115.50           O  
ATOM    789  C   TYR B 102       2.939 -20.387 -16.888  1.00115.50           C  
ATOM    790  O   TYR B 102       2.047 -19.561 -16.721  1.00115.50           O  
ATOM    791  N   GLY B 103       2.651 -21.624 -17.326  1.00 35.34           N  
ATOM    792  CA  GLY B 103       1.270 -21.997 -17.437  1.00 35.34           C  
ATOM    793  C   GLY B 103       0.781 -21.651 -18.804  1.00 35.34           C  
ATOM    794  O   GLY B 103      -0.421 -21.526 -19.029  1.00 35.34           O  
ATOM    795  N   GLU B 104       1.704 -21.480 -19.764  1.00 62.21           N  
ATOM    796  CA  GLU B 104       1.245 -21.166 -21.077  1.00 62.21           C  
ATOM    797  CB  GLU B 104       2.280 -20.420 -21.929  1.00 62.21           C  
ATOM    798  CG  GLU B 104       2.470 -18.992 -21.415  1.00 62.21           C  
ATOM    799  CD  GLU B 104       3.496 -18.294 -22.284  1.00 62.21           C  
ATOM    800  OE1 GLU B 104       3.835 -18.835 -23.370  1.00 62.21           O  
ATOM    801  OE2 GLU B 104       3.947 -17.198 -21.867  1.00 62.21           O1-
ATOM    802  C   GLU B 104       0.828 -22.443 -21.730  1.00 62.21           C  
ATOM    803  O   GLU B 104       1.633 -23.343 -21.964  1.00 62.21           O  
ATOM    804  N   THR B 105      -0.484 -22.526 -22.025  1.00105.13           N  
ATOM    805  CA  THR B 105      -1.130 -23.669 -22.596  1.00105.13           C  
ATOM    806  CB  THR B 105      -2.600 -23.677 -22.306  1.00105.13           C  
ATOM    807  OG1 THR B 105      -3.211 -24.838 -22.838  1.00105.13           O  
ATOM    808  CG2 THR B 105      -3.227 -22.419 -22.925  1.00105.13           C  
ATOM    809  C   THR B 105      -0.982 -23.603 -24.079  1.00105.13           C  
ATOM    810  O   THR B 105      -0.521 -22.608 -24.630  1.00105.13           O  
ATOM    811  N   ASN B 106      -1.389 -24.683 -24.769  1.00 46.31           N  
ATOM    812  CA  ASN B 106      -1.293 -24.721 -26.198  1.00 46.31           C  
ATOM    813  CB  ASN B 106      -1.832 -26.023 -26.815  1.00 46.31           C  
ATOM    814  CG  ASN B 106      -0.754 -27.086 -26.710  1.00 46.31           C  
ATOM    815  OD1 ASN B 106       0.341 -26.924 -27.244  1.00 46.31           O  
ATOM    816  ND2 ASN B 106      -1.070 -28.209 -26.012  1.00 46.31           N  
ATOM    817  C   ASN B 106      -2.117 -23.604 -26.753  1.00 46.31           C  
ATOM    818  O   ASN B 106      -1.707 -22.933 -27.699  1.00 46.31           O  
ATOM    819  N   GLU B 107      -3.312 -23.381 -26.174  1.00 73.25           N  
ATOM    820  CA  GLU B 107      -4.188 -22.346 -26.643  1.00 73.25           C  
ATOM    821  CB  GLU B 107      -5.561 -22.358 -25.945  1.00 73.25           C  
ATOM    822  CG  GLU B 107      -6.507 -21.258 -26.435  1.00 73.25           C  
ATOM    823  CD  GLU B 107      -6.939 -21.580 -27.862  1.00 73.25           C  
ATOM    824  OE1 GLU B 107      -6.090 -22.075 -28.652  1.00 73.25           O  
ATOM    825  OE2 GLU B 107      -8.132 -21.331 -28.181  1.00 73.25           O1-
ATOM    826  C   GLU B 107      -3.556 -21.008 -26.411  1.00 73.25           C  
ATOM    827  O   GLU B 107      -3.651 -20.121 -27.259  1.00 73.25           O  
ATOM    828  N   ILE B 108      -2.896 -20.818 -25.250  1.00 44.57           N  
ATOM    829  CA  ILE B 108      -2.291 -19.547 -24.960  1.00 44.57           C  
ATOM    830  CB  ILE B 108      -1.714 -19.470 -23.570  1.00 44.57           C  
ATOM    831  CG1 ILE B 108      -2.834 -19.529 -22.515  1.00 44.57           C  
ATOM    832  CG2 ILE B 108      -0.857 -18.199 -23.469  1.00 44.57           C  
ATOM    833  CD1 ILE B 108      -2.318 -19.729 -21.091  1.00 44.57           C  
ATOM    834  C   ILE B 108      -1.195 -19.288 -25.948  1.00 44.57           C  
ATOM    835  O   ILE B 108      -1.095 -18.195 -26.502  1.00 44.57           O  
ATOM    836  N   VAL B 109      -0.348 -20.300 -26.215  1.00 42.38           N  
ATOM    837  CA  VAL B 109       0.760 -20.135 -27.114  1.00 42.38           C  
ATOM    838  CB  VAL B 109       1.567 -21.395 -27.231  1.00 42.38           C  
ATOM    839  CG1 VAL B 109       2.667 -21.171 -28.276  1.00 42.38           C  
ATOM    840  CG2 VAL B 109       2.094 -21.781 -25.836  1.00 42.38           C  
ATOM    841  C   VAL B 109       0.247 -19.797 -28.485  1.00 42.38           C  
ATOM    842  O   VAL B 109       0.706 -18.842 -29.110  1.00 42.38           O  
ATOM    843  N   ALA B 110      -0.763 -20.554 -28.959  1.00 41.56           N  
ATOM    844  CA  ALA B 110      -1.314 -20.424 -30.281  1.00 41.56           C  
ATOM    845  CB  ALA B 110      -2.451 -21.422 -30.554  1.00 41.56           C  
ATOM    846  C   ALA B 110      -1.883 -19.052 -30.475  1.00 41.56           C  
ATOM    847  O   ALA B 110      -1.785 -18.484 -31.561  1.00 41.56           O  
ATOM    848  N   GLU B 111      -2.526 -18.492 -29.436  1.00 71.76           N  
ATOM    849  CA  GLU B 111      -3.121 -17.188 -29.535  1.00 71.76           C  
ATOM    850  CB  GLU B 111      -3.911 -16.802 -28.273  1.00 71.76           C  
ATOM    851  CG  GLU B 111      -4.536 -15.407 -28.344  1.00 71.76           C  
ATOM    852  CD  GLU B 111      -5.665 -15.423 -29.365  1.00 71.76           C  
ATOM    853  OE1 GLU B 111      -5.991 -16.528 -29.874  1.00 71.76           O  
ATOM    854  OE2 GLU B 111      -6.215 -14.325 -29.648  1.00 71.76           O1-
ATOM    855  C   GLU B 111      -2.051 -16.153 -29.736  1.00 71.76           C  
ATOM    856  O   GLU B 111      -2.223 -15.206 -30.504  1.00 71.76           O  
ATOM    857  N   LYS B 112      -0.914 -16.306 -29.031  1.00 81.10           N  
ATOM    858  CA  LYS B 112       0.167 -15.359 -29.075  1.00 81.10           C  
ATOM    859  CB  LYS B 112       1.267 -15.696 -28.063  1.00 81.10           C  
ATOM    860  CG  LYS B 112       0.704 -15.759 -26.647  1.00 81.10           C  
ATOM    861  CD  LYS B 112       1.696 -16.287 -25.621  1.00 81.10           C  
ATOM    862  CE  LYS B 112       2.249 -15.178 -24.736  1.00 81.10           C  
ATOM    863  NZ  LYS B 112       3.452 -15.665 -24.037  1.00 81.10           N1+
ATOM    864  C   LYS B 112       0.776 -15.335 -30.442  1.00 81.10           C  
ATOM    865  O   LYS B 112       1.169 -14.274 -30.927  1.00 81.10           O  
ATOM    866  N   VAL B 113       0.898 -16.512 -31.085  1.00 47.14           N  
ATOM    867  CA  VAL B 113       1.488 -16.614 -32.390  1.00 47.14           C  
ATOM    868  CB  VAL B 113       1.625 -18.037 -32.863  1.00 47.14           C  
ATOM    869  CG1 VAL B 113       2.144 -18.017 -34.311  1.00 47.14           C  
ATOM    870  CG2 VAL B 113       2.534 -18.806 -31.890  1.00 47.14           C  
ATOM    871  C   VAL B 113       0.629 -15.911 -33.401  1.00 47.14           C  
ATOM    872  O   VAL B 113       1.134 -15.175 -34.249  1.00 47.14           O  
ATOM    873  N   ALA B 114      -0.702 -16.119 -33.333  1.00 41.77           N  
ATOM    874  CA  ALA B 114      -1.611 -15.540 -34.285  1.00 41.77           C  
ATOM    875  CB  ALA B 114      -3.076 -15.946 -34.034  1.00 41.77           C  
ATOM    876  C   ALA B 114      -1.530 -14.041 -34.200  1.00 41.77           C  
ATOM    877  O   ALA B 114      -1.496 -13.358 -35.223  1.00 41.77           O  
ATOM    878  N   GLN B 115      -1.462 -13.502 -32.968  1.00 74.00           N  
ATOM    879  CA  GLN B 115      -1.437 -12.084 -32.702  1.00 74.00           C  
ATOM    880  CB  GLN B 115      -1.538 -11.733 -31.211  1.00 74.00           C  
ATOM    881  CG  GLN B 115      -2.904 -12.056 -30.597  1.00 74.00           C  
ATOM    882  CD  GLN B 115      -3.950 -11.069 -31.111  1.00 74.00           C  
ATOM    883  OE1 GLN B 115      -5.038 -10.961 -30.547  1.00 74.00           O  
ATOM    884  NE2 GLN B 115      -3.625 -10.320 -32.200  1.00 74.00           N  
ATOM    885  C   GLN B 115      -0.190 -11.465 -33.239  1.00 74.00           C  
ATOM    886  O   GLN B 115      -0.181 -10.304 -33.647  1.00 74.00           O  
ATOM    887  N   ALA B 116       0.889 -12.252 -33.293  1.00127.04           N  
ATOM    888  CA  ALA B 116       2.157 -11.808 -33.783  1.00127.04           C  
ATOM    889  CB  ALA B 116       3.186 -12.944 -33.914  1.00127.04           C  
ATOM    890  C   ALA B 116       1.915 -11.231 -35.178  1.00127.04           C  
ATOM    891  O   ALA B 116       2.821 -10.564 -35.673  1.00127.04           O  
ATOM    892  N   CYS B 117       0.754 -11.503 -35.891  1.00232.35           N  
ATOM    893  CA  CYS B 117       0.280 -10.921 -37.165  1.00232.35           C  
ATOM    894  CB  CYS B 117      -1.115 -11.456 -37.546  1.00232.35           C  
ATOM    895  SG  CYS B 117      -1.664 -10.954 -39.204  1.00232.35           S  
ATOM    896  C   CYS B 117       0.195  -9.408 -37.078  1.00232.35           C  
ATOM    897  O   CYS B 117      -0.457  -8.728 -37.870  1.00232.35           O  
ATOM    898  N   ALA B 118       0.900  -8.863 -36.090  1.00117.56           N  
ATOM    899  CA  ALA B 118       1.208  -7.528 -35.745  1.00117.56           C  
ATOM    900  CB  ALA B 118       1.972  -7.415 -34.415  1.00117.56           C  
ATOM    901  C   ALA B 118       2.085  -7.012 -36.823  1.00117.56           C  
ATOM    902  O   ALA B 118       2.264  -5.802 -36.931  1.00117.56           O  
ATOM    903  N   ALA B 119       2.774  -7.929 -37.543  1.00233.73           N  
ATOM    904  CA  ALA B 119       3.603  -7.482 -38.621  1.00233.73           C  
ATOM    905  CB  ALA B 119       4.566  -6.327 -38.281  1.00233.73           C  
ATOM    906  C   ALA B 119       4.471  -8.574 -38.973  1.00233.73           C  
ATOM    907  O   ALA B 119       4.120  -9.725 -38.765  1.00233.73           O  
ATOM    908  N   GLY B 120       5.665  -8.230 -39.488  1.00 90.18           N  
ATOM    909  CA  GLY B 120       6.603  -9.254 -39.793  1.00 90.18           C  
ATOM    910  C   GLY B 120       7.175  -9.758 -38.503  1.00 90.18           C  
ATOM    911  O   GLY B 120       8.381  -9.974 -38.398  1.00 90.18           O  
ATOM    912  N   PHE B 121       6.323  -9.952 -37.472  1.00138.37           N  
ATOM    913  CA  PHE B 121       6.785 -10.640 -36.348  1.00138.37           C  
ATOM    914  CB  PHE B 121       5.807 -10.764 -35.165  1.00138.37           C  
ATOM    915  CG  PHE B 121       5.961  -9.579 -34.281  1.00138.37           C  
ATOM    916  CD1 PHE B 121       5.227  -8.432 -34.461  1.00138.37           C  
ATOM    917  CD2 PHE B 121       6.871  -9.637 -33.251  1.00138.37           C  
ATOM    918  CE1 PHE B 121       5.403  -7.361 -33.615  1.00138.37           C  
ATOM    919  CE2 PHE B 121       7.052  -8.571 -32.404  1.00138.37           C  
ATOM    920  CZ  PHE B 121       6.312  -7.428 -32.586  1.00138.37           C  
ATOM    921  C   PHE B 121       6.991 -11.996 -36.883  1.00138.37           C  
ATOM    922  O   PHE B 121       6.044 -12.748 -37.128  1.00138.37           O  
ATOM    923  N   HIS B 122       8.258 -12.297 -37.186  1.00 84.60           N  
ATOM    924  CA  HIS B 122       8.511 -13.648 -37.515  1.00 84.60           C  
ATOM    925  ND1 HIS B 122       9.524 -12.530 -40.287  1.00 84.60           N  
ATOM    926  CG  HIS B 122       9.833 -13.717 -39.660  1.00 84.60           C  
ATOM    927  CB  HIS B 122       9.874 -13.912 -38.174  1.00 84.60           C  
ATOM    928  NE2 HIS B 122       9.906 -14.017 -41.896  1.00 84.60           N  
ATOM    929  CD2 HIS B 122      10.063 -14.615 -40.659  1.00 84.60           C  
ATOM    930  CE1 HIS B 122       9.583 -12.766 -41.622  1.00 84.60           C  
ATOM    931  C   HIS B 122       8.469 -14.296 -36.185  1.00 84.60           C  
ATOM    932  O   HIS B 122       8.882 -13.698 -35.190  1.00 84.60           O  
ATOM    933  N   VAL B 123       7.922 -15.516 -36.109  1.00110.84           N  
ATOM    934  CA  VAL B 123       7.840 -16.066 -34.799  1.00110.84           C  
ATOM    935  CB  VAL B 123       6.439 -16.287 -34.306  1.00110.84           C  
ATOM    936  CG1 VAL B 123       5.801 -17.442 -35.093  1.00110.84           C  
ATOM    937  CG2 VAL B 123       6.494 -16.529 -32.791  1.00110.84           C  
ATOM    938  C   VAL B 123       8.529 -17.382 -34.760  1.00110.84           C  
ATOM    939  O   VAL B 123       8.474 -18.169 -35.705  1.00110.84           O  
ATOM    940  N   ILE B 124       9.231 -17.630 -33.639  1.00 58.04           N  
ATOM    941  CA  ILE B 124       9.842 -18.902 -33.439  1.00 58.04           C  
ATOM    942  CB  ILE B 124      11.245 -18.814 -32.904  1.00 58.04           C  
ATOM    943  CG1 ILE B 124      12.142 -18.099 -33.934  1.00 58.04           C  
ATOM    944  CG2 ILE B 124      11.718 -20.236 -32.553  1.00 58.04           C  
ATOM    945  CD1 ILE B 124      13.513 -17.685 -33.400  1.00 58.04           C  
ATOM    946  C   ILE B 124       8.962 -19.578 -32.439  1.00 58.04           C  
ATOM    947  O   ILE B 124       8.936 -19.212 -31.264  1.00 58.04           O  
ATOM    948  N   VAL B 125       8.194 -20.583 -32.902  1.00 55.15           N  
ATOM    949  CA  VAL B 125       7.243 -21.238 -32.050  1.00 55.15           C  
ATOM    950  CB  VAL B 125       6.019 -21.699 -32.790  1.00 55.15           C  
ATOM    951  CG1 VAL B 125       5.070 -22.394 -31.803  1.00 55.15           C  
ATOM    952  CG2 VAL B 125       5.398 -20.504 -33.540  1.00 55.15           C  
ATOM    953  C   VAL B 125       7.908 -22.455 -31.494  1.00 55.15           C  
ATOM    954  O   VAL B 125       8.388 -23.305 -32.240  1.00 55.15           O  
ATOM    955  N   CYS B 126       7.938 -22.580 -30.152  1.00 46.94           N  
ATOM    956  CA  CYS B 126       8.629 -23.676 -29.533  1.00 46.94           C  
ATOM    957  CB  CYS B 126       9.280 -23.307 -28.188  1.00 46.94           C  
ATOM    958  SG  CYS B 126      10.552 -22.021 -28.360  1.00 46.94           S  
ATOM    959  C   CYS B 126       7.673 -24.796 -29.261  1.00 46.94           C  
ATOM    960  O   CYS B 126       6.507 -24.578 -28.931  1.00 46.94           O  
ATOM    961  N   VAL B 127       8.179 -26.041 -29.408  1.00 61.02           N  
ATOM    962  CA  VAL B 127       7.432 -27.254 -29.206  1.00 61.02           C  
ATOM    963  CB  VAL B 127       6.996 -27.865 -30.510  1.00 61.02           C  
ATOM    964  CG1 VAL B 127       6.501 -29.298 -30.268  1.00 61.02           C  
ATOM    965  CG2 VAL B 127       5.934 -26.949 -31.143  1.00 61.02           C  
ATOM    966  C   VAL B 127       8.347 -28.245 -28.541  1.00 61.02           C  
ATOM    967  O   VAL B 127       9.564 -28.171 -28.696  1.00 61.02           O  
ATOM    968  N   GLY B 128       7.792 -29.195 -27.751  1.00 37.31           N  
ATOM    969  CA  GLY B 128       8.655 -30.194 -27.178  1.00 37.31           C  
ATOM    970  C   GLY B 128       7.911 -31.023 -26.175  1.00 37.31           C  
ATOM    971  O   GLY B 128       6.977 -30.556 -25.526  1.00 37.31           O  
ATOM    972  N   GLU B 129       8.349 -32.287 -25.989  1.00 91.44           N  
ATOM    973  CA  GLU B 129       7.676 -33.156 -25.065  1.00 91.44           C  
ATOM    974  CB  GLU B 129       7.346 -34.553 -25.626  1.00 91.44           C  
ATOM    975  CG  GLU B 129       8.531 -35.527 -25.670  1.00 91.44           C  
ATOM    976  CD  GLU B 129       9.401 -35.266 -26.891  1.00 91.44           C  
ATOM    977  OE1 GLU B 129       9.216 -34.207 -27.548  1.00 91.44           O  
ATOM    978  OE2 GLU B 129      10.268 -36.135 -27.182  1.00 91.44           O1-
ATOM    979  C   GLU B 129       8.584 -33.371 -23.892  1.00 91.44           C  
ATOM    980  O   GLU B 129       9.807 -33.335 -24.022  1.00 91.44           O  
ATOM    981  N   THR B 130       7.990 -33.594 -22.701  1.00 40.92           N  
ATOM    982  CA  THR B 130       8.733 -33.794 -21.488  1.00 40.92           C  
ATOM    983  CB  THR B 130       7.918 -33.528 -20.258  1.00 40.92           C  
ATOM    984  OG1 THR B 130       6.865 -34.476 -20.153  1.00 40.92           O  
ATOM    985  CG2 THR B 130       7.329 -32.113 -20.372  1.00 40.92           C  
ATOM    986  C   THR B 130       9.172 -35.224 -21.431  1.00 40.92           C  
ATOM    987  O   THR B 130       8.835 -36.028 -22.294  1.00 40.92           O  
ATOM    988  N   ASN B 131       9.982 -35.559 -20.405  1.00 46.54           N  
ATOM    989  CA  ASN B 131      10.478 -36.895 -20.214  1.00 46.54           C  
ATOM    990  CB  ASN B 131      11.446 -36.987 -19.020  1.00 46.54           C  
ATOM    991  CG  ASN B 131      12.064 -38.377 -18.988  1.00 46.54           C  
ATOM    992  OD1 ASN B 131      12.775 -38.780 -19.908  1.00 46.54           O  
ATOM    993  ND2 ASN B 131      11.791 -39.132 -17.889  1.00 46.54           N  
ATOM    994  C   ASN B 131       9.320 -37.797 -19.931  1.00 46.54           C  
ATOM    995  O   ASN B 131       9.237 -38.911 -20.450  1.00 46.54           O  
ATOM    996  N   GLU B 132       8.379 -37.319 -19.099  1.00 67.13           N  
ATOM    997  CA  GLU B 132       7.252 -38.117 -18.712  1.00 67.13           C  
ATOM    998  CB  GLU B 132       6.339 -37.385 -17.716  1.00 67.13           C  
ATOM    999  CG  GLU B 132       7.021 -37.100 -16.374  1.00 67.13           C  
ATOM   1000  CD  GLU B 132       8.053 -36.003 -16.592  1.00 67.13           C  
ATOM   1001  OE1 GLU B 132       7.707 -34.988 -17.252  1.00 67.13           O  
ATOM   1002  OE2 GLU B 132       9.203 -36.168 -16.102  1.00 67.13           O1-
ATOM   1003  C   GLU B 132       6.440 -38.436 -19.931  1.00 67.13           C  
ATOM   1004  O   GLU B 132       5.993 -39.569 -20.104  1.00 67.13           O  
ATOM   1005  N   GLU B 133       6.234 -37.437 -20.813  1.00 42.23           N  
ATOM   1006  CA  GLU B 133       5.448 -37.605 -22.003  1.00 42.23           C  
ATOM   1007  CB  GLU B 133       5.210 -36.273 -22.745  1.00 42.23           C  
ATOM   1008  CG  GLU B 133       4.312 -35.309 -21.960  1.00 42.23           C  
ATOM   1009  CD  GLU B 133       4.140 -34.016 -22.750  1.00 42.23           C  
ATOM   1010  OE1 GLU B 133       5.147 -33.547 -23.344  1.00 42.23           O  
ATOM   1011  OE2 GLU B 133       2.998 -33.481 -22.770  1.00 42.23           O1-
ATOM   1012  C   GLU B 133       6.139 -38.554 -22.938  1.00 42.23           C  
ATOM   1013  O   GLU B 133       5.493 -39.382 -23.579  1.00 42.23           O  
ATOM   1014  N   ARG B 134       7.478 -38.455 -23.039  1.00103.02           N  
ATOM   1015  CA  ARG B 134       8.258 -39.275 -23.929  1.00103.02           C  
ATOM   1016  CB  ARG B 134       9.744 -38.877 -23.892  1.00103.02           C  
ATOM   1017  CG  ARG B 134      10.662 -39.681 -24.814  1.00103.02           C  
ATOM   1018  CD  ARG B 134      12.078 -39.103 -24.862  1.00103.02           C  
ATOM   1019  NE  ARG B 134      12.903 -39.942 -25.775  1.00103.02           N  
ATOM   1020  CZ  ARG B 134      12.945 -39.669 -27.113  1.00103.02           C  
ATOM   1021  NH1 ARG B 134      12.212 -38.642 -27.631  1.00103.02           N1+
ATOM   1022  NH2 ARG B 134      13.734 -40.420 -27.935  1.00103.02           N  
ATOM   1023  C   ARG B 134       8.137 -40.718 -23.528  1.00103.02           C  
ATOM   1024  O   ARG B 134       7.993 -41.598 -24.375  1.00103.02           O  
ATOM   1025  N   GLU B 135       8.170 -40.996 -22.214  1.00 53.41           N  
ATOM   1026  CA  GLU B 135       8.125 -42.346 -21.718  1.00 53.41           C  
ATOM   1027  CB  GLU B 135       8.240 -42.405 -20.192  1.00 53.41           C  
ATOM   1028  CG  GLU B 135       9.593 -41.915 -19.689  1.00 53.41           C  
ATOM   1029  CD  GLU B 135       9.485 -41.809 -18.182  1.00 53.41           C  
ATOM   1030  OE1 GLU B 135       9.504 -42.867 -17.500  1.00 53.41           O  
ATOM   1031  OE2 GLU B 135       9.370 -40.654 -17.695  1.00 53.41           O1-
ATOM   1032  C   GLU B 135       6.811 -42.955 -22.084  1.00 53.41           C  
ATOM   1033  O   GLU B 135       6.721 -44.145 -22.384  1.00 53.41           O  
ATOM   1034  N   ALA B 136       5.754 -42.129 -22.049  1.00 45.14           N  
ATOM   1035  CA  ALA B 136       4.413 -42.527 -22.353  1.00 45.14           C  
ATOM   1036  CB  ALA B 136       3.397 -41.385 -22.181  1.00 45.14           C  
ATOM   1037  C   ALA B 136       4.372 -42.980 -23.780  1.00 45.14           C  
ATOM   1038  O   ALA B 136       3.551 -43.819 -24.143  1.00 45.14           O  
ATOM   1039  N   GLY B 137       5.233 -42.419 -24.648  1.00 37.66           N  
ATOM   1040  CA  GLY B 137       5.194 -42.806 -26.032  1.00 37.66           C  
ATOM   1041  C   GLY B 137       4.345 -41.794 -26.732  1.00 37.66           C  
ATOM   1042  O   GLY B 137       3.899 -41.999 -27.860  1.00 37.66           O  
ATOM   1043  N   ARG B 138       4.089 -40.693 -26.005  1.00168.10           N  
ATOM   1044  CA  ARG B 138       3.323 -39.517 -26.313  1.00168.10           C  
ATOM   1045  CB  ARG B 138       2.837 -38.756 -25.064  1.00168.10           C  
ATOM   1046  CG  ARG B 138       1.643 -39.436 -24.385  1.00168.10           C  
ATOM   1047  CD  ARG B 138       1.023 -38.618 -23.249  1.00168.10           C  
ATOM   1048  NE  ARG B 138       1.943 -38.692 -22.080  1.00168.10           N  
ATOM   1049  CZ  ARG B 138       1.971 -37.675 -21.169  1.00168.10           C  
ATOM   1050  NH1 ARG B 138       1.202 -36.564 -21.363  1.00168.10           N1+
ATOM   1051  NH2 ARG B 138       2.767 -37.769 -20.065  1.00168.10           N  
ATOM   1052  C   ARG B 138       4.031 -38.534 -27.208  1.00168.10           C  
ATOM   1053  O   ARG B 138       3.414 -37.544 -27.588  1.00168.10           O  
ATOM   1054  N   THR B 139       5.332 -38.713 -27.526  1.00 65.68           N  
ATOM   1055  CA  THR B 139       6.092 -37.683 -28.201  1.00 65.68           C  
ATOM   1056  CB  THR B 139       7.439 -38.172 -28.651  1.00 65.68           C  
ATOM   1057  OG1 THR B 139       8.202 -38.608 -27.534  1.00 65.68           O  
ATOM   1058  CG2 THR B 139       8.160 -37.026 -29.384  1.00 65.68           C  
ATOM   1059  C   THR B 139       5.400 -37.131 -29.421  1.00 65.68           C  
ATOM   1060  O   THR B 139       5.249 -35.914 -29.532  1.00 65.68           O  
ATOM   1061  N   ALA B 140       4.954 -37.978 -30.367  1.00 34.84           N  
ATOM   1062  CA  ALA B 140       4.320 -37.469 -31.553  1.00 34.84           C  
ATOM   1063  CB  ALA B 140       3.953 -38.577 -32.552  1.00 34.84           C  
ATOM   1064  C   ALA B 140       3.045 -36.762 -31.201  1.00 34.84           C  
ATOM   1065  O   ALA B 140       2.762 -35.682 -31.718  1.00 34.84           O  
ATOM   1066  N   ALA B 141       2.240 -37.343 -30.292  1.00 37.08           N  
ATOM   1067  CA  ALA B 141       0.959 -36.770 -29.988  1.00 37.08           C  
ATOM   1068  CB  ALA B 141       0.171 -37.597 -28.957  1.00 37.08           C  
ATOM   1069  C   ALA B 141       1.128 -35.397 -29.416  1.00 37.08           C  
ATOM   1070  O   ALA B 141       0.418 -34.473 -29.806  1.00 37.08           O  
ATOM   1071  N   VAL B 142       2.076 -35.224 -28.472  1.00 50.53           N  
ATOM   1072  CA  VAL B 142       2.263 -33.964 -27.799  1.00 50.53           C  
ATOM   1073  CB  VAL B 142       3.262 -34.058 -26.680  1.00 50.53           C  
ATOM   1074  CG1 VAL B 142       3.481 -32.649 -26.099  1.00 50.53           C  
ATOM   1075  CG2 VAL B 142       2.752 -35.083 -25.650  1.00 50.53           C  
ATOM   1076  C   VAL B 142       2.738 -32.889 -28.731  1.00 50.53           C  
ATOM   1077  O   VAL B 142       2.142 -31.815 -28.796  1.00 50.53           O  
ATOM   1078  N   VAL B 143       3.819 -33.146 -29.492  1.00 45.18           N  
ATOM   1079  CA  VAL B 143       4.387 -32.129 -30.332  1.00 45.18           C  
ATOM   1080  CB  VAL B 143       5.679 -32.560 -30.965  1.00 45.18           C  
ATOM   1081  CG1 VAL B 143       6.698 -32.787 -29.836  1.00 45.18           C  
ATOM   1082  CG2 VAL B 143       5.436 -33.802 -31.843  1.00 45.18           C  
ATOM   1083  C   VAL B 143       3.422 -31.754 -31.413  1.00 45.18           C  
ATOM   1084  O   VAL B 143       3.278 -30.580 -31.749  1.00 45.18           O  
ATOM   1085  N   LEU B 144       2.738 -32.747 -32.004  1.00 57.21           N  
ATOM   1086  CA  LEU B 144       1.817 -32.451 -33.063  1.00 57.21           C  
ATOM   1087  CB  LEU B 144       1.312 -33.695 -33.807  1.00 57.21           C  
ATOM   1088  CG  LEU B 144       2.414 -34.333 -34.673  1.00 57.21           C  
ATOM   1089  CD1 LEU B 144       1.879 -35.544 -35.453  1.00 57.21           C  
ATOM   1090  CD2 LEU B 144       3.085 -33.285 -35.582  1.00 57.21           C  
ATOM   1091  C   LEU B 144       0.649 -31.666 -32.548  1.00 57.21           C  
ATOM   1092  O   LEU B 144       0.130 -30.804 -33.254  1.00 57.21           O  
ATOM   1093  N   THR B 145       0.181 -31.961 -31.319  1.00 28.10           N  
ATOM   1094  CA  THR B 145      -0.933 -31.248 -30.752  1.00 28.10           C  
ATOM   1095  CB  THR B 145      -1.372 -31.802 -29.428  1.00 28.10           C  
ATOM   1096  OG1 THR B 145      -1.778 -33.153 -29.583  1.00 28.10           O  
ATOM   1097  CG2 THR B 145      -2.544 -30.962 -28.892  1.00 28.10           C  
ATOM   1098  C   THR B 145      -0.540 -29.819 -30.550  1.00 28.10           C  
ATOM   1099  O   THR B 145      -1.316 -28.910 -30.835  1.00 28.10           O  
ATOM   1100  N   GLN B 146       0.688 -29.581 -30.053  1.00 46.52           N  
ATOM   1101  CA  GLN B 146       1.122 -28.233 -29.830  1.00 46.52           C  
ATOM   1102  CB  GLN B 146       2.542 -28.152 -29.248  1.00 46.52           C  
ATOM   1103  CG  GLN B 146       2.665 -28.745 -27.846  1.00 46.52           C  
ATOM   1104  CD  GLN B 146       4.138 -28.732 -27.465  1.00 46.52           C  
ATOM   1105  OE1 GLN B 146       4.988 -28.269 -28.226  1.00 46.52           O  
ATOM   1106  NE2 GLN B 146       4.458 -29.260 -26.256  1.00 46.52           N  
ATOM   1107  C   GLN B 146       1.166 -27.540 -31.155  1.00 46.52           C  
ATOM   1108  O   GLN B 146       0.752 -26.389 -31.273  1.00 46.52           O  
ATOM   1109  N   LEU B 147       1.691 -28.228 -32.187  1.00118.45           N  
ATOM   1110  CA  LEU B 147       1.839 -27.629 -33.482  1.00118.45           C  
ATOM   1111  CB  LEU B 147       2.736 -28.474 -34.411  1.00118.45           C  
ATOM   1112  CG  LEU B 147       3.101 -27.829 -35.766  1.00118.45           C  
ATOM   1113  CD1 LEU B 147       4.206 -28.632 -36.455  1.00118.45           C  
ATOM   1114  CD2 LEU B 147       1.891 -27.669 -36.696  1.00118.45           C  
ATOM   1115  C   LEU B 147       0.499 -27.383 -34.121  1.00118.45           C  
ATOM   1116  O   LEU B 147       0.261 -26.313 -34.679  1.00118.45           O  
ATOM   1117  N   ALA B 148      -0.419 -28.365 -34.041  1.00 38.96           N  
ATOM   1118  CA  ALA B 148      -1.722 -28.281 -34.648  1.00 38.96           C  
ATOM   1119  CB  ALA B 148      -2.554 -29.564 -34.464  1.00 38.96           C  
ATOM   1120  C   ALA B 148      -2.481 -27.158 -34.020  1.00 38.96           C  
ATOM   1121  O   ALA B 148      -3.261 -26.482 -34.688  1.00 38.96           O  
ATOM   1122  N   ALA B 149      -2.291 -26.946 -32.706  1.00 29.35           N  
ATOM   1123  CA  ALA B 149      -3.009 -25.915 -32.016  1.00 29.35           C  
ATOM   1124  CB  ALA B 149      -2.653 -25.835 -30.521  1.00 29.35           C  
ATOM   1125  C   ALA B 149      -2.662 -24.594 -32.628  1.00 29.35           C  
ATOM   1126  O   ALA B 149      -3.540 -23.758 -32.833  1.00 29.35           O  
ATOM   1127  N   VAL B 150      -1.365 -24.356 -32.915  1.00 61.37           N  
ATOM   1128  CA  VAL B 150      -0.990 -23.102 -33.505  1.00 61.37           C  
ATOM   1129  CB  VAL B 150       0.489 -22.814 -33.513  1.00 61.37           C  
ATOM   1130  CG1 VAL B 150       1.003 -22.866 -32.065  1.00 61.37           C  
ATOM   1131  CG2 VAL B 150       1.210 -23.749 -34.494  1.00 61.37           C  
ATOM   1132  C   VAL B 150      -1.485 -23.011 -34.921  1.00 61.37           C  
ATOM   1133  O   VAL B 150      -2.016 -21.981 -35.328  1.00 61.37           O  
ATOM   1134  N   ALA B 151      -1.368 -24.107 -35.699  1.00 49.11           N  
ATOM   1135  CA  ALA B 151      -1.705 -24.118 -37.098  1.00 49.11           C  
ATOM   1136  CB  ALA B 151      -1.498 -25.499 -37.747  1.00 49.11           C  
ATOM   1137  C   ALA B 151      -3.144 -23.743 -37.281  1.00 49.11           C  
ATOM   1138  O   ALA B 151      -3.495 -23.064 -38.243  1.00 49.11           O  
ATOM   1139  N   GLN B 152      -4.020 -24.161 -36.353  1.00 76.03           N  
ATOM   1140  CA  GLN B 152      -5.429 -23.920 -36.492  1.00 76.03           C  
ATOM   1141  CB  GLN B 152      -6.231 -24.542 -35.330  1.00 76.03           C  
ATOM   1142  CG  GLN B 152      -7.752 -24.473 -35.476  1.00 76.03           C  
ATOM   1143  CD  GLN B 152      -8.251 -23.324 -34.614  1.00 76.03           C  
ATOM   1144  OE1 GLN B 152      -7.615 -22.275 -34.535  1.00 76.03           O  
ATOM   1145  NE2 GLN B 152      -9.409 -23.533 -33.932  1.00 76.03           N  
ATOM   1146  C   GLN B 152      -5.691 -22.439 -36.569  1.00 76.03           C  
ATOM   1147  O   GLN B 152      -6.572 -22.002 -37.307  1.00 76.03           O  
ATOM   1148  N   LYS B 153      -4.935 -21.633 -35.802  1.00122.25           N  
ATOM   1149  CA  LYS B 153      -5.049 -20.198 -35.715  1.00122.25           C  
ATOM   1150  CB  LYS B 153      -4.133 -19.605 -34.628  1.00122.25           C  
ATOM   1151  CG  LYS B 153      -4.485 -19.966 -33.181  1.00122.25           C  
ATOM   1152  CD  LYS B 153      -5.792 -19.357 -32.667  1.00122.25           C  
ATOM   1153  CE  LYS B 153      -6.101 -19.728 -31.214  1.00122.25           C  
ATOM   1154  NZ  LYS B 153      -7.330 -19.039 -30.763  1.00122.25           N1+
ATOM   1155  C   LYS B 153      -4.633 -19.513 -36.991  1.00122.25           C  
ATOM   1156  O   LYS B 153      -5.087 -18.404 -37.266  1.00122.25           O  
ATOM   1157  N   LEU B 154      -3.715 -20.121 -37.772  1.00128.30           N  
ATOM   1158  CA  LEU B 154      -3.115 -19.477 -38.914  1.00128.30           C  
ATOM   1159  CB  LEU B 154      -1.628 -19.839 -39.101  1.00128.30           C  
ATOM   1160  CG  LEU B 154      -0.649 -19.323 -38.029  1.00128.30           C  
ATOM   1161  CD1 LEU B 154      -0.457 -17.806 -38.125  1.00128.30           C  
ATOM   1162  CD2 LEU B 154      -1.054 -19.770 -36.621  1.00128.30           C  
ATOM   1163  C   LEU B 154      -3.755 -19.895 -40.197  1.00128.30           C  
ATOM   1164  O   LEU B 154      -4.682 -20.699 -40.239  1.00128.30           O  
ATOM   1165  N   SER B 155      -3.243 -19.295 -41.294  1.00 54.50           N  
ATOM   1166  CA  SER B 155      -3.642 -19.566 -42.642  1.00 54.50           C  
ATOM   1167  CB  SER B 155      -4.311 -18.358 -43.327  1.00 54.50           C  
ATOM   1168  OG  SER B 155      -3.446 -17.232 -43.298  1.00 54.50           O  
ATOM   1169  C   SER B 155      -2.377 -19.903 -43.377  1.00 54.50           C  
ATOM   1170  O   SER B 155      -1.286 -19.815 -42.819  1.00 54.50           O  
ATOM   1171  N   LYS B 156      -2.503 -20.284 -44.662  1.00114.18           N  
ATOM   1172  CA  LYS B 156      -1.412 -20.757 -45.471  1.00114.18           C  
ATOM   1173  CB  LYS B 156      -1.881 -21.021 -46.916  1.00114.18           C  
ATOM   1174  CG  LYS B 156      -0.898 -21.776 -47.813  1.00114.18           C  
ATOM   1175  CD  LYS B 156      -0.776 -23.266 -47.487  1.00114.18           C  
ATOM   1176  CE  LYS B 156      -0.108 -24.075 -48.602  1.00114.18           C  
ATOM   1177  NZ  LYS B 156      -1.027 -24.196 -49.756  1.00114.18           N1+
ATOM   1178  C   LYS B 156      -0.329 -19.717 -45.538  1.00114.18           C  
ATOM   1179  O   LYS B 156       0.851 -20.036 -45.408  1.00114.18           O  
ATOM   1180  N   GLU B 157      -0.712 -18.441 -45.721  1.00103.83           N  
ATOM   1181  CA  GLU B 157       0.197 -17.337 -45.908  1.00103.83           C  
ATOM   1182  CB  GLU B 157      -0.493 -16.054 -46.410  1.00103.83           C  
ATOM   1183  CG  GLU B 157      -1.766 -15.689 -45.649  1.00103.83           C  
ATOM   1184  CD  GLU B 157      -2.900 -16.469 -46.301  1.00103.83           C  
ATOM   1185  OE1 GLU B 157      -2.673 -17.032 -47.405  1.00103.83           O  
ATOM   1186  OE2 GLU B 157      -4.010 -16.511 -45.710  1.00103.83           O1-
ATOM   1187  C   GLU B 157       1.019 -17.017 -44.688  1.00103.83           C  
ATOM   1188  O   GLU B 157       2.098 -16.442 -44.810  1.00103.83           O  
ATOM   1189  N   ALA B 158       0.527 -17.337 -43.480  1.00 65.49           N  
ATOM   1190  CA  ALA B 158       1.198 -17.003 -42.250  1.00 65.49           C  
ATOM   1191  CB  ALA B 158       0.398 -17.419 -41.004  1.00 65.49           C  
ATOM   1192  C   ALA B 158       2.545 -17.665 -42.148  1.00 65.49           C  
ATOM   1193  O   ALA B 158       3.476 -17.104 -41.573  1.00 65.49           O  
ATOM   1194  N   TRP B 159       2.686 -18.873 -42.717  1.00126.82           N  
ATOM   1195  CA  TRP B 159       3.819 -19.738 -42.518  1.00126.82           C  
ATOM   1196  CB  TRP B 159       3.557 -21.140 -43.090  1.00126.82           C  
ATOM   1197  CG  TRP B 159       2.377 -21.763 -42.369  1.00126.82           C  
ATOM   1198  CD2 TRP B 159       2.457 -22.551 -41.167  1.00126.82           C  
ATOM   1199  CD1 TRP B 159       1.052 -21.669 -42.677  1.00126.82           C  
ATOM   1200  NE1 TRP B 159       0.298 -22.337 -41.742  1.00126.82           N  
ATOM   1201  CE2 TRP B 159       1.149 -22.888 -40.809  1.00126.82           C  
ATOM   1202  CE3 TRP B 159       3.527 -22.955 -40.419  1.00126.82           C  
ATOM   1203  CZ2 TRP B 159       0.894 -23.639 -39.695  1.00126.82           C  
ATOM   1204  CZ3 TRP B 159       3.267 -23.718 -39.301  1.00126.82           C  
ATOM   1205  CH2 TRP B 159       1.976 -24.053 -38.946  1.00126.82           C  
ATOM   1206  C   TRP B 159       5.130 -19.158 -42.978  1.00126.82           C  
ATOM   1207  O   TRP B 159       6.182 -19.564 -42.485  1.00126.82           O  
ATOM   1208  N   SER B 160       5.130 -18.224 -43.944  1.00104.30           N  
ATOM   1209  CA  SER B 160       6.368 -17.625 -44.377  1.00104.30           C  
ATOM   1210  CB  SER B 160       6.135 -16.522 -45.422  1.00104.30           C  
ATOM   1211  OG  SER B 160       5.440 -17.063 -46.534  1.00104.30           O  
ATOM   1212  C   SER B 160       7.030 -16.988 -43.181  1.00104.30           C  
ATOM   1213  O   SER B 160       8.253 -16.900 -43.106  1.00104.30           O  
ATOM   1214  N   ARG B 161       6.214 -16.464 -42.251  1.00162.96           N  
ATOM   1215  CA  ARG B 161       6.587 -15.818 -41.017  1.00162.96           C  
ATOM   1216  CB  ARG B 161       5.512 -14.839 -40.526  1.00162.96           C  
ATOM   1217  CG  ARG B 161       5.593 -13.505 -41.273  1.00162.96           C  
ATOM   1218  CD  ARG B 161       5.508 -13.648 -42.795  1.00162.96           C  
ATOM   1219  NE  ARG B 161       5.752 -12.305 -43.400  1.00162.96           N  
ATOM   1220  CZ  ARG B 161       6.094 -12.207 -44.717  1.00162.96           C  
ATOM   1221  NH1 ARG B 161       6.198 -13.336 -45.479  1.00162.96           N1+
ATOM   1222  NH2 ARG B 161       6.335 -10.986 -45.277  1.00162.96           N  
ATOM   1223  C   ARG B 161       6.949 -16.764 -39.898  1.00162.96           C  
ATOM   1224  O   ARG B 161       7.575 -16.338 -38.928  1.00162.96           O  
ATOM   1225  N   VAL B 162       6.525 -18.048 -39.949  1.00124.79           N  
ATOM   1226  CA  VAL B 162       6.694 -18.889 -38.793  1.00124.79           C  
ATOM   1227  CB  VAL B 162       5.511 -19.786 -38.552  1.00124.79           C  
ATOM   1228  CG1 VAL B 162       5.744 -21.120 -39.277  1.00124.79           C  
ATOM   1229  CG2 VAL B 162       5.260 -19.894 -37.044  1.00124.79           C  
ATOM   1230  C   VAL B 162       7.903 -19.776 -38.911  1.00124.79           C  
ATOM   1231  O   VAL B 162       8.312 -20.170 -40.002  1.00124.79           O  
ATOM   1232  N   VAL B 163       8.528 -20.078 -37.747  1.00 58.48           N  
ATOM   1233  CA  VAL B 163       9.653 -20.967 -37.650  1.00 58.48           C  
ATOM   1234  CB  VAL B 163      10.945 -20.269 -37.320  1.00 58.48           C  
ATOM   1235  CG1 VAL B 163      12.045 -21.327 -37.136  1.00 58.48           C  
ATOM   1236  CG2 VAL B 163      11.256 -19.243 -38.423  1.00 58.48           C  
ATOM   1237  C   VAL B 163       9.343 -21.875 -36.493  1.00 58.48           C  
ATOM   1238  O   VAL B 163       8.734 -21.451 -35.516  1.00 58.48           O  
ATOM   1239  N   ILE B 164       9.743 -23.162 -36.558  1.00106.62           N  
ATOM   1240  CA  ILE B 164       9.423 -24.032 -35.461  1.00106.62           C  
ATOM   1241  CB  ILE B 164       8.724 -25.292 -35.888  1.00106.62           C  
ATOM   1242  CG1 ILE B 164       7.405 -24.958 -36.608  1.00106.62           C  
ATOM   1243  CG2 ILE B 164       8.524 -26.171 -34.642  1.00106.62           C  
ATOM   1244  CD1 ILE B 164       6.395 -24.205 -35.741  1.00106.62           C  
ATOM   1245  C   ILE B 164      10.706 -24.431 -34.793  1.00106.62           C  
ATOM   1246  O   ILE B 164      11.698 -24.712 -35.463  1.00106.62           O  
ATOM   1247  N   ALA B 165      10.740 -24.417 -33.442  1.00 45.04           N  
ATOM   1248  CA  ALA B 165      11.928 -24.839 -32.746  1.00 45.04           C  
ATOM   1249  CB  ALA B 165      12.475 -23.787 -31.767  1.00 45.04           C  
ATOM   1250  C   ALA B 165      11.580 -26.056 -31.941  1.00 45.04           C  
ATOM   1251  O   ALA B 165      10.639 -26.043 -31.149  1.00 45.04           O  
ATOM   1252  N   TYR B 166      12.346 -27.153 -32.105  1.00 75.60           N  
ATOM   1253  CA  TYR B 166      12.041 -28.334 -31.343  1.00 75.60           C  
ATOM   1254  CB  TYR B 166      12.218 -29.631 -32.152  1.00 75.60           C  
ATOM   1255  CG  TYR B 166      12.094 -30.785 -31.221  1.00 75.60           C  
ATOM   1256  CD1 TYR B 166      10.909 -31.062 -30.580  1.00 75.60           C  
ATOM   1257  CD2 TYR B 166      13.173 -31.612 -31.018  1.00 75.60           C  
ATOM   1258  CE1 TYR B 166      10.811 -32.136 -29.727  1.00 75.60           C  
ATOM   1259  CE2 TYR B 166      13.083 -32.688 -30.168  1.00 75.60           C  
ATOM   1260  CZ  TYR B 166      11.902 -32.947 -29.517  1.00 75.60           C  
ATOM   1261  OH  TYR B 166      11.808 -34.050 -28.642  1.00 75.60           O  
ATOM   1262  C   TYR B 166      12.926 -28.374 -30.132  1.00 75.60           C  
ATOM   1263  O   TYR B 166      14.153 -28.325 -30.237  1.00 75.60           O  
ATOM   1264  N   GLU B 167      12.306 -28.454 -28.935  1.00 84.27           N  
ATOM   1265  CA  GLU B 167      13.040 -28.488 -27.699  1.00 84.27           C  
ATOM   1266  CB  GLU B 167      12.509 -27.503 -26.644  1.00 84.27           C  
ATOM   1267  CG  GLU B 167      12.684 -26.033 -27.019  1.00 84.27           C  
ATOM   1268  CD  GLU B 167      12.058 -25.193 -25.914  1.00 84.27           C  
ATOM   1269  OE1 GLU B 167      12.676 -25.097 -24.819  1.00 84.27           O  
ATOM   1270  OE2 GLU B 167      10.949 -24.644 -26.146  1.00 84.27           O1-
ATOM   1271  C   GLU B 167      12.890 -29.850 -27.102  1.00 84.27           C  
ATOM   1272  O   GLU B 167      11.791 -30.237 -26.710  1.00 84.27           O  
ATOM   1273  N   PRO B 168      13.932 -30.636 -27.037  1.00125.74           N  
ATOM   1274  CA  PRO B 168      13.807 -31.903 -26.383  1.00125.74           C  
ATOM   1275  CD  PRO B 168      15.105 -30.542 -27.880  1.00125.74           C  
ATOM   1276  CB  PRO B 168      15.017 -32.727 -26.828  1.00125.74           C  
ATOM   1277  CG  PRO B 168      16.010 -31.676 -27.366  1.00125.74           C  
ATOM   1278  C   PRO B 168      13.762 -31.629 -24.912  1.00125.74           C  
ATOM   1279  O   PRO B 168      14.815 -31.639 -24.275  1.00125.74           O  
ATOM   1280  N   VAL B 169      12.557 -31.461 -24.342  1.00 52.50           N  
ATOM   1281  CA  VAL B 169      12.400 -31.131 -22.951  1.00 52.50           C  
ATOM   1282  CB  VAL B 169      10.979 -30.813 -22.584  1.00 52.50           C  
ATOM   1283  CG1 VAL B 169      10.911 -30.501 -21.078  1.00 52.50           C  
ATOM   1284  CG2 VAL B 169      10.487 -29.666 -23.483  1.00 52.50           C  
ATOM   1285  C   VAL B 169      12.814 -32.312 -22.142  1.00 52.50           C  
ATOM   1286  O   VAL B 169      13.324 -32.179 -21.031  1.00 52.50           O  
ATOM   1287  N   TRP B 170      12.567 -33.514 -22.689  1.00 76.74           N  
ATOM   1288  CA  TRP B 170      12.885 -34.733 -22.010  1.00 76.74           C  
ATOM   1289  CB  TRP B 170      12.511 -35.966 -22.851  1.00 76.74           C  
ATOM   1290  CG  TRP B 170      13.069 -35.957 -24.255  1.00 76.74           C  
ATOM   1291  CD2 TRP B 170      14.255 -36.643 -24.686  1.00 76.74           C  
ATOM   1292  CD1 TRP B 170      12.552 -35.349 -25.364  1.00 76.74           C  
ATOM   1293  NE1 TRP B 170      13.344 -35.610 -26.454  1.00 76.74           N  
ATOM   1294  CE2 TRP B 170      14.396 -36.408 -26.054  1.00 76.74           C  
ATOM   1295  CE3 TRP B 170      15.159 -37.407 -24.001  1.00 76.74           C  
ATOM   1296  CZ2 TRP B 170      15.441 -36.932 -26.756  1.00 76.74           C  
ATOM   1297  CZ3 TRP B 170      16.209 -37.940 -24.719  1.00 76.74           C  
ATOM   1298  CH2 TRP B 170      16.349 -37.707 -26.070  1.00 76.74           C  
ATOM   1299  C   TRP B 170      14.355 -34.755 -21.748  1.00 76.74           C  
ATOM   1300  O   TRP B 170      14.777 -35.099 -20.647  1.00 76.74           O  
ATOM   1301  N   ALA B 171      15.173 -34.426 -22.768  1.00 39.97           N  
ATOM   1302  CA  ALA B 171      16.602 -34.409 -22.616  1.00 39.97           C  
ATOM   1303  CB  ALA B 171      17.333 -34.228 -23.959  1.00 39.97           C  
ATOM   1304  C   ALA B 171      17.036 -33.293 -21.711  1.00 39.97           C  
ATOM   1305  O   ALA B 171      17.867 -33.494 -20.828  1.00 39.97           O  
ATOM   1306  N   ILE B 172      16.464 -32.085 -21.893  1.00111.48           N  
ATOM   1307  CA  ILE B 172      16.891 -30.934 -21.143  1.00111.48           C  
ATOM   1308  CB  ILE B 172      16.231 -29.666 -21.619  1.00111.48           C  
ATOM   1309  CG1 ILE B 172      14.705 -29.742 -21.494  1.00111.48           C  
ATOM   1310  CG2 ILE B 172      16.702 -29.406 -23.058  1.00111.48           C  
ATOM   1311  CD1 ILE B 172      14.011 -28.449 -21.920  1.00111.48           C  
ATOM   1312  C   ILE B 172      16.641 -31.140 -19.679  1.00111.48           C  
ATOM   1313  O   ILE B 172      17.513 -30.870 -18.854  1.00111.48           O  
ATOM   1314  N   GLY B 173      15.455 -31.650 -19.308  1.00 34.12           N  
ATOM   1315  CA  GLY B 173      15.127 -31.851 -17.923  1.00 34.12           C  
ATOM   1316  C   GLY B 173      16.029 -32.878 -17.308  1.00 34.12           C  
ATOM   1317  O   GLY B 173      16.380 -32.769 -16.136  1.00 34.12           O  
ATOM   1318  N   THR B 174      16.357 -33.939 -18.068  1.00 64.52           N  
ATOM   1319  CA  THR B 174      17.189 -35.036 -17.647  1.00 64.52           C  
ATOM   1320  CB  THR B 174      17.042 -36.240 -18.533  1.00 64.52           C  
ATOM   1321  OG1 THR B 174      17.411 -35.928 -19.867  1.00 64.52           O  
ATOM   1322  CG2 THR B 174      15.572 -36.692 -18.489  1.00 64.52           C  
ATOM   1323  C   THR B 174      18.636 -34.635 -17.577  1.00 64.52           C  
ATOM   1324  O   THR B 174      19.399 -35.219 -16.814  1.00 64.52           O  
ATOM   1325  N   GLY B 175      19.081 -33.649 -18.380  1.00 28.10           N  
ATOM   1326  CA  GLY B 175      20.474 -33.301 -18.324  1.00 28.10           C  
ATOM   1327  C   GLY B 175      21.198 -34.116 -19.352  1.00 28.10           C  
ATOM   1328  O   GLY B 175      22.411 -34.304 -19.268  1.00 28.10           O  
ATOM   1329  N   LYS B 176      20.461 -34.624 -20.360  1.00 48.60           N  
ATOM   1330  CA  LYS B 176      21.063 -35.443 -21.372  1.00 48.60           C  
ATOM   1331  CB  LYS B 176      20.217 -36.677 -21.729  1.00 48.60           C  
ATOM   1332  CG  LYS B 176      19.987 -37.623 -20.547  1.00 48.60           C  
ATOM   1333  CD  LYS B 176      18.855 -38.626 -20.772  1.00 48.60           C  
ATOM   1334  CE  LYS B 176      18.581 -39.534 -19.568  1.00 48.60           C  
ATOM   1335  NZ  LYS B 176      17.299 -40.251 -19.757  1.00 48.60           N1+
ATOM   1336  C   LYS B 176      21.212 -34.646 -22.627  1.00 48.60           C  
ATOM   1337  O   LYS B 176      20.518 -33.652 -22.839  1.00 48.60           O  
ATOM   1338  N   VAL B 177      22.166 -35.062 -23.484  1.00 39.82           N  
ATOM   1339  CA  VAL B 177      22.353 -34.418 -24.752  1.00 39.82           C  
ATOM   1340  CB  VAL B 177      23.797 -34.197 -25.102  1.00 39.82           C  
ATOM   1341  CG1 VAL B 177      23.884 -33.584 -26.511  1.00 39.82           C  
ATOM   1342  CG2 VAL B 177      24.431 -33.322 -24.009  1.00 39.82           C  
ATOM   1343  C   VAL B 177      21.769 -35.348 -25.769  1.00 39.82           C  
ATOM   1344  O   VAL B 177      22.205 -36.491 -25.903  1.00 39.82           O  
ATOM   1345  N   ALA B 178      20.746 -34.883 -26.510  1.00 35.98           N  
ATOM   1346  CA  ALA B 178      20.127 -35.725 -27.493  1.00 35.98           C  
ATOM   1347  CB  ALA B 178      18.789 -35.187 -28.024  1.00 35.98           C  
ATOM   1348  C   ALA B 178      21.065 -35.864 -28.652  1.00 35.98           C  
ATOM   1349  O   ALA B 178      21.860 -34.969 -28.934  1.00 35.98           O  
ATOM   1350  N   THR B 179      20.988 -37.014 -29.351  1.00112.48           N  
ATOM   1351  CA  THR B 179      21.842 -37.303 -30.472  1.00112.48           C  
ATOM   1352  CB  THR B 179      21.948 -38.783 -30.732  1.00112.48           C  
ATOM   1353  OG1 THR B 179      22.870 -39.048 -31.773  1.00112.48           O  
ATOM   1354  CG2 THR B 179      20.570 -39.328 -31.121  1.00112.48           C  
ATOM   1355  C   THR B 179      21.265 -36.649 -31.693  1.00112.48           C  
ATOM   1356  O   THR B 179      20.122 -36.196 -31.681  1.00112.48           O  
ATOM   1357  N   PRO B 180      22.031 -36.561 -32.752  1.00 74.76           N  
ATOM   1358  CA  PRO B 180      21.509 -35.989 -33.958  1.00 74.76           C  
ATOM   1359  CD  PRO B 180      23.471 -36.385 -32.645  1.00 74.76           C  
ATOM   1360  CB  PRO B 180      22.702 -35.880 -34.902  1.00 74.76           C  
ATOM   1361  CG  PRO B 180      23.892 -35.672 -33.943  1.00 74.76           C  
ATOM   1362  C   PRO B 180      20.367 -36.820 -34.455  1.00 74.76           C  
ATOM   1363  O   PRO B 180      19.491 -36.287 -35.135  1.00 74.76           O  
ATOM   1364  N   GLN B 181      20.380 -38.133 -34.153  1.00 90.22           N  
ATOM   1365  CA  GLN B 181      19.330 -39.031 -34.544  1.00 90.22           C  
ATOM   1366  CB  GLN B 181      19.695 -40.512 -34.333  1.00 90.22           C  
ATOM   1367  CG  GLN B 181      20.695 -41.055 -35.362  1.00 90.22           C  
ATOM   1368  CD  GLN B 181      22.015 -40.309 -35.218  1.00 90.22           C  
ATOM   1369  OE1 GLN B 181      22.526 -40.136 -34.113  1.00 90.22           O  
ATOM   1370  NE2 GLN B 181      22.586 -39.850 -36.365  1.00 90.22           N  
ATOM   1371  C   GLN B 181      18.073 -38.732 -33.776  1.00 90.22           C  
ATOM   1372  O   GLN B 181      16.982 -38.772 -34.342  1.00 90.22           O  
ATOM   1373  N   GLN B 182      18.190 -38.430 -32.464  1.00115.24           N  
ATOM   1374  CA  GLN B 182      17.029 -38.175 -31.652  1.00115.24           C  
ATOM   1375  CB  GLN B 182      17.370 -37.826 -30.188  1.00115.24           C  
ATOM   1376  CG  GLN B 182      18.212 -38.855 -29.433  1.00115.24           C  
ATOM   1377  CD  GLN B 182      17.400 -40.120 -29.248  1.00115.24           C  
ATOM   1378  OE1 GLN B 182      17.889 -41.102 -28.692  1.00115.24           O  
ATOM   1379  NE2 GLN B 182      16.126 -40.098 -29.720  1.00115.24           N  
ATOM   1380  C   GLN B 182      16.364 -36.942 -32.176  1.00115.24           C  
ATOM   1381  O   GLN B 182      15.141 -36.888 -32.306  1.00115.24           O  
ATOM   1382  N   ALA B 183      17.173 -35.907 -32.479  1.00 42.53           N  
ATOM   1383  CA  ALA B 183      16.643 -34.654 -32.932  1.00 42.53           C  
ATOM   1384  CB  ALA B 183      17.735 -33.592 -33.139  1.00 42.53           C  
ATOM   1385  C   ALA B 183      15.955 -34.847 -34.246  1.00 42.53           C  
ATOM   1386  O   ALA B 183      14.796 -34.476 -34.412  1.00 42.53           O  
ATOM   1387  N   GLN B 184      16.631 -35.527 -35.187  1.00 52.54           N  
ATOM   1388  CA  GLN B 184      16.128 -35.718 -36.516  1.00 52.54           C  
ATOM   1389  CB  GLN B 184      17.099 -36.534 -37.385  1.00 52.54           C  
ATOM   1390  CG  GLN B 184      16.504 -36.985 -38.720  1.00 52.54           C  
ATOM   1391  CD  GLN B 184      16.309 -35.777 -39.621  1.00 52.54           C  
ATOM   1392  OE1 GLN B 184      16.453 -34.632 -39.197  1.00 52.54           O  
ATOM   1393  NE2 GLN B 184      15.966 -36.046 -40.910  1.00 52.54           N  
ATOM   1394  C   GLN B 184      14.830 -36.461 -36.463  1.00 52.54           C  
ATOM   1395  O   GLN B 184      13.921 -36.190 -37.246  1.00 52.54           O  
ATOM   1396  N   GLU B 185      14.699 -37.410 -35.524  1.00 48.34           N  
ATOM   1397  CA  GLU B 185      13.512 -38.215 -35.458  1.00 48.34           C  
ATOM   1398  CB  GLU B 185      13.517 -39.117 -34.212  1.00 48.34           C  
ATOM   1399  CG  GLU B 185      12.278 -39.998 -34.044  1.00 48.34           C  
ATOM   1400  CD  GLU B 185      12.406 -40.697 -32.693  1.00 48.34           C  
ATOM   1401  OE1 GLU B 185      13.529 -40.685 -32.121  1.00 48.34           O  
ATOM   1402  OE2 GLU B 185      11.378 -41.245 -32.213  1.00 48.34           O1-
ATOM   1403  C   GLU B 185      12.313 -37.322 -35.329  1.00 48.34           C  
ATOM   1404  O   GLU B 185      11.328 -37.497 -36.042  1.00 48.34           O  
ATOM   1405  N   VAL B 186      12.348 -36.347 -34.403  1.00 65.56           N  
ATOM   1406  CA  VAL B 186      11.203 -35.501 -34.213  1.00 65.56           C  
ATOM   1407  CB  VAL B 186      11.212 -34.749 -32.922  1.00 65.56           C  
ATOM   1408  CG1 VAL B 186       9.955 -33.860 -32.867  1.00 65.56           C  
ATOM   1409  CG2 VAL B 186      11.281 -35.781 -31.783  1.00 65.56           C  
ATOM   1410  C   VAL B 186      11.036 -34.522 -35.338  1.00 65.56           C  
ATOM   1411  O   VAL B 186       9.912 -34.196 -35.712  1.00 65.56           O  
ATOM   1412  N   HIS B 187      12.142 -34.001 -35.897  1.00 58.67           N  
ATOM   1413  CA  HIS B 187      12.054 -33.016 -36.941  1.00 58.67           C  
ATOM   1414  ND1 HIS B 187      14.120 -30.195 -36.546  1.00 58.67           N  
ATOM   1415  CG  HIS B 187      14.030 -31.557 -36.363  1.00 58.67           C  
ATOM   1416  CB  HIS B 187      13.437 -32.499 -37.370  1.00 58.67           C  
ATOM   1417  NE2 HIS B 187      14.973 -30.623 -34.538  1.00 58.67           N  
ATOM   1418  CD2 HIS B 187      14.554 -31.802 -35.132  1.00 58.67           C  
ATOM   1419  CE1 HIS B 187      14.692 -29.686 -35.425  1.00 58.67           C  
ATOM   1420  C   HIS B 187      11.373 -33.616 -38.133  1.00 58.67           C  
ATOM   1421  O   HIS B 187      10.575 -32.955 -38.797  1.00 58.67           O  
ATOM   1422  N   GLU B 188      11.664 -34.892 -38.439  1.00 72.79           N  
ATOM   1423  CA  GLU B 188      11.085 -35.522 -39.592  1.00 72.79           C  
ATOM   1424  CB  GLU B 188      11.584 -36.969 -39.785  1.00 72.79           C  
ATOM   1425  CG  GLU B 188      11.102 -37.639 -41.078  1.00 72.79           C  
ATOM   1426  CD  GLU B 188       9.677 -38.144 -40.888  1.00 72.79           C  
ATOM   1427  OE1 GLU B 188       9.343 -38.579 -39.754  1.00 72.79           O  
ATOM   1428  OE2 GLU B 188       8.902 -38.103 -41.879  1.00 72.79           O1-
ATOM   1429  C   GLU B 188       9.592 -35.577 -39.441  1.00 72.79           C  
ATOM   1430  O   GLU B 188       8.850 -35.323 -40.389  1.00 72.79           O  
ATOM   1431  N   LEU B 189       9.126 -35.910 -38.227  1.00125.62           N  
ATOM   1432  CA  LEU B 189       7.744 -36.081 -37.867  1.00125.62           C  
ATOM   1433  CB  LEU B 189       7.689 -36.506 -36.383  1.00125.62           C  
ATOM   1434  CG  LEU B 189       6.311 -36.669 -35.716  1.00125.62           C  
ATOM   1435  CD1 LEU B 189       5.594 -35.326 -35.503  1.00125.62           C  
ATOM   1436  CD2 LEU B 189       5.460 -37.702 -36.459  1.00125.62           C  
ATOM   1437  C   LEU B 189       7.006 -34.786 -38.027  1.00125.62           C  
ATOM   1438  O   LEU B 189       5.916 -34.747 -38.597  1.00125.62           O  
ATOM   1439  N   LEU B 190       7.584 -33.682 -37.523  1.00 52.45           N  
ATOM   1440  CA  LEU B 190       6.917 -32.414 -37.606  1.00 52.45           C  
ATOM   1441  CB  LEU B 190       7.690 -31.268 -36.930  1.00 52.45           C  
ATOM   1442  CG  LEU B 190       7.786 -31.374 -35.394  1.00 52.45           C  
ATOM   1443  CD1 LEU B 190       8.568 -30.185 -34.807  1.00 52.45           C  
ATOM   1444  CD2 LEU B 190       6.397 -31.543 -34.753  1.00 52.45           C  
ATOM   1445  C   LEU B 190       6.764 -32.041 -39.048  1.00 52.45           C  
ATOM   1446  O   LEU B 190       5.712 -31.557 -39.462  1.00 52.45           O  
ATOM   1447  N   ARG B 191       7.818 -32.258 -39.858  1.00 53.48           N  
ATOM   1448  CA  ARG B 191       7.781 -31.879 -41.241  1.00 53.48           C  
ATOM   1449  CB  ARG B 191       9.140 -32.036 -41.950  1.00 53.48           C  
ATOM   1450  CG  ARG B 191       9.224 -31.254 -43.262  1.00 53.48           C  
ATOM   1451  CD  ARG B 191      10.597 -31.307 -43.941  1.00 53.48           C  
ATOM   1452  NE  ARG B 191      11.607 -30.766 -42.986  1.00 53.48           N  
ATOM   1453  CZ  ARG B 191      11.905 -29.435 -42.964  1.00 53.48           C  
ATOM   1454  NH1 ARG B 191      11.252 -28.570 -43.797  1.00 53.48           N1+
ATOM   1455  NH2 ARG B 191      12.855 -28.964 -42.105  1.00 53.48           N  
ATOM   1456  C   ARG B 191       6.754 -32.693 -41.972  1.00 53.48           C  
ATOM   1457  O   ARG B 191       6.046 -32.183 -42.838  1.00 53.48           O  
ATOM   1458  N   ARG B 192       6.640 -33.990 -41.634  1.00144.57           N  
ATOM   1459  CA  ARG B 192       5.724 -34.868 -42.308  1.00144.57           C  
ATOM   1460  CB  ARG B 192       5.786 -36.304 -41.757  1.00144.57           C  
ATOM   1461  CG  ARG B 192       4.925 -37.312 -42.521  1.00144.57           C  
ATOM   1462  CD  ARG B 192       5.511 -37.716 -43.875  1.00144.57           C  
ATOM   1463  NE  ARG B 192       6.758 -38.485 -43.599  1.00144.57           N  
ATOM   1464  CZ  ARG B 192       6.695 -39.826 -43.352  0.80144.57           C  
ATOM   1465  NH1 ARG B 192       5.487 -40.461 -43.363  0.80144.57           N1+
ATOM   1466  NH2 ARG B 192       7.835 -40.531 -43.087  0.80144.57           N  
ATOM   1467  C   ARG B 192       4.330 -34.367 -42.092  1.00144.57           C  
ATOM   1468  O   ARG B 192       3.508 -34.392 -43.007  1.00144.57           O  
ATOM   1469  N   TRP B 193       4.018 -33.921 -40.862  1.00 62.72           N  
ATOM   1470  CA  TRP B 193       2.697 -33.456 -40.556  1.00 62.72           C  
ATOM   1471  CB  TRP B 193       2.498 -33.167 -39.057  1.00 62.72           C  
ATOM   1472  CG  TRP B 193       1.063 -32.911 -38.662  1.00 62.72           C  
ATOM   1473  CD2 TRP B 193       0.472 -31.611 -38.506  1.00 62.72           C  
ATOM   1474  CD1 TRP B 193       0.089 -33.818 -38.360  1.00 62.72           C  
ATOM   1475  NE1 TRP B 193      -1.074 -33.165 -38.026  1.00 62.72           N  
ATOM   1476  CE2 TRP B 193      -0.852 -31.806 -38.110  1.00 62.72           C  
ATOM   1477  CE3 TRP B 193       0.990 -30.359 -38.675  1.00 62.72           C  
ATOM   1478  CZ2 TRP B 193      -1.680 -30.747 -37.872  1.00 62.72           C  
ATOM   1479  CZ3 TRP B 193       0.149 -29.294 -38.442  1.00 62.72           C  
ATOM   1480  CH2 TRP B 193      -1.159 -29.484 -38.047  1.00 62.72           C  
ATOM   1481  C   TRP B 193       2.434 -32.196 -41.324  1.00 62.72           C  
ATOM   1482  O   TRP B 193       1.354 -32.013 -41.884  1.00 62.72           O  
ATOM   1483  N   VAL B 194       3.429 -31.288 -41.371  1.00101.82           N  
ATOM   1484  CA  VAL B 194       3.240 -30.027 -42.031  1.00101.82           C  
ATOM   1485  CB  VAL B 194       4.383 -29.068 -41.846  1.00101.82           C  
ATOM   1486  CG1 VAL B 194       5.548 -29.470 -42.763  1.00101.82           C  
ATOM   1487  CG2 VAL B 194       3.858 -27.641 -42.066  1.00101.82           C  
ATOM   1488  C   VAL B 194       3.009 -30.239 -43.495  1.00101.82           C  
ATOM   1489  O   VAL B 194       2.177 -29.563 -44.097  1.00101.82           O  
ATOM   1490  N   ARG B 195       3.738 -31.184 -44.120  1.00152.42           N  
ATOM   1491  CA  ARG B 195       3.562 -31.366 -45.532  1.00152.42           C  
ATOM   1492  CB  ARG B 195       4.578 -32.332 -46.161  1.00152.42           C  
ATOM   1493  CG  ARG B 195       4.594 -33.738 -45.569  1.00152.42           C  
ATOM   1494  CD  ARG B 195       5.792 -34.543 -46.069  1.00152.42           C  
ATOM   1495  NE  ARG B 195       6.940 -33.595 -46.104  1.00152.42           N  
ATOM   1496  CZ  ARG B 195       8.222 -34.053 -46.210  1.00152.42           C  
ATOM   1497  NH1 ARG B 195       8.469 -35.394 -46.252  1.00152.42           N1+
ATOM   1498  NH2 ARG B 195       9.252 -33.159 -46.275  1.00152.42           N  
ATOM   1499  C   ARG B 195       2.169 -31.833 -45.829  1.00152.42           C  
ATOM   1500  O   ARG B 195       1.548 -31.368 -46.784  1.00152.42           O  
ATOM   1501  N   SER B 196       1.628 -32.761 -45.016  1.00 42.42           N  
ATOM   1502  CA  SER B 196       0.321 -33.284 -45.296  1.00 42.42           C  
ATOM   1503  CB  SER B 196      -0.081 -34.429 -44.347  1.00 42.42           C  
ATOM   1504  OG  SER B 196      -0.199 -33.953 -43.014  1.00 42.42           O  
ATOM   1505  C   SER B 196      -0.722 -32.209 -45.188  1.00 42.42           C  
ATOM   1506  O   SER B 196      -1.535 -32.039 -46.096  1.00 42.42           O  
ATOM   1507  N   LYS B 197      -0.760 -31.488 -44.046  1.00124.34           N  
ATOM   1508  CA  LYS B 197      -1.756 -30.470 -43.834  1.00124.34           C  
ATOM   1509  CB  LYS B 197      -1.857 -30.066 -42.351  1.00124.34           C  
ATOM   1510  CG  LYS B 197      -2.660 -31.076 -41.523  1.00124.34           C  
ATOM   1511  CD  LYS B 197      -2.056 -32.482 -41.488  1.00124.34           C  
ATOM   1512  CE  LYS B 197      -2.987 -33.536 -40.882  1.00124.34           C  
ATOM   1513  NZ  LYS B 197      -2.414 -34.890 -41.068  1.00124.34           N1+
ATOM   1514  C   LYS B 197      -1.554 -29.226 -44.663  1.00124.34           C  
ATOM   1515  O   LYS B 197      -2.477 -28.779 -45.343  1.00124.34           O  
ATOM   1516  N   LEU B 198      -0.357 -28.609 -44.575  1.00147.15           N  
ATOM   1517  CA  LEU B 198      -0.021 -27.358 -45.219  1.00147.15           C  
ATOM   1518  CB  LEU B 198       1.190 -26.675 -44.568  1.00147.15           C  
ATOM   1519  CG  LEU B 198       0.928 -26.121 -43.158  1.00147.15           C  
ATOM   1520  CD1 LEU B 198       0.569 -27.215 -42.145  1.00147.15           C  
ATOM   1521  CD2 LEU B 198       2.122 -25.279 -42.696  1.00147.15           C  
ATOM   1522  C   LEU B 198       0.282 -27.429 -46.688  1.00147.15           C  
ATOM   1523  O   LEU B 198      -0.148 -26.561 -47.445  1.00147.15           O  
ATOM   1524  N   GLY B 199       1.060 -28.435 -47.137  1.00 38.23           N  
ATOM   1525  CA  GLY B 199       1.462 -28.476 -48.518  1.00 38.23           C  
ATOM   1526  C   GLY B 199       2.947 -28.685 -48.556  1.00 38.23           C  
ATOM   1527  O   GLY B 199       3.643 -28.452 -47.570  1.00 38.23           O  
ATOM   1528  N   THR B 200       3.462 -29.162 -49.708  1.00105.18           N  
ATOM   1529  CA  THR B 200       4.862 -29.448 -49.863  1.00105.18           C  
ATOM   1530  CB  THR B 200       5.177 -30.229 -51.100  1.00105.18           C  
ATOM   1531  OG1 THR B 200       4.390 -31.410 -51.138  1.00105.18           O  
ATOM   1532  CG2 THR B 200       6.663 -30.619 -51.030  1.00105.18           C  
ATOM   1533  C   THR B 200       5.639 -28.170 -49.906  1.00105.18           C  
ATOM   1534  O   THR B 200       6.766 -28.101 -49.414  1.00105.18           O  
ATOM   1535  N   ASP B 201       5.063 -27.123 -50.530  1.00 55.25           N  
ATOM   1536  CA  ASP B 201       5.736 -25.861 -50.631  1.00 55.25           C  
ATOM   1537  CB  ASP B 201       4.986 -24.844 -51.513  1.00 55.25           C  
ATOM   1538  CG  ASP B 201       3.582 -24.604 -50.972  1.00 55.25           C  
ATOM   1539  OD1 ASP B 201       3.063 -25.461 -50.208  1.00 55.25           O  
ATOM   1540  OD2 ASP B 201       2.996 -23.552 -51.340  1.00 55.25           O1-
ATOM   1541  C   ASP B 201       5.959 -25.283 -49.262  1.00 55.25           C  
ATOM   1542  O   ASP B 201       7.049 -24.795 -48.967  1.00 55.25           O  
ATOM   1543  N   ILE B 202       4.938 -25.329 -48.381  1.00 97.74           N  
ATOM   1544  CA  ILE B 202       5.070 -24.821 -47.043  1.00 97.74           C  
ATOM   1545  CB  ILE B 202       3.787 -24.892 -46.266  1.00 97.74           C  
ATOM   1546  CG1 ILE B 202       2.737 -23.973 -46.908  1.00 97.74           C  
ATOM   1547  CG2 ILE B 202       4.084 -24.550 -44.794  1.00 97.74           C  
ATOM   1548  CD1 ILE B 202       3.161 -22.507 -46.935  1.00 97.74           C  
ATOM   1549  C   ILE B 202       6.088 -25.647 -46.310  1.00 97.74           C  
ATOM   1550  O   ILE B 202       6.950 -25.110 -45.617  1.00 97.74           O  
ATOM   1551  N   ALA B 203       6.014 -26.985 -46.464  1.00 38.12           N  
ATOM   1552  CA  ALA B 203       6.896 -27.893 -45.781  1.00 38.12           C  
ATOM   1553  CB  ALA B 203       6.577 -29.365 -46.098  1.00 38.12           C  
ATOM   1554  C   ALA B 203       8.322 -27.639 -46.191  1.00 38.12           C  
ATOM   1555  O   ALA B 203       9.220 -27.632 -45.351  1.00 38.12           O  
ATOM   1556  N   ALA B 204       8.576 -27.425 -47.497  1.00 42.33           N  
ATOM   1557  CA  ALA B 204       9.924 -27.235 -47.974  1.00 42.33           C  
ATOM   1558  CB  ALA B 204      10.009 -27.135 -49.509  1.00 42.33           C  
ATOM   1559  C   ALA B 204      10.537 -25.978 -47.412  1.00 42.33           C  
ATOM   1560  O   ALA B 204      11.717 -25.956 -47.071  1.00 42.33           O  
ATOM   1561  N   GLN B 205       9.750 -24.890 -47.350  1.00 78.30           N  
ATOM   1562  CA  GLN B 205      10.167 -23.574 -46.928  1.00 78.30           C  
ATOM   1563  CB  GLN B 205       9.103 -22.514 -47.237  1.00 78.30           C  
ATOM   1564  CG  GLN B 205       8.774 -22.392 -48.723  1.00 78.30           C  
ATOM   1565  CD  GLN B 205       7.705 -21.319 -48.862  1.00 78.30           C  
ATOM   1566  OE1 GLN B 205       7.140 -21.127 -49.938  1.00 78.30           O  
ATOM   1567  NE2 GLN B 205       7.409 -20.612 -47.738  1.00 78.30           N  
ATOM   1568  C   GLN B 205      10.412 -23.474 -45.450  1.00 78.30           C  
ATOM   1569  O   GLN B 205      11.216 -22.654 -45.010  1.00 78.30           O  
ATOM   1570  N   LEU B 206       9.679 -24.259 -44.642  1.00 71.06           N  
ATOM   1571  CA  LEU B 206       9.674 -24.101 -43.213  1.00 71.06           C  
ATOM   1572  CB  LEU B 206       8.576 -24.948 -42.542  1.00 71.06           C  
ATOM   1573  CG  LEU B 206       8.474 -24.781 -41.016  1.00 71.06           C  
ATOM   1574  CD1 LEU B 206       8.012 -23.363 -40.639  1.00 71.06           C  
ATOM   1575  CD2 LEU B 206       7.583 -25.873 -40.403  1.00 71.06           C  
ATOM   1576  C   LEU B 206      10.977 -24.460 -42.583  1.00 71.06           C  
ATOM   1577  O   LEU B 206      11.584 -25.488 -42.880  1.00 71.06           O  
ATOM   1578  N   ARG B 207      11.436 -23.587 -41.663  1.00171.81           N  
ATOM   1579  CA  ARG B 207      12.634 -23.847 -40.925  1.00171.81           C  
ATOM   1580  CB  ARG B 207      13.445 -22.587 -40.569  1.00171.81           C  
ATOM   1581  CG  ARG B 207      14.107 -21.908 -41.771  1.00171.81           C  
ATOM   1582  CD  ARG B 207      13.123 -21.195 -42.702  1.00171.81           C  
ATOM   1583  NE  ARG B 207      12.553 -20.046 -41.942  1.00171.81           N  
ATOM   1584  CZ  ARG B 207      13.227 -18.859 -41.885  1.00171.81           C  
ATOM   1585  NH1 ARG B 207      14.426 -18.718 -42.520  1.00171.81           N1+
ATOM   1586  NH2 ARG B 207      12.710 -17.814 -41.177  1.00171.81           N  
ATOM   1587  C   ARG B 207      12.210 -24.479 -39.642  1.00171.81           C  
ATOM   1588  O   ARG B 207      11.252 -24.038 -39.009  1.00171.81           O  
ATOM   1589  N   ILE B 208      12.895 -25.572 -39.261  1.00 64.74           N  
ATOM   1590  CA  ILE B 208      12.641 -26.229 -38.017  1.00 64.74           C  
ATOM   1591  CB  ILE B 208      12.155 -27.638 -38.188  1.00 64.74           C  
ATOM   1592  CG1 ILE B 208      10.858 -27.641 -39.016  1.00 64.74           C  
ATOM   1593  CG2 ILE B 208      11.981 -28.256 -36.791  1.00 64.74           C  
ATOM   1594  CD1 ILE B 208      10.412 -29.032 -39.467  1.00 64.74           C  
ATOM   1595  C   ILE B 208      13.967 -26.261 -37.330  1.00 64.74           C  
ATOM   1596  O   ILE B 208      14.893 -26.935 -37.780  1.00 64.74           O  
ATOM   1597  N   LEU B 209      14.079 -25.538 -36.202  1.00 63.22           N  
ATOM   1598  CA  LEU B 209      15.334 -25.398 -35.526  1.00 63.22           C  
ATOM   1599  CB  LEU B 209      15.523 -24.006 -34.901  1.00 63.22           C  
ATOM   1600  CG  LEU B 209      15.356 -22.844 -35.898  1.00 63.22           C  
ATOM   1601  CD1 LEU B 209      15.573 -21.489 -35.208  1.00 63.22           C  
ATOM   1602  CD2 LEU B 209      16.222 -23.042 -37.153  1.00 63.22           C  
ATOM   1603  C   LEU B 209      15.375 -26.370 -34.394  1.00 63.22           C  
ATOM   1604  O   LEU B 209      14.346 -26.762 -33.847  1.00 63.22           O  
ATOM   1605  N   TYR B 210      16.601 -26.770 -34.009  1.00 88.84           N  
ATOM   1606  CA  TYR B 210      16.783 -27.702 -32.936  1.00 88.84           C  
ATOM   1607  CB  TYR B 210      17.832 -28.775 -33.288  1.00 88.84           C  
ATOM   1608  CG  TYR B 210      18.070 -29.657 -32.116  1.00 88.84           C  
ATOM   1609  CD1 TYR B 210      17.146 -30.607 -31.737  1.00 88.84           C  
ATOM   1610  CD2 TYR B 210      19.242 -29.543 -31.408  1.00 88.84           C  
ATOM   1611  CE1 TYR B 210      17.389 -31.423 -30.657  1.00 88.84           C  
ATOM   1612  CE2 TYR B 210      19.491 -30.354 -30.329  1.00 88.84           C  
ATOM   1613  CZ  TYR B 210      18.562 -31.292 -29.950  1.00 88.84           C  
ATOM   1614  OH  TYR B 210      18.820 -32.124 -28.842  1.00 88.84           O  
ATOM   1615  C   TYR B 210      17.226 -26.937 -31.708  1.00 88.84           C  
ATOM   1616  O   TYR B 210      18.273 -26.296 -31.680  1.00 88.84           O  
ATOM   1617  N   GLY B 211      16.327 -26.946 -30.703  1.00104.33           N  
ATOM   1618  CA  GLY B 211      16.268 -26.369 -29.378  1.00104.33           C  
ATOM   1619  C   GLY B 211      17.054 -27.072 -28.302  1.00104.33           C  
ATOM   1620  O   GLY B 211      16.979 -26.653 -27.147  1.00104.33           O  
ATOM   1621  N   GLY B 212      17.647 -28.249 -28.569  1.00 49.32           N  
ATOM   1622  CA  GLY B 212      18.322 -28.972 -27.516  1.00 49.32           C  
ATOM   1623  C   GLY B 212      19.674 -28.382 -27.238  1.00 49.32           C  
ATOM   1624  O   GLY B 212      19.908 -27.196 -27.460  1.00 49.32           O  
ATOM   1625  N   SER B 213      20.592 -29.214 -26.689  1.00 50.56           N  
ATOM   1626  CA  SER B 213      21.907 -28.763 -26.327  1.00 50.56           C  
ATOM   1627  CB  SER B 213      22.629 -29.714 -25.356  1.00 50.56           C  
ATOM   1628  OG  SER B 213      23.918 -29.207 -25.041  1.00 50.56           O  
ATOM   1629  C   SER B 213      22.730 -28.655 -27.571  1.00 50.56           C  
ATOM   1630  O   SER B 213      22.918 -29.634 -28.295  1.00 50.56           O  
ATOM   1631  N   VAL B 214      23.253 -27.435 -27.833  1.00 52.06           N  
ATOM   1632  CA  VAL B 214      24.021 -27.206 -29.022  1.00 52.06           C  
ATOM   1633  CB  VAL B 214      23.357 -26.255 -29.975  1.00 52.06           C  
ATOM   1634  CG1 VAL B 214      24.273 -26.044 -31.189  1.00 52.06           C  
ATOM   1635  CG2 VAL B 214      21.969 -26.815 -30.328  1.00 52.06           C  
ATOM   1636  C   VAL B 214      25.331 -26.592 -28.639  1.00 52.06           C  
ATOM   1637  O   VAL B 214      25.390 -25.654 -27.847  1.00 52.06           O  
ATOM   1638  N   THR B 215      26.422 -27.121 -29.223  1.00112.77           N  
ATOM   1639  CA  THR B 215      27.749 -26.661 -28.954  1.00112.77           C  
ATOM   1640  CB  THR B 215      28.498 -27.588 -28.040  1.00112.77           C  
ATOM   1641  OG1 THR B 215      29.819 -27.119 -27.829  1.00112.77           O  
ATOM   1642  CG2 THR B 215      28.501 -29.002 -28.641  1.00112.77           C  
ATOM   1643  C   THR B 215      28.475 -26.591 -30.261  1.00112.77           C  
ATOM   1644  O   THR B 215      27.993 -27.070 -31.285  1.00112.77           O  
ATOM   1645  N   ALA B 216      29.663 -25.961 -30.255  1.00 41.11           N  
ATOM   1646  CA  ALA B 216      30.464 -25.855 -31.439  1.00 41.11           C  
ATOM   1647  CB  ALA B 216      31.783 -25.098 -31.207  1.00 41.11           C  
ATOM   1648  C   ALA B 216      30.798 -27.250 -31.847  1.00 41.11           C  
ATOM   1649  O   ALA B 216      30.963 -27.553 -33.027  1.00 41.11           O  
ATOM   1650  N   LYS B 217      30.944 -28.130 -30.845  1.00120.72           N  
ATOM   1651  CA  LYS B 217      31.317 -29.494 -31.054  1.00120.72           C  
ATOM   1652  CB  LYS B 217      31.572 -30.216 -29.724  1.00120.72           C  
ATOM   1653  CG  LYS B 217      32.580 -29.441 -28.872  1.00120.72           C  
ATOM   1654  CD  LYS B 217      33.859 -29.097 -29.637  1.00120.72           C  
ATOM   1655  CE  LYS B 217      34.705 -28.007 -28.971  1.00120.72           C  
ATOM   1656  NZ  LYS B 217      35.705 -27.481 -29.930  1.00120.72           N1+
ATOM   1657  C   LYS B 217      30.269 -30.246 -31.832  1.00120.72           C  
ATOM   1658  O   LYS B 217      30.620 -30.992 -32.744  1.00120.72           O  
ATOM   1659  N   ASN B 218      28.959 -30.086 -31.526  1.00120.10           N  
ATOM   1660  CA  ASN B 218      28.030 -30.925 -32.243  1.00120.10           C  
ATOM   1661  CB  ASN B 218      27.125 -31.760 -31.317  1.00120.10           C  
ATOM   1662  CG  ASN B 218      26.190 -30.838 -30.544  1.00120.10           C  
ATOM   1663  OD1 ASN B 218      26.417 -29.634 -30.440  1.00120.10           O  
ATOM   1664  ND2 ASN B 218      25.107 -31.426 -29.972  1.00120.10           N  
ATOM   1665  C   ASN B 218      27.126 -30.138 -33.149  1.00120.10           C  
ATOM   1666  O   ASN B 218      26.167 -30.690 -33.688  1.00120.10           O  
ATOM   1667  N   ALA B 219      27.427 -28.853 -33.405  1.00 47.60           N  
ATOM   1668  CA  ALA B 219      26.523 -28.074 -34.207  1.00 47.60           C  
ATOM   1669  CB  ALA B 219      26.950 -26.600 -34.326  1.00 47.60           C  
ATOM   1670  C   ALA B 219      26.444 -28.631 -35.598  1.00 47.60           C  
ATOM   1671  O   ALA B 219      25.355 -28.808 -36.147  1.00 47.60           O  
ATOM   1672  N   ARG B 220      27.608 -28.953 -36.192  1.00136.53           N  
ATOM   1673  CA  ARG B 220      27.688 -29.395 -37.558  1.00136.53           C  
ATOM   1674  CB  ARG B 220      29.136 -29.556 -38.038  1.00136.53           C  
ATOM   1675  CG  ARG B 220      29.888 -28.229 -38.099  1.00136.53           C  
ATOM   1676  CD  ARG B 220      30.677 -28.046 -39.393  1.00136.53           C  
ATOM   1677  NE  ARG B 220      29.683 -27.986 -40.504  1.00136.53           N  
ATOM   1678  CZ  ARG B 220      29.432 -29.087 -41.271  1.00136.53           C  
ATOM   1679  NH1 ARG B 220      30.149 -30.233 -41.084  1.00136.53           N1+
ATOM   1680  NH2 ARG B 220      28.461 -29.041 -42.228  1.00136.53           N  
ATOM   1681  C   ARG B 220      26.991 -30.706 -37.762  1.00136.53           C  
ATOM   1682  O   ARG B 220      26.330 -30.907 -38.780  1.00136.53           O  
ATOM   1683  N   THR B 221      27.126 -31.648 -36.814  1.00 98.72           N  
ATOM   1684  CA  THR B 221      26.518 -32.938 -36.991  1.00 98.72           C  
ATOM   1685  CB  THR B 221      26.803 -33.885 -35.867  1.00 98.72           C  
ATOM   1686  OG1 THR B 221      28.201 -34.026 -35.685  1.00 98.72           O  
ATOM   1687  CG2 THR B 221      26.178 -35.248 -36.215  1.00 98.72           C  
ATOM   1688  C   THR B 221      25.031 -32.767 -37.005  1.00 98.72           C  
ATOM   1689  O   THR B 221      24.324 -33.442 -37.749  1.00 98.72           O  
ATOM   1690  N   LEU B 222      24.516 -31.873 -36.141  1.00 59.54           N  
ATOM   1691  CA  LEU B 222      23.102 -31.641 -36.045  1.00 59.54           C  
ATOM   1692  CB  LEU B 222      22.753 -30.617 -34.947  1.00 59.54           C  
ATOM   1693  CG  LEU B 222      23.005 -31.115 -33.513  1.00 59.54           C  
ATOM   1694  CD1 LEU B 222      22.670 -30.027 -32.482  1.00 59.54           C  
ATOM   1695  CD2 LEU B 222      22.240 -32.420 -33.238  1.00 59.54           C  
ATOM   1696  C   LEU B 222      22.591 -31.079 -37.340  1.00 59.54           C  
ATOM   1697  O   LEU B 222      21.565 -31.518 -37.857  1.00 59.54           O  
ATOM   1698  N   TYR B 223      23.331 -30.114 -37.917  1.00 65.95           N  
ATOM   1699  CA  TYR B 223      22.936 -29.382 -39.091  1.00 65.95           C  
ATOM   1700  CB  TYR B 223      23.963 -28.297 -39.464  1.00 65.95           C  
ATOM   1701  CG  TYR B 223      23.434 -27.521 -40.620  1.00 65.95           C  
ATOM   1702  CD1 TYR B 223      22.445 -26.588 -40.419  1.00 65.95           C  
ATOM   1703  CD2 TYR B 223      23.928 -27.707 -41.893  1.00 65.95           C  
ATOM   1704  CE1 TYR B 223      21.947 -25.856 -41.470  1.00 65.95           C  
ATOM   1705  CE2 TYR B 223      23.433 -26.976 -42.948  1.00 65.95           C  
ATOM   1706  CZ  TYR B 223      22.437 -26.051 -42.738  1.00 65.95           C  
ATOM   1707  OH  TYR B 223      21.923 -25.297 -43.812  1.00 65.95           O  
ATOM   1708  C   TYR B 223      22.805 -30.316 -40.254  1.00 65.95           C  
ATOM   1709  O   TYR B 223      21.943 -30.138 -41.113  1.00 65.95           O  
ATOM   1710  N   GLN B 224      23.675 -31.335 -40.315  1.00 65.01           N  
ATOM   1711  CA  GLN B 224      23.717 -32.269 -41.401  1.00 65.01           C  
ATOM   1712  CB  GLN B 224      24.878 -33.268 -41.245  1.00 65.01           C  
ATOM   1713  CG  GLN B 224      25.135 -34.151 -42.469  0.50 65.01           C  
ATOM   1714  CD  GLN B 224      26.484 -34.831 -42.258  0.50 65.01           C  
ATOM   1715  OE1 GLN B 224      27.332 -34.335 -41.519  0.50 65.01           O  
ATOM   1716  NE2 GLN B 224      26.702 -35.995 -42.929  0.50 65.01           N  
ATOM   1717  C   GLN B 224      22.416 -33.008 -41.493  1.00 65.01           C  
ATOM   1718  O   GLN B 224      22.036 -33.448 -42.576  1.00 65.01           O  
ATOM   1719  N   MET B 225      21.695 -33.198 -40.370  1.00 62.13           N  
ATOM   1720  CA  MET B 225      20.469 -33.946 -40.454  1.00 62.13           C  
ATOM   1721  CB  MET B 225      19.779 -34.145 -39.096  1.00 62.13           C  
ATOM   1722  CG  MET B 225      20.704 -34.850 -38.102  1.00 62.13           C  
ATOM   1723  SD  MET B 225      21.480 -36.370 -38.739  1.00 62.13           S  
ATOM   1724  CE  MET B 225      20.005 -37.420 -38.616  1.00 62.13           C  
ATOM   1725  C   MET B 225      19.541 -33.267 -41.421  1.00 62.13           C  
ATOM   1726  O   MET B 225      19.528 -32.046 -41.561  1.00 62.13           O  
ATOM   1727  N   ARG B 226      18.726 -34.081 -42.119  1.00106.65           N  
ATOM   1728  CA  ARG B 226      17.900 -33.651 -43.214  1.00106.65           C  
ATOM   1729  CB  ARG B 226      17.076 -34.827 -43.764  1.00106.65           C  
ATOM   1730  CG  ARG B 226      16.159 -34.491 -44.939  1.00106.65           C  
ATOM   1731  CD  ARG B 226      16.873 -34.403 -46.285  1.00106.65           C  
ATOM   1732  NE  ARG B 226      15.818 -34.207 -47.318  1.00106.65           N  
ATOM   1733  CZ  ARG B 226      15.998 -34.675 -48.589  1.00106.65           C  
ATOM   1734  NH1 ARG B 226      17.140 -35.343 -48.927  1.00106.65           N1+
ATOM   1735  NH2 ARG B 226      15.023 -34.478 -49.522  1.00106.65           N  
ATOM   1736  C   ARG B 226      16.921 -32.579 -42.820  1.00106.65           C  
ATOM   1737  O   ARG B 226      16.771 -31.581 -43.522  1.00106.65           O  
ATOM   1738  N   ASP B 227      16.197 -32.794 -41.713  1.00114.15           N  
ATOM   1739  CA  ASP B 227      15.140 -31.956 -41.208  1.00114.15           C  
ATOM   1740  CB  ASP B 227      14.106 -32.754 -40.407  1.00114.15           C  
ATOM   1741  CG  ASP B 227      13.382 -33.627 -41.422  1.00114.15           C  
ATOM   1742  OD1 ASP B 227      12.878 -33.070 -42.434  1.00114.15           O  
ATOM   1743  OD2 ASP B 227      13.345 -34.867 -41.210  1.00114.15           O1-
ATOM   1744  C   ASP B 227      15.581 -30.783 -40.381  1.00114.15           C  
ATOM   1745  O   ASP B 227      14.729 -30.006 -39.952  1.00114.15           O  
ATOM   1746  N   ILE B 228      16.874 -30.656 -40.028  1.00 77.07           N  
ATOM   1747  CA  ILE B 228      17.237 -29.583 -39.140  1.00 77.07           C  
ATOM   1748  CB  ILE B 228      18.316 -29.962 -38.167  1.00 77.07           C  
ATOM   1749  CG1 ILE B 228      17.833 -31.129 -37.289  1.00 77.07           C  
ATOM   1750  CG2 ILE B 228      18.698 -28.714 -37.357  1.00 77.07           C  
ATOM   1751  CD1 ILE B 228      18.935 -31.753 -36.434  1.00 77.07           C  
ATOM   1752  C   ILE B 228      17.694 -28.394 -39.926  1.00 77.07           C  
ATOM   1753  O   ILE B 228      18.560 -28.493 -40.795  1.00 77.07           O  
ATOM   1754  N   ASN B 229      17.091 -27.218 -39.639  1.00125.53           N  
ATOM   1755  CA  ASN B 229      17.424 -26.046 -40.393  1.00125.53           C  
ATOM   1756  CB  ASN B 229      16.174 -25.344 -40.953  1.00125.53           C  
ATOM   1757  CG  ASN B 229      15.417 -26.323 -41.842  1.00125.53           C  
ATOM   1758  OD1 ASN B 229      14.286 -26.704 -41.543  1.00125.53           O  
ATOM   1759  ND2 ASN B 229      16.053 -26.743 -42.967  1.00125.53           N  
ATOM   1760  C   ASN B 229      18.096 -25.048 -39.497  1.00125.53           C  
ATOM   1761  O   ASN B 229      18.151 -23.864 -39.829  1.00125.53           O  
ATOM   1762  N   GLY B 230      18.663 -25.487 -38.355  1.00 52.47           N  
ATOM   1763  CA  GLY B 230      19.311 -24.505 -37.537  1.00 52.47           C  
ATOM   1764  C   GLY B 230      19.087 -24.796 -36.089  1.00 52.47           C  
ATOM   1765  O   GLY B 230      18.669 -25.895 -35.721  1.00 52.47           O  
ATOM   1766  N   PHE B 231      19.349 -23.787 -35.222  1.00 88.71           N  
ATOM   1767  CA  PHE B 231      19.297 -24.068 -33.816  1.00 88.71           C  
ATOM   1768  CB  PHE B 231      20.699 -24.223 -33.199  1.00 88.71           C  
ATOM   1769  CG  PHE B 231      21.521 -25.098 -34.076  1.00 88.71           C  
ATOM   1770  CD1 PHE B 231      21.432 -26.467 -34.017  1.00 88.71           C  
ATOM   1771  CD2 PHE B 231      22.399 -24.523 -34.966  1.00 88.71           C  
ATOM   1772  CE1 PHE B 231      22.208 -27.247 -34.841  1.00 88.71           C  
ATOM   1773  CE2 PHE B 231      23.178 -25.298 -35.792  1.00 88.71           C  
ATOM   1774  CZ  PHE B 231      23.081 -26.668 -35.732  1.00 88.71           C  
ATOM   1775  C   PHE B 231      18.736 -22.918 -33.038  1.00 88.71           C  
ATOM   1776  O   PHE B 231      18.757 -21.759 -33.456  1.00 88.71           O  
ATOM   1777  N   LEU B 232      18.207 -23.264 -31.848  1.00123.02           N  
ATOM   1778  CA  LEU B 232      17.848 -22.320 -30.835  1.00123.02           C  
ATOM   1779  CB  LEU B 232      16.416 -22.531 -30.306  1.00123.02           C  
ATOM   1780  CG  LEU B 232      15.937 -21.455 -29.312  0.50123.02           C  
ATOM   1781  CD1 LEU B 232      16.759 -21.470 -28.016  0.50123.02           C  
ATOM   1782  CD2 LEU B 232      15.891 -20.071 -29.976  0.50123.02           C  
ATOM   1783  C   LEU B 232      18.817 -22.696 -29.754  1.00123.02           C  
ATOM   1784  O   LEU B 232      18.665 -23.740 -29.122  1.00123.02           O  
ATOM   1785  N   VAL B 233      19.844 -21.857 -29.516  1.00 57.84           N  
ATOM   1786  CA  VAL B 233      20.914 -22.231 -28.631  1.00 57.84           C  
ATOM   1787  CB  VAL B 233      22.258 -21.786 -29.134  1.00 57.84           C  
ATOM   1788  CG1 VAL B 233      23.336 -22.183 -28.109  1.00 57.84           C  
ATOM   1789  CG2 VAL B 233      22.473 -22.388 -30.533  1.00 57.84           C  
ATOM   1790  C   VAL B 233      20.720 -21.617 -27.279  1.00 57.84           C  
ATOM   1791  O   VAL B 233      20.174 -20.523 -27.133  1.00 57.84           O  
ATOM   1792  N   GLY B 234      21.202 -22.338 -26.246  1.00 45.08           N  
ATOM   1793  CA  GLY B 234      21.092 -21.955 -24.867  1.00 45.08           C  
ATOM   1794  C   GLY B 234      22.366 -21.283 -24.426  1.00 45.08           C  
ATOM   1795  O   GLY B 234      22.670 -20.169 -24.844  1.00 45.08           O  
ATOM   1796  N   GLY B 235      23.133 -21.962 -23.545  1.00 36.49           N  
ATOM   1797  CA  GLY B 235      24.298 -21.437 -22.877  1.00 36.49           C  
ATOM   1798  C   GLY B 235      25.404 -21.030 -23.811  1.00 36.49           C  
ATOM   1799  O   GLY B 235      26.083 -20.035 -23.563  1.00 36.49           O  
ATOM   1800  N   ALA B 236      25.631 -21.797 -24.892  1.00 52.52           N  
ATOM   1801  CA  ALA B 236      26.711 -21.582 -25.819  1.00 52.52           C  
ATOM   1802  CB  ALA B 236      26.768 -22.661 -26.917  1.00 52.52           C  
ATOM   1803  C   ALA B 236      26.581 -20.246 -26.499  1.00 52.52           C  
ATOM   1804  O   ALA B 236      27.587 -19.635 -26.859  1.00 52.52           O  
ATOM   1805  N   SER B 237      25.336 -19.783 -26.732  1.00 61.15           N  
ATOM   1806  CA  SER B 237      25.046 -18.557 -27.439  1.00 61.15           C  
ATOM   1807  CB  SER B 237      23.542 -18.341 -27.683  1.00 61.15           C  
ATOM   1808  OG  SER B 237      22.863 -18.165 -26.449  1.00 61.15           O  
ATOM   1809  C   SER B 237      25.553 -17.370 -26.675  1.00 61.15           C  
ATOM   1810  O   SER B 237      25.624 -16.260 -27.201  1.00 61.15           O  
ATOM   1811  N   LEU B 238      25.827 -17.569 -25.381  1.00102.71           N  
ATOM   1812  CA  LEU B 238      26.398 -16.594 -24.499  1.00102.71           C  
ATOM   1813  CB  LEU B 238      26.191 -16.936 -23.015  1.00102.71           C  
ATOM   1814  CG  LEU B 238      24.713 -16.826 -22.593  1.00102.71           C  
ATOM   1815  CD1 LEU B 238      24.522 -17.177 -21.109  1.00102.71           C  
ATOM   1816  CD2 LEU B 238      24.136 -15.445 -22.948  1.00102.71           C  
ATOM   1817  C   LEU B 238      27.869 -16.441 -24.762  1.00102.71           C  
ATOM   1818  O   LEU B 238      28.465 -15.487 -24.270  1.00102.71           O  
ATOM   1819  N   LYS B 239      28.516 -17.411 -25.452  1.00 66.62           N  
ATOM   1820  CA  LYS B 239      29.949 -17.377 -25.627  1.00 66.62           C  
ATOM   1821  CB  LYS B 239      30.628 -18.671 -25.156  1.00 66.62           C  
ATOM   1822  CG  LYS B 239      30.420 -18.938 -23.665  1.00 66.62           C  
ATOM   1823  CD  LYS B 239      30.749 -20.375 -23.250  1.00 66.62           C  
ATOM   1824  CE  LYS B 239      30.558 -20.642 -21.754  1.00 66.62           C  
ATOM   1825  NZ  LYS B 239      30.918 -22.043 -21.441  1.00 66.62           N1+
ATOM   1826  C   LYS B 239      30.335 -17.169 -27.070  1.00 66.62           C  
ATOM   1827  O   LYS B 239      29.517 -17.223 -27.987  1.00 66.62           O  
ATOM   1828  N   PRO B 240      31.616 -16.926 -27.258  1.00 72.39           N  
ATOM   1829  CA  PRO B 240      32.176 -16.670 -28.563  1.00 72.39           C  
ATOM   1830  CD  PRO B 240      32.407 -16.308 -26.205  1.00 72.39           C  
ATOM   1831  CB  PRO B 240      33.614 -16.220 -28.316  1.00 72.39           C  
ATOM   1832  CG  PRO B 240      33.549 -15.569 -26.924  1.00 72.39           C  
ATOM   1833  C   PRO B 240      32.060 -17.842 -29.492  1.00 72.39           C  
ATOM   1834  O   PRO B 240      32.186 -17.654 -30.701  1.00 72.39           O  
ATOM   1835  N   GLU B 241      31.821 -19.048 -28.950  1.00 76.06           N  
ATOM   1836  CA  GLU B 241      31.707 -20.270 -29.696  1.00 76.06           C  
ATOM   1837  CB  GLU B 241      31.636 -21.527 -28.802  1.00 76.06           C  
ATOM   1838  CG  GLU B 241      30.535 -21.515 -27.741  1.00 76.06           C  
ATOM   1839  CD  GLU B 241      30.682 -22.796 -26.927  1.00 76.06           C  
ATOM   1840  OE1 GLU B 241      31.288 -23.766 -27.455  1.00 76.06           O  
ATOM   1841  OE2 GLU B 241      30.189 -22.821 -25.768  1.00 76.06           O1-
ATOM   1842  C   GLU B 241      30.497 -20.206 -30.580  1.00 76.06           C  
ATOM   1843  O   GLU B 241      30.380 -20.959 -31.545  1.00 76.06           O  
ATOM   1844  N   PHE B 242      29.559 -19.296 -30.263  1.00 75.68           N  
ATOM   1845  CA  PHE B 242      28.331 -19.120 -30.988  1.00 75.68           C  
ATOM   1846  CB  PHE B 242      27.501 -17.944 -30.431  1.00 75.68           C  
ATOM   1847  CG  PHE B 242      26.221 -17.824 -31.188  1.00 75.68           C  
ATOM   1848  CD1 PHE B 242      25.205 -18.734 -30.997  1.00 75.68           C  
ATOM   1849  CD2 PHE B 242      26.024 -16.784 -32.065  1.00 75.68           C  
ATOM   1850  CE1 PHE B 242      24.022 -18.618 -31.685  1.00 75.68           C  
ATOM   1851  CE2 PHE B 242      24.840 -16.664 -32.756  1.00 75.68           C  
ATOM   1852  CZ  PHE B 242      23.839 -17.584 -32.571  1.00 75.68           C  
ATOM   1853  C   PHE B 242      28.675 -18.835 -32.424  1.00 75.68           C  
ATOM   1854  O   PHE B 242      27.936 -19.215 -33.333  1.00 75.68           O  
ATOM   1855  N   VAL B 243      29.800 -18.132 -32.667  1.00 44.16           N  
ATOM   1856  CA  VAL B 243      30.211 -17.818 -34.006  1.00 44.16           C  
ATOM   1857  CB  VAL B 243      31.520 -17.086 -34.056  1.00 44.16           C  
ATOM   1858  CG1 VAL B 243      31.928 -16.930 -35.530  1.00 44.16           C  
ATOM   1859  CG2 VAL B 243      31.378 -15.752 -33.299  1.00 44.16           C  
ATOM   1860  C   VAL B 243      30.391 -19.100 -34.764  1.00 44.16           C  
ATOM   1861  O   VAL B 243      29.996 -19.202 -35.925  1.00 44.16           O  
ATOM   1862  N   GLU B 244      31.009 -20.111 -34.125  1.00 79.44           N  
ATOM   1863  CA  GLU B 244      31.248 -21.390 -34.738  1.00 79.44           C  
ATOM   1864  CB  GLU B 244      32.131 -22.321 -33.882  1.00 79.44           C  
ATOM   1865  CG  GLU B 244      33.607 -21.912 -33.847  1.00 79.44           C  
ATOM   1866  CD  GLU B 244      33.753 -20.702 -32.939  1.00 79.44           C  
ATOM   1867  OE1 GLU B 244      32.772 -20.394 -32.213  1.00 79.44           O  
ATOM   1868  OE2 GLU B 244      34.841 -20.068 -32.954  1.00 79.44           O1-
ATOM   1869  C   GLU B 244      29.941 -22.082 -34.968  1.00 79.44           C  
ATOM   1870  O   GLU B 244      29.788 -22.824 -35.939  1.00 79.44           O  
ATOM   1871  N   ILE B 245      28.970 -21.884 -34.058  1.00 36.12           N  
ATOM   1872  CA  ILE B 245      27.692 -22.517 -34.197  1.00 36.12           C  
ATOM   1873  CB  ILE B 245      26.765 -22.192 -33.060  1.00 36.12           C  
ATOM   1874  CG1 ILE B 245      27.355 -22.708 -31.732  1.00 36.12           C  
ATOM   1875  CG2 ILE B 245      25.380 -22.770 -33.396  1.00 36.12           C  
ATOM   1876  CD1 ILE B 245      26.680 -22.133 -30.485  1.00 36.12           C  
ATOM   1877  C   ILE B 245      27.065 -22.003 -35.455  1.00 36.12           C  
ATOM   1878  O   ILE B 245      26.541 -22.776 -36.253  1.00 36.12           O  
ATOM   1879  N   ILE B 246      27.136 -20.678 -35.682  1.00 48.22           N  
ATOM   1880  CA  ILE B 246      26.543 -20.079 -36.845  1.00 48.22           C  
ATOM   1881  CB  ILE B 246      26.734 -18.589 -36.892  1.00 48.22           C  
ATOM   1882  CG1 ILE B 246      26.069 -17.923 -35.675  1.00 48.22           C  
ATOM   1883  CG2 ILE B 246      26.207 -18.081 -38.245  1.00 48.22           C  
ATOM   1884  CD1 ILE B 246      26.438 -16.450 -35.503  1.00 48.22           C  
ATOM   1885  C   ILE B 246      27.191 -20.645 -38.072  1.00 48.22           C  
ATOM   1886  O   ILE B 246      26.515 -20.998 -39.037  1.00 48.22           O  
ATOM   1887  N   GLU B 247      28.527 -20.782 -38.060  1.00128.47           N  
ATOM   1888  CA  GLU B 247      29.236 -21.206 -39.236  1.00128.47           C  
ATOM   1889  CB  GLU B 247      30.763 -21.125 -39.100  1.00128.47           C  
ATOM   1890  CG  GLU B 247      31.433 -20.861 -40.452  1.00128.47           C  
ATOM   1891  CD  GLU B 247      31.071 -19.433 -40.868  1.00128.47           C  
ATOM   1892  OE1 GLU B 247      29.853 -19.110 -40.901  1.00128.47           O  
ATOM   1893  OE2 GLU B 247      32.005 -18.639 -41.152  1.00128.47           O1-
ATOM   1894  C   GLU B 247      28.833 -22.608 -39.608  1.00128.47           C  
ATOM   1895  O   GLU B 247      28.927 -22.996 -40.770  1.00128.47           O  
ATOM   1896  N   ALA B 248      28.384 -23.409 -38.625  1.00 60.24           N  
ATOM   1897  CA  ALA B 248      28.003 -24.790 -38.794  1.00 60.24           C  
ATOM   1898  CB  ALA B 248      27.565 -25.460 -37.478  1.00 60.24           C  
ATOM   1899  C   ALA B 248      26.854 -24.922 -39.757  1.00 60.24           C  
ATOM   1900  O   ALA B 248      26.672 -25.978 -40.364  1.00 60.24           O  
ATOM   1901  N   THR B 249      25.993 -23.889 -39.841  1.00 66.06           N  
ATOM   1902  CA  THR B 249      24.836 -23.857 -40.698  1.00 66.06           C  
ATOM   1903  CB  THR B 249      23.894 -22.725 -40.398  1.00 66.06           C  
ATOM   1904  OG1 THR B 249      24.530 -21.477 -40.618  1.00 66.06           O  
ATOM   1905  CG2 THR B 249      23.443 -22.837 -38.933  1.00 66.06           C  
ATOM   1906  C   THR B 249      25.259 -23.743 -42.130  1.00 66.06           C  
ATOM   1907  O   THR B 249      24.466 -23.985 -43.039  1.00 66.06           O  
ATOM   1908  N   LYS B 250      26.495 -23.275 -42.374  1.00 61.96           N  
ATOM   1909  CA  LYS B 250      26.960 -23.140 -43.724  1.00 61.96           C  
ATOM   1910  CB  LYS B 250      28.421 -22.665 -43.808  1.00 61.96           C  
ATOM   1911  CG  LYS B 250      28.915 -22.426 -45.238  1.00 61.96           C  
ATOM   1912  CD  LYS B 250      30.216 -21.626 -45.302  1.00 61.96           C  
ATOM   1913  CE  LYS B 250      30.035 -20.144 -44.970  1.00 61.96           C  
ATOM   1914  NZ  LYS B 250      31.334 -19.440 -45.053  1.00 61.96           N1+
ATOM   1915  C   LYS B 250      26.859 -24.490 -44.420  1.00 61.96           C  
ATOM   1916  O   LYS B 250      27.006 -24.513 -45.670  1.00 61.96           O  
ATOM   1917  OXT LYS B 250      26.636 -25.512 -43.718  1.00 61.96           O1-
TER   
