# Supplementary material for: Structural Descriptors for Subunit Interface Regions in Homodimers: Effect of Lipid Membrane and Secondary Structure Type
Source: J Chem Inf Model. 2025 Mar 27;65(7):3117–26. doi: 10.1021/acs.jcim.4c01233 (PMC12004529; doi:10.1021/acs.jcim.4c01233)
Supplement: Supplementary file 3 — ci4c01233_si_003.tar [file ci4c01233_si_003.tar › database/alpha/7tdd_cytop.pdb]

HEADER    model_1_1_chain_A
ATOM      1  N   THR A   1     139.551 181.530 200.271  1.00107.10           N  
ATOM      2  CA  THR A   1     138.932 181.942 201.552  1.00107.10           C  
ATOM      3  CB  THR A   1     138.706 180.740 202.419  1.00107.10           C  
ATOM      4  OG1 THR A   1     137.865 179.807 201.761  1.00107.10           O  
ATOM      5  CG2 THR A   1     138.065 181.195 203.741  1.00107.10           C  
ATOM      6  C   THR A   1     139.873 182.825 202.288  1.00107.10           C  
ATOM      7  O   THR A   1     139.474 183.584 203.167  1.00107.10           O  
ATOM      8  N   ASP A   2     141.164 182.753 201.929  1.00 65.29           N  
ATOM      9  CA  ASP A   2     142.137 183.538 202.612  1.00 65.29           C  
ATOM     10  CB  ASP A   2     143.570 183.319 202.089  1.00 65.29           C  
ATOM     11  CG  ASP A   2     143.634 183.712 200.619  1.00 65.29           C  
ATOM     12  OD1 ASP A   2     142.663 183.403 199.877  1.00 65.29           O  
ATOM     13  OD2 ASP A   2     144.659 184.324 200.217  1.00 65.29           O1-
ATOM     14  C   ASP A   2     141.762 184.943 202.385  1.00 65.29           C  
ATOM     15  O   ASP A   2     141.878 185.786 203.270  1.00 65.29           O  
ATOM     16  N   ARG A   3     141.284 185.220 201.168  1.00111.84           N  
ATOM     17  CA  ARG A   3     140.903 186.551 200.868  1.00111.84           C  
ATOM     18  CB  ARG A   3     140.299 186.675 199.460  1.00111.84           C  
ATOM     19  CG  ARG A   3     141.186 186.133 198.340  1.00111.84           C  
ATOM     20  CD  ARG A   3     140.516 186.195 196.965  1.00111.84           C  
ATOM     21  NE  ARG A   3     139.256 185.404 197.033  1.00111.84           N  
ATOM     22  CZ  ARG A   3     139.261 184.079 196.708  1.00111.84           C  
ATOM     23  NH1 ARG A   3     140.424 183.472 196.330  1.00111.84           N1+
ATOM     24  NH2 ARG A   3     138.101 183.362 196.762  1.00111.84           N  
ATOM     25  C   ARG A   3     139.805 186.940 201.803  1.00111.84           C  
ATOM     26  O   ARG A   3     139.920 187.933 202.517  1.00111.84           O  
ATOM     27  N   VAL A   4     138.732 186.127 201.876  1.00102.71           N  
ATOM     28  CA  VAL A   4     137.582 186.510 202.648  1.00102.71           C  
ATOM     29  CB  VAL A   4     136.420 185.565 202.516  1.00102.71           C  
ATOM     30  CG1 VAL A   4     136.800 184.192 203.094  1.00102.71           C  
ATOM     31  CG2 VAL A   4     135.204 186.211 203.200  1.00102.71           C  
ATOM     32  C   VAL A   4     137.941 186.617 204.092  1.00102.71           C  
ATOM     33  O   VAL A   4     137.558 187.569 204.771  1.00102.71           O  
ATOM     34  N   ARG A   5     138.706 185.639 204.598  1.00176.94           N  
ATOM     35  CA  ARG A   5     139.052 185.615 205.984  1.00176.94           C  
ATOM     36  CB  ARG A   5     139.927 184.389 206.305  1.00176.94           C  
ATOM     37  CG  ARG A   5     140.363 184.254 207.763  1.00176.94           C  
ATOM     38  CD  ARG A   5     141.233 183.017 208.019  1.00176.94           C  
ATOM     39  NE  ARG A   5     142.425 183.101 207.126  1.00176.94           N  
ATOM     40  CZ  ARG A   5     143.528 182.334 207.372  1.00176.94           C  
ATOM     41  NH1 ARG A   5     143.556 181.497 208.450  1.00176.94           N1+
ATOM     42  NH2 ARG A   5     144.609 182.406 206.541  1.00176.94           N  
ATOM     43  C   ARG A   5     139.834 186.846 206.303  1.00176.94           C  
ATOM     44  O   ARG A   5     139.526 187.562 207.255  1.00176.94           O  
ATOM     45  N   ARG A   6     140.860 187.146 205.491  1.00206.02           N  
ATOM     46  CA  ARG A   6     141.651 188.288 205.818  1.00206.02           C  
ATOM     47  CB  ARG A   6     142.911 188.469 204.954  1.00206.02           C  
ATOM     48  CG  ARG A   6     142.636 188.677 203.469  1.00206.02           C  
ATOM     49  CD  ARG A   6     143.889 189.048 202.681  1.00206.02           C  
ATOM     50  NE  ARG A   6     144.933 188.041 203.019  1.00206.02           N  
ATOM     51  CZ  ARG A   6     145.693 187.516 202.016  1.00206.02           C  
ATOM     52  NH1 ARG A   6     145.450 187.891 200.724  1.00206.02           N1+
ATOM     53  NH2 ARG A   6     146.677 186.615 202.306  1.00206.02           N  
ATOM     54  C   ARG A   6     140.820 189.520 205.666  1.00206.02           C  
ATOM     55  O   ARG A   6     140.913 190.435 206.482  1.00206.02           O  
ATOM     56  N   SER A   7     139.964 189.556 204.626  1.00122.37           N  
ATOM     57  CA  SER A   7     139.193 190.723 204.295  1.00122.37           C  
ATOM     58  CB  SER A   7     138.219 190.482 203.131  1.00122.37           C  
ATOM     59  OG  SER A   7     138.938 190.237 201.934  1.00122.37           O  
ATOM     60  C   SER A   7     138.360 191.132 205.453  1.00122.37           C  
ATOM     61  O   SER A   7     138.416 192.281 205.885  1.00122.37           O  
ATOM     62  N   GLU A   8     137.568 190.189 205.987  1.00 45.29           N  
ATOM     63  CA  GLU A   8     136.673 190.526 207.048  1.00 45.29           C  
ATOM     64  CB  GLU A   8     135.789 189.345 207.482  1.00 45.29           C  
ATOM     65  CG  GLU A   8     134.818 189.697 208.612  1.00 45.29           C  
ATOM     66  CD  GLU A   8     134.009 188.452 208.946  1.00 45.29           C  
ATOM     67  OE1 GLU A   8     134.266 187.392 208.313  1.00 45.29           O  
ATOM     68  OE2 GLU A   8     133.126 188.543 209.839  1.00 45.29           O1-
ATOM     69  C   GLU A   8     137.462 190.951 208.248  1.00 45.29           C  
ATOM     70  O   GLU A   8     137.151 191.965 208.870  1.00 45.29           O  
ATOM     71  N   ALA A   9     138.523 190.196 208.587  1.00 50.74           N  
ATOM     72  CA  ALA A   9     139.295 190.468 209.769  1.00 50.74           C  
ATOM     73  CB  ALA A   9     140.417 189.439 209.993  1.00 50.74           C  
ATOM     74  C   ALA A   9     139.943 191.818 209.671  1.00 50.74           C  
ATOM     75  O   ALA A   9     139.982 192.571 210.642  1.00 50.74           O  
ATOM     76  N   ILE A  10     140.493 192.149 208.492  1.00156.73           N  
ATOM     77  CA  ILE A  10     141.209 193.377 208.292  1.00156.73           C  
ATOM     78  CB  ILE A  10     141.822 193.452 206.919  1.00156.73           C  
ATOM     79  CG1 ILE A  10     142.956 192.432 206.742  1.00156.73           C  
ATOM     80  CG2 ILE A  10     142.260 194.907 206.680  1.00156.73           C  
ATOM     81  CD1 ILE A  10     144.180 192.742 207.599  1.00156.73           C  
ATOM     82  C   ILE A  10     140.319 194.551 208.362  1.00156.73           C  
ATOM     83  O   ILE A  10     140.638 195.537 209.023  1.00156.73           O  
ATOM     84  N   THR A  11     139.201 194.503 207.626  1.00121.65           N  
ATOM     85  CA  THR A  11     138.409 195.677 207.668  1.00121.65           C  
ATOM     86  CB  THR A  11     137.207 195.599 206.771  1.00121.65           C  
ATOM     87  OG1 THR A  11     137.598 195.424 205.417  1.00121.65           O  
ATOM     88  CG2 THR A  11     136.400 196.895 206.929  1.00121.65           C  
ATOM     89  C   THR A  11     137.912 195.851 209.060  1.00121.65           C  
ATOM     90  O   THR A  11     138.312 196.801 209.725  1.00121.65           O  
ATOM     91  N   HIS A  12     137.042 194.900 209.481  1.00139.19           N  
ATOM     92  CA  HIS A  12     136.263 194.802 210.701  1.00139.19           C  
ATOM     93  ND1 HIS A  12     133.204 195.574 209.444  1.00139.19           N  
ATOM     94  CG  HIS A  12     134.203 194.640 209.305  1.00139.19           C  
ATOM     95  CB  HIS A  12     134.962 194.033 210.441  1.00139.19           C  
ATOM     96  NE2 HIS A  12     133.454 195.232 207.261  1.00139.19           N  
ATOM     97  CD2 HIS A  12     134.344 194.441 207.966  1.00139.19           C  
ATOM     98  CE1 HIS A  12     132.791 195.895 208.192  1.00139.19           C  
ATOM     99  C   HIS A  12     136.873 194.184 211.945  1.00139.19           C  
ATOM    100  O   HIS A  12     136.598 194.642 213.054  1.00139.19           O  
ATOM    101  N   GLY A  13     137.716 193.142 211.791  1.00 74.60           N  
ATOM    102  CA  GLY A  13     138.139 192.189 212.804  1.00 74.60           C  
ATOM    103  C   GLY A  13     138.647 192.761 214.093  1.00 74.60           C  
ATOM    104  O   GLY A  13     138.953 193.946 214.216  1.00 74.60           O  
ATOM    105  N   THR A  14     138.696 191.858 215.105  1.00126.64           N  
ATOM    106  CA  THR A  14     139.198 192.084 216.433  1.00126.64           C  
ATOM    107  CB  THR A  14     138.883 190.959 217.381  1.00126.64           C  
ATOM    108  OG1 THR A  14     139.189 191.319 218.720  1.00126.64           O  
ATOM    109  CG2 THR A  14     139.705 189.728 216.965  1.00126.64           C  
ATOM    110  C   THR A  14     140.681 192.162 216.288  1.00126.64           C  
ATOM    111  O   THR A  14     141.232 191.769 215.262  1.00126.64           O  
ATOM    112  N   PRO A  15     141.352 192.657 217.281  1.00 88.05           N  
ATOM    113  CA  PRO A  15     142.763 192.847 217.134  1.00 88.05           C  
ATOM    114  CD  PRO A  15     140.770 193.643 218.178  1.00 88.05           C  
ATOM    115  CB  PRO A  15     143.200 193.640 218.364  1.00 88.05           C  
ATOM    116  CG  PRO A  15     141.953 194.482 218.694  1.00 88.05           C  
ATOM    117  C   PRO A  15     143.571 191.620 216.848  1.00 88.05           C  
ATOM    118  O   PRO A  15     144.525 191.731 216.080  1.00 88.05           O  
ATOM    119  N   PHE A  16     143.225 190.453 217.425  1.00132.36           N  
ATOM    120  CA  PHE A  16     144.004 189.268 217.190  1.00132.36           C  
ATOM    121  CB  PHE A  16     143.509 188.044 217.976  1.00132.36           C  
ATOM    122  CG  PHE A  16     143.806 188.263 219.417  1.00132.36           C  
ATOM    123  CD1 PHE A  16     142.904 188.891 220.243  1.00132.36           C  
ATOM    124  CD2 PHE A  16     145.000 187.839 219.945  1.00132.36           C  
ATOM    125  CE1 PHE A  16     143.191 189.084 221.573  1.00132.36           C  
ATOM    126  CE2 PHE A  16     145.294 188.029 221.274  1.00132.36           C  
ATOM    127  CZ  PHE A  16     144.387 188.655 222.093  1.00132.36           C  
ATOM    128  C   PHE A  16     143.889 188.924 215.752  1.00132.36           C  
ATOM    129  O   PHE A  16     144.866 188.579 215.088  1.00132.36           O  
ATOM    130  N   GLN A  17     142.652 188.997 215.250  1.00 58.80           N  
ATOM    131  CA  GLN A  17     142.398 188.670 213.890  1.00 58.80           C  
ATOM    132  CB  GLN A  17     140.900 188.725 213.552  1.00 58.80           C  
ATOM    133  CG  GLN A  17     140.064 187.700 214.323  1.00 58.80           C  
ATOM    134  CD  GLN A  17     138.608 187.863 213.905  1.00 58.80           C  
ATOM    135  OE1 GLN A  17     138.100 188.978 213.805  1.00 58.80           O  
ATOM    136  NE2 GLN A  17     137.917 186.719 213.652  1.00 58.80           N  
ATOM    137  C   GLN A  17     143.080 189.677 213.016  1.00 58.80           C  
ATOM    138  O   GLN A  17     143.681 189.320 212.004  1.00 58.80           O  
ATOM    139  N   LYS A  18     143.017 190.969 213.401  1.00 63.67           N  
ATOM    140  CA  LYS A  18     143.585 192.008 212.587  1.00 63.67           C  
ATOM    141  CB  LYS A  18     143.429 193.422 213.172  1.00 63.67           C  
ATOM    142  CG  LYS A  18     142.015 194.002 213.115  1.00 63.67           C  
ATOM    143  CD  LYS A  18     141.894 195.333 213.861  1.00 63.67           C  
ATOM    144  CE  LYS A  18     140.583 196.075 213.597  1.00 63.67           C  
ATOM    145  NZ  LYS A  18     140.574 197.354 214.341  1.00 63.67           N1+
ATOM    146  C   LYS A  18     145.056 191.784 212.467  1.00 63.67           C  
ATOM    147  O   LYS A  18     145.631 191.915 211.388  1.00 63.67           O  
ATOM    148  N   ALA A  19     145.713 191.450 213.588  1.00 60.90           N  
ATOM    149  CA  ALA A  19     147.127 191.265 213.543  1.00 60.90           C  
ATOM    150  CB  ALA A  19     147.735 190.970 214.926  1.00 60.90           C  
ATOM    151  C   ALA A  19     147.451 190.093 212.658  1.00 60.90           C  
ATOM    152  O   ALA A  19     148.385 190.149 211.858  1.00 60.90           O  
ATOM    153  N   ALA A  20     146.681 188.990 212.764  1.00 60.75           N  
ATOM    154  CA  ALA A  20     146.997 187.823 211.988  1.00 60.75           C  
ATOM    155  CB  ALA A  20     146.051 186.643 212.268  1.00 60.75           C  
ATOM    156  C   ALA A  20     146.881 188.160 210.541  1.00 60.75           C  
ATOM    157  O   ALA A  20     147.717 187.784 209.720  1.00 60.75           O  
ATOM    158  N   ALA A  21     145.818 188.896 210.196  1.00 64.93           N  
ATOM    159  CA  ALA A  21     145.587 189.255 208.833  1.00 64.93           C  
ATOM    160  CB  ALA A  21     144.249 189.984 208.634  1.00 64.93           C  
ATOM    161  C   ALA A  21     146.690 190.152 208.349  1.00 64.93           C  
ATOM    162  O   ALA A  21     147.154 189.994 207.223  1.00 64.93           O  
ATOM    163  N   LEU A  22     147.144 191.102 209.192  1.00 90.86           N  
ATOM    164  CA  LEU A  22     148.142 192.065 208.794  1.00 90.86           C  
ATOM    165  CB  LEU A  22     148.485 193.082 209.896  1.00 90.86           C  
ATOM    166  CG  LEU A  22     147.347 194.071 210.207  1.00 90.86           C  
ATOM    167  CD1 LEU A  22     147.756 195.061 211.311  1.00 90.86           C  
ATOM    168  CD2 LEU A  22     146.864 194.777 208.930  1.00 90.86           C  
ATOM    169  C   LEU A  22     149.395 191.357 208.443  1.00 90.86           C  
ATOM    170  O   LEU A  22     150.058 191.717 207.475  1.00 90.86           O  
ATOM    171  N   VAL A  23     149.788 190.351 209.233  1.00137.53           N  
ATOM    172  CA  VAL A  23     150.995 189.678 208.877  1.00137.53           C  
ATOM    173  CB  VAL A  23     151.472 188.711 209.925  1.00137.53           C  
ATOM    174  CG1 VAL A  23     150.432 187.590 210.079  1.00137.53           C  
ATOM    175  CG2 VAL A  23     152.871 188.209 209.527  1.00137.53           C  
ATOM    176  C   VAL A  23     150.800 188.908 207.604  1.00137.53           C  
ATOM    177  O   VAL A  23     151.676 188.885 206.742  1.00137.53           O  
ATOM    178  N   ASP A  24     149.637 188.249 207.441  1.00 80.11           N  
ATOM    179  CA  ASP A  24     149.435 187.462 206.255  1.00 80.11           C  
ATOM    180  CB  ASP A  24     148.047 186.801 206.224  1.00 80.11           C  
ATOM    181  CG  ASP A  24     147.951 185.919 204.989  1.00 80.11           C  
ATOM    182  OD1 ASP A  24     148.999 185.701 204.323  1.00 80.11           O  
ATOM    183  OD2 ASP A  24     146.817 185.452 204.698  1.00 80.11           O1-
ATOM    184  C   ASP A  24     149.507 188.403 205.103  1.00 80.11           C  
ATOM    185  O   ASP A  24     150.101 188.130 204.060  1.00 80.11           O  
ATOM    186  N   LEU A  25     148.894 189.567 205.319  1.00171.90           N  
ATOM    187  CA  LEU A  25     148.786 190.662 204.418  1.00171.90           C  
ATOM    188  CB  LEU A  25     148.057 191.805 205.158  1.00171.90           C  
ATOM    189  CG  LEU A  25     147.854 193.160 204.450  1.00171.90           C  
ATOM    190  CD1 LEU A  25     149.172 193.887 204.124  1.00171.90           C  
ATOM    191  CD2 LEU A  25     146.905 193.021 203.261  1.00171.90           C  
ATOM    192  C   LEU A  25     150.156 191.118 204.108  1.00171.90           C  
ATOM    193  O   LEU A  25     150.461 191.258 202.945  1.00171.90           O  
ATOM    194  N   ALA A  26     151.045 191.310 205.094  1.00 51.98           N  
ATOM    195  CA  ALA A  26     152.352 191.847 204.832  1.00 51.98           C  
ATOM    196  CB  ALA A  26     153.210 191.988 206.100  1.00 51.98           C  
ATOM    197  C   ALA A  26     153.059 190.922 203.911  1.00 51.98           C  
ATOM    198  O   ALA A  26     153.806 191.358 203.037  1.00 51.98           O  
ATOM    199  N   GLU A  27     152.842 189.609 204.089  1.00 74.07           N  
ATOM    200  CA  GLU A  27     153.489 188.687 203.213  1.00 74.07           C  
ATOM    201  CB  GLU A  27     153.149 187.220 203.539  1.00 74.07           C  
ATOM    202  CG  GLU A  27     153.729 186.785 204.891  1.00 74.07           C  
ATOM    203  CD  GLU A  27     153.363 185.330 205.163  1.00 74.07           C  
ATOM    204  OE1 GLU A  27     153.528 184.492 204.237  1.00 74.07           O  
ATOM    205  OE2 GLU A  27     152.917 185.040 206.306  1.00 74.07           O1-
ATOM    206  C   GLU A  27     153.029 189.028 201.822  1.00 74.07           C  
ATOM    207  O   GLU A  27     153.811 188.941 200.878  1.00 74.07           O  
ATOM    208  N   ASP A  28     151.727 189.365 201.667  1.00130.45           N  
ATOM    209  CA  ASP A  28     151.098 189.797 200.433  1.00130.45           C  
ATOM    210  CB  ASP A  28     149.574 189.619 200.466  1.00130.45           C  
ATOM    211  CG  ASP A  28     149.285 188.130 200.374  1.00130.45           C  
ATOM    212  OD1 ASP A  28     150.266 187.340 200.315  1.00130.45           O  
ATOM    213  OD2 ASP A  28     148.082 187.761 200.355  1.00130.45           O1-
ATOM    214  C   ASP A  28     151.392 191.248 199.965  1.00130.45           C  
ATOM    215  O   ASP A  28     151.701 191.430 198.790  1.00130.45           O  
ATOM    216  N   GLY A  29     151.332 192.311 200.832  1.00123.62           N  
ATOM    217  CA  GLY A  29     151.562 193.721 200.533  1.00123.62           C  
ATOM    218  C   GLY A  29     150.502 194.815 200.962  1.00123.62           C  
ATOM    219  O   GLY A  29     150.977 195.914 201.249  1.00123.62           O  
ATOM    220  N   ILE A  30     149.125 194.619 201.022  1.00348.43           N  
ATOM    221  CA  ILE A  30     147.984 195.504 201.298  1.00348.43           C  
ATOM    222  CB  ILE A  30     148.344 196.829 201.916  1.00348.43           C  
ATOM    223  CG1 ILE A  30     147.092 197.455 202.551  1.00348.43           C  
ATOM    224  CG2 ILE A  30     148.978 197.730 200.840  1.00348.43           C  
ATOM    225  CD1 ILE A  30     146.563 196.664 203.747  1.00348.43           C  
ATOM    226  C   ILE A  30     147.461 195.763 199.936  1.00348.43           C  
ATOM    227  O   ILE A  30     146.710 196.706 199.698  1.00348.43           O  
ATOM    228  N   GLY A  31     147.718 194.775 199.060  1.00 84.05           N  
ATOM    229  CA  GLY A  31     147.419 194.846 197.667  1.00 84.05           C  
ATOM    230  C   GLY A  31     148.686 195.298 197.012  1.00 84.05           C  
ATOM    231  O   GLY A  31     149.133 196.423 197.235  1.00 84.05           O  
ATOM    232  N   LEU A  32     149.311 194.435 196.186  1.00246.65           N  
ATOM    233  CA  LEU A  32     150.537 194.857 195.577  1.00246.65           C  
ATOM    234  CB  LEU A  32     151.703 194.990 196.585  1.00246.65           C  
ATOM    235  CG  LEU A  32     153.025 195.541 196.003  1.00246.65           C  
ATOM    236  CD1 LEU A  32     153.733 194.535 195.079  1.00246.65           C  
ATOM    237  CD2 LEU A  32     152.804 196.907 195.336  1.00246.65           C  
ATOM    238  C   LEU A  32     150.929 193.893 194.494  1.00246.65           C  
ATOM    239  O   LEU A  32     150.718 194.149 193.310  1.00246.65           O  
ATOM    240  N   PRO A  33     151.483 192.772 194.892  1.00 88.07           N  
ATOM    241  CA  PRO A  33     152.096 191.847 193.972  1.00 88.07           C  
ATOM    242  CD  PRO A  33     151.018 192.090 196.092  1.00 88.07           C  
ATOM    243  CB  PRO A  33     152.402 190.596 194.791  1.00 88.07           C  
ATOM    244  CG  PRO A  33     151.288 190.596 195.849  1.00 88.07           C  
ATOM    245  C   PRO A  33     151.247 191.505 192.793  1.00 88.07           C  
ATOM    246  O   PRO A  33     150.022 191.536 192.886  1.00 88.07           O  
ATOM    247  N   VAL A  34     151.916 191.196 191.665  1.00112.68           N  
ATOM    248  CA  VAL A  34     151.296 190.834 190.426  1.00112.68           C  
ATOM    249  CB  VAL A  34     152.241 190.832 189.261  1.00112.68           C  
ATOM    250  CG1 VAL A  34     152.760 192.264 189.046  1.00112.68           C  
ATOM    251  CG2 VAL A  34     153.346 189.799 189.534  1.00112.68           C  
ATOM    252  C   VAL A  34     150.762 189.449 190.569  1.00112.68           C  
ATOM    253  O   VAL A  34     151.049 188.753 191.543  1.00112.68           O  
ATOM    254  N   GLU A  35     149.937 189.028 189.592  1.00223.08           N  
ATOM    255  CA  GLU A  35     149.326 187.734 189.635  1.00223.08           C  
ATOM    256  CB  GLU A  35     148.575 187.361 188.343  1.00223.08           C  
ATOM    257  CG  GLU A  35     147.919 185.977 188.394  1.00223.08           C  
ATOM    258  CD  GLU A  35     147.218 185.737 187.063  1.00223.08           C  
ATOM    259  OE1 GLU A  35     147.239 186.660 186.207  1.00223.08           O  
ATOM    260  OE2 GLU A  35     146.647 184.626 186.888  1.00223.08           O1-
ATOM    261  C   GLU A  35     150.395 186.710 189.827  1.00223.08           C  
ATOM    262  O   GLU A  35     151.495 186.820 189.289  1.00223.08           O  
ATOM    263  N   ILE A  36     150.076 185.688 190.643  1.00119.11           N  
ATOM    264  CA  ILE A  36     150.993 184.630 190.943  1.00119.11           C  
ATOM    265  CB  ILE A  36     151.501 184.668 192.355  1.00119.11           C  
ATOM    266  CG1 ILE A  36     152.652 183.664 192.541  1.00119.11           C  
ATOM    267  CG2 ILE A  36     150.306 184.439 193.295  1.00119.11           C  
ATOM    268  CD1 ILE A  36     153.404 183.840 193.859  1.00119.11           C  
ATOM    269  C   ILE A  36     150.244 183.352 190.780  1.00119.11           C  
ATOM    270  O   ILE A  36     149.024 183.350 190.624  1.00119.11           O  
ATOM    271  N   LEU A  37     150.971 182.218 190.786  1.00189.02           N  
ATOM    272  CA  LEU A  37     150.308 180.955 190.655  1.00189.02           C  
ATOM    273  CB  LEU A  37     151.262 179.749 190.635  1.00189.02           C  
ATOM    274  CG  LEU A  37     152.193 179.716 189.408  1.00189.02           C  
ATOM    275  CD1 LEU A  37     153.118 178.491 189.442  1.00189.02           C  
ATOM    276  CD2 LEU A  37     151.398 179.825 188.100  1.00189.02           C  
ATOM    277  C   LEU A  37     149.433 180.823 191.853  1.00189.02           C  
ATOM    278  O   LEU A  37     149.732 181.377 192.911  1.00189.02           O  
ATOM    279  N   ASP A  38     148.313 180.087 191.710  1.00224.17           N  
ATOM    280  CA  ASP A  38     147.383 179.993 192.796  1.00224.17           C  
ATOM    281  CB  ASP A  38     147.985 179.365 194.063  1.00224.17           C  
ATOM    282  CG  ASP A  38     148.245 177.892 193.785  1.00224.17           C  
ATOM    283  OD1 ASP A  38     147.810 177.406 192.707  1.00224.17           O  
ATOM    284  OD2 ASP A  38     148.879 177.232 194.651  1.00224.17           O1-
ATOM    285  C   ASP A  38     146.999 181.395 193.114  1.00224.17           C  
ATOM    286  O   ASP A  38     146.856 181.773 194.275  1.00224.17           O  
ATOM    287  N   GLN A  39     146.815 182.203 192.053  1.00300.92           N  
ATOM    288  CA  GLN A  39     146.501 183.586 192.227  1.00300.92           C  
ATOM    289  CB  GLN A  39     146.492 184.381 190.911  1.00300.92           C  
ATOM    290  CG  GLN A  39     145.419 183.913 189.924  1.00300.92           C  
ATOM    291  CD  GLN A  39     145.841 182.554 189.384  1.00300.92           C  
ATOM    292  OE1 GLN A  39     147.027 182.284 189.205  1.00300.92           O  
ATOM    293  NE2 GLN A  39     144.842 181.669 189.120  1.00300.92           N  
ATOM    294  C   GLN A  39     145.146 183.699 192.840  1.00300.92           C  
ATOM    295  O   GLN A  39     144.210 182.993 192.472  1.00300.92           O  
ATOM    296  N   SER A  40     145.042 184.604 193.829  1.00170.74           N  
ATOM    297  CA  SER A  40     143.821 184.884 194.520  1.00170.74           C  
ATOM    298  CB  SER A  40     143.576 183.978 195.738  1.00170.74           C  
ATOM    299  OG  SER A  40     144.584 184.190 196.714  1.00170.74           O  
ATOM    300  C   SER A  40     143.990 186.275 195.025  1.00170.74           C  
ATOM    301  O   SER A  40     145.017 186.902 194.773  1.00170.74           O  
ATOM    302  N   SER A  41     142.983 186.817 195.735  1.00182.45           N  
ATOM    303  CA  SER A  41     143.192 188.144 196.225  1.00182.45           C  
ATOM    304  CB  SER A  41     141.997 188.745 196.987  1.00182.45           C  
ATOM    305  OG  SER A  41     140.884 188.876 196.114  1.00182.45           O  
ATOM    306  C   SER A  41     144.337 188.050 197.173  1.00182.45           C  
ATOM    307  O   SER A  41     144.450 187.093 197.936  1.00182.45           O  
ATOM    308  N   PHE A  42     145.236 189.048 197.124  1.00277.34           N  
ATOM    309  CA  PHE A  42     146.391 189.033 197.966  1.00277.34           C  
ATOM    310  CB  PHE A  42     147.687 188.833 197.159  1.00277.34           C  
ATOM    311  CG  PHE A  42     147.653 189.859 196.078  1.00277.34           C  
ATOM    312  CD1 PHE A  42     148.151 191.125 196.272  1.00277.34           C  
ATOM    313  CD2 PHE A  42     147.101 189.541 194.858  1.00277.34           C  
ATOM    314  CE1 PHE A  42     148.099 192.057 195.261  1.00277.34           C  
ATOM    315  CE2 PHE A  42     147.046 190.467 193.844  1.00277.34           C  
ATOM    316  CZ  PHE A  42     147.547 191.730 194.046  1.00277.34           C  
ATOM    317  C   PHE A  42     146.467 190.343 198.675  1.00277.34           C  
ATOM    318  O   PHE A  42     146.132 191.384 198.110  1.00277.34           O  
ATOM    319  N   GLY A  43     146.885 190.303 199.957  1.00131.49           N  
ATOM    320  CA  GLY A  43     147.044 191.494 200.738  1.00131.49           C  
ATOM    321  C   GLY A  43     145.740 192.200 200.693  1.00131.49           C  
ATOM    322  O   GLY A  43     144.704 191.560 200.873  1.00131.49           O  
ATOM    323  N   GLU A  44     145.814 193.544 200.521  1.00280.70           N  
ATOM    324  CA  GLU A  44     144.727 194.450 200.258  1.00280.70           C  
ATOM    325  CB  GLU A  44     143.348 193.770 200.092  1.00280.70           C  
ATOM    326  CG  GLU A  44     143.294 192.814 198.893  1.00280.70           C  
ATOM    327  CD  GLU A  44     142.273 191.718 199.156  1.00280.70           C  
ATOM    328  OE1 GLU A  44     142.118 191.331 200.346  1.00280.70           O  
ATOM    329  OE2 GLU A  44     141.650 191.237 198.172  1.00280.70           O1-
ATOM    330  C   GLU A  44     144.573 195.472 201.346  1.00280.70           C  
ATOM    331  O   GLU A  44     144.606 195.151 202.533  1.00280.70           O  
ATOM    332  N   SER A  45     144.425 196.754 200.935  1.00159.38           N  
ATOM    333  CA  SER A  45     143.929 197.768 201.806  1.00159.38           C  
ATOM    334  CB  SER A  45     143.823 199.165 201.180  1.00159.38           C  
ATOM    335  OG  SER A  45     142.890 199.148 200.110  1.00159.38           O  
ATOM    336  C   SER A  45     142.568 197.218 201.886  1.00159.38           C  
ATOM    337  O   SER A  45     142.127 196.618 200.906  1.00159.38           O  
ATOM    338  N   ALA A  46     141.870 197.381 203.015  1.00152.64           N  
ATOM    339  CA  ALA A  46     140.787 196.462 203.105  1.00152.64           C  
ATOM    340  CB  ALA A  46     140.110 196.506 204.486  1.00152.64           C  
ATOM    341  C   ALA A  46     139.700 196.558 202.105  1.00152.64           C  
ATOM    342  O   ALA A  46     139.705 195.794 201.142  1.00152.64           O  
ATOM    343  N   ARG A  47     138.841 197.578 202.205  1.00139.86           N  
ATOM    344  CA  ARG A  47     137.712 197.495 201.335  1.00139.86           C  
ATOM    345  CB  ARG A  47     136.646 198.559 201.641  1.00139.86           C  
ATOM    346  CG  ARG A  47     135.366 198.381 200.823  1.00139.86           C  
ATOM    347  CD  ARG A  47     134.379 199.538 200.978  1.00139.86           C  
ATOM    348  NE  ARG A  47     134.852 200.643 200.096  1.00139.86           N  
ATOM    349  CZ  ARG A  47     134.087 201.760 199.926  1.00139.86           C  
ATOM    350  NH1 ARG A  47     132.896 201.878 200.582  1.00139.86           N1+
ATOM    351  NH2 ARG A  47     134.514 202.759 199.100  1.00139.86           N  
ATOM    352  C   ARG A  47     138.175 197.710 199.938  1.00139.86           C  
ATOM    353  O   ARG A  47     137.848 196.960 199.018  1.00139.86           O  
ATOM    354  N   TYR A  48     139.009 198.747 199.786  1.00 79.34           N  
ATOM    355  CA  TYR A  48     139.444 199.214 198.511  1.00 79.34           C  
ATOM    356  CB  TYR A  48     140.187 200.551 198.615  1.00 79.34           C  
ATOM    357  CG  TYR A  48     139.193 201.547 199.111  1.00 79.34           C  
ATOM    358  CD1 TYR A  48     138.266 202.093 198.254  1.00 79.34           C  
ATOM    359  CD2 TYR A  48     139.190 201.933 200.432  1.00 79.34           C  
ATOM    360  CE1 TYR A  48     137.349 203.011 198.708  1.00 79.34           C  
ATOM    361  CE2 TYR A  48     138.276 202.851 200.891  1.00 79.34           C  
ATOM    362  CZ  TYR A  48     137.352 203.391 200.029  1.00 79.34           C  
ATOM    363  OH  TYR A  48     136.412 204.333 200.497  1.00 79.34           O  
ATOM    364  C   TYR A  48     140.333 198.251 197.801  1.00 79.34           C  
ATOM    365  O   TYR A  48     140.172 198.039 196.601  1.00 79.34           O  
ATOM    366  N   TYR A  49     141.315 197.646 198.490  1.00121.43           N  
ATOM    367  CA  TYR A  49     142.177 196.815 197.709  1.00121.43           C  
ATOM    368  CB  TYR A  49     143.477 196.333 198.348  1.00121.43           C  
ATOM    369  CG  TYR A  49     144.349 195.893 197.220  1.00121.43           C  
ATOM    370  CD1 TYR A  49     145.087 196.812 196.513  1.00121.43           C  
ATOM    371  CD2 TYR A  49     144.442 194.578 196.854  1.00121.43           C  
ATOM    372  CE1 TYR A  49     145.890 196.422 195.466  1.00121.43           C  
ATOM    373  CE2 TYR A  49     145.240 194.171 195.810  1.00121.43           C  
ATOM    374  CZ  TYR A  49     145.973 195.097 195.116  1.00121.43           C  
ATOM    375  OH  TYR A  49     146.796 194.691 194.044  1.00121.43           O  
ATOM    376  C   TYR A  49     141.413 195.621 197.253  1.00121.43           C  
ATOM    377  O   TYR A  49     141.732 195.065 196.205  1.00121.43           O  
ATOM    378  N   PHE A  50     140.415 195.165 198.045  1.00114.19           N  
ATOM    379  CA  PHE A  50     139.677 194.006 197.625  1.00114.19           C  
ATOM    380  CB  PHE A  50     138.426 193.628 198.460  1.00114.19           C  
ATOM    381  CG  PHE A  50     138.715 193.496 199.916  1.00114.19           C  
ATOM    382  CD1 PHE A  50     139.866 192.897 200.363  1.00114.19           C  
ATOM    383  CD2 PHE A  50     137.779 193.900 200.846  1.00114.19           C  
ATOM    384  CE1 PHE A  50     140.124 192.768 201.708  1.00114.19           C  
ATOM    385  CE2 PHE A  50     138.032 193.773 202.194  1.00114.19           C  
ATOM    386  CZ  PHE A  50     139.211 193.215 202.631  1.00114.19           C  
ATOM    387  C   PHE A  50     139.096 194.360 196.303  1.00114.19           C  
ATOM    388  O   PHE A  50     139.158 193.590 195.346  1.00114.19           O  
ATOM    389  N   ILE A  51     138.544 195.580 196.224  1.00 53.23           N  
ATOM    390  CA  ILE A  51     137.910 196.024 195.026  1.00 53.23           C  
ATOM    391  CB  ILE A  51     137.358 197.415 195.148  1.00 53.23           C  
ATOM    392  CG1 ILE A  51     136.300 197.478 196.262  1.00 53.23           C  
ATOM    393  CG2 ILE A  51     136.822 197.835 193.770  1.00 53.23           C  
ATOM    394  CD1 ILE A  51     135.921 198.903 196.662  1.00 53.23           C  
ATOM    395  C   ILE A  51     138.935 196.038 193.933  1.00 53.23           C  
ATOM    396  O   ILE A  51     138.662 195.619 192.809  1.00 53.23           O  
ATOM    397  N   PHE A  52     140.155 196.519 194.237  1.00 72.29           N  
ATOM    398  CA  PHE A  52     141.205 196.609 193.260  1.00 72.29           C  
ATOM    399  CB  PHE A  52     142.476 197.262 193.830  1.00 72.29           C  
ATOM    400  CG  PHE A  52     143.543 197.221 192.790  1.00 72.29           C  
ATOM    401  CD1 PHE A  52     143.592 198.152 191.779  1.00 72.29           C  
ATOM    402  CD2 PHE A  52     144.509 196.245 192.835  1.00 72.29           C  
ATOM    403  CE1 PHE A  52     144.589 198.102 190.831  1.00 72.29           C  
ATOM    404  CE2 PHE A  52     145.508 196.187 191.894  1.00 72.29           C  
ATOM    405  CZ  PHE A  52     145.548 197.118 190.887  1.00 72.29           C  
ATOM    406  C   PHE A  52     141.589 195.242 192.768  1.00 72.29           C  
ATOM    407  O   PHE A  52     141.753 195.036 191.566  1.00 72.29           O  
ATOM    408  N   THR A  53     141.716 194.271 193.692  1.00 73.07           N  
ATOM    409  CA  THR A  53     142.205 192.945 193.406  1.00 73.07           C  
ATOM    410  CB  THR A  53     142.207 192.024 194.594  1.00 73.07           C  
ATOM    411  OG1 THR A  53     142.993 192.545 195.649  1.00 73.07           O  
ATOM    412  CG2 THR A  53     142.763 190.661 194.148  1.00 73.07           C  
ATOM    413  C   THR A  53     141.316 192.231 192.459  1.00 73.07           C  
ATOM    414  O   THR A  53     141.793 191.437 191.652  1.00 73.07           O  
ATOM    415  N   ARG A  54     139.997 192.470 192.546  1.00166.76           N  
ATOM    416  CA  ARG A  54     139.093 191.711 191.738  1.00166.76           C  
ATOM    417  CB  ARG A  54     137.617 192.098 191.946  1.00166.76           C  
ATOM    418  CG  ARG A  54     137.287 193.557 191.637  1.00166.76           C  
ATOM    419  CD  ARG A  54     135.943 193.999 192.216  1.00166.76           C  
ATOM    420  NE  ARG A  54     136.045 193.872 193.698  1.00166.76           N  
ATOM    421  CZ  ARG A  54     135.036 194.321 194.502  1.00166.76           C  
ATOM    422  NH1 ARG A  54     133.927 194.895 193.952  1.00166.76           N1+
ATOM    423  NH2 ARG A  54     135.140 194.195 195.858  1.00166.76           N  
ATOM    424  C   ARG A  54     139.465 191.907 190.298  1.00166.76           C  
ATOM    425  O   ARG A  54     139.300 191.002 189.484  1.00166.76           O  
ATOM    426  N   LEU A  55     139.951 193.116 189.968  1.00 96.65           N  
ATOM    427  CA  LEU A  55     140.389 193.597 188.683  1.00 96.65           C  
ATOM    428  CB  LEU A  55     140.465 195.131 188.633  1.00 96.65           C  
ATOM    429  CG  LEU A  55     139.102 195.799 188.886  1.00 96.65           C  
ATOM    430  CD1 LEU A  55     139.185 197.326 188.738  1.00 96.65           C  
ATOM    431  CD2 LEU A  55     138.002 195.167 188.016  1.00 96.65           C  
ATOM    432  C   LEU A  55     141.729 193.059 188.223  1.00 96.65           C  
ATOM    433  O   LEU A  55     142.063 193.204 187.050  1.00 96.65           O  
ATOM    434  N   ASP A  56     142.545 192.458 189.113  1.00 71.03           N  
ATOM    435  CA  ASP A  56     143.935 192.134 188.864  1.00 71.03           C  
ATOM    436  CB  ASP A  56     144.521 191.275 190.002  1.00 71.03           C  
ATOM    437  CG  ASP A  56     146.041 191.233 189.903  1.00 71.03           C  
ATOM    438  OD1 ASP A  56     146.597 191.699 188.873  1.00 71.03           O  
ATOM    439  OD2 ASP A  56     146.670 190.730 190.871  1.00 71.03           O1-
ATOM    440  C   ASP A  56     144.132 191.391 187.573  1.00 71.03           C  
ATOM    441  O   ASP A  56     145.080 191.674 186.840  1.00 71.03           O  
ATOM    442  N   LEU A  57     143.256 190.431 187.240  1.00 96.32           N  
ATOM    443  CA  LEU A  57     143.440 189.690 186.027  1.00 96.32           C  
ATOM    444  CB  LEU A  57     142.352 188.608 185.850  1.00 96.32           C  
ATOM    445  CG  LEU A  57     142.455 187.753 184.569  1.00 96.32           C  
ATOM    446  CD1 LEU A  57     142.068 188.536 183.309  1.00 96.32           C  
ATOM    447  CD2 LEU A  57     143.840 187.091 184.461  1.00 96.32           C  
ATOM    448  C   LEU A  57     143.359 190.659 184.887  1.00 96.32           C  
ATOM    449  O   LEU A  57     144.111 190.552 183.918  1.00 96.32           O  
ATOM    450  N   ILE A  58     142.445 191.643 184.983  1.00 39.09           N  
ATOM    451  CA  ILE A  58     142.247 192.608 183.944  1.00 39.09           C  
ATOM    452  CB  ILE A  58     141.142 193.573 184.253  1.00 39.09           C  
ATOM    453  CG1 ILE A  58     139.809 192.827 184.423  1.00 39.09           C  
ATOM    454  CG2 ILE A  58     141.114 194.638 183.145  1.00 39.09           C  
ATOM    455  CD1 ILE A  58     138.699 193.694 185.014  1.00 39.09           C  
ATOM    456  C   ILE A  58     143.499 193.410 183.764  1.00 39.09           C  
ATOM    457  O   ILE A  58     143.919 193.674 182.640  1.00 39.09           O  
ATOM    458  N   TRP A  59     144.129 193.826 184.876  1.00 81.60           N  
ATOM    459  CA  TRP A  59     145.295 194.657 184.796  1.00 81.60           C  
ATOM    460  CB  TRP A  59     145.778 195.112 186.178  1.00 81.60           C  
ATOM    461  CG  TRP A  59     144.680 195.803 186.946  1.00 81.60           C  
ATOM    462  CD2 TRP A  59     143.734 196.704 186.350  1.00 81.60           C  
ATOM    463  CD1 TRP A  59     144.308 195.656 188.249  1.00 81.60           C  
ATOM    464  NE1 TRP A  59     143.199 196.426 188.508  1.00 81.60           N  
ATOM    465  CE2 TRP A  59     142.831 197.070 187.347  1.00 81.60           C  
ATOM    466  CE3 TRP A  59     143.618 197.174 185.073  1.00 81.60           C  
ATOM    467  CZ2 TRP A  59     141.794 197.919 187.082  1.00 81.60           C  
ATOM    468  CZ3 TRP A  59     142.580 198.040 184.813  1.00 81.60           C  
ATOM    469  CH2 TRP A  59     141.686 198.406 185.798  1.00 81.60           C  
ATOM    470  C   TRP A  59     146.406 193.901 184.141  1.00 81.60           C  
ATOM    471  O   TRP A  59     147.092 194.421 183.262  1.00 81.60           O  
ATOM    472  N   SER A  60     146.610 192.638 184.552  1.00 30.23           N  
ATOM    473  CA  SER A  60     147.692 191.868 184.017  1.00 30.23           C  
ATOM    474  CB  SER A  60     147.762 190.457 184.622  1.00 30.23           C  
ATOM    475  OG  SER A  60     148.846 189.734 184.057  1.00 30.23           O  
ATOM    476  C   SER A  60     147.495 191.720 182.541  1.00 30.23           C  
ATOM    477  O   SER A  60     148.409 191.972 181.758  1.00 30.23           O  
ATOM    478  N   LEU A  61     146.276 191.329 182.120  1.00144.35           N  
ATOM    479  CA  LEU A  61     146.014 191.094 180.733  1.00144.35           C  
ATOM    480  CB  LEU A  61     144.598 190.559 180.454  1.00144.35           C  
ATOM    481  CG  LEU A  61     144.372 189.135 180.984  1.00144.35           C  
ATOM    482  CD1 LEU A  61     143.018 188.575 180.518  1.00144.35           C  
ATOM    483  CD2 LEU A  61     145.553 188.224 180.623  1.00144.35           C  
ATOM    484  C   LEU A  61     146.158 192.359 179.952  1.00144.35           C  
ATOM    485  O   LEU A  61     146.713 192.343 178.856  1.00144.35           O  
ATOM    486  N   ASN A  62     145.667 193.499 180.479  1.00109.71           N  
ATOM    487  CA  ASN A  62     145.739 194.677 179.664  1.00109.71           C  
ATOM    488  CB  ASN A  62     144.940 195.908 180.147  1.00109.71           C  
ATOM    489  CG  ASN A  62     145.583 196.566 181.352  1.00109.71           C  
ATOM    490  OD1 ASN A  62     145.390 196.135 182.487  1.00109.71           O  
ATOM    491  ND2 ASN A  62     146.351 197.661 181.105  1.00109.71           N  
ATOM    492  C   ASN A  62     147.169 195.080 179.454  1.00109.71           C  
ATOM    493  O   ASN A  62     147.514 195.583 178.387  1.00109.71           O  
ATOM    494  N   TYR A  63     148.042 194.896 180.465  1.00 64.42           N  
ATOM    495  CA  TYR A  63     149.424 195.251 180.287  1.00 64.42           C  
ATOM    496  CB  TYR A  63     150.282 195.152 181.561  1.00 64.42           C  
ATOM    497  CG  TYR A  63     150.023 196.376 182.376  1.00 64.42           C  
ATOM    498  CD1 TYR A  63     150.614 197.568 182.020  1.00 64.42           C  
ATOM    499  CD2 TYR A  63     149.216 196.342 183.490  1.00 64.42           C  
ATOM    500  CE1 TYR A  63     150.400 198.713 182.751  1.00 64.42           C  
ATOM    501  CE2 TYR A  63     148.998 197.484 184.227  1.00 64.42           C  
ATOM    502  CZ  TYR A  63     149.590 198.670 183.859  1.00 64.42           C  
ATOM    503  OH  TYR A  63     149.366 199.841 184.614  1.00 64.42           O  
ATOM    504  C   TYR A  63     150.036 194.391 179.227  1.00 64.42           C  
ATOM    505  O   TYR A  63     150.818 194.876 178.412  1.00 64.42           O  
ATOM    506  N   PHE A  64     149.708 193.085 179.213  1.00 43.21           N  
ATOM    507  CA  PHE A  64     150.261 192.210 178.219  1.00 43.21           C  
ATOM    508  CB  PHE A  64     149.902 190.728 178.426  1.00 43.21           C  
ATOM    509  CG  PHE A  64     150.708 190.238 179.580  1.00 43.21           C  
ATOM    510  CD1 PHE A  64     152.042 189.944 179.416  1.00 43.21           C  
ATOM    511  CD2 PHE A  64     150.138 190.061 180.819  1.00 43.21           C  
ATOM    512  CE1 PHE A  64     152.799 189.489 180.471  1.00 43.21           C  
ATOM    513  CE2 PHE A  64     150.889 189.605 181.878  1.00 43.21           C  
ATOM    514  CZ  PHE A  64     152.222 189.320 181.706  1.00 43.21           C  
ATOM    515  C   PHE A  64     149.788 192.635 176.864  1.00 43.21           C  
ATOM    516  O   PHE A  64     150.570 192.677 175.915  1.00 43.21           O  
ATOM    517  N   ALA A  65     148.493 192.977 176.735  1.00 26.75           N  
ATOM    518  CA  ALA A  65     147.949 193.374 175.470  1.00 26.75           C  
ATOM    519  CB  ALA A  65     146.449 193.706 175.543  1.00 26.75           C  
ATOM    520  C   ALA A  65     148.662 194.610 175.026  1.00 26.75           C  
ATOM    521  O   ALA A  65     148.972 194.783 173.849  1.00 26.75           O  
ATOM    522  N   LEU A  66     148.953 195.500 175.986  1.00 71.73           N  
ATOM    523  CA  LEU A  66     149.583 196.754 175.722  1.00 71.73           C  
ATOM    524  CB  LEU A  66     149.731 197.552 177.024  1.00 71.73           C  
ATOM    525  CG  LEU A  66     150.236 198.988 176.858  1.00 71.73           C  
ATOM    526  CD1 LEU A  66     149.303 199.817 175.959  1.00 71.73           C  
ATOM    527  CD2 LEU A  66     150.420 199.624 178.240  1.00 71.73           C  
ATOM    528  C   LEU A  66     150.935 196.505 175.109  1.00 71.73           C  
ATOM    529  O   LEU A  66     151.336 197.219 174.193  1.00 71.73           O  
ATOM    530  N   LEU A  67     151.701 195.519 175.618  1.00182.35           N  
ATOM    531  CA  LEU A  67     152.983 195.193 175.043  1.00182.35           C  
ATOM    532  CB  LEU A  67     153.825 194.193 175.855  1.00182.35           C  
ATOM    533  CG  LEU A  67     154.555 194.774 177.071  1.00182.35           C  
ATOM    534  CD1 LEU A  67     155.422 193.697 177.737  1.00182.35           C  
ATOM    535  CD2 LEU A  67     155.389 196.003 176.689  1.00182.35           C  
ATOM    536  C   LEU A  67     152.866 194.543 173.694  1.00182.35           C  
ATOM    537  O   LEU A  67     153.569 194.913 172.755  1.00182.35           O  
ATOM    538  N   PHE A  68     151.955 193.560 173.566  1.00 68.54           N  
ATOM    539  CA  PHE A  68     151.823 192.745 172.387  1.00 68.54           C  
ATOM    540  CB  PHE A  68     150.803 191.597 172.521  1.00 68.54           C  
ATOM    541  CG  PHE A  68     151.436 190.517 173.330  1.00 68.54           C  
ATOM    542  CD1 PHE A  68     152.380 189.695 172.756  1.00 68.54           C  
ATOM    543  CD2 PHE A  68     151.083 190.305 174.641  1.00 68.54           C  
ATOM    544  CE1 PHE A  68     152.972 188.689 173.483  1.00 68.54           C  
ATOM    545  CE2 PHE A  68     151.671 189.300 175.373  1.00 68.54           C  
ATOM    546  CZ  PHE A  68     152.618 188.491 174.795  1.00 68.54           C  
ATOM    547  C   PHE A  68     151.420 193.574 171.215  1.00 68.54           C  
ATOM    548  O   PHE A  68     151.797 193.286 170.081  1.00 68.54           O  
ATOM    549  N   LEU A  69     150.645 194.633 171.468  1.00 82.95           N  
ATOM    550  CA  LEU A  69     150.125 195.509 170.464  1.00 82.95           C  
ATOM    551  CB  LEU A  69     149.266 196.648 171.038  1.00 82.95           C  
ATOM    552  CG  LEU A  69     147.963 196.150 171.690  1.00 82.95           C  
ATOM    553  CD1 LEU A  69     147.134 197.314 172.251  1.00 82.95           C  
ATOM    554  CD2 LEU A  69     147.164 195.258 170.726  1.00 82.95           C  
ATOM    555  C   LEU A  69     151.270 196.120 169.721  1.00 82.95           C  
ATOM    556  O   LEU A  69     151.064 196.755 168.692  1.00 82.95           O  
ATOM    557  N   ASN A  70     152.485 196.056 170.293  1.00 91.99           N  
ATOM    558  CA  ASN A  70     153.675 196.571 169.674  1.00 91.99           C  
ATOM    559  CB  ASN A  70     154.877 196.560 170.638  1.00 91.99           C  
ATOM    560  CG  ASN A  70     155.861 197.652 170.228  1.00 91.99           C  
ATOM    561  OD1 ASN A  70     156.161 198.550 171.013  1.00 91.99           O  
ATOM    562  ND2 ASN A  70     156.381 197.588 168.973  1.00 91.99           N  
ATOM    563  C   ASN A  70     154.032 195.754 168.451  1.00 91.99           C  
ATOM    564  O   ASN A  70     154.601 196.281 167.495  1.00 91.99           O  
ATOM    565  N   PHE A  71     153.752 194.433 168.467  1.00 70.92           N  
ATOM    566  CA  PHE A  71     154.077 193.529 167.391  1.00 70.92           C  
ATOM    567  CB  PHE A  71     153.821 192.055 167.755  1.00 70.92           C  
ATOM    568  CG  PHE A  71     154.842 191.636 168.758  1.00 70.92           C  
ATOM    569  CD1 PHE A  71     154.694 191.949 170.090  1.00 70.92           C  
ATOM    570  CD2 PHE A  71     155.946 190.917 168.365  1.00 70.92           C  
ATOM    571  CE1 PHE A  71     155.637 191.559 171.012  1.00 70.92           C  
ATOM    572  CE2 PHE A  71     156.893 190.523 169.282  1.00 70.92           C  
ATOM    573  CZ  PHE A  71     156.739 190.845 170.609  1.00 70.92           C  
ATOM    574  C   PHE A  71     153.291 193.814 166.135  1.00 70.92           C  
ATOM    575  O   PHE A  71     153.814 193.707 165.029  1.00 70.92           O  
ATOM    576  N   PHE A  72     151.990 194.112 166.290  1.00 96.43           N  
ATOM    577  CA  PHE A  72     151.010 194.322 165.254  1.00 96.43           C  
ATOM    578  CB  PHE A  72     149.587 194.111 165.783  1.00 96.43           C  
ATOM    579  CG  PHE A  72     149.503 192.665 166.135  1.00 96.43           C  
ATOM    580  CD1 PHE A  72     149.289 191.720 165.157  1.00 96.43           C  
ATOM    581  CD2 PHE A  72     149.645 192.255 167.440  1.00 96.43           C  
ATOM    582  CE1 PHE A  72     149.214 190.385 165.477  1.00 96.43           C  
ATOM    583  CE2 PHE A  72     149.570 190.922 167.767  1.00 96.43           C  
ATOM    584  CZ  PHE A  72     149.355 189.985 166.785  1.00 96.43           C  
ATOM    585  C   PHE A  72     151.072 195.654 164.539  1.00 96.43           C  
ATOM    586  O   PHE A  72     150.531 195.777 163.441  1.00 96.43           O  
ATOM    587  N   GLU A  73     151.623 196.718 165.157  1.00128.58           N  
ATOM    588  CA  GLU A  73     151.621 198.018 164.524  1.00128.58           C  
ATOM    589  CB  GLU A  73     152.289 199.133 165.346  1.00128.58           C  
ATOM    590  CG  GLU A  73     151.558 199.578 166.606  1.00128.58           C  
ATOM    591  CD  GLU A  73     152.337 200.772 167.147  1.00128.58           C  
ATOM    592  OE1 GLU A  73     153.379 201.122 166.531  1.00128.58           O  
ATOM    593  OE2 GLU A  73     151.903 201.352 168.178  1.00128.58           O1-
ATOM    594  C   GLU A  73     152.423 197.982 163.256  1.00128.58           C  
ATOM    595  O   GLU A  73     153.433 197.289 163.163  1.00128.58           O  
ATOM    596  N   GLN A  74     151.994 198.771 162.246  1.00 62.83           N  
ATOM    597  CA  GLN A  74     152.686 198.816 160.988  1.00 62.83           C  
ATOM    598  CB  GLN A  74     151.873 199.524 159.889  1.00 62.83           C  
ATOM    599  CG  GLN A  74     152.486 199.435 158.491  1.00 62.83           C  
ATOM    600  CD  GLN A  74     151.555 200.167 157.534  1.00 62.83           C  
ATOM    601  OE1 GLN A  74     150.983 201.201 157.874  1.00 62.83           O  
ATOM    602  NE2 GLN A  74     151.387 199.609 156.306  1.00 62.83           N  
ATOM    603  C   GLN A  74     153.987 199.548 161.192  1.00 62.83           C  
ATOM    604  O   GLN A  74     154.047 200.521 161.942  1.00 62.83           O  
ATOM    605  N   PRO A  75     155.040 199.104 160.538  1.00179.49           N  
ATOM    606  CA  PRO A  75     156.339 199.706 160.715  1.00179.49           C  
ATOM    607  CD  PRO A  75     155.137 197.711 160.132  1.00179.49           C  
ATOM    608  CB  PRO A  75     157.334 198.754 160.055  1.00179.49           C  
ATOM    609  CG  PRO A  75     156.639 197.384 160.143  1.00179.49           C  
ATOM    610  C   PRO A  75     156.352 201.090 160.138  1.00179.49           C  
ATOM    611  O   PRO A  75     155.702 201.319 159.123  1.00179.49           O  
ATOM    612  N   LEU A  76     157.164 201.992 160.719  1.00128.45           N  
ATOM    613  CA  LEU A  76     157.167 203.403 160.441  1.00128.45           C  
ATOM    614  CB  LEU A  76     158.293 204.136 161.199  1.00128.45           C  
ATOM    615  CG  LEU A  76     158.290 203.989 162.736  1.00128.45           C  
ATOM    616  CD1 LEU A  76     157.058 204.638 163.370  1.00128.45           C  
ATOM    617  CD2 LEU A  76     158.488 202.531 163.176  1.00128.45           C  
ATOM    618  C   LEU A  76     157.436 203.676 158.991  1.00128.45           C  
ATOM    619  O   LEU A  76     156.851 204.592 158.415  1.00128.45           O  
ATOM    620  N   TRP A  77     158.349 202.904 158.377  1.00 82.13           N  
ATOM    621  CA  TRP A  77     158.802 203.085 157.023  1.00 82.13           C  
ATOM    622  CB  TRP A  77     160.012 202.193 156.686  1.00 82.13           C  
ATOM    623  CG  TRP A  77     159.796 200.716 156.912  1.00 82.13           C  
ATOM    624  CD2 TRP A  77     159.398 199.783 155.895  1.00 82.13           C  
ATOM    625  CD1 TRP A  77     159.956 199.993 158.058  1.00 82.13           C  
ATOM    626  NE1 TRP A  77     159.671 198.670 157.822  1.00 82.13           N  
ATOM    627  CE2 TRP A  77     159.329 198.525 156.495  1.00 82.13           C  
ATOM    628  CE3 TRP A  77     159.116 199.959 154.571  1.00 82.13           C  
ATOM    629  CZ2 TRP A  77     158.976 197.420 155.777  1.00 82.13           C  
ATOM    630  CZ3 TRP A  77     158.756 198.843 153.850  1.00 82.13           C  
ATOM    631  CH2 TRP A  77     158.688 197.598 154.441  1.00 82.13           C  
ATOM    632  C   TRP A  77     157.709 202.831 156.024  1.00 82.13           C  
ATOM    633  O   TRP A  77     157.700 203.447 154.959  1.00 82.13           O  
ATOM    634  N   CYS A  78     156.766 201.916 156.318  1.00 58.64           N  
ATOM    635  CA  CYS A  78     155.713 201.595 155.387  1.00 58.64           C  
ATOM    636  CB  CYS A  78     154.728 200.532 155.917  1.00 58.64           C  
ATOM    637  SG  CYS A  78     155.448 198.867 155.998  1.00 58.64           S  
ATOM    638  C   CYS A  78     154.902 202.832 155.104  1.00 58.64           C  
ATOM    639  O   CYS A  78     154.353 202.982 154.015  1.00 58.64           O  
ATOM    640  N   GLU A  79     154.792 203.729 156.102  1.00 98.66           N  
ATOM    641  CA  GLU A  79     154.039 204.960 156.078  1.00 98.66           C  
ATOM    642  CB  GLU A  79     154.071 205.660 157.448  1.00 98.66           C  
ATOM    643  CG  GLU A  79     153.532 204.805 158.599  1.00 98.66           C  
ATOM    644  CD  GLU A  79     152.052 205.095 158.795  1.00 98.66           C  
ATOM    645  OE1 GLU A  79     151.474 205.845 157.964  1.00 98.66           O  
ATOM    646  OE2 GLU A  79     151.481 204.571 159.789  1.00 98.66           O1-
ATOM    647  C   GLU A  79     154.635 205.932 155.093  1.00 98.66           C  
ATOM    648  O   GLU A  79     153.944 206.803 154.565  1.00 98.66           O  
ATOM    649  N   LYS A  80     155.953 205.820 154.861  1.00166.53           N  
ATOM    650  CA  LYS A  80     156.772 206.659 154.026  1.00166.53           C  
ATOM    651  CB  LYS A  80     158.264 206.303 154.117  1.00166.53           C  
ATOM    652  CG  LYS A  80     158.800 206.420 155.543  1.00166.53           C  
ATOM    653  CD  LYS A  80     158.589 207.804 156.158  1.00166.53           C  
ATOM    654  CE  LYS A  80     158.982 207.876 157.634  1.00166.53           C  
ATOM    655  NZ  LYS A  80     158.078 207.022 158.438  1.00166.53           N1+
ATOM    656  C   LYS A  80     156.356 206.536 152.585  1.00166.53           C  
ATOM    657  O   LYS A  80     156.856 207.266 151.735  1.00166.53           O  
ATOM    658  N   ASN A  81     155.455 205.593 152.256  1.00 94.04           N  
ATOM    659  CA  ASN A  81     155.066 205.325 150.892  1.00 94.04           C  
ATOM    660  CB  ASN A  81     154.517 206.573 150.173  1.00 94.04           C  
ATOM    661  CG  ASN A  81     153.815 206.138 148.893  1.00 94.04           C  
ATOM    662  OD1 ASN A  81     153.779 204.956 148.556  1.00 94.04           O  
ATOM    663  ND2 ASN A  81     153.240 207.123 148.152  1.00 94.04           N  
ATOM    664  C   ASN A  81     156.198 204.761 150.055  1.00 94.04           C  
ATOM    665  O   ASN A  81     156.597 205.395 149.078  1.00 94.04           O  
ATOM    666  N   PRO A  82     156.759 203.601 150.389  1.00 86.69           N  
ATOM    667  CA  PRO A  82     157.768 202.998 149.546  1.00 86.69           C  
ATOM    668  CD  PRO A  82     156.940 203.189 151.776  1.00 86.69           C  
ATOM    669  CB  PRO A  82     158.495 201.962 150.402  1.00 86.69           C  
ATOM    670  CG  PRO A  82     158.285 202.453 151.838  1.00 86.69           C  
ATOM    671  C   PRO A  82     157.149 202.353 148.344  1.00 86.69           C  
ATOM    672  O   PRO A  82     155.934 202.164 148.324  1.00 86.69           O  
ATOM    673  N   LYS A  83     157.964 202.048 147.313  1.00124.36           N  
ATOM    674  CA  LYS A  83     157.499 201.311 146.171  1.00124.36           C  
ATOM    675  CB  LYS A  83     157.541 202.114 144.860  1.00124.36           C  
ATOM    676  CG  LYS A  83     156.487 203.223 144.769  1.00124.36           C  
ATOM    677  CD  LYS A  83     155.048 202.703 144.739  1.00124.36           C  
ATOM    678  CE  LYS A  83     153.997 203.811 144.644  1.00124.36           C  
ATOM    679  NZ  LYS A  83     154.000 204.623 145.882  1.00124.36           N1+
ATOM    680  C   LYS A  83     158.463 200.175 146.022  1.00124.36           C  
ATOM    681  O   LYS A  83     159.668 200.414 145.953  1.00124.36           O  
ATOM    682  N   PRO A  84     158.026 198.940 145.989  1.00 75.59           N  
ATOM    683  CA  PRO A  84     156.635 198.580 146.102  1.00 75.59           C  
ATOM    684  CD  PRO A  84     158.790 197.932 145.271  1.00 75.59           C  
ATOM    685  CB  PRO A  84     156.552 197.107 145.700  1.00 75.59           C  
ATOM    686  CG  PRO A  84     157.763 196.907 144.771  1.00 75.59           C  
ATOM    687  C   PRO A  84     156.162 198.813 147.502  1.00 75.59           C  
ATOM    688  O   PRO A  84     156.987 199.060 148.378  1.00 75.59           O  
ATOM    689  N   SER A  85     154.835 198.757 147.721  1.00 83.30           N  
ATOM    690  CA  SER A  85     154.255 198.973 149.016  1.00 83.30           C  
ATOM    691  CB  SER A  85     152.743 199.246 148.951  1.00 83.30           C  
ATOM    692  OG  SER A  85     152.220 199.459 150.252  1.00 83.30           O  
ATOM    693  C   SER A  85     154.476 197.748 149.861  1.00 83.30           C  
ATOM    694  O   SER A  85     154.915 196.706 149.376  1.00 83.30           O  
ATOM    695  N   CYS A  86     154.153 197.869 151.165  1.00 86.26           N  
ATOM    696  CA  CYS A  86     154.305 196.867 152.184  1.00 86.26           C  
ATOM    697  CB  CYS A  86     154.163 197.425 153.614  1.00 86.26           C  
ATOM    698  SG  CYS A  86     155.664 198.363 154.043  1.00 86.26           S  
ATOM    699  C   CYS A  86     153.366 195.727 151.938  1.00 86.26           C  
ATOM    700  O   CYS A  86     153.419 194.710 152.628  1.00 86.26           O  
ATOM    701  N   LYS A  87     152.417 195.903 151.003  1.00116.06           N  
ATOM    702  CA  LYS A  87     151.532 194.836 150.630  1.00116.06           C  
ATOM    703  CB  LYS A  87     150.467 195.265 149.602  1.00116.06           C  
ATOM    704  CG  LYS A  87     151.035 195.789 148.283  1.00116.06           C  
ATOM    705  CD  LYS A  87     149.984 195.944 147.182  1.00116.06           C  
ATOM    706  CE  LYS A  87     150.529 196.571 145.898  1.00116.06           C  
ATOM    707  NZ  LYS A  87     150.871 197.991 146.135  1.00116.06           N1+
ATOM    708  C   LYS A  87     152.357 193.722 150.040  1.00116.06           C  
ATOM    709  O   LYS A  87     151.992 192.555 150.171  1.00116.06           O  
ATOM    710  N   ASP A  88     153.478 194.052 149.357  1.00 55.46           N  
ATOM    711  CA  ASP A  88     154.325 193.058 148.744  1.00 55.46           C  
ATOM    712  CB  ASP A  88     155.094 193.624 147.532  1.00 55.46           C  
ATOM    713  CG  ASP A  88     155.726 192.483 146.749  1.00 55.46           C  
ATOM    714  OD1 ASP A  88     155.601 191.311 147.193  1.00 55.46           O  
ATOM    715  OD2 ASP A  88     156.345 192.772 145.690  1.00 55.46           O1-
ATOM    716  C   ASP A  88     155.338 192.602 149.764  1.00 55.46           C  
ATOM    717  O   ASP A  88     156.457 193.109 149.831  1.00 55.46           O  
ATOM    718  N   ARG A  89     154.961 191.593 150.573  1.00146.10           N  
ATOM    719  CA  ARG A  89     155.740 191.069 151.665  1.00146.10           C  
ATOM    720  CB  ARG A  89     154.919 190.131 152.572  1.00146.10           C  
ATOM    721  CG  ARG A  89     153.796 190.873 153.307  1.00146.10           C  
ATOM    722  CD  ARG A  89     152.900 189.987 154.176  1.00146.10           C  
ATOM    723  NE  ARG A  89     153.422 190.010 155.573  1.00146.10           N  
ATOM    724  CZ  ARG A  89     153.016 190.969 156.457  1.00146.10           C  
ATOM    725  NH1 ARG A  89     152.183 191.976 156.059  1.00146.10           N1+
ATOM    726  NH2 ARG A  89     153.439 190.914 157.754  1.00146.10           N  
ATOM    727  C   ARG A  89     156.974 190.351 151.200  1.00146.10           C  
ATOM    728  O   ARG A  89     157.980 190.329 151.907  1.00146.10           O  
ATOM    729  N   ASP A  90     156.923 189.703 150.021  1.00 76.98           N  
ATOM    730  CA  ASP A  90     158.034 188.937 149.527  1.00 76.98           C  
ATOM    731  CB  ASP A  90     157.692 188.185 148.230  1.00 76.98           C  
ATOM    732  CG  ASP A  90     158.785 187.156 147.992  1.00 76.98           C  
ATOM    733  OD1 ASP A  90     159.712 187.073 148.840  1.00 76.98           O  
ATOM    734  OD2 ASP A  90     158.705 186.438 146.960  1.00 76.98           O1-
ATOM    735  C   ASP A  90     159.214 189.823 149.237  1.00 76.98           C  
ATOM    736  O   ASP A  90     160.360 189.445 149.479  1.00 76.98           O  
ATOM    737  N   TYR A  91     158.959 191.033 148.708  1.00 76.77           N  
ATOM    738  CA  TYR A  91     159.977 191.961 148.295  1.00 76.77           C  
ATOM    739  CB  TYR A  91     159.295 193.219 147.714  1.00 76.77           C  
ATOM    740  CG  TYR A  91     160.250 194.172 147.081  1.00 76.77           C  
ATOM    741  CD1 TYR A  91     160.869 195.155 147.817  1.00 76.77           C  
ATOM    742  CD2 TYR A  91     160.505 194.092 145.731  1.00 76.77           C  
ATOM    743  CE1 TYR A  91     161.736 196.037 147.216  1.00 76.77           C  
ATOM    744  CE2 TYR A  91     161.371 194.970 145.124  1.00 76.77           C  
ATOM    745  CZ  TYR A  91     161.987 195.945 145.868  1.00 76.77           C  
ATOM    746  OH  TYR A  91     162.874 196.850 145.250  1.00 76.77           O  
ATOM    747  C   TYR A  91     160.799 192.345 149.498  1.00 76.77           C  
ATOM    748  O   TYR A  91     162.025 192.413 149.436  1.00 76.77           O  
ATOM    749  N   TYR A  92     160.099 192.661 150.601  1.00131.66           N  
ATOM    750  CA  TYR A  92     160.538 193.073 151.909  1.00131.66           C  
ATOM    751  CB  TYR A  92     159.505 193.961 152.618  1.00131.66           C  
ATOM    752  CG  TYR A  92     159.455 195.201 151.788  1.00131.66           C  
ATOM    753  CD1 TYR A  92     160.472 196.126 151.858  1.00131.66           C  
ATOM    754  CD2 TYR A  92     158.400 195.439 150.938  1.00131.66           C  
ATOM    755  CE1 TYR A  92     160.439 197.270 151.095  1.00131.66           C  
ATOM    756  CE2 TYR A  92     158.361 196.581 150.170  1.00131.66           C  
ATOM    757  CZ  TYR A  92     159.381 197.498 150.248  1.00131.66           C  
ATOM    758  OH  TYR A  92     159.341 198.670 149.463  1.00131.66           O  
ATOM    759  C   TYR A  92     160.996 191.959 152.820  1.00131.66           C  
ATOM    760  O   TYR A  92     161.567 192.238 153.871  1.00131.66           O  
ATOM    761  N   TYR A  93     160.655 190.683 152.545  1.00 99.71           N  
ATOM    762  CA  TYR A  93     161.048 189.609 153.428  1.00 99.71           C  
ATOM    763  CB  TYR A  93     162.556 189.570 153.744  1.00 99.71           C  
ATOM    764  CG  TYR A  93     163.330 189.280 152.507  1.00 99.71           C  
ATOM    765  CD1 TYR A  93     163.540 187.983 152.094  1.00 99.71           C  
ATOM    766  CD2 TYR A  93     163.860 190.312 151.766  1.00 99.71           C  
ATOM    767  CE1 TYR A  93     164.261 187.726 150.951  1.00 99.71           C  
ATOM    768  CE2 TYR A  93     164.581 190.059 150.623  1.00 99.71           C  
ATOM    769  CZ  TYR A  93     164.784 188.764 150.215  1.00 99.71           C  
ATOM    770  OH  TYR A  93     165.525 188.505 149.041  1.00 99.71           O  
ATOM    771  C   TYR A  93     160.374 189.800 154.756  1.00 99.71           C  
ATOM    772  O   TYR A  93     160.979 189.575 155.802  1.00 99.71           O  
ATOM    773  N   LEU A  94     159.085 190.197 154.738  1.00 66.11           N  
ATOM    774  CA  LEU A  94     158.318 190.502 155.917  1.00 66.11           C  
ATOM    775  CB  LEU A  94     157.123 191.425 155.625  1.00 66.11           C  
ATOM    776  CG  LEU A  94     157.552 192.813 155.116  1.00 66.11           C  
ATOM    777  CD1 LEU A  94     156.334 193.708 154.834  1.00 66.11           C  
ATOM    778  CD2 LEU A  94     158.558 193.472 156.078  1.00 66.11           C  
ATOM    779  C   LEU A  94     157.792 189.264 156.591  1.00 66.11           C  
ATOM    780  O   LEU A  94     157.828 188.164 156.042  1.00 66.11           O  
ATOM    781  N   GLY A  95     157.299 189.446 157.839  1.00 38.13           N  
ATOM    782  CA  GLY A  95     156.789 188.395 158.683  1.00 38.13           C  
ATOM    783  C   GLY A  95     155.367 188.060 158.322  1.00 38.13           C  
ATOM    784  O   GLY A  95     154.775 188.634 157.408  1.00 38.13           O  
ATOM    785  N   GLU A  96     154.828 187.039 159.024  1.00 92.93           N  
ATOM    786  CA  GLU A  96     153.506 186.484 158.892  1.00 92.93           C  
ATOM    787  CB  GLU A  96     153.411 185.077 159.504  1.00 92.93           C  
ATOM    788  CG  GLU A  96     154.282 184.051 158.777  1.00 92.93           C  
ATOM    789  CD  GLU A  96     153.670 183.793 157.407  1.00 92.93           C  
ATOM    790  OE1 GLU A  96     152.622 184.424 157.099  1.00 92.93           O  
ATOM    791  OE2 GLU A  96     154.241 182.964 156.650  1.00 92.93           O1-
ATOM    792  C   GLU A  96     152.415 187.317 159.518  1.00 92.93           C  
ATOM    793  O   GLU A  96     151.298 187.347 159.001  1.00 92.93           O  
ATOM    794  N   LEU A  97     152.691 188.001 160.650  1.00 57.79           N  
ATOM    795  CA  LEU A  97     151.665 188.677 161.410  1.00 57.79           C  
ATOM    796  CB  LEU A  97     152.160 189.213 162.766  1.00 57.79           C  
ATOM    797  CG  LEU A  97     152.621 188.107 163.731  1.00 57.79           C  
ATOM    798  CD1 LEU A  97     153.064 188.695 165.081  1.00 57.79           C  
ATOM    799  CD2 LEU A  97     151.553 187.011 163.879  1.00 57.79           C  
ATOM    800  C   LEU A  97     151.080 189.836 160.654  1.00 57.79           C  
ATOM    801  O   LEU A  97     151.735 190.494 159.850  1.00 57.79           O  
ATOM    802  N   PRO A  98     149.811 190.062 160.909  1.00155.18           N  
ATOM    803  CA  PRO A  98     149.092 191.142 160.274  1.00155.18           C  
ATOM    804  CD  PRO A  98     148.938 188.937 161.205  1.00155.18           C  
ATOM    805  CB  PRO A  98     147.609 190.806 160.419  1.00155.18           C  
ATOM    806  CG  PRO A  98     147.589 189.275 160.553  1.00155.18           C  
ATOM    807  C   PRO A  98     149.429 192.478 160.863  1.00155.18           C  
ATOM    808  O   PRO A  98     149.922 192.529 161.988  1.00155.18           O  
ATOM    809  N   TYR A  99     149.163 193.575 160.119  1.00 82.04           N  
ATOM    810  CA  TYR A  99     149.422 194.887 160.642  1.00 82.04           C  
ATOM    811  CB  TYR A  99     150.209 195.817 159.695  1.00 82.04           C  
ATOM    812  CG  TYR A  99     151.546 195.232 159.374  1.00 82.04           C  
ATOM    813  CD1 TYR A  99     152.473 194.991 160.362  1.00 82.04           C  
ATOM    814  CD2 TYR A  99     151.891 194.968 158.068  1.00 82.04           C  
ATOM    815  CE1 TYR A  99     153.708 194.466 160.056  1.00 82.04           C  
ATOM    816  CE2 TYR A  99     153.124 194.445 157.755  1.00 82.04           C  
ATOM    817  CZ  TYR A  99     154.035 194.189 158.751  1.00 82.04           C  
ATOM    818  OH  TYR A  99     155.302 193.651 158.436  1.00 82.04           O  
ATOM    819  C   TYR A  99     148.076 195.526 160.822  1.00 82.04           C  
ATOM    820  O   TYR A  99     147.240 195.491 159.920  1.00 82.04           O  
ATOM    821  N   LEU A 100     147.823 196.129 162.003  1.00101.00           N  
ATOM    822  CA  LEU A 100     146.538 196.718 162.264  1.00101.00           C  
ATOM    823  CB  LEU A 100     146.267 197.073 163.738  1.00101.00           C  
ATOM    824  CG  LEU A 100     145.891 195.863 164.611  1.00101.00           C  
ATOM    825  CD1 LEU A 100     146.981 194.787 164.590  1.00101.00           C  
ATOM    826  CD2 LEU A 100     145.526 196.305 166.037  1.00101.00           C  
ATOM    827  C   LEU A 100     146.346 197.956 161.461  1.00101.00           C  
ATOM    828  O   LEU A 100     147.287 198.682 161.139  1.00101.00           O  
ATOM    829  N   THR A 101     145.069 198.201 161.110  1.00 39.56           N  
ATOM    830  CA  THR A 101     144.669 199.353 160.365  1.00 39.56           C  
ATOM    831  CB  THR A 101     143.299 199.215 159.766  1.00 39.56           C  
ATOM    832  OG1 THR A 101     142.328 199.061 160.790  1.00 39.56           O  
ATOM    833  CG2 THR A 101     143.286 197.984 158.844  1.00 39.56           C  
ATOM    834  C   THR A 101     144.631 200.492 161.328  1.00 39.56           C  
ATOM    835  O   THR A 101     144.841 200.317 162.527  1.00 39.56           O  
ATOM    836  N   ASN A 102     144.387 201.706 160.807  1.00 65.70           N  
ATOM    837  CA  ASN A 102     144.358 202.868 161.640  1.00 65.70           C  
ATOM    838  CB  ASN A 102     144.164 204.168 160.845  1.00 65.70           C  
ATOM    839  CG  ASN A 102     144.577 205.313 161.754  1.00 65.70           C  
ATOM    840  OD1 ASN A 102     144.363 205.268 162.963  1.00 65.70           O  
ATOM    841  ND2 ASN A 102     145.201 206.364 161.157  1.00 65.70           N  
ATOM    842  C   ASN A 102     143.216 202.747 162.598  1.00 65.70           C  
ATOM    843  O   ASN A 102     143.345 203.084 163.775  1.00 65.70           O  
ATOM    844  N   ALA A 103     142.059 202.255 162.117  1.00 25.18           N  
ATOM    845  CA  ALA A 103     140.898 202.145 162.952  1.00 25.18           C  
ATOM    846  CB  ALA A 103     139.667 201.608 162.201  1.00 25.18           C  
ATOM    847  C   ALA A 103     141.186 201.190 164.064  1.00 25.18           C  
ATOM    848  O   ALA A 103     140.830 201.436 165.215  1.00 25.18           O  
ATOM    849  N   GLU A 104     141.852 200.069 163.740  1.00 81.85           N  
ATOM    850  CA  GLU A 104     142.130 199.052 164.710  1.00 81.85           C  
ATOM    851  CB  GLU A 104     142.895 197.868 164.095  1.00 81.85           C  
ATOM    852  CG  GLU A 104     142.200 197.217 162.901  1.00 81.85           C  
ATOM    853  CD  GLU A 104     141.003 196.428 163.395  1.00 81.85           C  
ATOM    854  OE1 GLU A 104     140.726 196.462 164.624  1.00 81.85           O  
ATOM    855  OE2 GLU A 104     140.348 195.777 162.540  1.00 81.85           O1-
ATOM    856  C   GLU A 104     143.044 199.618 165.745  1.00 81.85           C  
ATOM    857  O   GLU A 104     142.850 199.420 166.944  1.00 81.85           O  
ATOM    858  N   SER A 105     144.076 200.354 165.296  1.00 36.38           N  
ATOM    859  CA  SER A 105     145.058 200.869 166.201  1.00 36.38           C  
ATOM    860  CB  SER A 105     146.206 201.604 165.490  1.00 36.38           C  
ATOM    861  OG  SER A 105     145.721 202.782 164.863  1.00 36.38           O  
ATOM    862  C   SER A 105     144.418 201.835 167.140  1.00 36.38           C  
ATOM    863  O   SER A 105     144.688 201.826 168.340  1.00 36.38           O  
ATOM    864  N   ILE A 106     143.534 202.695 166.612  1.00143.84           N  
ATOM    865  CA  ILE A 106     142.929 203.702 167.427  1.00143.84           C  
ATOM    866  CB  ILE A 106     142.107 204.681 166.625  1.00143.84           C  
ATOM    867  CG1 ILE A 106     141.878 205.978 167.413  1.00143.84           C  
ATOM    868  CG2 ILE A 106     140.802 204.003 166.184  1.00143.84           C  
ATOM    869  CD1 ILE A 106     141.052 205.796 168.680  1.00143.84           C  
ATOM    870  C   ILE A 106     142.083 203.040 168.472  1.00143.84           C  
ATOM    871  O   ILE A 106     142.094 203.443 169.635  1.00143.84           O  
ATOM    872  N   ILE A 107     141.332 201.989 168.090  1.00 93.17           N  
ATOM    873  CA  ILE A 107     140.442 201.369 169.026  1.00 93.17           C  
ATOM    874  CB  ILE A 107     139.521 200.361 168.389  1.00 93.17           C  
ATOM    875  CG1 ILE A 107     138.354 200.047 169.332  1.00 93.17           C  
ATOM    876  CG2 ILE A 107     140.321 199.119 167.970  1.00 93.17           C  
ATOM    877  CD1 ILE A 107     137.215 199.296 168.644  1.00 93.17           C  
ATOM    878  C   ILE A 107     141.203 200.715 170.145  1.00 93.17           C  
ATOM    879  O   ILE A 107     140.864 200.886 171.314  1.00 93.17           O  
ATOM    880  N   TYR A 108     142.265 199.953 169.829  1.00 49.42           N  
ATOM    881  CA  TYR A 108     142.999 199.254 170.843  1.00 49.42           C  
ATOM    882  CB  TYR A 108     144.014 198.248 170.273  1.00 49.42           C  
ATOM    883  CG  TYR A 108     143.228 197.117 169.701  1.00 49.42           C  
ATOM    884  CD1 TYR A 108     142.780 196.101 170.512  1.00 49.42           C  
ATOM    885  CD2 TYR A 108     142.935 197.071 168.358  1.00 49.42           C  
ATOM    886  CE1 TYR A 108     142.054 195.055 169.994  1.00 49.42           C  
ATOM    887  CE2 TYR A 108     142.211 196.028 167.831  1.00 49.42           C  
ATOM    888  CZ  TYR A 108     141.768 195.018 168.650  1.00 49.42           C  
ATOM    889  OH  TYR A 108     141.025 193.945 168.113  1.00 49.42           O  
ATOM    890  C   TYR A 108     143.726 200.215 171.725  1.00 49.42           C  
ATOM    891  O   TYR A 108     143.796 200.025 172.939  1.00 49.42           O  
ATOM    892  N   GLU A 109     144.307 201.269 171.129  1.00 43.97           N  
ATOM    893  CA  GLU A 109     145.050 202.218 171.900  1.00 43.97           C  
ATOM    894  CB  GLU A 109     145.676 203.321 171.029  1.00 43.97           C  
ATOM    895  CG  GLU A 109     146.788 202.797 170.116  1.00 43.97           C  
ATOM    896  CD  GLU A 109     147.332 203.959 169.299  1.00 43.97           C  
ATOM    897  OE1 GLU A 109     146.744 205.070 169.383  1.00 43.97           O  
ATOM    898  OE2 GLU A 109     148.341 203.748 168.574  1.00 43.97           O1-
ATOM    899  C   GLU A 109     144.131 202.864 172.887  1.00 43.97           C  
ATOM    900  O   GLU A 109     144.471 203.008 174.061  1.00 43.97           O  
ATOM    901  N   VAL A 110     142.923 203.252 172.442  1.00 94.08           N  
ATOM    902  CA  VAL A 110     142.025 203.931 173.329  1.00 94.08           C  
ATOM    903  CB  VAL A 110     140.790 204.451 172.642  1.00 94.08           C  
ATOM    904  CG1 VAL A 110     139.890 203.279 172.223  1.00 94.08           C  
ATOM    905  CG2 VAL A 110     140.107 205.452 173.582  1.00 94.08           C  
ATOM    906  C   VAL A 110     141.616 203.019 174.445  1.00 94.08           C  
ATOM    907  O   VAL A 110     141.587 203.426 175.606  1.00 94.08           O  
ATOM    908  N   ILE A 111     141.308 201.747 174.129  1.00132.94           N  
ATOM    909  CA  ILE A 111     140.815 200.860 175.142  1.00132.94           C  
ATOM    910  CB  ILE A 111     140.338 199.540 174.581  1.00132.94           C  
ATOM    911  CG1 ILE A 111     139.434 198.830 175.596  1.00132.94           C  
ATOM    912  CG2 ILE A 111     141.538 198.692 174.129  1.00132.94           C  
ATOM    913  CD1 ILE A 111     138.090 199.530 175.787  1.00132.94           C  
ATOM    914  C   ILE A 111     141.870 200.619 176.188  1.00132.94           C  
ATOM    915  O   ILE A 111     141.590 200.707 177.384  1.00132.94           O  
ATOM    916  N   THR A 112     143.122 200.328 175.777  1.00 60.49           N  
ATOM    917  CA  THR A 112     144.149 200.026 176.735  1.00 60.49           C  
ATOM    918  CB  THR A 112     145.408 199.460 176.146  1.00 60.49           C  
ATOM    919  OG1 THR A 112     145.953 200.350 175.185  1.00 60.49           O  
ATOM    920  CG2 THR A 112     145.089 198.093 175.520  1.00 60.49           C  
ATOM    921  C   THR A 112     144.507 201.241 177.527  1.00 60.49           C  
ATOM    922  O   THR A 112     144.831 201.130 178.708  1.00 60.49           O  
ATOM    923  N   LEU A 113     144.500 202.435 176.902  1.00165.44           N  
ATOM    924  CA  LEU A 113     144.814 203.614 177.662  1.00165.44           C  
ATOM    925  CB  LEU A 113     144.829 204.934 176.878  1.00165.44           C  
ATOM    926  CG  LEU A 113     146.177 205.289 176.246  1.00165.44           C  
ATOM    927  CD1 LEU A 113     146.093 206.622 175.500  1.00165.44           C  
ATOM    928  CD2 LEU A 113     147.276 205.334 177.313  1.00165.44           C  
ATOM    929  C   LEU A 113     143.798 203.829 178.731  1.00165.44           C  
ATOM    930  O   LEU A 113     144.146 204.188 179.855  1.00165.44           O  
ATOM    931  N   ALA A 114     142.507 203.630 178.411  1.00 34.33           N  
ATOM    932  CA  ALA A 114     141.490 203.911 179.381  1.00 34.33           C  
ATOM    933  CB  ALA A 114     140.071 203.663 178.842  1.00 34.33           C  
ATOM    934  C   ALA A 114     141.679 203.022 180.569  1.00 34.33           C  
ATOM    935  O   ALA A 114     141.607 203.468 181.714  1.00 34.33           O  
ATOM    936  N   ILE A 115     141.953 201.734 180.316  1.00100.88           N  
ATOM    937  CA  ILE A 115     142.107 200.780 181.372  1.00100.88           C  
ATOM    938  CB  ILE A 115     142.243 199.374 180.854  1.00100.88           C  
ATOM    939  CG1 ILE A 115     141.920 198.362 181.955  1.00100.88           C  
ATOM    940  CG2 ILE A 115     143.642 199.193 180.247  1.00100.88           C  
ATOM    941  CD1 ILE A 115     141.692 196.953 181.410  1.00100.88           C  
ATOM    942  C   ILE A 115     143.318 201.146 182.179  1.00100.88           C  
ATOM    943  O   ILE A 115     143.327 201.011 183.402  1.00100.88           O  
ATOM    944  N   LEU A 116     144.380 201.616 181.498  1.00 67.21           N  
ATOM    945  CA  LEU A 116     145.615 201.999 182.123  1.00 67.21           C  
ATOM    946  CB  LEU A 116     146.626 202.529 181.085  1.00 67.21           C  
ATOM    947  CG  LEU A 116     147.952 203.065 181.663  1.00 67.21           C  
ATOM    948  CD1 LEU A 116     148.770 201.953 182.337  1.00 67.21           C  
ATOM    949  CD2 LEU A 116     148.752 203.828 180.593  1.00 67.21           C  
ATOM    950  C   LEU A 116     145.354 203.118 183.085  1.00 67.21           C  
ATOM    951  O   LEU A 116     145.863 203.120 184.206  1.00 67.21           O  
ATOM    952  N   LEU A 117     144.543 204.106 182.668  1.00 57.19           N  
ATOM    953  CA  LEU A 117     144.275 205.247 183.494  1.00 57.19           C  
ATOM    954  CB  LEU A 117     143.433 206.304 182.756  1.00 57.19           C  
ATOM    955  CG  LEU A 117     144.210 206.960 181.597  1.00 57.19           C  
ATOM    956  CD1 LEU A 117     143.366 208.014 180.861  1.00 57.19           C  
ATOM    957  CD2 LEU A 117     145.550 207.531 182.095  1.00 57.19           C  
ATOM    958  C   LEU A 117     143.556 204.809 184.734  1.00 57.19           C  
ATOM    959  O   LEU A 117     143.844 205.285 185.830  1.00 57.19           O  
ATOM    960  N   VAL A 118     142.597 203.877 184.597  1.00 38.19           N  
ATOM    961  CA  VAL A 118     141.859 203.451 185.751  1.00 38.19           C  
ATOM    962  CB  VAL A 118     140.791 202.450 185.419  1.00 38.19           C  
ATOM    963  CG1 VAL A 118     140.153 201.965 186.732  1.00 38.19           C  
ATOM    964  CG2 VAL A 118     139.796 203.099 184.443  1.00 38.19           C  
ATOM    965  C   VAL A 118     142.791 202.798 186.726  1.00 38.19           C  
ATOM    966  O   VAL A 118     142.777 203.102 187.919  1.00 38.19           O  
ATOM    967  N   HIS A 119     143.653 201.895 186.226  1.00 64.15           N  
ATOM    968  CA  HIS A 119     144.534 201.139 187.065  1.00 64.15           C  
ATOM    969  ND1 HIS A 119     147.653 199.750 187.322  1.00 64.15           N  
ATOM    970  CG  HIS A 119     146.344 199.365 187.128  1.00 64.15           C  
ATOM    971  CB  HIS A 119     145.371 200.121 186.273  1.00 64.15           C  
ATOM    972  NE2 HIS A 119     147.360 197.887 188.498  1.00 64.15           N  
ATOM    973  CD2 HIS A 119     146.182 198.225 187.853  1.00 64.15           C  
ATOM    974  CE1 HIS A 119     148.214 198.832 188.148  1.00 64.15           C  
ATOM    975  C   HIS A 119     145.504 202.025 187.787  1.00 64.15           C  
ATOM    976  O   HIS A 119     145.727 201.850 188.982  1.00 64.15           O  
ATOM    977  N   THR A 120     146.089 203.018 187.097  1.00128.11           N  
ATOM    978  CA  THR A 120     147.150 203.801 187.676  1.00128.11           C  
ATOM    979  CB  THR A 120     147.726 204.805 186.716  1.00128.11           C  
ATOM    980  OG1 THR A 120     148.879 205.411 187.281  1.00128.11           O  
ATOM    981  CG2 THR A 120     146.667 205.874 186.397  1.00128.11           C  
ATOM    982  C   THR A 120     146.716 204.540 188.904  1.00128.11           C  
ATOM    983  O   THR A 120     147.478 204.631 189.865  1.00128.11           O  
ATOM    984  N   PHE A 121     145.516 205.145 188.874  1.00 88.85           N  
ATOM    985  CA  PHE A 121     144.984 205.913 189.971  1.00 88.85           C  
ATOM    986  CB  PHE A 121     143.878 206.891 189.542  1.00 88.85           C  
ATOM    987  CG  PHE A 121     144.554 207.917 188.702  1.00 88.85           C  
ATOM    988  CD1 PHE A 121     145.324 208.895 189.288  1.00 88.85           C  
ATOM    989  CD2 PHE A 121     144.420 207.905 187.331  1.00 88.85           C  
ATOM    990  CE1 PHE A 121     145.954 209.844 188.520  1.00 88.85           C  
ATOM    991  CE2 PHE A 121     145.047 208.853 186.557  1.00 88.85           C  
ATOM    992  CZ  PHE A 121     145.816 209.825 187.152  1.00 88.85           C  
ATOM    993  C   PHE A 121     144.455 205.065 191.089  1.00 88.85           C  
ATOM    994  O   PHE A 121     144.486 205.470 192.250  1.00 88.85           O  
ATOM    995  N   PHE A 122     143.959 203.856 190.781  1.00142.99           N  
ATOM    996  CA  PHE A 122     143.227 203.076 191.744  1.00142.99           C  
ATOM    997  CB  PHE A 122     142.744 201.725 191.187  1.00142.99           C  
ATOM    998  CG  PHE A 122     141.682 201.227 192.109  1.00142.99           C  
ATOM    999  CD1 PHE A 122     141.997 200.603 193.295  1.00142.99           C  
ATOM   1000  CD2 PHE A 122     140.356 201.386 191.778  1.00142.99           C  
ATOM   1001  CE1 PHE A 122     141.005 200.152 194.135  1.00142.99           C  
ATOM   1002  CE2 PHE A 122     139.361 200.937 192.612  1.00142.99           C  
ATOM   1003  CZ  PHE A 122     139.685 200.316 193.795  1.00142.99           C  
ATOM   1004  C   PHE A 122     144.012 202.793 193.006  1.00142.99           C  
ATOM   1005  O   PHE A 122     143.415 202.820 194.081  1.00142.99           O  
ATOM   1006  N   PRO A 123     145.292 202.535 192.977  1.00110.98           N  
ATOM   1007  CA  PRO A 123     146.023 202.176 194.173  1.00110.98           C  
ATOM   1008  CD  PRO A 123     145.912 201.969 191.791  1.00110.98           C  
ATOM   1009  CB  PRO A 123     147.418 201.789 193.688  1.00110.98           C  
ATOM   1010  CG  PRO A 123     147.166 201.228 192.278  1.00110.98           C  
ATOM   1011  C   PRO A 123     146.032 203.196 195.248  1.00110.98           C  
ATOM   1012  O   PRO A 123     146.470 202.881 196.355  1.00110.98           O  
ATOM   1013  N   ILE A 124     145.541 204.405 194.957  1.00135.96           N  
ATOM   1014  CA  ILE A 124     145.543 205.449 195.923  1.00135.96           C  
ATOM   1015  CB  ILE A 124     144.881 206.682 195.373  1.00135.96           C  
ATOM   1016  CG1 ILE A 124     145.346 207.938 196.114  1.00135.96           C  
ATOM   1017  CG2 ILE A 124     143.358 206.466 195.381  1.00135.96           C  
ATOM   1018  CD1 ILE A 124     145.038 209.218 195.336  1.00135.96           C  
ATOM   1019  C   ILE A 124     144.799 204.917 197.105  1.00135.96           C  
ATOM   1020  O   ILE A 124     145.133 205.191 198.254  1.00135.96           O  
ATOM   1021  N   SER A 125     143.784 204.085 196.847  1.00153.03           N  
ATOM   1022  CA  SER A 125     142.975 203.555 197.903  1.00153.03           C  
ATOM   1023  CB  SER A 125     141.973 202.531 197.362  1.00153.03           C  
ATOM   1024  OG  SER A 125     141.193 203.126 196.337  1.00153.03           O  
ATOM   1025  C   SER A 125     143.804 202.848 198.954  1.00153.03           C  
ATOM   1026  O   SER A 125     143.573 203.021 200.149  1.00153.03           O  
ATOM   1027  N   TYR A 126     144.715 201.934 198.582  1.00185.33           N  
ATOM   1028  CA  TYR A 126     145.498 201.313 199.620  1.00185.33           C  
ATOM   1029  CB  TYR A 126     145.972 199.880 199.301  1.00185.33           C  
ATOM   1030  CG  TYR A 126     146.762 199.796 198.045  1.00185.33           C  
ATOM   1031  CD1 TYR A 126     146.123 199.550 196.853  1.00185.33           C  
ATOM   1032  CD2 TYR A 126     148.129 199.945 198.056  1.00185.33           C  
ATOM   1033  CE1 TYR A 126     146.835 199.450 195.682  1.00185.33           C  
ATOM   1034  CE2 TYR A 126     148.848 199.847 196.888  1.00185.33           C  
ATOM   1035  CZ  TYR A 126     148.201 199.600 195.701  1.00185.33           C  
ATOM   1036  OH  TYR A 126     148.935 199.496 194.501  1.00185.33           O  
ATOM   1037  C   TYR A 126     146.648 202.156 200.070  1.00185.33           C  
ATOM   1038  O   TYR A 126     146.949 202.214 201.261  1.00185.33           O  
ATOM   1039  N   GLU A 127     147.331 202.804 199.108  1.00 82.91           N  
ATOM   1040  CA  GLU A 127     148.547 203.528 199.357  1.00 82.91           C  
ATOM   1041  CB  GLU A 127     149.291 203.890 198.060  1.00 82.91           C  
ATOM   1042  CG  GLU A 127     150.699 204.427 198.310  1.00 82.91           C  
ATOM   1043  CD  GLU A 127     151.406 204.536 196.969  1.00 82.91           C  
ATOM   1044  OE1 GLU A 127     150.726 204.360 195.924  1.00 82.91           O  
ATOM   1045  OE2 GLU A 127     152.639 204.797 196.973  1.00 82.91           O1-
ATOM   1046  C   GLU A 127     148.377 204.792 200.152  1.00 82.91           C  
ATOM   1047  O   GLU A 127     149.190 205.087 201.026  1.00 82.91           O  
ATOM   1048  N   GLY A 128     147.342 205.600 199.862  1.00 39.04           N  
ATOM   1049  CA  GLY A 128     147.177 206.822 200.602  1.00 39.04           C  
ATOM   1050  C   GLY A 128     147.763 207.940 199.790  1.00 39.04           C  
ATOM   1051  O   GLY A 128     148.794 207.782 199.143  1.00 39.04           O  
ATOM   1052  N   SER A 129     147.128 209.129 199.848  1.00 80.96           N  
ATOM   1053  CA  SER A 129     147.511 210.247 199.036  1.00 80.96           C  
ATOM   1054  CB  SER A 129     146.565 211.445 199.195  1.00 80.96           C  
ATOM   1055  OG  SER A 129     146.998 212.513 198.366  1.00 80.96           O  
ATOM   1056  C   SER A 129     148.887 210.724 199.378  1.00 80.96           C  
ATOM   1057  O   SER A 129     149.684 211.013 198.488  1.00 80.96           O  
ATOM   1058  N   ARG A 130     149.213 210.809 200.678  1.00121.97           N  
ATOM   1059  CA  ARG A 130     150.488 211.344 201.051  1.00121.97           C  
ATOM   1060  CB  ARG A 130     150.699 211.324 202.577  1.00121.97           C  
ATOM   1061  CG  ARG A 130     152.046 211.882 203.038  1.00121.97           C  
ATOM   1062  CD  ARG A 130     152.209 213.389 202.824  1.00121.97           C  
ATOM   1063  NE  ARG A 130     152.330 213.625 201.360  1.00121.97           N  
ATOM   1064  CZ  ARG A 130     152.931 214.763 200.907  1.00121.97           C  
ATOM   1065  NH1 ARG A 130     153.410 215.681 201.798  1.00121.97           N1+
ATOM   1066  NH2 ARG A 130     153.061 214.981 199.566  1.00121.97           N  
ATOM   1067  C   ARG A 130     151.549 210.494 200.440  1.00121.97           C  
ATOM   1068  O   ARG A 130     152.478 211.005 199.819  1.00121.97           O  
ATOM   1069  N   ILE A 131     151.417 209.165 200.582  1.00 50.46           N  
ATOM   1070  CA  ILE A 131     152.382 208.238 200.068  1.00 50.46           C  
ATOM   1071  CB  ILE A 131     152.083 206.836 200.501  1.00 50.46           C  
ATOM   1072  CG1 ILE A 131     152.101 206.757 202.034  1.00 50.46           C  
ATOM   1073  CG2 ILE A 131     153.090 205.894 199.819  1.00 50.46           C  
ATOM   1074  CD1 ILE A 131     151.448 205.493 202.582  1.00 50.46           C  
ATOM   1075  C   ILE A 131     152.368 208.268 198.570  1.00 50.46           C  
ATOM   1076  O   ILE A 131     153.416 208.248 197.931  1.00 50.46           O  
ATOM   1077  N   PHE A 132     151.164 208.339 197.976  1.00128.91           N  
ATOM   1078  CA  PHE A 132     150.962 208.240 196.555  1.00128.91           C  
ATOM   1079  CB  PHE A 132     149.469 208.428 196.224  1.00128.91           C  
ATOM   1080  CG  PHE A 132     149.196 208.200 194.778  1.00128.91           C  
ATOM   1081  CD1 PHE A 132     149.302 209.225 193.868  1.00128.91           C  
ATOM   1082  CD2 PHE A 132     148.816 206.952 194.335  1.00128.91           C  
ATOM   1083  CE1 PHE A 132     149.040 209.008 192.536  1.00128.91           C  
ATOM   1084  CE2 PHE A 132     148.553 206.730 193.005  1.00128.91           C  
ATOM   1085  CZ  PHE A 132     148.666 207.759 192.103  1.00128.91           C  
ATOM   1086  C   PHE A 132     151.753 209.307 195.859  1.00128.91           C  
ATOM   1087  O   PHE A 132     152.474 209.029 194.901  1.00128.91           O  
ATOM   1088  N   TRP A 133     151.618 210.566 196.310  1.00 81.24           N  
ATOM   1089  CA  TRP A 133     152.325 211.670 195.724  1.00 81.24           C  
ATOM   1090  CB  TRP A 133     151.738 213.029 196.130  1.00 81.24           C  
ATOM   1091  CG  TRP A 133     150.331 213.201 195.608  1.00 81.24           C  
ATOM   1092  CD2 TRP A 133     149.995 213.223 194.212  1.00 81.24           C  
ATOM   1093  CD1 TRP A 133     149.155 213.301 196.291  1.00 81.24           C  
ATOM   1094  NE1 TRP A 133     148.105 213.392 195.409  1.00 81.24           N  
ATOM   1095  CE2 TRP A 133     148.608 213.342 194.125  1.00 81.24           C  
ATOM   1096  CE3 TRP A 133     150.776 213.141 193.095  1.00 81.24           C  
ATOM   1097  CZ2 TRP A 133     147.980 213.382 192.911  1.00 81.24           C  
ATOM   1098  CZ3 TRP A 133     150.141 213.189 191.872  1.00 81.24           C  
ATOM   1099  CH2 TRP A 133     148.769 213.306 191.784  1.00 81.24           C  
ATOM   1100  C   TRP A 133     153.774 211.624 196.099  1.00 81.24           C  
ATOM   1101  O   TRP A 133     154.634 212.025 195.318  1.00 81.24           O  
ATOM   1102  N   THR A 134     154.084 211.170 197.328  1.00117.45           N  
ATOM   1103  CA  THR A 134     155.450 211.135 197.769  1.00117.45           C  
ATOM   1104  CB  THR A 134     155.621 210.780 199.222  1.00117.45           C  
ATOM   1105  OG1 THR A 134     154.995 209.540 199.512  1.00117.45           O  
ATOM   1106  CG2 THR A 134     155.047 211.911 200.091  1.00117.45           C  
ATOM   1107  C   THR A 134     156.242 210.155 196.959  1.00117.45           C  
ATOM   1108  O   THR A 134     157.432 210.370 196.733  1.00117.45           O  
ATOM   1109  N   SER A 135     155.605 209.053 196.514  1.00106.50           N  
ATOM   1110  CA  SER A 135     156.281 207.982 195.833  1.00106.50           C  
ATOM   1111  CB  SER A 135     155.384 206.754 195.608  1.00106.50           C  
ATOM   1112  OG  SER A 135     154.866 206.293 196.845  1.00106.50           O  
ATOM   1113  C   SER A 135     156.741 208.396 194.469  1.00106.50           C  
ATOM   1114  O   SER A 135     156.012 209.017 193.695  1.00106.50           O  
ATOM   1115  N   ARG A 136     157.996 208.027 194.148  1.00 92.42           N  
ATOM   1116  CA  ARG A 136     158.582 208.307 192.872  1.00 92.42           C  
ATOM   1117  CB  ARG A 136     160.075 207.944 192.816  1.00 92.42           C  
ATOM   1118  CG  ARG A 136     160.938 208.735 193.800  1.00 92.42           C  
ATOM   1119  CD  ARG A 136     160.680 208.367 195.262  1.00 92.42           C  
ATOM   1120  NE  ARG A 136     161.581 209.205 196.104  1.00 92.42           N  
ATOM   1121  CZ  ARG A 136     161.547 209.087 197.464  1.00 92.42           C  
ATOM   1122  NH1 ARG A 136     160.685 208.206 198.052  1.00 92.42           N1+
ATOM   1123  NH2 ARG A 136     162.376 209.849 198.235  1.00 92.42           N  
ATOM   1124  C   ARG A 136     157.897 207.486 191.822  1.00 92.42           C  
ATOM   1125  O   ARG A 136     157.637 207.968 190.722  1.00 92.42           O  
ATOM   1126  N   LEU A 137     157.578 206.217 192.144  1.00140.52           N  
ATOM   1127  CA  LEU A 137     157.038 205.315 191.170  1.00140.52           C  
ATOM   1128  CB  LEU A 137     156.833 203.890 191.730  1.00140.52           C  
ATOM   1129  CG  LEU A 137     156.534 202.772 190.700  1.00140.52           C  
ATOM   1130  CD1 LEU A 137     156.361 201.432 191.416  1.00140.52           C  
ATOM   1131  CD2 LEU A 137     155.343 203.047 189.774  1.00140.52           C  
ATOM   1132  C   LEU A 137     155.711 205.807 190.686  1.00140.52           C  
ATOM   1133  O   LEU A 137     155.437 205.778 189.488  1.00140.52           O  
ATOM   1134  N   ASN A 138     154.834 206.255 191.597  1.00 52.23           N  
ATOM   1135  CA  ASN A 138     153.536 206.708 191.186  1.00 52.23           C  
ATOM   1136  CB  ASN A 138     152.638 207.079 192.379  1.00 52.23           C  
ATOM   1137  CG  ASN A 138     152.317 205.797 193.133  1.00 52.23           C  
ATOM   1138  OD1 ASN A 138     151.994 204.773 192.534  1.00 52.23           O  
ATOM   1139  ND2 ASN A 138     152.415 205.850 194.488  1.00 52.23           N  
ATOM   1140  C   ASN A 138     153.708 207.928 190.353  1.00 52.23           C  
ATOM   1141  O   ASN A 138     153.037 208.101 189.338  1.00 52.23           O  
ATOM   1142  N   LEU A 139     154.635 208.809 190.761  1.00 39.89           N  
ATOM   1143  CA  LEU A 139     154.810 210.032 190.044  1.00 39.89           C  
ATOM   1144  CB  LEU A 139     155.882 210.942 190.669  1.00 39.89           C  
ATOM   1145  CG  LEU A 139     156.083 212.265 189.906  1.00 39.89           C  
ATOM   1146  CD1 LEU A 139     154.813 213.127 189.942  1.00 39.89           C  
ATOM   1147  CD2 LEU A 139     157.328 213.017 190.408  1.00 39.89           C  
ATOM   1148  C   LEU A 139     155.248 209.711 188.647  1.00 39.89           C  
ATOM   1149  O   LEU A 139     154.732 210.285 187.689  1.00 39.89           O  
ATOM   1150  N   VAL A 140     156.210 208.775 188.492  1.00 97.53           N  
ATOM   1151  CA  VAL A 140     156.736 208.428 187.199  1.00 97.53           C  
ATOM   1152  CB  VAL A 140     157.953 207.545 187.256  1.00 97.53           C  
ATOM   1153  CG1 VAL A 140     157.563 206.163 187.804  1.00 97.53           C  
ATOM   1154  CG2 VAL A 140     158.577 207.495 185.852  1.00 97.53           C  
ATOM   1155  C   VAL A 140     155.691 207.741 186.373  1.00 97.53           C  
ATOM   1156  O   VAL A 140     155.610 207.952 185.164  1.00 97.53           O  
ATOM   1157  N   LYS A 141     154.869 206.880 186.998  1.00100.93           N  
ATOM   1158  CA  LYS A 141     153.870 206.157 186.266  1.00100.93           C  
ATOM   1159  CB  LYS A 141     153.120 205.157 187.166  1.00100.93           C  
ATOM   1160  CG  LYS A 141     152.416 204.035 186.404  1.00100.93           C  
ATOM   1161  CD  LYS A 141     151.996 202.860 187.293  1.00100.93           C  
ATOM   1162  CE  LYS A 141     153.146 201.916 187.654  1.00100.93           C  
ATOM   1163  NZ  LYS A 141     152.645 200.816 188.511  1.00100.93           N1+
ATOM   1164  C   LYS A 141     152.900 207.147 185.698  1.00100.93           C  
ATOM   1165  O   LYS A 141     152.458 207.014 184.557  1.00100.93           O  
ATOM   1166  N   VAL A 142     152.548 208.181 186.487  1.00 37.47           N  
ATOM   1167  CA  VAL A 142     151.638 209.188 186.021  1.00 37.47           C  
ATOM   1168  CB  VAL A 142     151.320 210.226 187.059  1.00 37.47           C  
ATOM   1169  CG1 VAL A 142     150.437 211.308 186.412  1.00 37.47           C  
ATOM   1170  CG2 VAL A 142     150.662 209.535 188.267  1.00 37.47           C  
ATOM   1171  C   VAL A 142     152.279 209.880 184.859  1.00 37.47           C  
ATOM   1172  O   VAL A 142     151.629 210.172 183.855  1.00 37.47           O  
ATOM   1173  N   ALA A 143     153.592 210.153 184.965  1.00 33.03           N  
ATOM   1174  CA  ALA A 143     154.290 210.846 183.921  1.00 33.03           C  
ATOM   1175  CB  ALA A 143     155.766 211.105 184.264  1.00 33.03           C  
ATOM   1176  C   ALA A 143     154.259 210.033 182.655  1.00 33.03           C  
ATOM   1177  O   ALA A 143     154.042 210.571 181.572  1.00 33.03           O  
ATOM   1178  N   CYS A 144     154.481 208.708 182.744  1.00 42.19           N  
ATOM   1179  CA  CYS A 144     154.517 207.887 181.560  1.00 42.19           C  
ATOM   1180  CB  CYS A 144     154.938 206.432 181.832  1.00 42.19           C  
ATOM   1181  SG  CYS A 144     156.669 206.301 182.367  1.00 42.19           S  
ATOM   1182  C   CYS A 144     153.168 207.830 180.919  1.00 42.19           C  
ATOM   1183  O   CYS A 144     153.060 207.883 179.694  1.00 42.19           O  
ATOM   1184  N   VAL A 145     152.100 207.702 181.727  1.00129.50           N  
ATOM   1185  CA  VAL A 145     150.784 207.573 181.172  1.00129.50           C  
ATOM   1186  CB  VAL A 145     149.713 207.265 182.180  1.00129.50           C  
ATOM   1187  CG1 VAL A 145     150.122 205.999 182.942  1.00129.50           C  
ATOM   1188  CG2 VAL A 145     149.452 208.484 183.069  1.00129.50           C  
ATOM   1189  C   VAL A 145     150.429 208.844 180.474  1.00129.50           C  
ATOM   1190  O   VAL A 145     149.729 208.820 179.463  1.00129.50           O  
ATOM   1191  N   VAL A 146     150.862 209.998 181.017  1.00 94.05           N  
ATOM   1192  CA  VAL A 146     150.553 211.245 180.375  1.00 94.05           C  
ATOM   1193  CB  VAL A 146     150.908 212.464 181.182  1.00 94.05           C  
ATOM   1194  CG1 VAL A 146     152.420 212.724 181.109  1.00 94.05           C  
ATOM   1195  CG2 VAL A 146     150.053 213.632 180.673  1.00 94.05           C  
ATOM   1196  C   VAL A 146     151.274 211.304 179.061  1.00 94.05           C  
ATOM   1197  O   VAL A 146     150.725 211.769 178.065  1.00 94.05           O  
ATOM   1198  N   ILE A 147     152.531 210.817 179.023  1.00 32.71           N  
ATOM   1199  CA  ILE A 147     153.323 210.842 177.826  1.00 32.71           C  
ATOM   1200  CB  ILE A 147     154.692 210.258 178.031  1.00 32.71           C  
ATOM   1201  CG1 ILE A 147     155.482 211.091 179.054  1.00 32.71           C  
ATOM   1202  CG2 ILE A 147     155.375 210.144 176.659  1.00 32.71           C  
ATOM   1203  CD1 ILE A 147     156.755 210.402 179.545  1.00 32.71           C  
ATOM   1204  C   ILE A 147     152.635 210.007 176.796  1.00 32.71           C  
ATOM   1205  O   ILE A 147     152.571 210.368 175.622  1.00 32.71           O  
ATOM   1206  N   LEU A 148     152.113 208.843 177.209  1.00 48.79           N  
ATOM   1207  CA  LEU A 148     151.447 207.968 176.297  1.00 48.79           C  
ATOM   1208  CB  LEU A 148     151.076 206.619 176.940  1.00 48.79           C  
ATOM   1209  CG  LEU A 148     150.433 205.615 175.966  1.00 48.79           C  
ATOM   1210  CD1 LEU A 148     151.374 205.293 174.794  1.00 48.79           C  
ATOM   1211  CD2 LEU A 148     149.982 204.343 176.703  1.00 48.79           C  
ATOM   1212  C   LEU A 148     150.198 208.629 175.804  1.00 48.79           C  
ATOM   1213  O   LEU A 148     149.860 208.533 174.625  1.00 48.79           O  
ATOM   1214  N   PHE A 149     149.479 209.327 176.700  1.00 97.79           N  
ATOM   1215  CA  PHE A 149     148.241 209.952 176.332  1.00 97.79           C  
ATOM   1216  CB  PHE A 149     147.523 210.590 177.532  1.00 97.79           C  
ATOM   1217  CG  PHE A 149     146.139 210.915 177.091  1.00 97.79           C  
ATOM   1218  CD1 PHE A 149     145.863 212.100 176.449  1.00 97.79           C  
ATOM   1219  CD2 PHE A 149     145.118 210.023 177.322  1.00 97.79           C  
ATOM   1220  CE1 PHE A 149     144.581 212.391 176.044  1.00 97.79           C  
ATOM   1221  CE2 PHE A 149     143.835 210.309 176.919  1.00 97.79           C  
ATOM   1222  CZ  PHE A 149     143.565 211.494 176.279  1.00 97.79           C  
ATOM   1223  C   PHE A 149     148.509 211.020 175.316  1.00 97.79           C  
ATOM   1224  O   PHE A 149     147.783 211.138 174.332  1.00 97.79           O  
ATOM   1225  N   VAL A 150     149.566 211.831 175.525  1.00101.61           N  
ATOM   1226  CA  VAL A 150     149.849 212.889 174.597  1.00101.61           C  
ATOM   1227  CB  VAL A 150     150.961 213.815 175.010  1.00101.61           C  
ATOM   1228  CG1 VAL A 150     150.535 214.527 176.300  1.00101.61           C  
ATOM   1229  CG2 VAL A 150     152.282 213.043 175.127  1.00101.61           C  
ATOM   1230  C   VAL A 150     150.191 212.298 173.263  1.00101.61           C  
ATOM   1231  O   VAL A 150     149.797 212.832 172.230  1.00101.61           O  
ATOM   1232  N   ASP A 151     150.934 211.174 173.250  1.00107.31           N  
ATOM   1233  CA  ASP A 151     151.333 210.545 172.021  1.00107.31           C  
ATOM   1234  CB  ASP A 151     152.018 209.191 172.213  1.00107.31           C  
ATOM   1235  CG  ASP A 151     153.340 209.390 172.890  1.00107.31           C  
ATOM   1236  OD1 ASP A 151     153.889 210.520 172.808  1.00107.31           O  
ATOM   1237  OD2 ASP A 151     153.824 208.397 173.494  1.00107.31           O1-
ATOM   1238  C   ASP A 151     150.118 210.125 171.281  1.00107.31           C  
ATOM   1239  O   ASP A 151     150.037 210.287 170.068  1.00107.31           O  
ATOM   1240  N   VAL A 152     149.163 209.526 172.012  1.00 37.18           N  
ATOM   1241  CA  VAL A 152     147.963 209.004 171.432  1.00 37.18           C  
ATOM   1242  CB  VAL A 152     147.086 208.320 172.444  1.00 37.18           C  
ATOM   1243  CG1 VAL A 152     145.769 207.914 171.763  1.00 37.18           C  
ATOM   1244  CG2 VAL A 152     147.861 207.133 173.043  1.00 37.18           C  
ATOM   1245  C   VAL A 152     147.182 210.130 170.843  1.00 37.18           C  
ATOM   1246  O   VAL A 152     146.593 210.006 169.771  1.00 37.18           O  
ATOM   1247  N   LEU A 153     147.125 211.269 171.547  1.00 44.88           N  
ATOM   1248  CA  LEU A 153     146.391 212.368 171.011  1.00 44.88           C  
ATOM   1249  CB  LEU A 153     146.313 213.573 171.961  1.00 44.88           C  
ATOM   1250  CG  LEU A 153     145.517 214.756 171.377  1.00 44.88           C  
ATOM   1251  CD1 LEU A 153     144.051 214.382 171.126  1.00 44.88           C  
ATOM   1252  CD2 LEU A 153     145.670 216.018 172.246  1.00 44.88           C  
ATOM   1253  C   LEU A 153     147.069 212.826 169.759  1.00 44.88           C  
ATOM   1254  O   LEU A 153     146.416 213.041 168.742  1.00 44.88           O  
ATOM   1255  N   VAL A 154     148.406 212.948 169.794  1.00 97.66           N  
ATOM   1256  CA  VAL A 154     149.105 213.487 168.668  1.00 97.66           C  
ATOM   1257  CB  VAL A 154     150.583 213.683 168.909  1.00 97.66           C  
ATOM   1258  CG1 VAL A 154     151.329 212.346 168.801  1.00 97.66           C  
ATOM   1259  CG2 VAL A 154     151.086 214.753 167.935  1.00 97.66           C  
ATOM   1260  C   VAL A 154     148.903 212.602 167.480  1.00 97.66           C  
ATOM   1261  O   VAL A 154     148.670 213.089 166.376  1.00 97.66           O  
ATOM   1262  N   ASP A 155     148.984 211.270 167.661  1.00149.12           N  
ATOM   1263  CA  ASP A 155     148.779 210.412 166.536  1.00149.12           C  
ATOM   1264  CB  ASP A 155     149.487 209.029 166.593  1.00149.12           C  
ATOM   1265  CG  ASP A 155     149.364 208.317 167.931  1.00149.12           C  
ATOM   1266  OD1 ASP A 155     148.522 208.736 168.759  1.00149.12           O  
ATOM   1267  OD2 ASP A 155     150.145 207.352 168.152  1.00149.12           O1-
ATOM   1268  C   ASP A 155     147.355 210.436 166.055  1.00149.12           C  
ATOM   1269  O   ASP A 155     147.103 210.203 164.875  1.00149.12           O  
ATOM   1270  N   PHE A 156     146.378 210.711 166.944  1.00 50.14           N  
ATOM   1271  CA  PHE A 156     145.001 210.832 166.533  1.00 50.14           C  
ATOM   1272  CB  PHE A 156     144.019 210.934 167.712  1.00 50.14           C  
ATOM   1273  CG  PHE A 156     142.646 210.893 167.133  1.00 50.14           C  
ATOM   1274  CD1 PHE A 156     142.075 209.689 166.789  1.00 50.14           C  
ATOM   1275  CD2 PHE A 156     141.930 212.050 166.937  1.00 50.14           C  
ATOM   1276  CE1 PHE A 156     140.810 209.639 166.254  1.00 50.14           C  
ATOM   1277  CE2 PHE A 156     140.663 212.007 166.402  1.00 50.14           C  
ATOM   1278  CZ  PHE A 156     140.101 210.800 166.060  1.00 50.14           C  
ATOM   1279  C   PHE A 156     144.829 212.066 165.687  1.00 50.14           C  
ATOM   1280  O   PHE A 156     144.124 212.047 164.680  1.00 50.14           O  
ATOM   1281  N   LEU A 157     145.465 213.188 166.084  1.00 95.71           N  
ATOM   1282  CA  LEU A 157     145.378 214.427 165.354  1.00 95.71           C  
ATOM   1283  CB  LEU A 157     146.074 215.619 166.039  1.00 95.71           C  
ATOM   1284  CG  LEU A 157     145.272 216.279 167.184  1.00 95.71           C  
ATOM   1285  CD1 LEU A 157     144.016 216.976 166.643  1.00 95.71           C  
ATOM   1286  CD2 LEU A 157     144.942 215.303 168.318  1.00 95.71           C  
ATOM   1287  C   LEU A 157     146.002 214.238 164.008  1.00 95.71           C  
ATOM   1288  O   LEU A 157     145.586 214.846 163.025  1.00 95.71           O  
ATOM   1289  N   TYR A 158     147.011 213.357 163.940  1.00 85.04           N  
ATOM   1290  CA  TYR A 158     147.763 213.062 162.756  1.00 85.04           C  
ATOM   1291  CB  TYR A 158     148.867 212.020 163.006  1.00 85.04           C  
ATOM   1292  CG  TYR A 158     149.581 211.784 161.722  1.00 85.04           C  
ATOM   1293  CD1 TYR A 158     150.236 212.823 161.097  1.00 85.04           C  
ATOM   1294  CD2 TYR A 158     149.632 210.531 161.164  1.00 85.04           C  
ATOM   1295  CE1 TYR A 158     150.909 212.615 159.917  1.00 85.04           C  
ATOM   1296  CE2 TYR A 158     150.305 210.316 159.984  1.00 85.04           C  
ATOM   1297  CZ  TYR A 158     150.943 211.360 159.359  1.00 85.04           C  
ATOM   1298  OH  TYR A 158     151.633 211.143 158.147  1.00 85.04           O  
ATOM   1299  C   TYR A 158     146.803 212.554 161.728  1.00 85.04           C  
ATOM   1300  O   TYR A 158     147.082 212.593 160.532  1.00 85.04           O  
ATOM   1301  N   LEU A 159     145.656 212.012 162.176  1.00164.30           N  
ATOM   1302  CA  LEU A 159     144.667 211.540 161.255  1.00164.30           C  
ATOM   1303  CB  LEU A 159     143.377 211.083 161.959  1.00164.30           C  
ATOM   1304  CG  LEU A 159     143.499 209.724 162.674  1.00164.30           C  
ATOM   1305  CD1 LEU A 159     143.429 208.558 161.677  1.00164.30           C  
ATOM   1306  CD2 LEU A 159     144.777 209.654 163.523  1.00164.30           C  
ATOM   1307  C   LEU A 159     144.318 212.672 160.336  1.00164.30           C  
ATOM   1308  O   LEU A 159     144.081 212.446 159.150  1.00164.30           O  
ATOM   1309  N   SER A 160     144.274 213.917 160.851  1.00 83.15           N  
ATOM   1310  CA  SER A 160     143.956 215.031 160.000  1.00 83.15           C  
ATOM   1311  CB  SER A 160     143.089 216.091 160.696  1.00 83.15           C  
ATOM   1312  OG  SER A 160     142.817 217.158 159.802  1.00 83.15           O  
ATOM   1313  C   SER A 160     145.247 215.691 159.590  1.00 83.15           C  
ATOM   1314  O   SER A 160     146.160 215.878 160.393  1.00 83.15           O  
ATOM   1315  N   PRO A 161     145.337 216.034 158.329  1.00151.76           N  
ATOM   1316  CA  PRO A 161     146.532 216.641 157.799  1.00151.76           C  
ATOM   1317  CD  PRO A 161     144.614 215.287 157.312  1.00151.76           C  
ATOM   1318  CB  PRO A 161     146.394 216.577 156.279  1.00151.76           C  
ATOM   1319  CG  PRO A 161     145.486 215.358 156.048  1.00151.76           C  
ATOM   1320  C   PRO A 161     146.792 218.020 158.308  1.00151.76           C  
ATOM   1321  O   PRO A 161     147.928 218.482 158.211  1.00151.76           O  
ATOM   1322  N   LEU A 162     145.763 218.715 158.816  1.00139.90           N  
ATOM   1323  CA  LEU A 162     145.965 220.056 159.268  1.00139.90           C  
ATOM   1324  CB  LEU A 162     144.664 220.720 159.743  1.00139.90           C  
ATOM   1325  CG  LEU A 162     143.614 220.879 158.630  1.00139.90           C  
ATOM   1326  CD1 LEU A 162     142.341 221.554 159.163  1.00139.90           C  
ATOM   1327  CD2 LEU A 162     144.203 221.597 157.407  1.00139.90           C  
ATOM   1328  C   LEU A 162     146.909 220.056 160.425  1.00139.90           C  
ATOM   1329  O   LEU A 162     147.803 220.895 160.505  1.00139.90           O  
ATOM   1330  N   ALA A 163     146.719 219.110 161.363  1.00 45.93           N  
ATOM   1331  CA  ALA A 163     147.494 219.087 162.572  1.00 45.93           C  
ATOM   1332  CB  ALA A 163     147.004 218.021 163.567  1.00 45.93           C  
ATOM   1333  C   ALA A 163     148.955 218.825 162.335  1.00 45.93           C  
ATOM   1334  O   ALA A 163     149.797 219.583 162.816  1.00 45.93           O  
ATOM   1335  N   PHE A 164     149.312 217.769 161.572  1.00 67.58           N  
ATOM   1336  CA  PHE A 164     150.715 217.488 161.435  1.00 67.58           C  
ATOM   1337  CB  PHE A 164     151.211 216.372 162.374  1.00 67.58           C  
ATOM   1338  CG  PHE A 164     151.021 216.795 163.790  1.00 67.58           C  
ATOM   1339  CD1 PHE A 164     151.926 217.627 164.406  1.00 67.58           C  
ATOM   1340  CD2 PHE A 164     149.937 216.343 164.508  1.00 67.58           C  
ATOM   1341  CE1 PHE A 164     151.745 218.011 165.715  1.00 67.58           C  
ATOM   1342  CE2 PHE A 164     149.751 216.723 165.817  1.00 67.58           C  
ATOM   1343  CZ  PHE A 164     150.657 217.560 166.422  1.00 67.58           C  
ATOM   1344  C   PHE A 164     150.987 216.985 160.054  1.00 67.58           C  
ATOM   1345  O   PHE A 164     150.252 216.150 159.529  1.00 67.58           O  
ATOM   1346  N   ASP A 165     152.048 217.521 159.420  1.00105.72           N  
ATOM   1347  CA  ASP A 165     152.459 217.082 158.119  1.00105.72           C  
ATOM   1348  CB  ASP A 165     153.426 218.068 157.433  1.00105.72           C  
ATOM   1349  CG  ASP A 165     154.689 218.220 158.273  1.00105.72           C  
ATOM   1350  OD1 ASP A 165     154.583 218.178 159.528  1.00105.72           O  
ATOM   1351  OD2 ASP A 165     155.780 218.384 157.666  1.00105.72           O1-
ATOM   1352  C   ASP A 165     153.117 215.729 158.178  1.00105.72           C  
ATOM   1353  O   ASP A 165     152.804 214.854 157.372  1.00105.72           O  
ATOM   1354  N   PHE A 166     154.036 215.514 159.149  1.00 81.99           N  
ATOM   1355  CA  PHE A 166     154.803 214.295 159.187  1.00 81.99           C  
ATOM   1356  CB  PHE A 166     156.054 214.413 158.293  1.00 81.99           C  
ATOM   1357  CG  PHE A 166     156.893 213.182 158.343  1.00 81.99           C  
ATOM   1358  CD1 PHE A 166     156.519 212.033 157.685  1.00 81.99           C  
ATOM   1359  CD2 PHE A 166     158.087 213.197 159.028  1.00 81.99           C  
ATOM   1360  CE1 PHE A 166     157.312 210.911 157.735  1.00 81.99           C  
ATOM   1361  CE2 PHE A 166     158.884 212.079 159.080  1.00 81.99           C  
ATOM   1362  CZ  PHE A 166     158.495 210.931 158.434  1.00 81.99           C  
ATOM   1363  C   PHE A 166     155.239 214.038 160.606  1.00 81.99           C  
ATOM   1364  O   PHE A 166     155.298 214.960 161.417  1.00 81.99           O  
ATOM   1365  N   LEU A 167     155.531 212.755 160.941  1.00126.35           N  
ATOM   1366  CA  LEU A 167     155.989 212.358 162.253  1.00126.35           C  
ATOM   1367  CB  LEU A 167     155.125 211.244 162.890  1.00126.35           C  
ATOM   1368  CG  LEU A 167     153.660 211.600 163.225  1.00126.35           C  
ATOM   1369  CD1 LEU A 167     153.528 212.452 164.496  1.00126.35           C  
ATOM   1370  CD2 LEU A 167     152.970 212.251 162.024  1.00126.35           C  
ATOM   1371  C   LEU A 167     157.343 211.724 162.067  1.00126.35           C  
ATOM   1372  O   LEU A 167     157.451 210.682 161.424  1.00126.35           O  
ATOM   1373  N   PRO A 168     158.385 212.325 162.577  1.00 89.73           N  
ATOM   1374  CA  PRO A 168     159.723 211.798 162.458  1.00 89.73           C  
ATOM   1375  CD  PRO A 168     158.374 213.736 162.917  1.00 89.73           C  
ATOM   1376  CB  PRO A 168     160.660 212.973 162.744  1.00 89.73           C  
ATOM   1377  CG  PRO A 168     159.779 214.000 163.477  1.00 89.73           C  
ATOM   1378  C   PRO A 168     160.029 210.601 163.312  1.00 89.73           C  
ATOM   1379  O   PRO A 168     160.898 209.818 162.929  1.00 89.73           O  
ATOM   1380  N   PHE A 169     159.351 210.442 164.468  1.00 91.96           N  
ATOM   1381  CA  PHE A 169     159.710 209.407 165.402  1.00 91.96           C  
ATOM   1382  CB  PHE A 169     160.853 209.919 166.307  1.00 91.96           C  
ATOM   1383  CG  PHE A 169     161.151 209.025 167.461  1.00 91.96           C  
ATOM   1384  CD1 PHE A 169     161.918 207.893 167.317  1.00 91.96           C  
ATOM   1385  CD2 PHE A 169     160.683 209.358 168.712  1.00 91.96           C  
ATOM   1386  CE1 PHE A 169     162.189 207.096 168.406  1.00 91.96           C  
ATOM   1387  CE2 PHE A 169     160.951 208.567 169.803  1.00 91.96           C  
ATOM   1388  CZ  PHE A 169     161.705 207.430 169.650  1.00 91.96           C  
ATOM   1389  C   PHE A 169     158.502 209.106 166.249  1.00 91.96           C  
ATOM   1390  O   PHE A 169     157.683 209.992 166.492  1.00 91.96           O  
ATOM   1391  N   ARG A 170     158.356 207.839 166.709  1.00193.60           N  
ATOM   1392  CA  ARG A 170     157.255 207.441 167.556  1.00193.60           C  
ATOM   1393  CB  ARG A 170     156.518 206.163 167.121  1.00193.60           C  
ATOM   1394  CG  ARG A 170     155.478 206.310 166.020  1.00193.60           C  
ATOM   1395  CD  ARG A 170     154.757 204.990 165.728  1.00193.60           C  
ATOM   1396  NE  ARG A 170     153.992 205.158 164.461  1.00193.60           N  
ATOM   1397  CZ  ARG A 170     153.672 204.063 163.710  1.00193.60           C  
ATOM   1398  NH1 ARG A 170     154.011 202.814 164.144  1.00193.60           N1+
ATOM   1399  NH2 ARG A 170     153.023 204.219 162.519  1.00193.60           N  
ATOM   1400  C   ARG A 170     157.801 207.043 168.893  1.00193.60           C  
ATOM   1401  O   ARG A 170     158.587 206.103 168.993  1.00193.60           O  
ATOM   1402  N   ILE A 171     157.410 207.781 169.950  1.00143.26           N  
ATOM   1403  CA  ILE A 171     157.786 207.527 171.315  1.00143.26           C  
ATOM   1404  CB  ILE A 171     157.696 208.770 172.166  1.00143.26           C  
ATOM   1405  CG1 ILE A 171     158.511 208.669 173.471  1.00143.26           C  
ATOM   1406  CG2 ILE A 171     156.219 209.096 172.362  1.00143.26           C  
ATOM   1407  CD1 ILE A 171     158.006 207.661 174.497  1.00143.26           C  
ATOM   1408  C   ILE A 171     157.014 206.372 171.912  1.00143.26           C  
ATOM   1409  O   ILE A 171     157.536 205.629 172.741  1.00143.26           O  
ATOM   1410  N   ALA A 172     155.752 206.159 171.489  1.00 69.61           N  
ATOM   1411  CA  ALA A 172     154.854 205.235 172.137  1.00 69.61           C  
ATOM   1412  CB  ALA A 172     153.516 205.091 171.391  1.00 69.61           C  
ATOM   1413  C   ALA A 172     155.430 203.852 172.263  1.00 69.61           C  
ATOM   1414  O   ALA A 172     155.223 203.230 173.304  1.00 69.61           O  
ATOM   1415  N   PRO A 173     156.131 203.302 171.312  1.00 86.95           N  
ATOM   1416  CA  PRO A 173     156.616 201.957 171.480  1.00 86.95           C  
ATOM   1417  CD  PRO A 173     155.950 203.652 169.913  1.00 86.95           C  
ATOM   1418  CB  PRO A 173     157.233 201.586 170.134  1.00 86.95           C  
ATOM   1419  CG  PRO A 173     156.407 202.410 169.124  1.00 86.95           C  
ATOM   1420  C   PRO A 173     157.514 201.798 172.671  1.00 86.95           C  
ATOM   1421  O   PRO A 173     157.540 200.715 173.253  1.00 86.95           O  
ATOM   1422  N   TYR A 174     158.292 202.839 173.017  1.00 62.16           N  
ATOM   1423  CA  TYR A 174     159.180 202.809 174.146  1.00 62.16           C  
ATOM   1424  CB  TYR A 174     160.148 204.002 174.154  1.00 62.16           C  
ATOM   1425  CG  TYR A 174     160.973 203.892 172.918  1.00 62.16           C  
ATOM   1426  CD1 TYR A 174     162.067 203.060 172.877  1.00 62.16           C  
ATOM   1427  CD2 TYR A 174     160.647 204.622 171.798  1.00 62.16           C  
ATOM   1428  CE1 TYR A 174     162.826 202.956 171.735  1.00 62.16           C  
ATOM   1429  CE2 TYR A 174     161.401 204.522 170.654  1.00 62.16           C  
ATOM   1430  CZ  TYR A 174     162.494 203.689 170.621  1.00 62.16           C  
ATOM   1431  OH  TYR A 174     163.269 203.586 169.448  1.00 62.16           O  
ATOM   1432  C   TYR A 174     158.413 202.855 175.433  1.00 62.16           C  
ATOM   1433  O   TYR A 174     158.688 202.104 176.367  1.00 62.16           O  
ATOM   1434  N   VAL A 175     157.411 203.750 175.501  1.00110.30           N  
ATOM   1435  CA  VAL A 175     156.679 204.007 176.706  1.00110.30           C  
ATOM   1436  CB  VAL A 175     155.738 205.171 176.572  1.00110.30           C  
ATOM   1437  CG1 VAL A 175     154.490 204.738 175.789  1.00110.30           C  
ATOM   1438  CG2 VAL A 175     155.452 205.731 177.970  1.00110.30           C  
ATOM   1439  C   VAL A 175     155.907 202.791 177.097  1.00110.30           C  
ATOM   1440  O   VAL A 175     155.704 202.519 178.277  1.00110.30           O  
ATOM   1441  N   ARG A 176     155.437 202.037 176.094  1.00176.17           N  
ATOM   1442  CA  ARG A 176     154.658 200.859 176.301  1.00176.17           C  
ATOM   1443  CB  ARG A 176     154.246 200.306 174.929  1.00176.17           C  
ATOM   1444  CG  ARG A 176     152.968 199.482 174.913  1.00176.17           C  
ATOM   1445  CD  ARG A 176     152.123 199.785 173.671  1.00176.17           C  
ATOM   1446  NE  ARG A 176     153.029 199.833 172.491  1.00176.17           N  
ATOM   1447  CZ  ARG A 176     152.653 200.531 171.379  1.00176.17           C  
ATOM   1448  NH1 ARG A 176     151.464 201.202 171.361  1.00176.17           N1+
ATOM   1449  NH2 ARG A 176     153.467 200.558 170.284  1.00176.17           N  
ATOM   1450  C   ARG A 176     155.494 199.874 177.064  1.00176.17           C  
ATOM   1451  O   ARG A 176     155.026 199.251 178.015  1.00176.17           O  
ATOM   1452  N   VAL A 177     156.773 199.724 176.673  1.00 41.08           N  
ATOM   1453  CA  VAL A 177     157.664 198.824 177.347  1.00 41.08           C  
ATOM   1454  CB  VAL A 177     158.995 198.691 176.669  1.00 41.08           C  
ATOM   1455  CG1 VAL A 177     159.906 197.822 177.552  1.00 41.08           C  
ATOM   1456  CG2 VAL A 177     158.762 198.114 175.262  1.00 41.08           C  
ATOM   1457  C   VAL A 177     157.911 199.319 178.738  1.00 41.08           C  
ATOM   1458  O   VAL A 177     157.944 198.536 179.685  1.00 41.08           O  
ATOM   1459  N   ILE A 178     158.080 200.646 178.895  1.00 40.33           N  
ATOM   1460  CA  ILE A 178     158.391 201.219 180.173  1.00 40.33           C  
ATOM   1461  CB  ILE A 178     158.559 202.710 180.122  1.00 40.33           C  
ATOM   1462  CG1 ILE A 178     159.739 203.087 179.210  1.00 40.33           C  
ATOM   1463  CG2 ILE A 178     158.708 203.219 181.565  1.00 40.33           C  
ATOM   1464  CD1 ILE A 178     159.796 204.577 178.877  1.00 40.33           C  
ATOM   1465  C   ILE A 178     157.272 200.931 181.120  1.00 40.33           C  
ATOM   1466  O   ILE A 178     157.493 200.509 182.255  1.00 40.33           O  
ATOM   1467  N   ILE A 179     156.028 201.141 180.662  1.00134.24           N  
ATOM   1468  CA  ILE A 179     154.876 200.897 181.475  1.00134.24           C  
ATOM   1469  CB  ILE A 179     153.611 201.494 180.919  1.00134.24           C  
ATOM   1470  CG1 ILE A 179     153.396 201.145 179.444  1.00134.24           C  
ATOM   1471  CG2 ILE A 179     153.612 202.995 181.221  1.00134.24           C  
ATOM   1472  CD1 ILE A 179     152.190 201.882 178.865  1.00134.24           C  
ATOM   1473  C   ILE A 179     154.771 199.448 181.819  1.00134.24           C  
ATOM   1474  O   ILE A 179     154.357 199.103 182.925  1.00134.24           O  
ATOM   1475  N   PHE A 180     155.137 198.552 180.888  1.00 76.20           N  
ATOM   1476  CA  PHE A 180     155.089 197.150 181.185  1.00 76.20           C  
ATOM   1477  CB  PHE A 180     155.495 196.263 179.998  1.00 76.20           C  
ATOM   1478  CG  PHE A 180     155.423 194.845 180.460  1.00 76.20           C  
ATOM   1479  CD1 PHE A 180     154.214 194.199 180.571  1.00 76.20           C  
ATOM   1480  CD2 PHE A 180     156.574 194.158 180.771  1.00 76.20           C  
ATOM   1481  CE1 PHE A 180     154.151 192.892 180.994  1.00 76.20           C  
ATOM   1482  CE2 PHE A 180     156.518 192.851 181.195  1.00 76.20           C  
ATOM   1483  CZ  PHE A 180     155.305 192.216 181.307  1.00 76.20           C  
ATOM   1484  C   PHE A 180     156.023 196.834 182.312  1.00 76.20           C  
ATOM   1485  O   PHE A 180     155.646 196.123 183.243  1.00 76.20           O  
ATOM   1486  N   ILE A 181     157.274 197.336 182.280  1.00183.06           N  
ATOM   1487  CA  ILE A 181     158.115 196.956 183.378  1.00183.06           C  
ATOM   1488  CB  ILE A 181     159.607 197.185 183.268  1.00183.06           C  
ATOM   1489  CG1 ILE A 181     160.006 198.644 183.062  1.00183.06           C  
ATOM   1490  CG2 ILE A 181     160.124 196.258 182.158  1.00183.06           C  
ATOM   1491  CD1 ILE A 181     159.792 199.101 181.631  1.00183.06           C  
ATOM   1492  C   ILE A 181     157.604 197.529 184.661  1.00183.06           C  
ATOM   1493  O   ILE A 181     157.675 196.880 185.701  1.00183.06           O  
ATOM   1494  N   LEU A 182     157.072 198.762 184.629  1.00 68.91           N  
ATOM   1495  CA  LEU A 182     156.583 199.389 185.826  1.00 68.91           C  
ATOM   1496  CB  LEU A 182     156.076 200.823 185.592  1.00 68.91           C  
ATOM   1497  CG  LEU A 182     157.184 201.821 185.213  1.00 68.91           C  
ATOM   1498  CD1 LEU A 182     156.615 203.232 184.992  1.00 68.91           C  
ATOM   1499  CD2 LEU A 182     158.328 201.794 186.238  1.00 68.91           C  
ATOM   1500  C   LEU A 182     155.433 198.606 186.391  1.00 68.91           C  
ATOM   1501  O   LEU A 182     155.217 198.618 187.602  1.00 68.91           O  
ATOM   1502  N   SER A 183     154.615 197.969 185.531  1.00 68.44           N  
ATOM   1503  CA  SER A 183     153.457 197.244 185.989  1.00 68.44           C  
ATOM   1504  CB  SER A 183     152.511 196.832 184.846  1.00 68.44           C  
ATOM   1505  OG  SER A 183     153.130 195.856 184.022  1.00 68.44           O  
ATOM   1506  C   SER A 183     153.806 195.998 186.740  1.00 68.44           C  
ATOM   1507  O   SER A 183     153.263 195.740 187.814  1.00 68.44           O  
ATOM   1508  N   ILE A 184     154.735 195.188 186.209  1.00178.61           N  
ATOM   1509  CA  ILE A 184     155.017 193.950 186.868  1.00178.61           C  
ATOM   1510  CB  ILE A 184     155.345 192.858 185.878  1.00178.61           C  
ATOM   1511  CG1 ILE A 184     155.323 191.476 186.539  1.00178.61           C  
ATOM   1512  CG2 ILE A 184     156.645 193.210 185.142  1.00178.61           C  
ATOM   1513  CD1 ILE A 184     156.371 191.298 187.632  1.00178.61           C  
ATOM   1514  C   ILE A 184     156.145 194.228 187.822  1.00178.61           C  
ATOM   1515  O   ILE A 184     157.271 194.546 187.440  1.00178.61           O  
ATOM   1516  N   ARG A 185     155.844 194.095 189.126  1.00 92.34           N  
ATOM   1517  CA  ARG A 185     156.735 194.487 190.181  1.00 92.34           C  
ATOM   1518  CB  ARG A 185     156.143 194.235 191.578  1.00 92.34           C  
ATOM   1519  CG  ARG A 185     157.094 194.612 192.715  1.00 92.34           C  
ATOM   1520  CD  ARG A 185     156.512 194.363 194.107  1.00 92.34           C  
ATOM   1521  NE  ARG A 185     157.605 194.574 195.098  1.00 92.34           N  
ATOM   1522  CZ  ARG A 185     157.885 195.827 195.559  1.00 92.34           C  
ATOM   1523  NH1 ARG A 185     157.170 196.898 195.105  1.00 92.34           N1+
ATOM   1524  NH2 ARG A 185     158.884 196.009 196.471  1.00 92.34           N  
ATOM   1525  C   ARG A 185     158.038 193.755 190.122  1.00 92.34           C  
ATOM   1526  O   ARG A 185     159.096 194.354 190.314  1.00 92.34           O  
ATOM   1527  N   GLU A 186     158.012 192.445 189.832  1.00106.40           N  
ATOM   1528  CA  GLU A 186     159.216 191.664 189.874  1.00106.40           C  
ATOM   1529  CB  GLU A 186     159.005 190.216 189.396  1.00106.40           C  
ATOM   1530  CG  GLU A 186     158.321 189.299 190.406  1.00106.40           C  
ATOM   1531  CD  GLU A 186     159.407 188.667 191.264  1.00106.40           C  
ATOM   1532  OE1 GLU A 186     160.593 189.062 191.104  1.00106.40           O  
ATOM   1533  OE2 GLU A 186     159.067 187.776 192.088  1.00106.40           O1-
ATOM   1534  C   GLU A 186     160.221 192.246 188.935  1.00106.40           C  
ATOM   1535  O   GLU A 186     161.413 192.284 189.241  1.00106.40           O  
ATOM   1536  N   LEU A 187     159.774 192.686 187.746  1.00 95.37           N  
ATOM   1537  CA  LEU A 187     160.701 193.241 186.804  1.00 95.37           C  
ATOM   1538  CB  LEU A 187     160.098 193.530 185.419  1.00 95.37           C  
ATOM   1539  CG  LEU A 187     159.874 192.264 184.572  1.00 95.37           C  
ATOM   1540  CD1 LEU A 187     158.886 191.294 185.236  1.00 95.37           C  
ATOM   1541  CD2 LEU A 187     159.482 192.630 183.132  1.00 95.37           C  
ATOM   1542  C   LEU A 187     161.275 194.512 187.342  1.00 95.37           C  
ATOM   1543  O   LEU A 187     162.453 194.800 187.148  1.00 95.37           O  
ATOM   1544  N   ARG A 188     160.459 195.327 188.029  1.00 85.34           N  
ATOM   1545  CA  ARG A 188     160.974 196.569 188.521  1.00 85.34           C  
ATOM   1546  CB  ARG A 188     159.906 197.447 189.201  1.00 85.34           C  
ATOM   1547  CG  ARG A 188     160.465 198.775 189.718  1.00 85.34           C  
ATOM   1548  CD  ARG A 188     159.401 199.786 190.154  1.00 85.34           C  
ATOM   1549  NE  ARG A 188     158.576 199.158 191.223  1.00 85.34           N  
ATOM   1550  CZ  ARG A 188     157.392 198.559 190.902  1.00 85.34           C  
ATOM   1551  NH1 ARG A 188     156.972 198.535 189.604  1.00 85.34           N1+
ATOM   1552  NH2 ARG A 188     156.622 197.997 191.878  1.00 85.34           N  
ATOM   1553  C   ARG A 188     162.055 196.299 189.510  1.00 85.34           C  
ATOM   1554  O   ARG A 188     163.084 196.975 189.522  1.00 85.34           O  
ATOM   1555  N   ASP A 189     161.849 195.293 190.370  1.00 45.80           N  
ATOM   1556  CA  ASP A 189     162.843 195.008 191.353  1.00 45.80           C  
ATOM   1557  CB  ASP A 189     162.456 193.864 192.309  1.00 45.80           C  
ATOM   1558  CG  ASP A 189     161.382 194.380 193.255  1.00 45.80           C  
ATOM   1559  OD1 ASP A 189     161.164 195.621 193.279  1.00 45.80           O  
ATOM   1560  OD2 ASP A 189     160.771 193.542 193.969  1.00 45.80           O1-
ATOM   1561  C   ASP A 189     164.089 194.593 190.656  1.00 45.80           C  
ATOM   1562  O   ASP A 189     165.181 195.020 191.027  1.00 45.80           O  
ATOM   1563  N   THR A 190     163.955 193.775 189.596  1.00127.19           N  
ATOM   1564  CA  THR A 190     165.117 193.266 188.939  1.00127.19           C  
ATOM   1565  CB  THR A 190     164.820 192.225 187.890  1.00127.19           C  
ATOM   1566  OG1 THR A 190     165.993 191.484 187.609  1.00127.19           O  
ATOM   1567  CG2 THR A 190     164.331 192.888 186.597  1.00127.19           C  
ATOM   1568  C   THR A 190     165.883 194.403 188.332  1.00127.19           C  
ATOM   1569  O   THR A 190     167.112 194.400 188.330  1.00127.19           O  
ATOM   1570  N   LEU A 191     165.174 195.414 187.795  1.00 53.04           N  
ATOM   1571  CA  LEU A 191     165.813 196.541 187.174  1.00 53.04           C  
ATOM   1572  CB  LEU A 191     164.807 197.490 186.500  1.00 53.04           C  
ATOM   1573  CG  LEU A 191     165.456 198.712 185.827  1.00 53.04           C  
ATOM   1574  CD1 LEU A 191     166.423 198.283 184.709  1.00 53.04           C  
ATOM   1575  CD2 LEU A 191     164.389 199.703 185.332  1.00 53.04           C  
ATOM   1576  C   LEU A 191     166.569 197.314 188.198  1.00 53.04           C  
ATOM   1577  O   LEU A 191     167.662 197.807 187.931  1.00 53.04           O  
ATOM   1578  N   VAL A 192     165.993 197.453 189.403  1.00 47.31           N  
ATOM   1579  CA  VAL A 192     166.662 198.191 190.424  1.00 47.31           C  
ATOM   1580  CB  VAL A 192     165.862 198.308 191.687  1.00 47.31           C  
ATOM   1581  CG1 VAL A 192     166.732 198.997 192.753  1.00 47.31           C  
ATOM   1582  CG2 VAL A 192     164.560 199.063 191.369  1.00 47.31           C  
ATOM   1583  C   VAL A 192     167.933 197.477 190.758  1.00 47.31           C  
ATOM   1584  O   VAL A 192     168.951 198.123 191.002  1.00 47.31           O  
ATOM   1585  N   LEU A 193     167.923 196.125 190.790  1.00209.87           N  
ATOM   1586  CA  LEU A 193     169.147 195.455 191.137  1.00209.87           C  
ATOM   1587  CB  LEU A 193     169.229 193.917 190.984  1.00209.87           C  
ATOM   1588  CG  LEU A 193     168.341 192.993 191.816  1.00209.87           C  
ATOM   1589  CD1 LEU A 193     168.463 193.267 193.319  1.00209.87           C  
ATOM   1590  CD2 LEU A 193     166.928 192.929 191.241  1.00209.87           C  
ATOM   1591  C   LEU A 193     170.149 195.791 190.099  1.00209.87           C  
ATOM   1592  O   LEU A 193     171.300 196.106 190.395  1.00209.87           O  
ATOM   1593  N   LEU A 194     169.710 195.708 188.836  1.00119.10           N  
ATOM   1594  CA  LEU A 194     170.611 195.841 187.741  1.00119.10           C  
ATOM   1595  CB  LEU A 194     169.914 195.551 186.398  1.00119.10           C  
ATOM   1596  CG  LEU A 194     170.857 195.409 185.190  1.00119.10           C  
ATOM   1597  CD1 LEU A 194     170.091 194.917 183.957  1.00119.10           C  
ATOM   1598  CD2 LEU A 194     171.613 196.709 184.896  1.00119.10           C  
ATOM   1599  C   LEU A 194     171.198 197.211 187.773  1.00119.10           C  
ATOM   1600  O   LEU A 194     172.393 197.397 187.552  1.00119.10           O  
ATOM   1601  N   SER A 195     170.360 198.208 188.090  1.00 85.06           N  
ATOM   1602  CA  SER A 195     170.775 199.573 188.168  1.00 85.06           C  
ATOM   1603  CB  SER A 195     169.594 200.489 188.518  1.00 85.06           C  
ATOM   1604  OG  SER A 195     170.059 201.799 188.793  1.00 85.06           O  
ATOM   1605  C   SER A 195     171.785 199.711 189.260  1.00 85.06           C  
ATOM   1606  O   SER A 195     172.637 200.593 189.196  1.00 85.06           O  
ATOM   1607  N   GLY A 196     171.678 198.894 190.326  1.00 36.75           N  
ATOM   1608  CA  GLY A 196     172.627 198.983 191.402  1.00 36.75           C  
ATOM   1609  C   GLY A 196     173.992 198.502 190.990  1.00 36.75           C  
ATOM   1610  O   GLY A 196     174.995 199.172 191.232  1.00 36.75           O  
ATOM   1611  N   MET A 197     174.064 197.310 190.364  1.00191.58           N  
ATOM   1612  CA  MET A 197     175.304 196.696 189.976  1.00191.58           C  
ATOM   1613  CB  MET A 197     175.265 195.155 189.837  1.00191.58           C  
ATOM   1614  CG  MET A 197     173.919 194.498 189.507  1.00191.58           C  
ATOM   1615  SD  MET A 197     173.368 194.481 187.782  1.00191.58           S  
ATOM   1616  CE  MET A 197     172.038 193.292 188.142  1.00191.58           C  
ATOM   1617  C   MET A 197     175.980 197.363 188.816  1.00191.58           C  
ATOM   1618  O   MET A 197     177.192 197.234 188.654  1.00191.58           O  
ATOM   1619  N   LEU A 198     175.232 198.097 187.975  1.00170.94           N  
ATOM   1620  CA  LEU A 198     175.812 198.650 186.782  1.00170.94           C  
ATOM   1621  CB  LEU A 198     174.850 199.493 185.933  1.00170.94           C  
ATOM   1622  CG  LEU A 198     173.819 198.639 185.187  1.00170.94           C  
ATOM   1623  CD1 LEU A 198     173.039 199.472 184.162  1.00170.94           C  
ATOM   1624  CD2 LEU A 198     174.481 197.399 184.565  1.00170.94           C  
ATOM   1625  C   LEU A 198     177.004 199.511 187.068  1.00170.94           C  
ATOM   1626  O   LEU A 198     177.982 199.462 186.324  1.00170.94           O  
ATOM   1627  N   GLY A 199     176.987 200.317 188.143  1.00 30.16           N  
ATOM   1628  CA  GLY A 199     178.091 201.206 188.374  1.00 30.16           C  
ATOM   1629  C   GLY A 199     179.363 200.423 188.520  1.00 30.16           C  
ATOM   1630  O   GLY A 199     180.408 200.849 188.031  1.00 30.16           O  
ATOM   1631  N   THR A 200     179.321 199.277 189.228  1.00 36.29           N  
ATOM   1632  CA  THR A 200     180.488 198.461 189.437  1.00 36.29           C  
ATOM   1633  CB  THR A 200     180.260 197.349 190.420  1.00 36.29           C  
ATOM   1634  OG1 THR A 200     179.291 196.438 189.926  1.00 36.29           O  
ATOM   1635  CG2 THR A 200     179.783 197.963 191.747  1.00 36.29           C  
ATOM   1636  C   THR A 200     180.916 197.835 188.140  1.00 36.29           C  
ATOM   1637  O   THR A 200     182.106 197.663 187.881  1.00 36.29           O  
ATOM   1638  N   TYR A 201     179.934 197.477 187.298  1.00 79.38           N  
ATOM   1639  CA  TYR A 201     180.088 196.810 186.035  1.00 79.38           C  
ATOM   1640  CB  TYR A 201     178.694 196.505 185.450  1.00 79.38           C  
ATOM   1641  CG  TYR A 201     178.761 195.979 184.060  1.00 79.38           C  
ATOM   1642  CD1 TYR A 201     179.254 194.723 183.794  1.00 79.38           C  
ATOM   1643  CD2 TYR A 201     178.279 196.745 183.025  1.00 79.38           C  
ATOM   1644  CE1 TYR A 201     179.291 194.252 182.502  1.00 79.38           C  
ATOM   1645  CE2 TYR A 201     178.312 196.279 181.733  1.00 79.38           C  
ATOM   1646  CZ  TYR A 201     178.822 195.031 181.472  1.00 79.38           C  
ATOM   1647  OH  TYR A 201     178.857 194.551 180.146  1.00 79.38           O  
ATOM   1648  C   TYR A 201     180.877 197.657 185.078  1.00 79.38           C  
ATOM   1649  O   TYR A 201     181.679 197.145 184.300  1.00 79.38           O  
ATOM   1650  N   LEU A 202     180.671 198.984 185.111  1.00 54.54           N  
ATOM   1651  CA  LEU A 202     181.296 199.880 184.180  1.00 54.54           C  
ATOM   1652  CB  LEU A 202     180.838 201.334 184.376  1.00 54.54           C  
ATOM   1653  CG  LEU A 202     179.318 201.511 184.189  1.00 54.54           C  
ATOM   1654  CD1 LEU A 202     178.909 202.991 184.266  1.00 54.54           C  
ATOM   1655  CD2 LEU A 202     178.822 200.812 182.912  1.00 54.54           C  
ATOM   1656  C   LEU A 202     182.787 199.829 184.321  1.00 54.54           C  
ATOM   1657  O   LEU A 202     183.505 199.896 183.325  1.00 54.54           O  
ATOM   1658  N   ASN A 203     183.297 199.712 185.559  1.00 71.97           N  
ATOM   1659  CA  ASN A 203     184.718 199.729 185.760  1.00 71.97           C  
ATOM   1660  CB  ASN A 203     185.094 199.638 187.246  1.00 71.97           C  
ATOM   1661  CG  ASN A 203     186.559 200.015 187.385  1.00 71.97           C  
ATOM   1662  OD1 ASN A 203     187.309 200.029 186.410  1.00 71.97           O  
ATOM   1663  ND2 ASN A 203     186.981 200.330 188.637  1.00 71.97           N  
ATOM   1664  C   ASN A 203     185.350 198.563 185.056  1.00 71.97           C  
ATOM   1665  O   ASN A 203     186.342 198.730 184.348  1.00 71.97           O  
ATOM   1666  N   ILE A 204     184.781 197.352 185.211  1.00111.75           N  
ATOM   1667  CA  ILE A 204     185.361 196.177 184.627  1.00111.75           C  
ATOM   1668  CB  ILE A 204     184.655 194.909 185.043  1.00111.75           C  
ATOM   1669  CG1 ILE A 204     185.567 193.675 184.880  1.00111.75           C  
ATOM   1670  CG2 ILE A 204     183.316 194.820 184.294  1.00111.75           C  
ATOM   1671  CD1 ILE A 204     186.086 193.418 183.469  1.00111.75           C  
ATOM   1672  C   ILE A 204     185.307 196.332 183.139  1.00111.75           C  
ATOM   1673  O   ILE A 204     186.240 195.951 182.434  1.00111.75           O  
ATOM   1674  N   LEU A 205     184.207 196.906 182.613  1.00166.63           N  
ATOM   1675  CA  LEU A 205     184.118 197.089 181.194  1.00166.63           C  
ATOM   1676  CB  LEU A 205     182.807 197.707 180.687  1.00166.63           C  
ATOM   1677  CG  LEU A 205     181.622 196.735 180.704  1.00166.63           C  
ATOM   1678  CD1 LEU A 205     180.446 197.308 179.904  1.00166.63           C  
ATOM   1679  CD2 LEU A 205     182.037 195.337 180.222  1.00166.63           C  
ATOM   1680  C   LEU A 205     185.217 197.992 180.743  1.00166.63           C  
ATOM   1681  O   LEU A 205     185.757 197.808 179.655  1.00166.63           O  
ATOM   1682  N   ALA A 206     185.565 199.010 181.552  1.00 29.17           N  
ATOM   1683  CA  ALA A 206     186.595 199.924 181.149  1.00 29.17           C  
ATOM   1684  CB  ALA A 206     186.830 201.046 182.175  1.00 29.17           C  
ATOM   1685  C   ALA A 206     187.886 199.179 180.992  1.00 29.17           C  
ATOM   1686  O   ALA A 206     188.576 199.350 179.990  1.00 29.17           O  
ATOM   1687  N   LEU A 207     188.233 198.303 181.955  1.00138.52           N  
ATOM   1688  CA  LEU A 207     189.478 197.585 181.882  1.00138.52           C  
ATOM   1689  CB  LEU A 207     189.752 196.676 183.094  1.00138.52           C  
ATOM   1690  CG  LEU A 207     190.135 197.435 184.378  1.00138.52           C  
ATOM   1691  CD1 LEU A 207     191.473 198.172 184.204  1.00138.52           C  
ATOM   1692  CD2 LEU A 207     189.007 198.355 184.858  1.00138.52           C  
ATOM   1693  C   LEU A 207     189.459 196.710 180.672  1.00138.52           C  
ATOM   1694  O   LEU A 207     190.472 196.545 179.996  1.00138.52           O  
ATOM   1695  N   TRP A 208     188.291 196.121 180.377  1.00 80.52           N  
ATOM   1696  CA  TRP A 208     188.124 195.249 179.253  1.00 80.52           C  
ATOM   1697  CB  TRP A 208     186.680 194.709 179.211  1.00 80.52           C  
ATOM   1698  CG  TRP A 208     186.279 193.940 177.979  1.00 80.52           C  
ATOM   1699  CD2 TRP A 208     185.325 194.447 177.037  1.00 80.52           C  
ATOM   1700  CD1 TRP A 208     186.641 192.700 177.538  1.00 80.52           C  
ATOM   1701  NE1 TRP A 208     185.977 192.408 176.370  1.00 80.52           N  
ATOM   1702  CE2 TRP A 208     185.161 193.475 176.052  1.00 80.52           C  
ATOM   1703  CE3 TRP A 208     184.635 195.627 177.003  1.00 80.52           C  
ATOM   1704  CZ2 TRP A 208     184.302 193.671 175.009  1.00 80.52           C  
ATOM   1705  CZ3 TRP A 208     183.774 195.825 175.947  1.00 80.52           C  
ATOM   1706  CH2 TRP A 208     183.612 194.864 174.971  1.00 80.52           C  
ATOM   1707  C   TRP A 208     188.431 196.005 177.993  1.00 80.52           C  
ATOM   1708  O   TRP A 208     189.122 195.497 177.109  1.00 80.52           O  
ATOM   1709  N   MET A 209     187.928 197.246 177.868  1.00123.67           N  
ATOM   1710  CA  MET A 209     188.187 197.999 176.675  1.00123.67           C  
ATOM   1711  CB  MET A 209     187.400 199.312 176.579  1.00123.67           C  
ATOM   1712  CG  MET A 209     187.594 199.978 175.219  1.00123.67           C  
ATOM   1713  SD  MET A 209     186.385 201.270 174.833  1.00123.67           S  
ATOM   1714  CE  MET A 209     185.041 200.107 174.461  1.00123.67           C  
ATOM   1715  C   MET A 209     189.647 198.318 176.565  1.00123.67           C  
ATOM   1716  O   MET A 209     190.206 198.271 175.471  1.00123.67           O  
ATOM   1717  N   LEU A 210     190.315 198.641 177.691  1.00 87.76           N  
ATOM   1718  CA  LEU A 210     191.714 198.971 177.624  1.00 87.76           C  
ATOM   1719  CB  LEU A 210     192.352 199.341 178.977  1.00 87.76           C  
ATOM   1720  CG  LEU A 210     192.115 200.796 179.430  1.00 87.76           C  
ATOM   1721  CD1 LEU A 210     190.629 201.122 179.622  1.00 87.76           C  
ATOM   1722  CD2 LEU A 210     192.955 201.121 180.674  1.00 87.76           C  
ATOM   1723  C   LEU A 210     192.452 197.789 177.088  1.00 87.76           C  
ATOM   1724  O   LEU A 210     193.394 197.938 176.310  1.00 87.76           O  
ATOM   1725  N   PHE A 211     192.039 196.577 177.496  1.00 47.65           N  
ATOM   1726  CA  PHE A 211     192.666 195.364 177.056  1.00 47.65           C  
ATOM   1727  CB  PHE A 211     192.020 194.128 177.710  1.00 47.65           C  
ATOM   1728  CG  PHE A 211     192.591 192.895 177.102  1.00 47.65           C  
ATOM   1729  CD1 PHE A 211     193.854 192.463 177.434  1.00 47.65           C  
ATOM   1730  CD2 PHE A 211     191.844 192.159 176.213  1.00 47.65           C  
ATOM   1731  CE1 PHE A 211     194.369 191.318 176.871  1.00 47.65           C  
ATOM   1732  CE2 PHE A 211     192.353 191.015 175.648  1.00 47.65           C  
ATOM   1733  CZ  PHE A 211     193.620 190.593 175.975  1.00 47.65           C  
ATOM   1734  C   PHE A 211     192.525 195.243 175.569  1.00 47.65           C  
ATOM   1735  O   PHE A 211     193.484 194.926 174.866  1.00 47.65           O  
ATOM   1736  N   LEU A 212     191.316 195.519 175.040  1.00 51.64           N  
ATOM   1737  CA  LEU A 212     191.076 195.390 173.626  1.00 51.64           C  
ATOM   1738  CB  LEU A 212     189.640 195.794 173.241  1.00 51.64           C  
ATOM   1739  CG  LEU A 212     188.545 194.887 173.830  1.00 51.64           C  
ATOM   1740  CD1 LEU A 212     187.146 195.353 173.395  1.00 51.64           C  
ATOM   1741  CD2 LEU A 212     188.806 193.406 173.493  1.00 51.64           C  
ATOM   1742  C   LEU A 212     191.986 196.324 172.890  1.00 51.64           C  
ATOM   1743  O   LEU A 212     192.591 195.944 171.889  1.00 51.64           O  
ATOM   1744  N   LEU A 213     192.117 197.574 173.368  1.00 91.93           N  
ATOM   1745  CA  LEU A 213     192.926 198.533 172.670  1.00 91.93           C  
ATOM   1746  CB  LEU A 213     192.861 199.951 173.266  1.00 91.93           C  
ATOM   1747  CG  LEU A 213     191.581 200.722 172.890  1.00 91.93           C  
ATOM   1748  CD1 LEU A 213     190.312 199.980 173.327  1.00 91.93           C  
ATOM   1749  CD2 LEU A 213     191.631 202.167 173.412  1.00 91.93           C  
ATOM   1750  C   LEU A 213     194.361 198.109 172.631  1.00 91.93           C  
ATOM   1751  O   LEU A 213     195.000 198.180 171.583  1.00 91.93           O  
ATOM   1752  N   PHE A 214     194.910 197.637 173.764  1.00 41.61           N  
ATOM   1753  CA  PHE A 214     196.305 197.303 173.815  1.00 41.61           C  
ATOM   1754  CB  PHE A 214     196.758 196.918 175.236  1.00 41.61           C  
ATOM   1755  CG  PHE A 214     198.247 196.858 175.250  1.00 41.61           C  
ATOM   1756  CD1 PHE A 214     198.985 198.016 175.343  1.00 41.61           C  
ATOM   1757  CD2 PHE A 214     198.907 195.652 175.186  1.00 41.61           C  
ATOM   1758  CE1 PHE A 214     200.358 197.977 175.361  1.00 41.61           C  
ATOM   1759  CE2 PHE A 214     200.282 195.607 175.204  1.00 41.61           C  
ATOM   1760  CZ  PHE A 214     201.009 196.769 175.291  1.00 41.61           C  
ATOM   1761  C   PHE A 214     196.591 196.149 172.902  1.00 41.61           C  
ATOM   1762  O   PHE A 214     197.553 196.176 172.136  1.00 41.61           O  
ATOM   1763  N   ALA A 215     195.746 195.101 172.957  1.00 28.98           N  
ATOM   1764  CA  ALA A 215     195.954 193.913 172.177  1.00 28.98           C  
ATOM   1765  CB  ALA A 215     194.902 192.828 172.460  1.00 28.98           C  
ATOM   1766  C   ALA A 215     195.879 194.242 170.719  1.00 28.98           C  
ATOM   1767  O   ALA A 215     196.654 193.722 169.919  1.00 28.98           O  
ATOM   1768  N   SER A 216     194.927 195.107 170.328  1.00 33.03           N  
ATOM   1769  CA  SER A 216     194.768 195.448 168.944  1.00 33.03           C  
ATOM   1770  CB  SER A 216     193.532 196.323 168.689  1.00 33.03           C  
ATOM   1771  OG  SER A 216     192.356 195.600 169.025  1.00 33.03           O  
ATOM   1772  C   SER A 216     195.971 196.208 168.478  1.00 33.03           C  
ATOM   1773  O   SER A 216     196.367 196.100 167.319  1.00 33.03           O  
ATOM   1774  N   TRP A 217     196.570 197.018 169.371  1.00 42.44           N  
ATOM   1775  CA  TRP A 217     197.712 197.812 169.016  1.00 42.44           C  
ATOM   1776  CB  TRP A 217     198.129 198.770 170.146  1.00 42.44           C  
ATOM   1777  CG  TRP A 217     199.244 199.718 169.782  1.00 42.44           C  
ATOM   1778  CD2 TRP A 217     199.773 200.706 170.680  1.00 42.44           C  
ATOM   1779  CD1 TRP A 217     199.931 199.851 168.611  1.00 42.44           C  
ATOM   1780  NE1 TRP A 217     200.859 200.860 168.724  1.00 42.44           N  
ATOM   1781  CE2 TRP A 217     200.772 201.395 169.992  1.00 42.44           C  
ATOM   1782  CE3 TRP A 217     199.453 201.013 171.970  1.00 42.44           C  
ATOM   1783  CZ2 TRP A 217     201.468 202.407 170.589  1.00 42.44           C  
ATOM   1784  CZ3 TRP A 217     200.157 202.033 172.570  1.00 42.44           C  
ATOM   1785  CH2 TRP A 217     201.145 202.716 171.892  1.00 42.44           C  
ATOM   1786  C   TRP A 217     198.872 196.912 168.719  1.00 42.44           C  
ATOM   1787  O   TRP A 217     199.584 197.107 167.735  1.00 42.44           O  
ATOM   1788  N   ILE A 218     199.089 195.889 169.569  1.00 30.86           N  
ATOM   1789  CA  ILE A 218     200.194 194.993 169.383  1.00 30.86           C  
ATOM   1790  CB  ILE A 218     200.272 193.936 170.446  1.00 30.86           C  
ATOM   1791  CG1 ILE A 218     200.496 194.570 171.827  1.00 30.86           C  
ATOM   1792  CG2 ILE A 218     201.367 192.936 170.044  1.00 30.86           C  
ATOM   1793  CD1 ILE A 218     200.303 193.588 172.982  1.00 30.86           C  
ATOM   1794  C   ILE A 218     200.013 194.288 168.078  1.00 30.86           C  
ATOM   1795  O   ILE A 218     200.953 194.153 167.297  1.00 30.86           O  
ATOM   1796  N   ALA A 219     198.780 193.829 167.801  1.00 29.78           N  
ATOM   1797  CA  ALA A 219     198.509 193.097 166.600  1.00 29.78           C  
ATOM   1798  CB  ALA A 219     197.041 192.646 166.507  1.00 29.78           C  
ATOM   1799  C   ALA A 219     198.791 193.967 165.415  1.00 29.78           C  
ATOM   1800  O   ALA A 219     199.357 193.516 164.421  1.00 29.78           O  
ATOM   1801  N   PHE A 220     198.403 195.251 165.496  1.00 52.13           N  
ATOM   1802  CA  PHE A 220     198.559 196.155 164.394  1.00 52.13           C  
ATOM   1803  CB  PHE A 220     197.941 197.533 164.689  1.00 52.13           C  
ATOM   1804  CG  PHE A 220     198.020 198.355 163.450  1.00 52.13           C  
ATOM   1805  CD1 PHE A 220     197.139 198.136 162.416  1.00 52.13           C  
ATOM   1806  CD2 PHE A 220     198.957 199.355 163.327  1.00 52.13           C  
ATOM   1807  CE1 PHE A 220     197.200 198.893 161.271  1.00 52.13           C  
ATOM   1808  CE2 PHE A 220     199.024 200.115 162.183  1.00 52.13           C  
ATOM   1809  CZ  PHE A 220     198.146 199.883 161.153  1.00 52.13           C  
ATOM   1810  C   PHE A 220     200.013 196.338 164.087  1.00 52.13           C  
ATOM   1811  O   PHE A 220     200.414 196.295 162.925  1.00 52.13           O  
ATOM   1812  N   VAL A 221     200.849 196.559 165.119  1.00 35.30           N  
ATOM   1813  CA  VAL A 221     202.246 196.784 164.885  1.00 35.30           C  
ATOM   1814  CB  VAL A 221     202.989 197.145 166.137  1.00 35.30           C  
ATOM   1815  CG1 VAL A 221     204.484 197.273 165.799  1.00 35.30           C  
ATOM   1816  CG2 VAL A 221     202.369 198.423 166.725  1.00 35.30           C  
ATOM   1817  C   VAL A 221     202.889 195.551 164.327  1.00 35.30           C  
ATOM   1818  O   VAL A 221     203.614 195.614 163.335  1.00 35.30           O  
ATOM   1819  N   MET A 222     202.609 194.382 164.935  1.00112.15           N  
ATOM   1820  CA  MET A 222     203.305 193.173 164.578  1.00112.15           C  
ATOM   1821  CB  MET A 222     202.864 191.964 165.415  1.00112.15           C  
ATOM   1822  CG  MET A 222     203.227 192.058 166.895  1.00112.15           C  
ATOM   1823  SD  MET A 222     202.697 190.621 167.873  1.00112.15           S  
ATOM   1824  CE  MET A 222     200.936 191.057 167.809  1.00112.15           C  
ATOM   1825  C   MET A 222     203.076 192.787 163.145  1.00112.15           C  
ATOM   1826  O   MET A 222     204.008 192.412 162.437  1.00112.15           O  
ATOM   1827  N   PHE A 223     201.810 192.836 162.712  1.00112.52           N  
ATOM   1828  CA  PHE A 223     201.298 192.430 161.430  1.00112.52           C  
ATOM   1829  CB  PHE A 223     199.826 191.991 161.489  1.00112.52           C  
ATOM   1830  CG  PHE A 223     199.797 190.731 162.286  1.00112.52           C  
ATOM   1831  CD1 PHE A 223     200.232 189.550 161.731  1.00112.52           C  
ATOM   1832  CD2 PHE A 223     199.329 190.724 163.581  1.00112.52           C  
ATOM   1833  CE1 PHE A 223     200.210 188.383 162.459  1.00112.52           C  
ATOM   1834  CE2 PHE A 223     199.304 189.560 164.312  1.00112.52           C  
ATOM   1835  CZ  PHE A 223     199.744 188.385 163.751  1.00112.52           C  
ATOM   1836  C   PHE A 223     201.435 193.434 160.318  1.00112.52           C  
ATOM   1837  O   PHE A 223     201.171 193.085 159.169  1.00112.52           O  
ATOM   1838  N   GLU A 224     201.810 194.696 160.607  1.00 76.35           N  
ATOM   1839  CA  GLU A 224     201.616 195.791 159.685  1.00 76.35           C  
ATOM   1840  CB  GLU A 224     202.334 197.074 160.139  1.00 76.35           C  
ATOM   1841  CG  GLU A 224     202.026 198.287 159.260  1.00 76.35           C  
ATOM   1842  CD  GLU A 224     202.767 199.485 159.837  1.00 76.35           C  
ATOM   1843  OE1 GLU A 224     203.393 199.329 160.919  1.00 76.35           O  
ATOM   1844  OE2 GLU A 224     202.714 200.573 159.204  1.00 76.35           O1-
ATOM   1845  C   GLU A 224     202.046 195.507 158.269  1.00 76.35           C  
ATOM   1846  O   GLU A 224     201.270 195.756 157.347  1.00 76.35           O  
ATOM   1847  N   ASP A 225     203.268 195.000 158.041  1.00 61.75           N  
ATOM   1848  CA  ASP A 225     203.763 194.732 156.714  1.00 61.75           C  
ATOM   1849  CB  ASP A 225     205.290 194.562 156.687  1.00 61.75           C  
ATOM   1850  CG  ASP A 225     205.911 195.917 156.992  1.00 61.75           C  
ATOM   1851  OD1 ASP A 225     205.147 196.918 157.046  1.00 61.75           O  
ATOM   1852  OD2 ASP A 225     207.156 195.971 157.173  1.00 61.75           O1-
ATOM   1853  C   ASP A 225     203.172 193.493 156.092  1.00 61.75           C  
ATOM   1854  O   ASP A 225     203.077 193.402 154.868  1.00 61.75           O  
ATOM   1855  N   THR A 226     202.771 192.505 156.915  1.00 52.55           N  
ATOM   1856  CA  THR A 226     202.421 191.194 156.436  1.00 52.55           C  
ATOM   1857  CB  THR A 226     202.286 190.190 157.542  1.00 52.55           C  
ATOM   1858  OG1 THR A 226     201.195 190.532 158.385  1.00 52.55           O  
ATOM   1859  CG2 THR A 226     203.592 190.184 158.355  1.00 52.55           C  
ATOM   1860  C   THR A 226     201.136 191.170 155.670  1.00 52.55           C  
ATOM   1861  O   THR A 226     200.427 192.166 155.536  1.00 52.55           O  
ATOM   1862  N   GLN A 227     200.834 189.970 155.128  1.00 84.84           N  
ATOM   1863  CA  GLN A 227     199.658 189.690 154.360  1.00 84.84           C  
ATOM   1864  CB  GLN A 227     199.579 188.217 153.927  1.00 84.84           C  
ATOM   1865  CG  GLN A 227     200.794 187.733 153.134  1.00 84.84           C  
ATOM   1866  CD  GLN A 227     200.806 188.431 151.786  1.00 84.84           C  
ATOM   1867  OE1 GLN A 227     199.936 189.245 151.480  1.00 84.84           O  
ATOM   1868  NE2 GLN A 227     201.828 188.101 150.952  1.00 84.84           N  
ATOM   1869  C   GLN A 227     198.499 189.924 155.271  1.00 84.84           C  
ATOM   1870  O   GLN A 227     197.444 190.394 154.851  1.00 84.84           O  
ATOM   1871  N   GLN A 228     198.669 189.572 156.557  1.00 48.93           N  
ATOM   1872  CA  GLN A 228     197.624 189.765 157.516  1.00 48.93           C  
ATOM   1873  CB  GLN A 228     198.039 189.303 158.924  1.00 48.93           C  
ATOM   1874  CG  GLN A 228     196.957 189.483 159.990  1.00 48.93           C  
ATOM   1875  CD  GLN A 228     195.903 188.402 159.800  1.00 48.93           C  
ATOM   1876  OE1 GLN A 228     196.038 187.523 158.951  1.00 48.93           O  
ATOM   1877  NE2 GLN A 228     194.820 188.468 160.620  1.00 48.93           N  
ATOM   1878  C   GLN A 228     197.342 191.233 157.584  1.00 48.93           C  
ATOM   1879  O   GLN A 228     196.189 191.658 157.597  1.00 48.93           O  
ATOM   1880  N   GLY A 229     198.405 192.055 157.629  1.00 27.72           N  
ATOM   1881  CA  GLY A 229     198.221 193.479 157.696  1.00 27.72           C  
ATOM   1882  C   GLY A 229     197.590 193.963 156.429  1.00 27.72           C  
ATOM   1883  O   GLY A 229     196.689 194.798 156.452  1.00 27.72           O  
ATOM   1884  N   LEU A 230     198.056 193.454 155.276  1.00 59.18           N  
ATOM   1885  CA  LEU A 230     197.559 193.950 154.028  1.00 59.18           C  
ATOM   1886  CB  LEU A 230     198.273 193.325 152.813  1.00 59.18           C  
ATOM   1887  CG  LEU A 230     199.771 193.674 152.732  1.00 59.18           C  
ATOM   1888  CD1 LEU A 230     200.425 193.028 151.496  1.00 59.18           C  
ATOM   1889  CD2 LEU A 230     199.997 195.193 152.793  1.00 59.18           C  
ATOM   1890  C   LEU A 230     196.101 193.639 153.894  1.00 59.18           C  
ATOM   1891  O   LEU A 230     195.323 194.476 153.439  1.00 59.18           O  
ATOM   1892  N   THR A 231     195.709 192.389 154.198  1.00157.45           N  
ATOM   1893  CA  THR A 231     194.341 191.983 154.039  1.00157.45           C  
ATOM   1894  CB  THR A 231     194.209 190.494 153.983  1.00157.45           C  
ATOM   1895  OG1 THR A 231     195.014 189.965 152.941  1.00157.45           O  
ATOM   1896  CG2 THR A 231     192.734 190.158 153.722  1.00157.45           C  
ATOM   1897  C   THR A 231     193.387 192.435 155.118  1.00157.45           C  
ATOM   1898  O   THR A 231     192.375 193.058 154.816  1.00157.45           O  
ATOM   1899  N   VAL A 232     193.608 192.000 156.383  1.00185.55           N  
ATOM   1900  CA  VAL A 232     192.715 192.291 157.488  1.00185.55           C  
ATOM   1901  CB  VAL A 232     192.554 191.117 158.412  1.00185.55           C  
ATOM   1902  CG1 VAL A 232     191.691 190.056 157.714  1.00185.55           C  
ATOM   1903  CG2 VAL A 232     193.950 190.583 158.755  1.00185.55           C  
ATOM   1904  C   VAL A 232     193.000 193.510 158.336  1.00185.55           C  
ATOM   1905  O   VAL A 232     192.128 194.339 158.583  1.00185.55           O  
ATOM   1906  N   PHE A 233     194.260 193.610 158.793  1.00226.09           N  
ATOM   1907  CA  PHE A 233     194.917 194.495 159.725  1.00226.09           C  
ATOM   1908  CB  PHE A 233     196.164 193.868 160.368  1.00226.09           C  
ATOM   1909  CG  PHE A 233     195.643 192.988 161.454  1.00226.09           C  
ATOM   1910  CD1 PHE A 233     194.650 192.072 161.197  1.00226.09           C  
ATOM   1911  CD2 PHE A 233     196.165 193.047 162.726  1.00226.09           C  
ATOM   1912  CE1 PHE A 233     194.162 191.253 162.188  1.00226.09           C  
ATOM   1913  CE2 PHE A 233     195.684 192.228 163.722  1.00226.09           C  
ATOM   1914  CZ  PHE A 233     194.678 191.330 163.458  1.00226.09           C  
ATOM   1915  C   PHE A 233     195.240 195.820 159.121  1.00226.09           C  
ATOM   1916  O   PHE A 233     196.208 196.470 159.508  1.00226.09           O  
ATOM   1917  N   THR A 234     194.537 196.165 158.040  1.00145.56           N  
ATOM   1918  CA  THR A 234     194.778 197.320 157.228  1.00145.56           C  
ATOM   1919  CB  THR A 234     193.704 197.468 156.195  1.00145.56           C  
ATOM   1920  OG1 THR A 234     193.954 198.607 155.394  1.00145.56           O  
ATOM   1921  CG2 THR A 234     192.343 197.581 156.893  1.00145.56           C  
ATOM   1922  C   THR A 234     194.854 198.586 158.036  1.00145.56           C  
ATOM   1923  O   THR A 234     195.606 199.489 157.665  1.00145.56           O  
ATOM   1924  N   SER A 235     194.066 198.735 159.118  1.00 90.27           N  
ATOM   1925  CA  SER A 235     194.168 199.949 159.872  1.00 90.27           C  
ATOM   1926  CB  SER A 235     193.040 200.944 159.548  1.00 90.27           C  
ATOM   1927  OG  SER A 235     193.182 202.117 160.331  1.00 90.27           O  
ATOM   1928  C   SER A 235     194.040 199.590 161.320  1.00 90.27           C  
ATOM   1929  O   SER A 235     193.709 198.456 161.663  1.00 90.27           O  
ATOM   1930  N   TYR A 236     194.344 200.555 162.212  1.00 53.60           N  
ATOM   1931  CA  TYR A 236     194.233 200.361 163.628  1.00 53.60           C  
ATOM   1932  CB  TYR A 236     194.731 201.591 164.408  1.00 53.60           C  
ATOM   1933  CG  TYR A 236     194.596 201.353 165.873  1.00 53.60           C  
ATOM   1934  CD1 TYR A 236     195.505 200.571 166.547  1.00 53.60           C  
ATOM   1935  CD2 TYR A 236     193.567 201.934 166.580  1.00 53.60           C  
ATOM   1936  CE1 TYR A 236     195.381 200.360 167.902  1.00 53.60           C  
ATOM   1937  CE2 TYR A 236     193.437 201.728 167.932  1.00 53.60           C  
ATOM   1938  CZ  TYR A 236     194.345 200.941 168.597  1.00 53.60           C  
ATOM   1939  OH  TYR A 236     194.216 200.728 169.986  1.00 53.60           O  
ATOM   1940  C   TYR A 236     192.784 200.147 163.937  1.00 53.60           C  
ATOM   1941  O   TYR A 236     192.427 199.278 164.728  1.00 53.60           O  
ATOM   1942  N   GLY A 237     191.894 200.940 163.311  1.00 23.01           N  
ATOM   1943  CA  GLY A 237     190.492 200.811 163.585  1.00 23.01           C  
ATOM   1944  C   GLY A 237     190.012 199.456 163.163  1.00 23.01           C  
ATOM   1945  O   GLY A 237     189.268 198.799 163.886  1.00 23.01           O  
ATOM   1946  N   ALA A 238     190.429 199.008 161.968  1.00 38.04           N  
ATOM   1947  CA  ALA A 238     190.010 197.740 161.434  1.00 38.04           C  
ATOM   1948  CB  ALA A 238     190.562 197.486 160.020  1.00 38.04           C  
ATOM   1949  C   ALA A 238     190.519 196.647 162.320  1.00 38.04           C  
ATOM   1950  O   ALA A 238     189.833 195.651 162.542  1.00 38.04           O  
ATOM   1951  N   THR A 239     191.756 196.790 162.830  1.00127.73           N  
ATOM   1952  CA  THR A 239     192.313 195.763 163.657  1.00127.73           C  
ATOM   1953  CB  THR A 239     193.778 195.946 163.946  1.00127.73           C  
ATOM   1954  OG1 THR A 239     194.331 194.731 164.419  1.00127.73           O  
ATOM   1955  CG2 THR A 239     193.970 197.030 165.008  1.00127.73           C  
ATOM   1956  C   THR A 239     191.536 195.675 164.940  1.00127.73           C  
ATOM   1957  O   THR A 239     191.278 194.579 165.434  1.00127.73           O  
ATOM   1958  N   LEU A 240     191.125 196.826 165.517  1.00155.97           N  
ATOM   1959  CA  LEU A 240     190.368 196.814 166.743  1.00155.97           C  
ATOM   1960  CB  LEU A 240     190.040 198.214 167.294  1.00155.97           C  
ATOM   1961  CG  LEU A 240     191.156 198.835 168.149  1.00155.97           C  
ATOM   1962  CD1 LEU A 240     191.231 198.151 169.524  1.00155.97           C  
ATOM   1963  CD2 LEU A 240     192.508 198.805 167.423  1.00155.97           C  
ATOM   1964  C   LEU A 240     189.064 196.116 166.528  1.00155.97           C  
ATOM   1965  O   LEU A 240     188.603 195.369 167.387  1.00155.97           O  
ATOM   1966  N   TYR A 241     188.435 196.357 165.368  1.00 74.07           N  
ATOM   1967  CA  TYR A 241     187.164 195.787 165.032  1.00 74.07           C  
ATOM   1968  CB  TYR A 241     186.686 196.318 163.664  1.00 74.07           C  
ATOM   1969  CG  TYR A 241     185.416 195.673 163.223  1.00 74.07           C  
ATOM   1970  CD1 TYR A 241     184.215 195.970 163.827  1.00 74.07           C  
ATOM   1971  CD2 TYR A 241     185.426 194.793 162.164  1.00 74.07           C  
ATOM   1972  CE1 TYR A 241     183.052 195.377 163.395  1.00 74.07           C  
ATOM   1973  CE2 TYR A 241     184.266 194.198 161.729  1.00 74.07           C  
ATOM   1974  CZ  TYR A 241     183.075 194.488 162.346  1.00 74.07           C  
ATOM   1975  OH  TYR A 241     181.882 193.880 161.901  1.00 74.07           O  
ATOM   1976  C   TYR A 241     187.291 194.294 164.970  1.00 74.07           C  
ATOM   1977  O   TYR A 241     186.463 193.570 165.523  1.00 74.07           O  
ATOM   1978  N   GLN A 242     188.346 193.795 164.302  1.00 42.88           N  
ATOM   1979  CA  GLN A 242     188.563 192.385 164.147  1.00 42.88           C  
ATOM   1980  CB  GLN A 242     189.760 192.065 163.232  1.00 42.88           C  
ATOM   1981  CG  GLN A 242     189.570 192.514 161.781  1.00 42.88           C  
ATOM   1982  CD  GLN A 242     188.519 191.616 161.141  1.00 42.88           C  
ATOM   1983  OE1 GLN A 242     187.959 190.735 161.790  1.00 42.88           O  
ATOM   1984  NE2 GLN A 242     188.243 191.846 159.829  1.00 42.88           N  
ATOM   1985  C   GLN A 242     188.852 191.766 165.481  1.00 42.88           C  
ATOM   1986  O   GLN A 242     188.378 190.672 165.779  1.00 42.88           O  
ATOM   1987  N   MET A 243     189.656 192.449 166.318  1.00 47.91           N  
ATOM   1988  CA  MET A 243     190.039 191.945 167.610  1.00 47.91           C  
ATOM   1989  CB  MET A 243     191.068 192.839 168.323  1.00 47.91           C  
ATOM   1990  CG  MET A 243     192.464 192.792 167.695  1.00 47.91           C  
ATOM   1991  SD  MET A 243     193.370 191.238 167.974  1.00 47.91           S  
ATOM   1992  CE  MET A 243     192.382 190.227 166.834  1.00 47.91           C  
ATOM   1993  C   MET A 243     188.835 191.840 168.494  1.00 47.91           C  
ATOM   1994  O   MET A 243     188.737 190.928 169.314  1.00 47.91           O  
ATOM   1995  N   PHE A 244     187.901 192.796 168.373  1.00 55.21           N  
ATOM   1996  CA  PHE A 244     186.701 192.800 169.160  1.00 55.21           C  
ATOM   1997  CB  PHE A 244     185.838 194.046 168.886  1.00 55.21           C  
ATOM   1998  CG  PHE A 244     184.512 193.874 169.542  1.00 55.21           C  
ATOM   1999  CD1 PHE A 244     184.377 193.952 170.908  1.00 55.21           C  
ATOM   2000  CD2 PHE A 244     183.391 193.659 168.774  1.00 55.21           C  
ATOM   2001  CE1 PHE A 244     183.143 193.797 171.496  1.00 55.21           C  
ATOM   2002  CE2 PHE A 244     182.155 193.505 169.356  1.00 55.21           C  
ATOM   2003  CZ  PHE A 244     182.030 193.573 170.721  1.00 55.21           C  
ATOM   2004  C   PHE A 244     185.898 191.580 168.833  1.00 55.21           C  
ATOM   2005  O   PHE A 244     185.383 190.908 169.725  1.00 55.21           O  
ATOM   2006  N   ILE A 245     185.772 191.265 167.533  1.00 46.93           N  
ATOM   2007  CA  ILE A 245     185.028 190.123 167.089  1.00 46.93           C  
ATOM   2008  CB  ILE A 245     184.940 190.036 165.592  1.00 46.93           C  
ATOM   2009  CG1 ILE A 245     184.224 191.275 165.032  1.00 46.93           C  
ATOM   2010  CG2 ILE A 245     184.244 188.715 165.226  1.00 46.93           C  
ATOM   2011  CD1 ILE A 245     184.339 191.413 163.515  1.00 46.93           C  
ATOM   2012  C   ILE A 245     185.702 188.878 167.583  1.00 46.93           C  
ATOM   2013  O   ILE A 245     185.043 187.926 167.990  1.00 46.93           O  
ATOM   2014  N   LEU A 246     187.044 188.847 167.552  1.00123.28           N  
ATOM   2015  CA  LEU A 246     187.803 187.688 167.940  1.00123.28           C  
ATOM   2016  CB  LEU A 246     189.295 187.821 167.566  1.00123.28           C  
ATOM   2017  CG  LEU A 246     190.148 186.546 167.751  1.00123.28           C  
ATOM   2018  CD1 LEU A 246     191.496 186.692 167.040  1.00123.28           C  
ATOM   2019  CD2 LEU A 246     190.363 186.194 169.228  1.00123.28           C  
ATOM   2020  C   LEU A 246     187.618 187.417 169.410  1.00123.28           C  
ATOM   2021  O   LEU A 246     187.704 186.275 169.858  1.00123.28           O  
ATOM   2022  N   PHE A 247     187.357 188.465 170.212  1.00 57.01           N  
ATOM   2023  CA  PHE A 247     187.166 188.285 171.624  1.00 57.01           C  
ATOM   2024  CB  PHE A 247     186.821 189.606 172.339  1.00 57.01           C  
ATOM   2025  CG  PHE A 247     186.667 189.341 173.800  1.00 57.01           C  
ATOM   2026  CD1 PHE A 247     187.773 189.267 174.616  1.00 57.01           C  
ATOM   2027  CD2 PHE A 247     185.419 189.178 174.355  1.00 57.01           C  
ATOM   2028  CE1 PHE A 247     187.636 189.027 175.963  1.00 57.01           C  
ATOM   2029  CE2 PHE A 247     185.276 188.937 175.702  1.00 57.01           C  
ATOM   2030  CZ  PHE A 247     186.385 188.861 176.508  1.00 57.01           C  
ATOM   2031  C   PHE A 247     186.019 187.332 171.813  1.00 57.01           C  
ATOM   2032  O   PHE A 247     186.063 186.463 172.683  1.00 57.01           O  
ATOM   2033  N   THR A 248     184.950 187.487 171.007  1.00 70.44           N  
ATOM   2034  CA  THR A 248     183.790 186.637 171.060  1.00 70.44           C  
ATOM   2035  CB  THR A 248     182.581 187.163 170.335  1.00 70.44           C  
ATOM   2036  OG1 THR A 248     182.780 187.160 168.933  1.00 70.44           O  
ATOM   2037  CG2 THR A 248     182.312 188.594 170.830  1.00 70.44           C  
ATOM   2038  C   THR A 248     184.120 185.278 170.511  1.00 70.44           C  
ATOM   2039  O   THR A 248     183.370 184.329 170.726  1.00 70.44           O  
ATOM   2040  N   THR A 249     185.226 185.193 169.742  1.00 78.74           N  
ATOM   2041  CA  THR A 249     185.771 184.042 169.062  1.00 78.74           C  
ATOM   2042  CB  THR A 249     186.002 182.817 169.914  1.00 78.74           C  
ATOM   2043  OG1 THR A 249     184.779 182.224 170.322  1.00 78.74           O  
ATOM   2044  CG2 THR A 249     186.834 183.224 171.142  1.00 78.74           C  
ATOM   2045  C   THR A 249     184.893 183.652 167.915  1.00 78.74           C  
ATOM   2046  O   THR A 249     185.016 182.555 167.376  1.00 78.74           O  
ATOM   2047  N   SER A 250     184.016 184.573 167.477  1.00 98.91           N  
ATOM   2048  CA  SER A 250     183.105 184.303 166.405  1.00 98.91           C  
ATOM   2049  CB  SER A 250     181.993 185.361 166.280  1.00 98.91           C  
ATOM   2050  OG  SER A 250     182.541 186.619 165.916  1.00 98.91           O  
ATOM   2051  C   SER A 250     183.808 184.219 165.082  1.00 98.91           C  
ATOM   2052  O   SER A 250     183.352 183.494 164.198  1.00 98.91           O  
ATOM   2053  N   ASN A 251     184.922 184.960 164.893  1.00102.58           N  
ATOM   2054  CA  ASN A 251     185.565 184.954 163.604  1.00102.58           C  
ATOM   2055  CB  ASN A 251     185.956 186.365 163.126  1.00102.58           C  
ATOM   2056  CG  ASN A 251     186.994 186.936 164.086  1.00102.58           C  
ATOM   2057  OD1 ASN A 251     187.234 186.393 165.163  1.00102.58           O  
ATOM   2058  ND2 ASN A 251     187.621 188.075 163.688  1.00102.58           N  
ATOM   2059  C   ASN A 251     186.824 184.145 163.639  1.00102.58           C  
ATOM   2060  O   ASN A 251     187.711 184.340 162.809  1.00102.58           O  
ATOM   2061  N   ASN A 252     186.935 183.190 164.575  1.00 92.79           N  
ATOM   2062  CA  ASN A 252     188.114 182.375 164.617  1.00 92.79           C  
ATOM   2063  CB  ASN A 252     188.465 181.943 166.055  1.00 92.79           C  
ATOM   2064  CG  ASN A 252     189.845 181.301 166.092  1.00 92.79           C  
ATOM   2065  OD1 ASN A 252     190.847 181.971 166.338  1.00 92.79           O  
ATOM   2066  ND2 ASN A 252     189.898 179.962 165.862  1.00 92.79           N  
ATOM   2067  C   ASN A 252     187.816 181.151 163.811  1.00 92.79           C  
ATOM   2068  O   ASN A 252     186.658 180.736 163.788  1.00 92.79           O  
ATOM   2069  N   PRO A 253     188.743 180.522 163.118  1.00 98.96           N  
ATOM   2070  CA  PRO A 253     190.107 180.953 162.889  1.00 98.96           C  
ATOM   2071  CD  PRO A 253     188.605 179.085 162.953  1.00 98.96           C  
ATOM   2072  CB  PRO A 253     190.920 179.678 162.667  1.00 98.96           C  
ATOM   2073  CG  PRO A 253     189.880 178.638 162.227  1.00 98.96           C  
ATOM   2074  C   PRO A 253     190.212 181.875 161.709  1.00 98.96           C  
ATOM   2075  O   PRO A 253     191.317 182.310 161.392  1.00 98.96           O  
ATOM   2076  N   ASP A 254     189.082 182.203 161.066  1.00 72.49           N  
ATOM   2077  CA  ASP A 254     189.049 182.852 159.784  1.00 72.49           C  
ATOM   2078  CB  ASP A 254     187.610 183.199 159.375  1.00 72.49           C  
ATOM   2079  CG  ASP A 254     186.865 181.882 159.224  1.00 72.49           C  
ATOM   2080  OD1 ASP A 254     187.063 181.198 158.185  1.00 72.49           O  
ATOM   2081  OD2 ASP A 254     186.086 181.544 160.155  1.00 72.49           O1-
ATOM   2082  C   ASP A 254     189.838 184.127 159.767  1.00 72.49           C  
ATOM   2083  O   ASP A 254     190.509 184.418 158.780  1.00 72.49           O  
ATOM   2084  N   VAL A 255     189.794 184.922 160.846  1.00120.20           N  
ATOM   2085  CA  VAL A 255     190.429 186.207 160.838  1.00120.20           C  
ATOM   2086  CB  VAL A 255     190.200 186.966 162.116  1.00120.20           C  
ATOM   2087  CG1 VAL A 255     190.840 186.192 163.281  1.00120.20           C  
ATOM   2088  CG2 VAL A 255     190.748 188.392 161.940  1.00120.20           C  
ATOM   2089  C   VAL A 255     191.917 186.116 160.618  1.00120.20           C  
ATOM   2090  O   VAL A 255     192.471 186.942 159.899  1.00120.20           O  
ATOM   2091  N   TRP A 256     192.595 185.173 161.302  1.00149.20           N  
ATOM   2092  CA  TRP A 256     194.019 184.918 161.311  1.00149.20           C  
ATOM   2093  CB  TRP A 256     194.586 184.503 162.684  1.00149.20           C  
ATOM   2094  CG  TRP A 256     194.083 183.228 163.303  1.00149.20           C  
ATOM   2095  CD2 TRP A 256     194.787 181.979 163.241  1.00149.20           C  
ATOM   2096  CD1 TRP A 256     192.973 183.012 164.064  1.00149.20           C  
ATOM   2097  NE1 TRP A 256     192.939 181.702 164.478  1.00149.20           N  
ATOM   2098  CE2 TRP A 256     194.051 181.055 163.980  1.00149.20           C  
ATOM   2099  CE3 TRP A 256     195.958 181.635 162.627  1.00149.20           C  
ATOM   2100  CZ2 TRP A 256     194.475 179.765 164.117  1.00149.20           C  
ATOM   2101  CZ3 TRP A 256     196.377 180.330 162.758  1.00149.20           C  
ATOM   2102  CH2 TRP A 256     195.649 179.413 163.488  1.00149.20           C  
ATOM   2103  C   TRP A 256     194.567 184.036 160.226  1.00149.20           C  
ATOM   2104  O   TRP A 256     195.761 183.743 160.241  1.00149.20           O  
ATOM   2105  N   ILE A 257     193.730 183.496 159.322  1.00 61.52           N  
ATOM   2106  CA  ILE A 257     194.210 182.562 158.338  1.00 61.52           C  
ATOM   2107  CB  ILE A 257     193.130 182.124 157.390  1.00 61.52           C  
ATOM   2108  CG1 ILE A 257     192.021 181.388 158.160  1.00 61.52           C  
ATOM   2109  CG2 ILE A 257     193.777 181.274 156.284  1.00 61.52           C  
ATOM   2110  CD1 ILE A 257     190.757 181.151 157.337  1.00 61.52           C  
ATOM   2111  C   ILE A 257     195.320 183.167 157.527  1.00 61.52           C  
ATOM   2112  O   ILE A 257     196.291 182.469 157.241  1.00 61.52           O  
ATOM   2113  N   PRO A 258     195.256 184.408 157.128  1.00 76.15           N  
ATOM   2114  CA  PRO A 258     196.324 184.959 156.339  1.00 76.15           C  
ATOM   2115  CD  PRO A 258     193.994 185.094 156.906  1.00 76.15           C  
ATOM   2116  CB  PRO A 258     195.838 186.343 155.911  1.00 76.15           C  
ATOM   2117  CG  PRO A 258     194.305 186.187 155.867  1.00 76.15           C  
ATOM   2118  C   PRO A 258     197.631 184.956 157.068  1.00 76.15           C  
ATOM   2119  O   PRO A 258     198.672 184.894 156.415  1.00 76.15           O  
ATOM   2120  N   ALA A 259     197.610 185.090 158.406  1.00 41.25           N  
ATOM   2121  CA  ALA A 259     198.811 185.050 159.191  1.00 41.25           C  
ATOM   2122  CB  ALA A 259     198.568 185.428 160.662  1.00 41.25           C  
ATOM   2123  C   ALA A 259     199.407 183.674 159.175  1.00 41.25           C  
ATOM   2124  O   ALA A 259     200.611 183.508 158.985  1.00 41.25           O  
ATOM   2125  N   TYR A 260     198.562 182.642 159.348  1.00 51.98           N  
ATOM   2126  CA  TYR A 260     199.034 181.292 159.460  1.00 51.98           C  
ATOM   2127  CB  TYR A 260     197.911 180.280 159.745  1.00 51.98           C  
ATOM   2128  CG  TYR A 260     198.539 178.935 159.892  1.00 51.98           C  
ATOM   2129  CD1 TYR A 260     199.175 178.589 161.063  1.00 51.98           C  
ATOM   2130  CD2 TYR A 260     198.486 178.016 158.870  1.00 51.98           C  
ATOM   2131  CE1 TYR A 260     199.752 177.350 161.210  1.00 51.98           C  
ATOM   2132  CE2 TYR A 260     199.061 176.775 159.010  1.00 51.98           C  
ATOM   2133  CZ  TYR A 260     199.696 176.440 160.181  1.00 51.98           C  
ATOM   2134  OH  TYR A 260     200.286 175.167 160.326  1.00 51.98           O  
ATOM   2135  C   TYR A 260     199.694 180.903 158.180  1.00 51.98           C  
ATOM   2136  O   TYR A 260     200.731 180.242 158.186  1.00 51.98           O  
ATOM   2137  N   LYS A 261     199.107 181.301 157.038  1.00121.84           N  
ATOM   2138  CA  LYS A 261     199.692 180.928 155.788  1.00121.84           C  
ATOM   2139  CB  LYS A 261     198.897 181.429 154.568  1.00121.84           C  
ATOM   2140  CG  LYS A 261     197.682 180.562 154.229  1.00121.84           C  
ATOM   2141  CD  LYS A 261     196.595 180.553 155.303  1.00121.84           C  
ATOM   2142  CE  LYS A 261     196.902 179.621 156.477  1.00121.84           C  
ATOM   2143  NZ  LYS A 261     196.876 178.212 156.026  1.00121.84           N1+
ATOM   2144  C   LYS A 261     201.070 181.500 155.703  1.00121.84           C  
ATOM   2145  O   LYS A 261     202.005 180.810 155.298  1.00121.84           O  
ATOM   2146  N   SER A 262     201.242 182.778 156.085  1.00 38.62           N  
ATOM   2147  CA  SER A 262     202.544 183.372 156.001  1.00 38.62           C  
ATOM   2148  CB  SER A 262     202.549 184.867 156.364  1.00 38.62           C  
ATOM   2149  OG  SER A 262     201.803 185.603 155.405  1.00 38.62           O  
ATOM   2150  C   SER A 262     203.470 182.662 156.939  1.00 38.62           C  
ATOM   2151  O   SER A 262     204.520 182.179 156.520  1.00 38.62           O  
ATOM   2152  N   SER A 263     203.111 182.576 158.238  1.00 89.03           N  
ATOM   2153  CA  SER A 263     203.981 181.897 159.155  1.00 89.03           C  
ATOM   2154  CB  SER A 263     204.947 182.827 159.911  1.00 89.03           C  
ATOM   2155  OG  SER A 263     204.228 183.637 160.829  1.00 89.03           O  
ATOM   2156  C   SER A 263     203.147 181.206 160.191  1.00 89.03           C  
ATOM   2157  O   SER A 263     202.149 181.736 160.675  1.00 89.03           O  
ATOM   2158  N   ARG A 264     203.570 179.986 160.560  1.00121.86           N  
ATOM   2159  CA  ARG A 264     202.909 179.151 161.521  1.00121.86           C  
ATOM   2160  CB  ARG A 264     203.499 177.732 161.573  1.00121.86           C  
ATOM   2161  CG  ARG A 264     203.233 176.964 160.278  1.00121.86           C  
ATOM   2162  CD  ARG A 264     203.911 177.606 159.069  1.00121.86           C  
ATOM   2163  NE  ARG A 264     203.325 177.016 157.835  1.00121.86           N  
ATOM   2164  CZ  ARG A 264     203.312 177.757 156.688  1.00121.86           C  
ATOM   2165  NH1 ARG A 264     203.857 179.007 156.680  1.00121.86           N1+
ATOM   2166  NH2 ARG A 264     202.747 177.254 155.552  1.00121.86           N  
ATOM   2167  C   ARG A 264     203.016 179.761 162.884  1.00121.86           C  
ATOM   2168  O   ARG A 264     202.127 179.593 163.717  1.00121.86           O  
ATOM   2169  N   TRP A 265     204.110 180.499 163.138  1.00 69.14           N  
ATOM   2170  CA  TRP A 265     204.398 181.066 164.424  1.00 69.14           C  
ATOM   2171  CB  TRP A 265     205.720 181.844 164.469  1.00 69.14           C  
ATOM   2172  CG  TRP A 265     206.937 180.956 164.476  1.00 69.14           C  
ATOM   2173  CD2 TRP A 265     207.530 180.445 165.679  1.00 69.14           C  
ATOM   2174  CD1 TRP A 265     207.685 180.479 163.440  1.00 69.14           C  
ATOM   2175  NE1 TRP A 265     208.711 179.699 163.925  1.00 69.14           N  
ATOM   2176  CE2 TRP A 265     208.626 179.669 165.301  1.00 69.14           C  
ATOM   2177  CE3 TRP A 265     207.186 180.607 166.990  1.00 69.14           C  
ATOM   2178  CZ2 TRP A 265     209.398 179.042 166.236  1.00 69.14           C  
ATOM   2179  CZ3 TRP A 265     207.967 179.973 167.932  1.00 69.14           C  
ATOM   2180  CH2 TRP A 265     209.053 179.207 167.560  1.00 69.14           C  
ATOM   2181  C   TRP A 265     203.316 182.007 164.843  1.00 69.14           C  
ATOM   2182  O   TRP A 265     203.066 182.165 166.035  1.00 69.14           O  
ATOM   2183  N   SER A 266     202.647 182.655 163.878  1.00 92.10           N  
ATOM   2184  CA  SER A 266     201.647 183.643 164.161  1.00 92.10           C  
ATOM   2185  CB  SER A 266     200.884 184.071 162.901  1.00 92.10           C  
ATOM   2186  OG  SER A 266     201.796 184.460 161.889  1.00 92.10           O  
ATOM   2187  C   SER A 266     200.610 183.048 165.059  1.00 92.10           C  
ATOM   2188  O   SER A 266     200.017 183.743 165.884  1.00 92.10           O  
ATOM   2189  N   SER A 267     200.378 181.733 164.932  1.00 85.97           N  
ATOM   2190  CA  SER A 267     199.353 181.073 165.679  1.00 85.97           C  
ATOM   2191  CB  SER A 267     199.326 179.561 165.417  1.00 85.97           C  
ATOM   2192  OG  SER A 267     199.119 179.320 164.035  1.00 85.97           O  
ATOM   2193  C   SER A 267     199.624 181.255 167.134  1.00 85.97           C  
ATOM   2194  O   SER A 267     198.702 181.293 167.945  1.00 85.97           O  
ATOM   2195  N   VAL A 268     200.905 181.385 167.509  1.00101.27           N  
ATOM   2196  CA  VAL A 268     201.213 181.507 168.901  1.00101.27           C  
ATOM   2197  CB  VAL A 268     202.690 181.576 169.171  1.00101.27           C  
ATOM   2198  CG1 VAL A 268     203.248 182.922 168.684  1.00101.27           C  
ATOM   2199  CG2 VAL A 268     202.917 181.316 170.663  1.00101.27           C  
ATOM   2200  C   VAL A 268     200.557 182.747 169.431  1.00101.27           C  
ATOM   2201  O   VAL A 268     200.030 182.743 170.541  1.00101.27           O  
ATOM   2202  N   PHE A 269     200.583 183.852 168.656  1.00 57.36           N  
ATOM   2203  CA  PHE A 269     200.012 185.097 169.085  1.00 57.36           C  
ATOM   2204  CB  PHE A 269     200.327 186.249 168.113  1.00 57.36           C  
ATOM   2205  CG  PHE A 269     199.695 187.493 168.631  1.00 57.36           C  
ATOM   2206  CD1 PHE A 269     200.252 188.176 169.690  1.00 57.36           C  
ATOM   2207  CD2 PHE A 269     198.553 187.989 168.047  1.00 57.36           C  
ATOM   2208  CE1 PHE A 269     199.670 189.326 170.164  1.00 57.36           C  
ATOM   2209  CE2 PHE A 269     197.966 189.141 168.517  1.00 57.36           C  
ATOM   2210  CZ  PHE A 269     198.525 189.812 169.578  1.00 57.36           C  
ATOM   2211  C   PHE A 269     198.519 184.988 169.206  1.00 57.36           C  
ATOM   2212  O   PHE A 269     197.947 185.383 170.218  1.00 57.36           O  
ATOM   2213  N   PHE A 270     197.856 184.431 168.177  1.00 63.28           N  
ATOM   2214  CA  PHE A 270     196.422 184.349 168.164  1.00 63.28           C  
ATOM   2215  CB  PHE A 270     195.858 183.836 166.827  1.00 63.28           C  
ATOM   2216  CG  PHE A 270     196.116 184.920 165.837  1.00 63.28           C  
ATOM   2217  CD1 PHE A 270     195.311 186.037 165.806  1.00 63.28           C  
ATOM   2218  CD2 PHE A 270     197.160 184.827 164.944  1.00 63.28           C  
ATOM   2219  CE1 PHE A 270     195.541 187.046 164.899  1.00 63.28           C  
ATOM   2220  CE2 PHE A 270     197.394 185.834 164.034  1.00 63.28           C  
ATOM   2221  CZ  PHE A 270     196.587 186.946 164.012  1.00 63.28           C  
ATOM   2222  C   PHE A 270     195.961 183.459 169.269  1.00 63.28           C  
ATOM   2223  O   PHE A 270     194.953 183.733 169.916  1.00 63.28           O  
ATOM   2224  N   VAL A 271     196.688 182.353 169.494  1.00 49.22           N  
ATOM   2225  CA  VAL A 271     196.369 181.416 170.531  1.00 49.22           C  
ATOM   2226  CB  VAL A 271     197.361 180.296 170.569  1.00 49.22           C  
ATOM   2227  CG1 VAL A 271     197.157 179.518 171.869  1.00 49.22           C  
ATOM   2228  CG2 VAL A 271     197.194 179.443 169.300  1.00 49.22           C  
ATOM   2229  C   VAL A 271     196.440 182.101 171.857  1.00 49.22           C  
ATOM   2230  O   VAL A 271     195.545 181.959 172.688  1.00 49.22           O  
ATOM   2231  N   LEU A 272     197.512 182.876 172.083  1.00125.56           N  
ATOM   2232  CA  LEU A 272     197.711 183.518 173.347  1.00125.56           C  
ATOM   2233  CB  LEU A 272     199.040 184.289 173.381  1.00125.56           C  
ATOM   2234  CG  LEU A 272     199.374 184.895 174.751  1.00125.56           C  
ATOM   2235  CD1 LEU A 272     199.579 183.785 175.793  1.00125.56           C  
ATOM   2236  CD2 LEU A 272     200.570 185.855 174.658  1.00125.56           C  
ATOM   2237  C   LEU A 272     196.600 184.497 173.570  1.00125.56           C  
ATOM   2238  O   LEU A 272     196.030 184.569 174.655  1.00125.56           O  
ATOM   2239  N   TYR A 273     196.241 185.265 172.526  1.00 50.83           N  
ATOM   2240  CA  TYR A 273     195.239 186.284 172.645  1.00 50.83           C  
ATOM   2241  CB  TYR A 273     195.068 187.057 171.325  1.00 50.83           C  
ATOM   2242  CG  TYR A 273     193.999 188.086 171.470  1.00 50.83           C  
ATOM   2243  CD1 TYR A 273     194.246 189.279 172.109  1.00 50.83           C  
ATOM   2244  CD2 TYR A 273     192.748 187.862 170.942  1.00 50.83           C  
ATOM   2245  CE1 TYR A 273     193.256 190.226 172.231  1.00 50.83           C  
ATOM   2246  CE2 TYR A 273     191.754 188.804 171.060  1.00 50.83           C  
ATOM   2247  CZ  TYR A 273     192.008 189.989 171.707  1.00 50.83           C  
ATOM   2248  OH  TYR A 273     190.990 190.958 171.830  1.00 50.83           O  
ATOM   2249  C   TYR A 273     193.923 185.664 172.995  1.00 50.83           C  
ATOM   2250  O   TYR A 273     193.222 186.141 173.887  1.00 50.83           O  
ATOM   2251  N   VAL A 274     193.553 184.577 172.298  1.00 98.50           N  
ATOM   2252  CA  VAL A 274     192.286 183.952 172.523  1.00 98.50           C  
ATOM   2253  CB  VAL A 274     191.966 182.891 171.504  1.00 98.50           C  
ATOM   2254  CG1 VAL A 274     192.833 181.650 171.764  1.00 98.50           C  
ATOM   2255  CG2 VAL A 274     190.454 182.632 171.533  1.00 98.50           C  
ATOM   2256  C   VAL A 274     192.235 183.345 173.893  1.00 98.50           C  
ATOM   2257  O   VAL A 274     191.219 183.448 174.578  1.00 98.50           O  
ATOM   2258  N   LEU A 275     193.333 182.702 174.340  1.00101.32           N  
ATOM   2259  CA  LEU A 275     193.289 182.027 175.605  1.00101.32           C  
ATOM   2260  CB  LEU A 275     194.594 181.261 175.916  1.00101.32           C  
ATOM   2261  CG  LEU A 275     194.537 180.268 177.107  1.00101.32           C  
ATOM   2262  CD1 LEU A 275     195.898 179.589 177.299  1.00101.32           C  
ATOM   2263  CD2 LEU A 275     194.031 180.888 178.419  1.00101.32           C  
ATOM   2264  C   LEU A 275     193.056 183.040 176.682  1.00101.32           C  
ATOM   2265  O   LEU A 275     192.195 182.847 177.536  1.00101.32           O  
ATOM   2266  N   ILE A 276     193.812 184.151 176.668  1.00 81.94           N  
ATOM   2267  CA  ILE A 276     193.648 185.122 177.712  1.00 81.94           C  
ATOM   2268  CB  ILE A 276     194.675 186.220 177.680  1.00 81.94           C  
ATOM   2269  CG1 ILE A 276     196.038 185.699 178.173  1.00 81.94           C  
ATOM   2270  CG2 ILE A 276     194.139 187.396 178.513  1.00 81.94           C  
ATOM   2271  CD1 ILE A 276     196.648 184.589 177.322  1.00 81.94           C  
ATOM   2272  C   ILE A 276     192.287 185.738 177.641  1.00 81.94           C  
ATOM   2273  O   ILE A 276     191.602 185.858 178.655  1.00 81.94           O  
ATOM   2274  N   GLY A 277     191.833 186.127 176.438  1.00 32.13           N  
ATOM   2275  CA  GLY A 277     190.578 186.814 176.366  1.00 32.13           C  
ATOM   2276  C   GLY A 277     189.458 185.940 176.844  1.00 32.13           C  
ATOM   2277  O   GLY A 277     188.598 186.387 177.602  1.00 32.13           O  
ATOM   2278  N   VAL A 278     189.410 184.681 176.372  1.00 67.70           N  
ATOM   2279  CA  VAL A 278     188.330 183.802 176.716  1.00 67.70           C  
ATOM   2280  CB  VAL A 278     188.319 182.565 175.865  1.00 67.70           C  
ATOM   2281  CG1 VAL A 278     187.140 181.680 176.299  1.00 67.70           C  
ATOM   2282  CG2 VAL A 278     188.276 182.993 174.388  1.00 67.70           C  
ATOM   2283  C   VAL A 278     188.376 183.352 178.148  1.00 67.70           C  
ATOM   2284  O   VAL A 278     187.401 183.503 178.878  1.00 67.70           O  
ATOM   2285  N   TYR A 279     189.499 182.733 178.566  1.00 82.50           N  
ATOM   2286  CA  TYR A 279     189.598 182.153 179.876  1.00 82.50           C  
ATOM   2287  CB  TYR A 279     190.721 181.111 179.943  1.00 82.50           C  
ATOM   2288  CG  TYR A 279     190.352 180.078 178.937  1.00 82.50           C  
ATOM   2289  CD1 TYR A 279     189.426 179.108 179.241  1.00 82.50           C  
ATOM   2290  CD2 TYR A 279     190.931 180.088 177.690  1.00 82.50           C  
ATOM   2291  CE1 TYR A 279     189.084 178.157 178.309  1.00 82.50           C  
ATOM   2292  CE2 TYR A 279     190.594 179.140 176.756  1.00 82.50           C  
ATOM   2293  CZ  TYR A 279     189.667 178.173 177.066  1.00 82.50           C  
ATOM   2294  OH  TYR A 279     189.317 177.198 176.108  1.00 82.50           O  
ATOM   2295  C   TYR A 279     189.835 183.131 180.982  1.00 82.50           C  
ATOM   2296  O   TYR A 279     189.088 183.163 181.957  1.00 82.50           O  
ATOM   2297  N   PHE A 280     190.903 183.944 180.863  1.00 66.02           N  
ATOM   2298  CA  PHE A 280     191.274 184.811 181.945  1.00 66.02           C  
ATOM   2299  CB  PHE A 280     192.684 185.403 181.781  1.00 66.02           C  
ATOM   2300  CG  PHE A 280     193.657 184.298 182.014  1.00 66.02           C  
ATOM   2301  CD1 PHE A 280     193.996 183.429 181.003  1.00 66.02           C  
ATOM   2302  CD2 PHE A 280     194.231 184.133 183.254  1.00 66.02           C  
ATOM   2303  CE1 PHE A 280     194.894 182.411 181.227  1.00 66.02           C  
ATOM   2304  CE2 PHE A 280     195.130 183.118 183.483  1.00 66.02           C  
ATOM   2305  CZ  PHE A 280     195.462 182.254 182.468  1.00 66.02           C  
ATOM   2306  C   PHE A 280     190.320 185.948 182.137  1.00 66.02           C  
ATOM   2307  O   PHE A 280     189.874 186.197 183.254  1.00 66.02           O  
ATOM   2308  N   VAL A 281     190.027 186.696 181.055  1.00 58.24           N  
ATOM   2309  CA  VAL A 281     189.209 187.880 181.109  1.00 58.24           C  
ATOM   2310  CB  VAL A 281     189.373 188.739 179.890  1.00 58.24           C  
ATOM   2311  CG1 VAL A 281     188.434 189.951 180.013  1.00 58.24           C  
ATOM   2312  CG2 VAL A 281     190.859 189.107 179.751  1.00 58.24           C  
ATOM   2313  C   VAL A 281     187.739 187.623 181.261  1.00 58.24           C  
ATOM   2314  O   VAL A 281     187.084 188.229 182.107  1.00 58.24           O  
ATOM   2315  N   THR A 282     187.181 186.706 180.448  1.00 40.64           N  
ATOM   2316  CA  THR A 282     185.760 186.495 180.419  1.00 40.64           C  
ATOM   2317  CB  THR A 282     185.355 185.432 179.441  1.00 40.64           C  
ATOM   2318  OG1 THR A 282     185.783 185.785 178.132  1.00 40.64           O  
ATOM   2319  CG2 THR A 282     183.824 185.287 179.476  1.00 40.64           C  
ATOM   2320  C   THR A 282     185.305 186.067 181.774  1.00 40.64           C  
ATOM   2321  O   THR A 282     184.293 186.547 182.283  1.00 40.64           O  
ATOM   2322  N   ASN A 283     186.066 185.158 182.399  1.00 35.93           N  
ATOM   2323  CA  ASN A 283     185.728 184.650 183.692  1.00 35.93           C  
ATOM   2324  CB  ASN A 283     186.711 183.578 184.190  1.00 35.93           C  
ATOM   2325  CG  ASN A 283     186.527 182.337 183.326  1.00 35.93           C  
ATOM   2326  OD1 ASN A 283     185.488 182.156 182.692  1.00 35.93           O  
ATOM   2327  ND2 ASN A 283     187.558 181.452 183.304  1.00 35.93           N  
ATOM   2328  C   ASN A 283     185.758 185.783 184.666  1.00 35.93           C  
ATOM   2329  O   ASN A 283     184.966 185.815 185.603  1.00 35.93           O  
ATOM   2330  N   LEU A 284     186.686 186.741 184.483  1.00154.22           N  
ATOM   2331  CA  LEU A 284     186.778 187.844 185.396  1.00154.22           C  
ATOM   2332  CB  LEU A 284     187.885 188.848 185.049  1.00154.22           C  
ATOM   2333  CG  LEU A 284     189.302 188.303 185.243  1.00154.22           C  
ATOM   2334  CD1 LEU A 284     190.350 189.364 184.888  1.00154.22           C  
ATOM   2335  CD2 LEU A 284     189.485 187.740 186.661  1.00154.22           C  
ATOM   2336  C   LEU A 284     185.509 188.630 185.356  1.00154.22           C  
ATOM   2337  O   LEU A 284     184.991 189.015 186.402  1.00154.22           O  
ATOM   2338  N   ILE A 285     184.969 188.909 184.152  1.00177.95           N  
ATOM   2339  CA  ILE A 285     183.752 189.664 184.162  1.00177.95           C  
ATOM   2340  CB  ILE A 285     183.233 190.249 182.866  1.00177.95           C  
ATOM   2341  CG1 ILE A 285     183.093 189.242 181.727  1.00177.95           C  
ATOM   2342  CG2 ILE A 285     184.129 191.437 182.501  1.00177.95           C  
ATOM   2343  CD1 ILE A 285     184.422 189.030 181.017  1.00177.95           C  
ATOM   2344  C   ILE A 285     182.663 188.890 184.833  1.00177.95           C  
ATOM   2345  O   ILE A 285     181.852 189.471 185.549  1.00177.95           O  
ATOM   2346  N   LEU A 286     182.601 187.562 184.623  1.00157.23           N  
ATOM   2347  CA  LEU A 286     181.584 186.780 185.271  1.00157.23           C  
ATOM   2348  CB  LEU A 286     181.672 185.268 184.981  1.00157.23           C  
ATOM   2349  CG  LEU A 286     181.094 184.816 183.630  1.00157.23           C  
ATOM   2350  CD1 LEU A 286     179.562 184.932 183.630  1.00157.23           C  
ATOM   2351  CD2 LEU A 286     181.747 185.545 182.450  1.00157.23           C  
ATOM   2352  C   LEU A 286     181.733 186.906 186.756  1.00157.23           C  
ATOM   2353  O   LEU A 286     180.745 187.062 187.472  1.00157.23           O  
ATOM   2354  N   ALA A 287     182.977 186.848 187.262  1.00 32.16           N  
ATOM   2355  CA  ALA A 287     183.195 186.880 188.681  1.00 32.16           C  
ATOM   2356  CB  ALA A 287     184.686 186.769 189.047  1.00 32.16           C  
ATOM   2357  C   ALA A 287     182.691 188.174 189.246  1.00 32.16           C  
ATOM   2358  O   ALA A 287     182.026 188.190 190.280  1.00 32.16           O  
ATOM   2359  N   VAL A 288     182.991 189.299 188.571  1.00 35.49           N  
ATOM   2360  CA  VAL A 288     182.606 190.595 189.051  1.00 35.49           C  
ATOM   2361  CB  VAL A 288     183.132 191.699 188.178  1.00 35.49           C  
ATOM   2362  CG1 VAL A 288     182.648 193.047 188.736  1.00 35.49           C  
ATOM   2363  CG2 VAL A 288     184.664 191.565 188.086  1.00 35.49           C  
ATOM   2364  C   VAL A 288     181.110 190.698 189.065  1.00 35.49           C  
ATOM   2365  O   VAL A 288     180.520 191.208 190.017  1.00 35.49           O  
ATOM   2366  N   VAL A 289     180.455 190.216 187.994  1.00 35.74           N  
ATOM   2367  CA  VAL A 289     179.026 190.301 187.895  1.00 35.74           C  
ATOM   2368  CB  VAL A 289     178.502 189.800 186.582  1.00 35.74           C  
ATOM   2369  CG1 VAL A 289     176.966 189.868 186.610  1.00 35.74           C  
ATOM   2370  CG2 VAL A 289     179.144 190.629 185.453  1.00 35.74           C  
ATOM   2371  C   VAL A 289     178.396 189.479 188.980  1.00 35.74           C  
ATOM   2372  O   VAL A 289     177.422 189.898 189.603  1.00 35.74           O  
ATOM   2373  N   TYR A 290     178.949 188.281 189.242  1.00 80.52           N  
ATOM   2374  CA  TYR A 290     178.373 187.388 190.208  1.00 80.52           C  
ATOM   2375  CB  TYR A 290     179.164 186.072 190.317  1.00 80.52           C  
ATOM   2376  CG  TYR A 290     178.363 185.072 191.084  1.00 80.52           C  
ATOM   2377  CD1 TYR A 290     178.115 185.219 192.431  1.00 80.52           C  
ATOM   2378  CD2 TYR A 290     177.879 183.957 190.442  1.00 80.52           C  
ATOM   2379  CE1 TYR A 290     177.381 184.277 193.117  1.00 80.52           C  
ATOM   2380  CE2 TYR A 290     177.147 183.013 191.121  1.00 80.52           C  
ATOM   2381  CZ  TYR A 290     176.895 183.173 192.461  1.00 80.52           C  
ATOM   2382  OH  TYR A 290     176.145 182.201 193.156  1.00 80.52           O  
ATOM   2383  C   TYR A 290     178.422 188.045 191.557  1.00 80.52           C  
ATOM   2384  O   TYR A 290     177.435 188.051 192.292  1.00 80.52           O  
ATOM   2385  N   ASP A 291     179.579 188.637 191.910  1.00 37.65           N  
ATOM   2386  CA  ASP A 291     179.745 189.222 193.212  1.00 37.65           C  
ATOM   2387  CB  ASP A 291     181.153 189.804 193.419  1.00 37.65           C  
ATOM   2388  CG  ASP A 291     181.253 190.320 194.848  1.00 37.65           C  
ATOM   2389  OD1 ASP A 291     180.317 190.051 195.648  1.00 37.65           O  
ATOM   2390  OD2 ASP A 291     182.271 190.995 195.158  1.00 37.65           O1-
ATOM   2391  C   ASP A 291     178.775 190.348 193.395  1.00 37.65           C  
ATOM   2392  O   ASP A 291     178.105 190.439 194.422  1.00 37.65           O  
ATOM   2393  N   SER A 292     178.662 191.229 192.384  1.00 86.46           N  
ATOM   2394  CA  SER A 292     177.821 192.390 192.484  1.00 86.46           C  
ATOM   2395  CB  SER A 292     177.862 193.257 191.216  1.00 86.46           C  
ATOM   2396  OG  SER A 292     179.193 193.659 190.940  1.00 86.46           O  
ATOM   2397  C   SER A 292     176.400 191.956 192.620  1.00 86.46           C  
ATOM   2398  O   SER A 292     175.634 192.539 193.386  1.00 86.46           O  
ATOM   2399  N   PHE A 293     176.006 190.921 191.857  1.00 76.54           N  
ATOM   2400  CA  PHE A 293     174.649 190.466 191.895  1.00 76.54           C  
ATOM   2401  CB  PHE A 293     174.356 189.329 190.902  1.00 76.54           C  
ATOM   2402  CG  PHE A 293     173.051 188.726 191.303  1.00 76.54           C  
ATOM   2403  CD1 PHE A 293     171.855 189.354 191.033  1.00 76.54           C  
ATOM   2404  CD2 PHE A 293     173.032 187.513 191.955  1.00 76.54           C  
ATOM   2405  CE1 PHE A 293     170.664 188.777 191.413  1.00 76.54           C  
ATOM   2406  CE2 PHE A 293     171.846 186.933 192.337  1.00 76.54           C  
ATOM   2407  CZ  PHE A 293     170.658 187.567 192.065  1.00 76.54           C  
ATOM   2408  C   PHE A 293     174.293 189.971 193.259  1.00 76.54           C  
ATOM   2409  O   PHE A 293     173.253 190.339 193.806  1.00 76.54           O  
ATOM   2410  N   LYS A 294     175.139 189.121 193.865  1.00127.48           N  
ATOM   2411  CA  LYS A 294     174.738 188.594 195.136  1.00127.48           C  
ATOM   2412  CB  LYS A 294     175.568 187.392 195.631  1.00127.48           C  
ATOM   2413  CG  LYS A 294     177.063 187.608 195.848  1.00127.48           C  
ATOM   2414  CD  LYS A 294     177.695 186.424 196.584  1.00127.48           C  
ATOM   2415  CE  LYS A 294     177.339 185.073 195.959  1.00127.48           C  
ATOM   2416  NZ  LYS A 294     177.967 183.974 196.725  1.00127.48           N1+
ATOM   2417  C   LYS A 294     174.687 189.679 196.166  1.00127.48           C  
ATOM   2418  O   LYS A 294     173.803 189.683 197.022  1.00127.48           O  
ATOM   2419  N   GLU A 295     175.623 190.642 196.108  1.00 28.04           N  
ATOM   2420  CA  GLU A 295     175.638 191.692 197.085  1.00 28.04           C  
ATOM   2421  CB  GLU A 295     176.798 192.680 196.875  1.00 28.04           C  
ATOM   2422  CG  GLU A 295     176.846 193.803 197.915  1.00 28.04           C  
ATOM   2423  CD  GLU A 295     178.034 194.695 197.589  1.00 28.04           C  
ATOM   2424  OE1 GLU A 295     178.472 194.688 196.407  1.00 28.04           O  
ATOM   2425  OE2 GLU A 295     178.519 195.398 198.515  1.00 28.04           O1-
ATOM   2426  C   GLU A 295     174.365 192.474 196.975  1.00 28.04           C  
ATOM   2427  O   GLU A 295     173.727 192.787 197.979  1.00 28.04           O  
ATOM   2428  N   GLN A 296     173.949 192.793 195.734  1.00 45.77           N  
ATOM   2429  CA  GLN A 296     172.776 193.591 195.523  1.00 45.77           C  
ATOM   2430  CB  GLN A 296     172.574 193.985 194.050  1.00 45.77           C  
ATOM   2431  CG  GLN A 296     173.682 194.907 193.535  1.00 45.77           C  
ATOM   2432  CD  GLN A 296     173.662 196.180 194.373  1.00 45.77           C  
ATOM   2433  OE1 GLN A 296     172.720 196.432 195.122  1.00 45.77           O  
ATOM   2434  NE2 GLN A 296     174.735 197.007 194.247  1.00 45.77           N  
ATOM   2435  C   GLN A 296     171.561 192.852 195.987  1.00 45.77           C  
ATOM   2436  O   GLN A 296     170.631 193.461 196.513  1.00 45.77           O  
ATOM   2437  N   LEU A 297     171.524 191.520 195.801  1.00115.57           N  
ATOM   2438  CA  LEU A 297     170.352 190.779 196.174  1.00115.57           C  
ATOM   2439  CB  LEU A 297     170.488 189.289 195.803  1.00115.57           C  
ATOM   2440  CG  LEU A 297     169.195 188.451 195.875  1.00115.57           C  
ATOM   2441  CD1 LEU A 297     169.478 186.999 195.478  1.00115.57           C  
ATOM   2442  CD2 LEU A 297     168.487 188.548 197.232  1.00115.57           C  
ATOM   2443  C   LEU A 297     170.166 190.924 197.657  1.00115.57           C  
ATOM   2444  O   LEU A 297     169.067 191.207 198.138  1.00115.57           O  
ATOM   2445  N   ALA A 298     171.257 190.767 198.428  1.00 32.98           N  
ATOM   2446  CA  ALA A 298     171.154 190.854 199.854  1.00 32.98           C  
ATOM   2447  CB  ALA A 298     172.491 190.588 200.566  1.00 32.98           C  
ATOM   2448  C   ALA A 298     170.718 192.240 200.222  1.00 32.98           C  
ATOM   2449  O   ALA A 298     169.872 192.431 201.096  1.00 32.98           O  
ATOM   2450  N   LYS A 299     171.282 193.246 199.531  1.00148.84           N  
ATOM   2451  CA  LYS A 299     171.024 194.627 199.825  1.00148.84           C  
ATOM   2452  CB  LYS A 299     171.720 195.573 198.831  1.00148.84           C  
ATOM   2453  CG  LYS A 299     173.246 195.480 198.786  1.00148.84           C  
ATOM   2454  CD  LYS A 299     173.940 195.931 200.069  1.00148.84           C  
ATOM   2455  CE  LYS A 299     175.465 195.894 199.970  1.00148.84           C  
ATOM   2456  NZ  LYS A 299     175.930 196.909 198.997  1.00148.84           N1+
ATOM   2457  C   LYS A 299     169.568 194.910 199.646  1.00148.84           C  
ATOM   2458  O   LYS A 299     168.956 195.589 200.468  1.00148.84           O  
ATOM   2459  N   GLN A 300     168.978 194.394 198.553  1.00114.29           N  
ATOM   2460  CA  GLN A 300     167.624 194.725 198.212  1.00114.29           C  
ATOM   2461  CB  GLN A 300     167.183 194.226 196.821  1.00114.29           C  
ATOM   2462  CG  GLN A 300     167.114 192.705 196.664  1.00114.29           C  
ATOM   2463  CD  GLN A 300     166.466 192.412 195.316  1.00114.29           C  
ATOM   2464  OE1 GLN A 300     166.434 191.267 194.863  1.00114.29           O  
ATOM   2465  NE2 GLN A 300     165.931 193.473 194.653  1.00114.29           N  
ATOM   2466  C   GLN A 300     166.645 194.201 199.205  1.00114.29           C  
ATOM   2467  O   GLN A 300     165.691 194.894 199.552  1.00114.29           O  
ATOM   2468  N   VAL A 301     166.865 192.975 199.709  1.00109.71           N  
ATOM   2469  CA  VAL A 301     165.901 192.382 200.588  1.00109.71           C  
ATOM   2470  CB  VAL A 301     166.315 191.024 201.078  1.00109.71           C  
ATOM   2471  CG1 VAL A 301     167.549 191.173 201.982  1.00109.71           C  
ATOM   2472  CG2 VAL A 301     165.108 190.365 201.765  1.00109.71           C  
ATOM   2473  C   VAL A 301     165.740 193.284 201.763  1.00109.71           C  
ATOM   2474  O   VAL A 301     164.633 193.462 202.268  1.00109.71           O  
ATOM   2475  N   SER A 302     166.840 193.916 202.204  1.00 96.25           N  
ATOM   2476  CA  SER A 302     166.793 194.741 203.376  1.00 96.25           C  
ATOM   2477  CB  SER A 302     168.125 195.449 203.674  1.00 96.25           C  
ATOM   2478  OG  SER A 302     169.119 194.503 204.031  1.00 96.25           O  
ATOM   2479  C   SER A 302     165.769 195.835 203.242  1.00 96.25           C  
ATOM   2480  O   SER A 302     164.987 196.057 204.164  1.00 96.25           O  
ATOM   2481  N   GLY A 303     165.730 196.551 202.101  1.00 43.68           N  
ATOM   2482  CA  GLY A 303     164.869 197.707 202.010  1.00 43.68           C  
ATOM   2483  C   GLY A 303     163.417 197.367 202.126  1.00 43.68           C  
ATOM   2484  O   GLY A 303     162.678 198.002 202.882  1.00 43.68           O  
ATOM   2485  N   MET A 304     162.965 196.348 201.384  1.00124.03           N  
ATOM   2486  CA  MET A 304     161.578 196.003 201.422  1.00124.03           C  
ATOM   2487  CB  MET A 304     161.251 194.813 200.511  1.00124.03           C  
ATOM   2488  CG  MET A 304     159.781 194.399 200.559  1.00124.03           C  
ATOM   2489  SD  MET A 304     159.443 192.799 199.774  1.00124.03           S  
ATOM   2490  CE  MET A 304     160.386 191.832 200.988  1.00124.03           C  
ATOM   2491  C   MET A 304     161.311 195.564 202.797  1.00124.03           C  
ATOM   2492  O   MET A 304     160.250 195.809 203.368  1.00124.03           O  
ATOM   2493  N   ASP A 305     162.322 194.891 203.348  1.00 85.94           N  
ATOM   2494  CA  ASP A 305     162.221 194.334 204.641  1.00 85.94           C  
ATOM   2495  CB  ASP A 305     163.468 193.543 205.078  1.00 85.94           C  
ATOM   2496  CG  ASP A 305     163.432 192.191 204.384  1.00 85.94           C  
ATOM   2497  OD1 ASP A 305     162.403 191.892 203.721  1.00 85.94           O  
ATOM   2498  OD2 ASP A 305     164.429 191.433 204.516  1.00 85.94           O1-
ATOM   2499  C   ASP A 305     161.973 195.381 205.666  1.00 85.94           C  
ATOM   2500  O   ASP A 305     161.193 195.164 206.589  1.00 85.94           O  
ATOM   2501  N   GLN A 306     162.620 196.548 205.545  1.00 52.90           N  
ATOM   2502  CA  GLN A 306     162.445 197.529 206.570  1.00 52.90           C  
ATOM   2503  CB  GLN A 306     163.284 198.789 206.294  1.00 52.90           C  
ATOM   2504  CG  GLN A 306     164.784 198.491 206.217  1.00 52.90           C  
ATOM   2505  CD  GLN A 306     165.519 199.793 205.933  1.00 52.90           C  
ATOM   2506  OE1 GLN A 306     165.010 200.880 206.203  1.00 52.90           O  
ATOM   2507  NE2 GLN A 306     166.752 199.679 205.369  1.00 52.90           N  
ATOM   2508  C   GLN A 306     161.005 197.923 206.614  1.00 52.90           C  
ATOM   2509  O   GLN A 306     160.402 197.984 207.685  1.00 52.90           O  
ATOM   2510  N   MET A 307     160.397 198.174 205.442  1.00 85.17           N  
ATOM   2511  CA  MET A 307     159.031 198.606 205.457  1.00 85.17           C  
ATOM   2512  CB  MET A 307     158.492 198.978 204.064  1.00 85.17           C  
ATOM   2513  CG  MET A 307     157.099 199.608 204.118  1.00 85.17           C  
ATOM   2514  SD  MET A 307     157.068 201.277 204.839  1.00 85.17           S  
ATOM   2515  CE  MET A 307     155.265 201.337 205.041  1.00 85.17           C  
ATOM   2516  C   MET A 307     158.166 197.513 205.997  1.00 85.17           C  
ATOM   2517  O   MET A 307     157.274 197.740 206.813  1.00 85.17           O  
ATOM   2518  N   LYS A 308     158.430 196.275 205.557  1.00165.56           N  
ATOM   2519  CA  LYS A 308     157.622 195.167 205.957  1.00165.56           C  
ATOM   2520  CB  LYS A 308     158.039 193.848 205.285  1.00165.56           C  
ATOM   2521  CG  LYS A 308     157.747 193.792 203.786  1.00165.56           C  
ATOM   2522  CD  LYS A 308     156.259 193.881 203.441  1.00165.56           C  
ATOM   2523  CE  LYS A 308     155.642 195.249 203.734  1.00165.56           C  
ATOM   2524  NZ  LYS A 308     154.237 195.279 203.270  1.00165.56           N1+
ATOM   2525  C   LYS A 308     157.749 194.956 207.436  1.00165.56           C  
ATOM   2526  O   LYS A 308     156.768 194.633 208.101  1.00165.56           O  
ATOM   2527  N   ARG A 309     158.962 195.141 207.993  1.00208.75           N  
ATOM   2528  CA  ARG A 309     159.216 194.878 209.387  1.00208.75           C  
ATOM   2529  CB  ARG A 309     160.674 195.193 209.772  1.00208.75           C  
ATOM   2530  CG  ARG A 309     161.079 194.965 211.237  1.00208.75           C  
ATOM   2531  CD  ARG A 309     161.286 193.506 211.665  1.00208.75           C  
ATOM   2532  NE  ARG A 309     160.115 193.067 212.479  1.00208.75           N  
ATOM   2533  CZ  ARG A 309     159.258 192.104 212.026  1.00208.75           C  
ATOM   2534  NH1 ARG A 309     159.429 191.590 210.775  1.00208.75           N1+
ATOM   2535  NH2 ARG A 309     158.242 191.649 212.818  1.00208.75           N  
ATOM   2536  C   ARG A 309     158.329 195.744 210.192  1.00208.75           C  
ATOM   2537  O   ARG A 309     157.704 195.282 211.145  1.00208.75           O  
ATOM   2538  N   ARG A 310     158.223 197.015 209.774  1.00132.39           N  
ATOM   2539  CA  ARG A 310     157.457 197.999 210.468  1.00132.39           C  
ATOM   2540  CB  ARG A 310     157.457 199.347 209.727  1.00132.39           C  
ATOM   2541  CG  ARG A 310     156.937 200.517 210.562  1.00132.39           C  
ATOM   2542  CD  ARG A 310     156.613 201.766 209.736  1.00132.39           C  
ATOM   2543  NE  ARG A 310     157.842 202.178 208.999  1.00132.39           N  
ATOM   2544  CZ  ARG A 310     158.761 202.990 209.598  1.00132.39           C  
ATOM   2545  NH1 ARG A 310     158.602 203.346 210.905  1.00132.39           N1+
ATOM   2546  NH2 ARG A 310     159.838 203.445 208.892  1.00132.39           N  
ATOM   2547  C   ARG A 310     156.045 197.516 210.516  1.00132.39           C  
ATOM   2548  O   ARG A 310     155.374 197.638 211.538  1.00132.39           O  
ATOM   2549  N   MET A 311     155.558 196.953 209.395  1.00113.06           N  
ATOM   2550  CA  MET A 311     154.213 196.455 209.339  1.00113.06           C  
ATOM   2551  CB  MET A 311     153.850 195.901 207.948  1.00113.06           C  
ATOM   2552  CG  MET A 311     152.426 195.349 207.848  1.00113.06           C  
ATOM   2553  SD  MET A 311     151.107 196.597 207.861  1.00113.06           S  
ATOM   2554  CE  MET A 311     151.472 197.231 206.201  1.00113.06           C  
ATOM   2555  C   MET A 311     154.086 195.317 210.307  1.00113.06           C  
ATOM   2556  O   MET A 311     153.084 195.191 211.010  1.00113.06           O  
ATOM   2557  N   LEU A 312     155.114 194.448 210.352  1.00 84.71           N  
ATOM   2558  CA  LEU A 312     155.106 193.285 211.190  1.00 84.71           C  
ATOM   2559  CB  LEU A 312     156.267 192.333 210.853  1.00 84.71           C  
ATOM   2560  CG  LEU A 312     156.145 191.786 209.410  1.00 84.71           C  
ATOM   2561  CD1 LEU A 312     157.281 190.806 209.063  1.00 84.71           C  
ATOM   2562  CD2 LEU A 312     154.744 191.191 209.162  1.00 84.71           C  
ATOM   2563  C   LEU A 312     155.137 193.670 212.638  1.00 84.71           C  
ATOM   2564  O   LEU A 312     154.475 193.047 213.466  1.00 84.71           O  
ATOM   2565  N   GLU A 313     155.916 194.697 213.012  1.00142.04           N  
ATOM   2566  CA  GLU A 313     155.877 195.051 214.398  1.00142.04           C  
ATOM   2567  CB  GLU A 313     156.904 196.080 214.886  1.00142.04           C  
ATOM   2568  CG  GLU A 313     158.279 195.477 215.144  1.00142.04           C  
ATOM   2569  CD  GLU A 313     159.131 195.818 213.945  1.00142.04           C  
ATOM   2570  OE1 GLU A 313     158.634 196.596 213.090  1.00142.04           O  
ATOM   2571  OE2 GLU A 313     160.289 195.331 213.870  1.00142.04           O1-
ATOM   2572  C   GLU A 313     154.534 195.612 214.714  1.00142.04           C  
ATOM   2573  O   GLU A 313     154.030 195.373 215.806  1.00142.04           O  
ATOM   2574  N   LYS A 314     153.916 196.367 213.781  1.00 47.96           N  
ATOM   2575  CA  LYS A 314     152.627 196.945 214.047  1.00 47.96           C  
ATOM   2576  CB  LYS A 314     152.039 197.740 212.867  1.00 47.96           C  
ATOM   2577  CG  LYS A 314     150.669 198.340 213.202  1.00 47.96           C  
ATOM   2578  CD  LYS A 314     150.164 199.377 212.198  1.00 47.96           C  
ATOM   2579  CE  LYS A 314     148.784 199.943 212.546  1.00 47.96           C  
ATOM   2580  NZ  LYS A 314     148.380 200.947 211.535  1.00 47.96           N1+
ATOM   2581  C   LYS A 314     151.694 195.822 214.320  1.00 47.96           C  
ATOM   2582  O   LYS A 314     150.871 195.875 215.233  1.00 47.96           O  
ATOM   2583  N   ALA A 315     151.819 194.753 213.530  1.00 65.72           N  
ATOM   2584  CA  ALA A 315     150.982 193.631 213.756  1.00 65.72           C  
ATOM   2585  CB  ALA A 315     151.289 192.462 212.807  1.00 65.72           C  
ATOM   2586  C   ALA A 315     151.301 193.158 215.139  1.00 65.72           C  
ATOM   2587  O   ALA A 315     150.414 192.769 215.896  1.00 65.72           O  
ATOM   2588  N   PHE A 316     152.597 193.203 215.506  1.00133.98           N  
ATOM   2589  CA  PHE A 316     153.043 192.704 216.772  1.00133.98           C  
ATOM   2590  CB  PHE A 316     154.569 192.707 216.937  1.00133.98           C  
ATOM   2591  CG  PHE A 316     154.791 191.827 218.114  1.00133.98           C  
ATOM   2592  CD1 PHE A 316     154.612 190.466 217.988  1.00133.98           C  
ATOM   2593  CD2 PHE A 316     155.163 192.340 219.333  1.00133.98           C  
ATOM   2594  CE1 PHE A 316     154.801 189.622 219.056  1.00133.98           C  
ATOM   2595  CE2 PHE A 316     155.358 191.503 220.406  1.00133.98           C  
ATOM   2596  CZ  PHE A 316     155.174 190.147 220.271  1.00133.98           C  
ATOM   2597  C   PHE A 316     152.419 193.491 217.889  1.00133.98           C  
ATOM   2598  O   PHE A 316     151.917 192.923 218.857  1.00133.98           O  
ATOM   2599  N   GLY A 317     152.413 194.829 217.779  1.00 33.61           N  
ATOM   2600  CA  GLY A 317     151.850 195.652 218.806  1.00 33.61           C  
ATOM   2601  C   GLY A 317     150.392 195.348 218.904  1.00 33.61           C  
ATOM   2602  O   GLY A 317     149.814 195.322 219.989  1.00 33.61           O  
ATOM   2603  N   LEU A 318     149.747 195.108 217.753  1.00 75.22           N  
ATOM   2604  CA  LEU A 318     148.340 194.880 217.776  1.00 75.22           C  
ATOM   2605  CB  LEU A 318     147.769 194.615 216.371  1.00 75.22           C  
ATOM   2606  CG  LEU A 318     146.237 194.476 216.332  1.00 75.22           C  
ATOM   2607  CD1 LEU A 318     145.554 195.794 216.729  1.00 75.22           C  
ATOM   2608  CD2 LEU A 318     145.760 193.946 214.970  1.00 75.22           C  
ATOM   2609  C   LEU A 318     148.071 193.681 218.637  1.00 75.22           C  
ATOM   2610  O   LEU A 318     147.207 193.744 219.498  1.00 75.22           O  
ATOM   2611  N   ILE A 319     148.794 192.555 218.467  1.00172.47           N  
ATOM   2612  CA  ILE A 319     148.465 191.368 219.221  1.00172.47           C  
ATOM   2613  CB  ILE A 319     149.040 190.114 218.633  1.00172.47           C  
ATOM   2614  CG1 ILE A 319     148.290 188.872 219.165  1.00172.47           C  
ATOM   2615  CG2 ILE A 319     150.555 190.113 218.898  1.00172.47           C  
ATOM   2616  CD1 ILE A 319     148.568 188.468 220.610  1.00172.47           C  
ATOM   2617  C   ILE A 319     148.825 191.399 220.685  1.00172.47           C  
ATOM   2618  O   ILE A 319     148.015 190.990 221.516  1.00172.47           O  
ATOM   2619  N   ASP A 320     150.034 191.863 221.063  1.00121.58           N  
ATOM   2620  CA  ASP A 320     150.420 191.704 222.444  1.00121.58           C  
ATOM   2621  CB  ASP A 320     151.854 192.188 222.740  1.00121.58           C  
ATOM   2622  CG  ASP A 320     151.960 193.669 222.421  1.00121.58           C  
ATOM   2623  OD1 ASP A 320     151.594 194.055 221.280  1.00121.58           O  
ATOM   2624  OD2 ASP A 320     152.422 194.434 223.310  1.00121.58           O1-
ATOM   2625  C   ASP A 320     149.467 192.423 223.345  1.00121.58           C  
ATOM   2626  O   ASP A 320     148.958 191.819 224.286  1.00121.58           O  
ATOM   2627  N   SER A 321     149.204 193.713 223.052  1.00261.71           N  
ATOM   2628  CA  SER A 321     148.323 194.605 223.764  1.00261.71           C  
ATOM   2629  CB  SER A 321     147.710 194.098 225.086  1.00261.71           C  
ATOM   2630  OG  SER A 321     146.771 193.064 224.836  1.00261.71           O  
ATOM   2631  C   SER A 321     149.149 195.791 224.118  1.00261.71           C  
ATOM   2632  O   SER A 321     150.334 195.845 223.794  1.00261.71           O  
ATOM   2633  N   ASP A 322     148.545 196.791 224.786  1.00228.61           N  
ATOM   2634  CA  ASP A 322     149.356 197.903 225.172  1.00228.61           C  
ATOM   2635  CB  ASP A 322     148.648 199.276 225.085  1.00228.61           C  
ATOM   2636  CG  ASP A 322     147.420 199.326 225.985  1.00228.61           C  
ATOM   2637  OD1 ASP A 322     146.905 198.239 226.362  1.00228.61           O  
ATOM   2638  OD2 ASP A 322     146.983 200.463 226.312  1.00228.61           O1-
ATOM   2639  C   ASP A 322     149.829 197.644 226.567  1.00228.61           C  
ATOM   2640  O   ASP A 322     149.127 197.878 227.550  1.00228.61           O  
ATOM   2641  N   LYS A 323     151.058 197.109 226.684  1.00311.85           N  
ATOM   2642  CA  LYS A 323     151.588 196.828 227.983  1.00311.85           C  
ATOM   2643  CB  LYS A 323     151.539 195.338 228.365  1.00311.85           C  
ATOM   2644  CG  LYS A 323     150.129 194.775 228.532  1.00311.85           C  
ATOM   2645  CD  LYS A 323     149.327 195.444 229.648  1.00311.85           C  
ATOM   2646  CE  LYS A 323     147.927 194.854 229.832  1.00311.85           C  
ATOM   2647  NZ  LYS A 323     147.128 195.053 228.602  1.00311.85           N1+
ATOM   2648  C   LYS A 323     153.031 197.185 227.954  1.00311.85           C  
ATOM   2649  O   LYS A 323     153.650 197.240 226.892  1.00311.85           O  
ATOM   2650  N   ASN A 324     153.600 197.467 229.139  1.00221.14           N  
ATOM   2651  CA  ASN A 324     155.003 197.717 229.187  1.00221.14           C  
ATOM   2652  CB  ASN A 324     155.395 198.961 230.009  1.00221.14           C  
ATOM   2653  CG  ASN A 324     154.946 198.775 231.452  1.00221.14           C  
ATOM   2654  OD1 ASN A 324     153.798 198.423 231.719  1.00221.14           O  
ATOM   2655  ND2 ASN A 324     155.880 199.011 232.411  1.00221.14           N  
ATOM   2656  C   ASN A 324     155.603 196.507 229.820  1.00221.14           C  
ATOM   2657  O   ASN A 324     155.212 196.102 230.914  1.00221.14           O  
ATOM   2658  N   GLY A 325     156.556 195.869 229.121  1.00100.33           N  
ATOM   2659  CA  GLY A 325     157.173 194.699 229.664  1.00100.33           C  
ATOM   2660  C   GLY A 325     158.233 194.295 228.701  1.00100.33           C  
ATOM   2661  O   GLY A 325     158.129 194.554 227.502  1.00100.33           O  
ATOM   2662  N   GLU A 326     159.293 193.646 229.208  1.00 96.79           N  
ATOM   2663  CA  GLU A 326     160.355 193.265 228.333  1.00 96.79           C  
ATOM   2664  CB  GLU A 326     161.560 192.665 229.076  1.00 96.79           C  
ATOM   2665  CG  GLU A 326     162.782 192.474 228.174  1.00 96.79           C  
ATOM   2666  CD  GLU A 326     163.929 191.958 229.030  1.00 96.79           C  
ATOM   2667  OE1 GLU A 326     163.663 191.536 230.188  1.00 96.79           O  
ATOM   2668  OE2 GLU A 326     165.088 191.981 228.537  1.00 96.79           O1-
ATOM   2669  C   GLU A 326     159.854 192.240 227.369  1.00 96.79           C  
ATOM   2670  O   GLU A 326     160.051 192.371 226.163  1.00 96.79           O  
ATOM   2671  N   ILE A 327     159.166 191.195 227.868  1.00114.63           N  
ATOM   2672  CA  ILE A 327     158.740 190.186 226.944  1.00114.63           C  
ATOM   2673  CB  ILE A 327     159.683 189.021 226.890  1.00114.63           C  
ATOM   2674  CG1 ILE A 327     159.767 188.330 228.262  1.00114.63           C  
ATOM   2675  CG2 ILE A 327     161.038 189.539 226.371  1.00114.63           C  
ATOM   2676  CD1 ILE A 327     160.504 186.993 228.227  1.00114.63           C  
ATOM   2677  C   ILE A 327     157.391 189.668 227.332  1.00114.63           C  
ATOM   2678  O   ILE A 327     157.060 189.562 228.512  1.00114.63           O  
ATOM   2679  N   ASP A 328     156.568 189.347 226.314  1.00245.81           N  
ATOM   2680  CA  ASP A 328     155.282 188.758 226.534  1.00245.81           C  
ATOM   2681  CB  ASP A 328     154.100 189.608 226.046  1.00245.81           C  
ATOM   2682  CG  ASP A 328     154.192 189.700 224.532  1.00245.81           C  
ATOM   2683  OD1 ASP A 328     155.327 189.884 224.016  1.00245.81           O  
ATOM   2684  OD2 ASP A 328     153.126 189.591 223.869  1.00245.81           O1-
ATOM   2685  C   ASP A 328     155.270 187.505 225.724  1.00245.81           C  
ATOM   2686  O   ASP A 328     155.944 187.421 224.698  1.00245.81           O  
ATOM   2687  N   LYS A 329     154.524 186.478 226.171  1.00145.12           N  
ATOM   2688  CA  LYS A 329     154.530 185.261 225.414  1.00145.12           C  
ATOM   2689  CB  LYS A 329     155.374 184.176 226.096  1.00145.12           C  
ATOM   2690  CG  LYS A 329     156.859 184.537 226.147  1.00145.12           C  
ATOM   2691  CD  LYS A 329     157.652 183.739 227.180  1.00145.12           C  
ATOM   2692  CE  LYS A 329     157.443 184.233 228.615  1.00145.12           C  
ATOM   2693  NZ  LYS A 329     157.949 185.620 228.758  1.00145.12           N1+
ATOM   2694  C   LYS A 329     153.131 184.751 225.329  1.00145.12           C  
ATOM   2695  O   LYS A 329     152.798 183.966 224.443  1.00145.12           O  
ATOM   2696  N   ASN A 330     152.264 185.211 226.247  1.00 73.51           N  
ATOM   2697  CA  ASN A 330     150.913 184.736 226.288  1.00 73.51           C  
ATOM   2698  CB  ASN A 330     150.101 185.378 227.426  1.00 73.51           C  
ATOM   2699  CG  ASN A 330     148.828 184.567 227.623  1.00 73.51           C  
ATOM   2700  OD1 ASN A 330     148.021 184.857 228.505  1.00 73.51           O  
ATOM   2701  ND2 ASN A 330     148.647 183.512 226.785  1.00 73.51           N  
ATOM   2702  C   ASN A 330     150.259 185.112 225.001  1.00 73.51           C  
ATOM   2703  O   ASN A 330     149.512 184.340 224.410  1.00 73.51           O  
ATOM   2704  N   GLN A 331     150.530 186.329 224.520  1.00 96.13           N  
ATOM   2705  CA  GLN A 331     149.927 186.789 223.309  1.00 96.13           C  
ATOM   2706  CB  GLN A 331     150.238 188.260 223.036  1.00 96.13           C  
ATOM   2707  CG  GLN A 331     149.455 189.161 223.983  1.00 96.13           C  
ATOM   2708  CD  GLN A 331     149.968 188.984 225.405  1.00 96.13           C  
ATOM   2709  OE1 GLN A 331     151.130 189.261 225.698  1.00 96.13           O  
ATOM   2710  NE2 GLN A 331     149.071 188.512 226.316  1.00 96.13           N  
ATOM   2711  C   GLN A 331     150.407 185.962 222.167  1.00 96.13           C  
ATOM   2712  O   GLN A 331     149.667 185.718 221.214  1.00 96.13           O  
ATOM   2713  N   CYS A 332     151.667 185.502 222.245  1.00107.50           N  
ATOM   2714  CA  CYS A 332     152.229 184.755 221.167  1.00107.50           C  
ATOM   2715  CB  CYS A 332     153.646 184.240 221.477  1.00107.50           C  
ATOM   2716  SG  CYS A 332     154.840 185.594 221.693  1.00107.50           S  
ATOM   2717  C   CYS A 332     151.354 183.572 220.957  1.00107.50           C  
ATOM   2718  O   CYS A 332     151.058 183.213 219.820  1.00107.50           O  
ATOM   2719  N   ILE A 333     150.892 182.944 222.052  1.00118.83           N  
ATOM   2720  CA  ILE A 333     150.118 181.762 221.851  1.00118.83           C  
ATOM   2721  CB  ILE A 333     149.767 180.973 223.084  1.00118.83           C  
ATOM   2722  CG1 ILE A 333     148.820 181.733 224.019  1.00118.83           C  
ATOM   2723  CG2 ILE A 333     151.086 180.555 223.747  1.00118.83           C  
ATOM   2724  CD1 ILE A 333     148.228 180.849 225.114  1.00118.83           C  
ATOM   2725  C   ILE A 333     148.866 182.140 221.140  1.00118.83           C  
ATOM   2726  O   ILE A 333     148.393 181.407 220.277  1.00118.83           O  
ATOM   2727  N   LYS A 334     148.285 183.301 221.484  1.00131.33           N  
ATOM   2728  CA  LYS A 334     147.058 183.682 220.853  1.00131.33           C  
ATOM   2729  CB  LYS A 334     146.537 185.040 221.350  1.00131.33           C  
ATOM   2730  CG  LYS A 334     146.081 185.033 222.810  1.00131.33           C  
ATOM   2731  CD  LYS A 334     144.866 184.140 223.078  1.00131.33           C  
ATOM   2732  CE  LYS A 334     144.502 184.032 224.562  1.00131.33           C  
ATOM   2733  NZ  LYS A 334     144.113 185.360 225.090  1.00131.33           N1+
ATOM   2734  C   LYS A 334     147.287 183.817 219.375  1.00131.33           C  
ATOM   2735  O   LYS A 334     146.473 183.352 218.580  1.00131.33           O  
ATOM   2736  N   LEU A 335     148.388 184.474 218.959  1.00115.24           N  
ATOM   2737  CA  LEU A 335     148.622 184.641 217.546  1.00115.24           C  
ATOM   2738  CB  LEU A 335     149.836 185.512 217.182  1.00115.24           C  
ATOM   2739  CG  LEU A 335     149.585 187.013 217.309  1.00115.24           C  
ATOM   2740  CD1 LEU A 335     150.773 187.842 216.800  1.00115.24           C  
ATOM   2741  CD2 LEU A 335     148.265 187.394 216.622  1.00115.24           C  
ATOM   2742  C   LEU A 335     148.920 183.354 216.879  1.00115.24           C  
ATOM   2743  O   LEU A 335     148.371 183.047 215.825  1.00115.24           O  
ATOM   2744  N   PHE A 336     149.808 182.562 217.492  1.00159.12           N  
ATOM   2745  CA  PHE A 336     150.174 181.329 216.886  1.00159.12           C  
ATOM   2746  CB  PHE A 336     151.428 180.676 217.529  1.00159.12           C  
ATOM   2747  CG  PHE A 336     151.147 179.685 218.600  1.00159.12           C  
ATOM   2748  CD1 PHE A 336     150.648 178.428 218.351  1.00159.12           C  
ATOM   2749  CD2 PHE A 336     151.452 180.031 219.897  1.00159.12           C  
ATOM   2750  CE1 PHE A 336     150.427 177.560 219.400  1.00159.12           C  
ATOM   2751  CE2 PHE A 336     151.234 179.176 220.947  1.00159.12           C  
ATOM   2752  CZ  PHE A 336     150.711 177.931 220.696  1.00159.12           C  
ATOM   2753  C   PHE A 336     148.927 180.526 216.836  1.00159.12           C  
ATOM   2754  O   PHE A 336     148.783 179.658 215.987  1.00159.12           O  
ATOM   2755  N   GLU A 337     147.994 180.780 217.768  1.00 71.67           N  
ATOM   2756  CA  GLU A 337     146.724 180.117 217.725  1.00 71.67           C  
ATOM   2757  CB  GLU A 337     145.897 180.416 218.988  1.00 71.67           C  
ATOM   2758  CG  GLU A 337     144.630 179.571 219.155  1.00 71.67           C  
ATOM   2759  CD  GLU A 337     144.028 179.924 220.513  1.00 71.67           C  
ATOM   2760  OE1 GLU A 337     144.798 179.926 221.512  1.00 71.67           O  
ATOM   2761  OE2 GLU A 337     142.801 180.208 220.571  1.00 71.67           O1-
ATOM   2762  C   GLU A 337     145.946 180.567 216.512  1.00 71.67           C  
ATOM   2763  O   GLU A 337     145.393 179.747 215.781  1.00 71.67           O  
ATOM   2764  N   GLN A 338     145.902 181.889 216.240  1.00 87.34           N  
ATOM   2765  CA  GLN A 338     145.137 182.391 215.128  1.00 87.34           C  
ATOM   2766  CB  GLN A 338     145.208 183.925 215.025  1.00 87.34           C  
ATOM   2767  CG  GLN A 338     144.477 184.642 216.163  1.00 87.34           C  
ATOM   2768  CD  GLN A 338     142.991 184.474 215.890  1.00 87.34           C  
ATOM   2769  OE1 GLN A 338     142.139 184.933 216.648  1.00 87.34           O  
ATOM   2770  NE2 GLN A 338     142.667 183.795 214.758  1.00 87.34           N  
ATOM   2771  C   GLN A 338     145.719 181.838 213.873  1.00 87.34           C  
ATOM   2772  O   GLN A 338     145.028 181.453 212.934  1.00 87.34           O  
ATOM   2773  N   LEU A 339     147.049 181.834 213.854  1.00224.28           N  
ATOM   2774  CA  LEU A 339     147.932 181.447 212.803  1.00224.28           C  
ATOM   2775  CB  LEU A 339     149.257 181.956 213.292  1.00224.28           C  
ATOM   2776  CG  LEU A 339     149.148 183.488 213.251  1.00224.28           C  
ATOM   2777  CD1 LEU A 339     150.302 184.195 213.946  1.00224.28           C  
ATOM   2778  CD2 LEU A 339     148.971 183.954 211.801  1.00224.28           C  
ATOM   2779  C   LEU A 339     147.895 179.981 212.538  1.00224.28           C  
ATOM   2780  O   LEU A 339     147.889 179.554 211.384  1.00224.28           O  
ATOM   2781  N   THR A 340     147.911 179.168 213.601  1.00148.34           N  
ATOM   2782  CA  THR A 340     147.891 177.752 213.432  1.00148.34           C  
ATOM   2783  CB  THR A 340     148.160 177.004 214.711  1.00148.34           C  
ATOM   2784  OG1 THR A 340     148.126 175.608 214.461  1.00148.34           O  
ATOM   2785  CG2 THR A 340     147.147 177.393 215.800  1.00148.34           C  
ATOM   2786  C   THR A 340     146.576 177.322 212.872  1.00148.34           C  
ATOM   2787  O   THR A 340     146.518 176.657 211.842  1.00148.34           O  
ATOM   2788  N   ASN A 341     145.476 177.697 213.547  1.00231.90           N  
ATOM   2789  CA  ASN A 341     144.126 177.402 213.149  1.00231.90           C  
ATOM   2790  CB  ASN A 341     143.774 177.923 211.741  1.00231.90           C  
ATOM   2791  CG  ASN A 341     142.268 177.776 211.547  1.00231.90           C  
ATOM   2792  OD1 ASN A 341     141.513 177.657 212.510  1.00231.90           O  
ATOM   2793  ND2 ASN A 341     141.820 177.769 210.263  1.00231.90           N  
ATOM   2794  C   ASN A 341     143.887 175.920 213.146  1.00231.90           C  
ATOM   2795  O   ASN A 341     142.753 175.478 212.963  1.00231.90           O  
ATOM   2796  N   TYR A 342     144.930 175.109 213.400  1.00315.41           N  
ATOM   2797  CA  TYR A 342     144.774 173.685 213.408  1.00315.41           C  
ATOM   2798  CB  TYR A 342     143.935 173.113 212.246  1.00315.41           C  
ATOM   2799  CG  TYR A 342     143.835 171.639 212.464  1.00315.41           C  
ATOM   2800  CD1 TYR A 342     142.946 171.143 213.391  1.00315.41           C  
ATOM   2801  CD2 TYR A 342     144.615 170.756 211.752  1.00315.41           C  
ATOM   2802  CE1 TYR A 342     142.835 169.791 213.615  1.00315.41           C  
ATOM   2803  CE2 TYR A 342     144.508 169.400 211.974  1.00315.41           C  
ATOM   2804  CZ  TYR A 342     143.619 168.916 212.904  1.00315.41           C  
ATOM   2805  OH  TYR A 342     143.507 167.530 213.133  1.00315.41           O  
ATOM   2806  C   TYR A 342     146.141 173.116 213.240  1.00315.41           C  
ATOM   2807  O   TYR A 342     146.873 173.497 212.327  1.00315.41           O  
ATOM   2808  N   ARG A 343     146.538 172.195 214.134  1.00322.24           N  
ATOM   2809  CA  ARG A 343     147.836 171.617 213.978  1.00322.24           C  
ATOM   2810  CB  ARG A 343     148.999 172.555 214.343  1.00322.24           C  
ATOM   2811  CG  ARG A 343     150.330 172.088 213.745  1.00322.24           C  
ATOM   2812  CD  ARG A 343     151.544 172.920 214.162  1.00322.24           C  
ATOM   2813  NE  ARG A 343     152.262 172.147 215.215  1.00322.24           N  
ATOM   2814  CZ  ARG A 343     153.151 171.180 214.848  1.00322.24           C  
ATOM   2815  NH1 ARG A 343     153.381 170.938 213.525  1.00322.24           N1+
ATOM   2816  NH2 ARG A 343     153.811 170.454 215.798  1.00322.24           N  
ATOM   2817  C   ARG A 343     147.897 170.442 214.893  1.00322.24           C  
ATOM   2818  O   ARG A 343     146.885 169.802 215.172  1.00322.24           O  
ATOM   2819  N   THR A 344     149.112 170.125 215.374  1.00223.38           N  
ATOM   2820  CA  THR A 344     149.281 169.014 216.258  1.00223.38           C  
ATOM   2821  CB  THR A 344     150.722 168.671 216.506  1.00223.38           C  
ATOM   2822  OG1 THR A 344     150.826 167.424 217.180  1.00223.38           O  
ATOM   2823  CG2 THR A 344     151.362 169.792 217.343  1.00223.38           C  
ATOM   2824  C   THR A 344     148.648 169.390 217.557  1.00223.38           C  
ATOM   2825  O   THR A 344     147.922 170.379 217.637  1.00223.38           O  
ATOM   2826  N   LEU A 345     148.907 168.589 218.608  1.00245.99           N  
ATOM   2827  CA  LEU A 345     148.322 168.774 219.903  1.00245.99           C  
ATOM   2828  CB  LEU A 345     148.971 167.809 220.927  1.00245.99           C  
ATOM   2829  CG  LEU A 345     148.479 167.853 222.387  1.00245.99           C  
ATOM   2830  CD1 LEU A 345     149.091 166.695 223.196  1.00245.99           C  
ATOM   2831  CD2 LEU A 345     148.803 169.195 223.058  1.00245.99           C  
ATOM   2832  C   LEU A 345     148.521 170.202 220.306  1.00245.99           C  
ATOM   2833  O   LEU A 345     149.639 170.715 220.366  1.00245.99           O  
ATOM   2834  N   PRO A 346     147.409 170.858 220.533  1.00102.71           N  
ATOM   2835  CA  PRO A 346     147.424 172.242 220.923  1.00102.71           C  
ATOM   2836  CD  PRO A 346     146.177 170.501 219.852  1.00102.71           C  
ATOM   2837  CB  PRO A 346     146.056 172.813 220.543  1.00102.71           C  
ATOM   2838  CG  PRO A 346     145.174 171.575 220.294  1.00102.71           C  
ATOM   2839  C   PRO A 346     147.741 172.382 222.371  1.00102.71           C  
ATOM   2840  O   PRO A 346     147.361 171.514 223.154  1.00102.71           O  
ATOM   2841  N   LYS A 347     148.408 173.481 222.760  1.00154.89           N  
ATOM   2842  CA  LYS A 347     148.747 173.636 224.138  1.00154.89           C  
ATOM   2843  CB  LYS A 347     150.210 174.067 224.349  1.00154.89           C  
ATOM   2844  CG  LYS A 347     151.198 172.955 223.986  1.00154.89           C  
ATOM   2845  CD  LYS A 347     152.646 173.418 223.811  1.00154.89           C  
ATOM   2846  CE  LYS A 347     153.013 173.737 222.359  1.00154.89           C  
ATOM   2847  NZ  LYS A 347     154.432 174.150 222.268  1.00154.89           N1+
ATOM   2848  C   LYS A 347     147.851 174.681 224.711  1.00154.89           C  
ATOM   2849  O   LYS A 347     147.654 175.747 224.129  1.00154.89           O  
ATOM   2850  N   ILE A 348     147.262 174.374 225.879  1.00105.69           N  
ATOM   2851  CA  ILE A 348     146.404 175.306 226.545  1.00105.69           C  
ATOM   2852  CB  ILE A 348     145.550 174.685 227.613  1.00105.69           C  
ATOM   2853  CG1 ILE A 348     144.598 173.644 227.003  1.00105.69           C  
ATOM   2854  CG2 ILE A 348     144.829 175.817 228.367  1.00105.69           C  
ATOM   2855  CD1 ILE A 348     145.311 172.415 226.439  1.00105.69           C  
ATOM   2856  C   ILE A 348     147.304 176.286 227.211  1.00105.69           C  
ATOM   2857  O   ILE A 348     148.360 175.913 227.719  1.00105.69           O  
ATOM   2858  N   SER A 349     146.923 177.580 227.186  1.00141.91           N  
ATOM   2859  CA  SER A 349     147.754 178.575 227.791  1.00141.91           C  
ATOM   2860  CB  SER A 349     147.131 179.984 227.795  1.00141.91           C  
ATOM   2861  OG  SER A 349     148.013 180.911 228.414  1.00141.91           O  
ATOM   2862  C   SER A 349     147.981 178.177 229.209  1.00141.91           C  
ATOM   2863  O   SER A 349     147.070 178.197 230.035  1.00141.91           O  
ATOM   2864  N   LYS A 350     149.233 177.778 229.498  1.00204.28           N  
ATOM   2865  CA  LYS A 350     149.623 177.391 230.816  1.00204.28           C  
ATOM   2866  CB  LYS A 350     149.096 176.006 231.219  1.00204.28           C  
ATOM   2867  CG  LYS A 350     149.672 174.876 230.358  1.00204.28           C  
ATOM   2868  CD  LYS A 350     149.491 173.483 230.963  1.00204.28           C  
ATOM   2869  CE  LYS A 350     150.500 173.170 232.070  1.00204.28           C  
ATOM   2870  NZ  LYS A 350     150.281 171.803 232.594  1.00204.28           N1+
ATOM   2871  C   LYS A 350     151.105 177.249 230.761  1.00204.28           C  
ATOM   2872  O   LYS A 350     151.734 176.813 231.723  1.00204.28           O  
ATOM   2873  N   GLU A 351     151.705 177.630 229.619  1.00286.65           N  
ATOM   2874  CA  GLU A 351     153.113 177.442 229.461  1.00286.65           C  
ATOM   2875  CB  GLU A 351     153.527 176.983 228.049  1.00286.65           C  
ATOM   2876  CG  GLU A 351     153.012 177.883 226.923  1.00286.65           C  
ATOM   2877  CD  GLU A 351     151.674 177.328 226.458  1.00286.65           C  
ATOM   2878  OE1 GLU A 351     151.412 176.124 226.723  1.00286.65           O  
ATOM   2879  OE2 GLU A 351     150.898 178.094 225.825  1.00286.65           O1-
ATOM   2880  C   GLU A 351     153.820 178.720 229.759  1.00286.65           C  
ATOM   2881  O   GLU A 351     153.411 179.801 229.338  1.00286.65           O  
ATOM   2882  N   GLU A 352     154.908 178.595 230.537  1.00238.63           N  
ATOM   2883  CA  GLU A 352     155.749 179.690 230.892  1.00238.63           C  
ATOM   2884  CB  GLU A 352     155.624 180.134 232.358  1.00238.63           C  
ATOM   2885  CG  GLU A 352     154.257 180.703 232.734  1.00238.63           C  
ATOM   2886  CD  GLU A 352     154.361 181.140 234.185  1.00238.63           C  
ATOM   2887  OE1 GLU A 352     155.324 181.895 234.494  1.00238.63           O  
ATOM   2888  OE2 GLU A 352     153.490 180.738 234.999  1.00238.63           O1-
ATOM   2889  C   GLU A 352     157.130 179.156 230.754  1.00238.63           C  
ATOM   2890  O   GLU A 352     157.328 177.984 230.431  1.00238.63           O  
ATOM   2891  N   PHE A 353     158.134 180.021 230.969  1.00291.84           N  
ATOM   2892  CA  PHE A 353     159.464 179.511 230.910  1.00291.84           C  
ATOM   2893  CB  PHE A 353     160.544 180.610 230.874  1.00291.84           C  
ATOM   2894  CG  PHE A 353     160.214 181.598 231.937  1.00291.84           C  
ATOM   2895  CD1 PHE A 353     159.284 182.577 231.679  1.00291.84           C  
ATOM   2896  CD2 PHE A 353     160.806 181.569 233.177  1.00291.84           C  
ATOM   2897  CE1 PHE A 353     158.954 183.506 232.631  1.00291.84           C  
ATOM   2898  CE2 PHE A 353     160.482 182.500 234.143  1.00291.84           C  
ATOM   2899  CZ  PHE A 353     159.552 183.471 233.865  1.00291.84           C  
ATOM   2900  C   PHE A 353     159.650 178.626 232.101  1.00291.84           C  
ATOM   2901  O   PHE A 353     159.662 179.068 233.249  1.00291.84           O  
ATOM   2902  N   GLY A 354     159.785 177.317 231.821  1.00125.60           N  
ATOM   2903  CA  GLY A 354     159.963 176.296 232.807  1.00125.60           C  
ATOM   2904  C   GLY A 354     160.063 175.031 232.021  1.00125.60           C  
ATOM   2905  O   GLY A 354     159.698 174.995 230.846  1.00125.60           O  
ATOM   2906  N   LEU A 355     160.557 173.943 232.635  1.00185.38           N  
ATOM   2907  CA  LEU A 355     160.669 172.777 231.819  1.00185.38           C  
ATOM   2908  CB  LEU A 355     162.135 172.331 231.676  1.00185.38           C  
ATOM   2909  CG  LEU A 355     163.069 173.370 231.021  1.00185.38           C  
ATOM   2910  CD1 LEU A 355     162.651 173.663 229.574  1.00185.38           C  
ATOM   2911  CD2 LEU A 355     163.208 174.641 231.879  1.00185.38           C  
ATOM   2912  C   LEU A 355     159.929 171.649 232.475  1.00185.38           C  
ATOM   2913  O   LEU A 355     160.534 170.647 232.848  1.00185.38           O  
ATOM   2914  N   ILE A 356     158.597 171.755 232.638  1.00202.59           N  
ATOM   2915  CA  ILE A 356     157.953 170.617 233.224  1.00202.59           C  
ATOM   2916  CB  ILE A 356     157.224 170.968 234.499  1.00202.59           C  
ATOM   2917  CG1 ILE A 356     156.228 172.136 234.337  1.00202.59           C  
ATOM   2918  CG2 ILE A 356     158.304 171.248 235.558  1.00202.59           C  
ATOM   2919  CD1 ILE A 356     154.928 171.809 233.611  1.00202.59           C  
ATOM   2920  C   ILE A 356     157.058 169.973 232.213  1.00202.59           C  
ATOM   2921  O   ILE A 356     155.951 169.534 232.516  1.00202.59           O  
ATOM   2922  N   PHE A 357     157.576 169.826 230.981  1.00296.48           N  
ATOM   2923  CA  PHE A 357     156.865 169.186 229.915  1.00296.48           C  
ATOM   2924  CB  PHE A 357     155.701 169.996 229.305  1.00296.48           C  
ATOM   2925  CG  PHE A 357     154.453 169.740 230.087  1.00296.48           C  
ATOM   2926  CD1 PHE A 357     153.753 168.569 229.883  1.00296.48           C  
ATOM   2927  CD2 PHE A 357     153.958 170.655 230.985  1.00296.48           C  
ATOM   2928  CE1 PHE A 357     152.599 168.287 230.579  1.00296.48           C  
ATOM   2929  CE2 PHE A 357     152.801 170.381 231.680  1.00296.48           C  
ATOM   2930  CZ  PHE A 357     152.120 169.203 231.484  1.00296.48           C  
ATOM   2931  C   PHE A 357     157.853 168.951 228.829  1.00296.48           C  
ATOM   2932  O   PHE A 357     159.023 169.309 228.957  1.00296.48           O  
ATOM   2933  N   ASP A 358     157.384 168.341 227.724  1.00196.93           N  
ATOM   2934  CA  ASP A 358     158.218 168.057 226.594  1.00196.93           C  
ATOM   2935  CB  ASP A 358     158.669 169.308 225.826  1.00196.93           C  
ATOM   2936  CG  ASP A 358     157.451 169.942 225.162  1.00196.93           C  
ATOM   2937  OD1 ASP A 358     156.362 169.306 225.163  1.00196.93           O  
ATOM   2938  OD2 ASP A 358     157.587 171.088 224.658  1.00196.93           O1-
ATOM   2939  C   ASP A 358     159.446 167.318 227.022  1.00196.93           C  
ATOM   2940  O   ASP A 358     159.627 166.964 228.187  1.00196.93           O  
ATOM   2941  N   GLU A 359     160.309 167.013 226.035  1.00269.87           N  
ATOM   2942  CA  GLU A 359     161.537 166.319 226.284  1.00269.87           C  
ATOM   2943  CB  GLU A 359     161.664 165.045 225.430  1.00269.87           C  
ATOM   2944  CG  GLU A 359     161.461 165.315 223.936  1.00269.87           C  
ATOM   2945  CD  GLU A 359     161.093 164.010 223.249  1.00269.87           C  
ATOM   2946  OE1 GLU A 359     161.263 162.931 223.880  1.00269.87           O  
ATOM   2947  OE2 GLU A 359     160.630 164.082 222.080  1.00269.87           O1-
ATOM   2948  C   GLU A 359     162.641 167.263 225.935  1.00269.87           C  
ATOM   2949  O   GLU A 359     162.568 167.975 224.932  1.00269.87           O  
ATOM   2950  N   LEU A 360     163.685 167.311 226.787  1.00267.99           N  
ATOM   2951  CA  LEU A 360     164.767 168.222 226.563  1.00267.99           C  
ATOM   2952  CB  LEU A 360     165.510 168.638 227.847  1.00267.99           C  
ATOM   2953  CG  LEU A 360     164.651 169.464 228.818  1.00267.99           C  
ATOM   2954  CD1 LEU A 360     164.273 170.824 228.209  1.00267.99           C  
ATOM   2955  CD2 LEU A 360     163.434 168.661 229.310  1.00267.99           C  
ATOM   2956  C   LEU A 360     165.782 167.589 225.678  1.00267.99           C  
ATOM   2957  O   LEU A 360     166.091 166.405 225.796  1.00267.99           O  
ATOM   2958  N   ASP A 361     166.308 168.397 224.741  1.00225.71           N  
ATOM   2959  CA  ASP A 361     167.350 167.998 223.847  1.00225.71           C  
ATOM   2960  CB  ASP A 361     166.821 167.447 222.512  1.00225.71           C  
ATOM   2961  CG  ASP A 361     167.940 166.665 221.841  1.00225.71           C  
ATOM   2962  OD1 ASP A 361     169.103 167.149 221.854  1.00225.71           O  
ATOM   2963  OD2 ASP A 361     167.642 165.556 221.321  1.00225.71           O1-
ATOM   2964  C   ASP A 361     168.082 169.271 223.575  1.00225.71           C  
ATOM   2965  O   ASP A 361     168.480 169.976 224.501  1.00225.71           O  
ATOM   2966  N   ASP A 362     168.280 169.602 222.286  1.00193.82           N  
ATOM   2967  CA  ASP A 362     168.900 170.854 221.980  1.00193.82           C  
ATOM   2968  CB  ASP A 362     169.495 170.930 220.563  1.00193.82           C  
ATOM   2969  CG  ASP A 362     170.372 172.175 220.472  1.00193.82           C  
ATOM   2970  OD1 ASP A 362     171.288 172.321 221.323  1.00193.82           O  
ATOM   2971  OD2 ASP A 362     170.138 172.994 219.543  1.00193.82           O1-
ATOM   2972  C   ASP A 362     167.818 171.884 222.089  1.00193.82           C  
ATOM   2973  O   ASP A 362     166.660 171.550 222.336  1.00193.82           O  
ATOM   2974  N   THR A 363     168.178 173.174 221.934  1.00 69.28           N  
ATOM   2975  CA  THR A 363     167.220 174.234 222.049  1.00 69.28           C  
ATOM   2976  CB  THR A 363     167.835 175.591 221.863  1.00 69.28           C  
ATOM   2977  OG1 THR A 363     168.859 175.799 222.824  1.00 69.28           O  
ATOM   2978  CG2 THR A 363     166.734 176.652 222.023  1.00 69.28           C  
ATOM   2979  C   THR A 363     166.179 174.065 220.985  1.00 69.28           C  
ATOM   2980  O   THR A 363     164.986 174.090 221.281  1.00 69.28           O  
ATOM   2981  N   ARG A 364     166.608 173.856 219.722  1.00308.58           N  
ATOM   2982  CA  ARG A 364     165.711 173.649 218.617  1.00308.58           C  
ATOM   2983  CB  ARG A 364     165.086 172.247 218.590  1.00308.58           C  
ATOM   2984  CG  ARG A 364     164.163 172.024 217.393  1.00308.58           C  
ATOM   2985  CD  ARG A 364     163.506 170.647 217.389  1.00308.58           C  
ATOM   2986  NE  ARG A 364     162.411 170.687 218.398  1.00308.58           N  
ATOM   2987  CZ  ARG A 364     162.179 169.603 219.194  1.00308.58           C  
ATOM   2988  NH1 ARG A 364     162.974 168.499 219.081  1.00308.58           N1+
ATOM   2989  NH2 ARG A 364     161.163 169.626 220.103  1.00308.58           N  
ATOM   2990  C   ARG A 364     164.590 174.646 218.624  1.00308.58           C  
ATOM   2991  O   ARG A 364     163.496 174.343 219.095  1.00308.58           O  
ATOM   2992  N   ASP A 365     164.834 175.873 218.120  1.00250.40           N  
ATOM   2993  CA  ASP A 365     163.799 176.871 218.057  1.00250.40           C  
ATOM   2994  CB  ASP A 365     164.310 178.245 217.573  1.00250.40           C  
ATOM   2995  CG  ASP A 365     163.280 179.346 217.816  1.00250.40           C  
ATOM   2996  OD1 ASP A 365     162.133 179.050 218.252  1.00250.40           O  
ATOM   2997  OD2 ASP A 365     163.648 180.524 217.564  1.00250.40           O1-
ATOM   2998  C   ASP A 365     162.789 176.386 217.061  1.00250.40           C  
ATOM   2999  O   ASP A 365     163.144 175.690 216.109  1.00250.40           O  
ATOM   3000  N   PHE A 366     161.494 176.707 217.277  1.00325.33           N  
ATOM   3001  CA  PHE A 366     160.464 176.278 216.371  1.00325.33           C  
ATOM   3002  CB  PHE A 366     160.070 174.806 216.618  1.00325.33           C  
ATOM   3003  CG  PHE A 366     159.322 174.291 215.436  1.00325.33           C  
ATOM   3004  CD1 PHE A 366     160.013 173.898 214.312  1.00325.33           C  
ATOM   3005  CD2 PHE A 366     157.952 174.170 215.444  1.00325.33           C  
ATOM   3006  CE1 PHE A 366     159.355 173.413 213.208  1.00325.33           C  
ATOM   3007  CE2 PHE A 366     157.286 173.687 214.340  1.00325.33           C  
ATOM   3008  CZ  PHE A 366     157.986 173.308 213.221  1.00325.33           C  
ATOM   3009  C   PHE A 366     159.258 177.124 216.675  1.00325.33           C  
ATOM   3010  O   PHE A 366     159.128 177.616 217.794  1.00325.33           O  
ATOM   3011  N   LYS A 367     158.351 177.354 215.693  1.00280.02           N  
ATOM   3012  CA  LYS A 367     157.158 178.089 216.038  1.00280.02           C  
ATOM   3013  CB  LYS A 367     157.411 179.487 216.623  1.00280.02           C  
ATOM   3014  CG  LYS A 367     156.194 180.025 217.375  1.00280.02           C  
ATOM   3015  CD  LYS A 367     156.540 181.087 218.418  1.00280.02           C  
ATOM   3016  CE  LYS A 367     157.094 180.483 219.710  1.00280.02           C  
ATOM   3017  NZ  LYS A 367     157.465 181.561 220.652  1.00280.02           N1+
ATOM   3018  C   LYS A 367     156.224 178.173 214.859  1.00280.02           C  
ATOM   3019  O   LYS A 367     156.417 177.472 213.868  1.00280.02           O  
ATOM   3020  N   ILE A 368     155.179 179.044 214.929  1.00163.23           N  
ATOM   3021  CA  ILE A 368     154.160 179.053 213.904  1.00163.23           C  
ATOM   3022  CB  ILE A 368     152.838 178.481 214.357  1.00163.23           C  
ATOM   3023  CG1 ILE A 368     153.095 177.136 215.063  1.00163.23           C  
ATOM   3024  CG2 ILE A 368     151.955 178.223 213.115  1.00163.23           C  
ATOM   3025  CD1 ILE A 368     153.790 176.110 214.169  1.00163.23           C  
ATOM   3026  C   ILE A 368     153.995 180.439 213.295  1.00163.23           C  
ATOM   3027  O   ILE A 368     154.994 181.125 213.081  1.00163.23           O  
ATOM   3028  N   ASN A 369     152.750 180.902 212.976  1.00313.85           N  
ATOM   3029  CA  ASN A 369     152.698 182.000 212.051  1.00313.85           C  
ATOM   3030  CB  ASN A 369     151.375 182.322 211.370  1.00313.85           C  
ATOM   3031  CG  ASN A 369     151.110 181.308 210.267  1.00313.85           C  
ATOM   3032  OD1 ASN A 369     151.363 181.581 209.095  1.00313.85           O  
ATOM   3033  ND2 ASN A 369     150.585 180.116 210.646  1.00313.85           N  
ATOM   3034  C   ASN A 369     153.390 183.329 212.363  1.00313.85           C  
ATOM   3035  O   ASN A 369     154.159 183.602 211.445  1.00313.85           O  
ATOM   3036  N   LYS A 370     153.048 184.194 213.428  1.00355.53           N  
ATOM   3037  CA  LYS A 370     153.547 185.531 213.902  1.00355.53           C  
ATOM   3038  CB  LYS A 370     152.429 186.603 214.053  1.00355.53           C  
ATOM   3039  CG  LYS A 370     152.912 188.007 214.508  1.00355.53           C  
ATOM   3040  CD  LYS A 370     153.896 188.718 213.555  1.00355.53           C  
ATOM   3041  CE  LYS A 370     154.397 190.089 214.044  1.00355.53           C  
ATOM   3042  NZ  LYS A 370     155.509 190.564 213.183  1.00355.53           N1+
ATOM   3043  C   LYS A 370     154.517 185.866 215.057  1.00355.53           C  
ATOM   3044  O   LYS A 370     155.317 186.793 214.914  1.00355.53           O  
ATOM   3045  N   ASP A 371     154.421 185.221 216.247  1.00240.32           N  
ATOM   3046  CA  ASP A 371     154.954 185.801 217.480  1.00240.32           C  
ATOM   3047  CB  ASP A 371     154.065 185.597 218.709  1.00240.32           C  
ATOM   3048  CG  ASP A 371     153.180 186.833 218.630  1.00240.32           C  
ATOM   3049  OD1 ASP A 371     153.400 187.637 217.680  1.00240.32           O  
ATOM   3050  OD2 ASP A 371     152.317 187.017 219.527  1.00240.32           O1-
ATOM   3051  C   ASP A 371     156.392 185.878 217.907  1.00240.32           C  
ATOM   3052  O   ASP A 371     156.706 186.818 218.623  1.00240.32           O  
ATOM   3053  N   GLU A 372     157.357 184.998 217.565  1.00253.75           N  
ATOM   3054  CA  GLU A 372     158.813 185.171 217.795  1.00253.75           C  
ATOM   3055  CB  GLU A 372     159.641 183.912 217.577  1.00253.75           C  
ATOM   3056  CG  GLU A 372     159.228 182.762 218.482  1.00253.75           C  
ATOM   3057  CD  GLU A 372     160.365 181.751 218.439  1.00253.75           C  
ATOM   3058  OE1 GLU A 372     161.402 181.995 219.108  1.00253.75           O  
ATOM   3059  OE2 GLU A 372     160.219 180.714 217.743  1.00253.75           O1-
ATOM   3060  C   GLU A 372     159.169 186.130 216.701  1.00253.75           C  
ATOM   3061  O   GLU A 372     160.055 185.917 215.878  1.00253.75           O  
ATOM   3062  N   PHE A 373     158.416 187.229 216.770  1.00348.73           N  
ATOM   3063  CA  PHE A 373     157.684 187.839 215.742  1.00348.73           C  
ATOM   3064  CB  PHE A 373     157.149 189.270 215.941  1.00348.73           C  
ATOM   3065  CG  PHE A 373     157.932 190.002 216.954  1.00348.73           C  
ATOM   3066  CD1 PHE A 373     157.605 189.951 218.277  1.00348.73           C  
ATOM   3067  CD2 PHE A 373     159.000 190.765 216.554  1.00348.73           C  
ATOM   3068  CE1 PHE A 373     158.336 190.642 219.205  1.00348.73           C  
ATOM   3069  CE2 PHE A 373     159.743 191.460 217.470  1.00348.73           C  
ATOM   3070  CZ  PHE A 373     159.407 191.395 218.796  1.00348.73           C  
ATOM   3071  C   PHE A 373     158.368 187.977 214.510  1.00348.73           C  
ATOM   3072  O   PHE A 373     158.027 187.292 213.552  1.00348.73           O  
ATOM   3073  N   ALA A 374     159.359 188.840 214.519  1.00 90.78           N  
ATOM   3074  CA  ALA A 374     159.955 189.081 213.272  1.00 90.78           C  
ATOM   3075  CB  ALA A 374     161.060 190.141 213.338  1.00 90.78           C  
ATOM   3076  C   ALA A 374     160.583 187.820 212.818  1.00 90.78           C  
ATOM   3077  O   ALA A 374     160.517 187.477 211.640  1.00 90.78           O  
ATOM   3078  N   ASP A 375     161.178 187.083 213.769  1.00109.50           N  
ATOM   3079  CA  ASP A 375     161.923 185.939 213.351  1.00109.50           C  
ATOM   3080  CB  ASP A 375     162.773 185.310 214.462  1.00109.50           C  
ATOM   3081  CG  ASP A 375     163.887 184.578 213.733  1.00109.50           C  
ATOM   3082  OD1 ASP A 375     163.850 184.590 212.473  1.00109.50           O  
ATOM   3083  OD2 ASP A 375     164.789 184.015 214.411  1.00109.50           O1-
ATOM   3084  C   ASP A 375     161.050 184.885 212.763  1.00109.50           C  
ATOM   3085  O   ASP A 375     161.355 184.365 211.688  1.00109.50           O  
ATOM   3086  N   LEU A 376     159.937 184.549 213.448  1.00132.09           N  
ATOM   3087  CA  LEU A 376     159.066 183.524 212.948  1.00132.09           C  
ATOM   3088  CB  LEU A 376     157.905 183.154 213.895  1.00132.09           C  
ATOM   3089  CG  LEU A 376     158.158 181.926 214.780  1.00132.09           C  
ATOM   3090  CD1 LEU A 376     157.960 180.643 213.962  1.00132.09           C  
ATOM   3091  CD2 LEU A 376     159.552 181.943 215.396  1.00132.09           C  
ATOM   3092  C   LEU A 376     158.442 183.951 211.666  1.00132.09           C  
ATOM   3093  O   LEU A 376     158.369 183.168 210.721  1.00132.09           O  
ATOM   3094  N   CYS A 377     157.987 185.211 211.591  1.00162.53           N  
ATOM   3095  CA  CYS A 377     157.289 185.642 210.418  1.00162.53           C  
ATOM   3096  CB  CYS A 377     156.691 187.063 210.561  1.00162.53           C  
ATOM   3097  SG  CYS A 377     157.892 188.388 210.918  1.00162.53           S  
ATOM   3098  C   CYS A 377     158.196 185.569 209.220  1.00162.53           C  
ATOM   3099  O   CYS A 377     157.788 185.166 208.130  1.00162.53           O  
ATOM   3100  N   GLN A 378     159.466 185.965 209.373  1.00159.60           N  
ATOM   3101  CA  GLN A 378     160.355 185.926 208.252  1.00159.60           C  
ATOM   3102  CB  GLN A 378     161.726 186.529 208.610  1.00159.60           C  
ATOM   3103  CG  GLN A 378     162.721 186.600 207.450  1.00159.60           C  
ATOM   3104  CD  GLN A 378     162.613 187.968 206.788  1.00159.60           C  
ATOM   3105  OE1 GLN A 378     161.538 188.389 206.366  1.00159.60           O  
ATOM   3106  NE2 GLN A 378     163.765 188.686 206.702  1.00159.60           N  
ATOM   3107  C   GLN A 378     160.596 184.509 207.839  1.00159.60           C  
ATOM   3108  O   GLN A 378     160.474 184.171 206.662  1.00159.60           O  
ATOM   3109  N   ALA A 379     160.918 183.638 208.813  1.00 55.83           N  
ATOM   3110  CA  ALA A 379     161.247 182.277 208.498  1.00 55.83           C  
ATOM   3111  CB  ALA A 379     161.672 181.462 209.730  1.00 55.83           C  
ATOM   3112  C   ALA A 379     160.046 181.608 207.917  1.00 55.83           C  
ATOM   3113  O   ALA A 379     160.147 180.890 206.926  1.00 55.83           O  
ATOM   3114  N   ILE A 380     158.865 181.848 208.516  1.00187.25           N  
ATOM   3115  CA  ILE A 380     157.665 181.201 208.075  1.00187.25           C  
ATOM   3116  CB  ILE A 380     156.479 181.543 208.945  1.00187.25           C  
ATOM   3117  CG1 ILE A 380     155.219 180.797 208.517  1.00187.25           C  
ATOM   3118  CG2 ILE A 380     156.265 183.057 208.951  1.00187.25           C  
ATOM   3119  CD1 ILE A 380     154.048 181.065 209.468  1.00187.25           C  
ATOM   3120  C   ILE A 380     157.377 181.626 206.667  1.00187.25           C  
ATOM   3121  O   ILE A 380     157.108 180.789 205.806  1.00187.25           O  
ATOM   3122  N   ALA A 381     157.450 182.940 206.386  1.00 69.75           N  
ATOM   3123  CA  ALA A 381     157.082 183.422 205.086  1.00 69.75           C  
ATOM   3124  CB  ALA A 381     157.070 184.958 205.006  1.00 69.75           C  
ATOM   3125  C   ALA A 381     158.003 182.929 204.007  1.00 69.75           C  
ATOM   3126  O   ALA A 381     157.546 182.509 202.945  1.00 69.75           O  
ATOM   3127  N   LEU A 382     159.329 182.984 204.241  1.00173.73           N  
ATOM   3128  CA  LEU A 382     160.262 182.618 203.215  1.00173.73           C  
ATOM   3129  CB  LEU A 382     161.711 182.829 203.661  1.00173.73           C  
ATOM   3130  CG  LEU A 382     162.009 184.249 204.153  1.00173.73           C  
ATOM   3131  CD1 LEU A 382     163.497 184.392 204.497  1.00173.73           C  
ATOM   3132  CD2 LEU A 382     161.505 185.314 203.169  1.00173.73           C  
ATOM   3133  C   LEU A 382     160.153 181.158 202.929  1.00173.73           C  
ATOM   3134  O   LEU A 382     160.012 180.735 201.783  1.00173.73           O  
ATOM   3135  N   ARG A 383     160.210 180.357 204.004  1.00141.94           N  
ATOM   3136  CA  ARG A 383     160.281 178.933 203.894  1.00141.94           C  
ATOM   3137  CB  ARG A 383     160.631 178.257 205.229  1.00141.94           C  
ATOM   3138  CG  ARG A 383     160.874 176.756 205.091  1.00141.94           C  
ATOM   3139  CD  ARG A 383     161.574 176.138 206.303  1.00141.94           C  
ATOM   3140  NE  ARG A 383     162.919 176.771 206.390  1.00141.94           N  
ATOM   3141  CZ  ARG A 383     163.940 176.309 205.610  1.00141.94           C  
ATOM   3142  NH1 ARG A 383     163.729 175.260 204.762  1.00141.94           N1+
ATOM   3143  NH2 ARG A 383     165.167 176.903 205.668  1.00141.94           N  
ATOM   3144  C   ARG A 383     159.025 178.312 203.375  1.00141.94           C  
ATOM   3145  O   ARG A 383     159.085 177.408 202.542  1.00141.94           O  
ATOM   3146  N   PHE A 384     157.845 178.785 203.816  1.00103.51           N  
ATOM   3147  CA  PHE A 384     156.680 178.018 203.486  1.00103.51           C  
ATOM   3148  CB  PHE A 384     155.844 177.619 204.713  1.00103.51           C  
ATOM   3149  CG  PHE A 384     156.733 176.907 205.671  1.00103.51           C  
ATOM   3150  CD1 PHE A 384     157.198 175.642 205.401  1.00103.51           C  
ATOM   3151  CD2 PHE A 384     157.084 177.513 206.857  1.00103.51           C  
ATOM   3152  CE1 PHE A 384     158.016 174.996 206.298  1.00103.51           C  
ATOM   3153  CE2 PHE A 384     157.900 176.872 207.758  1.00103.51           C  
ATOM   3154  CZ  PHE A 384     158.368 175.612 207.476  1.00103.51           C  
ATOM   3155  C   PHE A 384     155.751 178.785 202.611  1.00103.51           C  
ATOM   3156  O   PHE A 384     155.812 180.008 202.490  1.00103.51           O  
ATOM   3157  N   GLN A 385     154.872 178.026 201.936  1.00122.98           N  
ATOM   3158  CA  GLN A 385     153.820 178.602 201.167  1.00122.98           C  
ATOM   3159  CB  GLN A 385     153.227 177.652 200.109  1.00122.98           C  
ATOM   3160  CG  GLN A 385     154.165 177.344 198.941  1.00122.98           C  
ATOM   3161  CD  GLN A 385     154.125 178.529 197.986  1.00122.98           C  
ATOM   3162  OE1 GLN A 385     154.346 179.672 198.384  1.00122.98           O  
ATOM   3163  NE2 GLN A 385     153.821 178.252 196.689  1.00122.98           N  
ATOM   3164  C   GLN A 385     152.747 178.870 202.169  1.00122.98           C  
ATOM   3165  O   GLN A 385     152.890 178.518 203.338  1.00122.98           O  
ATOM   3166  N   LYS A 386     151.644 179.503 201.740  1.00151.40           N  
ATOM   3167  CA  LYS A 386     150.580 179.827 202.641  1.00151.40           C  
ATOM   3168  CB  LYS A 386     149.338 180.392 201.937  1.00151.40           C  
ATOM   3169  CG  LYS A 386     149.627 181.688 201.186  1.00151.40           C  
ATOM   3170  CD  LYS A 386     150.159 182.797 202.091  1.00151.40           C  
ATOM   3171  CE  LYS A 386     150.450 184.097 201.345  1.00151.40           C  
ATOM   3172  NZ  LYS A 386     150.763 185.171 202.312  1.00151.40           N1+
ATOM   3173  C   LYS A 386     150.155 178.568 203.338  1.00151.40           C  
ATOM   3174  O   LYS A 386     150.391 177.466 202.847  1.00151.40           O  
ATOM   3175  N   GLU A 387     149.521 178.709 204.523  1.00149.62           N  
ATOM   3176  CA  GLU A 387     149.160 177.563 205.316  1.00149.62           C  
ATOM   3177  CB  GLU A 387     148.556 177.933 206.680  1.00149.62           C  
ATOM   3178  CG  GLU A 387     149.570 178.617 207.595  1.00149.62           C  
ATOM   3179  CD  GLU A 387     150.722 177.641 207.789  1.00149.62           C  
ATOM   3180  OE1 GLU A 387     151.552 177.512 206.850  1.00149.62           O  
ATOM   3181  OE2 GLU A 387     150.780 177.001 208.871  1.00149.62           O1-
ATOM   3182  C   GLU A 387     148.191 176.707 204.594  1.00149.62           C  
ATOM   3183  O   GLU A 387     147.564 177.132 203.628  1.00149.62           O  
ATOM   3184  N   GLU A 388     148.084 175.445 205.051  1.00111.41           N  
ATOM   3185  CA  GLU A 388     147.226 174.489 204.411  1.00111.41           C  
ATOM   3186  CB  GLU A 388     147.273 173.069 204.996  1.00111.41           C  
ATOM   3187  CG  GLU A 388     146.603 172.950 206.365  1.00111.41           C  
ATOM   3188  CD  GLU A 388     146.538 171.470 206.709  1.00111.41           C  
ATOM   3189  OE1 GLU A 388     147.577 170.777 206.539  1.00111.41           O  
ATOM   3190  OE2 GLU A 388     145.446 171.011 207.138  1.00111.41           O1-
ATOM   3191  C   GLU A 388     145.819 174.948 204.535  1.00111.41           C  
ATOM   3192  O   GLU A 388     145.434 175.607 205.502  1.00111.41           O  
ATOM   3193  N   VAL A 389     145.024 174.607 203.507  1.00 90.53           N  
ATOM   3194  CA  VAL A 389     143.641 174.963 203.451  1.00 90.53           C  
ATOM   3195  CB  VAL A 389     143.285 175.765 202.228  1.00 90.53           C  
ATOM   3196  CG1 VAL A 389     141.765 175.999 202.209  1.00 90.53           C  
ATOM   3197  CG2 VAL A 389     144.107 177.065 202.229  1.00 90.53           C  
ATOM   3198  C   VAL A 389     142.802 173.725 203.422  1.00 90.53           C  
ATOM   3199  O   VAL A 389     143.115 172.725 202.774  1.00 90.53           O  
ATOM   3200  N   PRO A 390     141.715 173.796 204.140  1.00189.02           N  
ATOM   3201  CA  PRO A 390     140.793 172.687 204.140  1.00189.02           C  
ATOM   3202  CD  PRO A 390     141.709 174.501 205.411  1.00189.02           C  
ATOM   3203  CB  PRO A 390     139.877 172.899 205.343  1.00189.02           C  
ATOM   3204  CG  PRO A 390     140.751 173.708 206.319  1.00189.02           C  
ATOM   3205  C   PRO A 390     140.055 172.576 202.826  1.00189.02           C  
ATOM   3206  O   PRO A 390     139.911 173.577 202.130  1.00189.02           O  
ATOM   3207  N   SER A 391     139.568 171.366 202.473  1.00118.93           N  
ATOM   3208  CA  SER A 391     138.914 171.090 201.214  1.00118.93           C  
ATOM   3209  CB  SER A 391     138.661 169.594 200.961  1.00118.93           C  
ATOM   3210  OG  SER A 391     139.855 168.841 201.054  1.00118.93           O  
ATOM   3211  C   SER A 391     137.528 171.666 201.222  1.00118.93           C  
ATOM   3212  O   SER A 391     136.975 171.997 202.268  1.00118.93           O  
ATOM   3213  N   LEU A 392     136.950 171.808 200.009  1.00125.14           N  
ATOM   3214  CA  LEU A 392     135.604 172.257 199.766  1.00125.14           C  
ATOM   3215  CB  LEU A 392     135.330 172.563 198.284  1.00125.14           C  
ATOM   3216  CG  LEU A 392     136.144 173.755 197.747  1.00125.14           C  
ATOM   3217  CD1 LEU A 392     135.769 175.056 198.475  1.00125.14           C  
ATOM   3218  CD2 LEU A 392     137.652 173.467 197.778  1.00125.14           C  
ATOM   3219  C   LEU A 392     134.626 171.205 200.197  1.00125.14           C  
ATOM   3220  O   LEU A 392     133.485 171.517 200.523  1.00125.14           O  
ATOM   3221  N   PHE A 393     135.049 169.930 200.114  1.00107.79           N  
ATOM   3222  CA  PHE A 393     134.311 168.716 200.366  1.00107.79           C  
ATOM   3223  CB  PHE A 393     134.993 167.501 199.732  1.00107.79           C  
ATOM   3224  CG  PHE A 393     135.001 167.819 198.281  1.00107.79           C  
ATOM   3225  CD1 PHE A 393     133.858 167.674 197.530  1.00107.79           C  
ATOM   3226  CD2 PHE A 393     136.148 168.274 197.677  1.00107.79           C  
ATOM   3227  CE1 PHE A 393     133.865 167.975 196.189  1.00107.79           C  
ATOM   3228  CE2 PHE A 393     136.160 168.575 196.336  1.00107.79           C  
ATOM   3229  CZ  PHE A 393     135.016 168.427 195.590  1.00107.79           C  
ATOM   3230  C   PHE A 393     134.064 168.418 201.819  1.00107.79           C  
ATOM   3231  O   PHE A 393     133.111 167.715 202.146  1.00107.79           O  
ATOM   3232  N   GLU A 394     134.912 168.924 202.729  1.00115.70           N  
ATOM   3233  CA  GLU A 394     134.885 168.580 204.129  1.00115.70           C  
ATOM   3234  CB  GLU A 394     135.877 169.426 204.943  1.00115.70           C  
ATOM   3235  CG  GLU A 394     137.335 169.273 204.498  1.00115.70           C  
ATOM   3236  CD  GLU A 394     137.994 168.152 205.281  1.00115.70           C  
ATOM   3237  OE1 GLU A 394     137.303 167.539 206.137  1.00115.70           O  
ATOM   3238  OE2 GLU A 394     139.203 167.897 205.035  1.00115.70           O1-
ATOM   3239  C   GLU A 394     133.517 168.824 204.699  1.00115.70           C  
ATOM   3240  O   GLU A 394     133.137 168.215 205.698  1.00115.70           O  
ATOM   3241  N   HIS A 395     132.740 169.731 204.090  1.00 67.38           N  
ATOM   3242  CA  HIS A 395     131.445 170.112 204.578  1.00 67.38           C  
ATOM   3243  ND1 HIS A 395     132.716 172.568 202.842  1.00 67.38           N  
ATOM   3244  CG  HIS A 395     131.590 172.427 203.620  1.00 67.38           C  
ATOM   3245  CB  HIS A 395     130.779 171.169 203.686  1.00 67.38           C  
ATOM   3246  NE2 HIS A 395     132.433 174.500 203.904  1.00 67.38           N  
ATOM   3247  CD2 HIS A 395     131.431 173.615 204.264  1.00 67.38           C  
ATOM   3248  CE1 HIS A 395     133.180 173.825 203.050  1.00 67.38           C  
ATOM   3249  C   HIS A 395     130.518 168.929 204.663  1.00 67.38           C  
ATOM   3250  O   HIS A 395     129.649 168.911 205.533  1.00 67.38           O  
ATOM   3251  N   PHE A 396     130.641 167.928 203.762  1.00 70.65           N  
ATOM   3252  CA  PHE A 396     129.716 166.822 203.791  1.00 70.65           C  
ATOM   3253  CB  PHE A 396     129.569 166.135 202.424  1.00 70.65           C  
ATOM   3254  CG  PHE A 396     129.136 167.181 201.458  1.00 70.65           C  
ATOM   3255  CD1 PHE A 396     127.834 167.623 201.436  1.00 70.65           C  
ATOM   3256  CD2 PHE A 396     130.039 167.712 200.565  1.00 70.65           C  
ATOM   3257  CE1 PHE A 396     127.442 168.590 200.540  1.00 70.65           C  
ATOM   3258  CE2 PHE A 396     129.653 168.678 199.667  1.00 70.65           C  
ATOM   3259  CZ  PHE A 396     128.351 169.118 199.654  1.00 70.65           C  
ATOM   3260  C   PHE A 396     130.226 165.775 204.741  1.00 70.65           C  
ATOM   3261  O   PHE A 396     131.065 164.944 204.393  1.00 70.65           O  
ATOM   3262  N   PRO A 397     129.696 165.788 205.934  1.00 78.85           N  
ATOM   3263  CA  PRO A 397     130.125 164.908 206.986  1.00 78.85           C  
ATOM   3264  CD  PRO A 397     128.364 166.318 206.172  1.00 78.85           C  
ATOM   3265  CB  PRO A 397     129.195 165.204 208.158  1.00 78.85           C  
ATOM   3266  CG  PRO A 397     127.888 165.633 207.464  1.00 78.85           C  
ATOM   3267  C   PRO A 397     130.094 163.450 206.644  1.00 78.85           C  
ATOM   3268  O   PRO A 397     131.085 162.762 206.881  1.00 78.85           O  
ATOM   3269  N   GLN A 398     128.970 162.952 206.103  1.00 87.36           N  
ATOM   3270  CA  GLN A 398     128.849 161.545 205.859  1.00 87.36           C  
ATOM   3271  CB  GLN A 398     127.424 161.149 205.434  1.00 87.36           C  
ATOM   3272  CG  GLN A 398     127.253 159.654 205.162  1.00 87.36           C  
ATOM   3273  CD  GLN A 398     125.805 159.418 204.754  1.00 87.36           C  
ATOM   3274  OE1 GLN A 398     125.011 160.352 204.666  1.00 87.36           O  
ATOM   3275  NE2 GLN A 398     125.449 158.130 204.498  1.00 87.36           N  
ATOM   3276  C   GLN A 398     129.773 161.115 204.767  1.00 87.36           C  
ATOM   3277  O   GLN A 398     130.414 160.070 204.870  1.00 87.36           O  
ATOM   3278  N   ILE A 399     129.833 161.897 203.672  1.00112.03           N  
ATOM   3279  CA  ILE A 399     130.587 161.501 202.521  1.00112.03           C  
ATOM   3280  CB  ILE A 399     130.244 162.342 201.327  1.00112.03           C  
ATOM   3281  CG1 ILE A 399     128.737 162.250 201.043  1.00112.03           C  
ATOM   3282  CG2 ILE A 399     131.119 161.885 200.149  1.00112.03           C  
ATOM   3283  CD1 ILE A 399     128.256 160.824 200.786  1.00112.03           C  
ATOM   3284  C   ILE A 399     132.076 161.587 202.704  1.00112.03           C  
ATOM   3285  O   ILE A 399     132.791 160.603 202.528  1.00112.03           O  
ATOM   3286  N   TYR A 400     132.576 162.776 203.092  1.00 94.63           N  
ATOM   3287  CA  TYR A 400     133.990 163.040 203.113  1.00 94.63           C  
ATOM   3288  CB  TYR A 400     134.276 164.538 203.337  1.00 94.63           C  
ATOM   3289  CG  TYR A 400     135.721 164.817 203.094  1.00 94.63           C  
ATOM   3290  CD1 TYR A 400     136.661 164.615 204.078  1.00 94.63           C  
ATOM   3291  CD2 TYR A 400     136.132 165.296 201.871  1.00 94.63           C  
ATOM   3292  CE1 TYR A 400     137.989 164.881 203.839  1.00 94.63           C  
ATOM   3293  CE2 TYR A 400     137.457 165.563 201.626  1.00 94.63           C  
ATOM   3294  CZ  TYR A 400     138.389 165.355 202.613  1.00 94.63           C  
ATOM   3295  OH  TYR A 400     139.752 165.628 202.367  1.00 94.63           O  
ATOM   3296  C   TYR A 400     134.696 162.269 204.188  1.00 94.63           C  
ATOM   3297  O   TYR A 400     135.797 161.768 203.973  1.00 94.63           O  
ATOM   3298  N   HIS A 401     134.087 162.237 205.387  1.00 98.57           N  
ATOM   3299  CA  HIS A 401     134.574 161.702 206.629  1.00 98.57           C  
ATOM   3300  ND1 HIS A 401     135.264 164.514 208.126  1.00 98.57           N  
ATOM   3301  CG  HIS A 401     134.118 163.870 207.713  1.00 98.57           C  
ATOM   3302  CB  HIS A 401     133.895 162.392 207.817  1.00 98.57           C  
ATOM   3303  NE2 HIS A 401     133.948 166.069 207.235  1.00 98.57           N  
ATOM   3304  CD2 HIS A 401     133.324 164.835 207.173  1.00 98.57           C  
ATOM   3305  CE1 HIS A 401     135.108 165.827 207.816  1.00 98.57           C  
ATOM   3306  C   HIS A 401     134.492 160.215 206.795  1.00 98.57           C  
ATOM   3307  O   HIS A 401     135.252 159.667 207.591  1.00 98.57           O  
ATOM   3308  N   SER A 402     133.555 159.525 206.109  1.00 90.38           N  
ATOM   3309  CA  SER A 402     133.359 158.113 206.321  1.00 90.38           C  
ATOM   3310  CB  SER A 402     132.345 157.487 205.346  1.00 90.38           C  
ATOM   3311  OG  SER A 402     132.805 157.619 204.010  1.00 90.38           O  
ATOM   3312  C   SER A 402     134.671 157.406 206.171  1.00 90.38           C  
ATOM   3313  O   SER A 402     135.548 157.840 205.427  1.00 90.38           O  
ATOM   3314  N   ALA A 403     134.817 156.274 206.891  1.00 32.70           N  
ATOM   3315  CA  ALA A 403     136.044 155.537 206.995  1.00 32.70           C  
ATOM   3316  CB  ALA A 403     135.911 154.289 207.888  1.00 32.70           C  
ATOM   3317  C   ALA A 403     136.497 155.078 205.649  1.00 32.70           C  
ATOM   3318  O   ALA A 403     137.694 155.064 205.365  1.00 32.70           O  
ATOM   3319  N   LEU A 404     135.555 154.696 204.775  1.00 43.87           N  
ATOM   3320  CA  LEU A 404     135.938 154.173 203.498  1.00 43.87           C  
ATOM   3321  CB  LEU A 404     134.726 153.854 202.608  1.00 43.87           C  
ATOM   3322  CG  LEU A 404     133.805 152.766 203.184  1.00 43.87           C  
ATOM   3323  CD1 LEU A 404     132.616 152.490 202.249  1.00 43.87           C  
ATOM   3324  CD2 LEU A 404     134.593 151.496 203.542  1.00 43.87           C  
ATOM   3325  C   LEU A 404     136.740 155.212 202.785  1.00 43.87           C  
ATOM   3326  O   LEU A 404     137.761 154.900 202.176  1.00 43.87           O  
ATOM   3327  N   SER A 405     136.314 156.485 202.861  1.00 90.43           N  
ATOM   3328  CA  SER A 405     137.004 157.513 202.140  1.00 90.43           C  
ATOM   3329  CB  SER A 405     136.443 158.922 202.397  1.00 90.43           C  
ATOM   3330  OG  SER A 405     135.230 159.111 201.688  1.00 90.43           O  
ATOM   3331  C   SER A 405     138.433 157.562 202.561  1.00 90.43           C  
ATOM   3332  O   SER A 405     139.338 157.544 201.729  1.00 90.43           O  
ATOM   3333  N   GLN A 406     138.669 157.608 203.880  1.00106.04           N  
ATOM   3334  CA  GLN A 406     139.989 157.770 204.404  1.00106.04           C  
ATOM   3335  CB  GLN A 406     139.995 157.995 205.924  1.00106.04           C  
ATOM   3336  CG  GLN A 406     139.076 159.147 206.350  1.00106.04           C  
ATOM   3337  CD  GLN A 406     139.319 160.362 205.461  1.00106.04           C  
ATOM   3338  OE1 GLN A 406     140.326 160.457 204.761  1.00106.04           O  
ATOM   3339  NE2 GLN A 406     138.359 161.324 205.480  1.00106.04           N  
ATOM   3340  C   GLN A 406     140.821 156.573 204.081  1.00106.04           C  
ATOM   3341  O   GLN A 406     142.020 156.696 203.835  1.00106.04           O  
ATOM   3342  N   GLN A 407     140.211 155.376 204.081  1.00 34.33           N  
ATOM   3343  CA  GLN A 407     140.967 154.184 203.838  1.00 34.33           C  
ATOM   3344  CB  GLN A 407     140.095 152.920 203.899  1.00 34.33           C  
ATOM   3345  CG  GLN A 407     139.492 152.663 205.282  1.00 34.33           C  
ATOM   3346  CD  GLN A 407     138.647 151.398 205.201  1.00 34.33           C  
ATOM   3347  OE1 GLN A 407     138.309 150.931 204.115  1.00 34.33           O  
ATOM   3348  NE2 GLN A 407     138.300 150.824 206.383  1.00 34.33           N  
ATOM   3349  C   GLN A 407     141.553 154.257 202.466  1.00 34.33           C  
ATOM   3350  O   GLN A 407     142.738 153.991 202.270  1.00 34.33           O  
ATOM   3351  N   LEU A 408     140.734 154.644 201.473  1.00 91.37           N  
ATOM   3352  CA  LEU A 408     141.216 154.715 200.128  1.00 91.37           C  
ATOM   3353  CB  LEU A 408     140.111 155.008 199.102  1.00 91.37           C  
ATOM   3354  CG  LEU A 408     139.205 153.794 198.830  1.00 91.37           C  
ATOM   3355  CD1 LEU A 408     138.530 153.277 200.106  1.00 91.37           C  
ATOM   3356  CD2 LEU A 408     138.194 154.112 197.722  1.00 91.37           C  
ATOM   3357  C   LEU A 408     142.255 155.784 200.018  1.00 91.37           C  
ATOM   3358  O   LEU A 408     143.257 155.606 199.328  1.00 91.37           O  
ATOM   3359  N   ARG A 409     142.043 156.930 200.691  1.00104.93           N  
ATOM   3360  CA  ARG A 409     142.979 158.009 200.576  1.00104.93           C  
ATOM   3361  CB  ARG A 409     142.540 159.277 201.334  1.00104.93           C  
ATOM   3362  CG  ARG A 409     141.271 159.931 200.770  1.00104.93           C  
ATOM   3363  CD  ARG A 409     141.050 161.358 201.281  1.00104.93           C  
ATOM   3364  NE  ARG A 409     139.800 161.895 200.674  1.00104.93           N  
ATOM   3365  CZ  ARG A 409     138.630 161.847 201.368  1.00104.93           C  
ATOM   3366  NH1 ARG A 409     138.596 161.283 202.607  1.00104.93           N1+
ATOM   3367  NH2 ARG A 409     137.490 162.381 200.846  1.00104.93           N  
ATOM   3368  C   ARG A 409     144.312 157.582 201.116  1.00104.93           C  
ATOM   3369  O   ARG A 409     145.345 157.801 200.485  1.00104.93           O  
ATOM   3370  N   ALA A 410     144.325 156.924 202.289  1.00 24.97           N  
ATOM   3371  CA  ALA A 410     145.558 156.525 202.905  1.00 24.97           C  
ATOM   3372  CB  ALA A 410     145.347 155.808 204.250  1.00 24.97           C  
ATOM   3373  C   ALA A 410     146.252 155.571 201.992  1.00 24.97           C  
ATOM   3374  O   ALA A 410     147.473 155.614 201.844  1.00 24.97           O  
ATOM   3375  N   PHE A 411     145.482 154.673 201.355  1.00 41.04           N  
ATOM   3376  CA  PHE A 411     146.079 153.697 200.493  1.00 41.04           C  
ATOM   3377  CB  PHE A 411     145.059 152.704 199.917  1.00 41.04           C  
ATOM   3378  CG  PHE A 411     145.815 151.765 199.044  1.00 41.04           C  
ATOM   3379  CD1 PHE A 411     146.612 150.785 199.597  1.00 41.04           C  
ATOM   3380  CD2 PHE A 411     145.720 151.854 197.678  1.00 41.04           C  
ATOM   3381  CE1 PHE A 411     147.310 149.918 198.793  1.00 41.04           C  
ATOM   3382  CE2 PHE A 411     146.416 150.987 196.868  1.00 41.04           C  
ATOM   3383  CZ  PHE A 411     147.215 150.017 197.426  1.00 41.04           C  
ATOM   3384  C   PHE A 411     146.751 154.391 199.347  1.00 41.04           C  
ATOM   3385  O   PHE A 411     147.903 154.102 199.029  1.00 41.04           O  
ATOM   3386  N   VAL A 412     146.051 155.348 198.709  1.00 52.72           N  
ATOM   3387  CA  VAL A 412     146.583 156.048 197.576  1.00 52.72           C  
ATOM   3388  CB  VAL A 412     145.606 157.014 196.965  1.00 52.72           C  
ATOM   3389  CG1 VAL A 412     146.324 157.816 195.865  1.00 52.72           C  
ATOM   3390  CG2 VAL A 412     144.392 156.221 196.449  1.00 52.72           C  
ATOM   3391  C   VAL A 412     147.780 156.836 198.006  1.00 52.72           C  
ATOM   3392  O   VAL A 412     148.726 157.002 197.239  1.00 52.72           O  
ATOM   3393  N   ARG A 413     147.748 157.374 199.238  1.00 89.38           N  
ATOM   3394  CA  ARG A 413     148.827 158.161 199.765  1.00 89.38           C  
ATOM   3395  CB  ARG A 413     148.476 158.937 201.045  1.00 89.38           C  
ATOM   3396  CG  ARG A 413     147.506 160.088 200.767  1.00 89.38           C  
ATOM   3397  CD  ARG A 413     147.484 161.176 201.843  1.00 89.38           C  
ATOM   3398  NE  ARG A 413     146.494 162.204 201.413  1.00 89.38           N  
ATOM   3399  CZ  ARG A 413     146.683 163.519 201.721  1.00 89.38           C  
ATOM   3400  NH1 ARG A 413     147.820 163.915 202.365  1.00 89.38           N1+
ATOM   3401  NH2 ARG A 413     145.740 164.443 201.381  1.00 89.38           N  
ATOM   3402  C   ARG A 413     150.041 157.318 200.008  1.00 89.38           C  
ATOM   3403  O   ARG A 413     151.155 157.836 200.046  1.00 89.38           O  
ATOM   3404  N   SER A 414     149.853 156.002 200.215  1.00 98.36           N  
ATOM   3405  CA  SER A 414     150.924 155.091 200.522  1.00 98.36           C  
ATOM   3406  CB  SER A 414     150.418 153.650 200.640  1.00 98.36           C  
ATOM   3407  OG  SER A 414     151.501 152.788 200.928  1.00 98.36           O  
ATOM   3408  C   SER A 414     151.980 155.120 199.451  1.00 98.36           C  
ATOM   3409  O   SER A 414     151.711 155.375 198.278  1.00 98.36           O  
ATOM   3410  N   PRO A 415     153.208 154.914 199.875  1.00 77.45           N  
ATOM   3411  CA  PRO A 415     154.346 154.866 198.991  1.00 77.45           C  
ATOM   3412  CD  PRO A 415     153.594 155.146 201.254  1.00 77.45           C  
ATOM   3413  CB  PRO A 415     155.584 154.985 199.884  1.00 77.45           C  
ATOM   3414  CG  PRO A 415     155.066 154.703 201.307  1.00 77.45           C  
ATOM   3415  C   PRO A 415     154.359 153.666 198.096  1.00 77.45           C  
ATOM   3416  O   PRO A 415     154.871 153.772 196.983  1.00 77.45           O  
ATOM   3417  N   ASN A 416     153.814 152.520 198.551  1.00 56.98           N  
ATOM   3418  CA  ASN A 416     153.814 151.344 197.729  1.00 56.98           C  
ATOM   3419  CB  ASN A 416     153.309 150.066 198.435  1.00 56.98           C  
ATOM   3420  CG  ASN A 416     151.873 150.232 198.915  1.00 56.98           C  
ATOM   3421  OD1 ASN A 416     151.623 150.348 200.112  1.00 56.98           O  
ATOM   3422  ND2 ASN A 416     150.896 150.230 197.971  1.00 56.98           N  
ATOM   3423  C   ASN A 416     152.952 151.638 196.552  1.00 56.98           C  
ATOM   3424  O   ASN A 416     153.181 151.136 195.454  1.00 56.98           O  
ATOM   3425  N   PHE A 417     151.925 152.474 196.772  1.00 57.57           N  
ATOM   3426  CA  PHE A 417     151.019 152.877 195.741  1.00 57.57           C  
ATOM   3427  CB  PHE A 417     149.980 153.873 196.293  1.00 57.57           C  
ATOM   3428  CG  PHE A 417     149.050 154.309 195.213  1.00 57.57           C  
ATOM   3429  CD1 PHE A 417     147.983 153.526 194.837  1.00 57.57           C  
ATOM   3430  CD2 PHE A 417     149.239 155.522 194.591  1.00 57.57           C  
ATOM   3431  CE1 PHE A 417     147.127 153.943 193.845  1.00 57.57           C  
ATOM   3432  CE2 PHE A 417     148.384 155.943 193.599  1.00 57.57           C  
ATOM   3433  CZ  PHE A 417     147.327 155.152 193.224  1.00 57.57           C  
ATOM   3434  C   PHE A 417     151.827 153.567 194.692  1.00 57.57           C  
ATOM   3435  O   PHE A 417     151.683 153.289 193.503  1.00 57.57           O  
ATOM   3436  N   GLY A 418     152.733 154.467 195.111  1.00 19.20           N  
ATOM   3437  CA  GLY A 418     153.525 155.212 194.177  1.00 19.20           C  
ATOM   3438  C   GLY A 418     154.361 154.266 193.378  1.00 19.20           C  
ATOM   3439  O   GLY A 418     154.546 154.457 192.176  1.00 19.20           O  
ATOM   3440  N   TYR A 419     154.901 153.219 194.027  1.00 41.11           N  
ATOM   3441  CA  TYR A 419     155.750 152.299 193.332  1.00 41.11           C  
ATOM   3442  CB  TYR A 419     156.327 151.194 194.233  1.00 41.11           C  
ATOM   3443  CG  TYR A 419     157.126 151.858 195.301  1.00 41.11           C  
ATOM   3444  CD1 TYR A 419     158.284 152.532 194.994  1.00 41.11           C  
ATOM   3445  CD2 TYR A 419     156.724 151.787 196.615  1.00 41.11           C  
ATOM   3446  CE1 TYR A 419     159.022 153.141 195.982  1.00 41.11           C  
ATOM   3447  CE2 TYR A 419     157.457 152.393 197.607  1.00 41.11           C  
ATOM   3448  CZ  TYR A 419     158.607 153.075 197.291  1.00 41.11           C  
ATOM   3449  OH  TYR A 419     159.360 153.700 198.306  1.00 41.11           O  
ATOM   3450  C   TYR A 419     154.948 151.624 192.266  1.00 41.11           C  
ATOM   3451  O   TYR A 419     155.410 151.465 191.137  1.00 41.11           O  
ATOM   3452  N   ALA A 420     153.710 151.214 192.600  1.00 30.51           N  
ATOM   3453  CA  ALA A 420     152.878 150.503 191.673  1.00 30.51           C  
ATOM   3454  CB  ALA A 420     151.522 150.102 192.279  1.00 30.51           C  
ATOM   3455  C   ALA A 420     152.600 151.369 190.484  1.00 30.51           C  
ATOM   3456  O   ALA A 420     152.656 150.900 189.350  1.00 30.51           O  
ATOM   3457  N   ILE A 421     152.298 152.663 190.708  1.00 93.42           N  
ATOM   3458  CA  ILE A 421     152.013 153.533 189.600  1.00 93.42           C  
ATOM   3459  CB  ILE A 421     151.572 154.914 189.995  1.00 93.42           C  
ATOM   3460  CG1 ILE A 421     150.102 154.902 190.446  1.00 93.42           C  
ATOM   3461  CG2 ILE A 421     151.824 155.848 188.798  1.00 93.42           C  
ATOM   3462  CD1 ILE A 421     149.805 154.037 191.661  1.00 93.42           C  
ATOM   3463  C   ILE A 421     153.224 153.647 188.739  1.00 93.42           C  
ATOM   3464  O   ILE A 421     153.125 153.636 187.513  1.00 93.42           O  
ATOM   3465  N   SER A 422     154.407 153.756 189.362  1.00 76.14           N  
ATOM   3466  CA  SER A 422     155.612 153.872 188.603  1.00 76.14           C  
ATOM   3467  CB  SER A 422     156.850 153.903 189.509  1.00 76.14           C  
ATOM   3468  OG  SER A 422     158.026 153.862 188.720  1.00 76.14           O  
ATOM   3469  C   SER A 422     155.723 152.664 187.730  1.00 76.14           C  
ATOM   3470  O   SER A 422     156.018 152.775 186.543  1.00 76.14           O  
ATOM   3471  N   PHE A 423     155.437 151.478 188.294  1.00 40.98           N  
ATOM   3472  CA  PHE A 423     155.570 150.235 187.589  1.00 40.98           C  
ATOM   3473  CB  PHE A 423     155.217 149.027 188.475  1.00 40.98           C  
ATOM   3474  CG  PHE A 423     155.426 147.781 187.685  1.00 40.98           C  
ATOM   3475  CD1 PHE A 423     156.694 147.285 187.493  1.00 40.98           C  
ATOM   3476  CD2 PHE A 423     154.356 147.098 187.152  1.00 40.98           C  
ATOM   3477  CE1 PHE A 423     156.896 146.135 186.768  1.00 40.98           C  
ATOM   3478  CE2 PHE A 423     154.552 145.946 186.428  1.00 40.98           C  
ATOM   3479  CZ  PHE A 423     155.823 145.462 186.234  1.00 40.98           C  
ATOM   3480  C   PHE A 423     154.645 150.243 186.414  1.00 40.98           C  
ATOM   3481  O   PHE A 423     155.015 149.814 185.322  1.00 40.98           O  
ATOM   3482  N   ILE A 424     153.410 150.740 186.607  1.00 29.43           N  
ATOM   3483  CA  ILE A 424     152.441 150.764 185.550  1.00 29.43           C  
ATOM   3484  CB  ILE A 424     151.126 151.343 185.985  1.00 29.43           C  
ATOM   3485  CG1 ILE A 424     150.507 150.489 187.106  1.00 29.43           C  
ATOM   3486  CG2 ILE A 424     150.227 151.474 184.743  1.00 29.43           C  
ATOM   3487  CD1 ILE A 424     149.328 151.165 187.805  1.00 29.43           C  
ATOM   3488  C   ILE A 424     152.966 151.633 184.445  1.00 29.43           C  
ATOM   3489  O   ILE A 424     152.841 151.296 183.268  1.00 29.43           O  
ATOM   3490  N   LEU A 425     153.566 152.780 184.809  1.00 57.09           N  
ATOM   3491  CA  LEU A 425     154.087 153.729 183.864  1.00 57.09           C  
ATOM   3492  CB  LEU A 425     154.692 154.960 184.564  1.00 57.09           C  
ATOM   3493  CG  LEU A 425     155.240 156.040 183.612  1.00 57.09           C  
ATOM   3494  CD1 LEU A 425     154.108 156.824 182.928  1.00 57.09           C  
ATOM   3495  CD2 LEU A 425     156.255 156.946 184.326  1.00 57.09           C  
ATOM   3496  C   LEU A 425     155.190 153.079 183.085  1.00 57.09           C  
ATOM   3497  O   LEU A 425     155.293 153.271 181.874  1.00 57.09           O  
ATOM   3498  N   ILE A 426     156.058 152.297 183.760  1.00 87.53           N  
ATOM   3499  CA  ILE A 426     157.113 151.627 183.051  1.00 87.53           C  
ATOM   3500  CB  ILE A 426     158.082 150.862 183.912  1.00 87.53           C  
ATOM   3501  CG1 ILE A 426     159.120 151.799 184.560  1.00 87.53           C  
ATOM   3502  CG2 ILE A 426     158.723 149.777 183.031  1.00 87.53           C  
ATOM   3503  CD1 ILE A 426     158.568 152.800 185.565  1.00 87.53           C  
ATOM   3504  C   ILE A 426     156.508 150.675 182.074  1.00 87.53           C  
ATOM   3505  O   ILE A 426     156.964 150.583 180.937  1.00 87.53           O  
ATOM   3506  N   ILE A 427     155.444 149.958 182.473  1.00 32.86           N  
ATOM   3507  CA  ILE A 427     154.852 149.003 181.581  1.00 32.86           C  
ATOM   3508  CB  ILE A 427     153.648 148.327 182.165  1.00 32.86           C  
ATOM   3509  CG1 ILE A 427     154.042 147.519 183.412  1.00 32.86           C  
ATOM   3510  CG2 ILE A 427     152.992 147.479 181.062  1.00 32.86           C  
ATOM   3511  CD1 ILE A 427     152.847 147.040 184.234  1.00 32.86           C  
ATOM   3512  C   ILE A 427     154.408 149.742 180.358  1.00 32.86           C  
ATOM   3513  O   ILE A 427     154.565 149.254 179.240  1.00 32.86           O  
ATOM   3514  N   ASN A 428     153.834 150.945 180.542  1.00 36.80           N  
ATOM   3515  CA  ASN A 428     153.367 151.724 179.432  1.00 36.80           C  
ATOM   3516  CB  ASN A 428     152.717 153.050 179.869  1.00 36.80           C  
ATOM   3517  CG  ASN A 428     152.060 153.699 178.657  1.00 36.80           C  
ATOM   3518  OD1 ASN A 428     152.222 153.246 177.525  1.00 36.80           O  
ATOM   3519  ND2 ASN A 428     151.303 154.803 178.900  1.00 36.80           N  
ATOM   3520  C   ASN A 428     154.531 152.063 178.548  1.00 36.80           C  
ATOM   3521  O   ASN A 428     154.426 152.002 177.324  1.00 36.80           O  
ATOM   3522  N   PHE A 429     155.685 152.421 179.145  1.00 63.57           N  
ATOM   3523  CA  PHE A 429     156.829 152.784 178.357  1.00 63.57           C  
ATOM   3524  CB  PHE A 429     158.027 153.258 179.197  1.00 63.57           C  
ATOM   3525  CG  PHE A 429     159.194 153.372 178.277  1.00 63.57           C  
ATOM   3526  CD1 PHE A 429     159.186 154.263 177.229  1.00 63.57           C  
ATOM   3527  CD2 PHE A 429     160.312 152.598 178.485  1.00 63.57           C  
ATOM   3528  CE1 PHE A 429     160.272 154.359 176.390  1.00 63.57           C  
ATOM   3529  CE2 PHE A 429     161.400 152.693 177.649  1.00 63.57           C  
ATOM   3530  CZ  PHE A 429     161.379 153.574 176.596  1.00 63.57           C  
ATOM   3531  C   PHE A 429     157.253 151.619 177.523  1.00 63.57           C  
ATOM   3532  O   PHE A 429     157.545 151.776 176.338  1.00 63.57           O  
ATOM   3533  N   ILE A 430     157.297 150.410 178.111  1.00 83.90           N  
ATOM   3534  CA  ILE A 430     157.685 149.259 177.345  1.00 83.90           C  
ATOM   3535  CB  ILE A 430     157.764 147.976 178.130  1.00 83.90           C  
ATOM   3536  CG1 ILE A 430     159.014 147.941 179.030  1.00 83.90           C  
ATOM   3537  CG2 ILE A 430     157.718 146.815 177.119  1.00 83.90           C  
ATOM   3538  CD1 ILE A 430     159.019 148.947 180.176  1.00 83.90           C  
ATOM   3539  C   ILE A 430     156.690 149.054 176.246  1.00 83.90           C  
ATOM   3540  O   ILE A 430     157.058 148.719 175.122  1.00 83.90           O  
ATOM   3541  N   ALA A 431     155.392 149.249 176.534  1.00 31.95           N  
ATOM   3542  CA  ALA A 431     154.394 149.006 175.533  1.00 31.95           C  
ATOM   3543  CB  ALA A 431     152.966 149.270 176.041  1.00 31.95           C  
ATOM   3544  C   ALA A 431     154.629 149.915 174.363  1.00 31.95           C  
ATOM   3545  O   ALA A 431     154.527 149.505 173.209  1.00 31.95           O  
ATOM   3546  N   VAL A 432     154.948 151.191 174.632  1.00 66.75           N  
ATOM   3547  CA  VAL A 432     155.170 152.161 173.600  1.00 66.75           C  
ATOM   3548  CB  VAL A 432     155.494 153.499 174.196  1.00 66.75           C  
ATOM   3549  CG1 VAL A 432     155.969 154.433 173.081  1.00 66.75           C  
ATOM   3550  CG2 VAL A 432     154.269 154.009 174.970  1.00 66.75           C  
ATOM   3551  C   VAL A 432     156.349 151.772 172.769  1.00 66.75           C  
ATOM   3552  O   VAL A 432     156.292 151.798 171.539  1.00 66.75           O  
ATOM   3553  N   VAL A 433     157.460 151.396 173.428  1.00101.99           N  
ATOM   3554  CA  VAL A 433     158.658 151.086 172.707  1.00101.99           C  
ATOM   3555  CB  VAL A 433     159.851 150.837 173.588  1.00101.99           C  
ATOM   3556  CG1 VAL A 433     160.187 152.154 174.303  1.00101.99           C  
ATOM   3557  CG2 VAL A 433     159.560 149.682 174.554  1.00101.99           C  
ATOM   3558  C   VAL A 433     158.418 149.904 171.830  1.00101.99           C  
ATOM   3559  O   VAL A 433     158.890 149.877 170.695  1.00101.99           O  
ATOM   3560  N   VAL A 434     157.690 148.887 172.325  1.00112.33           N  
ATOM   3561  CA  VAL A 434     157.454 147.737 171.503  1.00112.33           C  
ATOM   3562  CB  VAL A 434     156.791 146.585 172.209  1.00112.33           C  
ATOM   3563  CG1 VAL A 434     157.689 146.139 173.367  1.00112.33           C  
ATOM   3564  CG2 VAL A 434     155.368 146.969 172.631  1.00112.33           C  
ATOM   3565  C   VAL A 434     156.580 148.106 170.343  1.00112.33           C  
ATOM   3566  O   VAL A 434     156.846 147.710 169.212  1.00112.33           O  
ATOM   3567  N   GLU A 435     155.531 148.915 170.586  1.00 59.85           N  
ATOM   3568  CA  GLU A 435     154.566 149.226 169.567  1.00 59.85           C  
ATOM   3569  CB  GLU A 435     153.430 150.132 170.073  1.00 59.85           C  
ATOM   3570  CG  GLU A 435     152.396 150.472 168.996  1.00 59.85           C  
ATOM   3571  CD  GLU A 435     151.335 151.366 169.622  1.00 59.85           C  
ATOM   3572  OE1 GLU A 435     151.334 151.495 170.875  1.00 59.85           O  
ATOM   3573  OE2 GLU A 435     150.508 151.930 168.855  1.00 59.85           O1-
ATOM   3574  C   GLU A 435     155.217 149.931 168.421  1.00 59.85           C  
ATOM   3575  O   GLU A 435     154.890 149.685 167.260  1.00 59.85           O  
ATOM   3576  N   THR A 436     156.191 150.804 168.715  1.00127.20           N  
ATOM   3577  CA  THR A 436     156.806 151.615 167.705  1.00127.20           C  
ATOM   3578  CB  THR A 436     157.883 152.500 168.255  1.00127.20           C  
ATOM   3579  OG1 THR A 436     158.953 151.723 168.771  1.00127.20           O  
ATOM   3580  CG2 THR A 436     157.275 153.352 169.380  1.00127.20           C  
ATOM   3581  C   THR A 436     157.425 150.735 166.668  1.00127.20           C  
ATOM   3582  O   THR A 436     157.459 151.091 165.492  1.00127.20           O  
ATOM   3583  N   THR A 437     157.925 149.555 167.068  1.00 51.71           N  
ATOM   3584  CA  THR A 437     158.639 148.731 166.138  1.00 51.71           C  
ATOM   3585  CB  THR A 437     159.102 147.438 166.746  1.00 51.71           C  
ATOM   3586  OG1 THR A 437     157.989 146.657 167.156  1.00 51.71           O  
ATOM   3587  CG2 THR A 437     160.000 147.759 167.954  1.00 51.71           C  
ATOM   3588  C   THR A 437     157.793 148.398 164.945  1.00 51.71           C  
ATOM   3589  O   THR A 437     158.246 148.558 163.812  1.00 51.71           O  
ATOM   3590  N   LEU A 438     156.538 147.944 165.132  1.00140.93           N  
ATOM   3591  CA  LEU A 438     155.820 147.570 163.947  1.00140.93           C  
ATOM   3592  CB  LEU A 438     155.513 146.063 163.843  1.00140.93           C  
ATOM   3593  CG  LEU A 438     156.752 145.178 163.608  1.00140.93           C  
ATOM   3594  CD1 LEU A 438     157.700 145.181 164.815  1.00140.93           C  
ATOM   3595  CD2 LEU A 438     156.343 143.762 163.179  1.00140.93           C  
ATOM   3596  C   LEU A 438     154.514 148.281 163.858  1.00140.93           C  
ATOM   3597  O   LEU A 438     153.944 148.682 164.870  1.00140.93           O  
ATOM   3598  N   ASN A 439     154.048 148.496 162.606  1.00322.46           N  
ATOM   3599  CA  ASN A 439     152.762 149.069 162.323  1.00322.46           C  
ATOM   3600  CB  ASN A 439     152.730 150.606 162.432  1.00322.46           C  
ATOM   3601  CG  ASN A 439     152.927 151.028 163.882  1.00322.46           C  
ATOM   3602  OD1 ASN A 439     152.175 150.626 164.769  1.00322.46           O  
ATOM   3603  ND2 ASN A 439     153.975 151.858 164.133  1.00322.46           N  
ATOM   3604  C   ASN A 439     152.475 148.768 160.882  1.00322.46           C  
ATOM   3605  O   ASN A 439     153.360 148.918 160.041  1.00322.46           O  
ATOM   3606  N   ILE A 440     151.251 148.310 160.534  1.00277.86           N  
ATOM   3607  CA  ILE A 440     150.227 147.942 161.463  1.00277.86           C  
ATOM   3608  CB  ILE A 440     148.887 147.743 160.791  1.00277.86           C  
ATOM   3609  CG1 ILE A 440     147.772 147.566 161.835  1.00277.86           C  
ATOM   3610  CG2 ILE A 440     148.984 146.607 159.758  1.00277.86           C  
ATOM   3611  CD1 ILE A 440     147.420 148.857 162.574  1.00277.86           C  
ATOM   3612  C   ILE A 440     150.690 146.668 162.103  1.00277.86           C  
ATOM   3613  O   ILE A 440     150.607 146.496 163.318  1.00277.86           O  
ATOM   3614  N   GLU A 441     151.200 145.744 161.257  1.00329.30           N  
ATOM   3615  CA  GLU A 441     151.722 144.462 161.638  1.00329.30           C  
ATOM   3616  CB  GLU A 441     151.070 143.833 162.878  1.00329.30           C  
ATOM   3617  CG  GLU A 441     151.817 142.599 163.391  1.00329.30           C  
ATOM   3618  CD  GLU A 441     153.057 143.081 164.131  1.00329.30           C  
ATOM   3619  OE1 GLU A 441     153.288 144.319 164.152  1.00329.30           O  
ATOM   3620  OE2 GLU A 441     153.790 142.219 164.686  1.00329.30           O1-
ATOM   3621  C   GLU A 441     151.425 143.556 160.489  1.00329.30           C  
ATOM   3622  O   GLU A 441     150.859 143.992 159.487  1.00329.30           O  
ATOM   3623  N   GLU A 442     151.818 142.270 160.583  1.00 94.63           N  
ATOM   3624  CA  GLU A 442     151.475 141.390 159.507  1.00 94.63           C  
ATOM   3625  CB  GLU A 442     151.919 139.937 159.752  1.00 94.63           C  
ATOM   3626  CG  GLU A 442     153.436 139.741 159.767  1.00 94.63           C  
ATOM   3627  CD  GLU A 442     153.712 138.266 160.020  1.00 94.63           C  
ATOM   3628  OE1 GLU A 442     152.726 137.505 160.210  1.00 94.63           O  
ATOM   3629  OE2 GLU A 442     154.911 137.878 160.024  1.00 94.63           O1-
ATOM   3630  C   GLU A 442     149.985 141.391 159.470  1.00 94.63           C  
ATOM   3631  O   GLU A 442     149.367 141.586 158.423  1.00 94.63           O  
ATOM   3632  N   SER A 443     149.374 141.191 160.652  1.00137.70           N  
ATOM   3633  CA  SER A 443     147.951 141.271 160.787  1.00137.70           C  
ATOM   3634  CB  SER A 443     147.375 140.289 161.823  1.00137.70           C  
ATOM   3635  OG  SER A 443     145.965 140.431 161.903  1.00137.70           O  
ATOM   3636  C   SER A 443     147.716 142.656 161.290  1.00137.70           C  
ATOM   3637  O   SER A 443     148.659 143.436 161.418  1.00137.70           O  
ATOM   3638  N   SER A 444     146.454 143.027 161.569  1.00114.71           N  
ATOM   3639  CA  SER A 444     146.301 144.343 162.103  1.00114.71           C  
ATOM   3640  CB  SER A 444     144.875 144.900 161.959  1.00114.71           C  
ATOM   3641  OG  SER A 444     144.544 145.045 160.585  1.00114.71           O  
ATOM   3642  C   SER A 444     146.581 144.201 163.558  1.00114.71           C  
ATOM   3643  O   SER A 444     145.711 144.403 164.403  1.00114.71           O  
ATOM   3644  N   ALA A 445     147.838 143.840 163.874  1.00 46.30           N  
ATOM   3645  CA  ALA A 445     148.265 143.661 165.226  1.00 46.30           C  
ATOM   3646  CB  ALA A 445     149.681 143.081 165.364  1.00 46.30           C  
ATOM   3647  C   ALA A 445     148.261 144.986 165.911  1.00 46.30           C  
ATOM   3648  O   ALA A 445     147.921 145.079 167.087  1.00 46.30           O  
ATOM   3649  N   GLN A 446     148.642 146.051 165.178  1.00 94.13           N  
ATOM   3650  CA  GLN A 446     148.791 147.363 165.748  1.00 94.13           C  
ATOM   3651  CB  GLN A 446     149.332 148.428 164.775  1.00 94.13           C  
ATOM   3652  CG  GLN A 446     149.650 149.778 165.436  1.00 94.13           C  
ATOM   3653  CD  GLN A 446     148.374 150.599 165.589  1.00 94.13           C  
ATOM   3654  OE1 GLN A 446     147.380 150.361 164.905  1.00 94.13           O  
ATOM   3655  NE2 GLN A 446     148.402 151.599 166.510  1.00 94.13           N  
ATOM   3656  C   GLN A 446     147.479 147.866 166.244  1.00 94.13           C  
ATOM   3657  O   GLN A 446     147.435 148.605 167.224  1.00 94.13           O  
ATOM   3658  N   LYS A 447     146.374 147.470 165.590  1.00106.58           N  
ATOM   3659  CA  LYS A 447     145.088 148.018 165.914  1.00106.58           C  
ATOM   3660  CB  LYS A 447     143.948 147.348 165.126  1.00106.58           C  
ATOM   3661  CG  LYS A 447     142.653 148.164 165.089  1.00106.58           C  
ATOM   3662  CD  LYS A 447     142.048 148.453 166.463  1.00106.58           C  
ATOM   3663  CE  LYS A 447     140.782 149.309 166.400  1.00106.58           C  
ATOM   3664  NZ  LYS A 447     140.260 149.542 167.764  1.00106.58           N1+
ATOM   3665  C   LYS A 447     144.811 147.826 167.377  1.00106.58           C  
ATOM   3666  O   LYS A 447     144.288 148.734 168.022  1.00106.58           O  
ATOM   3667  N   PRO A 448     145.143 146.702 167.945  1.00 73.81           N  
ATOM   3668  CA  PRO A 448     144.879 146.518 169.347  1.00 73.81           C  
ATOM   3669  CD  PRO A 448     145.077 145.443 167.217  1.00 73.81           C  
ATOM   3670  CB  PRO A 448     145.117 145.035 169.617  1.00 73.81           C  
ATOM   3671  CG  PRO A 448     144.763 144.370 168.274  1.00 73.81           C  
ATOM   3672  C   PRO A 448     145.672 147.447 170.211  1.00 73.81           C  
ATOM   3673  O   PRO A 448     145.313 147.642 171.368  1.00 73.81           O  
ATOM   3674  N   TRP A 449     146.753 148.034 169.685  1.00 86.35           N  
ATOM   3675  CA  TRP A 449     147.551 148.929 170.466  1.00 86.35           C  
ATOM   3676  CB  TRP A 449     148.831 149.383 169.746  1.00 86.35           C  
ATOM   3677  CG  TRP A 449     149.827 148.258 169.572  1.00 86.35           C  
ATOM   3678  CD2 TRP A 449     150.684 147.773 170.617  1.00 86.35           C  
ATOM   3679  CD1 TRP A 449     150.091 147.495 168.471  1.00 86.35           C  
ATOM   3680  NE1 TRP A 449     151.066 146.570 168.763  1.00 86.35           N  
ATOM   3681  CE2 TRP A 449     151.439 146.729 170.083  1.00 86.35           C  
ATOM   3682  CE3 TRP A 449     150.830 148.163 171.918  1.00 86.35           C  
ATOM   3683  CZ2 TRP A 449     152.355 146.057 170.843  1.00 86.35           C  
ATOM   3684  CZ3 TRP A 449     151.756 147.485 172.681  1.00 86.35           C  
ATOM   3685  CH2 TRP A 449     152.503 146.453 172.154  1.00 86.35           C  
ATOM   3686  C   TRP A 449     146.708 150.114 170.803  1.00 86.35           C  
ATOM   3687  O   TRP A 449     146.954 150.795 171.798  1.00 86.35           O  
ATOM   3688  N   GLN A 450     145.708 150.415 169.954  1.00 83.20           N  
ATOM   3689  CA  GLN A 450     144.832 151.515 170.221  1.00 83.20           C  
ATOM   3690  CB  GLN A 450     143.786 151.755 169.116  1.00 83.20           C  
ATOM   3691  CG  GLN A 450     144.394 152.212 167.787  1.00 83.20           C  
ATOM   3692  CD  GLN A 450     143.254 152.519 166.822  1.00 83.20           C  
ATOM   3693  OE1 GLN A 450     143.453 152.602 165.611  1.00 83.20           O  
ATOM   3694  NE2 GLN A 450     142.023 152.696 167.371  1.00 83.20           N  
ATOM   3695  C   GLN A 450     144.102 151.243 171.495  1.00 83.20           C  
ATOM   3696  O   GLN A 450     143.850 152.172 172.263  1.00 83.20           O  
ATOM   3697  N   VAL A 451     143.716 149.972 171.747  1.00119.58           N  
ATOM   3698  CA  VAL A 451     143.030 149.706 172.976  1.00119.58           C  
ATOM   3699  CB  VAL A 451     142.489 148.308 173.145  1.00119.58           C  
ATOM   3700  CG1 VAL A 451     141.626 147.963 171.922  1.00119.58           C  
ATOM   3701  CG2 VAL A 451     143.616 147.322 173.480  1.00119.58           C  
ATOM   3702  C   VAL A 451     144.006 149.940 174.083  1.00119.58           C  
ATOM   3703  O   VAL A 451     143.644 150.442 175.143  1.00119.58           O  
ATOM   3704  N   ALA A 452     145.282 149.574 173.852  1.00 38.61           N  
ATOM   3705  CA  ALA A 452     146.315 149.728 174.834  1.00 38.61           C  
ATOM   3706  CB  ALA A 452     147.687 149.235 174.338  1.00 38.61           C  
ATOM   3707  C   ALA A 452     146.443 151.184 175.147  1.00 38.61           C  
ATOM   3708  O   ALA A 452     146.650 151.573 176.294  1.00 38.61           O  
ATOM   3709  N   GLU A 453     146.336 152.044 174.125  1.00 65.38           N  
ATOM   3710  CA  GLU A 453     146.447 153.447 174.380  1.00 65.38           C  
ATOM   3711  CB  GLU A 453     146.408 154.287 173.094  1.00 65.38           C  
ATOM   3712  CG  GLU A 453     147.622 154.048 172.190  1.00 65.38           C  
ATOM   3713  CD  GLU A 453     147.492 154.918 170.949  1.00 65.38           C  
ATOM   3714  OE1 GLU A 453     146.403 154.901 170.316  1.00 65.38           O  
ATOM   3715  OE2 GLU A 453     148.490 155.614 170.616  1.00 65.38           O1-
ATOM   3716  C   GLU A 453     145.306 153.862 175.245  1.00 65.38           C  
ATOM   3717  O   GLU A 453     145.452 154.663 176.164  1.00 65.38           O  
ATOM   3718  N   PHE A 454     144.128 153.296 174.960  1.00121.16           N  
ATOM   3719  CA  PHE A 454     142.912 153.642 175.618  1.00121.16           C  
ATOM   3720  CB  PHE A 454     141.743 152.957 174.884  1.00121.16           C  
ATOM   3721  CG  PHE A 454     140.468 153.679 175.137  1.00121.16           C  
ATOM   3722  CD1 PHE A 454     140.377 155.030 174.895  1.00121.16           C  
ATOM   3723  CD2 PHE A 454     139.346 152.998 175.537  1.00121.16           C  
ATOM   3724  CE1 PHE A 454     139.199 155.704 175.107  1.00121.16           C  
ATOM   3725  CE2 PHE A 454     138.164 153.665 175.748  1.00121.16           C  
ATOM   3726  CZ  PHE A 454     138.088 155.021 175.538  1.00121.16           C  
ATOM   3727  C   PHE A 454     143.035 153.209 177.052  1.00121.16           C  
ATOM   3728  O   PHE A 454     142.640 153.942 177.959  1.00121.16           O  
ATOM   3729  N   VAL A 455     143.607 152.010 177.302  1.00109.96           N  
ATOM   3730  CA  VAL A 455     143.723 151.528 178.653  1.00109.96           C  
ATOM   3731  CB  VAL A 455     144.202 150.105 178.785  1.00109.96           C  
ATOM   3732  CG1 VAL A 455     143.181 149.191 178.097  1.00109.96           C  
ATOM   3733  CG2 VAL A 455     145.632 149.964 178.251  1.00109.96           C  
ATOM   3734  C   VAL A 455     144.633 152.412 179.454  1.00109.96           C  
ATOM   3735  O   VAL A 455     144.327 152.742 180.598  1.00109.96           O  
ATOM   3736  N   PHE A 456     145.778 152.829 178.881  1.00 57.09           N  
ATOM   3737  CA  PHE A 456     146.684 153.681 179.599  1.00 57.09           C  
ATOM   3738  CB  PHE A 456     148.011 153.946 178.862  1.00 57.09           C  
ATOM   3739  CG  PHE A 456     148.795 152.676 178.884  1.00 57.09           C  
ATOM   3740  CD1 PHE A 456     149.394 152.248 180.048  1.00 57.09           C  
ATOM   3741  CD2 PHE A 456     148.952 151.923 177.745  1.00 57.09           C  
ATOM   3742  CE1 PHE A 456     150.121 151.081 180.078  1.00 57.09           C  
ATOM   3743  CE2 PHE A 456     149.677 150.754 177.768  1.00 57.09           C  
ATOM   3744  CZ  PHE A 456     150.262 150.330 178.936  1.00 57.09           C  
ATOM   3745  C   PHE A 456     146.005 154.993 179.838  1.00 57.09           C  
ATOM   3746  O   PHE A 456     146.193 155.620 180.881  1.00 57.09           O  
ATOM   3747  N   GLY A 457     145.199 155.457 178.866  1.00 25.35           N  
ATOM   3748  CA  GLY A 457     144.537 156.716 179.038  1.00 25.35           C  
ATOM   3749  C   GLY A 457     143.675 156.630 180.259  1.00 25.35           C  
ATOM   3750  O   GLY A 457     143.654 157.541 181.085  1.00 25.35           O  
ATOM   3751  N   TRP A 458     142.945 155.512 180.412  1.00 63.39           N  
ATOM   3752  CA  TRP A 458     142.070 155.353 181.535  1.00 63.39           C  
ATOM   3753  CB  TRP A 458     141.194 154.090 181.441  1.00 63.39           C  
ATOM   3754  CG  TRP A 458     140.187 154.154 180.311  1.00 63.39           C  
ATOM   3755  CD2 TRP A 458     139.018 154.989 180.320  1.00 63.39           C  
ATOM   3756  CD1 TRP A 458     140.188 153.509 179.109  1.00 63.39           C  
ATOM   3757  NE1 TRP A 458     139.094 153.889 178.370  1.00 63.39           N  
ATOM   3758  CE2 TRP A 458     138.365 154.799 179.103  1.00 63.39           C  
ATOM   3759  CE3 TRP A 458     138.530 155.846 181.264  1.00 63.39           C  
ATOM   3760  CZ2 TRP A 458     137.209 155.468 178.810  1.00 63.39           C  
ATOM   3761  CZ3 TRP A 458     137.363 156.516 180.967  1.00 63.39           C  
ATOM   3762  CH2 TRP A 458     136.716 156.331 179.764  1.00 63.39           C  
ATOM   3763  C   TRP A 458     142.895 155.303 182.784  1.00 63.39           C  
ATOM   3764  O   TRP A 458     142.517 155.857 183.812  1.00 63.39           O  
ATOM   3765  N   ILE A 459     144.070 154.652 182.727  1.00 35.68           N  
ATOM   3766  CA  ILE A 459     144.873 154.511 183.907  1.00 35.68           C  
ATOM   3767  CB  ILE A 459     146.139 153.752 183.635  1.00 35.68           C  
ATOM   3768  CG1 ILE A 459     145.802 152.331 183.146  1.00 35.68           C  
ATOM   3769  CG2 ILE A 459     147.004 153.782 184.905  1.00 35.68           C  
ATOM   3770  CD1 ILE A 459     146.992 151.587 182.542  1.00 35.68           C  
ATOM   3771  C   ILE A 459     145.242 155.875 184.414  1.00 35.68           C  
ATOM   3772  O   ILE A 459     145.145 156.146 185.610  1.00 35.68           O  
ATOM   3773  N   TYR A 460     145.670 156.777 183.511  1.00 67.77           N  
ATOM   3774  CA  TYR A 460     146.072 158.100 183.901  1.00 67.77           C  
ATOM   3775  CB  TYR A 460     146.732 158.893 182.756  1.00 67.77           C  
ATOM   3776  CG  TYR A 460     148.027 158.210 182.465  1.00 67.77           C  
ATOM   3777  CD1 TYR A 460     149.086 158.340 183.334  1.00 67.77           C  
ATOM   3778  CD2 TYR A 460     148.192 157.453 181.327  1.00 67.77           C  
ATOM   3779  CE1 TYR A 460     150.285 157.715 183.084  1.00 67.77           C  
ATOM   3780  CE2 TYR A 460     149.390 156.826 181.070  1.00 67.77           C  
ATOM   3781  CZ  TYR A 460     150.438 156.955 181.950  1.00 67.77           C  
ATOM   3782  OH  TYR A 460     151.667 156.312 181.690  1.00 67.77           O  
ATOM   3783  C   TYR A 460     144.893 158.865 184.415  1.00 67.77           C  
ATOM   3784  O   TYR A 460     145.018 159.633 185.369  1.00 67.77           O  
ATOM   3785  N   VAL A 461     143.713 158.697 183.788  1.00 89.54           N  
ATOM   3786  CA  VAL A 461     142.573 159.442 184.235  1.00 89.54           C  
ATOM   3787  CB  VAL A 461     141.349 159.253 183.377  1.00 89.54           C  
ATOM   3788  CG1 VAL A 461     140.694 157.897 183.679  1.00 89.54           C  
ATOM   3789  CG2 VAL A 461     140.427 160.464 183.582  1.00 89.54           C  
ATOM   3790  C   VAL A 461     142.268 159.042 185.649  1.00 89.54           C  
ATOM   3791  O   VAL A 461     141.971 159.894 186.487  1.00 89.54           O  
ATOM   3792  N   LEU A 462     142.350 157.731 185.963  1.00 98.31           N  
ATOM   3793  CA  LEU A 462     142.079 157.290 187.305  1.00 98.31           C  
ATOM   3794  CB  LEU A 462     142.148 155.767 187.513  1.00 98.31           C  
ATOM   3795  CG  LEU A 462     140.877 155.009 187.100  1.00 98.31           C  
ATOM   3796  CD1 LEU A 462     140.562 155.191 185.614  1.00 98.31           C  
ATOM   3797  CD2 LEU A 462     140.958 153.532 187.517  1.00 98.31           C  
ATOM   3798  C   LEU A 462     143.079 157.883 188.240  1.00 98.31           C  
ATOM   3799  O   LEU A 462     142.722 158.332 189.327  1.00 98.31           O  
ATOM   3800  N   GLU A 463     144.364 157.911 187.845  1.00126.59           N  
ATOM   3801  CA  GLU A 463     145.357 158.435 188.734  1.00126.59           C  
ATOM   3802  CB  GLU A 463     146.784 158.417 188.166  1.00126.59           C  
ATOM   3803  CG  GLU A 463     147.501 157.102 188.423  1.00126.59           C  
ATOM   3804  CD  GLU A 463     147.681 157.043 189.932  1.00126.59           C  
ATOM   3805  OE1 GLU A 463     148.332 157.964 190.492  1.00126.59           O  
ATOM   3806  OE2 GLU A 463     147.145 156.088 190.551  1.00126.59           O1-
ATOM   3807  C   GLU A 463     145.052 159.860 189.050  1.00126.59           C  
ATOM   3808  O   GLU A 463     145.164 160.276 190.201  1.00126.59           O  
ATOM   3809  N   MET A 464     144.660 160.648 188.037  1.00 43.59           N  
ATOM   3810  CA  MET A 464     144.397 162.041 188.250  1.00 43.59           C  
ATOM   3811  CB  MET A 464     144.054 162.774 186.939  1.00 43.59           C  
ATOM   3812  CG  MET A 464     143.847 164.280 187.097  1.00 43.59           C  
ATOM   3813  SD  MET A 464     143.666 165.175 185.525  1.00 43.59           S  
ATOM   3814  CE  MET A 464     142.070 164.430 185.082  1.00 43.59           C  
ATOM   3815  C   MET A 464     143.238 162.197 189.190  1.00 43.59           C  
ATOM   3816  O   MET A 464     143.273 163.029 190.095  1.00 43.59           O  
ATOM   3817  N   ALA A 465     142.178 161.388 189.002  1.00 29.87           N  
ATOM   3818  CA  ALA A 465     141.008 161.493 189.828  1.00 29.87           C  
ATOM   3819  CB  ALA A 465     139.885 160.537 189.390  1.00 29.87           C  
ATOM   3820  C   ALA A 465     141.364 161.148 191.242  1.00 29.87           C  
ATOM   3821  O   ALA A 465     140.924 161.803 192.184  1.00 29.87           O  
ATOM   3822  N   LEU A 466     142.190 160.105 191.416  1.00 54.82           N  
ATOM   3823  CA  LEU A 466     142.559 159.623 192.716  1.00 54.82           C  
ATOM   3824  CB  LEU A 466     143.463 158.383 192.620  1.00 54.82           C  
ATOM   3825  CG  LEU A 466     142.804 157.209 191.864  1.00 54.82           C  
ATOM   3826  CD1 LEU A 466     143.734 155.988 191.789  1.00 54.82           C  
ATOM   3827  CD2 LEU A 466     141.425 156.867 192.450  1.00 54.82           C  
ATOM   3828  C   LEU A 466     143.319 160.703 193.420  1.00 54.82           C  
ATOM   3829  O   LEU A 466     143.154 160.903 194.622  1.00 54.82           O  
ATOM   3830  N   LYS A 467     144.188 161.420 192.680  1.00 65.08           N  
ATOM   3831  CA  LYS A 467     145.000 162.445 193.270  1.00 65.08           C  
ATOM   3832  CB  LYS A 467     146.055 162.986 192.297  1.00 65.08           C  
ATOM   3833  CG  LYS A 467     147.104 161.923 191.951  1.00 65.08           C  
ATOM   3834  CD  LYS A 467     148.019 162.307 190.789  1.00 65.08           C  
ATOM   3835  CE  LYS A 467     149.063 161.241 190.454  1.00 65.08           C  
ATOM   3836  NZ  LYS A 467     150.022 161.778 189.463  1.00 65.08           N1+
ATOM   3837  C   LYS A 467     144.155 163.574 193.791  1.00 65.08           C  
ATOM   3838  O   LYS A 467     144.369 164.042 194.906  1.00 65.08           O  
ATOM   3839  N   ILE A 468     143.156 164.039 193.017  1.00 52.62           N  
ATOM   3840  CA  ILE A 468     142.328 165.126 193.472  1.00 52.62           C  
ATOM   3841  CB  ILE A 468     141.339 165.592 192.439  1.00 52.62           C  
ATOM   3842  CG1 ILE A 468     140.339 164.479 192.085  1.00 52.62           C  
ATOM   3843  CG2 ILE A 468     142.136 166.118 191.233  1.00 52.62           C  
ATOM   3844  CD1 ILE A 468     139.145 164.968 191.265  1.00 52.62           C  
ATOM   3845  C   ILE A 468     141.582 164.661 194.684  1.00 52.62           C  
ATOM   3846  O   ILE A 468     141.362 165.414 195.632  1.00 52.62           O  
ATOM   3847  N   TYR A 469     141.151 163.391 194.666  1.00 67.59           N  
ATOM   3848  CA  TYR A 469     140.409 162.820 195.750  1.00 67.59           C  
ATOM   3849  CB  TYR A 469     139.990 161.374 195.421  1.00 67.59           C  
ATOM   3850  CG  TYR A 469     139.253 160.755 196.559  1.00 67.59           C  
ATOM   3851  CD1 TYR A 469     137.943 161.084 196.820  1.00 67.59           C  
ATOM   3852  CD2 TYR A 469     139.875 159.817 197.351  1.00 67.59           C  
ATOM   3853  CE1 TYR A 469     137.270 160.495 197.865  1.00 67.59           C  
ATOM   3854  CE2 TYR A 469     139.207 159.225 198.395  1.00 67.59           C  
ATOM   3855  CZ  TYR A 469     137.903 159.565 198.653  1.00 67.59           C  
ATOM   3856  OH  TYR A 469     137.214 158.958 199.723  1.00 67.59           O  
ATOM   3857  C   TYR A 469     141.270 162.805 196.977  1.00 67.59           C  
ATOM   3858  O   TYR A 469     140.798 163.061 198.083  1.00 67.59           O  
ATOM   3859  N   THR A 470     142.552 162.429 196.830  1.00153.15           N  
ATOM   3860  CA  THR A 470     143.408 162.375 197.979  1.00153.15           C  
ATOM   3861  CB  THR A 470     144.626 161.535 197.723  1.00153.15           C  
ATOM   3862  OG1 THR A 470     145.504 161.609 198.829  1.00153.15           O  
ATOM   3863  CG2 THR A 470     145.322 161.973 196.431  1.00153.15           C  
ATOM   3864  C   THR A 470     143.805 163.729 198.512  1.00153.15           C  
ATOM   3865  O   THR A 470     143.717 163.977 199.712  1.00153.15           O  
ATOM   3866  N   TYR A 471     144.322 164.600 197.627  1.00143.26           N  
ATOM   3867  CA  TYR A 471     144.860 165.913 197.869  1.00143.26           C  
ATOM   3868  CB  TYR A 471     146.056 166.222 196.962  1.00143.26           C  
ATOM   3869  CG  TYR A 471     147.075 165.243 197.430  1.00143.26           C  
ATOM   3870  CD1 TYR A 471     147.760 165.464 198.603  1.00143.26           C  
ATOM   3871  CD2 TYR A 471     147.338 164.103 196.710  1.00143.26           C  
ATOM   3872  CE1 TYR A 471     148.695 164.563 199.049  1.00143.26           C  
ATOM   3873  CE2 TYR A 471     148.273 163.197 197.150  1.00143.26           C  
ATOM   3874  CZ  TYR A 471     148.951 163.425 198.323  1.00143.26           C  
ATOM   3875  OH  TYR A 471     149.911 162.496 198.779  1.00143.26           O  
ATOM   3876  C   TYR A 471     143.913 167.071 197.881  1.00143.26           C  
ATOM   3877  O   TYR A 471     144.290 168.142 198.349  1.00143.26           O  
ATOM   3878  N   GLY A 472     142.729 166.956 197.255  1.00 57.52           N  
ATOM   3879  CA  GLY A 472     141.903 168.113 197.096  1.00 57.52           C  
ATOM   3880  C   GLY A 472     142.323 168.647 195.770  1.00 57.52           C  
ATOM   3881  O   GLY A 472     143.205 168.075 195.128  1.00 57.52           O  
ATOM   3882  N   PHE A 473     141.683 169.727 195.295  1.00127.74           N  
ATOM   3883  CA  PHE A 473     142.072 170.251 194.020  1.00127.74           C  
ATOM   3884  CB  PHE A 473     141.090 171.309 193.472  1.00127.74           C  
ATOM   3885  CG  PHE A 473     141.080 172.504 194.366  1.00127.74           C  
ATOM   3886  CD1 PHE A 473     140.222 172.566 195.440  1.00127.74           C  
ATOM   3887  CD2 PHE A 473     141.926 173.564 194.131  1.00127.74           C  
ATOM   3888  CE1 PHE A 473     140.208 173.667 196.266  1.00127.74           C  
ATOM   3889  CE2 PHE A 473     141.915 174.668 194.953  1.00127.74           C  
ATOM   3890  CZ  PHE A 473     141.056 174.720 196.025  1.00127.74           C  
ATOM   3891  C   PHE A 473     143.434 170.865 194.120  1.00127.74           C  
ATOM   3892  O   PHE A 473     144.269 170.693 193.234  1.00127.74           O  
ATOM   3893  N   GLU A 474     143.675 171.623 195.207  1.00152.16           N  
ATOM   3894  CA  GLU A 474     144.891 172.367 195.379  1.00152.16           C  
ATOM   3895  CB  GLU A 474     144.759 173.464 196.456  1.00152.16           C  
ATOM   3896  CG  GLU A 474     143.810 173.151 197.623  1.00152.16           C  
ATOM   3897  CD  GLU A 474     144.099 171.787 198.225  1.00152.16           C  
ATOM   3898  OE1 GLU A 474     143.558 170.784 197.689  1.00152.16           O  
ATOM   3899  OE2 GLU A 474     144.845 171.725 199.237  1.00152.16           O1-
ATOM   3900  C   GLU A 474     146.127 171.554 195.649  1.00152.16           C  
ATOM   3901  O   GLU A 474     147.150 171.761 194.998  1.00152.16           O  
ATOM   3902  N   ASN A 475     146.073 170.598 196.593  1.00 83.48           N  
ATOM   3903  CA  ASN A 475     147.241 169.863 196.994  1.00 83.48           C  
ATOM   3904  CB  ASN A 475     147.001 168.976 198.224  1.00 83.48           C  
ATOM   3905  CG  ASN A 475     146.891 169.904 199.423  1.00 83.48           C  
ATOM   3906  OD1 ASN A 475     147.344 171.047 199.379  1.00 83.48           O  
ATOM   3907  ND2 ASN A 475     146.276 169.405 200.529  1.00 83.48           N  
ATOM   3908  C   ASN A 475     147.705 169.007 195.881  1.00 83.48           C  
ATOM   3909  O   ASN A 475     148.888 168.694 195.797  1.00 83.48           O  
ATOM   3910  N   TYR A 476     146.773 168.509 195.059  1.00 97.75           N  
ATOM   3911  CA  TYR A 476     147.200 167.764 193.916  1.00 97.75           C  
ATOM   3912  CB  TYR A 476     146.000 167.129 193.186  1.00 97.75           C  
ATOM   3913  CG  TYR A 476     146.357 166.851 191.765  1.00 97.75           C  
ATOM   3914  CD1 TYR A 476     147.260 165.875 191.413  1.00 97.75           C  
ATOM   3915  CD2 TYR A 476     145.745 167.576 190.767  1.00 97.75           C  
ATOM   3916  CE1 TYR A 476     147.555 165.646 190.087  1.00 97.75           C  
ATOM   3917  CE2 TYR A 476     146.035 167.352 189.442  1.00 97.75           C  
ATOM   3918  CZ  TYR A 476     146.946 166.384 189.100  1.00 97.75           C  
ATOM   3919  OH  TYR A 476     147.248 166.150 187.742  1.00 97.75           O  
ATOM   3920  C   TYR A 476     147.921 168.656 192.941  1.00 97.75           C  
ATOM   3921  O   TYR A 476     149.076 168.411 192.605  1.00 97.75           O  
ATOM   3922  N   TRP A 477     147.274 169.768 192.541  1.00 93.80           N  
ATOM   3923  CA  TRP A 477     147.707 170.627 191.462  1.00 93.80           C  
ATOM   3924  CB  TRP A 477     146.625 171.637 191.038  1.00 93.80           C  
ATOM   3925  CG  TRP A 477     146.977 172.450 189.811  1.00 93.80           C  
ATOM   3926  CD2 TRP A 477     147.610 173.739 189.837  1.00 93.80           C  
ATOM   3927  CD1 TRP A 477     146.763 172.153 188.496  1.00 93.80           C  
ATOM   3928  NE1 TRP A 477     147.218 173.177 187.701  1.00 93.80           N  
ATOM   3929  CE2 TRP A 477     147.743 174.160 188.514  1.00 93.80           C  
ATOM   3930  CE3 TRP A 477     148.042 174.510 190.877  1.00 93.80           C  
ATOM   3931  CZ2 TRP A 477     148.310 175.365 188.213  1.00 93.80           C  
ATOM   3932  CZ3 TRP A 477     148.618 175.722 190.569  1.00 93.80           C  
ATOM   3933  CH2 TRP A 477     148.749 176.142 189.261  1.00 93.80           C  
ATOM   3934  C   TRP A 477     148.948 171.409 191.760  1.00 93.80           C  
ATOM   3935  O   TRP A 477     149.736 171.703 190.861  1.00 93.80           O  
ATOM   3936  N   ARG A 478     149.174 171.752 193.032  1.00109.53           N  
ATOM   3937  CA  ARG A 478     150.192 172.692 193.397  1.00109.53           C  
ATOM   3938  CB  ARG A 478     150.306 172.868 194.923  1.00109.53           C  
ATOM   3939  CG  ARG A 478     149.117 173.599 195.552  1.00109.53           C  
ATOM   3940  CD  ARG A 478     149.229 173.755 197.071  1.00109.53           C  
ATOM   3941  NE  ARG A 478     148.112 174.632 197.520  1.00109.53           N  
ATOM   3942  CZ  ARG A 478     147.703 174.604 198.821  1.00109.53           C  
ATOM   3943  NH1 ARG A 478     148.277 173.730 199.698  1.00109.53           N1+
ATOM   3944  NH2 ARG A 478     146.721 175.451 199.248  1.00109.53           N  
ATOM   3945  C   ARG A 478     151.550 172.317 192.894  1.00109.53           C  
ATOM   3946  O   ARG A 478     152.325 173.212 192.552  1.00109.53           O  
ATOM   3947  N   GLU A 479     151.908 171.018 192.872  1.00 57.44           N  
ATOM   3948  CA  GLU A 479     153.216 170.650 192.408  1.00 57.44           C  
ATOM   3949  CB  GLU A 479     153.623 169.210 192.780  1.00 57.44           C  
ATOM   3950  CG  GLU A 479     155.072 168.868 192.421  1.00 57.44           C  
ATOM   3951  CD  GLU A 479     155.397 167.479 192.961  1.00 57.44           C  
ATOM   3952  OE1 GLU A 479     154.487 166.847 193.560  1.00 57.44           O  
ATOM   3953  OE2 GLU A 479     156.562 167.033 192.782  1.00 57.44           O1-
ATOM   3954  C   GLU A 479     153.256 170.783 190.915  1.00 57.44           C  
ATOM   3955  O   GLU A 479     152.304 170.446 190.213  1.00 57.44           O  
ATOM   3956  N   GLY A 480     154.391 171.286 190.391  1.00 29.66           N  
ATOM   3957  CA  GLY A 480     154.538 171.524 188.986  1.00 29.66           C  
ATOM   3958  C   GLY A 480     154.466 170.234 188.241  1.00 29.66           C  
ATOM   3959  O   GLY A 480     153.916 170.177 187.143  1.00 29.66           O  
ATOM   3960  N   ALA A 481     155.051 169.163 188.807  1.00 30.14           N  
ATOM   3961  CA  ALA A 481     155.031 167.892 188.150  1.00 30.14           C  
ATOM   3962  CB  ALA A 481     155.756 166.797 188.949  1.00 30.14           C  
ATOM   3963  C   ALA A 481     153.606 167.470 188.002  1.00 30.14           C  
ATOM   3964  O   ALA A 481     153.212 166.938 186.967  1.00 30.14           O  
ATOM   3965  N   ASN A 482     152.789 167.711 189.043  1.00 56.55           N  
ATOM   3966  CA  ASN A 482     151.406 167.331 189.020  1.00 56.55           C  
ATOM   3967  CB  ASN A 482     150.691 167.527 190.369  1.00 56.55           C  
ATOM   3968  CG  ASN A 482     151.157 166.386 191.269  1.00 56.55           C  
ATOM   3969  OD1 ASN A 482     151.674 165.379 190.790  1.00 56.55           O  
ATOM   3970  ND2 ASN A 482     150.962 166.536 192.606  1.00 56.55           N  
ATOM   3971  C   ASN A 482     150.703 168.100 187.950  1.00 56.55           C  
ATOM   3972  O   ASN A 482     149.760 167.600 187.339  1.00 56.55           O  
ATOM   3973  N   ARG A 483     151.133 169.353 187.716  1.00106.82           N  
ATOM   3974  CA  ARG A 483     150.563 170.181 186.694  1.00106.82           C  
ATOM   3975  CB  ARG A 483     151.170 171.594 186.708  1.00106.82           C  
ATOM   3976  CG  ARG A 483     150.381 172.632 185.913  1.00106.82           C  
ATOM   3977  CD  ARG A 483     150.933 174.047 186.097  1.00106.82           C  
ATOM   3978  NE  ARG A 483     149.967 175.001 185.485  1.00106.82           N  
ATOM   3979  CZ  ARG A 483     149.925 176.292 185.926  1.00106.82           C  
ATOM   3980  NH1 ARG A 483     150.734 176.688 186.951  1.00106.82           N1+
ATOM   3981  NH2 ARG A 483     149.069 177.185 185.348  1.00106.82           N  
ATOM   3982  C   ARG A 483     150.868 169.545 185.370  1.00106.82           C  
ATOM   3983  O   ARG A 483     150.022 169.506 184.477  1.00106.82           O  
ATOM   3984  N   PHE A 484     152.100 169.017 185.221  1.00 63.94           N  
ATOM   3985  CA  PHE A 484     152.517 168.378 184.007  1.00 63.94           C  
ATOM   3986  CB  PHE A 484     153.972 167.875 184.077  1.00 63.94           C  
ATOM   3987  CG  PHE A 484     154.248 167.013 182.889  1.00 63.94           C  
ATOM   3988  CD1 PHE A 484     154.424 167.560 181.639  1.00 63.94           C  
ATOM   3989  CD2 PHE A 484     154.355 165.649 183.037  1.00 63.94           C  
ATOM   3990  CE1 PHE A 484     154.685 166.755 180.554  1.00 63.94           C  
ATOM   3991  CE2 PHE A 484     154.617 164.839 181.957  1.00 63.94           C  
ATOM   3992  CZ  PHE A 484     154.779 165.394 180.710  1.00 63.94           C  
ATOM   3993  C   PHE A 484     151.633 167.198 183.769  1.00 63.94           C  
ATOM   3994  O   PHE A 484     151.137 167.004 182.660  1.00 63.94           O  
ATOM   3995  N   ASP A 485     151.394 166.371 184.805  1.00145.77           N  
ATOM   3996  CA  ASP A 485     150.546 165.246 184.560  1.00145.77           C  
ATOM   3997  CB  ASP A 485     150.613 164.074 185.566  1.00145.77           C  
ATOM   3998  CG  ASP A 485     150.534 164.520 187.006  1.00145.77           C  
ATOM   3999  OD1 ASP A 485     151.559 165.079 187.476  1.00145.77           O  
ATOM   4000  OD2 ASP A 485     149.485 164.289 187.662  1.00145.77           O1-
ATOM   4001  C   ASP A 485     149.151 165.671 184.235  1.00145.77           C  
ATOM   4002  O   ASP A 485     148.471 165.014 183.450  1.00145.77           O  
ATOM   4003  N   PHE A 486     148.692 166.797 184.803  1.00 61.48           N  
ATOM   4004  CA  PHE A 486     147.366 167.278 184.548  1.00 61.48           C  
ATOM   4005  CB  PHE A 486     147.126 168.589 185.320  1.00 61.48           C  
ATOM   4006  CG  PHE A 486     145.710 169.034 185.204  1.00 61.48           C  
ATOM   4007  CD1 PHE A 486     144.739 168.479 186.004  1.00 61.48           C  
ATOM   4008  CD2 PHE A 486     145.358 170.025 184.316  1.00 61.48           C  
ATOM   4009  CE1 PHE A 486     143.431 168.893 185.907  1.00 61.48           C  
ATOM   4010  CE2 PHE A 486     144.053 170.444 184.214  1.00 61.48           C  
ATOM   4011  CZ  PHE A 486     143.087 169.878 185.012  1.00 61.48           C  
ATOM   4012  C   PHE A 486     147.235 167.560 183.073  1.00 61.48           C  
ATOM   4013  O   PHE A 486     146.304 167.087 182.422  1.00 61.48           O  
ATOM   4014  N   LEU A 487     148.194 168.317 182.503  1.00 52.49           N  
ATOM   4015  CA  LEU A 487     148.121 168.707 181.122  1.00 52.49           C  
ATOM   4016  CB  LEU A 487     149.262 169.642 180.700  1.00 52.49           C  
ATOM   4017  CG  LEU A 487     149.173 170.055 179.220  1.00 52.49           C  
ATOM   4018  CD1 LEU A 487     147.982 170.991 178.965  1.00 52.49           C  
ATOM   4019  CD2 LEU A 487     150.512 170.607 178.709  1.00 52.49           C  
ATOM   4020  C   LEU A 487     148.218 167.514 180.224  1.00 52.49           C  
ATOM   4021  O   LEU A 487     147.425 167.356 179.298  1.00 52.49           O  
ATOM   4022  N   VAL A 488     149.191 166.630 180.494  1.00114.02           N  
ATOM   4023  CA  VAL A 488     149.457 165.502 179.650  1.00114.02           C  
ATOM   4024  CB  VAL A 488     150.586 164.674 180.176  1.00114.02           C  
ATOM   4025  CG1 VAL A 488     150.821 163.483 179.246  1.00114.02           C  
ATOM   4026  CG2 VAL A 488     151.808 165.585 180.352  1.00114.02           C  
ATOM   4027  C   VAL A 488     148.252 164.624 179.638  1.00114.02           C  
ATOM   4028  O   VAL A 488     147.857 164.110 178.591  1.00114.02           O  
ATOM   4029  N   THR A 489     147.635 164.427 180.818  1.00 39.97           N  
ATOM   4030  CA  THR A 489     146.521 163.532 180.891  1.00 39.97           C  
ATOM   4031  CB  THR A 489     145.949 163.429 182.280  1.00 39.97           C  
ATOM   4032  OG1 THR A 489     146.940 162.954 183.181  1.00 39.97           O  
ATOM   4033  CG2 THR A 489     144.751 162.467 182.250  1.00 39.97           C  
ATOM   4034  C   THR A 489     145.426 164.024 180.006  1.00 39.97           C  
ATOM   4035  O   THR A 489     144.873 163.263 179.215  1.00 39.97           O  
ATOM   4036  N   TRP A 490     145.087 165.322 180.098  1.00 56.48           N  
ATOM   4037  CA  TRP A 490     143.987 165.818 179.325  1.00 56.48           C  
ATOM   4038  CB  TRP A 490     143.603 167.263 179.679  1.00 56.48           C  
ATOM   4039  CG  TRP A 490     143.023 167.374 181.068  1.00 56.48           C  
ATOM   4040  CD2 TRP A 490     141.724 166.885 181.433  1.00 56.48           C  
ATOM   4041  CD1 TRP A 490     143.578 167.885 182.203  1.00 56.48           C  
ATOM   4042  NE1 TRP A 490     142.703 167.750 183.255  1.00 56.48           N  
ATOM   4043  CE2 TRP A 490     141.558 167.133 182.795  1.00 56.48           C  
ATOM   4044  CE3 TRP A 490     140.751 166.273 180.697  1.00 56.48           C  
ATOM   4045  CZ2 TRP A 490     140.412 166.774 183.444  1.00 56.48           C  
ATOM   4046  CZ3 TRP A 490     139.593 165.916 181.352  1.00 56.48           C  
ATOM   4047  CH2 TRP A 490     139.427 166.162 182.699  1.00 56.48           C  
ATOM   4048  C   TRP A 490     144.288 165.748 177.863  1.00 56.48           C  
ATOM   4049  O   TRP A 490     143.476 165.255 177.084  1.00 56.48           O  
ATOM   4050  N   VAL A 491     145.479 166.207 177.442  1.00 96.19           N  
ATOM   4051  CA  VAL A 491     145.749 166.254 176.033  1.00 96.19           C  
ATOM   4052  CB  VAL A 491     147.091 166.856 175.713  1.00 96.19           C  
ATOM   4053  CG1 VAL A 491     148.202 165.978 176.314  1.00 96.19           C  
ATOM   4054  CG2 VAL A 491     147.191 167.030 174.188  1.00 96.19           C  
ATOM   4055  C   VAL A 491     145.693 164.875 175.455  1.00 96.19           C  
ATOM   4056  O   VAL A 491     145.102 164.664 174.398  1.00 96.19           O  
ATOM   4057  N   ILE A 492     146.304 163.891 176.137  1.00127.02           N  
ATOM   4058  CA  ILE A 492     146.320 162.552 175.624  1.00127.02           C  
ATOM   4059  CB  ILE A 492     147.224 161.626 176.391  1.00127.02           C  
ATOM   4060  CG1 ILE A 492     146.810 161.528 177.865  1.00127.02           C  
ATOM   4061  CG2 ILE A 492     148.673 162.089 176.176  1.00127.02           C  
ATOM   4062  CD1 ILE A 492     147.573 160.446 178.627  1.00127.02           C  
ATOM   4063  C   ILE A 492     144.936 161.982 175.595  1.00127.02           C  
ATOM   4064  O   ILE A 492     144.576 161.276 174.655  1.00127.02           O  
ATOM   4065  N   VAL A 493     144.116 162.241 176.631  1.00113.52           N  
ATOM   4066  CA  VAL A 493     142.802 161.662 176.622  1.00113.52           C  
ATOM   4067  CB  VAL A 493     142.040 161.900 177.900  1.00113.52           C  
ATOM   4068  CG1 VAL A 493     141.676 163.387 178.020  1.00113.52           C  
ATOM   4069  CG2 VAL A 493     140.830 160.953 177.930  1.00113.52           C  
ATOM   4070  C   VAL A 493     142.019 162.201 175.458  1.00113.52           C  
ATOM   4071  O   VAL A 493     141.389 161.441 174.721  1.00113.52           O  
ATOM   4072  N   ILE A 494     142.059 163.527 175.228  1.00 88.50           N  
ATOM   4073  CA  ILE A 494     141.293 164.059 174.139  1.00 88.50           C  
ATOM   4074  CB  ILE A 494     141.310 165.559 174.046  1.00 88.50           C  
ATOM   4075  CG1 ILE A 494     140.418 166.177 175.139  1.00 88.50           C  
ATOM   4076  CG2 ILE A 494     140.871 165.944 172.623  1.00 88.50           C  
ATOM   4077  CD1 ILE A 494     140.864 165.897 176.570  1.00 88.50           C  
ATOM   4078  C   ILE A 494     141.808 163.490 172.859  1.00 88.50           C  
ATOM   4079  O   ILE A 494     141.032 163.121 171.978  1.00 88.50           O  
ATOM   4080  N   GLY A 495     143.138 163.394 172.709  1.00 46.60           N  
ATOM   4081  CA  GLY A 495     143.631 162.873 171.470  1.00 46.60           C  
ATOM   4082  C   GLY A 495     143.169 161.458 171.283  1.00 46.60           C  
ATOM   4083  O   GLY A 495     142.683 161.101 170.213  1.00 46.60           O  
ATOM   4084  N   GLU A 496     143.285 160.610 172.324  1.00 88.47           N  
ATOM   4085  CA  GLU A 496     142.955 159.224 172.119  1.00 88.47           C  
ATOM   4086  CB  GLU A 496     143.260 158.349 173.343  1.00 88.47           C  
ATOM   4087  CG  GLU A 496     142.425 158.720 174.568  1.00 88.47           C  
ATOM   4088  CD  GLU A 496     142.823 157.790 175.700  1.00 88.47           C  
ATOM   4089  OE1 GLU A 496     144.019 157.393 175.744  1.00 88.47           O  
ATOM   4090  OE2 GLU A 496     141.940 157.467 176.536  1.00 88.47           O1-
ATOM   4091  C   GLU A 496     141.502 159.092 171.833  1.00 88.47           C  
ATOM   4092  O   GLU A 496     141.083 158.364 170.931  1.00 88.47           O  
ATOM   4093  N   THR A 497     140.684 159.825 172.595  1.00148.44           N  
ATOM   4094  CA  THR A 497     139.281 159.672 172.423  1.00148.44           C  
ATOM   4095  CB  THR A 497     138.518 160.499 173.414  1.00148.44           C  
ATOM   4096  OG1 THR A 497     137.127 160.328 173.225  1.00148.44           O  
ATOM   4097  CG2 THR A 497     138.898 161.979 173.260  1.00148.44           C  
ATOM   4098  C   THR A 497     138.903 160.076 171.052  1.00148.44           C  
ATOM   4099  O   THR A 497     138.163 159.343 170.395  1.00148.44           O  
ATOM   4100  N   ALA A 498     139.393 161.242 170.573  1.00 91.12           N  
ATOM   4101  CA  ALA A 498     138.857 161.606 169.308  1.00 91.12           C  
ATOM   4102  CB  ALA A 498     139.331 162.993 168.842  1.00 91.12           C  
ATOM   4103  C   ALA A 498     139.267 160.623 168.271  1.00 91.12           C  
ATOM   4104  O   ALA A 498     138.450 159.806 167.848  1.00 91.12           O  
ATOM   4105  N   THR A 499     140.536 160.634 167.825  1.00297.34           N  
ATOM   4106  CA  THR A 499     140.758 159.585 166.886  1.00297.34           C  
ATOM   4107  CB  THR A 499     141.881 159.894 165.943  1.00297.34           C  
ATOM   4108  OG1 THR A 499     143.058 160.214 166.673  1.00297.34           O  
ATOM   4109  CG2 THR A 499     141.471 161.067 165.045  1.00297.34           C  
ATOM   4110  C   THR A 499     141.112 158.342 167.556  1.00297.34           C  
ATOM   4111  O   THR A 499     140.411 157.831 168.427  1.00297.34           O  
ATOM   4112  N   PHE A 500     142.126 157.737 166.908  1.00321.16           N  
ATOM   4113  CA  PHE A 500     143.232 156.920 167.270  1.00321.16           C  
ATOM   4114  CB  PHE A 500     142.943 155.411 167.370  1.00321.16           C  
ATOM   4115  CG  PHE A 500     142.534 155.262 168.816  1.00321.16           C  
ATOM   4116  CD1 PHE A 500     143.518 155.055 169.755  1.00321.16           C  
ATOM   4117  CD2 PHE A 500     141.232 155.354 169.275  1.00321.16           C  
ATOM   4118  CE1 PHE A 500     143.221 154.923 171.092  1.00321.16           C  
ATOM   4119  CE2 PHE A 500     140.924 155.223 170.616  1.00321.16           C  
ATOM   4120  CZ  PHE A 500     141.924 155.005 171.530  1.00321.16           C  
ATOM   4121  C   PHE A 500     144.593 157.343 166.660  1.00321.16           C  
ATOM   4122  O   PHE A 500     145.654 156.985 167.166  1.00321.16           O  
ATOM   4123  N   ILE A 501     144.586 158.121 165.537  1.00207.46           N  
ATOM   4124  CA  ILE A 501     145.328 157.953 164.299  1.00207.46           C  
ATOM   4125  CB  ILE A 501     144.848 158.889 163.234  1.00207.46           C  
ATOM   4126  CG1 ILE A 501     143.369 158.612 162.924  1.00207.46           C  
ATOM   4127  CG2 ILE A 501     145.770 158.729 162.016  1.00207.46           C  
ATOM   4128  CD1 ILE A 501     143.105 157.182 162.455  1.00207.46           C  
ATOM   4129  C   ILE A 501     146.825 158.076 164.291  1.00207.46           C  
ATOM   4130  O   ILE A 501     147.498 157.206 163.740  1.00207.46           O  
ATOM   4131  N   THR A 502     147.447 159.093 164.900  1.00155.72           N  
ATOM   4132  CA  THR A 502     148.771 159.190 164.368  1.00155.72           C  
ATOM   4133  CB  THR A 502     149.003 160.504 163.694  1.00155.72           C  
ATOM   4134  OG1 THR A 502     150.104 160.395 162.810  1.00155.72           O  
ATOM   4135  CG2 THR A 502     149.258 161.585 164.757  1.00155.72           C  
ATOM   4136  C   THR A 502     149.885 158.934 165.322  1.00155.72           C  
ATOM   4137  O   THR A 502     149.804 159.037 166.540  1.00155.72           O  
ATOM   4138  N   PRO A 503     150.941 158.536 164.680  1.00202.87           N  
ATOM   4139  CA  PRO A 503     152.189 158.250 165.331  1.00202.87           C  
ATOM   4140  CD  PRO A 503     150.760 157.695 163.506  1.00202.87           C  
ATOM   4141  CB  PRO A 503     152.900 157.202 164.472  1.00202.87           C  
ATOM   4142  CG  PRO A 503     152.169 157.229 163.122  1.00202.87           C  
ATOM   4143  C   PRO A 503     153.015 159.471 165.542  1.00202.87           C  
ATOM   4144  O   PRO A 503     152.502 160.582 165.453  1.00202.87           O  
ATOM   4145  N   ASP A 504     154.281 159.279 165.947  1.00172.47           N  
ATOM   4146  CA  ASP A 504     155.193 160.376 165.987  1.00172.47           C  
ATOM   4147  CB  ASP A 504     155.844 160.612 167.359  1.00172.47           C  
ATOM   4148  CG  ASP A 504     156.717 159.410 167.705  1.00172.47           C  
ATOM   4149  OD1 ASP A 504     156.380 158.283 167.255  1.00172.47           O  
ATOM   4150  OD2 ASP A 504     157.739 159.609 168.418  1.00172.47           O1-
ATOM   4151  C   ASP A 504     156.282 159.946 165.070  1.00172.47           C  
ATOM   4152  O   ASP A 504     157.285 160.637 164.907  1.00172.47           O  
ATOM   4153  N   GLU A 505     156.081 158.778 164.429  1.00238.27           N  
ATOM   4154  CA  GLU A 505     157.074 158.228 163.559  1.00238.27           C  
ATOM   4155  CB  GLU A 505     157.770 156.978 164.121  1.00238.27           C  
ATOM   4156  CG  GLU A 505     158.629 157.228 165.361  1.00238.27           C  
ATOM   4157  CD  GLU A 505     159.224 155.887 165.769  1.00238.27           C  
ATOM   4158  OE1 GLU A 505     159.690 155.145 164.863  1.00238.27           O  
ATOM   4159  OE2 GLU A 505     159.204 155.580 166.992  1.00238.27           O1-
ATOM   4160  C   GLU A 505     156.392 157.779 162.308  1.00238.27           C  
ATOM   4161  O   GLU A 505     155.174 157.873 162.170  1.00238.27           O  
ATOM   4162  N   ASN A 506     157.208 157.301 161.349  1.00297.50           N  
ATOM   4163  CA  ASN A 506     156.750 156.794 160.090  1.00297.50           C  
ATOM   4164  CB  ASN A 506     155.413 156.030 160.153  1.00297.50           C  
ATOM   4165  CG  ASN A 506     155.669 154.693 160.835  1.00297.50           C  
ATOM   4166  OD1 ASN A 506     156.542 153.932 160.423  1.00297.50           O  
ATOM   4167  ND2 ASN A 506     154.892 154.400 161.913  1.00297.50           N  
ATOM   4168  C   ASN A 506     156.608 157.945 159.157  1.00297.50           C  
ATOM   4169  O   ASN A 506     156.084 158.996 159.521  1.00297.50           O  
ATOM   4170  N   THR A 507     157.098 157.769 157.915  1.00270.53           N  
ATOM   4171  CA  THR A 507     157.019 158.822 156.951  1.00270.53           C  
ATOM   4172  CB  THR A 507     158.247 158.949 156.097  1.00270.53           C  
ATOM   4173  OG1 THR A 507     158.447 157.762 155.342  1.00270.53           O  
ATOM   4174  CG2 THR A 507     159.456 159.206 157.013  1.00270.53           C  
ATOM   4175  C   THR A 507     155.870 158.527 156.051  1.00270.53           C  
ATOM   4176  O   THR A 507     155.224 157.485 156.161  1.00270.53           O  
ATOM   4177  N   PHE A 508     155.579 159.469 155.137  1.00241.16           N  
ATOM   4178  CA  PHE A 508     154.506 159.287 154.211  1.00241.16           C  
ATOM   4179  CB  PHE A 508     153.416 160.374 154.308  1.00241.16           C  
ATOM   4180  CG  PHE A 508     152.283 159.975 153.426  1.00241.16           C  
ATOM   4181  CD1 PHE A 508     151.406 158.992 153.828  1.00241.16           C  
ATOM   4182  CD2 PHE A 508     152.084 160.585 152.208  1.00241.16           C  
ATOM   4183  CE1 PHE A 508     150.354 158.616 153.026  1.00241.16           C  
ATOM   4184  CE2 PHE A 508     151.033 160.213 151.401  1.00241.16           C  
ATOM   4185  CZ  PHE A 508     150.168 159.226 151.810  1.00241.16           C  
ATOM   4186  C   PHE A 508     155.132 159.365 152.859  1.00241.16           C  
ATOM   4187  O   PHE A 508     156.293 159.745 152.726  1.00241.16           O  
ATOM   4188  N   PHE A 509     154.379 158.983 151.814  1.00102.34           N  
ATOM   4189  CA  PHE A 509     154.939 159.011 150.499  1.00102.34           C  
ATOM   4190  CB  PHE A 509     153.936 158.600 149.410  1.00102.34           C  
ATOM   4191  CG  PHE A 509     154.646 158.666 148.101  1.00102.34           C  
ATOM   4192  CD1 PHE A 509     155.411 157.610 147.663  1.00102.34           C  
ATOM   4193  CD2 PHE A 509     154.545 159.787 147.308  1.00102.34           C  
ATOM   4194  CE1 PHE A 509     156.067 157.670 146.457  1.00102.34           C  
ATOM   4195  CE2 PHE A 509     155.200 159.854 146.099  1.00102.34           C  
ATOM   4196  CZ  PHE A 509     155.961 158.793 145.672  1.00102.34           C  
ATOM   4197  C   PHE A 509     155.342 160.422 150.228  1.00102.34           C  
ATOM   4198  O   PHE A 509     156.449 160.681 149.759  1.00102.34           O  
ATOM   4199  N   SER A 510     154.452 161.381 150.540  1.00145.55           N  
ATOM   4200  CA  SER A 510     154.783 162.752 150.282  1.00145.55           C  
ATOM   4201  CB  SER A 510     153.600 163.718 150.469  1.00145.55           C  
ATOM   4202  OG  SER A 510     154.013 165.048 150.194  1.00145.55           O  
ATOM   4203  C   SER A 510     155.853 163.147 151.244  1.00145.55           C  
ATOM   4204  O   SER A 510     155.942 162.623 152.354  1.00145.55           O  
ATOM   4205  N   ASN A 511     156.716 164.087 150.821  1.00148.19           N  
ATOM   4206  CA  ASN A 511     157.786 164.551 151.652  1.00148.19           C  
ATOM   4207  CB  ASN A 511     159.017 165.040 150.872  1.00148.19           C  
ATOM   4208  CG  ASN A 511     159.715 163.812 150.306  1.00148.19           C  
ATOM   4209  OD1 ASN A 511     159.899 162.813 150.999  1.00148.19           O  
ATOM   4210  ND2 ASN A 511     160.114 163.887 149.009  1.00148.19           N  
ATOM   4211  C   ASN A 511     157.280 165.687 152.475  1.00148.19           C  
ATOM   4212  O   ASN A 511     156.113 166.065 152.392  1.00148.19           O  
ATOM   4213  N   GLY A 512     158.169 166.248 153.318  1.00 95.71           N  
ATOM   4214  CA  GLY A 512     157.806 167.337 154.172  1.00 95.71           C  
ATOM   4215  C   GLY A 512     157.688 166.784 155.549  1.00 95.71           C  
ATOM   4216  O   GLY A 512     157.479 165.586 155.739  1.00 95.71           O  
ATOM   4217  N   GLU A 513     157.824 167.665 156.556  1.00210.20           N  
ATOM   4218  CA  GLU A 513     157.760 167.206 157.907  1.00210.20           C  
ATOM   4219  CB  GLU A 513     158.904 167.727 158.794  1.00210.20           C  
ATOM   4220  CG  GLU A 513     160.292 167.198 158.424  1.00210.20           C  
ATOM   4221  CD  GLU A 513     161.277 167.815 159.408  1.00210.20           C  
ATOM   4222  OE1 GLU A 513     160.939 168.883 159.983  1.00210.20           O  
ATOM   4223  OE2 GLU A 513     162.371 167.225 159.611  1.00210.20           O1-
ATOM   4224  C   GLU A 513     156.503 167.731 158.508  1.00210.20           C  
ATOM   4225  O   GLU A 513     156.121 168.877 158.281  1.00210.20           O  
ATOM   4226  N   TRP A 514     155.813 166.874 159.280  1.00215.20           N  
ATOM   4227  CA  TRP A 514     154.636 167.282 159.982  1.00215.20           C  
ATOM   4228  CB  TRP A 514     153.361 166.539 159.539  1.00215.20           C  
ATOM   4229  CG  TRP A 514     152.873 166.863 158.144  1.00215.20           C  
ATOM   4230  CD2 TRP A 514     151.876 167.855 157.858  1.00215.20           C  
ATOM   4231  CD1 TRP A 514     153.226 166.311 156.947  1.00215.20           C  
ATOM   4232  NE1 TRP A 514     152.508 166.895 155.931  1.00215.20           N  
ATOM   4233  CE2 TRP A 514     151.672 167.847 156.477  1.00215.20           C  
ATOM   4234  CE3 TRP A 514     151.182 168.699 158.680  1.00215.20           C  
ATOM   4235  CZ2 TRP A 514     150.768 168.690 155.896  1.00215.20           C  
ATOM   4236  CZ3 TRP A 514     150.274 169.549 158.088  1.00215.20           C  
ATOM   4237  CH2 TRP A 514     150.071 169.542 156.723  1.00215.20           C  
ATOM   4238  C   TRP A 514     154.888 166.909 161.408  1.00215.20           C  
ATOM   4239  O   TRP A 514     155.635 165.971 161.678  1.00215.20           O  
ATOM   4240  N   ILE A 515     154.296 167.638 162.372  1.00187.59           N  
ATOM   4241  CA  ILE A 515     154.548 167.243 163.725  1.00187.59           C  
ATOM   4242  CB  ILE A 515     154.480 168.382 164.704  1.00187.59           C  
ATOM   4243  CG1 ILE A 515     153.072 169.005 164.756  1.00187.59           C  
ATOM   4244  CG2 ILE A 515     155.571 169.391 164.286  1.00187.59           C  
ATOM   4245  CD1 ILE A 515     152.653 169.673 163.446  1.00187.59           C  
ATOM   4246  C   ILE A 515     153.501 166.224 164.029  1.00187.59           C  
ATOM   4247  O   ILE A 515     152.307 166.499 163.920  1.00187.59           O  
ATOM   4248  N   ARG A 516     153.927 165.003 164.414  1.00226.76           N  
ATOM   4249  CA  ARG A 516     152.961 163.950 164.511  1.00226.76           C  
ATOM   4250  CB  ARG A 516     153.493 162.682 163.830  1.00226.76           C  
ATOM   4251  CG  ARG A 516     152.394 161.925 163.085  1.00226.76           C  
ATOM   4252  CD  ARG A 516     152.915 160.969 162.009  1.00226.76           C  
ATOM   4253  NE  ARG A 516     153.661 161.805 161.028  1.00226.76           N  
ATOM   4254  CZ  ARG A 516     153.000 162.399 159.992  1.00226.76           C  
ATOM   4255  NH1 ARG A 516     151.672 162.159 159.807  1.00226.76           N1+
ATOM   4256  NH2 ARG A 516     153.669 163.245 159.152  1.00226.76           N  
ATOM   4257  C   ARG A 516     152.658 163.722 165.961  1.00226.76           C  
ATOM   4258  O   ARG A 516     153.532 163.396 166.761  1.00226.76           O  
ATOM   4259  N   TYR A 517     151.381 163.942 166.322  1.00169.24           N  
ATOM   4260  CA  TYR A 517     150.956 163.978 167.690  1.00169.24           C  
ATOM   4261  CB  TYR A 517     149.564 164.609 167.857  1.00169.24           C  
ATOM   4262  CG  TYR A 517     149.689 166.085 167.825  1.00169.24           C  
ATOM   4263  CD1 TYR A 517     149.632 166.805 166.655  1.00169.24           C  
ATOM   4264  CD2 TYR A 517     149.858 166.742 169.021  1.00169.24           C  
ATOM   4265  CE1 TYR A 517     149.747 168.178 166.690  1.00169.24           C  
ATOM   4266  CE2 TYR A 517     149.976 168.107 169.059  1.00169.24           C  
ATOM   4267  CZ  TYR A 517     149.916 168.827 167.891  1.00169.24           C  
ATOM   4268  OH  TYR A 517     150.035 170.230 167.935  1.00169.24           O  
ATOM   4269  C   TYR A 517     150.898 162.741 168.550  1.00169.24           C  
ATOM   4270  O   TYR A 517     151.570 162.705 169.577  1.00169.24           O  
ATOM   4271  N   LEU A 518     150.141 161.684 168.193  1.00 82.76           N  
ATOM   4272  CA  LEU A 518     149.873 160.729 169.253  1.00 82.76           C  
ATOM   4273  CB  LEU A 518     148.743 159.730 168.943  1.00 82.76           C  
ATOM   4274  CG  LEU A 518     147.354 160.390 168.826  1.00 82.76           C  
ATOM   4275  CD1 LEU A 518     146.265 159.345 168.514  1.00 82.76           C  
ATOM   4276  CD2 LEU A 518     147.019 161.224 170.075  1.00 82.76           C  
ATOM   4277  C   LEU A 518     151.072 159.982 169.748  1.00 82.76           C  
ATOM   4278  O   LEU A 518     151.273 159.891 170.959  1.00 82.76           O  
ATOM   4279  N   LEU A 519     151.909 159.422 168.859  1.00 60.97           N  
ATOM   4280  CA  LEU A 519     153.014 158.683 169.400  1.00 60.97           C  
ATOM   4281  CB  LEU A 519     153.846 157.902 168.374  1.00 60.97           C  
ATOM   4282  CG  LEU A 519     153.066 156.728 167.760  1.00 60.97           C  
ATOM   4283  CD1 LEU A 519     153.982 155.820 166.935  1.00 60.97           C  
ATOM   4284  CD2 LEU A 519     152.283 155.948 168.829  1.00 60.97           C  
ATOM   4285  C   LEU A 519     153.917 159.634 170.110  1.00 60.97           C  
ATOM   4286  O   LEU A 519     154.476 159.303 171.153  1.00 60.97           O  
ATOM   4287  N   LEU A 520     154.077 160.850 169.558  1.00 88.42           N  
ATOM   4288  CA  LEU A 520     154.971 161.803 170.145  1.00 88.42           C  
ATOM   4289  CB  LEU A 520     155.040 163.114 169.337  1.00 88.42           C  
ATOM   4290  CG  LEU A 520     156.198 164.076 169.685  1.00 88.42           C  
ATOM   4291  CD1 LEU A 520     156.059 165.382 168.892  1.00 88.42           C  
ATOM   4292  CD2 LEU A 520     156.377 164.317 171.192  1.00 88.42           C  
ATOM   4293  C   LEU A 520     154.447 162.124 171.514  1.00 88.42           C  
ATOM   4294  O   LEU A 520     155.210 162.189 172.476  1.00 88.42           O  
ATOM   4295  N   ALA A 521     153.119 162.306 171.643  1.00 37.38           N  
ATOM   4296  CA  ALA A 521     152.537 162.700 172.894  1.00 37.38           C  
ATOM   4297  CB  ALA A 521     151.012 162.890 172.817  1.00 37.38           C  
ATOM   4298  C   ALA A 521     152.800 161.646 173.918  1.00 37.38           C  
ATOM   4299  O   ALA A 521     153.149 161.940 175.061  1.00 37.38           O  
ATOM   4300  N   ARG A 522     152.645 160.375 173.521  1.00122.32           N  
ATOM   4301  CA  ARG A 522     152.849 159.288 174.429  1.00122.32           C  
ATOM   4302  CB  ARG A 522     152.524 157.932 173.792  1.00122.32           C  
ATOM   4303  CG  ARG A 522     151.027 157.769 173.522  1.00122.32           C  
ATOM   4304  CD  ARG A 522     150.680 156.563 172.651  1.00122.32           C  
ATOM   4305  NE  ARG A 522     150.996 155.331 173.423  1.00122.32           N  
ATOM   4306  CZ  ARG A 522     151.050 154.128 172.777  1.00122.32           C  
ATOM   4307  NH1 ARG A 522     150.841 154.070 171.430  1.00122.32           N1+
ATOM   4308  NH2 ARG A 522     151.307 152.987 173.480  1.00122.32           N  
ATOM   4309  C   ARG A 522     154.281 159.294 174.859  1.00122.32           C  
ATOM   4310  O   ARG A 522     154.591 158.945 175.995  1.00122.32           O  
ATOM   4311  N   MET A 523     155.189 159.655 173.934  1.00107.20           N  
ATOM   4312  CA  MET A 523     156.600 159.738 174.191  1.00107.20           C  
ATOM   4313  CB  MET A 523     157.372 160.079 172.907  1.00107.20           C  
ATOM   4314  CG  MET A 523     158.892 160.004 173.038  1.00107.20           C  
ATOM   4315  SD  MET A 523     159.774 160.395 171.497  1.00107.20           S  
ATOM   4316  CE  MET A 523     159.210 158.900 170.628  1.00107.20           C  
ATOM   4317  C   MET A 523     156.872 160.821 175.198  1.00107.20           C  
ATOM   4318  O   MET A 523     157.669 160.647 176.120  1.00107.20           O  
ATOM   4319  N   LEU A 524     156.179 161.966 175.056  1.00 50.46           N  
ATOM   4320  CA  LEU A 524     156.387 163.115 175.894  1.00 50.46           C  
ATOM   4321  CB  LEU A 524     155.528 164.325 175.481  1.00 50.46           C  
ATOM   4322  CG  LEU A 524     155.740 165.564 176.371  1.00 50.46           C  
ATOM   4323  CD1 LEU A 524     157.185 166.078 176.294  1.00 50.46           C  
ATOM   4324  CD2 LEU A 524     154.704 166.655 176.058  1.00 50.46           C  
ATOM   4325  C   LEU A 524     156.038 162.771 177.307  1.00 50.46           C  
ATOM   4326  O   LEU A 524     156.634 163.292 178.247  1.00 50.46           O  
ATOM   4327  N   ARG A 525     155.054 161.879 177.485  1.00133.65           N  
ATOM   4328  CA  ARG A 525     154.585 161.491 178.789  1.00133.65           C  
ATOM   4329  CB  ARG A 525     153.339 160.586 178.754  1.00133.65           C  
ATOM   4330  CG  ARG A 525     152.860 160.189 180.154  1.00133.65           C  
ATOM   4331  CD  ARG A 525     151.446 159.604 180.207  1.00133.65           C  
ATOM   4332  NE  ARG A 525     151.405 158.390 179.344  1.00133.65           N  
ATOM   4333  CZ  ARG A 525     150.770 158.445 178.138  1.00133.65           C  
ATOM   4334  NH1 ARG A 525     150.169 159.604 177.748  1.00133.65           N1+
ATOM   4335  NH2 ARG A 525     150.725 157.347 177.329  1.00133.65           N  
ATOM   4336  C   ARG A 525     155.680 160.789 179.550  1.00133.65           C  
ATOM   4337  O   ARG A 525     155.629 160.713 180.775  1.00133.65           O  
ATOM   4338  N   LEU A 526     156.692 160.245 178.846  1.00134.05           N  
ATOM   4339  CA  LEU A 526     157.776 159.475 179.415  1.00134.05           C  
ATOM   4340  CB  LEU A 526     158.787 158.950 178.379  1.00134.05           C  
ATOM   4341  CG  LEU A 526     158.311 157.733 177.569  1.00134.05           C  
ATOM   4342  CD1 LEU A 526     157.068 158.038 176.731  1.00134.05           C  
ATOM   4343  CD2 LEU A 526     159.457 157.172 176.719  1.00134.05           C  
ATOM   4344  C   LEU A 526     158.586 160.245 180.425  1.00134.05           C  
ATOM   4345  O   LEU A 526     159.193 159.641 181.306  1.00134.05           O  
ATOM   4346  N   ILE A 527     158.620 161.587 180.351  1.00134.99           N  
ATOM   4347  CA  ILE A 527     159.464 162.407 181.185  1.00134.99           C  
ATOM   4348  CB  ILE A 527     159.205 163.878 181.032  1.00134.99           C  
ATOM   4349  CG1 ILE A 527     157.782 164.235 181.482  1.00134.99           C  
ATOM   4350  CG2 ILE A 527     159.504 164.254 179.574  1.00134.99           C  
ATOM   4351  CD1 ILE A 527     157.562 165.738 181.633  1.00134.99           C  
ATOM   4352  C   ILE A 527     159.250 162.049 182.622  1.00134.99           C  
ATOM   4353  O   ILE A 527     160.133 162.243 183.457  1.00134.99           O  
ATOM   4354  N   ARG A 528     158.063 161.521 182.949  1.00227.50           N  
ATOM   4355  CA  ARG A 528     157.705 161.202 184.299  1.00227.50           C  
ATOM   4356  CB  ARG A 528     156.371 160.436 184.340  1.00227.50           C  
ATOM   4357  CG  ARG A 528     155.672 160.434 185.696  1.00227.50           C  
ATOM   4358  CD  ARG A 528     154.959 161.747 186.038  1.00227.50           C  
ATOM   4359  NE  ARG A 528     153.751 161.844 185.171  1.00227.50           N  
ATOM   4360  CZ  ARG A 528     152.589 161.228 185.535  1.00227.50           C  
ATOM   4361  NH1 ARG A 528     152.531 160.490 186.682  1.00227.50           N1+
ATOM   4362  NH2 ARG A 528     151.481 161.347 184.745  1.00227.50           N  
ATOM   4363  C   ARG A 528     158.766 160.325 184.901  1.00227.50           C  
ATOM   4364  O   ARG A 528     159.121 160.485 186.069  1.00227.50           O  
ATOM   4365  N   LEU A 529     159.325 159.377 184.122  1.00 55.51           N  
ATOM   4366  CA  LEU A 529     160.312 158.472 184.642  1.00 55.51           C  
ATOM   4367  CB  LEU A 529     160.795 157.451 183.597  1.00 55.51           C  
ATOM   4368  CG  LEU A 529     159.700 156.458 183.165  1.00 55.51           C  
ATOM   4369  CD1 LEU A 529     160.225 155.456 182.124  1.00 55.51           C  
ATOM   4370  CD2 LEU A 529     159.073 155.766 184.387  1.00 55.51           C  
ATOM   4371  C   LEU A 529     161.508 159.240 185.116  1.00 55.51           C  
ATOM   4372  O   LEU A 529     162.098 158.892 186.136  1.00 55.51           O  
ATOM   4373  N   LEU A 530     161.911 160.294 184.385  1.00 82.91           N  
ATOM   4374  CA  LEU A 530     163.070 161.065 184.745  1.00 82.91           C  
ATOM   4375  CB  LEU A 530     163.394 162.158 183.714  1.00 82.91           C  
ATOM   4376  CG  LEU A 530     163.627 161.604 182.297  1.00 82.91           C  
ATOM   4377  CD1 LEU A 530     164.788 160.597 182.279  1.00 82.91           C  
ATOM   4378  CD2 LEU A 530     162.328 161.046 181.690  1.00 82.91           C  
ATOM   4379  C   LEU A 530     162.827 161.751 186.053  1.00 82.91           C  
ATOM   4380  O   LEU A 530     163.694 161.785 186.924  1.00 82.91           O  
ATOM   4381  N   MET A 531     161.615 162.307 186.223  1.00 48.80           N  
ATOM   4382  CA  MET A 531     161.275 163.064 187.391  1.00 48.80           C  
ATOM   4383  CB  MET A 531     159.868 163.681 187.286  1.00 48.80           C  
ATOM   4384  CG  MET A 531     159.518 164.667 188.403  1.00 48.80           C  
ATOM   4385  SD  MET A 531     159.198 163.908 190.023  1.00 48.80           S  
ATOM   4386  CE  MET A 531     157.613 163.166 189.542  1.00 48.80           C  
ATOM   4387  C   MET A 531     161.315 162.185 188.608  1.00 48.80           C  
ATOM   4388  O   MET A 531     161.737 162.620 189.676  1.00 48.80           O  
ATOM   4389  N   ASN A 532     160.880 160.920 188.490  1.00120.62           N  
ATOM   4390  CA  ASN A 532     160.795 160.057 189.638  1.00120.62           C  
ATOM   4391  CB  ASN A 532     159.988 158.760 189.416  1.00120.62           C  
ATOM   4392  CG  ASN A 532     160.653 157.878 188.376  1.00120.62           C  
ATOM   4393  OD1 ASN A 532     160.145 157.725 187.269  1.00120.62           O  
ATOM   4394  ND2 ASN A 532     161.811 157.264 188.738  1.00120.62           N  
ATOM   4395  C   ASN A 532     162.138 159.699 190.218  1.00120.62           C  
ATOM   4396  O   ASN A 532     162.215 159.396 191.408  1.00120.62           O  
ATOM   4397  N   VAL A 533     163.228 159.694 189.420  1.00 57.34           N  
ATOM   4398  CA  VAL A 533     164.488 159.238 189.946  1.00 57.34           C  
ATOM   4399  CB  VAL A 533     165.603 159.253 188.946  1.00 57.34           C  
ATOM   4400  CG1 VAL A 533     166.883 158.756 189.640  1.00 57.34           C  
ATOM   4401  CG2 VAL A 533     165.179 158.405 187.736  1.00 57.34           C  
ATOM   4402  C   VAL A 533     164.889 160.083 191.115  1.00 57.34           C  
ATOM   4403  O   VAL A 533     164.915 161.310 191.046  1.00 57.34           O  
ATOM   4404  N   GLN A 534     165.234 159.415 192.234  1.00 47.08           N  
ATOM   4405  CA  GLN A 534     165.549 160.080 193.466  1.00 47.08           C  
ATOM   4406  CB  GLN A 534     165.790 159.100 194.627  1.00 47.08           C  
ATOM   4407  CG  GLN A 534     166.121 159.795 195.951  1.00 47.08           C  
ATOM   4408  CD  GLN A 534     166.336 158.719 197.006  1.00 47.08           C  
ATOM   4409  OE1 GLN A 534     166.576 159.017 198.174  1.00 47.08           O  
ATOM   4410  NE2 GLN A 534     166.246 157.428 196.586  1.00 47.08           N  
ATOM   4411  C   GLN A 534     166.772 160.929 193.332  1.00 47.08           C  
ATOM   4412  O   GLN A 534     166.784 162.067 193.794  1.00 47.08           O  
ATOM   4413  N   ARG A 535     167.849 160.403 192.721  1.00 84.05           N  
ATOM   4414  CA  ARG A 535     169.054 161.176 192.607  1.00 84.05           C  
ATOM   4415  CB  ARG A 535     170.241 160.362 192.058  1.00 84.05           C  
ATOM   4416  CG  ARG A 535     170.759 159.311 193.043  1.00 84.05           C  
ATOM   4417  CD  ARG A 535     171.944 158.501 192.513  1.00 84.05           C  
ATOM   4418  NE  ARG A 535     172.395 157.591 193.604  1.00 84.05           N  
ATOM   4419  CZ  ARG A 535     171.816 156.365 193.761  1.00 84.05           C  
ATOM   4420  NH1 ARG A 535     170.823 155.964 192.914  1.00 84.05           N1+
ATOM   4421  NH2 ARG A 535     172.233 155.537 194.764  1.00 84.05           N  
ATOM   4422  C   ARG A 535     168.837 162.337 191.685  1.00 84.05           C  
ATOM   4423  O   ARG A 535     169.165 163.480 192.005  1.00 84.05           O  
ATOM   4424  N   TYR A 536     168.227 162.064 190.523  1.00 68.33           N  
ATOM   4425  CA  TYR A 536     167.993 163.031 189.490  1.00 68.33           C  
ATOM   4426  CB  TYR A 536     167.467 162.421 188.181  1.00 68.33           C  
ATOM   4427  CG  TYR A 536     168.590 161.589 187.659  1.00 68.33           C  
ATOM   4428  CD1 TYR A 536     169.715 162.193 187.150  1.00 68.33           C  
ATOM   4429  CD2 TYR A 536     168.521 160.214 187.670  1.00 68.33           C  
ATOM   4430  CE1 TYR A 536     170.758 161.440 186.665  1.00 68.33           C  
ATOM   4431  CE2 TYR A 536     169.562 159.455 187.187  1.00 68.33           C  
ATOM   4432  CZ  TYR A 536     170.685 160.068 186.685  1.00 68.33           C  
ATOM   4433  OH  TYR A 536     171.755 159.292 186.189  1.00 68.33           O  
ATOM   4434  C   TYR A 536     167.027 164.057 189.975  1.00 68.33           C  
ATOM   4435  O   TYR A 536     167.059 165.204 189.534  1.00 68.33           O  
ATOM   4436  N   ARG A 537     166.131 163.661 190.892  1.00 92.14           N  
ATOM   4437  CA  ARG A 537     165.114 164.556 191.362  1.00 92.14           C  
ATOM   4438  CB  ARG A 537     164.271 163.998 192.524  1.00 92.14           C  
ATOM   4439  CG  ARG A 537     163.120 163.083 192.109  1.00 92.14           C  
ATOM   4440  CD  ARG A 537     162.315 162.555 193.302  1.00 92.14           C  
ATOM   4441  NE  ARG A 537     161.142 161.809 192.765  1.00 92.14           N  
ATOM   4442  CZ  ARG A 537     159.935 162.432 192.629  1.00 92.14           C  
ATOM   4443  NH1 ARG A 537     159.786 163.735 193.012  1.00 92.14           N1+
ATOM   4444  NH2 ARG A 537     158.873 161.750 192.111  1.00 92.14           N  
ATOM   4445  C   ARG A 537     165.750 165.804 191.888  1.00 92.14           C  
ATOM   4446  O   ARG A 537     165.182 166.882 191.740  1.00 92.14           O  
ATOM   4447  N   ALA A 538     166.921 165.713 192.544  1.00 36.78           N  
ATOM   4448  CA  ALA A 538     167.502 166.911 193.085  1.00 36.78           C  
ATOM   4449  CB  ALA A 538     168.810 166.642 193.848  1.00 36.78           C  
ATOM   4450  C   ALA A 538     167.817 167.879 191.982  1.00 36.78           C  
ATOM   4451  O   ALA A 538     167.510 169.065 192.081  1.00 36.78           O  
ATOM   4452  N   PHE A 539     168.429 167.389 190.890  1.00 50.71           N  
ATOM   4453  CA  PHE A 539     168.806 168.224 189.786  1.00 50.71           C  
ATOM   4454  CB  PHE A 539     169.603 167.455 188.720  1.00 50.71           C  
ATOM   4455  CG  PHE A 539     170.835 166.952 189.388  1.00 50.71           C  
ATOM   4456  CD1 PHE A 539     171.887 167.799 189.644  1.00 50.71           C  
ATOM   4457  CD2 PHE A 539     170.940 165.630 189.758  1.00 50.71           C  
ATOM   4458  CE1 PHE A 539     173.025 167.335 190.261  1.00 50.71           C  
ATOM   4459  CE2 PHE A 539     172.074 165.160 190.375  1.00 50.71           C  
ATOM   4460  CZ  PHE A 539     173.120 166.015 190.629  1.00 50.71           C  
ATOM   4461  C   PHE A 539     167.568 168.751 189.139  1.00 50.71           C  
ATOM   4462  O   PHE A 539     167.496 169.920 188.767  1.00 50.71           O  
ATOM   4463  N   ILE A 540     166.552 167.885 188.984  1.00 96.21           N  
ATOM   4464  CA  ILE A 540     165.341 168.272 188.329  1.00 96.21           C  
ATOM   4465  CB  ILE A 540     164.382 167.133 188.111  1.00 96.21           C  
ATOM   4466  CG1 ILE A 540     163.385 167.499 187.005  1.00 96.21           C  
ATOM   4467  CG2 ILE A 540     163.698 166.775 189.439  1.00 96.21           C  
ATOM   4468  CD1 ILE A 540     162.604 166.294 186.483  1.00 96.21           C  
ATOM   4469  C   ILE A 540     164.671 169.332 189.143  1.00 96.21           C  
ATOM   4470  O   ILE A 540     164.100 170.271 188.592  1.00 96.21           O  
ATOM   4471  N   ALA A 541     164.708 169.198 190.483  1.00 37.25           N  
ATOM   4472  CA  ALA A 541     164.089 170.151 191.360  1.00 37.25           C  
ATOM   4473  CB  ALA A 541     164.236 169.774 192.844  1.00 37.25           C  
ATOM   4474  C   ALA A 541     164.754 171.478 191.176  1.00 37.25           C  
ATOM   4475  O   ALA A 541     164.091 172.513 191.152  1.00 37.25           O  
ATOM   4476  N   THR A 542     166.094 171.497 191.052  1.00116.95           N  
ATOM   4477  CA  THR A 542     166.737 172.763 190.881  1.00116.95           C  
ATOM   4478  CB  THR A 542     168.240 172.708 190.939  1.00116.95           C  
ATOM   4479  OG1 THR A 542     168.759 171.821 189.964  1.00116.95           O  
ATOM   4480  CG2 THR A 542     168.660 172.256 192.346  1.00116.95           C  
ATOM   4481  C   THR A 542     166.300 173.355 189.577  1.00116.95           C  
ATOM   4482  O   THR A 542     166.012 174.547 189.494  1.00116.95           O  
ATOM   4483  N   PHE A 543     166.206 172.525 188.523  1.00 59.19           N  
ATOM   4484  CA  PHE A 543     165.825 173.010 187.230  1.00 59.19           C  
ATOM   4485  CB  PHE A 543     165.852 171.904 186.156  1.00 59.19           C  
ATOM   4486  CG  PHE A 543     165.446 172.494 184.847  1.00 59.19           C  
ATOM   4487  CD1 PHE A 543     166.298 173.331 184.163  1.00 59.19           C  
ATOM   4488  CD2 PHE A 543     164.226 172.188 184.288  1.00 59.19           C  
ATOM   4489  CE1 PHE A 543     165.930 173.870 182.951  1.00 59.19           C  
ATOM   4490  CE2 PHE A 543     163.853 172.723 183.077  1.00 59.19           C  
ATOM   4491  CZ  PHE A 543     164.704 173.567 182.407  1.00 59.19           C  
ATOM   4492  C   PHE A 543     164.439 173.567 187.308  1.00 59.19           C  
ATOM   4493  O   PHE A 543     164.187 174.685 186.863  1.00 59.19           O  
ATOM   4494  N   ILE A 544     163.508 172.820 187.924  1.00103.45           N  
ATOM   4495  CA  ILE A 544     162.134 173.227 187.954  1.00103.45           C  
ATOM   4496  CB  ILE A 544     161.246 172.188 188.585  1.00103.45           C  
ATOM   4497  CG1 ILE A 544     161.652 171.922 190.042  1.00103.45           C  
ATOM   4498  CG2 ILE A 544     161.286 170.935 187.697  1.00103.45           C  
ATOM   4499  CD1 ILE A 544     160.682 171.009 190.790  1.00103.45           C  
ATOM   4500  C   ILE A 544     161.976 174.522 188.695  1.00103.45           C  
ATOM   4501  O   ILE A 544     161.254 175.408 188.240  1.00103.45           O  
ATOM   4502  N   THR A 545     162.643 174.669 189.854  1.00118.83           N  
ATOM   4503  CA  THR A 545     162.539 175.859 190.655  1.00118.83           C  
ATOM   4504  CB  THR A 545     163.264 175.739 191.964  1.00118.83           C  
ATOM   4505  OG1 THR A 545     164.657 175.569 191.748  1.00118.83           O  
ATOM   4506  CG2 THR A 545     162.700 174.527 192.718  1.00118.83           C  
ATOM   4507  C   THR A 545     163.141 177.003 189.915  1.00118.83           C  
ATOM   4508  O   THR A 545     162.669 178.135 190.003  1.00118.83           O  
ATOM   4509  N   LEU A 546     164.222 176.724 189.176  1.00119.22           N  
ATOM   4510  CA  LEU A 546     164.960 177.719 188.468  1.00119.22           C  
ATOM   4511  CB  LEU A 546     166.269 177.136 187.891  1.00119.22           C  
ATOM   4512  CG  LEU A 546     167.154 178.116 187.100  1.00119.22           C  
ATOM   4513  CD1 LEU A 546     168.568 177.552 186.915  1.00119.22           C  
ATOM   4514  CD2 LEU A 546     166.542 178.423 185.729  1.00119.22           C  
ATOM   4515  C   LEU A 546     164.125 178.367 187.400  1.00119.22           C  
ATOM   4516  O   LEU A 546     164.190 179.584 187.236  1.00119.22           O  
ATOM   4517  N   ILE A 547     163.292 177.608 186.658  1.00112.68           N  
ATOM   4518  CA  ILE A 547     162.600 178.262 185.578  1.00112.68           C  
ATOM   4519  CB  ILE A 547     161.736 177.369 184.725  1.00112.68           C  
ATOM   4520  CG1 ILE A 547     162.572 176.541 183.732  1.00112.68           C  
ATOM   4521  CG2 ILE A 547     160.702 178.266 184.025  1.00112.68           C  
ATOM   4522  CD1 ILE A 547     163.450 175.467 184.354  1.00112.68           C  
ATOM   4523  C   ILE A 547     161.721 179.384 186.056  1.00112.68           C  
ATOM   4524  O   ILE A 547     161.829 180.486 185.521  1.00112.68           O  
ATOM   4525  N   PRO A 548     160.868 179.208 187.024  1.00 80.62           N  
ATOM   4526  CA  PRO A 548     160.024 180.295 187.451  1.00 80.62           C  
ATOM   4527  CD  PRO A 548     160.297 177.914 187.340  1.00 80.62           C  
ATOM   4528  CB  PRO A 548     158.917 179.660 188.299  1.00 80.62           C  
ATOM   4529  CG  PRO A 548     159.385 178.211 188.540  1.00 80.62           C  
ATOM   4530  C   PRO A 548     160.793 181.370 188.142  1.00 80.62           C  
ATOM   4531  O   PRO A 548     160.318 182.504 188.183  1.00 80.62           O  
ATOM   4532  N   SER A 549     161.948 181.030 188.741  1.00 46.06           N  
ATOM   4533  CA  SER A 549     162.747 182.009 189.417  1.00 46.06           C  
ATOM   4534  CB  SER A 549     163.823 181.373 190.312  1.00 46.06           C  
ATOM   4535  OG  SER A 549     164.560 182.388 190.975  1.00 46.06           O  
ATOM   4536  C   SER A 549     163.438 182.863 188.397  1.00 46.06           C  
ATOM   4537  O   SER A 549     163.633 184.058 188.606  1.00 46.06           O  
ATOM   4538  N   LEU A 550     163.856 182.247 187.274  1.00100.37           N  
ATOM   4539  CA  LEU A 550     164.518 182.913 186.185  1.00100.37           C  
ATOM   4540  CB  LEU A 550     165.226 182.011 185.153  1.00100.37           C  
ATOM   4541  CG  LEU A 550     166.644 181.568 185.561  1.00100.37           C  
ATOM   4542  CD1 LEU A 550     167.375 180.901 184.384  1.00100.37           C  
ATOM   4543  CD2 LEU A 550     167.450 182.749 186.123  1.00100.37           C  
ATOM   4544  C   LEU A 550     163.589 183.799 185.422  1.00100.37           C  
ATOM   4545  O   LEU A 550     164.040 184.728 184.755  1.00100.37           O  
ATOM   4546  N   MET A 551     162.271 183.554 185.500  1.00 93.41           N  
ATOM   4547  CA  MET A 551     161.332 184.204 184.629  1.00 93.41           C  
ATOM   4548  CB  MET A 551     159.872 183.898 185.003  1.00 93.41           C  
ATOM   4549  CG  MET A 551     159.483 182.428 184.838  1.00 93.41           C  
ATOM   4550  SD  MET A 551     157.772 182.055 185.320  1.00 93.41           S  
ATOM   4551  CE  MET A 551     157.877 180.281 184.944  1.00 93.41           C  
ATOM   4552  C   MET A 551     161.477 185.701 184.669  1.00 93.41           C  
ATOM   4553  O   MET A 551     161.439 186.315 183.605  1.00 93.41           O  
ATOM   4554  N   PRO A 552     161.631 186.348 185.791  1.00168.69           N  
ATOM   4555  CA  PRO A 552     161.737 187.785 185.779  1.00168.69           C  
ATOM   4556  CD  PRO A 552     161.117 185.842 187.052  1.00168.69           C  
ATOM   4557  CB  PRO A 552     161.661 188.211 187.244  1.00168.69           C  
ATOM   4558  CG  PRO A 552     160.834 187.091 187.902  1.00168.69           C  
ATOM   4559  C   PRO A 552     162.953 188.293 185.064  1.00168.69           C  
ATOM   4560  O   PRO A 552     162.893 189.382 184.495  1.00168.69           O  
ATOM   4561  N   TYR A 553     164.077 187.556 185.124  1.00 68.49           N  
ATOM   4562  CA  TYR A 553     165.294 187.962 184.478  1.00 68.49           C  
ATOM   4563  CB  TYR A 553     166.504 187.125 184.930  1.00 68.49           C  
ATOM   4564  CG  TYR A 553     166.662 187.400 186.388  1.00 68.49           C  
ATOM   4565  CD1 TYR A 553     167.273 188.555 186.820  1.00 68.49           C  
ATOM   4566  CD2 TYR A 553     166.198 186.504 187.323  1.00 68.49           C  
ATOM   4567  CE1 TYR A 553     167.417 188.812 188.163  1.00 68.49           C  
ATOM   4568  CE2 TYR A 553     166.340 186.754 188.668  1.00 68.49           C  
ATOM   4569  CZ  TYR A 553     166.950 187.912 189.090  1.00 68.49           C  
ATOM   4570  OH  TYR A 553     167.097 188.173 190.469  1.00 68.49           O  
ATOM   4571  C   TYR A 553     165.149 187.841 182.993  1.00 68.49           C  
ATOM   4572  O   TYR A 553     165.584 188.710 182.239  1.00 68.49           O  
ATOM   4573  N   LEU A 554     164.541 186.737 182.530  1.00 43.53           N  
ATOM   4574  CA  LEU A 554     164.348 186.522 181.127  1.00 43.53           C  
ATOM   4575  CB  LEU A 554     163.739 185.145 180.818  1.00 43.53           C  
ATOM   4576  CG  LEU A 554     164.644 183.980 181.264  1.00 43.53           C  
ATOM   4577  CD1 LEU A 554     164.059 182.622 180.841  1.00 43.53           C  
ATOM   4578  CD2 LEU A 554     166.095 184.184 180.799  1.00 43.53           C  
ATOM   4579  C   LEU A 554     163.411 187.579 180.637  1.00 43.53           C  
ATOM   4580  O   LEU A 554     163.546 188.069 179.518  1.00 43.53           O  
ATOM   4581  N   GLY A 555     162.422 187.946 181.474  1.00 24.03           N  
ATOM   4582  CA  GLY A 555     161.458 188.943 181.112  1.00 24.03           C  
ATOM   4583  C   GLY A 555     162.161 190.248 180.904  1.00 24.03           C  
ATOM   4584  O   GLY A 555     161.806 191.010 180.006  1.00 24.03           O  
ATOM   4585  N   THR A 556     163.157 190.562 181.756  1.00110.74           N  
ATOM   4586  CA  THR A 556     163.855 191.807 181.609  1.00110.74           C  
ATOM   4587  CB  THR A 556     164.789 192.129 182.744  1.00110.74           C  
ATOM   4588  OG1 THR A 556     165.045 193.524 182.764  1.00110.74           O  
ATOM   4589  CG2 THR A 556     166.118 191.378 182.555  1.00110.74           C  
ATOM   4590  C   THR A 556     164.638 191.765 180.331  1.00110.74           C  
ATOM   4591  O   THR A 556     164.741 192.766 179.624  1.00110.74           O  
ATOM   4592  N   ILE A 557     165.205 190.587 179.999  1.00101.57           N  
ATOM   4593  CA  ILE A 557     165.965 190.407 178.794  1.00101.57           C  
ATOM   4594  CB  ILE A 557     166.449 188.992 178.612  1.00101.57           C  
ATOM   4595  CG1 ILE A 557     167.442 188.563 179.711  1.00101.57           C  
ATOM   4596  CG2 ILE A 557     167.037 188.886 177.197  1.00101.57           C  
ATOM   4597  CD1 ILE A 557     168.793 189.272 179.650  1.00101.57           C  
ATOM   4598  C   ILE A 557     165.043 190.686 177.645  1.00101.57           C  
ATOM   4599  O   ILE A 557     165.424 191.319 176.664  1.00101.57           O  
ATOM   4600  N   PHE A 558     163.793 190.203 177.742  1.00 57.21           N  
ATOM   4601  CA  PHE A 558     162.799 190.364 176.716  1.00 57.21           C  
ATOM   4602  CB  PHE A 558     161.489 189.630 177.063  1.00 57.21           C  
ATOM   4603  CG  PHE A 558     160.450 189.973 176.049  1.00 57.21           C  
ATOM   4604  CD1 PHE A 558     160.472 189.410 174.793  1.00 57.21           C  
ATOM   4605  CD2 PHE A 558     159.437 190.849 176.367  1.00 57.21           C  
ATOM   4606  CE1 PHE A 558     159.505 189.729 173.867  1.00 57.21           C  
ATOM   4607  CE2 PHE A 558     158.467 191.171 175.447  1.00 57.21           C  
ATOM   4608  CZ  PHE A 558     158.502 190.611 174.193  1.00 57.21           C  
ATOM   4609  C   PHE A 558     162.481 191.816 176.524  1.00 57.21           C  
ATOM   4610  O   PHE A 558     162.345 192.279 175.394  1.00 57.21           O  
ATOM   4611  N   CYS A 559     162.340 192.576 177.625  1.00 43.09           N  
ATOM   4612  CA  CYS A 559     162.006 193.968 177.530  1.00 43.09           C  
ATOM   4613  CB  CYS A 559     161.819 194.648 178.901  1.00 43.09           C  
ATOM   4614  SG  CYS A 559     160.360 194.043 179.803  1.00 43.09           S  
ATOM   4615  C   CYS A 559     163.114 194.685 176.827  1.00 43.09           C  
ATOM   4616  O   CYS A 559     162.862 195.600 176.046  1.00 43.09           O  
ATOM   4617  N   VAL A 560     164.376 194.302 177.104  1.00 96.21           N  
ATOM   4618  CA  VAL A 560     165.496 194.960 176.493  1.00 96.21           C  
ATOM   4619  CB  VAL A 560     166.836 194.544 177.048  1.00 96.21           C  
ATOM   4620  CG1 VAL A 560     167.327 193.258 176.366  1.00 96.21           C  
ATOM   4621  CG2 VAL A 560     167.799 195.730 176.908  1.00 96.21           C  
ATOM   4622  C   VAL A 560     165.467 194.690 175.023  1.00 96.21           C  
ATOM   4623  O   VAL A 560     165.783 195.562 174.216  1.00 96.21           O  
ATOM   4624  N   LEU A 561     165.085 193.459 174.639  1.00 49.75           N  
ATOM   4625  CA  LEU A 561     164.999 193.084 173.259  1.00 49.75           C  
ATOM   4626  CB  LEU A 561     164.610 191.609 173.059  1.00 49.75           C  
ATOM   4627  CG  LEU A 561     165.647 190.619 173.622  1.00 49.75           C  
ATOM   4628  CD1 LEU A 561     165.269 189.168 173.288  1.00 49.75           C  
ATOM   4629  CD2 LEU A 561     167.074 190.987 173.183  1.00 49.75           C  
ATOM   4630  C   LEU A 561     163.944 193.924 172.607  1.00 49.75           C  
ATOM   4631  O   LEU A 561     164.078 194.306 171.447  1.00 49.75           O  
ATOM   4632  N   CYS A 562     162.852 194.219 173.335  1.00 36.11           N  
ATOM   4633  CA  CYS A 562     161.778 195.007 172.799  1.00 36.11           C  
ATOM   4634  CB  CYS A 562     160.614 195.202 173.790  1.00 36.11           C  
ATOM   4635  SG  CYS A 562     159.719 193.664 174.156  1.00 36.11           S  
ATOM   4636  C   CYS A 562     162.287 196.375 172.460  1.00 36.11           C  
ATOM   4637  O   CYS A 562     161.965 196.917 171.405  1.00 36.11           O  
ATOM   4638  N   ILE A 563     163.094 196.972 173.356  1.00 32.60           N  
ATOM   4639  CA  ILE A 563     163.606 198.297 173.144  1.00 32.60           C  
ATOM   4640  CB  ILE A 563     164.385 198.799 174.325  1.00 32.60           C  
ATOM   4641  CG1 ILE A 563     163.469 198.902 175.556  1.00 32.60           C  
ATOM   4642  CG2 ILE A 563     165.050 200.129 173.933  1.00 32.60           C  
ATOM   4643  CD1 ILE A 563     164.223 199.112 176.868  1.00 32.60           C  
ATOM   4644  C   ILE A 563     164.519 198.291 171.957  1.00 32.60           C  
ATOM   4645  O   ILE A 563     164.421 199.151 171.082  1.00 32.60           O  
ATOM   4646  N   TYR A 564     165.426 197.301 171.887  1.00 66.31           N  
ATOM   4647  CA  TYR A 564     166.360 197.210 170.803  1.00 66.31           C  
ATOM   4648  CB  TYR A 564     167.415 196.098 170.968  1.00 66.31           C  
ATOM   4649  CG  TYR A 564     168.529 196.623 171.812  1.00 66.31           C  
ATOM   4650  CD1 TYR A 564     169.523 197.370 171.216  1.00 66.31           C  
ATOM   4651  CD2 TYR A 564     168.606 196.381 173.165  1.00 66.31           C  
ATOM   4652  CE1 TYR A 564     170.572 197.872 171.946  1.00 66.31           C  
ATOM   4653  CE2 TYR A 564     169.655 196.883 173.904  1.00 66.31           C  
ATOM   4654  CZ  TYR A 564     170.640 197.629 173.295  1.00 66.31           C  
ATOM   4655  OH  TYR A 564     171.715 198.146 174.048  1.00 66.31           O  
ATOM   4656  C   TYR A 564     165.638 196.992 169.513  1.00 66.31           C  
ATOM   4657  O   TYR A 564     166.029 197.541 168.484  1.00 66.31           O  
ATOM   4658  N   CYS A 565     164.576 196.170 169.522  1.00 35.75           N  
ATOM   4659  CA  CYS A 565     163.853 195.884 168.319  1.00 35.75           C  
ATOM   4660  CB  CYS A 565     162.717 194.871 168.534  1.00 35.75           C  
ATOM   4661  SG  CYS A 565     161.828 194.489 166.995  1.00 35.75           S  
ATOM   4662  C   CYS A 565     163.248 197.147 167.790  1.00 35.75           C  
ATOM   4663  O   CYS A 565     163.261 197.396 166.587  1.00 35.75           O  
ATOM   4664  N   SER A 566     162.699 197.989 168.680  1.00 76.72           N  
ATOM   4665  CA  SER A 566     162.051 199.185 168.236  1.00 76.72           C  
ATOM   4666  CB  SER A 566     161.371 199.936 169.390  1.00 76.72           C  
ATOM   4667  OG  SER A 566     160.473 200.900 168.868  1.00 76.72           O  
ATOM   4668  C   SER A 566     163.067 200.078 167.589  1.00 76.72           C  
ATOM   4669  O   SER A 566     162.814 200.664 166.538  1.00 76.72           O  
ATOM   4670  N   ILE A 567     164.264 200.187 168.194  1.00 33.78           N  
ATOM   4671  CA  ILE A 567     165.303 201.023 167.666  1.00 33.78           C  
ATOM   4672  CB  ILE A 567     166.533 201.041 168.528  1.00 33.78           C  
ATOM   4673  CG1 ILE A 567     166.208 201.619 169.916  1.00 33.78           C  
ATOM   4674  CG2 ILE A 567     167.627 201.818 167.774  1.00 33.78           C  
ATOM   4675  CD1 ILE A 567     167.318 201.401 170.942  1.00 33.78           C  
ATOM   4676  C   ILE A 567     165.709 200.492 166.328  1.00 33.78           C  
ATOM   4677  O   ILE A 567     165.919 201.253 165.386  1.00 33.78           O  
ATOM   4678  N   GLY A 568     165.832 199.158 166.216  1.00 27.01           N  
ATOM   4679  CA  GLY A 568     166.283 198.537 165.006  1.00 27.01           C  
ATOM   4680  C   GLY A 568     165.336 198.785 163.873  1.00 27.01           C  
ATOM   4681  O   GLY A 568     165.768 199.043 162.752  1.00 27.01           O  
ATOM   4682  N   VAL A 569     164.019 198.684 164.124  1.00 41.07           N  
ATOM   4683  CA  VAL A 569     163.062 198.864 163.069  1.00 41.07           C  
ATOM   4684  CB  VAL A 569     161.650 198.632 163.527  1.00 41.07           C  
ATOM   4685  CG1 VAL A 569     160.690 198.993 162.380  1.00 41.07           C  
ATOM   4686  CG2 VAL A 569     161.528 197.175 164.005  1.00 41.07           C  
ATOM   4687  C   VAL A 569     163.142 200.270 162.560  1.00 41.07           C  
ATOM   4688  O   VAL A 569     163.097 200.504 161.354  1.00 41.07           O  
ATOM   4689  N   GLN A 570     163.235 201.263 163.463  1.00135.66           N  
ATOM   4690  CA  GLN A 570     163.266 202.611 162.983  1.00135.66           C  
ATOM   4691  CB  GLN A 570     162.936 203.651 164.071  1.00135.66           C  
ATOM   4692  CG  GLN A 570     163.837 203.640 165.297  1.00135.66           C  
ATOM   4693  CD  GLN A 570     163.140 204.490 166.349  1.00135.66           C  
ATOM   4694  OE1 GLN A 570     163.766 205.310 167.017  1.00135.66           O  
ATOM   4695  NE2 GLN A 570     161.804 204.281 166.505  1.00135.66           N  
ATOM   4696  C   GLN A 570     164.538 202.919 162.241  1.00135.66           C  
ATOM   4697  O   GLN A 570     164.496 203.596 161.215  1.00135.66           O  
ATOM   4698  N   VAL A 571     165.709 202.473 162.743  1.00131.88           N  
ATOM   4699  CA  VAL A 571     166.953 202.754 162.068  1.00131.88           C  
ATOM   4700  CB  VAL A 571     168.140 202.563 162.972  1.00131.88           C  
ATOM   4701  CG1 VAL A 571     168.218 201.096 163.428  1.00131.88           C  
ATOM   4702  CG2 VAL A 571     169.390 203.059 162.231  1.00131.88           C  
ATOM   4703  C   VAL A 571     167.173 201.945 160.801  1.00131.88           C  
ATOM   4704  O   VAL A 571     167.515 202.502 159.758  1.00131.88           O  
ATOM   4705  N   PHE A 572     167.067 200.599 160.898  1.00123.61           N  
ATOM   4706  CA  PHE A 572     167.315 199.624 159.856  1.00123.61           C  
ATOM   4707  CB  PHE A 572     167.850 198.292 160.402  1.00123.61           C  
ATOM   4708  CG  PHE A 572     169.130 198.582 161.112  1.00123.61           C  
ATOM   4709  CD1 PHE A 572     170.234 199.027 160.423  1.00123.61           C  
ATOM   4710  CD2 PHE A 572     169.231 198.381 162.470  1.00123.61           C  
ATOM   4711  CE1 PHE A 572     171.411 199.287 161.086  1.00123.61           C  
ATOM   4712  CE2 PHE A 572     170.405 198.637 163.139  1.00123.61           C  
ATOM   4713  CZ  PHE A 572     171.499 199.094 162.445  1.00123.61           C  
ATOM   4714  C   PHE A 572     166.157 199.293 158.945  1.00123.61           C  
ATOM   4715  O   PHE A 572     166.369 198.809 157.837  1.00123.61           O  
ATOM   4716  N   GLY A 573     164.899 199.451 159.393  1.00 46.09           N  
ATOM   4717  CA  GLY A 573     163.790 198.932 158.630  1.00 46.09           C  
ATOM   4718  C   GLY A 573     163.746 199.464 157.225  1.00 46.09           C  
ATOM   4719  O   GLY A 573     163.837 200.667 156.991  1.00 46.09           O  
ATOM   4720  N   GLY A 574     163.555 198.533 156.256  1.00 38.82           N  
ATOM   4721  CA  GLY A 574     163.378 198.844 154.860  1.00 38.82           C  
ATOM   4722  C   GLY A 574     164.624 198.597 154.053  1.00 38.82           C  
ATOM   4723  O   GLY A 574     164.548 198.478 152.832  1.00 38.82           O  
ATOM   4724  N   LEU A 575     165.800 198.506 154.703  1.00112.93           N  
ATOM   4725  CA  LEU A 575     167.059 198.336 154.025  1.00112.93           C  
ATOM   4726  CB  LEU A 575     168.247 198.362 155.008  1.00112.93           C  
ATOM   4727  CG  LEU A 575     168.635 199.754 155.553  1.00112.93           C  
ATOM   4728  CD1 LEU A 575     169.472 200.534 154.534  1.00112.93           C  
ATOM   4729  CD2 LEU A 575     167.412 200.561 156.009  1.00112.93           C  
ATOM   4730  C   LEU A 575     167.128 197.024 153.305  1.00112.93           C  
ATOM   4731  O   LEU A 575     167.577 196.969 152.160  1.00112.93           O  
ATOM   4732  N   VAL A 576     166.693 195.920 153.942  1.00148.73           N  
ATOM   4733  CA  VAL A 576     166.847 194.674 153.251  1.00148.73           C  
ATOM   4734  CB  VAL A 576     167.187 193.519 154.172  1.00148.73           C  
ATOM   4735  CG1 VAL A 576     165.971 193.052 154.980  1.00148.73           C  
ATOM   4736  CG2 VAL A 576     167.871 192.424 153.350  1.00148.73           C  
ATOM   4737  C   VAL A 576     165.625 194.423 152.411  1.00148.73           C  
ATOM   4738  O   VAL A 576     164.547 194.083 152.899  1.00148.73           O  
ATOM   4739  N   ASN A 577     165.776 194.628 151.085  1.00 70.00           N  
ATOM   4740  CA  ASN A 577     164.697 194.422 150.160  1.00 70.00           C  
ATOM   4741  CB  ASN A 577     163.866 195.690 149.882  1.00 70.00           C  
ATOM   4742  CG  ASN A 577     164.765 196.767 149.293  1.00 70.00           C  
ATOM   4743  OD1 ASN A 577     165.247 196.646 148.169  1.00 70.00           O  
ATOM   4744  ND2 ASN A 577     164.989 197.860 150.071  1.00 70.00           N  
ATOM   4745  C   ASN A 577     165.279 193.909 148.873  1.00 70.00           C  
ATOM   4746  O   ASN A 577     166.475 194.038 148.621  1.00 70.00           O  
ATOM   4747  N   ALA A 578     164.423 193.316 148.017  1.00 48.49           N  
ATOM   4748  CA  ALA A 578     164.809 192.666 146.791  1.00 48.49           C  
ATOM   4749  CB  ALA A 578     163.623 191.998 146.075  1.00 48.49           C  
ATOM   4750  C   ALA A 578     165.441 193.628 145.830  1.00 48.49           C  
ATOM   4751  O   ALA A 578     166.316 193.243 145.059  1.00 48.49           O  
ATOM   4752  N   GLY A 579     164.971 194.889 145.805  1.00 38.46           N  
ATOM   4753  CA  GLY A 579     165.469 195.896 144.906  1.00 38.46           C  
ATOM   4754  C   GLY A 579     166.899 196.253 145.196  1.00 38.46           C  
ATOM   4755  O   GLY A 579     167.643 196.589 144.276  1.00 38.46           O  
ATOM   4756  N   ASN A 580     167.311 196.223 146.481  1.00 62.21           N  
ATOM   4757  CA  ASN A 580     168.607 196.690 146.910  1.00 62.21           C  
ATOM   4758  CB  ASN A 580     168.771 196.606 148.439  1.00 62.21           C  
ATOM   4759  CG  ASN A 580     169.957 197.456 148.872  1.00 62.21           C  
ATOM   4760  OD1 ASN A 580     170.953 197.569 148.160  1.00 62.21           O  
ATOM   4761  ND2 ASN A 580     169.845 198.077 150.077  1.00 62.21           N  
ATOM   4762  C   ASN A 580     169.720 195.901 146.273  1.00 62.21           C  
ATOM   4763  O   ASN A 580     169.880 194.704 146.508  1.00 62.21           O  
ATOM   4764  N   LYS A 581     170.538 196.595 145.450  1.00 68.45           N  
ATOM   4765  CA  LYS A 581     171.651 196.033 144.730  1.00 68.45           C  
ATOM   4766  CB  LYS A 581     172.247 197.014 143.709  1.00 68.45           C  
ATOM   4767  CG  LYS A 581     171.285 197.354 142.568  1.00 68.45           C  
ATOM   4768  CD  LYS A 581     171.727 198.557 141.733  1.00 68.45           C  
ATOM   4769  CE  LYS A 581     171.570 199.894 142.460  1.00 68.45           C  
ATOM   4770  NZ  LYS A 581     172.020 201.001 141.587  1.00 68.45           N1+
ATOM   4771  C   LYS A 581     172.756 195.635 145.669  1.00 68.45           C  
ATOM   4772  O   LYS A 581     173.417 194.619 145.459  1.00 68.45           O  
ATOM   4773  N   LYS A 582     172.993 196.446 146.718  1.00119.67           N  
ATOM   4774  CA  LYS A 582     174.059 196.252 147.666  1.00119.67           C  
ATOM   4775  CB  LYS A 582     174.167 197.404 148.679  1.00119.67           C  
ATOM   4776  CG  LYS A 582     174.544 198.739 148.033  1.00119.67           C  
ATOM   4777  CD  LYS A 582     175.890 198.705 147.305  1.00119.67           C  
ATOM   4778  CE  LYS A 582     176.240 200.020 146.605  1.00119.67           C  
ATOM   4779  NZ  LYS A 582     175.308 200.257 145.479  1.00119.67           N1+
ATOM   4780  C   LYS A 582     173.856 194.989 148.451  1.00119.67           C  
ATOM   4781  O   LYS A 582     174.818 194.312 148.805  1.00119.67           O  
ATOM   4782  N   LEU A 583     172.588 194.626 148.713  1.00 66.12           N  
ATOM   4783  CA  LEU A 583     172.244 193.539 149.593  1.00 66.12           C  
ATOM   4784  CB  LEU A 583     170.721 193.334 149.690  1.00 66.12           C  
ATOM   4785  CG  LEU A 583     170.286 192.183 150.616  1.00 66.12           C  
ATOM   4786  CD1 LEU A 583     170.700 192.450 152.074  1.00 66.12           C  
ATOM   4787  CD2 LEU A 583     168.786 191.890 150.474  1.00 66.12           C  
ATOM   4788  C   LEU A 583     172.862 192.248 149.129  1.00 66.12           C  
ATOM   4789  O   LEU A 583     173.333 191.455 149.943  1.00 66.12           O  
ATOM   4790  N   PHE A 584     172.903 192.007 147.811  1.00 85.19           N  
ATOM   4791  CA  PHE A 584     173.400 190.776 147.264  1.00 85.19           C  
ATOM   4792  CB  PHE A 584     173.107 190.628 145.762  1.00 85.19           C  
ATOM   4793  CG  PHE A 584     171.629 190.450 145.727  1.00 85.19           C  
ATOM   4794  CD1 PHE A 584     171.074 189.224 146.015  1.00 85.19           C  
ATOM   4795  CD2 PHE A 584     170.797 191.504 145.428  1.00 85.19           C  
ATOM   4796  CE1 PHE A 584     169.711 189.044 145.996  1.00 85.19           C  
ATOM   4797  CE2 PHE A 584     169.432 191.330 145.406  1.00 85.19           C  
ATOM   4798  CZ  PHE A 584     168.887 190.100 145.691  1.00 85.19           C  
ATOM   4799  C   PHE A 584     174.865 190.615 147.546  1.00 85.19           C  
ATOM   4800  O   PHE A 584     175.388 189.503 147.519  1.00 85.19           O  
ATOM   4801  N   GLU A 585     175.594 191.730 147.709  1.00 89.34           N  
ATOM   4802  CA  GLU A 585     176.992 191.710 148.047  1.00 89.34           C  
ATOM   4803  CB  GLU A 585     177.654 193.089 147.887  1.00 89.34           C  
ATOM   4804  CG  GLU A 585     177.703 193.569 146.435  1.00 89.34           C  
ATOM   4805  CD  GLU A 585     178.690 192.689 145.679  1.00 89.34           C  
ATOM   4806  OE1 GLU A 585     179.253 191.755 146.311  1.00 89.34           O  
ATOM   4807  OE2 GLU A 585     178.894 192.939 144.462  1.00 89.34           O1-
ATOM   4808  C   GLU A 585     177.207 191.273 149.477  1.00 89.34           C  
ATOM   4809  O   GLU A 585     178.260 190.726 149.800  1.00 89.34           O  
ATOM   4810  N   THR A 586     176.232 191.524 150.381  1.00 51.33           N  
ATOM   4811  CA  THR A 586     176.412 191.316 151.802  1.00 51.33           C  
ATOM   4812  CB  THR A 586     175.388 192.024 152.639  1.00 51.33           C  
ATOM   4813  OG1 THR A 586     174.100 191.473 152.408  1.00 51.33           O  
ATOM   4814  CG2 THR A 586     175.392 193.517 152.266  1.00 51.33           C  
ATOM   4815  C   THR A 586     176.365 189.871 152.207  1.00 51.33           C  
ATOM   4816  O   THR A 586     175.985 188.981 151.449  1.00 51.33           O  
ATOM   4817  N   GLU A 587     176.781 189.632 153.471  1.00 52.81           N  
ATOM   4818  CA  GLU A 587     176.861 188.342 154.097  1.00 52.81           C  
ATOM   4819  CB  GLU A 587     177.566 188.378 155.464  1.00 52.81           C  
ATOM   4820  CG  GLU A 587     179.064 188.671 155.354  1.00 52.81           C  
ATOM   4821  CD  GLU A 587     179.655 188.683 156.755  1.00 52.81           C  
ATOM   4822  OE1 GLU A 587     179.152 189.467 157.603  1.00 52.81           O  
ATOM   4823  OE2 GLU A 587     180.615 187.906 156.995  1.00 52.81           O1-
ATOM   4824  C   GLU A 587     175.489 187.771 154.292  1.00 52.81           C  
ATOM   4825  O   GLU A 587     175.335 186.553 154.259  1.00 52.81           O  
ATOM   4826  N   LEU A 588     174.462 188.611 154.532  1.00 51.32           N  
ATOM   4827  CA  LEU A 588     173.138 188.092 154.740  1.00 51.32           C  
ATOM   4828  CB  LEU A 588     172.074 189.184 154.966  1.00 51.32           C  
ATOM   4829  CG  LEU A 588     172.211 189.966 156.284  1.00 51.32           C  
ATOM   4830  CD1 LEU A 588     171.101 191.022 156.405  1.00 51.32           C  
ATOM   4831  CD2 LEU A 588     172.267 189.025 157.498  1.00 51.32           C  
ATOM   4832  C   LEU A 588     172.701 187.356 153.511  1.00 51.32           C  
ATOM   4833  O   LEU A 588     172.137 186.267 153.595  1.00 51.32           O  
ATOM   4834  N   ALA A 589     172.937 187.943 152.326  1.00 33.38           N  
ATOM   4835  CA  ALA A 589     172.533 187.316 151.099  1.00 33.38           C  
ATOM   4836  CB  ALA A 589     172.796 188.197 149.865  1.00 33.38           C  
ATOM   4837  C   ALA A 589     173.296 186.038 150.913  1.00 33.38           C  
ATOM   4838  O   ALA A 589     172.736 185.029 150.490  1.00 33.38           O  
ATOM   4839  N   GLU A 590     174.610 186.051 151.218  1.00 72.93           N  
ATOM   4840  CA  GLU A 590     175.428 184.892 150.990  1.00 72.93           C  
ATOM   4841  CB  GLU A 590     176.911 185.136 151.317  1.00 72.93           C  
ATOM   4842  CG  GLU A 590     177.595 186.131 150.379  1.00 72.93           C  
ATOM   4843  CD  GLU A 590     179.045 186.274 150.823  1.00 72.93           C  
ATOM   4844  OE1 GLU A 590     179.309 186.139 152.046  1.00 72.93           O  
ATOM   4845  OE2 GLU A 590     179.911 186.519 149.938  1.00 72.93           O1-
ATOM   4846  C   GLU A 590     174.980 183.754 151.861  1.00 72.93           C  
ATOM   4847  O   GLU A 590     174.767 182.643 151.382  1.00 72.93           O  
ATOM   4848  N   ASP A 591     174.823 184.016 153.172  1.00148.38           N  
ATOM   4849  CA  ASP A 591     174.435 183.035 154.146  1.00148.38           C  
ATOM   4850  CB  ASP A 591     174.887 183.354 155.587  1.00148.38           C  
ATOM   4851  CG  ASP A 591     174.371 184.706 156.029  1.00148.38           C  
ATOM   4852  OD1 ASP A 591     173.291 185.125 155.541  1.00148.38           O  
ATOM   4853  OD2 ASP A 591     175.056 185.341 156.872  1.00148.38           O1-
ATOM   4854  C   ASP A 591     172.969 182.693 154.060  1.00148.38           C  
ATOM   4855  O   ASP A 591     172.532 181.719 154.671  1.00148.38           O  
ATOM   4856  N   ASP A 592     172.169 183.486 153.312  1.00 78.51           N  
ATOM   4857  CA  ASP A 592     170.751 183.262 153.146  1.00 78.51           C  
ATOM   4858  CB  ASP A 592     170.422 181.814 152.736  1.00 78.51           C  
ATOM   4859  CG  ASP A 592     168.975 181.749 152.261  1.00 78.51           C  
ATOM   4860  OD1 ASP A 592     168.294 182.808 152.274  1.00 78.51           O  
ATOM   4861  OD2 ASP A 592     168.533 180.633 151.879  1.00 78.51           O1-
ATOM   4862  C   ASP A 592     169.992 183.580 154.407  1.00 78.51           C  
ATOM   4863  O   ASP A 592     168.967 182.977 154.717  1.00 78.51           O  
ATOM   4864  N   TYR A 593     170.521 184.560 155.153  1.00179.28           N  
ATOM   4865  CA  TYR A 593     170.056 185.199 156.354  1.00179.28           C  
ATOM   4866  CB  TYR A 593     171.192 185.870 157.142  1.00179.28           C  
ATOM   4867  CG  TYR A 593     171.865 184.791 157.929  1.00179.28           C  
ATOM   4868  CD1 TYR A 593     172.053 183.533 157.402  1.00179.28           C  
ATOM   4869  CD2 TYR A 593     172.354 185.054 159.187  1.00179.28           C  
ATOM   4870  CE1 TYR A 593     172.686 182.549 158.126  1.00179.28           C  
ATOM   4871  CE2 TYR A 593     172.990 184.077 159.915  1.00179.28           C  
ATOM   4872  CZ  TYR A 593     173.154 182.819 159.387  1.00179.28           C  
ATOM   4873  OH  TYR A 593     173.806 181.815 160.133  1.00179.28           O  
ATOM   4874  C   TYR A 593     168.939 186.184 156.109  1.00179.28           C  
ATOM   4875  O   TYR A 593     168.375 186.703 157.066  1.00179.28           O  
ATOM   4876  N   LEU A 594     168.609 186.519 154.847  1.00155.64           N  
ATOM   4877  CA  LEU A 594     167.764 187.649 154.524  1.00155.64           C  
ATOM   4878  CB  LEU A 594     167.387 187.759 153.040  1.00155.64           C  
ATOM   4879  CG  LEU A 594     168.591 188.029 152.122  1.00155.64           C  
ATOM   4880  CD1 LEU A 594     169.420 186.763 151.883  1.00155.64           C  
ATOM   4881  CD2 LEU A 594     168.163 188.734 150.832  1.00155.64           C  
ATOM   4882  C   LEU A 594     166.484 187.725 155.312  1.00155.64           C  
ATOM   4883  O   LEU A 594     165.989 188.828 155.544  1.00155.64           O  
ATOM   4884  N   LEU A 595     165.876 186.597 155.707  1.00161.39           N  
ATOM   4885  CA  LEU A 595     164.647 186.647 156.452  1.00161.39           C  
ATOM   4886  CB  LEU A 595     164.071 185.233 156.655  1.00161.39           C  
ATOM   4887  CG  LEU A 595     162.590 185.192 157.068  1.00161.39           C  
ATOM   4888  CD1 LEU A 595     162.358 185.822 158.442  1.00161.39           C  
ATOM   4889  CD2 LEU A 595     161.695 185.798 155.976  1.00161.39           C  
ATOM   4890  C   LEU A 595     164.925 187.302 157.791  1.00161.39           C  
ATOM   4891  O   LEU A 595     164.056 187.957 158.362  1.00161.39           O  
ATOM   4892  N   PHE A 596     166.140 187.131 158.354  1.00 74.52           N  
ATOM   4893  CA  PHE A 596     166.439 187.738 159.626  1.00 74.52           C  
ATOM   4894  CB  PHE A 596     167.626 187.076 160.341  1.00 74.52           C  
ATOM   4895  CG  PHE A 596     167.275 185.641 160.527  1.00 74.52           C  
ATOM   4896  CD1 PHE A 596     166.383 185.256 161.501  1.00 74.52           C  
ATOM   4897  CD2 PHE A 596     167.845 184.678 159.727  1.00 74.52           C  
ATOM   4898  CE1 PHE A 596     166.061 183.930 161.669  1.00 74.52           C  
ATOM   4899  CE2 PHE A 596     167.527 183.351 159.891  1.00 74.52           C  
ATOM   4900  CZ  PHE A 596     166.633 182.975 160.863  1.00 74.52           C  
ATOM   4901  C   PHE A 596     166.810 189.171 159.374  1.00 74.52           C  
ATOM   4902  O   PHE A 596     167.977 189.491 159.150  1.00 74.52           O  
ATOM   4903  N   ASN A 597     165.806 190.073 159.450  1.00 84.51           N  
ATOM   4904  CA  ASN A 597     165.985 191.472 159.178  1.00 84.51           C  
ATOM   4905  CB  ASN A 597     165.599 191.852 157.737  1.00 84.51           C  
ATOM   4906  CG  ASN A 597     164.148 191.446 157.506  1.00 84.51           C  
ATOM   4907  OD1 ASN A 597     163.238 191.928 158.178  1.00 84.51           O  
ATOM   4908  ND2 ASN A 597     163.926 190.531 156.524  1.00 84.51           N  
ATOM   4909  C   ASN A 597     165.137 192.281 160.130  1.00 84.51           C  
ATOM   4910  O   ASN A 597     164.333 191.751 160.893  1.00 84.51           O  
ATOM   4911  N   PHE A 598     165.400 193.605 160.147  1.00133.26           N  
ATOM   4912  CA  PHE A 598     164.800 194.675 160.908  1.00133.26           C  
ATOM   4913  CB  PHE A 598     165.792 195.792 161.267  1.00133.26           C  
ATOM   4914  CG  PHE A 598     166.644 195.209 162.345  1.00133.26           C  
ATOM   4915  CD1 PHE A 598     166.191 195.192 163.646  1.00133.26           C  
ATOM   4916  CD2 PHE A 598     167.882 194.674 162.071  1.00133.26           C  
ATOM   4917  CE1 PHE A 598     166.956 194.656 164.655  1.00133.26           C  
ATOM   4918  CE2 PHE A 598     168.653 194.138 163.077  1.00133.26           C  
ATOM   4919  CZ  PHE A 598     168.192 194.127 164.372  1.00133.26           C  
ATOM   4920  C   PHE A 598     163.542 195.263 160.309  1.00133.26           C  
ATOM   4921  O   PHE A 598     163.033 196.264 160.813  1.00133.26           O  
ATOM   4922  N   ASN A 599     163.083 194.781 159.142  1.00 82.08           N  
ATOM   4923  CA  ASN A 599     161.978 195.402 158.451  1.00 82.08           C  
ATOM   4924  CB  ASN A 599     161.647 194.696 157.128  1.00 82.08           C  
ATOM   4925  CG  ASN A 599     162.834 194.940 156.206  1.00 82.08           C  
ATOM   4926  OD1 ASN A 599     163.728 195.726 156.518  1.00 82.08           O  
ATOM   4927  ND2 ASN A 599     162.848 194.258 155.031  1.00 82.08           N  
ATOM   4928  C   ASN A 599     160.720 195.498 159.281  1.00 82.08           C  
ATOM   4929  O   ASN A 599     160.009 196.500 159.181  1.00 82.08           O  
ATOM   4930  N   ASP A 600     160.359 194.468 160.075  1.00 86.73           N  
ATOM   4931  CA  ASP A 600     159.190 194.588 160.914  1.00 86.73           C  
ATOM   4932  CB  ASP A 600     157.930 193.874 160.376  1.00 86.73           C  
ATOM   4933  CG  ASP A 600     158.147 192.375 160.269  1.00 86.73           C  
ATOM   4934  OD1 ASP A 600     159.227 191.887 160.698  1.00 86.73           O  
ATOM   4935  OD2 ASP A 600     157.224 191.695 159.746  1.00 86.73           O1-
ATOM   4936  C   ASP A 600     159.524 194.101 162.294  1.00 86.73           C  
ATOM   4937  O   ASP A 600     160.607 193.573 162.541  1.00 86.73           O
[truncated: 501,352 more chars]
