# Supplementary material for: Structural Descriptors for Subunit Interface Regions in Homodimers: Effect of Lipid Membrane and Secondary Structure Type
Source: J Chem Inf Model. 2025 Mar 27;65(7):3117–26. doi: 10.1021/acs.jcim.4c01233 (PMC12004529; doi:10.1021/acs.jcim.4c01233)
Supplement: Supplementary file 3 — ci4c01233_si_003.tar [file ci4c01233_si_003.tar › database/alpha/1m6j_cytop.pdb]

ATOM      1  N   GLY A   1      24.776  -0.687  28.652  1.00 29.29           N  
ATOM      2  CA  GLY A   1      23.333  -0.641  28.995  1.00 30.50           C  
ATOM      3  C   GLY A   1      22.615  -1.951  28.738  1.00 30.77           C  
ATOM      4  O   GLY A   1      23.036  -2.743  27.895  1.00 31.01           O  
ATOM      5  N   ALA A   2      21.526  -2.178  29.468  1.00 30.56           N  
ATOM      6  CA  ALA A   2      20.736  -3.395  29.321  1.00 29.62           C  
ATOM      7  C   ALA A   2      19.668  -3.211  28.249  1.00 28.84           C  
ATOM      8  O   ALA A   2      18.900  -4.130  27.962  1.00 29.79           O  
ATOM      9  CB  ALA A   2      20.084  -3.756  30.649  1.00 31.06           C  
ATOM     10  N   GLY A   3      19.623  -2.018  27.664  1.00 27.21           N  
ATOM     11  CA  GLY A   3      18.646  -1.737  26.629  1.00 24.34           C  
ATOM     12  C   GLY A   3      19.061  -2.310  25.288  1.00 22.97           C  
ATOM     13  O   GLY A   3      20.235  -2.612  25.073  1.00 23.61           O  
ATOM     14  N   LYS A   4      18.095  -2.461  24.386  1.00 20.47           N  
ATOM     15  CA  LYS A   4      18.350  -3.001  23.053  1.00 19.14           C  
ATOM     16  C   LYS A   4      19.169  -2.029  22.207  1.00 16.54           C  
ATOM     17  O   LYS A   4      18.864  -0.839  22.158  1.00 15.69           O  
ATOM     18  CB  LYS A   4      17.022  -3.299  22.362  1.00 17.44           C  
ATOM     19  CG  LYS A   4      17.136  -3.765  20.918  1.00 17.37           C  
ATOM     20  CD  LYS A   4      15.767  -4.185  20.405  1.00 18.23           C  
ATOM     21  CE  LYS A   4      15.812  -4.674  18.969  1.00 20.18           C  
ATOM     22  NZ  LYS A   4      14.462  -5.112  18.509  1.00 22.05           N1+
ATOM     23  N   PHE A   5      20.205  -2.541  21.545  1.00 14.83           N  
ATOM     24  CA  PHE A   5      21.072  -1.711  20.708  1.00 12.32           C  
ATOM     25  C   PHE A   5      20.207  -0.938  19.723  1.00 11.01           C  
ATOM     26  O   PHE A   5      19.350  -1.511  19.049  1.00 11.72           O  
ATOM     27  CB  PHE A   5      22.077  -2.583  19.951  1.00 11.01           C  
ATOM     28  CG  PHE A   5      23.322  -1.854  19.526  1.00 10.39           C  
ATOM     29  CD1 PHE A   5      24.227  -1.387  20.474  1.00 10.50           C  
ATOM     30  CD2 PHE A   5      23.606  -1.663  18.178  1.00 10.71           C  
ATOM     31  CE1 PHE A   5      25.398  -0.744  20.087  1.00 11.03           C  
ATOM     32  CE2 PHE A   5      24.773  -1.021  17.779  1.00 11.06           C  
ATOM     33  CZ  PHE A   5      25.673  -0.562  18.735  1.00 11.51           C  
ATOM     34  N   VAL A   6      20.434   0.366  19.636  1.00  8.90           N  
ATOM     35  CA  VAL A   6      19.637   1.196  18.751  1.00  9.23           C  
ATOM     36  C   VAL A   6      20.502   2.132  17.916  1.00  7.91           C  
ATOM     37  O   VAL A   6      21.318   2.897  18.441  1.00  7.55           O  
ATOM     38  CB  VAL A   6      18.576   1.990  19.575  1.00  9.18           C  
ATOM     39  CG1 VAL A   6      19.248   2.785  20.684  1.00  9.55           C  
ATOM     40  CG2 VAL A   6      17.771   2.901  18.663  1.00  9.10           C  
ATOM     41  N   VAL A   7      20.320   2.050  16.603  1.00  7.43           N  
ATOM     42  CA  VAL A   7      21.085   2.865  15.677  1.00  7.23           C  
ATOM     43  C   VAL A   7      20.180   3.794  14.891  1.00  7.92           C  
ATOM     44  O   VAL A   7      19.286   3.355  14.170  1.00  7.35           O  
ATOM     45  CB  VAL A   7      21.884   1.980  14.697  1.00  7.98           C  
ATOM     46  CG1 VAL A   7      22.601   2.846  13.668  1.00  8.50           C  
ATOM     47  CG2 VAL A   7      22.890   1.151  15.473  1.00 10.01           C  
ATOM     48  N   GLY A   8      20.415   5.089  15.061  1.00  7.46           N  
ATOM     49  CA  GLY A   8      19.633   6.083  14.358  1.00  8.21           C  
ATOM     50  C   GLY A   8      20.478   6.724  13.276  1.00  8.69           C  
ATOM     51  O   GLY A   8      21.668   6.978  13.470  1.00  9.13           O  
ATOM     52  N   GLY A   9      19.865   6.964  12.125  1.00  9.16           N  
ATOM     53  CA  GLY A   9      20.568   7.597  11.027  1.00  7.72           C  
ATOM     54  C   GLY A   9      19.975   8.975  10.828  1.00  7.57           C  
ATOM     55  O   GLY A   9      18.878   9.108  10.289  1.00  8.71           O  
ATOM     56  N   ASN A  10      20.693  10.000  11.278  1.00  7.32           N  
ATOM     57  CA  ASN A  10      20.228  11.374  11.153  1.00  5.37           C  
ATOM     58  C   ASN A  10      20.646  11.939   9.796  1.00  6.42           C  
ATOM     59  O   ASN A  10      21.792  12.336   9.606  1.00  7.07           O  
ATOM     60  CB  ASN A  10      20.812  12.213  12.292  1.00  7.10           C  
ATOM     61  CG  ASN A  10      20.396  13.666  12.222  1.00  6.45           C  
ATOM     62  ND2 ASN A  10      21.067  14.502  12.998  1.00  8.18           N  
ATOM     63  OD1 ASN A  10      19.477  14.033  11.487  1.00  8.58           O  
ATOM     64  N   TRP A  11      19.703  11.966   8.856  1.00  6.61           N  
ATOM     65  CA  TRP A  11      19.974  12.460   7.510  1.00  6.57           C  
ATOM     66  C   TRP A  11      20.169  13.964   7.452  1.00  7.35           C  
ATOM     67  O   TRP A  11      20.549  14.502   6.413  1.00  7.82           O  
ATOM     68  CB  TRP A  11      18.838  12.091   6.556  1.00  7.81           C  
ATOM     69  CG  TRP A  11      18.567  10.626   6.430  1.00  7.60           C  
ATOM     70  CD1 TRP A  11      19.277   9.597   6.988  1.00  6.64           C  
ATOM     71  CD2 TRP A  11      17.500  10.025   5.691  1.00  8.03           C  
ATOM     72  CE2 TRP A  11      17.620   8.626   5.844  1.00  8.34           C  
ATOM     73  CE3 TRP A  11      16.452  10.535   4.910  1.00  7.62           C  
ATOM     74  NE1 TRP A  11      18.711   8.389   6.639  1.00  9.00           N  
ATOM     75  CZ2 TRP A  11      16.729   7.728   5.248  1.00  8.34           C  
ATOM     76  CZ3 TRP A  11      15.563   9.640   4.316  1.00  8.53           C  
ATOM     77  CH2 TRP A  11      15.710   8.253   4.489  1.00  8.10           C  
ATOM     78  N   LYS A  12      19.903  14.636   8.568  1.00  7.72           N  
ATOM     79  CA  LYS A  12      20.044  16.084   8.655  1.00  7.32           C  
ATOM     80  C   LYS A  12      19.387  16.800   7.469  1.00  8.31           C  
ATOM     81  O   LYS A  12      18.293  16.422   7.043  1.00  8.17           O  
ATOM     82  CB  LYS A  12      21.526  16.450   8.782  1.00  7.95           C  
ATOM     83  CG  LYS A  12      22.188  15.795   9.991  1.00  7.94           C  
ATOM     84  CD  LYS A  12      23.599  16.319  10.210  1.00  7.14           C  
ATOM     85  CE  LYS A  12      24.271  15.628  11.385  1.00  8.18           C  
ATOM     86  NZ  LYS A  12      25.651  16.159  11.582  1.00  8.51           N1+
ATOM     87  N   CYS A  13      20.034  17.832   6.939  1.00  7.45           N  
ATOM     88  CA  CYS A  13      19.463  18.578   5.822  1.00  7.28           C  
ATOM     89  C   CYS A  13      20.062  18.099   4.505  1.00  8.38           C  
ATOM     90  O   CYS A  13      20.788  18.830   3.833  1.00  7.95           O  
ATOM     91  CB  CYS A  13      19.722  20.077   6.012  1.00  7.50           C  
ATOM     92  SG  CYS A  13      18.780  21.158   4.902  1.00  8.30           S  
ATOM     93  N   ASN A  14      19.750  16.862   4.143  1.00  7.53           N  
ATOM     94  CA  ASN A  14      20.269  16.265   2.915  1.00  8.24           C  
ATOM     95  C   ASN A  14      19.211  15.408   2.247  1.00  8.71           C  
ATOM     96  O   ASN A  14      18.355  14.830   2.917  1.00  8.74           O  
ATOM     97  CB  ASN A  14      21.454  15.339   3.220  1.00  9.07           C  
ATOM     98  CG  ASN A  14      22.602  16.044   3.906  1.00  8.80           C  
ATOM     99  ND2 ASN A  14      22.615  15.993   5.233  1.00  8.92           N  
ATOM    100  OD1 ASN A  14      23.474  16.620   3.253  1.00 10.48           O  
ATOM    101  N   GLY A  15      19.292  15.313   0.924  1.00  8.74           N  
ATOM    102  CA  GLY A  15      18.376  14.461   0.196  1.00  8.73           C  
ATOM    103  C   GLY A  15      17.489  15.061  -0.869  1.00  8.76           C  
ATOM    104  O   GLY A  15      17.157  16.246  -0.848  1.00 10.29           O  
ATOM    105  N   THR A  16      17.127  14.202  -1.816  1.00  9.68           N  
ATOM    106  CA  THR A  16      16.214  14.494  -2.867  1.00  9.57           C  
ATOM    107  C   THR A  16      15.311  13.309  -2.961  1.00 10.10           C  
ATOM    108  O   THR A  16      15.567  12.253  -2.398  1.00  9.87           O  
ATOM    109  CB  THR A  16      17.009  14.650  -4.163  1.00  9.37           C  
ATOM    110  CG2 THR A  16      18.039  15.774  -4.015  1.00 12.18           C  
ATOM    111  OG1 THR A  16      17.696  13.428  -4.439  1.00 10.98           O  
ATOM    112  N   LEU A  17      14.179  13.418  -3.644  1.00 10.00           N  
ATOM    113  CA  LEU A  17      13.268  12.286  -3.741  1.00 10.27           C  
ATOM    114  C   LEU A  17      13.998  11.079  -4.319  1.00  9.95           C  
ATOM    115  O   LEU A  17      13.806   9.951  -3.870  1.00 11.01           O  
ATOM    116  CB  LEU A  17      12.069  12.644  -4.624  1.00 10.85           C  
ATOM    117  CG  LEU A  17      11.085  13.663  -4.037  1.00 10.45           C  
ATOM    118  CD1 LEU A  17      10.115  14.125  -5.113  1.00 13.10           C  
ATOM    119  CD2 LEU A  17      10.332  13.035  -2.872  1.00 12.16           C  
ATOM    120  N   ALA A  18      14.850  11.321  -5.310  1.00  9.75           N  
ATOM    121  CA  ALA A  18      15.592  10.241  -5.943  1.00 10.04           C  
ATOM    122  C   ALA A  18      16.615   9.604  -5.006  1.00 10.05           C  
ATOM    123  O   ALA A  18      16.689   8.380  -4.909  1.00 11.71           O  
ATOM    124  CB  ALA A  18      16.286  10.752  -7.210  1.00  9.38           C  
ATOM    125  N   SER A  19      17.395  10.423  -4.307  1.00  8.84           N  
ATOM    126  CA  SER A  19      18.412   9.871  -3.414  1.00  9.96           C  
ATOM    127  C   SER A  19      17.784   9.178  -2.211  1.00  9.71           C  
ATOM    128  O   SER A  19      18.303   8.175  -1.721  1.00 11.03           O  
ATOM    129  CB  SER A  19      19.381  10.964  -2.945  1.00 10.30           C  
ATOM    130  OG  SER A  19      18.824  11.771  -1.923  1.00  8.55           O  
ATOM    131  N   ILE A  20      16.658   9.706  -1.747  1.00  9.51           N  
ATOM    132  CA  ILE A  20      15.973   9.131  -0.601  1.00  9.67           C  
ATOM    133  C   ILE A  20      15.301   7.800  -0.939  1.00 10.50           C  
ATOM    134  O   ILE A  20      15.253   6.898  -0.105  1.00 10.68           O  
ATOM    135  CB  ILE A  20      14.959  10.146  -0.025  1.00  9.84           C  
ATOM    136  CG1 ILE A  20      15.737  11.275   0.661  1.00 10.31           C  
ATOM    137  CG2 ILE A  20      14.001   9.466   0.943  1.00 10.31           C  
ATOM    138  CD1 ILE A  20      14.882  12.408   1.187  1.00 10.29           C  
ATOM    139  N   GLU A  21      14.795   7.662  -2.161  1.00 11.40           N  
ATOM    140  CA  GLU A  21      14.170   6.403  -2.540  1.00 12.84           C  
ATOM    141  C   GLU A  21      15.246   5.321  -2.561  1.00 13.29           C  
ATOM    142  O   GLU A  21      15.043   4.221  -2.051  1.00 13.68           O  
ATOM    143  CB  GLU A  21      13.499   6.507  -3.914  1.00 15.20           C  
ATOM    144  CG  GLU A  21      12.638   5.291  -4.238  1.00 21.95           C  
ATOM    145  CD  GLU A  21      11.787   5.476  -5.475  1.00 25.45           C  
ATOM    146  OE1 GLU A  21      11.090   6.509  -5.566  1.00 26.36           O  
ATOM    147  OE2 GLU A  21      11.804   4.584  -6.350  1.00 28.47           O1-
ATOM    148  N   THR A  22      16.401   5.644  -3.134  1.00 13.05           N  
ATOM    149  CA  THR A  22      17.498   4.685  -3.202  1.00 14.17           C  
ATOM    150  C   THR A  22      18.012   4.350  -1.803  1.00 14.05           C  
ATOM    151  O   THR A  22      18.244   3.185  -1.479  1.00 14.79           O  
ATOM    152  CB  THR A  22      18.666   5.231  -4.046  1.00 14.16           C  
ATOM    153  CG2 THR A  22      19.813   4.228  -4.086  1.00 16.94           C  
ATOM    154  OG1 THR A  22      18.212   5.479  -5.382  1.00 17.67           O  
ATOM    155  N   LEU A  23      18.176   5.375  -0.972  1.00 13.46           N  
ATOM    156  CA  LEU A  23      18.668   5.182   0.387  1.00 11.02           C  
ATOM    157  C   LEU A  23      17.703   4.378   1.253  1.00 11.04           C  
ATOM    158  O   LEU A  23      18.105   3.425   1.915  1.00 11.14           O  
ATOM    159  CB  LEU A  23      18.946   6.539   1.050  1.00 11.11           C  
ATOM    160  CG  LEU A  23      19.410   6.538   2.512  1.00  9.04           C  
ATOM    161  CD1 LEU A  23      20.689   5.717   2.663  1.00 10.75           C  
ATOM    162  CD2 LEU A  23      19.642   7.970   2.973  1.00  9.35           C  
ATOM    163  N   THR A  24      16.430   4.761   1.245  1.00 10.91           N  
ATOM    164  CA  THR A  24      15.429   4.073   2.050  1.00 10.50           C  
ATOM    165  C   THR A  24      15.323   2.597   1.676  1.00 11.24           C  
ATOM    166  O   THR A  24      15.248   1.736   2.549  1.00 11.24           O  
ATOM    167  CB  THR A  24      14.052   4.756   1.912  1.00 11.38           C  
ATOM    168  CG2 THR A  24      13.019   4.082   2.809  1.00 11.61           C  
ATOM    169  OG1 THR A  24      14.171   6.130   2.305  1.00  9.57           O  
ATOM    170  N   LYS A  25      15.325   2.301   0.382  1.00 11.79           N  
ATOM    171  CA  LYS A  25      15.245   0.910  -0.047  1.00 12.44           C  
ATOM    172  C   LYS A  25      16.491   0.149   0.402  1.00 11.51           C  
ATOM    173  O   LYS A  25      16.404  -1.008   0.810  1.00 12.96           O  
ATOM    174  CB  LYS A  25      15.083   0.822  -1.566  1.00 13.93           C  
ATOM    175  CG  LYS A  25      13.691   1.207  -2.044  1.00 16.43           C  
ATOM    176  CD  LYS A  25      13.580   1.172  -3.558  1.00 17.02           C  
ATOM    177  CE  LYS A  25      12.169   1.531  -4.004  1.00 20.30           C  
ATOM    178  NZ  LYS A  25      12.048   1.598  -5.487  1.00 22.86           N1+
ATOM    179  N   GLY A  26      17.647   0.804   0.336  1.00 11.16           N  
ATOM    180  CA  GLY A  26      18.881   0.163   0.753  1.00 10.96           C  
ATOM    181  C   GLY A  26      18.910  -0.104   2.248  1.00 12.22           C  
ATOM    182  O   GLY A  26      19.374  -1.155   2.696  1.00 12.74           O  
ATOM    183  N   VAL A  27      18.415   0.848   3.031  1.00 11.43           N  
ATOM    184  CA  VAL A  27      18.394   0.690   4.480  1.00 10.76           C  
ATOM    185  C   VAL A  27      17.460  -0.453   4.871  1.00 10.92           C  
ATOM    186  O   VAL A  27      17.819  -1.314   5.677  1.00 11.93           O  
ATOM    187  CB  VAL A  27      17.947   1.999   5.173  1.00 11.42           C  
ATOM    188  CG1 VAL A  27      17.758   1.769   6.664  1.00 11.85           C  
ATOM    189  CG2 VAL A  27      18.992   3.087   4.940  1.00 10.82           C  
ATOM    190  N   ALA A  28      16.261  -0.465   4.298  1.00 10.54           N  
ATOM    191  CA  ALA A  28      15.303  -1.526   4.588  1.00 10.42           C  
ATOM    192  C   ALA A  28      15.885  -2.884   4.196  1.00 12.05           C  
ATOM    193  O   ALA A  28      15.794  -3.849   4.949  1.00 12.57           O  
ATOM    194  CB  ALA A  28      13.994  -1.273   3.835  1.00  9.79           C  
ATOM    195  N   ALA A  29      16.495  -2.949   3.018  1.00 12.50           N  
ATOM    196  CA  ALA A  29      17.076  -4.196   2.534  1.00 12.46           C  
ATOM    197  C   ALA A  29      18.164  -4.725   3.462  1.00 12.74           C  
ATOM    198  O   ALA A  29      18.393  -5.933   3.536  1.00 14.56           O  
ATOM    199  CB  ALA A  29      17.645  -3.992   1.133  1.00 13.40           C  
ATOM    200  N   SER A  30      18.821  -3.822   4.181  1.00 11.87           N  
ATOM    201  CA  SER A  30      19.907  -4.205   5.077  1.00 12.77           C  
ATOM    202  C   SER A  30      19.479  -4.734   6.442  1.00 12.10           C  
ATOM    203  O   SER A  30      20.307  -5.257   7.188  1.00 13.06           O  
ATOM    204  CB  SER A  30      20.853  -3.018   5.285  1.00 13.12           C  
ATOM    205  OG  SER A  30      20.280  -2.045   6.142  1.00 14.93           O  
ATOM    206  N   VAL A  31      18.200  -4.608   6.774  1.00 11.32           N  
ATOM    207  CA  VAL A  31      17.728  -5.072   8.071  1.00 12.06           C  
ATOM    208  C   VAL A  31      16.609  -6.103   7.982  1.00 13.68           C  
ATOM    209  O   VAL A  31      15.436  -5.750   7.864  1.00 13.24           O  
ATOM    210  CB  VAL A  31      17.239  -3.886   8.940  1.00 11.20           C  
ATOM    211  CG1 VAL A  31      16.932  -4.367  10.350  1.00 12.70           C  
ATOM    212  CG2 VAL A  31      18.297  -2.787   8.970  1.00 11.92           C  
ATOM    213  N   ASP A  32      16.975  -7.381   8.043  1.00 14.47           N  
ATOM    214  CA  ASP A  32      15.983  -8.447   7.989  1.00 16.61           C  
ATOM    215  C   ASP A  32      15.478  -8.754   9.399  1.00 18.09           C  
ATOM    216  O   ASP A  32      15.902  -8.119  10.367  1.00 16.42           O  
ATOM    217  CB  ASP A  32      16.571  -9.703   7.320  1.00 17.63           C  
ATOM    218  CG  ASP A  32      17.702 -10.332   8.115  1.00 19.52           C  
ATOM    219  OD1 ASP A  32      18.404 -11.196   7.547  1.00 19.62           O  
ATOM    220  OD2 ASP A  32      17.889  -9.983   9.298  1.00 20.34           O1-
ATOM    221  N   ALA A  33      14.572  -9.719   9.511  1.00 19.40           N  
ATOM    222  CA  ALA A  33      13.990 -10.091  10.799  1.00 21.67           C  
ATOM    223  C   ALA A  33      15.011 -10.430  11.882  1.00 21.91           C  
ATOM    224  O   ALA A  33      14.901  -9.958  13.015  1.00 22.71           O  
ATOM    225  CB  ALA A  33      13.029 -11.260  10.612  1.00 21.86           C  
ATOM    226  N   GLU A  34      15.997 -11.251  11.539  1.00 23.21           N  
ATOM    227  CA  GLU A  34      17.017 -11.652  12.500  1.00 23.77           C  
ATOM    228  C   GLU A  34      17.858 -10.494  13.027  1.00 22.91           C  
ATOM    229  O   GLU A  34      18.195 -10.456  14.211  1.00 22.92           O  
ATOM    230  CB  GLU A  34      17.919 -12.727  11.886  1.00 26.74           C  
ATOM    231  CG  GLU A  34      17.493 -14.148  12.240  1.00 31.35           C  
ATOM    232  CD  GLU A  34      16.009 -14.393  12.017  1.00 33.49           C  
ATOM    233  OE1 GLU A  34      15.570 -14.407  10.848  1.00 35.65           O  
ATOM    234  OE2 GLU A  34      15.278 -14.568  13.017  1.00 34.19           O1-
ATOM    235  N   LEU A  35      18.199  -9.547  12.161  1.00 19.79           N  
ATOM    236  CA  LEU A  35      18.993  -8.409  12.601  1.00 17.97           C  
ATOM    237  C   LEU A  35      18.118  -7.452  13.403  1.00 17.56           C  
ATOM    238  O   LEU A  35      18.573  -6.849  14.374  1.00 17.36           O  
ATOM    239  CB  LEU A  35      19.610  -7.684  11.402  1.00 16.81           C  
ATOM    240  CG  LEU A  35      20.526  -6.503  11.740  1.00 16.71           C  
ATOM    241  CD1 LEU A  35      21.570  -6.931  12.761  1.00 17.29           C  
ATOM    242  CD2 LEU A  35      21.194  -5.996  10.470  1.00 16.01           C  
ATOM    243  N   ALA A  36      16.858  -7.325  12.999  1.00 16.91           N  
ATOM    244  CA  ALA A  36      15.922  -6.444  13.684  1.00 16.14           C  
ATOM    245  C   ALA A  36      15.737  -6.855  15.143  1.00 17.31           C  
ATOM    246  O   ALA A  36      15.395  -6.030  15.988  1.00 17.22           O  
ATOM    247  CB  ALA A  36      14.581  -6.450  12.968  1.00 16.39           C  
ATOM    248  N   LYS A  37      15.955  -8.133  15.436  1.00 17.28           N  
ATOM    249  CA  LYS A  37      15.811  -8.625  16.803  1.00 19.09           C  
ATOM    250  C   LYS A  37      16.956  -8.130  17.675  1.00 18.12           C  
ATOM    251  O   LYS A  37      16.826  -8.044  18.898  1.00 18.84           O  
ATOM    252  CB  LYS A  37      15.794 -10.156  16.830  1.00 21.66           C  
ATOM    253  CG  LYS A  37      14.498 -10.787  16.360  1.00 26.47           C  
ATOM    254  CD  LYS A  37      14.588 -12.304  16.444  1.00 29.76           C  
ATOM    255  CE  LYS A  37      13.254 -12.966  16.141  1.00 31.63           C  
ATOM    256  NZ  LYS A  37      12.221 -12.647  17.166  1.00 34.23           N1+
ATOM    257  N   LYS A  38      18.075  -7.807  17.037  1.00 16.63           N  
ATOM    258  CA  LYS A  38      19.257  -7.339  17.746  1.00 16.92           C  
ATOM    259  C   LYS A  38      19.391  -5.824  17.757  1.00 14.85           C  
ATOM    260  O   LYS A  38      19.950  -5.255  18.694  1.00 15.40           O  
ATOM    261  CB  LYS A  38      20.521  -7.927  17.111  1.00 18.19           C  
ATOM    262  CG  LYS A  38      20.564  -9.444  17.044  1.00 21.03           C  
ATOM    263  CD  LYS A  38      21.821  -9.906  16.321  1.00 23.60           C  
ATOM    264  CE  LYS A  38      21.881 -11.421  16.213  1.00 26.62           C  
ATOM    265  NZ  LYS A  38      23.099 -11.870  15.480  1.00 29.54           N1+
ATOM    266  N   VAL A  39      18.886  -5.167  16.718  1.00 14.75           N  
ATOM    267  CA  VAL A  39      19.021  -3.720  16.635  1.00 13.60           C  
ATOM    268  C   VAL A  39      17.782  -2.960  16.195  1.00 11.79           C  
ATOM    269  O   VAL A  39      17.138  -3.314  15.205  1.00 12.38           O  
ATOM    270  CB  VAL A  39      20.154  -3.330  15.658  1.00 14.20           C  
ATOM    271  CG1 VAL A  39      20.427  -1.837  15.743  1.00 14.73           C  
ATOM    272  CG2 VAL A  39      21.404  -4.124  15.967  1.00 15.67           C  
ATOM    273  N   GLU A  40      17.458  -1.909  16.941  1.00 10.77           N  
ATOM    274  CA  GLU A  40      16.375  -1.073  16.545  1.00 10.31           C  
ATOM    275  C   GLU A  40      16.961  -0.025  15.653  1.00  9.73           C  
ATOM    276  O   GLU A  40      17.954   0.615  15.972  1.00  9.76           O  
ATOM    277  CB  GLU A  40      15.788  -0.423  17.799  1.00 11.19           C  
ATOM    278  CG  GLU A  40      14.685   0.584  17.471  1.00 12.39           C  
ATOM    279  CD  GLU A  40      14.130   1.158  18.755  1.00 14.58           C  
ATOM    280  OE1 GLU A  40      13.205   1.954  18.689  1.00 17.92           O  
ATOM    281  OE2 GLU A  40      14.634   0.801  19.819  1.00 13.86           O1-
ATOM    282  N   VAL A  41      16.389   0.112  14.463  1.00  9.03           N  
ATOM    283  CA  VAL A  41      16.917   1.035  13.469  1.00  8.65           C  
ATOM    284  C   VAL A  41      15.940   2.170  13.189  1.00  9.00           C  
ATOM    285  O   VAL A  41      14.768   1.944  12.882  1.00  9.12           O  
ATOM    286  CB  VAL A  41      17.258   0.279  12.167  1.00  7.89           C  
ATOM    287  CG1 VAL A  41      17.835   1.235  11.135  1.00  9.53           C  
ATOM    288  CG2 VAL A  41      18.257  -0.833  12.472  1.00  9.92           C  
ATOM    289  N   ILE A  42      16.448   3.393  13.290  1.00  8.21           N  
ATOM    290  CA  ILE A  42      15.652   4.599  13.100  1.00  8.70           C  
ATOM    291  C   ILE A  42      16.314   5.535  12.095  1.00  8.66           C  
ATOM    292  O   ILE A  42      17.534   5.671  12.083  1.00 10.06           O  
ATOM    293  CB  ILE A  42      15.526   5.363  14.443  1.00  8.06           C  
ATOM    294  CG1 ILE A  42      14.925   4.448  15.515  1.00  8.89           C  
ATOM    295  CG2 ILE A  42      14.690   6.629  14.255  1.00  8.33           C  
ATOM    296  CD1 ILE A  42      15.127   4.944  16.935  1.00  8.46           C  
ATOM    297  N   VAL A  43      15.512   6.173  11.248  1.00  8.26           N  
ATOM    298  CA  VAL A  43      16.051   7.132  10.291  1.00  7.94           C  
ATOM    299  C   VAL A  43      15.404   8.496  10.510  1.00  8.37           C  
ATOM    300  O   VAL A  43      14.175   8.606  10.568  1.00  7.70           O  
ATOM    301  CB  VAL A  43      15.837   6.688   8.819  1.00  8.52           C  
ATOM    302  CG1 VAL A  43      16.703   5.474   8.519  1.00  9.07           C  
ATOM    303  CG2 VAL A  43      14.370   6.378   8.559  1.00  9.83           C  
ATOM    304  N   GLY A  44      16.249   9.516  10.666  1.00  8.95           N  
ATOM    305  CA  GLY A  44      15.792  10.886  10.864  1.00  7.81           C  
ATOM    306  C   GLY A  44      15.653  11.508   9.491  1.00  7.71           C  
ATOM    307  O   GLY A  44      16.634  11.646   8.763  1.00  8.55           O  
ATOM    308  N   VAL A  45      14.432  11.911   9.156  1.00  6.94           N  
ATOM    309  CA  VAL A  45      14.110  12.441   7.832  1.00  7.32           C  
ATOM    310  C   VAL A  45      13.608  13.886   7.799  1.00  6.78           C  
ATOM    311  O   VAL A  45      12.852  14.301   8.676  1.00  7.61           O  
ATOM    312  CB  VAL A  45      13.008  11.548   7.203  1.00  7.27           C  
ATOM    313  CG1 VAL A  45      12.708  11.978   5.780  1.00  8.98           C  
ATOM    314  CG2 VAL A  45      13.430  10.084   7.258  1.00  7.89           C  
ATOM    315  N   PRO A  46      14.022  14.672   6.784  1.00  6.01           N  
ATOM    316  CA  PRO A  46      13.551  16.061   6.705  1.00  7.36           C  
ATOM    317  C   PRO A  46      12.020  16.025   6.644  1.00  8.57           C  
ATOM    318  O   PRO A  46      11.445  15.145   6.002  1.00  7.73           O  
ATOM    319  CB  PRO A  46      14.179  16.564   5.404  1.00  6.73           C  
ATOM    320  CG  PRO A  46      15.471  15.799   5.343  1.00  7.34           C  
ATOM    321  CD  PRO A  46      15.047  14.403   5.758  1.00  6.91           C  
ATOM    322  N   PHE A  47      11.365  16.976   7.304  1.00  7.81           N  
ATOM    323  CA  PHE A  47       9.900  17.004   7.351  1.00  8.09           C  
ATOM    324  C   PHE A  47       9.175  16.696   6.047  1.00  7.81           C  
ATOM    325  O   PHE A  47       8.294  15.838   6.000  1.00  7.93           O  
ATOM    326  CB  PHE A  47       9.390  18.367   7.826  1.00  7.45           C  
ATOM    327  CG  PHE A  47       9.721  18.698   9.254  1.00  6.31           C  
ATOM    328  CD1 PHE A  47       9.349  17.851  10.296  1.00  6.67           C  
ATOM    329  CD2 PHE A  47      10.359  19.896   9.559  1.00  7.31           C  
ATOM    330  CE1 PHE A  47       9.606  18.199  11.625  1.00  6.89           C  
ATOM    331  CE2 PHE A  47      10.621  20.255  10.880  1.00  7.41           C  
ATOM    332  CZ  PHE A  47      10.243  19.404  11.915  1.00  8.00           C  
ATOM    333  N   ILE A  48       9.533  17.421   4.995  1.00  7.03           N  
ATOM    334  CA  ILE A  48       8.863  17.278   3.710  1.00  7.98           C  
ATOM    335  C   ILE A  48       8.991  15.909   3.049  1.00  8.24           C  
ATOM    336  O   ILE A  48       8.178  15.554   2.191  1.00  8.74           O  
ATOM    337  CB  ILE A  48       9.342  18.389   2.736  1.00  8.02           C  
ATOM    338  CG1 ILE A  48       8.337  18.557   1.593  1.00  9.21           C  
ATOM    339  CG2 ILE A  48      10.734  18.056   2.207  1.00  8.08           C  
ATOM    340  CD1 ILE A  48       8.573  19.800   0.745  1.00  9.44           C  
ATOM    341  N   TYR A  49       9.990  15.131   3.454  1.00  7.52           N  
ATOM    342  CA  TYR A  49      10.189  13.808   2.866  1.00  7.48           C  
ATOM    343  C   TYR A  49       9.653  12.672   3.726  1.00  7.91           C  
ATOM    344  O   TYR A  49       9.747  11.511   3.344  1.00  8.77           O  
ATOM    345  CB  TYR A  49      11.676  13.563   2.583  1.00  7.67           C  
ATOM    346  CG  TYR A  49      12.243  14.423   1.480  1.00  7.76           C  
ATOM    347  CD1 TYR A  49      13.334  15.259   1.716  1.00  8.20           C  
ATOM    348  CD2 TYR A  49      11.695  14.398   0.196  1.00  8.76           C  
ATOM    349  CE1 TYR A  49      13.867  16.049   0.704  1.00  9.67           C  
ATOM    350  CE2 TYR A  49      12.223  15.188  -0.828  1.00  9.61           C  
ATOM    351  CZ  TYR A  49      13.308  16.010  -0.564  1.00 10.16           C  
ATOM    352  OH  TYR A  49      13.839  16.791  -1.562  1.00  9.71           O  
ATOM    353  N   ILE A  50       9.088  12.995   4.884  1.00  7.03           N  
ATOM    354  CA  ILE A  50       8.567  11.949   5.753  1.00  8.02           C  
ATOM    355  C   ILE A  50       7.481  11.119   5.073  1.00  8.75           C  
ATOM    356  O   ILE A  50       7.507   9.895   5.142  1.00  8.33           O  
ATOM    357  CB  ILE A  50       8.064  12.541   7.093  1.00  7.74           C  
ATOM    358  CG1 ILE A  50       9.280  12.909   7.955  1.00  7.88           C  
ATOM    359  CG2 ILE A  50       7.162  11.538   7.819  1.00  9.19           C  
ATOM    360  CD1 ILE A  50       8.957  13.647   9.246  1.00  8.54           C  
ATOM    361  N   PRO A  51       6.519  11.767   4.397  1.00  9.72           N  
ATOM    362  CA  PRO A  51       5.485  10.960   3.744  1.00 10.31           C  
ATOM    363  C   PRO A  51       6.075  10.000   2.707  1.00 10.81           C  
ATOM    364  O   PRO A  51       5.663   8.842   2.622  1.00 11.30           O  
ATOM    365  CB  PRO A  51       4.574  12.014   3.114  1.00 11.12           C  
ATOM    366  CG  PRO A  51       4.683  13.153   4.081  1.00 11.33           C  
ATOM    367  CD  PRO A  51       6.178  13.199   4.335  1.00 10.51           C  
ATOM    368  N   LYS A  52       7.039  10.479   1.926  1.00  9.48           N  
ATOM    369  CA  LYS A  52       7.675   9.657   0.900  1.00 11.11           C  
ATOM    370  C   LYS A  52       8.379   8.454   1.514  1.00 11.22           C  
ATOM    371  O   LYS A  52       8.225   7.327   1.044  1.00 11.49           O  
ATOM    372  CB  LYS A  52       8.678  10.494   0.097  1.00 14.68           C  
ATOM    373  CG  LYS A  52       9.455   9.714  -0.958  1.00 19.52           C  
ATOM    374  CD  LYS A  52       8.534   9.093  -1.995  1.00 22.86           C  
ATOM    375  CE  LYS A  52       9.328   8.344  -3.052  1.00 25.48           C  
ATOM    376  NZ  LYS A  52       8.436   7.732  -4.075  1.00 28.75           N1+
ATOM    377  N   VAL A  53       9.152   8.692   2.567  1.00 10.81           N  
ATOM    378  CA  VAL A  53       9.862   7.605   3.225  1.00 10.02           C  
ATOM    379  C   VAL A  53       8.870   6.584   3.764  1.00 10.29           C  
ATOM    380  O   VAL A  53       9.092   5.380   3.657  1.00 10.48           O  
ATOM    381  CB  VAL A  53      10.740   8.133   4.379  1.00  9.07           C  
ATOM    382  CG1 VAL A  53      11.321   6.969   5.184  1.00  9.14           C  
ATOM    383  CG2 VAL A  53      11.868   8.986   3.809  1.00 11.09           C  
ATOM    384  N   GLN A  54       7.772   7.069   4.335  1.00  9.74           N  
ATOM    385  CA  GLN A  54       6.749   6.187   4.877  1.00 11.14           C  
ATOM    386  C   GLN A  54       6.171   5.311   3.773  1.00 12.50           C  
ATOM    387  O   GLN A  54       5.974   4.107   3.957  1.00 13.07           O  
ATOM    388  CB  GLN A  54       5.636   7.010   5.524  1.00 10.96           C  
ATOM    389  CG  GLN A  54       6.036   7.618   6.858  1.00 11.66           C  
ATOM    390  CD  GLN A  54       4.979   8.537   7.427  1.00 10.86           C  
ATOM    391  NE2 GLN A  54       4.251   9.223   6.552  1.00 10.65           N  
ATOM    392  OE1 GLN A  54       4.824   8.640   8.644  1.00 14.57           O  
ATOM    393  N   GLN A  55       5.904   5.925   2.626  1.00 12.82           N  
ATOM    394  CA  GLN A  55       5.348   5.219   1.480  1.00 14.46           C  
ATOM    395  C   GLN A  55       6.312   4.144   0.989  1.00 13.92           C  
ATOM    396  O   GLN A  55       5.908   3.015   0.711  1.00 15.74           O  
ATOM    397  CB  GLN A  55       5.063   6.211   0.351  0.50 15.35           C  
ATOM    399  CG  GLN A  55       4.430   5.595  -0.884  0.50 18.85           C  
ATOM    401  CD  GLN A  55       4.234   6.610  -1.993  0.50 21.23           C  
ATOM    403  NE2 GLN A  55       4.787   6.322  -3.164  0.50 22.16           N  
ATOM    405  OE1 GLN A  55       3.593   7.642  -1.797  0.50 23.79           O  
ATOM    407  N   ILE A  56       7.588   4.502   0.887  1.00 13.25           N  
ATOM    408  CA  ILE A  56       8.610   3.569   0.423  1.00 13.58           C  
ATOM    409  C   ILE A  56       8.723   2.375   1.365  1.00 13.78           C  
ATOM    410  O   ILE A  56       8.693   1.224   0.927  1.00 14.31           O  
ATOM    411  CB  ILE A  56       9.992   4.260   0.311  1.00 12.38           C  
ATOM    412  CG1 ILE A  56       9.928   5.378  -0.733  1.00 15.12           C  
ATOM    413  CG2 ILE A  56      11.059   3.243  -0.084  1.00 13.88           C  
ATOM    414  CD1 ILE A  56      11.180   6.229  -0.801  1.00 17.29           C  
ATOM    415  N   LEU A  57       8.848   2.646   2.659  1.00 13.12           N  
ATOM    416  CA  LEU A  57       8.969   1.574   3.641  1.00 13.86           C  
ATOM    417  C   LEU A  57       7.766   0.636   3.631  1.00 14.91           C  
ATOM    418  O   LEU A  57       7.919  -0.574   3.799  1.00 15.86           O  
ATOM    419  CB  LEU A  57       9.171   2.157   5.043  1.00 12.56           C  
ATOM    420  CG  LEU A  57      10.530   2.821   5.295  1.00 11.20           C  
ATOM    421  CD1 LEU A  57      10.511   3.495   6.656  1.00 11.24           C  
ATOM    422  CD2 LEU A  57      11.651   1.781   5.223  1.00 11.05           C  
ATOM    423  N   ALA A  58       6.573   1.187   3.430  1.00 15.38           N  
ATOM    424  CA  ALA A  58       5.365   0.369   3.403  1.00 17.32           C  
ATOM    425  C   ALA A  58       5.405  -0.628   2.248  1.00 18.29           C  
ATOM    426  O   ALA A  58       4.742  -1.667   2.294  1.00 20.59           O  
ATOM    427  CB  ALA A  58       4.134   1.260   3.279  1.00 17.27           C  
ATOM    428  N   GLY A  59       6.188  -0.314   1.220  1.00 18.35           N  
ATOM    429  CA  GLY A  59       6.282  -1.188   0.063  1.00 19.37           C  
ATOM    430  C   GLY A  59       7.471  -2.134   0.036  1.00 19.93           C  
ATOM    431  O   GLY A  59       7.605  -2.935  -0.890  1.00 20.02           O  
ATOM    432  N   GLU A  60       8.339  -2.049   1.039  1.00 19.26           N  
ATOM    433  CA  GLU A  60       9.511  -2.917   1.097  1.00 18.87           C  
ATOM    434  C   GLU A  60       9.292  -4.070   2.072  1.00 18.23           C  
ATOM    435  O   GLU A  60       8.625  -3.919   3.094  1.00 18.67           O  
ATOM    436  CB  GLU A  60      10.751  -2.112   1.504  1.00 19.08           C  
ATOM    437  CG  GLU A  60      11.156  -1.035   0.500  1.00 20.88           C  
ATOM    438  CD  GLU A  60      11.443  -1.591  -0.888  1.00 19.68           C  
ATOM    439  OE1 GLU A  60      12.330  -2.458  -1.016  1.00 23.17           O  
ATOM    440  OE2 GLU A  60      10.783  -1.159  -1.855  1.00 23.21           O1-
ATOM    441  N   ALA A  61       9.862  -5.225   1.745  1.00 18.30           N  
ATOM    442  CA  ALA A  61       9.727  -6.419   2.571  1.00 19.12           C  
ATOM    443  C   ALA A  61      10.150  -6.209   4.025  1.00 18.12           C  
ATOM    444  O   ALA A  61       9.462  -6.651   4.947  1.00 18.55           O  
ATOM    445  CB  ALA A  61      10.528  -7.563   1.955  1.00 18.92           C  
ATOM    446  N   ASN A  62      11.277  -5.530   4.223  1.00 17.65           N  
ATOM    447  CA  ASN A  62      11.806  -5.266   5.561  1.00 15.52           C  
ATOM    448  C   ASN A  62      11.388  -3.899   6.107  1.00 15.19           C  
ATOM    449  O   ASN A  62      11.860  -3.480   7.166  1.00 15.40           O  
ATOM    450  CB  ASN A  62      13.335  -5.333   5.538  1.00 15.42           C  
ATOM    451  CG  ASN A  62      13.863  -6.714   5.190  1.00 16.41           C  
ATOM    452  ND2 ASN A  62      13.037  -7.734   5.381  1.00 16.46           N  
ATOM    453  OD1 ASN A  62      15.012  -6.858   4.767  1.00 17.43           O  
ATOM    454  N   GLY A  63      10.500  -3.219   5.389  1.00 14.15           N  
ATOM    455  CA  GLY A  63      10.050  -1.895   5.796  1.00 14.39           C  
ATOM    456  C   GLY A  63       9.665  -1.683   7.250  1.00 14.28           C  
ATOM    457  O   GLY A  63       9.977  -0.640   7.829  1.00 14.04           O  
ATOM    458  N   ALA A  64       8.985  -2.657   7.846  1.00 14.89           N  
ATOM    459  CA  ALA A  64       8.554  -2.545   9.236  1.00 14.39           C  
ATOM    460  C   ALA A  64       9.714  -2.535  10.230  1.00 13.94           C  
ATOM    461  O   ALA A  64       9.538  -2.180  11.394  1.00 15.08           O  
ATOM    462  CB  ALA A  64       7.597  -3.681   9.572  1.00 15.65           C  
ATOM    463  N   ASN A  65      10.897  -2.927   9.769  1.00 13.94           N  
ATOM    464  CA  ASN A  65      12.080  -2.973  10.624  1.00 13.38           C  
ATOM    465  C   ASN A  65      12.772  -1.616  10.747  1.00 12.08           C  
ATOM    466  O   ASN A  65      13.702  -1.460  11.539  1.00 12.78           O  
ATOM    467  CB  ASN A  65      13.078  -3.997  10.080  1.00 13.24           C  
ATOM    468  CG  ASN A  65      12.532  -5.412  10.093  1.00 14.75           C  
ATOM    469  ND2 ASN A  65      11.518  -5.652  10.915  1.00 14.64           N  
ATOM    470  OD1 ASN A  65      13.027  -6.282   9.377  1.00 16.56           O  
ATOM    471  N   ILE A  66      12.318  -0.643   9.960  1.00 11.24           N  
ATOM    472  CA  ILE A  66      12.900   0.696   9.980  1.00 11.01           C  
ATOM    473  C   ILE A  66      11.867   1.696  10.484  1.00 10.92           C  
ATOM    474  O   ILE A  66      10.771   1.803   9.929  1.00 13.03           O  
ATOM    475  CB  ILE A  66      13.351   1.136   8.570  1.00 10.77           C  
ATOM    476  CG1 ILE A  66      14.233   0.055   7.937  1.00 11.23           C  
ATOM    477  CG2 ILE A  66      14.092   2.466   8.648  1.00 12.02           C  
ATOM    478  CD1 ILE A  66      15.467  -0.314   8.754  1.00 10.39           C  
ATOM    479  N   LEU A  67      12.215   2.427  11.538  1.00 10.36           N  
ATOM    480  CA  LEU A  67      11.306   3.414  12.107  1.00  9.55           C  
ATOM    481  C   LEU A  67      11.662   4.815  11.635  1.00  8.61           C  
ATOM    482  O   LEU A  67      12.837   5.140  11.462  1.00  9.65           O  
ATOM    483  CB  LEU A  67      11.355   3.361  13.633  1.00 10.31           C  
ATOM    484  CG  LEU A  67      11.013   2.006  14.258  1.00 12.51           C  
ATOM    485  CD1 LEU A  67      11.122   2.108  15.768  1.00 14.29           C  
ATOM    486  CD2 LEU A  67       9.608   1.581  13.852  1.00 13.63           C  
ATOM    487  N   VAL A  68      10.642   5.638  11.421  1.00  7.60           N  
ATOM    488  CA  VAL A  68      10.855   7.007  10.971  1.00  6.91           C  
ATOM    489  C   VAL A  68      10.856   7.990  12.133  1.00  7.15           C  
ATOM    490  O   VAL A  68      10.028   7.905  13.039  1.00  9.08           O  
ATOM    491  CB  VAL A  68       9.768   7.437   9.962  1.00  7.69           C  
ATOM    492  CG1 VAL A  68       9.987   8.894   9.550  1.00  8.79           C  
ATOM    493  CG2 VAL A  68       9.805   6.530   8.747  1.00  9.18           C  
ATOM    494  N   SER A  69      11.806   8.917  12.102  1.00  7.31           N  
ATOM    495  CA  SER A  69      11.909   9.940  13.130  1.00  7.50           C  
ATOM    496  C   SER A  69      12.008  11.305  12.475  1.00  7.79           C  
ATOM    497  O   SER A  69      12.571  11.442  11.388  1.00  7.15           O  
ATOM    498  CB  SER A  69      13.156   9.723  13.994  1.00  7.72           C  
ATOM    499  OG  SER A  69      13.311  10.768  14.947  1.00  7.14           O  
ATOM    500  N   ALA A  70      11.436  12.311  13.127  1.00  7.70           N  
ATOM    501  CA  ALA A  70      11.589  13.639  12.635  1.00  7.33           C  
ATOM    502  C   ALA A  70      12.862  14.158  13.223  1.00  8.03           C  
ATOM    503  O   ALA A  70      13.402  13.617  14.178  1.00  8.06           O  
ATOM    504  CB  ALA A  70      10.407  14.474  13.130  1.00  8.05           C  
ATOM    505  N   GLU A  71      13.425  15.217  12.653  1.00  6.44           N  
ATOM    506  CA  GLU A  71      14.700  15.754  13.124  1.00  6.77           C  
ATOM    507  C   GLU A  71      14.545  16.888  14.131  1.00  7.39           C  
ATOM    508  O   GLU A  71      15.535  17.380  14.685  1.00  7.37           O  
ATOM    509  CB  GLU A  71      15.516  16.251  11.935  1.00  7.00           C  
ATOM    510  CG  GLU A  71      15.984  15.155  11.002  1.00  7.01           C  
ATOM    511  CD  GLU A  71      16.712  15.714   9.801  1.00  7.91           C  
ATOM    512  OE1 GLU A  71      17.260  16.828   9.919  1.00  7.61           O  
ATOM    513  OE2 GLU A  71      16.746  15.044   8.750  1.00  7.48           O1-
ATOM    514  N   ASN A  72      13.302  17.295  14.358  1.00  7.42           N  
ATOM    515  CA  ASN A  72      12.989  18.378  15.279  1.00  8.01           C  
ATOM    516  C   ASN A  72      11.476  18.499  15.331  1.00  7.25           C  
ATOM    517  O   ASN A  72      10.767  17.845  14.569  1.00  8.26           O  
ATOM    518  CB  ASN A  72      13.604  19.687  14.760  1.00  7.41           C  
ATOM    519  CG  ASN A  72      13.276  20.883  15.633  1.00  8.08           C  
ATOM    520  ND2 ASN A  72      12.898  21.993  14.999  1.00  7.64           N  
ATOM    521  OD1 ASN A  72      13.373  20.821  16.858  1.00  7.25           O  
ATOM    522  N   ALA A  73      10.986  19.317  16.252  1.00  8.12           N  
ATOM    523  CA  ALA A  73       9.558  19.560  16.374  1.00  9.26           C  
ATOM    524  C   ALA A  73       9.367  20.758  17.275  1.00 10.97           C  
ATOM    525  O   ALA A  73      10.171  21.000  18.173  1.00 12.19           O  
ATOM    526  CB  ALA A  73       8.850  18.347  16.963  1.00  9.77           C  
ATOM    527  N   TRP A  74       8.314  21.522  17.010  1.00  9.98           N  
ATOM    528  CA  TRP A  74       7.995  22.682  17.822  1.00 11.38           C  
ATOM    529  C   TRP A  74       7.079  22.191  18.947  1.00 12.93           C  
ATOM    530  O   TRP A  74       6.490  21.112  18.850  1.00 12.16           O  
ATOM    531  CB  TRP A  74       7.302  23.746  16.971  1.00 11.17           C  
ATOM    532  CG  TRP A  74       7.089  25.032  17.701  1.00 12.10           C  
ATOM    533  CD1 TRP A  74       5.896  25.657  17.921  1.00 12.60           C  
ATOM    534  CD2 TRP A  74       8.090  25.844  18.329  1.00 12.22           C  
ATOM    535  CE2 TRP A  74       7.426  26.944  18.915  1.00 13.50           C  
ATOM    536  CE3 TRP A  74       9.484  25.748  18.457  1.00 12.18           C  
ATOM    537  NE1 TRP A  74       6.090  26.804  18.649  1.00 13.09           N  
ATOM    538  CZ2 TRP A  74       8.107  27.945  19.616  1.00 14.50           C  
ATOM    539  CZ3 TRP A  74      10.162  26.744  19.154  1.00 14.57           C  
ATOM    540  CH2 TRP A  74       9.469  27.828  19.727  1.00 15.28           C  
ATOM    541  N   THR A  75       6.958  22.989  20.001  1.00 15.56           N  
ATOM    542  CA  THR A  75       6.145  22.630  21.158  1.00 18.18           C  
ATOM    543  C   THR A  75       4.653  22.429  20.901  1.00 19.26           C  
ATOM    544  O   THR A  75       4.085  21.414  21.305  1.00 20.25           O  
ATOM    545  CB  THR A  75       6.312  23.669  22.277  0.50 18.83           C  
ATOM    547  CG2 THR A  75       5.444  23.311  23.469  0.50 19.92           C  
ATOM    549  OG1 THR A  75       7.685  23.708  22.686  0.50 20.37           O  
ATOM    551  N   LYS A  76       4.011  23.389  20.247  1.00 18.85           N  
ATOM    552  CA  LYS A  76       2.583  23.260  19.977  1.00 19.86           C  
ATOM    553  C   LYS A  76       2.100  24.038  18.769  1.00 17.18           C  
ATOM    554  O   LYS A  76       2.868  24.744  18.117  1.00 16.13           O  
ATOM    555  CB  LYS A  76       1.764  23.670  21.205  1.00 22.58           C  
ATOM    556  CG  LYS A  76       1.749  25.159  21.501  1.00 25.93           C  
ATOM    557  CD  LYS A  76       3.091  25.660  21.994  1.00 28.79           C  
ATOM    558  CE  LYS A  76       2.991  27.108  22.445  1.00 30.27           C  
ATOM    559  NZ  LYS A  76       4.280  27.616  22.983  1.00 32.29           N1+
ATOM    560  N   SER A  77       0.812  23.894  18.481  1.00 17.10           N  
ATOM    561  CA  SER A  77       0.193  24.563  17.351  1.00 16.18           C  
ATOM    562  C   SER A  77       0.042  26.043  17.631  1.00 15.17           C  
ATOM    563  O   SER A  77       0.140  26.488  18.777  1.00 16.14           O  
ATOM    564  CB  SER A  77      -1.183  23.958  17.068  1.00 17.61           C  
ATOM    565  OG  SER A  77      -2.063  24.168  18.161  1.00 19.09           O  
ATOM    566  N   GLY A  78      -0.194  26.810  16.577  1.00 13.59           N  
ATOM    567  CA  GLY A  78      -0.366  28.234  16.755  1.00 11.78           C  
ATOM    568  C   GLY A  78       0.382  29.082  15.752  1.00 11.49           C  
ATOM    569  O   GLY A  78       0.778  28.611  14.681  1.00 11.11           O  
ATOM    570  N   ALA A  79       0.582  30.342  16.122  1.00 11.42           N  
ATOM    571  CA  ALA A  79       1.252  31.317  15.274  1.00 10.34           C  
ATOM    572  C   ALA A  79       2.763  31.167  15.286  1.00  9.95           C  
ATOM    573  O   ALA A  79       3.483  32.009  15.829  1.00 11.02           O  
ATOM    574  CB  ALA A  79       0.863  32.725  15.707  1.00 12.07           C  
ATOM    575  N   TYR A  80       3.235  30.088  14.669  1.00  9.08           N  
ATOM    576  CA  TYR A  80       4.660  29.803  14.589  1.00  8.27           C  
ATOM    577  C   TYR A  80       4.985  29.403  13.157  1.00  7.20           C  
ATOM    578  O   TYR A  80       5.293  28.245  12.861  1.00  8.23           O  
ATOM    579  CB  TYR A  80       5.015  28.682  15.564  1.00  8.76           C  
ATOM    580  CG  TYR A  80       4.522  28.964  16.962  1.00 10.18           C  
ATOM    581  CD1 TYR A  80       3.381  28.337  17.458  1.00 11.59           C  
ATOM    582  CD2 TYR A  80       5.168  29.897  17.771  1.00 11.76           C  
ATOM    583  CE1 TYR A  80       2.891  28.631  18.725  1.00 13.90           C  
ATOM    584  CE2 TYR A  80       4.685  30.202  19.043  1.00 13.50           C  
ATOM    585  CZ  TYR A  80       3.547  29.564  19.512  1.00 14.68           C  
ATOM    586  OH  TYR A  80       3.062  29.858  20.767  1.00 19.65           O  
ATOM    587  N   THR A  81       4.903  30.385  12.267  1.00  7.08           N  
ATOM    588  CA  THR A  81       5.158  30.171  10.853  1.00  7.34           C  
ATOM    589  C   THR A  81       6.475  29.446  10.593  1.00  6.93           C  
ATOM    590  O   THR A  81       7.527  29.842  11.097  1.00  8.04           O  
ATOM    591  CB  THR A  81       5.133  31.518  10.099  1.00  7.93           C  
ATOM    592  CG2 THR A  81       5.462  31.328   8.625  1.00  8.04           C  
ATOM    593  OG1 THR A  81       3.820  32.080  10.203  1.00  7.26           O  
ATOM    594  N   GLY A  82       6.392  28.365   9.821  1.00  7.13           N  
ATOM    595  CA  GLY A  82       7.568  27.585   9.477  1.00  7.51           C  
ATOM    596  C   GLY A  82       7.804  26.355  10.332  1.00  8.20           C  
ATOM    597  O   GLY A  82       8.568  25.472   9.949  1.00  8.68           O  
ATOM    598  N   GLU A  83       7.140  26.284  11.477  1.00  7.61           N  
ATOM    599  CA  GLU A  83       7.318  25.164  12.400  1.00  7.50           C  
ATOM    600  C   GLU A  83       6.360  23.996  12.217  1.00  7.63           C  
ATOM    601  O   GLU A  83       5.250  24.154  11.714  1.00  8.47           O  
ATOM    602  CB  GLU A  83       7.180  25.661  13.843  1.00  8.02           C  
ATOM    603  CG  GLU A  83       8.207  26.695  14.255  1.00  7.53           C  
ATOM    604  CD  GLU A  83       9.622  26.164  14.175  1.00  8.37           C  
ATOM    605  OE1 GLU A  83       9.924  25.171  14.874  1.00  9.02           O  
ATOM    606  OE2 GLU A  83      10.426  26.737  13.409  1.00  8.62           O1-
ATOM    607  N   VAL A  84       6.808  22.817  12.643  1.00  8.77           N  
ATOM    608  CA  VAL A  84       6.005  21.637  12.648  1.00  7.82           C  
ATOM    609  C   VAL A  84       5.949  21.154  14.066  1.00  9.36           C  
ATOM    610  O   VAL A  84       6.958  20.835  14.681  1.00  9.26           O  
ATOM    611  CB  VAL A  84       6.686  20.590  11.766  1.00  7.77           C  
ATOM    612  CG1 VAL A  84       5.966  19.249  11.897  1.00  7.81           C  
ATOM    613  CG2 VAL A  84       6.655  21.034  10.315  1.00  9.33           C  
ATOM    614  N   HIS A  85       4.766  21.140  14.674  1.00  8.58           N  
ATOM    615  CA  HIS A  85       4.685  20.755  16.080  1.00  9.85           C  
ATOM    616  C   HIS A  85       4.524  19.256  16.317  1.00  8.77           C  
ATOM    617  O   HIS A  85       4.158  18.502  15.415  1.00  9.02           O  
ATOM    618  CB  HIS A  85       3.588  21.565  16.805  1.00 10.48           C  
ATOM    619  CG  HIS A  85       2.185  21.208  16.423  1.00 10.35           C  
ATOM    620  CD2 HIS A  85       1.297  21.831  15.612  1.00 10.02           C  
ATOM    621  ND1 HIS A  85       1.526  20.113  16.942  1.00 13.04           N  
ATOM    622  CE1 HIS A  85       0.292  20.081  16.471  1.00 12.30           C  
ATOM    623  NE2 HIS A  85       0.127  21.112  15.662  1.00 10.65           N  
ATOM    624  N   VAL A  86       4.827  18.828  17.538  1.00  8.82           N  
ATOM    625  CA  VAL A  86       4.756  17.415  17.896  1.00  9.61           C  
ATOM    626  C   VAL A  86       3.456  16.714  17.513  1.00  9.59           C  
ATOM    627  O   VAL A  86       3.473  15.550  17.112  1.00  9.69           O  
ATOM    628  CB  VAL A  86       5.015  17.219  19.407  1.00  8.85           C  
ATOM    629  CG1 VAL A  86       6.445  17.618  19.736  1.00 10.49           C  
ATOM    630  CG2 VAL A  86       4.038  18.055  20.224  1.00 11.15           C  
ATOM    631  N   GLY A  87       2.338  17.422  17.628  1.00  9.86           N  
ATOM    632  CA  GLY A  87       1.051  16.841  17.289  1.00  9.99           C  
ATOM    633  C   GLY A  87       0.930  16.440  15.831  1.00  9.82           C  
ATOM    634  O   GLY A  87       0.232  15.481  15.496  1.00 10.21           O  
ATOM    635  N   MET A  88       1.605  17.171  14.952  1.00  9.08           N  
ATOM    636  CA  MET A  88       1.552  16.856  13.533  1.00  9.24           C  
ATOM    637  C   MET A  88       2.312  15.566  13.262  1.00  9.39           C  
ATOM    638  O   MET A  88       1.942  14.795  12.381  1.00 10.21           O  
ATOM    639  CB  MET A  88       2.150  17.997  12.715  1.00  8.65           C  
ATOM    640  CG  MET A  88       1.493  19.337  12.972  1.00  8.66           C  
ATOM    641  SD  MET A  88       2.281  20.642  12.023  1.00  8.89           S  
ATOM    642  CE  MET A  88       0.921  21.824  11.906  1.00  8.28           C  
ATOM    643  N   LEU A  89       3.379  15.335  14.021  1.00  9.41           N  
ATOM    644  CA  LEU A  89       4.160  14.119  13.852  1.00  9.55           C  
ATOM    645  C   LEU A  89       3.308  12.917  14.249  1.00  9.81           C  
ATOM    646  O   LEU A  89       3.270  11.917  13.538  1.00 10.52           O  
ATOM    647  CB  LEU A  89       5.430  14.169  14.710  1.00  8.57           C  
ATOM    648  CG  LEU A  89       6.400  15.315  14.410  1.00  8.89           C  
ATOM    649  CD1 LEU A  89       7.650  15.133  15.259  1.00  8.21           C  
ATOM    650  CD2 LEU A  89       6.764  15.335  12.934  1.00  9.08           C  
ATOM    651  N   VAL A  90       2.613  13.024  15.378  1.00  8.79           N  
ATOM    652  CA  VAL A  90       1.761  11.932  15.841  1.00 10.44           C  
ATOM    653  C   VAL A  90       0.627  11.705  14.845  1.00  9.02           C  
ATOM    654  O   VAL A  90       0.284  10.569  14.527  1.00  9.94           O  
ATOM    655  CB  VAL A  90       1.177  12.238  17.237  1.00 10.01           C  
ATOM    656  CG1 VAL A  90       0.176  11.160  17.638  1.00 12.80           C  
ATOM    657  CG2 VAL A  90       2.304  12.308  18.258  1.00 11.95           C  
ATOM    658  N   ASP A  91       0.060  12.799  14.346  1.00  9.69           N  
ATOM    659  CA  ASP A  91      -1.026  12.729  13.377  1.00 10.07           C  
ATOM    660  C   ASP A  91      -0.573  11.985  12.120  1.00 10.24           C  
ATOM    661  O   ASP A  91      -1.353  11.254  11.503  1.00 12.06           O  
ATOM    662  CB  ASP A  91      -1.481  14.148  13.023  1.00  8.56           C  
ATOM    663  CG  ASP A  91      -2.611  14.169  12.012  1.00  9.81           C  
ATOM    664  OD1 ASP A  91      -3.676  13.572  12.282  1.00 11.84           O  
ATOM    665  OD2 ASP A  91      -2.435  14.788  10.946  1.00 11.00           O1-
ATOM    666  N   CYS A  92       0.691  12.170  11.745  1.00  9.65           N  
ATOM    667  CA  CYS A  92       1.249  11.512  10.568  1.00  9.18           C  
ATOM    668  C   CYS A  92       1.856  10.150  10.890  1.00 10.49           C  
ATOM    669  O   CYS A  92       2.525   9.543  10.056  1.00 10.93           O  
ATOM    670  CB  CYS A  92       2.300  12.411   9.915  1.00  9.44           C  
ATOM    671  SG  CYS A  92       1.583  13.880   9.153  1.00 10.32           S  
ATOM    672  N   GLN A  93       1.616   9.679  12.108  1.00 11.06           N  
ATOM    673  CA  GLN A  93       2.104   8.381  12.556  1.00 11.58           C  
ATOM    674  C   GLN A  93       3.624   8.213  12.558  1.00 10.21           C  
ATOM    675  O   GLN A  93       4.149   7.139  12.256  1.00 11.26           O  
ATOM    676  CB  GLN A  93       1.439   7.273  11.735  1.00 13.55           C  
ATOM    677  CG  GLN A  93      -0.078   7.245  11.908  1.00 16.29           C  
ATOM    678  CD  GLN A  93      -0.741   6.108  11.156  1.00 20.18           C  
ATOM    679  NE2 GLN A  93      -1.688   6.445  10.289  1.00 20.97           N  
ATOM    680  OE1 GLN A  93      -0.411   4.938  11.357  1.00 23.67           O  
ATOM    681  N   VAL A  94       4.321   9.293  12.893  1.00  9.38           N  
ATOM    682  CA  VAL A  94       5.739   9.256  13.040  1.00  8.79           C  
ATOM    683  C   VAL A  94       6.007   8.906  14.471  1.00  8.70           C  
ATOM    684  O   VAL A  94       5.586   9.590  15.394  1.00  9.51           O  
ATOM    685  CB  VAL A  94       6.289  10.649  12.731  1.00  7.59           C  
ATOM    686  CG1 VAL A  94       7.799  10.673  12.954  1.00  7.68           C  
ATOM    687  CG2 VAL A  94       5.992  11.015  11.289  1.00  8.42           C  
ATOM    688  N   PRO A  95       6.694   7.783  14.729  1.00  8.72           N  
ATOM    689  CA  PRO A  95       6.937   7.361  16.112  1.00  7.48           C  
ATOM    690  C   PRO A  95       8.019   8.082  16.902  1.00  7.94           C  
ATOM    691  O   PRO A  95       7.940   8.165  18.131  1.00  9.36           O  
ATOM    692  CB  PRO A  95       7.250   5.877  15.959  1.00  7.34           C  
ATOM    693  CG  PRO A  95       8.005   5.844  14.659  1.00  7.53           C  
ATOM    694  CD  PRO A  95       7.169   6.761  13.776  1.00  7.70           C  
ATOM    695  N   TYR A  96       9.021   8.603  16.199  1.00  8.10           N  
ATOM    696  CA  TYR A  96      10.145   9.265  16.845  1.00  7.76           C  
ATOM    697  C   TYR A  96      10.418  10.702  16.441  1.00  7.74           C  
ATOM    698  O   TYR A  96       9.984  11.173  15.393  1.00  8.05           O  
ATOM    699  CB  TYR A  96      11.437   8.486  16.569  1.00  7.77           C  
ATOM    700  CG  TYR A  96      11.765   7.387  17.545  1.00  9.89           C  
ATOM    701  CD1 TYR A  96      11.300   6.090  17.351  1.00  8.96           C  
ATOM    702  CD2 TYR A  96      12.569   7.644  18.653  1.00  8.94           C  
ATOM    703  CE1 TYR A  96      11.633   5.071  18.239  1.00 11.50           C  
ATOM    704  CE2 TYR A  96      12.906   6.636  19.546  1.00 10.82           C  
ATOM    705  CZ  TYR A  96      12.437   5.354  19.333  1.00 10.85           C  
ATOM    706  OH  TYR A  96      12.772   4.357  20.220  1.00 13.52           O  
ATOM    707  N   VAL A  97      11.166  11.384  17.300  1.00  8.35           N  
ATOM    708  CA  VAL A  97      11.611  12.740  17.039  1.00  7.80           C  
ATOM    709  C   VAL A  97      12.960  12.931  17.730  1.00  8.69           C  
ATOM    710  O   VAL A  97      13.170  12.470  18.857  1.00  8.48           O  
ATOM    711  CB  VAL A  97      10.609  13.818  17.540  1.00  8.03           C  
ATOM    712  CG1 VAL A  97      10.444  13.745  19.048  1.00 10.10           C  
ATOM    713  CG2 VAL A  97      11.099  15.201  17.121  1.00  9.16           C  
ATOM    714  N   ILE A  98      13.884  13.571  17.021  1.00  7.94           N  
ATOM    715  CA  ILE A  98      15.208  13.874  17.543  1.00  7.42           C  
ATOM    716  C   ILE A  98      15.082  15.294  18.080  1.00  7.25           C  
ATOM    717  O   ILE A  98      14.602  16.180  17.374  1.00  8.49           O  
ATOM    718  CB  ILE A  98      16.272  13.849  16.421  1.00  7.64           C  
ATOM    719  CG1 ILE A  98      16.409  12.427  15.867  1.00  8.12           C  
ATOM    720  CG2 ILE A  98      17.606  14.349  16.955  1.00  7.48           C  
ATOM    721  CD1 ILE A  98      17.208  12.338  14.579  1.00  9.73           C  
ATOM    722  N   LEU A  99      15.500  15.509  19.323  1.00  6.87           N  
ATOM    723  CA  LEU A  99      15.399  16.829  19.932  1.00  6.69           C  
ATOM    724  C   LEU A  99      16.687  17.270  20.608  1.00  8.00           C  
ATOM    725  O   LEU A  99      17.413  16.456  21.183  1.00  8.63           O  
ATOM    726  CB  LEU A  99      14.257  16.847  20.956  1.00  7.63           C  
ATOM    727  CG  LEU A  99      12.836  16.649  20.416  1.00  8.66           C  
ATOM    728  CD1 LEU A  99      11.862  16.502  21.570  1.00  8.70           C  
ATOM    729  CD2 LEU A  99      12.449  17.829  19.539  1.00  8.18           C  
ATOM    730  N   GLY A 100      16.970  18.566  20.526  1.00  7.75           N  
ATOM    731  CA  GLY A 100      18.159  19.103  21.155  1.00  7.99           C  
ATOM    732  C   GLY A 100      19.475  18.790  20.474  1.00  8.54           C  
ATOM    733  O   GLY A 100      20.532  18.866  21.104  1.00  7.82           O  
ATOM    734  N   HIS A 101      19.434  18.431  19.198  1.00  7.15           N  
ATOM    735  CA  HIS A 101      20.671  18.145  18.494  1.00  7.47           C  
ATOM    736  C   HIS A 101      21.575  19.372  18.623  1.00  7.13           C  
ATOM    737  O   HIS A 101      21.092  20.508  18.630  1.00  8.33           O  
ATOM    738  CB  HIS A 101      20.393  17.837  17.025  1.00  7.39           C  
ATOM    739  CG  HIS A 101      21.574  17.272  16.302  1.00  7.46           C  
ATOM    740  CD2 HIS A 101      21.884  15.996  15.973  1.00  7.20           C  
ATOM    741  ND1 HIS A 101      22.624  18.049  15.867  1.00  7.17           N  
ATOM    742  CE1 HIS A 101      23.533  17.276  15.297  1.00  8.36           C  
ATOM    743  NE2 HIS A 101      23.109  16.027  15.349  1.00  7.98           N  
ATOM    744  N   SER A 102      22.880  19.140  18.731  1.00  7.95           N  
ATOM    745  CA  SER A 102      23.840  20.230  18.885  1.00  8.19           C  
ATOM    746  C   SER A 102      23.700  21.309  17.818  1.00  8.35           C  
ATOM    747  O   SER A 102      23.860  22.490  18.101  1.00  8.79           O  
ATOM    748  CB  SER A 102      25.276  19.685  18.887  1.00 10.06           C  
ATOM    749  OG  SER A 102      25.623  19.097  17.648  1.00 11.51           O  
ATOM    750  N   GLU A 103      23.406  20.902  16.590  1.00  8.11           N  
ATOM    751  CA  GLU A 103      23.251  21.863  15.511  1.00  7.94           C  
ATOM    752  C   GLU A 103      22.117  22.840  15.798  1.00  8.56           C  
ATOM    753  O   GLU A 103      22.202  24.018  15.451  1.00 10.14           O  
ATOM    754  CB  GLU A 103      23.032  21.117  14.194  1.00  6.68           C  
ATOM    755  CG  GLU A 103      24.340  20.561  13.651  1.00  8.46           C  
ATOM    756  CD  GLU A 103      24.175  19.365  12.742  1.00  9.42           C  
ATOM    757  OE1 GLU A 103      23.065  19.137  12.217  1.00  8.14           O  
ATOM    758  OE2 GLU A 103      25.178  18.646  12.539  1.00  9.30           O1-
ATOM    759  N   ARG A 104      21.065  22.365  16.454  1.00  8.72           N  
ATOM    760  CA  ARG A 104      19.949  23.242  16.780  1.00  7.95           C  
ATOM    761  C   ARG A 104      20.228  24.055  18.046  1.00 10.86           C  
ATOM    762  O   ARG A 104      19.822  25.210  18.155  1.00 10.75           O  
ATOM    763  CB  ARG A 104      18.661  22.431  16.927  1.00  8.73           C  
ATOM    764  CG  ARG A 104      18.235  21.734  15.635  1.00  7.34           C  
ATOM    765  CD  ARG A 104      16.724  21.603  15.561  1.00  6.60           C  
ATOM    766  NE  ARG A 104      16.070  22.909  15.481  1.00  8.50           N  
ATOM    767  CZ  ARG A 104      15.947  23.622  14.364  1.00  8.80           C  
ATOM    768  NH1 ARG A 104      16.428  23.161  13.214  1.00  7.85           N1+
ATOM    769  NH2 ARG A 104      15.337  24.802  14.397  1.00  9.41           N  
ATOM    770  N   ARG A 105      20.926  23.455  19.004  1.00  9.31           N  
ATOM    771  CA  ARG A 105      21.258  24.170  20.231  1.00 10.78           C  
ATOM    772  C   ARG A 105      22.198  25.336  19.922  1.00 11.97           C  
ATOM    773  O   ARG A 105      22.086  26.411  20.511  1.00 13.37           O  
ATOM    774  CB  ARG A 105      21.943  23.233  21.230  1.00 10.06           C  
ATOM    775  CG  ARG A 105      21.040  22.202  21.898  1.00  9.47           C  
ATOM    776  CD  ARG A 105      21.886  21.307  22.798  1.00 10.34           C  
ATOM    777  NE  ARG A 105      21.142  20.262  23.504  1.00  9.42           N  
ATOM    778  CZ  ARG A 105      20.598  20.401  24.711  1.00  7.71           C  
ATOM    779  NH1 ARG A 105      20.694  21.553  25.367  1.00  8.83           N1+
ATOM    780  NH2 ARG A 105      19.991  19.372  25.287  1.00  8.92           N  
ATOM    781  N   GLN A 106      23.117  25.118  18.988  1.00 12.31           N  
ATOM    782  CA  GLN A 106      24.096  26.134  18.619  1.00 13.52           C  
ATOM    783  C   GLN A 106      23.627  27.121  17.549  1.00 13.56           C  
ATOM    784  O   GLN A 106      23.700  28.333  17.747  1.00 15.19           O  
ATOM    785  CB  GLN A 106      25.389  25.445  18.177  0.50 14.22           C  
ATOM    787  CG  GLN A 106      25.997  24.568  19.270  0.50 17.78           C  
ATOM    789  CD  GLN A 106      27.052  23.609  18.752  0.50 20.10           C  
ATOM    791  NE2 GLN A 106      27.271  23.619  17.445  0.50 22.07           N  
ATOM    793  OE1 GLN A 106      27.656  22.862  19.520  0.50 21.44           O  
ATOM    795  N   ILE A 107      23.152  26.608  16.419  1.00 12.15           N  
ATOM    796  CA  ILE A 107      22.683  27.468  15.333  1.00 13.22           C  
ATOM    797  C   ILE A 107      21.356  28.170  15.605  1.00 14.02           C  
ATOM    798  O   ILE A 107      21.201  29.356  15.301  1.00 14.17           O  
ATOM    799  CB  ILE A 107      22.561  26.674  14.015  1.00 12.99           C  
ATOM    800  CG1 ILE A 107      23.931  26.118  13.621  1.00 13.98           C  
ATOM    801  CG2 ILE A 107      22.013  27.573  12.909  1.00 13.23           C  
ATOM    802  CD1 ILE A 107      23.893  25.195  12.424  1.00 14.29           C  
ATOM    803  N   PHE A 108      20.397  27.448  16.175  1.00 13.01           N  
ATOM    804  CA  PHE A 108      19.102  28.042  16.452  1.00 12.72           C  
ATOM    805  C   PHE A 108      18.894  28.376  17.923  1.00 13.23           C  
ATOM    806  O   PHE A 108      17.775  28.618  18.374  1.00 14.95           O  
ATOM    807  CB  PHE A 108      17.998  27.135  15.907  1.00 13.94           C  
ATOM    808  CG  PHE A 108      18.088  26.935  14.422  1.00 15.15           C  
ATOM    809  CD1 PHE A 108      18.720  25.817  13.889  1.00 14.39           C  
ATOM    810  CD2 PHE A 108      17.621  27.917  13.552  1.00 16.73           C  
ATOM    811  CE1 PHE A 108      18.892  25.680  12.512  1.00 16.22           C  
ATOM    812  CE2 PHE A 108      17.787  27.791  12.174  1.00 17.11           C  
ATOM    813  CZ  PHE A 108      18.423  26.673  11.652  1.00 15.43           C  
ATOM    814  N   HIS A 109      20.002  28.397  18.653  1.00 15.06           N  
ATOM    815  CA  HIS A 109      20.022  28.744  20.063  1.00 16.47           C  
ATOM    816  C   HIS A 109      18.929  28.137  20.929  1.00 15.81           C  
ATOM    817  O   HIS A 109      18.242  28.846  21.666  1.00 17.12           O  
ATOM    818  CB  HIS A 109      20.010  30.269  20.205  1.00 20.36           C  
ATOM    819  CG  HIS A 109      21.084  30.951  19.418  1.00 23.43           C  
ATOM    820  CD2 HIS A 109      22.253  31.515  19.805  1.00 26.12           C  
ATOM    821  ND1 HIS A 109      21.041  31.065  18.045  1.00 26.34           N  
ATOM    822  CE1 HIS A 109      22.136  31.669  17.620  1.00 26.78           C  
ATOM    823  NE2 HIS A 109      22.888  31.953  18.668  1.00 26.61           N  
ATOM    824  N   GLU A 110      18.761  26.823  20.835  1.00 12.55           N  
ATOM    825  CA  GLU A 110      17.777  26.138  21.659  1.00 11.79           C  
ATOM    826  C   GLU A 110      18.459  25.888  23.000  1.00 11.80           C  
ATOM    827  O   GLU A 110      19.472  25.193  23.067  1.00 13.11           O  
ATOM    828  CB  GLU A 110      17.358  24.811  21.016  1.00 13.07           C  
ATOM    829  CG  GLU A 110      16.651  24.990  19.678  1.00 10.66           C  
ATOM    830  CD  GLU A 110      16.044  23.705  19.140  1.00 12.05           C  
ATOM    831  OE1 GLU A 110      16.252  22.629  19.743  1.00 14.53           O  
ATOM    832  OE2 GLU A 110      15.357  23.777  18.100  1.00 11.51           O1-
ATOM    833  N   SER A 111      17.911  26.475  24.059  1.00 10.97           N  
ATOM    834  CA  SER A 111      18.477  26.333  25.397  1.00 10.26           C  
ATOM    835  C   SER A 111      18.164  24.975  26.008  1.00  9.78           C  
ATOM    836  O   SER A 111      17.372  24.207  25.462  1.00  8.91           O  
ATOM    837  CB  SER A 111      17.912  27.414  26.313  1.00 10.04           C  
ATOM    838  OG  SER A 111      16.539  27.171  26.562  1.00 11.41           O  
ATOM    839  N   ASN A 112      18.781  24.686  27.150  1.00 10.45           N  
ATOM    840  CA  ASN A 112      18.532  23.424  27.838  1.00 10.64           C  
ATOM    841  C   ASN A 112      17.050  23.335  28.182  1.00 10.00           C  
ATOM    842  O   ASN A 112      16.435  22.275  28.055  1.00  9.98           O  
ATOM    843  CB  ASN A 112      19.333  23.329  29.145  1.00 10.03           C  
ATOM    844  CG  ASN A 112      20.819  23.163  28.917  1.00 11.01           C  
ATOM    845  ND2 ASN A 112      21.607  23.439  29.952  1.00 10.59           N  
ATOM    846  OD1 ASN A 112      21.255  22.777  27.834  1.00 11.23           O  
ATOM    847  N   GLU A 113      16.493  24.460  28.624  1.00 12.00           N  
ATOM    848  CA  GLU A 113      15.090  24.539  29.013  1.00 11.67           C  
ATOM    849  C   GLU A 113      14.145  24.397  27.826  1.00 10.87           C  
ATOM    850  O   GLU A 113      13.107  23.743  27.929  1.00 10.78           O  
ATOM    851  CB  GLU A 113      14.815  25.864  29.728  1.00 11.96           C  
ATOM    852  CG  GLU A 113      15.480  26.007  31.096  1.00 14.18           C  
ATOM    853  CD  GLU A 113      16.997  25.993  31.035  1.00 13.87           C  
ATOM    854  OE1 GLU A 113      17.571  26.715  30.195  1.00 15.58           O  
ATOM    855  OE2 GLU A 113      17.616  25.267  31.842  1.00 17.51           O1-
ATOM    856  N   GLN A 114      14.507  25.011  26.703  1.00 11.29           N  
ATOM    857  CA  GLN A 114      13.684  24.937  25.503  1.00 11.98           C  
ATOM    858  C   GLN A 114      13.654  23.504  24.985  1.00 10.88           C  
ATOM    859  O   GLN A 114      12.612  23.012  24.554  1.00 11.12           O  
ATOM    860  CB  GLN A 114      14.227  25.875  24.421  0.30 13.17           C  
ATOM    862  CG  GLN A 114      13.434  25.834  23.125  0.30 16.60           C  
ATOM    864  CD  GLN A 114      13.776  26.971  22.182  0.30 19.06           C  
ATOM    866  NE2 GLN A 114      12.774  27.772  21.837  0.30 20.46           N  
ATOM    868  OE1 GLN A 114      14.923  27.127  21.766  0.30 21.18           O  
ATOM    870  N   VAL A 115      14.803  22.837  25.032  1.00  9.93           N  
ATOM    871  CA  VAL A 115      14.891  21.456  24.577  1.00  9.08           C  
ATOM    872  C   VAL A 115      14.041  20.596  25.521  1.00  9.36           C  
ATOM    873  O   VAL A 115      13.299  19.714  25.079  1.00  8.28           O  
ATOM    874  CB  VAL A 115      16.358  20.949  24.592  1.00  8.01           C  
ATOM    875  CG1 VAL A 115      16.398  19.444  24.361  1.00  8.83           C  
ATOM    876  CG2 VAL A 115      17.166  21.665  23.520  1.00  8.48           C  
ATOM    877  N   ALA A 116      14.144  20.863  26.821  1.00  8.20           N  
ATOM    878  CA  ALA A 116      13.380  20.112  27.815  1.00  9.41           C  
ATOM    879  C   ALA A 116      11.882  20.260  27.575  1.00  9.65           C  
ATOM    880  O   ALA A 116      11.125  19.302  27.727  1.00  9.85           O  
ATOM    881  CB  ALA A 116      13.733  20.591  29.222  1.00  8.99           C  
ATOM    882  N   GLU A 117      11.464  21.467  27.205  1.00 10.88           N  
ATOM    883  CA  GLU A 117      10.058  21.741  26.935  1.00 11.90           C  
ATOM    884  C   GLU A 117       9.590  20.874  25.775  1.00 11.09           C  
ATOM    885  O   GLU A 117       8.511  20.282  25.821  1.00 10.73           O  
ATOM    886  CB  GLU A 117       9.862  23.214  26.574  0.30 13.88           C  
ATOM    888  CG  GLU A 117      10.207  24.191  27.681  0.30 17.08           C  
ATOM    890  CD  GLU A 117      10.118  25.634  27.223  0.30 19.20           C  
ATOM    892  OE1 GLU A 117       9.034  26.044  26.755  0.30 20.86           O  
ATOM    894  OE2 GLU A 117      11.130  26.358  27.328  0.30 20.20           O1-
ATOM    896  N   LYS A 118      10.413  20.806  24.733  1.00  9.93           N  
ATOM    897  CA  LYS A 118      10.086  20.013  23.556  1.00  8.86           C  
ATOM    898  C   LYS A 118       9.988  18.534  23.907  1.00  8.45           C  
ATOM    899  O   LYS A 118       9.086  17.846  23.450  1.00  8.18           O  
ATOM    900  CB  LYS A 118      11.136  20.220  22.461  1.00  8.14           C  
ATOM    901  CG  LYS A 118      11.056  21.585  21.792  1.00  8.93           C  
ATOM    902  CD  LYS A 118      12.061  21.709  20.660  1.00  8.36           C  
ATOM    903  CE  LYS A 118      11.816  22.972  19.844  1.00 11.23           C  
ATOM    904  NZ  LYS A 118      12.675  23.017  18.628  1.00  8.46           N1+
ATOM    905  N   VAL A 119      10.920  18.045  24.719  1.00  9.14           N  
ATOM    906  CA  VAL A 119      10.896  16.644  25.118  1.00  9.56           C  
ATOM    907  C   VAL A 119       9.598  16.338  25.861  1.00  9.39           C  
ATOM    908  O   VAL A 119       8.943  15.327  25.599  1.00  9.68           O  
ATOM    909  CB  VAL A 119      12.095  16.298  26.034  1.00  8.38           C  
ATOM    910  CG1 VAL A 119      11.963  14.871  26.546  1.00  9.59           C  
ATOM    911  CG2 VAL A 119      13.400  16.463  25.268  1.00  9.04           C  
ATOM    912  N   LYS A 120       9.231  17.222  26.782  1.00 10.06           N  
ATOM    913  CA  LYS A 120       8.016  17.058  27.570  1.00 10.72           C  
ATOM    914  C   LYS A 120       6.761  16.951  26.709  1.00 11.17           C  
ATOM    915  O   LYS A 120       5.990  16.001  26.844  1.00 10.05           O  
ATOM    916  CB  LYS A 120       7.854  18.229  28.544  1.00 12.54           C  
ATOM    917  CG  LYS A 120       6.561  18.185  29.347  1.00 16.22           C  
ATOM    918  CD  LYS A 120       6.296  19.499  30.060  1.00 21.87           C  
ATOM    919  CE  LYS A 120       5.012  19.428  30.872  1.00 23.86           C  
ATOM    920  NZ  LYS A 120       3.845  19.048  30.033  1.00 27.70           N1+
ATOM    921  N   VAL A 121       6.552  17.922  25.823  1.00 10.10           N  
ATOM    922  CA  VAL A 121       5.362  17.899  24.981  1.00 10.91           C  
ATOM    923  C   VAL A 121       5.390  16.756  23.972  1.00  9.60           C  
ATOM    924  O   VAL A 121       4.344  16.231  23.593  1.00 11.62           O  
ATOM    925  CB  VAL A 121       5.151  19.253  24.248  1.00 11.34           C  
ATOM    926  CG1 VAL A 121       4.971  20.365  25.271  1.00 12.69           C  
ATOM    927  CG2 VAL A 121       6.321  19.554  23.330  1.00 13.82           C  
ATOM    928  N   ALA A 122       6.583  16.359  23.543  1.00  9.35           N  
ATOM    929  CA  ALA A 122       6.701  15.259  22.595  1.00  9.02           C  
ATOM    930  C   ALA A 122       6.215  13.973  23.259  1.00 10.52           C  
ATOM    931  O   ALA A 122       5.428  13.224  22.685  1.00 10.45           O  
ATOM    932  CB  ALA A 122       8.154  15.107  22.141  1.00  9.01           C  
ATOM    933  N   ILE A 123       6.674  13.724  24.482  1.00 10.71           N  
ATOM    934  CA  ILE A 123       6.268  12.523  25.196  1.00 12.15           C  
ATOM    935  C   ILE A 123       4.789  12.593  25.573  1.00 12.47           C  
ATOM    936  O   ILE A 123       4.094  11.576  25.548  1.00 13.99           O  
ATOM    937  CB  ILE A 123       7.135  12.310  26.450  1.00 12.74           C  
ATOM    938  CG1 ILE A 123       8.594  12.111  26.023  1.00 14.67           C  
ATOM    939  CG2 ILE A 123       6.646  11.091  27.231  1.00 12.51           C  
ATOM    940  CD1 ILE A 123       9.571  11.996  27.173  1.00 17.30           C  
ATOM    941  N   ASP A 124       4.304  13.789  25.904  1.00 14.44           N  
ATOM    942  CA  ASP A 124       2.892  13.950  26.253  1.00 14.49           C  
ATOM    943  C   ASP A 124       2.038  13.515  25.068  1.00 15.39           C  
ATOM    944  O   ASP A 124       0.980  12.908  25.240  1.00 16.72           O  
ATOM    945  CB  ASP A 124       2.547  15.411  26.578  1.00 16.41           C  
ATOM    946  CG  ASP A 124       3.047  15.852  27.943  1.00 18.88           C  
ATOM    947  OD1 ASP A 124       3.206  14.993  28.834  1.00 19.24           O  
ATOM    948  OD2 ASP A 124       3.262  17.070  28.127  1.00 21.64           O1-
ATOM    949  N   ALA A 125       2.507  13.838  23.865  1.00 14.23           N  
ATOM    950  CA  ALA A 125       1.795  13.502  22.636  1.00 14.16           C  
ATOM    951  C   ALA A 125       1.911  12.027  22.266  1.00 13.41           C  
ATOM    952  O   ALA A 125       1.165  11.538  21.418  1.00 14.95           O  
ATOM    953  CB  ALA A 125       2.307  14.365  21.489  1.00 14.84           C  
ATOM    954  N   GLY A 126       2.851  11.325  22.891  1.00 13.51           N  
ATOM    955  CA  GLY A 126       3.022   9.909  22.606  1.00 13.20           C  
ATOM    956  C   GLY A 126       4.238   9.556  21.770  1.00 12.83           C  
ATOM    957  O   GLY A 126       4.432   8.397  21.408  1.00 13.59           O  
ATOM    958  N   LEU A 127       5.061  10.550  21.460  1.00 11.30           N  
ATOM    959  CA  LEU A 127       6.261  10.320  20.668  1.00 11.03           C  
ATOM    960  C   LEU A 127       7.389   9.725  21.496  1.00 10.53           C  
ATOM    961  O   LEU A 127       7.449   9.907  22.714  1.00 11.43           O  
ATOM    962  CB  LEU A 127       6.771  11.635  20.075  1.00 12.05           C  
ATOM    963  CG  LEU A 127       5.941  12.334  19.003  1.00  9.82           C  
ATOM    964  CD1 LEU A 127       6.509  13.716  18.741  1.00 10.27           C  
ATOM    965  CD2 LEU A 127       5.941  11.499  17.736  1.00 13.48           C  
ATOM    966  N   LYS A 128       8.270   8.993  20.824  1.00 10.42           N  
ATOM    967  CA  LYS A 128       9.434   8.517  21.470  1.00 10.53           C  
ATOM    968  C   LYS A 128      10.494   9.495  21.102  1.00 10.19           C  
ATOM    969  O   LYS A 128      10.458  10.121  20.051  1.00  9.46           O  
ATOM    970  CB  LYS A 128       9.767   7.139  20.896  1.00 12.73           C  
ATOM    971  CG  LYS A 128       8.760   6.071  21.329  1.00 16.89           C  
ATOM    972  CD  LYS A 128       9.158   4.671  20.857  1.00 18.02           C  
ATOM    973  CE  LYS A 128       8.075   3.625  21.140  1.00 20.07           C  
ATOM    974  NZ  LYS A 128       6.846   3.986  20.436  1.00 24.60           N1+
ATOM    975  N   VAL A 129      11.464   9.718  21.977  1.00  8.90           N  
ATOM    976  CA  VAL A 129      12.440  10.770  21.737  1.00  9.17           C  
ATOM    977  C   VAL A 129      13.907  10.391  21.828  1.00  8.27           C  
ATOM    978  O   VAL A 129      14.303   9.594  22.674  1.00  9.45           O  
ATOM    979  CB  VAL A 129      12.215  11.933  22.748  1.00 10.34           C  
ATOM    980  CG1 VAL A 129      13.275  13.015  22.576  1.00 10.88           C  
ATOM    981  CG2 VAL A 129      10.824  12.515  22.575  1.00 10.08           C  
ATOM    982  N   ILE A 130      14.701  10.961  20.928  1.00  8.62           N  
ATOM    983  CA  ILE A 130      16.105  10.841  21.008  1.00  8.10           C  
ATOM    984  C   ILE A 130      16.554  12.192  21.415  1.00  8.35           C  
ATOM    985  O   ILE A 130      16.505  13.149  20.653  1.00  8.73           O  
ATOM    986  CB  ILE A 130      16.641  10.511  19.615  1.00  7.41           C  
ATOM    987  CG1 ILE A 130      16.268   9.076  19.237  1.00  7.56           C  
ATOM    988  CG2 ILE A 130      18.177  10.618  19.603  1.00  8.68           C  
ATOM    989  CD1 ILE A 130      16.842   8.665  17.880  1.00  9.95           C  
ATOM    990  N   ALA A 131      16.906  12.323  22.691  1.00  7.70           N  
ATOM    991  CA  ALA A 131      17.301  13.607  23.255  1.00  7.89           C  
ATOM    992  C   ALA A 131      18.816  13.722  23.229  1.00  7.44           C  
ATOM    993  O   ALA A 131      19.521  12.899  23.812  1.00  7.57           O  
ATOM    994  CB  ALA A 131      16.778  13.733  24.685  1.00  9.50           C  
ATOM    995  N   CYS A 132      19.307  14.755  22.554  1.00  8.54           N  
ATOM    996  CA  CYS A 132      20.740  14.972  22.415  1.00  8.09           C  
ATOM    997  C   CYS A 132      21.317  15.898  23.468  1.00  8.24           C  
ATOM    998  O   CYS A 132      20.716  16.915  23.818  1.00  8.66           O  
ATOM    999  CB  CYS A 132      21.039  15.533  21.026  1.00  8.02           C  
ATOM   1000  SG  CYS A 132      20.407  14.490  19.694  1.00  8.72           S  
ATOM   1001  N   ILE A 133      22.495  15.526  23.958  1.00  7.83           N  
ATOM   1002  CA  ILE A 133      23.216  16.289  24.969  1.00  9.03           C  
ATOM   1003  C   ILE A 133      24.705  16.234  24.618  1.00  9.40           C  
ATOM   1004  O   ILE A 133      25.119  15.423  23.791  1.00 11.75           O  
ATOM   1005  CB  ILE A 133      22.990  15.687  26.376  1.00  8.42           C  
ATOM   1006  CG1 ILE A 133      23.444  14.224  26.399  1.00  9.98           C  
ATOM   1007  CG2 ILE A 133      21.516  15.793  26.754  1.00  9.54           C  
ATOM   1008  CD1 ILE A 133      23.269  13.543  27.746  1.00 12.32           C  
ATOM   1009  N   GLY A 134      25.508  17.098  25.234  1.00  8.33           N  
ATOM   1010  CA  GLY A 134      26.935  17.097  24.947  1.00  8.43           C  
ATOM   1011  C   GLY A 134      27.582  18.449  25.183  1.00  8.13           C  
ATOM   1012  O   GLY A 134      26.916  19.477  25.090  1.00  9.23           O  
ATOM   1013  N   GLU A 135      28.886  18.449  25.466  1.00  9.28           N  
ATOM   1014  CA  GLU A 135      29.621  19.684  25.746  1.00  9.22           C  
ATOM   1015  C   GLU A 135      30.524  20.164  24.608  1.00 11.34           C  
ATOM   1016  O   GLU A 135      30.990  19.371  23.786  1.00 10.40           O  
ATOM   1017  CB  GLU A 135      30.471  19.513  27.016  1.00 10.67           C  
ATOM   1018  CG  GLU A 135      31.883  18.970  26.776  1.00  9.90           C  
ATOM   1019  CD  GLU A 135      31.955  17.458  26.661  1.00 11.10           C  
ATOM   1020  OE1 GLU A 135      30.999  16.842  26.144  1.00 11.66           O  
ATOM   1021  OE2 GLU A 135      32.985  16.884  27.074  1.00 11.77           O1-
ATOM   1022  N   THR A 136      30.777  21.471  24.586  1.00 12.64           N  
ATOM   1023  CA  THR A 136      31.626  22.097  23.574  1.00 14.57           C  
ATOM   1024  C   THR A 136      33.098  21.975  23.962  1.00 15.66           C  
ATOM   1025  O   THR A 136      33.422  21.561  25.074  1.00 15.67           O  
ATOM   1026  CB  THR A 136      31.314  23.597  23.437  1.00 15.64           C  
ATOM   1027  CG2 THR A 136      29.835  23.819  23.174  1.00 16.32           C  
ATOM   1028  OG1 THR A 136      31.680  24.265  24.653  1.00 16.39           O  
ATOM   1029  N   GLU A 137      33.986  22.350  23.045  1.00 17.86           N  
ATOM   1030  CA  GLU A 137      35.418  22.292  23.315  1.00 20.16           C  
ATOM   1031  C   GLU A 137      35.779  23.212  24.476  1.00 18.72           C  
ATOM   1032  O   GLU A 137      36.582  22.857  25.336  1.00 19.27           O  
ATOM   1033  CB  GLU A 137      36.218  22.701  22.075  1.00 23.24           C  
ATOM   1034  CG  GLU A 137      37.699  22.955  22.352  1.00 27.52           C  
ATOM   1035  CD  GLU A 137      38.458  21.704  22.765  1.00 29.46           C  
ATOM   1036  OE1 GLU A 137      37.970  20.961  23.643  1.00 32.07           O  
ATOM   1037  OE2 GLU A 137      39.556  21.469  22.218  1.00 33.34           O1-
ATOM   1038  N   ALA A 138      35.181  24.398  24.495  1.00 19.05           N  
ATOM   1039  CA  ALA A 138      35.447  25.359  25.557  1.00 17.87           C  
ATOM   1040  C   ALA A 138      35.063  24.771  26.912  1.00 17.00           C  
ATOM   1041  O   ALA A 138      35.790  24.915  27.894  1.00 17.66           O  
ATOM   1042  CB  ALA A 138      34.669  26.648  25.303  1.00 17.52           C  
ATOM   1043  N   GLN A 139      33.920  24.098  26.962  1.00 16.64           N  
ATOM   1044  CA  GLN A 139      33.454  23.507  28.207  1.00 14.20           C  
ATOM   1045  C   GLN A 139      34.315  22.323  28.640  1.00 14.28           C  
ATOM   1046  O   GLN A 139      34.562  22.136  29.831  1.00 14.89           O  
ATOM   1047  CB  GLN A 139      31.987  23.081  28.062  1.00 14.36           C  
ATOM   1048  CG  GLN A 139      31.069  24.248  27.702  1.00 13.31           C  
ATOM   1049  CD  GLN A 139      29.644  23.827  27.402  1.00 14.31           C  
ATOM   1050  NE2 GLN A 139      28.682  24.569  27.941  1.00 15.61           N  
ATOM   1051  OE1 GLN A 139      29.408  22.860  26.680  1.00 12.59           O  
ATOM   1052  N   ARG A 140      34.788  21.533  27.680  1.00 15.49           N  
ATOM   1053  CA  ARG A 140      35.607  20.375  28.016  1.00 16.74           C  
ATOM   1054  C   ARG A 140      36.991  20.747  28.550  1.00 18.71           C  
ATOM   1055  O   ARG A 140      37.449  20.175  29.541  1.00 19.61           O  
ATOM   1056  CB  ARG A 140      35.751  19.453  26.804  1.00 17.04           C  
ATOM   1057  CG  ARG A 140      36.354  18.094  27.145  1.00 17.97           C  
ATOM   1058  CD  ARG A 140      36.457  17.221  25.915  1.00 16.80           C  
ATOM   1059  NE  ARG A 140      37.050  15.914  26.188  1.00 18.17           N  
ATOM   1060  CZ  ARG A 140      36.393  14.867  26.684  1.00 15.96           C  
ATOM   1061  NH1 ARG A 140      35.099  14.949  26.974  1.00 15.76           N1+
ATOM   1062  NH2 ARG A 140      37.037  13.726  26.880  1.00 17.33           N  
ATOM   1063  N   ILE A 141      37.656  21.699  27.904  1.00 19.35           N  
ATOM   1064  CA  ILE A 141      38.983  22.111  28.353  1.00 20.94           C  
ATOM   1065  C   ILE A 141      38.885  22.780  29.720  1.00 20.59           C  
ATOM   1066  O   ILE A 141      39.837  22.765  30.502  1.00 20.66           O  
ATOM   1067  CB  ILE A 141      39.646  23.082  27.356  1.00 22.52           C  
ATOM   1068  CG1 ILE A 141      38.838  24.374  27.259  1.00 24.20           C  
ATOM   1069  CG2 ILE A 141      39.753  22.426  25.988  1.00 24.18           C  
ATOM   1070  CD1 ILE A 141      39.481  25.417  26.375  1.00 26.57           C  
ATOM   1071  N   ALA A 142      37.724  23.362  30.006  1.00 19.32           N  
ATOM   1072  CA  ALA A 142      37.498  24.013  31.289  1.00 18.93           C  
ATOM   1073  C   ALA A 142      37.093  22.959  32.317  1.00 18.75           C  
ATOM   1074  O   ALA A 142      36.716  23.286  33.441  1.00 19.29           O  
ATOM   1075  CB  ALA A 142      36.404  25.069  31.158  1.00 17.57           C  
ATOM   1076  N   ASN A 143      37.177  21.692  31.915  1.00 18.35           N  
ATOM   1077  CA  ASN A 143      36.826  20.568  32.780  1.00 18.60           C  
ATOM   1078  C   ASN A 143      35.403  20.691  33.315  1.00 16.74           C  
ATOM   1079  O   ASN A 143      35.149  20.437  34.492  1.00 17.18           O  
ATOM   1080  CB  ASN A 143      37.809  20.474  33.954  1.00 21.85           C  
ATOM   1081  CG  ASN A 143      39.227  20.172  33.509  1.00 24.23           C  
ATOM   1082  ND2 ASN A 143      39.721  18.996  33.873  1.00 28.48           N  
ATOM   1083  OD1 ASN A 143      39.870  20.982  32.842  1.00 28.58           O  
ATOM   1084  N   GLN A 144      34.475  21.067  32.440  1.00 15.96           N  
ATOM   1085  CA  GLN A 144      33.081  21.235  32.833  1.00 15.11           C  
ATOM   1086  C   GLN A 144      32.147  20.220  32.184  1.00 14.09           C  
ATOM   1087  O   GLN A 144      30.933  20.409  32.173  1.00 13.58           O  
ATOM   1088  CB  GLN A 144      32.610  22.646  32.481  0.50 15.70           C  
ATOM   1090  CG  GLN A 144      33.492  23.751  33.035  0.50 17.72           C  
ATOM   1092  CD  GLN A 144      33.031  25.127  32.605  0.50 18.62           C  
ATOM   1094  NE2 GLN A 144      32.830  26.014  33.572  0.50 20.47           N  
ATOM   1096  OE1 GLN A 144      32.859  25.392  31.415  0.50 19.12           O  
ATOM   1098  N   THR A 145      32.710  19.142  31.650  1.00 11.91           N  
ATOM   1099  CA  THR A 145      31.902  18.117  30.994  1.00 10.51           C  
ATOM   1100  C   THR A 145      30.749  17.601  31.859  1.00 11.11           C  
ATOM   1101  O   THR A 145      29.593  17.615  31.431  1.00 11.19           O  
ATOM   1102  CB  THR A 145      32.775  16.919  30.548  1.00 10.75           C  
ATOM   1103  CG2 THR A 145      31.917  15.848  29.890  1.00 11.27           C  
ATOM   1104  OG1 THR A 145      33.760  17.368  29.609  1.00 12.53           O  
ATOM   1105  N   GLU A 146      31.048  17.155  33.076  1.00 10.20           N  
ATOM   1106  CA  GLU A 146      29.996  16.630  33.941  1.00 10.54           C  
ATOM   1107  C   GLU A 146      28.924  17.650  34.291  1.00 10.91           C  
ATOM   1108  O   GLU A 146      27.734  17.362  34.193  1.00 11.25           O  
ATOM   1109  CB  GLU A 146      30.588  16.054  35.231  1.00 11.78           C  
ATOM   1110  CG  GLU A 146      31.548  14.902  34.999  1.00 12.91           C  
ATOM   1111  CD  GLU A 146      31.869  14.139  36.269  1.00 14.25           C  
ATOM   1112  OE1 GLU A 146      31.738  14.715  37.370  1.00 16.79           O  
ATOM   1113  OE2 GLU A 146      32.268  12.962  36.161  1.00 16.62           O1-
ATOM   1114  N   GLU A 147      29.346  18.843  34.695  1.00 11.54           N  
ATOM   1115  CA  GLU A 147      28.397  19.885  35.065  1.00 11.89           C  
ATOM   1116  C   GLU A 147      27.509  20.273  33.890  1.00 11.20           C  
ATOM   1117  O   GLU A 147      26.303  20.456  34.049  1.00 11.37           O  
ATOM   1118  CB  GLU A 147      29.134  21.125  35.580  0.50 13.80           C  
ATOM   1120  CG  GLU A 147      30.230  20.818  36.586  0.50 17.58           C  
ATOM   1122  CD  GLU A 147      31.574  20.596  35.923  0.50 18.95           C  
ATOM   1124  OE1 GLU A 147      32.167  21.589  35.450  0.50 22.98           O  
ATOM   1126  OE2 GLU A 147      32.035  19.437  35.865  0.50 19.55           O1-
ATOM   1128  N   VAL A 148      28.106  20.391  32.708  1.00 10.91           N  
ATOM   1129  CA  VAL A 148      27.352  20.769  31.516  1.00 11.03           C  
ATOM   1130  C   VAL A 148      26.330  19.700  31.146  1.00 10.72           C  
ATOM   1131  O   VAL A 148      25.159  20.004  30.920  1.00 10.08           O  
ATOM   1132  CB  VAL A 148      28.290  21.020  30.311  1.00 11.66           C  
ATOM   1133  CG1 VAL A 148      27.475  21.149  29.026  1.00 11.93           C  
ATOM   1134  CG2 VAL A 148      29.093  22.290  30.543  1.00 13.89           C  
ATOM   1135  N   VAL A 149      26.769  18.449  31.087  1.00 10.86           N  
ATOM   1136  CA  VAL A 149      25.866  17.361  30.747  1.00 11.07           C  
ATOM   1137  C   VAL A 149      24.794  17.208  31.826  1.00 11.07           C  
ATOM   1138  O   VAL A 149      23.630  16.960  31.523  1.00  9.79           O  
ATOM   1139  CB  VAL A 149      26.643  16.045  30.571  1.00 12.23           C  
ATOM   1140  CG1 VAL A 149      25.682  14.879  30.408  1.00 15.00           C  
ATOM   1141  CG2 VAL A 149      27.546  16.154  29.350  1.00 14.12           C  
ATOM   1142  N   ALA A 150      25.189  17.376  33.083  1.00 11.01           N  
ATOM   1143  CA  ALA A 150      24.251  17.274  34.196  1.00 10.38           C  
ATOM   1144  C   ALA A 150      23.148  18.324  34.068  1.00  9.55           C  
ATOM   1145  O   ALA A 150      21.975  18.034  34.301  1.00 10.81           O  
ATOM   1146  CB  ALA A 150      24.988  17.454  35.517  1.00 10.14           C  
ATOM   1147  N   ALA A 151      23.528  19.541  33.694  1.00 10.66           N  
ATOM   1148  CA  ALA A 151      22.561  20.619  33.544  1.00 10.34           C  
ATOM   1149  C   ALA A 151      21.596  20.346  32.395  1.00  9.76           C  
ATOM   1150  O   ALA A 151      20.412  20.661  32.487  1.00  8.82           O  
ATOM   1151  CB  ALA A 151      23.281  21.941  33.322  1.00 10.25           C  
ATOM   1152  N   GLN A 152      22.095  19.762  31.312  1.00  9.52           N  
ATOM   1153  CA  GLN A 152      21.233  19.458  30.179  1.00  9.05           C  
ATOM   1154  C   GLN A 152      20.238  18.375  30.579  1.00  9.68           C  
ATOM   1155  O   GLN A 152      19.056  18.441  30.235  1.00 10.88           O  
ATOM   1156  CB  GLN A 152      22.071  19.002  28.983  1.00  9.59           C  
ATOM   1157  CG  GLN A 152      23.077  20.051  28.542  1.00 10.32           C  
ATOM   1158  CD  GLN A 152      23.956  19.584  27.405  1.00 12.23           C  
ATOM   1159  NE2 GLN A 152      24.169  20.456  26.427  1.00 15.50           N  
ATOM   1160  OE1 GLN A 152      24.452  18.460  27.413  1.00 12.59           O  
ATOM   1161  N   LEU A 153      20.722  17.385  31.319  1.00  9.98           N  
ATOM   1162  CA  LEU A 153      19.874  16.294  31.777  1.00  9.28           C  
ATOM   1163  C   LEU A 153      18.877  16.765  32.828  1.00 10.02           C  
ATOM   1164  O   LEU A 153      17.717  16.361  32.810  1.00  9.56           O  
ATOM   1165  CB  LEU A 153      20.732  15.161  32.352  1.00 10.80           C  
ATOM   1166  CG  LEU A 153      21.524  14.348  31.324  1.00 10.23           C  
ATOM   1167  CD1 LEU A 153      22.531  13.461  32.032  1.00 11.16           C  
ATOM   1168  CD2 LEU A 153      20.568  13.513  30.486  1.00 12.24           C  
ATOM   1169  N   LYS A 154      19.324  17.624  33.740  1.00  9.73           N  
ATOM   1170  CA  LYS A 154      18.437  18.112  34.789  1.00 10.14           C  
ATOM   1171  C   LYS A 154      17.265  18.892  34.209  1.00 11.04           C  
ATOM   1172  O   LYS A 154      16.134  18.754  34.670  1.00 11.44           O  
ATOM   1173  CB  LYS A 154      19.197  18.992  35.781  1.00 12.75           C  
ATOM   1174  CG  LYS A 154      18.340  19.388  36.974  1.00 16.25           C  
ATOM   1175  CD  LYS A 154      19.110  20.193  37.997  1.00 20.93           C  
ATOM   1176  CE  LYS A 154      18.215  20.550  39.174  1.00 24.33           C  
ATOM   1177  NZ  LYS A 154      17.648  19.334  39.820  1.00 26.35           N1+
ATOM   1178  N   ALA A 155      17.536  19.707  33.196  1.00 10.45           N  
ATOM   1179  CA  ALA A 155      16.484  20.490  32.561  1.00 10.74           C  
ATOM   1180  C   ALA A 155      15.392  19.552  32.056  1.00 11.29           C  
ATOM   1181  O   ALA A 155      14.201  19.804  32.241  1.00 12.22           O  
ATOM   1182  CB  ALA A 155      17.060  21.301  31.405  1.00 11.44           C  
ATOM   1183  N   ILE A 156      15.806  18.460  31.425  1.00  9.53           N  
ATOM   1184  CA  ILE A 156      14.864  17.484  30.897  1.00 10.51           C  
ATOM   1185  C   ILE A 156      14.111  16.778  32.022  1.00 10.86           C  
ATOM   1186  O   ILE A 156      12.887  16.664  31.987  1.00 11.89           O  
ATOM   1187  CB  ILE A 156      15.597  16.436  30.022  1.00 10.08           C  
ATOM   1188  CG1 ILE A 156      16.144  17.116  28.764  1.00  9.81           C  
ATOM   1189  CG2 ILE A 156      14.652  15.301  29.650  1.00 10.56           C  
ATOM   1190  CD1 ILE A 156      17.082  16.246  27.954  1.00 11.74           C  
ATOM   1191  N   ASN A 157      14.839  16.313  33.029  1.00 11.50           N  
ATOM   1192  CA  ASN A 157      14.201  15.618  34.136  1.00 11.86           C  
ATOM   1193  C   ASN A 157      13.216  16.512  34.892  1.00 12.99           C  
ATOM   1194  O   ASN A 157      12.159  16.048  35.321  1.00 14.46           O  
ATOM   1195  CB  ASN A 157      15.254  15.068  35.096  1.00 12.04           C  
ATOM   1196  CG  ASN A 157      14.678  14.056  36.058  1.00 11.46           C  
ATOM   1197  ND2 ASN A 157      14.904  14.267  37.349  1.00 13.46           N  
ATOM   1198  OD1 ASN A 157      14.033  13.091  35.644  1.00 13.19           O  
ATOM   1199  N   ASN A 158      13.562  17.788  35.050  1.00 13.61           N  
ATOM   1200  CA  ASN A 158      12.697  18.743  35.746  1.00 14.49           C  
ATOM   1201  C   ASN A 158      11.337  18.877  35.074  1.00 14.90           C  
ATOM   1202  O   ASN A 158      10.331  19.146  35.732  1.00 17.01           O  
ATOM   1203  CB  ASN A 158      13.337  20.134  35.772  1.00 15.76           C  
ATOM   1204  CG  ASN A 158      14.406  20.280  36.833  1.00 18.79           C  
ATOM   1205  ND2 ASN A 158      14.501  19.302  37.724  1.00 20.25           N  
ATOM   1206  OD1 ASN A 158      15.134  21.273  36.854  1.00 22.54           O  
ATOM   1207  N   ALA A 159      11.313  18.690  33.760  1.00 14.10           N  
ATOM   1208  CA  ALA A 159      10.086  18.849  32.991  1.00 13.49           C  
ATOM   1209  C   ALA A 159       9.212  17.617  32.820  1.00 13.44           C  
ATOM   1210  O   ALA A 159       8.035  17.742  32.486  1.00 14.52           O  
ATOM   1211  CB  ALA A 159      10.425  19.421  31.621  1.00 13.67           C  
ATOM   1212  N   ILE A 160       9.765  16.432  33.051  1.00 13.52           N  
ATOM   1213  CA  ILE A 160       8.986  15.216  32.858  1.00 13.92           C  
ATOM   1214  C   ILE A 160       8.899  14.289  34.064  1.00 15.22           C  
ATOM   1215  O   ILE A 160       9.640  14.434  35.034  1.00 15.88           O  
ATOM   1216  CB  ILE A 160       9.540  14.412  31.663  1.00 12.55           C  
ATOM   1217  CG1 ILE A 160      10.923  13.849  32.005  1.00 12.48           C  
ATOM   1218  CG2 ILE A 160       9.641  15.315  30.441  1.00 13.20           C  
ATOM   1219  CD1 ILE A 160      11.544  13.036  30.883  1.00 13.01           C  
ATOM   1220  N   SER A 161       7.977  13.333  33.987  1.00 15.14           N  
ATOM   1221  CA  SER A 161       7.775  12.362  35.055  1.00 15.41           C  
ATOM   1222  C   SER A 161       8.763  11.215  34.895  1.00 15.69           C  
ATOM   1223  O   SER A 161       9.414  11.079  33.858  1.00 15.77           O  
ATOM   1224  CB  SER A 161       6.352  11.804  35.002  1.00 16.10           C  
ATOM   1225  OG  SER A 161       6.173  10.992  33.854  1.00 17.26           O  
ATOM   1226  N   LYS A 162       8.869  10.388  35.927  1.00 15.63           N  
ATOM   1227  CA  LYS A 162       9.771   9.248  35.902  1.00 16.06           C  
ATOM   1228  C   LYS A 162       9.375   8.286  34.783  1.00 16.21           C  
ATOM   1229  O   LYS A 162      10.230   7.769  34.061  1.00 14.84           O  
ATOM   1230  CB  LYS A 162       9.723   8.532  37.253  1.00 18.77           C  
ATOM   1231  CG  LYS A 162      10.690   7.375  37.401  1.00 21.05           C  
ATOM   1232  CD  LYS A 162      10.559   6.771  38.788  1.00 25.59           C  
ATOM   1233  CE  LYS A 162      11.569   5.672  39.019  1.00 29.27           C  
ATOM   1234  NZ  LYS A 162      11.433   5.107  40.393  1.00 31.96           N1+
ATOM   1235  N   GLU A 163       8.073   8.058  34.637  1.00 15.67           N  
ATOM   1236  CA  GLU A 163       7.563   7.152  33.616  1.00 16.12           C  
ATOM   1237  C   GLU A 163       7.812   7.654  32.195  1.00 14.90           C  
ATOM   1238  O   GLU A 163       7.943   6.856  31.264  1.00 16.14           O  
ATOM   1239  CB  GLU A 163       6.064   6.908  33.833  1.00 18.27           C  
ATOM   1240  CG  GLU A 163       5.747   6.159  35.128  1.00 22.57           C  
ATOM   1241  CD  GLU A 163       6.066   6.963  36.380  1.00 25.61           C  
ATOM   1242  OE1 GLU A 163       6.286   6.344  37.444  1.00 27.80           O  
ATOM   1243  OE2 GLU A 163       6.083   8.212  36.310  1.00 27.06           O1-
ATOM   1244  N   ALA A 164       7.887   8.971  32.032  1.00 14.69           N  
ATOM   1245  CA  ALA A 164       8.124   9.566  30.719  1.00 13.37           C  
ATOM   1246  C   ALA A 164       9.481   9.158  30.150  1.00 13.53           C  
ATOM   1247  O   ALA A 164       9.669   9.139  28.934  1.00 14.21           O  
ATOM   1248  CB  ALA A 164       8.032  11.087  30.811  1.00 13.73           C  
ATOM   1249  N   TRP A 165      10.423   8.826  31.029  1.00 12.85           N  
ATOM   1250  CA  TRP A 165      11.755   8.426  30.590  1.00 11.96           C  
ATOM   1251  C   TRP A 165      11.758   7.143  29.764  1.00 12.62           C  
ATOM   1252  O   TRP A 165      12.700   6.884  29.021  1.00 12.92           O  
ATOM   1253  CB  TRP A 165      12.700   8.273  31.789  1.00 11.26           C  
ATOM   1254  CG  TRP A 165      13.321   9.571  32.230  1.00 11.56           C  
ATOM   1255  CD1 TRP A 165      12.834  10.447  33.158  1.00 11.06           C  
ATOM   1256  CD2 TRP A 165      14.522  10.160  31.714  1.00 10.94           C  
ATOM   1257  CE2 TRP A 165      14.698  11.396  32.372  1.00 12.07           C  
ATOM   1258  CE3 TRP A 165      15.463   9.763  30.756  1.00 12.71           C  
ATOM   1259  NE1 TRP A 165      13.656  11.547  33.249  1.00 12.20           N  
ATOM   1260  CZ2 TRP A 165      15.782  12.241  32.104  1.00 11.83           C  
ATOM   1261  CZ3 TRP A 165      16.540  10.602  30.488  1.00 12.72           C  
ATOM   1262  CH2 TRP A 165      16.689  11.829  31.161  1.00 12.44           C  
ATOM   1263  N   LYS A 166      10.722   6.266  29.870  1.00 20.00           N  
ATOM   1264  CA  LYS A 166      10.614   5.055  29.065  1.00 20.00           C  
ATOM   1265  C   LYS A 166      10.699   5.353  27.564  1.00 20.00           C  
ATOM   1266  O   LYS A 166      11.161   4.550  26.764  1.00 20.00           O  
ATOM   1267  CB  LYS A 166       9.276   4.387  29.385  1.00 20.00           C  
ATOM   1268  CG  LYS A 166       9.264   3.747  30.775  0.50 17.92           C  
ATOM   1270  CD  LYS A 166       7.985   2.948  31.032  0.50 19.11           C  
ATOM   1272  CE  LYS A 166       7.946   2.338  32.437  0.50 20.73           C  
ATOM   1274  NZ  LYS A 166       8.012   3.401  33.438  0.50 21.33           N1+
ATOM   1276  N   ASN A 167      10.192   6.542  27.185  1.00 15.51           N  
ATOM   1277  CA  ASN A 167      10.175   6.899  25.769  1.00 16.58           C  
ATOM   1278  C   ASN A 167      11.493   7.537  25.322  1.00 15.02           C  
ATOM   1279  O   ASN A 167      11.663   7.936  24.178  1.00 16.48           O  
ATOM   1280  CB  ASN A 167       9.019   7.873  25.537  1.00 19.46           C  
ATOM   1281  CG  ASN A 167       7.719   7.111  25.513  1.00 23.71           C  
ATOM   1282  ND2 ASN A 167       7.769   5.887  26.067  1.00 24.68           N  
ATOM   1283  OD1 ASN A 167       6.698   7.584  25.021  1.00 25.77           O  
ATOM   1284  N   ILE A 168      12.454   7.696  26.223  1.00 11.86           N  
ATOM   1285  CA  ILE A 168      13.675   8.462  25.873  1.00 10.10           C  
ATOM   1286  C   ILE A 168      14.945   7.600  25.613  1.00 10.02           C  
ATOM   1287  O   ILE A 168      15.263   6.677  26.351  1.00 10.78           O  
ATOM   1288  CB  ILE A 168      13.948   9.461  26.998  1.00 10.59           C  
ATOM   1289  CG1 ILE A 168      12.850  10.526  27.037  1.00 12.22           C  
ATOM   1290  CG2 ILE A 168      15.288  10.176  26.747  1.00 10.80           C  
ATOM   1291  CD1 ILE A 168      13.083  11.562  28.138  1.00 13.32           C  
ATOM   1292  N   ILE A 169      15.632   7.998  24.546  1.00  9.65           N  
ATOM   1293  CA  ILE A 169      16.907   7.514  24.166  1.00  9.32           C  
ATOM   1294  C   ILE A 169      17.801   8.699  24.248  1.00  8.10           C  
ATOM   1295  O   ILE A 169      17.510   9.767  23.725  1.00  8.63           O  
ATOM   1296  CB  ILE A 169      16.818   7.022  22.722  1.00  8.43           C  
ATOM   1297  CG1 ILE A 169      16.037   5.707  22.660  1.00  7.81           C  
ATOM   1298  CG2 ILE A 169      18.232   6.756  22.173  1.00  9.44           C  
ATOM   1299  CD1 ILE A 169      16.023   5.105  21.254  1.00  9.90           C  
ATOM   1300  N   LEU A 170      18.920   8.622  24.956  1.00  7.69           N  
ATOM   1301  CA  LEU A 170      19.810   9.773  25.049  1.00  7.80           C  
ATOM   1302  C   LEU A 170      20.912   9.597  24.018  1.00  7.83           C  
ATOM   1303  O   LEU A 170      21.343   8.479  23.749  1.00  9.23           O  
ATOM   1304  CB  LEU A 170      20.435   9.871  26.446  1.00  7.42           C  
ATOM   1305  CG  LEU A 170      19.520  10.210  27.627  1.00  7.75           C  
ATOM   1306  CD1 LEU A 170      20.294  10.053  28.930  1.00  7.82           C  
ATOM   1307  CD2 LEU A 170      18.994  11.632  27.488  1.00  8.40           C  
ATOM   1308  N   ALA A 171      21.347  10.698  23.421  1.00  7.02           N  
ATOM   1309  CA  ALA A 171      22.426  10.649  22.446  1.00  7.01           C  
ATOM   1310  C   ALA A 171      23.483  11.642  22.889  1.00  7.70           C  
ATOM   1311  O   ALA A 171      23.217  12.840  22.979  1.00  8.59           O  
ATOM   1312  CB  ALA A 171      21.916  11.010  21.051  1.00  7.74           C  
ATOM   1313  N   TYR A 172      24.674  11.139  23.197  1.00  7.12           N  
ATOM   1314  CA  TYR A 172      25.762  12.006  23.618  1.00  7.22           C  
ATOM   1315  C   TYR A 172      26.578  12.478  22.426  1.00  6.91           C  
ATOM   1316  O   TYR A 172      27.151  11.675  21.688  1.00  8.57           O  
ATOM   1317  CB  TYR A 172      26.704  11.294  24.596  1.00  6.65           C  
ATOM   1318  CG  TYR A 172      27.975  12.076  24.842  1.00  7.29           C  
ATOM   1319  CD1 TYR A 172      27.931  13.359  25.395  1.00  7.86           C  
ATOM   1320  CD2 TYR A 172      29.221  11.561  24.473  1.00  7.75           C  
ATOM   1321  CE1 TYR A 172      29.092  14.108  25.570  1.00  9.34           C  
ATOM   1322  CE2 TYR A 172      30.387  12.311  24.647  1.00  7.91           C  
ATOM   1323  CZ  TYR A 172      30.312  13.583  25.194  1.00  7.87           C  
ATOM   1324  OH  TYR A 172      31.462  14.328  25.358  1.00  9.62           O  
ATOM   1325  N   GLU A 173      26.627  13.789  22.246  1.00  7.87           N  
ATOM   1326  CA  GLU A 173      27.399  14.371  21.166  1.00  8.04           C  
ATOM   1327  C   GLU A 173      28.645  15.054  21.699  1.00  8.79           C  
ATOM   1328  O   GLU A 173      28.556  16.071  22.388  1.00  8.82           O  
ATOM   1329  CB  GLU A 173      26.601  15.430  20.418  1.00  9.73           C  
ATOM   1330  CG  GLU A 173      25.348  14.964  19.741  1.00  7.66           C  
ATOM   1331  CD  GLU A 173      24.699  16.102  18.996  1.00 10.21           C  
ATOM   1332  OE1 GLU A 173      25.175  16.426  17.886  1.00 11.74           O  
ATOM   1333  OE2 GLU A 173      23.738  16.689  19.533  1.00  8.76           O1-
ATOM   1334  N   PRO A 174      29.823  14.494  21.413  1.00  9.14           N  
ATOM   1335  CA  PRO A 174      31.043  15.143  21.895  1.00  9.89           C  
ATOM   1336  C   PRO A 174      31.313  16.283  20.914  1.00 10.21           C  
ATOM   1337  O   PRO A 174      32.153  16.169  20.027  1.00 10.69           O  
ATOM   1338  CB  PRO A 174      32.079  14.028  21.811  1.00  9.13           C  
ATOM   1339  CG  PRO A 174      31.599  13.214  20.646  1.00  8.73           C  
ATOM   1340  CD  PRO A 174      30.109  13.158  20.863  1.00  9.71           C  
ATOM   1341  N   VAL A 175      30.561  17.371  21.066  1.00 11.18           N  
ATOM   1342  CA  VAL A 175      30.682  18.527  20.185  1.00 11.49           C  
ATOM   1343  C   VAL A 175      32.132  18.974  20.038  1.00 12.40           C  
ATOM   1344  O   VAL A 175      32.556  19.414  18.967  1.00 12.06           O  
ATOM   1345  CB  VAL A 175      29.826  19.699  20.709  1.00 11.86           C  
ATOM   1346  CG1 VAL A 175      29.929  20.886  19.767  1.00 13.40           C  
ATOM   1347  CG2 VAL A 175      28.373  19.255  20.844  1.00 13.76           C  
ATOM   1348  N   TRP A 176      32.885  18.846  21.122  1.00 11.53           N  
ATOM   1349  CA  TRP A 176      34.293  19.213  21.145  1.00 12.74           C  
ATOM   1350  C   TRP A 176      35.130  18.388  20.161  1.00 13.24           C  
ATOM   1351  O   TRP A 176      36.251  18.774  19.825  1.00 15.19           O  
ATOM   1352  CB  TRP A 176      34.845  19.007  22.554  1.00 13.41           C  
ATOM   1353  CG  TRP A 176      34.658  17.600  23.054  1.00 12.69           C  
ATOM   1354  CD1 TRP A 176      33.553  17.085  23.672  1.00 11.37           C  
ATOM   1355  CD2 TRP A 176      35.595  16.521  22.946  1.00 12.30           C  
ATOM   1356  CE2 TRP A 176      34.989  15.381  23.520  1.00 11.89           C  
ATOM   1357  CE3 TRP A 176      36.889  16.407  22.420  1.00 12.99           C  
ATOM   1358  NE1 TRP A 176      33.744  15.751  23.956  1.00 11.96           N  
ATOM   1359  CZ2 TRP A 176      35.634  14.139  23.582  1.00 13.27           C  
ATOM   1360  CZ3 TRP A 176      37.532  15.170  22.482  1.00 13.22           C  
ATOM   1361  CH2 TRP A 176      36.902  14.055  23.060  1.00 13.27           C  
ATOM   1362  N   ALA A 177      34.586  17.261  19.705  1.00 12.91           N  
ATOM   1363  CA  ALA A 177      35.302  16.370  18.790  1.00 14.58           C  
ATOM   1364  C   ALA A 177      34.591  16.071  17.472  1.00 15.77           C  
ATOM   1365  O   ALA A 177      34.979  15.149  16.751  1.00 17.49           O  
ATOM   1366  CB  ALA A 177      35.612  15.057  19.500  1.00 14.24           C  
ATOM   1367  N   ILE A 178      33.552  16.830  17.147  1.00 15.27           N  
ATOM   1368  CA  ILE A 178      32.847  16.586  15.895  1.00 15.89           C  
ATOM   1369  C   ILE A 178      33.324  17.560  14.816  1.00 16.97           C  
ATOM   1370  O   ILE A 178      32.904  18.717  14.771  1.00 17.02           O  
ATOM   1371  CB  ILE A 178      31.312  16.685  16.093  1.00 16.08           C  
ATOM   1372  CG1 ILE A 178      30.853  15.585  17.062  1.00 15.36           C  
ATOM   1373  CG2 ILE A 178      30.595  16.529  14.750  1.00 15.78           C  
ATOM   1374  CD1 ILE A 178      29.379  15.653  17.448  1.00 17.20           C  
ATOM   1375  N   GLY A 179      34.229  17.073  13.966  1.00 17.64           N  
ATOM   1376  CA  GLY A 179      34.775  17.875  12.883  1.00 18.76           C  
ATOM   1377  C   GLY A 179      35.717  18.983  13.322  1.00 19.37           C  
ATOM   1378  O   GLY A 179      36.051  19.866  12.534  1.00 19.18           O  
ATOM   1379  N   THR A 180      36.161  18.932  14.572  1.00 19.55           N  
ATOM   1380  CA  THR A 180      37.046  19.957  15.113  1.00 20.14           C  
ATOM   1381  C   THR A 180      38.529  19.675  14.918  1.00 21.23           C  
ATOM   1382  O   THR A 180      39.356  20.579  15.021  1.00 22.73           O  
ATOM   1383  CB  THR A 180      36.804  20.139  16.616  1.00 19.35           C  
ATOM   1384  CG2 THR A 180      35.357  20.523  16.881  1.00 18.02           C  
ATOM   1385  OG1 THR A 180      37.097  18.909  17.290  1.00 19.55           O  
ATOM   1386  N   GLY A 181      38.867  18.423  14.637  1.00 21.30           N  
ATOM   1387  CA  GLY A 181      40.263  18.069  14.463  1.00 22.64           C  
ATOM   1388  C   GLY A 181      40.691  17.219  15.641  1.00 23.18           C  
ATOM   1389  O   GLY A 181      41.777  16.637  15.649  1.00 23.61           O  
ATOM   1390  N   LYS A 182      39.829  17.164  16.653  1.00 22.62           N  
ATOM   1391  CA  LYS A 182      40.090  16.356  17.837  1.00 22.97           C  
ATOM   1392  C   LYS A 182      39.312  15.057  17.684  1.00 22.83           C  
ATOM   1393  O   LYS A 182      38.161  15.062  17.250  1.00 22.81           O  
ATOM   1394  CB  LYS A 182      39.632  17.076  19.107  1.00 23.19           C  
ATOM   1395  CG  LYS A 182      40.414  18.333  19.441  1.00 26.02           C  
ATOM   1396  CD  LYS A 182      40.091  18.820  20.847  1.00 28.36           C  
ATOM   1397  CE  LYS A 182      40.496  17.790  21.895  1.00 30.60           C  
ATOM   1398  NZ  LYS A 182      40.166  18.225  23.282  1.00 32.74           N1+
ATOM   1399  N   THR A 183      39.944  13.945  18.038  1.00 23.28           N  
ATOM   1400  CA  THR A 183      39.303  12.643  17.930  1.00 24.54           C  
ATOM   1401  C   THR A 183      38.903  12.109  19.299  1.00 23.09           C  
ATOM   1402  O   THR A 183      39.736  12.005  20.200  1.00 25.44           O  
ATOM   1403  CB  THR A 183      40.243  11.619  17.267  1.00 25.20           C  
ATOM   1404  CG2 THR A 183      39.520  10.300  17.043  1.00 27.53           C  
ATOM   1405  OG1 THR A 183      40.695  12.128  16.007  1.00 29.18           O  
ATOM   1406  N   ALA A 184      37.625  11.780  19.456  1.00 21.15           N  
ATOM   1407  CA  ALA A 184      37.134  11.233  20.715  1.00 19.03           C  
ATOM   1408  C   ALA A 184      37.379   9.730  20.694  1.00 17.90           C  
ATOM   1409  O   ALA A 184      36.829   9.017  19.857  1.00 19.38           O  
ATOM   1410  CB  ALA A 184      35.648  11.520  20.873  1.00 19.65           C  
ATOM   1411  N   THR A 185      38.211   9.252  21.612  1.00 15.15           N  
ATOM   1412  CA  THR A 185      38.527   7.832  21.681  1.00 13.06           C  
ATOM   1413  C   THR A 185      37.392   7.060  22.335  1.00 12.63           C  
ATOM   1414  O   THR A 185      36.540   7.642  23.011  1.00 12.62           O  
ATOM   1415  CB  THR A 185      39.789   7.577  22.520  1.00 13.15           C  
ATOM   1416  CG2 THR A 185      40.958   8.402  22.001  1.00 13.43           C  
ATOM   1417  OG1 THR A 185      39.528   7.930  23.885  1.00 13.86           O  
ATOM   1418  N   PRO A 186      37.353   5.735  22.129  1.00 11.02           N  
ATOM   1419  CA  PRO A 186      36.294   4.932  22.740  1.00 11.44           C  
ATOM   1420  C   PRO A 186      36.307   5.109  24.260  1.00 10.67           C  
ATOM   1421  O   PRO A 186      35.255   5.148  24.897  1.00 11.61           O  
ATOM   1422  CB  PRO A 186      36.651   3.516  22.305  1.00 11.11           C  
ATOM   1423  CG  PRO A 186      37.207   3.741  20.927  1.00 11.96           C  
ATOM   1424  CD  PRO A 186      38.110   4.941  21.142  1.00 12.52           C  
ATOM   1425  N   ASP A 187      37.502   5.228  24.836  1.00 10.94           N  
ATOM   1426  CA  ASP A 187      37.624   5.414  26.282  1.00 11.53           C  
ATOM   1427  C   ASP A 187      36.991   6.726  26.730  1.00 10.50           C  
ATOM   1428  O   ASP A 187      36.301   6.771  27.749  1.00  9.24           O  
ATOM   1429  CB  ASP A 187      39.091   5.403  26.726  1.00 12.37           C  
ATOM   1430  CG  ASP A 187      39.673   4.004  26.807  1.00 14.26           C  
ATOM   1431  OD1 ASP A 187      38.899   3.025  26.803  1.00 16.49           O  
ATOM   1432  OD2 ASP A 187      40.914   3.887  26.893  1.00 16.49           O1-
ATOM   1433  N   GLN A 188      37.235   7.794  25.976  1.00 10.30           N  
ATOM   1434  CA  GLN A 188      36.677   9.096  26.319  1.00 10.48           C  
ATOM   1435  C   GLN A 188      35.160   9.078  26.199  1.00  9.91           C  
ATOM   1436  O   GLN A 188      34.456   9.669  27.019  1.00 10.25           O  
ATOM   1437  CB  GLN A 188      37.264  10.185  25.413  1.00 12.21           C  
ATOM   1438  CG  GLN A 188      38.761  10.396  25.610  1.00 13.97           C  
ATOM   1439  CD  GLN A 188      39.334  11.435  24.667  1.00 15.96           C  
ATOM   1440  NE2 GLN A 188      40.086  12.386  25.216  1.00 18.44           N  
ATOM   1441  OE1 GLN A 188      39.111  11.379  23.459  1.00 16.58           O  
ATOM   1442  N   ALA A 189      34.657   8.394  25.177  1.00 10.14           N  
ATOM   1443  CA  ALA A 189      33.216   8.303  24.979  1.00  8.43           C  
ATOM   1444  C   ALA A 189      32.597   7.515  26.128  1.00 10.50           C  
ATOM   1445  O   ALA A 189      31.618   7.947  26.736  1.00 11.01           O  
ATOM   1446  CB  ALA A 189      32.907   7.624  23.646  1.00  9.54           C  
ATOM   1447  N   GLN A 190      33.181   6.359  26.429  1.00  9.81           N  
ATOM   1448  CA  GLN A 190      32.686   5.506  27.503  1.00  9.77           C  
ATOM   1449  C   GLN A 190      32.648   6.248  28.831  1.00 10.24           C  
ATOM   1450  O   GLN A 190      31.727   6.072  29.626  1.00 12.12           O  
ATOM   1451  CB  GLN A 190      33.575   4.263  27.625  1.00  9.55           C  
ATOM   1452  CG  GLN A 190      33.315   3.387  28.853  1.00 11.34           C  
ATOM   1453  CD  GLN A 190      31.869   2.944  28.991  1.00  9.70           C  
ATOM   1454  NE2 GLN A 190      31.449   2.691  30.224  1.00 13.31           N  
ATOM   1455  OE1 GLN A 190      31.143   2.815  28.004  1.00 11.78           O  
ATOM   1456  N   GLU A 191      33.650   7.082  29.072  1.00 11.07           N  
ATOM   1457  CA  GLU A 191      33.722   7.843  30.312  1.00 11.15           C  
ATOM   1458  C   GLU A 191      32.499   8.744  30.485  1.00 10.86           C  
ATOM   1459  O   GLU A 191      31.894   8.817  31.546  1.00 10.75           O  
ATOM   1460  CB  GLU A 191      34.994   8.692  30.277  1.00 11.77           C  
ATOM   1461  CG  GLU A 191      35.165   9.439  31.636  0.40 15.72           C  
ATOM   1463  CD  GLU A 191      36.542  10.029  31.750  0.40 18.02           C  
ATOM   1465  OE1 GLU A 191      37.515   9.247  31.740  0.40 20.44           O  
ATOM   1467  OE2 GLU A 191      36.651  11.266  31.844  0.40 19.99           O1-
ATOM   1469  N   VAL A 192      32.139   9.465  29.428  1.00 10.14           N  
ATOM   1470  CA  VAL A 192      30.993  10.362  29.515  1.00  8.42           C  
ATOM   1471  C   VAL A 192      29.696   9.554  29.595  1.00  9.22           C  
ATOM   1472  O   VAL A 192      28.784   9.902  30.345  1.00  9.03           O  
ATOM   1473  CB  VAL A 192      30.936  11.341  28.315  1.00  8.29           C  
ATOM   1474  CG1 VAL A 192      29.779  12.310  28.502  1.00 10.09           C  
ATOM   1475  CG2 VAL A 192      32.243  12.119  28.208  1.00  9.62           C  
ATOM   1476  N   HIS A 193      29.615   8.471  28.827  1.00  9.26           N  
ATOM   1477  CA  HIS A 193      28.432   7.621  28.858  1.00  9.02           C  
ATOM   1478  C   HIS A 193      28.250   7.065  30.267  1.00  9.02           C  
ATOM   1479  O   HIS A 193      27.129   6.974  30.770  1.00  9.38           O  
ATOM   1480  CB  HIS A 193      28.569   6.471  27.855  1.00  7.96           C  
ATOM   1481  CG  HIS A 193      28.170   6.834  26.456  1.00  8.06           C  
ATOM   1482  CD2 HIS A 193      27.301   6.244  25.601  1.00  6.65           C  
ATOM   1483  ND1 HIS A 193      28.695   7.915  25.782  1.00 12.06           N  
ATOM   1484  CE1 HIS A 193      28.167   7.977  24.572  1.00  7.79           C  
ATOM   1485  NE2 HIS A 193      27.319   6.974  24.437  1.00 12.00           N  
ATOM   1486  N   GLN A 194      29.360   6.693  30.902  1.00 10.38           N  
ATOM   1487  CA  GLN A 194      29.317   6.163  32.262  1.00 11.34           C  
ATOM   1488  C   GLN A 194      28.756   7.216  33.199  1.00 10.32           C  
ATOM   1489  O   GLN A 194      27.940   6.916  34.070  1.00 10.00           O  
ATOM   1490  CB  GLN A 194      30.716   5.784  32.755  0.30 13.17           C  
ATOM   1492  CG  GLN A 194      31.295   4.528  32.149  0.30 16.09           C  
ATOM   1494  CD  GLN A 194      32.616   4.132  32.784  0.30 17.62           C  
ATOM   1496  NE2 GLN A 194      33.029   4.877  33.803  0.30 19.60           N  
ATOM   1498  OE1 GLN A 194      33.256   3.166  32.367  0.30 16.65           O  
ATOM   1500  N   TYR A 195      29.204   8.454  33.017  1.00 10.00           N  
ATOM   1501  CA  TYR A 195      28.728   9.485  33.923  1.00  9.22           C  
ATOM   1502  C   TYR A 195      27.259   9.798  33.664  1.00  9.61           C  
ATOM   1503  O   TYR A 195      26.485  10.073  34.572  1.00  8.95           O  
ATOM   1504  CB  TYR A 195      29.571  10.741  33.706  1.00  8.74           C  
ATOM   1505  CG  TYR A 195      28.966  11.882  34.444  1.00  9.05           C  
ATOM   1506  CD1 TYR A 195      29.070  11.943  35.830  1.00 10.71           C  
ATOM   1507  CD2 TYR A 195      28.256  12.870  33.761  1.00  9.97           C  
ATOM   1508  CE1 TYR A 195      28.468  12.979  36.529  1.00  9.96           C  
ATOM   1509  CE2 TYR A 195      27.654  13.906  34.459  1.00  9.78           C  
ATOM   1510  CZ  TYR A 195      27.758  13.962  35.837  1.00 10.17           C  
ATOM   1511  OH  TYR A 195      27.172  14.996  36.539  1.00 11.57           O  
ATOM   1512  N   ILE A 196      26.811   9.724  32.416  1.00  9.28           N  
ATOM   1513  CA  ILE A 196      25.402   9.929  32.123  1.00  9.11           C  
ATOM   1514  C   ILE A 196      24.592   8.869  32.866  1.00  9.38           C  
ATOM   1515  O   ILE A 196      23.554   9.170  33.459  1.00  8.78           O  
ATOM   1516  CB  ILE A 196      25.149   9.848  30.601  1.00  8.12           C  
ATOM   1517  CG1 ILE A 196      25.822  11.045  29.923  1.00 10.74           C  
ATOM   1518  CG2 ILE A 196      23.651   9.822  30.308  1.00  7.94           C  
ATOM   1519  CD1 ILE A 196      25.864  10.965  28.411  1.00 10.58           C  
ATOM   1520  N   ARG A 197      25.085   7.634  32.844  1.00  9.33           N  
ATOM   1521  CA  ARG A 197      24.423   6.527  33.526  1.00  9.82           C  
ATOM   1522  C   ARG A 197      24.390   6.808  35.026  1.00 10.72           C  
ATOM   1523  O   ARG A 197      23.375   6.585  35.688  1.00 10.15           O  
ATOM   1524  CB  ARG A 197      25.185   5.224  33.274  1.00 10.03           C  
ATOM   1525  CG  ARG A 197      24.484   3.980  33.792  1.00 10.97           C  
ATOM   1526  CD  ARG A 197      23.440   3.514  32.801  1.00 12.19           C  
ATOM   1527  NE  ARG A 197      24.065   3.128  31.540  1.00 11.59           N  
ATOM   1528  CZ  ARG A 197      23.411   2.983  30.393  1.00 11.43           C  
ATOM   1529  NH1 ARG A 197      22.103   3.192  30.341  1.00 10.55           N1+
ATOM   1530  NH2 ARG A 197      24.068   2.641  29.294  1.00 12.17           N  
ATOM   1531  N   LYS A 198      25.513   7.294  35.548  1.00 10.35           N  
ATOM   1532  CA  LYS A 198      25.643   7.617  36.966  1.00 10.97           C  
ATOM   1533  C   LYS A 198      24.693   8.746  37.340  1.00 11.57           C  
ATOM   1534  O   LYS A 198      24.057   8.708  38.393  1.00 11.68           O  
ATOM   1535  CB  LYS A 198      27.087   8.026  37.280  1.00 12.24           C  
ATOM   1536  CG  LYS A 198      27.334   8.423  38.728  1.00 17.24           C  
ATOM   1537  CD  LYS A 198      28.775   8.871  38.928  1.00 20.24           C  
ATOM   1538  CE  LYS A 198      29.040   9.267  40.371  1.00 22.99           C  
ATOM   1539  NZ  LYS A 198      28.794   8.134  41.302  1.00 24.70           N1+
ATOM   1540  N   TRP A 199      24.592   9.749  36.473  1.00 10.44           N  
ATOM   1541  CA  TRP A 199      23.707  10.875  36.735  1.00  9.61           C  
ATOM   1542  C   TRP A 199      22.262  10.401  36.843  1.00 10.13           C  
ATOM   1543  O   TRP A 199      21.535  10.794  37.756  1.00 10.34           O  
ATOM   1544  CB  TRP A 199      23.818  11.921  35.620  1.00  8.55           C  
ATOM   1545  CG  TRP A 199      23.013  13.150  35.913  1.00  8.92           C  
ATOM   1546  CD1 TRP A 199      23.447  14.288  36.527  1.00  9.55           C  
ATOM   1547  CD2 TRP A 199      21.610  13.328  35.687  1.00 10.00           C  
ATOM   1548  CE2 TRP A 199      21.261  14.597  36.197  1.00 10.04           C  
ATOM   1549  CE3 TRP A 199      20.611  12.533  35.106  1.00  9.69           C  
ATOM   1550  NE1 TRP A 199      22.401  15.162  36.703  1.00 10.96           N  
ATOM   1551  CZ2 TRP A 199      19.953  15.094  36.144  1.00 10.95           C  
ATOM   1552  CZ3 TRP A 199      19.311  13.025  35.054  1.00 10.47           C  
ATOM   1553  CH2 TRP A 199      18.995  14.294  35.572  1.00 10.67           C  
ATOM   1554  N   MET A 200      21.839   9.556  35.908  1.00  9.10           N  
ATOM   1555  CA  MET A 200      20.472   9.056  35.933  1.00  8.11           C  
ATOM   1556  C   MET A 200      20.229   8.206  37.171  1.00 10.51           C  
ATOM   1557  O   MET A 200      19.153   8.251  37.762  1.00 11.21           O  
ATOM   1558  CB  MET A 200      20.169   8.230  34.682  1.00  9.74           C  
ATOM   1559  CG  MET A 200      20.090   9.042  33.400  1.00 11.05           C  
ATOM   1560  SD  MET A 200      19.462   8.047  32.033  1.00 11.73           S  
ATOM   1561  CE  MET A 200      20.917   7.094  31.623  1.00 11.97           C  
ATOM   1562  N   THR A 201      21.233   7.433  37.567  1.00  9.94           N  
ATOM   1563  CA  THR A 201      21.099   6.580  38.739  1.00 12.08           C  
ATOM   1564  C   THR A 201      20.870   7.386  40.017  1.00 12.20           C  
ATOM   1565  O   THR A 201      20.012   7.042  40.829  1.00 13.17           O  
ATOM   1566  CB  THR A 201      22.353   5.704  38.936  1.00 12.12           C  
ATOM   1567  CG2 THR A 201      22.207   4.827  40.175  1.00 13.37           C  
ATOM   1568  OG1 THR A 201      22.539   4.871  37.786  1.00 12.96           O  
ATOM   1569  N   GLU A 202      21.629   8.463  40.185  1.00 12.80           N  
ATOM   1570  CA  GLU A 202      21.512   9.287  41.382  1.00 13.08           C  
ATOM   1571  C   GLU A 202      20.353  10.278  41.340  1.00 13.02           C  
ATOM   1572  O   GLU A 202      19.746  10.569  42.370  1.00 13.63           O  
ATOM   1573  CB  GLU A 202      22.822  10.040  41.626  0.50 14.90           C  
ATOM   1575  CG  GLU A 202      24.065   9.187  41.422  0.50 17.89           C  
ATOM   1577  CD  GLU A 202      25.305   9.796  42.043  0.50 19.06           C  
ATOM   1579  OE1 GLU A 202      25.479  11.029  41.951  0.50 21.78           O  
ATOM   1581  OE2 GLU A 202      26.112   9.035  42.616  0.50 18.96           O1-
ATOM   1583  N   ASN A 203      20.041  10.795  40.156  1.00 11.66           N  
ATOM   1584  CA  ASN A 203      18.955  11.762  40.030  1.00 11.64           C  
ATOM   1585  C   ASN A 203      17.573  11.205  39.729  1.00 11.81           C  
ATOM   1586  O   ASN A 203      16.573  11.902  39.902  1.00 13.01           O  
ATOM   1587  CB  ASN A 203      19.323  12.832  38.997  1.00 11.55           C  
ATOM   1588  CG  ASN A 203      20.503  13.677  39.440  1.00 12.37           C  
ATOM   1589  ND2 ASN A 203      20.214  14.769  40.139  1.00 12.77           N  
ATOM   1590  OD1 ASN A 203      21.660  13.346  39.173  1.00 14.99           O  
ATOM   1591  N   ILE A 204      17.512   9.955  39.284  1.00 11.91           N  
ATOM   1592  CA  ILE A 204      16.234   9.321  38.990  1.00 13.15           C  
ATOM   1593  C   ILE A 204      16.181   7.999  39.753  1.00 13.83           C  
ATOM   1594  O   ILE A 204      15.602   7.926  40.837  1.00 14.31           O  
ATOM   1595  CB  ILE A 204      16.071   9.069  37.477  1.00 12.89           C  
ATOM   1596  CG1 ILE A 204      16.327  10.370  36.707  1.00 14.33           C  
ATOM   1597  CG2 ILE A 204      14.663   8.565  37.184  1.00 15.23           C  
ATOM   1598  CD1 ILE A 204      16.332  10.205  35.203  1.00 12.93           C  
ATOM   1599  N   SER A 205      16.800   6.964  39.195  1.00 13.14           N  
ATOM   1600  CA  SER A 205      16.843   5.651  39.833  1.00 14.18           C  
ATOM   1601  C   SER A 205      17.748   4.735  39.027  1.00 13.89           C  
ATOM   1602  O   SER A 205      18.008   4.990  37.852  1.00 13.39           O  
ATOM   1603  CB  SER A 205      15.444   5.036  39.909  1.00 15.73           C  
ATOM   1604  OG  SER A 205      14.982   4.661  38.623  1.00 16.12           O  
ATOM   1605  N   LYS A 206      18.231   3.670  39.655  1.00 15.23           N  
ATOM   1606  CA  LYS A 206      19.096   2.734  38.952  1.00 16.18           C  
ATOM   1607  C   LYS A 206      18.318   2.032  37.838  1.00 15.76           C  
ATOM   1608  O   LYS A 206      18.863   1.768  36.767  1.00 15.25           O  
ATOM   1609  CB  LYS A 206      19.676   1.704  39.926  1.00 18.14           C  
ATOM   1610  CG  LYS A 206      18.641   0.911  40.701  1.00 24.07           C  
ATOM   1611  CD  LYS A 206      19.311  -0.095  41.626  1.00 27.69           C  
ATOM   1612  CE  LYS A 206      18.287  -0.908  42.404  1.00 29.34           C  
ATOM   1613  NZ  LYS A 206      18.936  -1.889  43.318  1.00 32.43           N1+
ATOM   1614  N   GLU A 207      17.042   1.747  38.090  1.00 15.89           N  
ATOM   1615  CA  GLU A 207      16.193   1.080  37.101  1.00 16.76           C  
ATOM   1616  C   GLU A 207      16.084   1.898  35.818  1.00 15.65           C  
ATOM   1617  O   GLU A 207      16.260   1.375  34.716  1.00 15.24           O  
ATOM   1618  CB  GLU A 207      14.779   0.860  37.650  1.00 18.90           C  
ATOM   1619  CG  GLU A 207      14.648  -0.169  38.766  1.00 24.27           C  
ATOM   1620  CD  GLU A 207      15.287   0.279  40.064  1.00 27.11           C  
ATOM   1621  OE1 GLU A 207      15.051   1.435  40.478  1.00 27.51           O  
ATOM   1622  OE2 GLU A 207      16.013  -0.532  40.676  1.00 29.22           O1-
ATOM   1623  N   VAL A 208      15.773   3.182  35.965  1.00 14.42           N  
ATOM   1624  CA  VAL A 208      15.639   4.061  34.811  1.00 12.62           C  
ATOM   1625  C   VAL A 208      16.986   4.233  34.120  1.00 11.86           C  
ATOM   1626  O   VAL A 208      17.072   4.214  32.892  1.00 12.41           O  
ATOM   1627  CB  VAL A 208      15.091   5.448  35.222  1.00 11.80           C  
ATOM   1628  CG1 VAL A 208      15.123   6.402  34.029  1.00 12.24           C  
ATOM   1629  CG2 VAL A 208      13.666   5.306  35.742  1.00 13.34           C  
ATOM   1630  N   ALA A 209      18.041   4.390  34.910  1.00 10.91           N  
ATOM   1631  CA  ALA A 209      19.371   4.562  34.347  1.00 11.64           C  
ATOM   1632  C   ALA A 209      19.749   3.383  33.460  1.00 12.36           C  
ATOM   1633  O   ALA A 209      20.237   3.565  32.347  1.00 13.52           O  
ATOM   1634  CB  ALA A 209      20.391   4.725  35.461  1.00 11.98           C  
ATOM   1635  N   GLU A 210      19.511   2.170  33.948  1.00 14.72           N  
ATOM   1636  CA  GLU A 210      19.861   0.977  33.187  1.00 16.49           C  
ATOM   1637  C   GLU A 210      18.960   0.726  31.984  1.00 15.87           C  
ATOM   1638  O   GLU A 210      19.409   0.191  30.971  1.00 16.57           O  
ATOM   1639  CB  GLU A 210      19.858  -0.247  34.106  1.00 19.36           C  
ATOM   1640  CG  GLU A 210      20.863  -0.157  35.249  1.00 26.40           C  
ATOM   1641  CD  GLU A 210      22.304  -0.078  34.771  1.00 29.79           C  
ATOM   1642  OE1 GLU A 210      23.196   0.179  35.608  1.00 33.70           O  
ATOM   1643  OE2 GLU A 210      22.553  -0.279  33.563  1.00 33.36           O1-
ATOM   1644  N   ALA A 211      17.695   1.117  32.083  1.00 14.14           N  
ATOM   1645  CA  ALA A 211      16.759   0.907  30.984  1.00 14.02           C  
ATOM   1646  C   ALA A 211      16.948   1.908  29.847  1.00 15.01           C  
ATOM   1647  O   ALA A 211      16.646   1.611  28.689  1.00 16.51           O  
ATOM   1648  CB  ALA A 211      15.328   0.983  31.501  1.00 14.68           C  
ATOM   1649  N   THR A 212      17.450   3.092  30.180  1.00 13.18           N  
ATOM   1650  CA  THR A 212      17.647   4.147  29.191  1.00 12.23           C  
ATOM   1651  C   THR A 212      18.867   3.921  28.299  1.00 12.10           C  
ATOM   1652  O   THR A 212      19.993   3.842  28.786  1.00 13.97           O  
ATOM   1653  CB  THR A 212      17.784   5.521  29.885  1.00 11.20           C  
ATOM   1654  CG2 THR A 212      17.876   6.638  28.851  1.00 12.61           C  
ATOM   1655  OG1 THR A 212      16.644   5.746  30.726  1.00 12.50           O  
ATOM   1656  N   ARG A 213      18.634   3.816  26.991  1.00 10.49           N  
ATOM   1657  CA  ARG A 213      19.718   3.620  26.035  1.00 10.43           C  
ATOM   1658  C   ARG A 213      20.474   4.927  25.833  1.00  9.59           C  
ATOM   1659  O   ARG A 213      19.861   5.988  25.705  1.00  9.58           O  
ATOM   1660  CB  ARG A 213      19.184   3.161  24.667  1.00 10.78           C  
ATOM   1661  CG  ARG A 213      18.898   1.668  24.512  1.00 13.71           C  
ATOM   1662  CD  ARG A 213      17.507   1.304  24.967  1.00 15.00           C  
ATOM   1663  NE  ARG A 213      16.450   1.997  24.225  1.00 15.66           N  
ATOM   1664  CZ  ARG A 213      16.015   1.670  23.009  1.00 14.56           C  
ATOM   1665  NH1 ARG A 213      16.538   0.646  22.344  1.00 14.92           N1+
ATOM   1666  NH2 ARG A 213      15.016   2.357  22.467  1.00 14.52           N  
ATOM   1667  N   ILE A 214      21.802   4.850  25.809  1.00  8.93           N  
ATOM   1668  CA  ILE A 214      22.636   6.025  25.583  1.00  9.05           C  
ATOM   1669  C   ILE A 214      23.416   5.790  24.296  1.00  8.92           C  
ATOM   1670  O   ILE A 214      24.345   4.978  24.255  1.00  8.78           O  
ATOM   1671  CB  ILE A 214      23.653   6.266  26.720  1.00  8.82           C  
ATOM   1672  CG1 ILE A 214      22.942   6.260  28.078  1.00  9.70           C  
ATOM   1673  CG2 ILE A 214      24.334   7.625  26.517  1.00  8.26           C  
ATOM   1674  CD1 ILE A 214      23.885   6.322  29.274  1.00 10.70           C  
ATOM   1675  N   GLN A 215      23.010   6.484  23.241  1.00  8.43           N  
ATOM   1676  CA  GLN A 215      23.674   6.379  21.952  1.00  7.57           C  
ATOM   1677  C   GLN A 215      24.878   7.293  21.912  1.00  7.93           C  
ATOM   1678  O   GLN A 215      24.883   8.356  22.539  1.00  8.50           O  
ATOM   1679  CB  GLN A 215      22.741   6.823  20.825  1.00  7.88           C  
ATOM   1680  CG  GLN A 215      21.605   5.888  20.510  1.00  8.50           C  
ATOM   1681  CD  GLN A 215      20.701   6.454  19.433  1.00  9.49           C  
ATOM   1682  NE2 GLN A 215      20.543   7.773  19.431  1.00  7.27           N  
ATOM   1683  OE1 GLN A 215      20.144   5.716  18.614  1.00 12.47           O  
ATOM   1684  N   TYR A 216      25.903   6.876  21.177  1.00  6.71           N  
ATOM   1685  CA  TYR A 216      27.009   7.753  20.986  1.00  6.95           C  
ATOM   1686  C   TYR A 216      26.750   8.483  19.705  1.00  7.24           C  
ATOM   1687  O   TYR A 216      26.476   7.893  18.668  1.00  7.20           O  
ATOM   1688  CB  TYR A 216      28.275   6.904  20.858  1.00  6.94           C  
ATOM   1689  CG  TYR A 216      29.424   7.762  20.461  1.00  7.32           C  
ATOM   1690  CD1 TYR A 216      29.987   8.637  21.385  1.00  7.36           C  
ATOM   1691  CD2 TYR A 216      29.970   7.666  19.180  1.00  7.37           C  
ATOM   1692  CE1 TYR A 216      31.087   9.405  21.038  1.00  7.47           C  
ATOM   1693  CE2 TYR A 216      31.071   8.435  18.832  1.00  8.41           C  
ATOM   1694  CZ  TYR A 216      31.630   9.299  19.756  1.00  7.41           C  
ATOM   1695  OH  TYR A 216      32.748  10.042  19.430  1.00  8.88           O  
ATOM   1696  N   GLY A 217      26.748   9.809  19.798  1.00  7.67           N  
ATOM   1697  CA  GLY A 217      26.423  10.632  18.652  1.00  8.83           C  
ATOM   1698  C   GLY A 217      27.525  11.506  18.114  1.00  8.98           C  
ATOM   1699  O   GLY A 217      27.254  12.575  17.558  1.00  9.95           O  
ATOM   1700  N   GLY A 218      28.766  11.063  18.287  1.00  8.86           N  
ATOM   1701  CA  GLY A 218      29.888  11.805  17.750  1.00  8.94           C  
ATOM   1702  C   GLY A 218      30.031  11.322  16.321  1.00 10.37           C  
ATOM   1703  O   GLY A 218      29.073  10.819  15.750  1.00 11.52           O  
ATOM   1704  N   SER A 219      31.209  11.459  15.743  1.00 10.75           N  
ATOM   1705  CA  SER A 219      31.397  11.014  14.379  1.00 11.32           C  
ATOM   1706  C   SER A 219      31.538   9.502  14.343  1.00 11.23           C  
ATOM   1707  O   SER A 219      32.474   8.927  14.882  1.00 11.38           O  
ATOM   1708  CB  SER A 219      32.666  11.670  13.833  1.00 12.52           C  
ATOM   1709  OG  SER A 219      32.421  13.059  13.614  0.50 14.04           O  
ATOM   1711  N   VAL A 220      30.569   8.831  13.728  1.00 11.47           N  
ATOM   1712  CA  VAL A 220      30.585   7.393  13.633  1.00 10.89           C  
ATOM   1713  C   VAL A 220      30.707   6.987  12.172  1.00 10.78           C  
ATOM   1714  O   VAL A 220      29.980   7.484  11.311  1.00 10.33           O  
ATOM   1715  CB  VAL A 220      29.288   6.800  14.226  1.00 10.84           C  
ATOM   1716  CG1 VAL A 220      29.334   5.281  14.166  1.00 10.32           C  
ATOM   1717  CG2 VAL A 220      29.103   7.269  15.681  1.00 12.12           C  
ATOM   1718  N   ASN A 221      31.639   6.078  11.903  1.00 10.94           N  
ATOM   1719  CA  ASN A 221      31.863   5.584  10.552  1.00 11.58           C  
ATOM   1720  C   ASN A 221      32.273   4.111  10.559  1.00 11.24           C  
ATOM   1721  O   ASN A 221      32.479   3.511  11.615  1.00 10.37           O  
ATOM   1722  CB  ASN A 221      32.933   6.430   9.856  1.00 11.24           C  
ATOM   1723  CG  ASN A 221      34.190   6.564  10.680  1.00 13.22           C  
ATOM   1724  ND2 ASN A 221      34.585   7.801  10.961  1.00 15.51           N  
ATOM   1725  OD1 ASN A 221      34.795   5.575  11.070  1.00 13.41           O  
ATOM   1726  N   PRO A 222      32.391   3.502   9.373  1.00 11.66           N  
ATOM   1727  CA  PRO A 222      32.779   2.094   9.312  1.00 11.99           C  
ATOM   1728  C   PRO A 222      34.107   1.758   9.993  1.00 12.26           C  
ATOM   1729  O   PRO A 222      34.252   0.678  10.568  1.00 13.97           O  
ATOM   1730  CB  PRO A 222      32.807   1.818   7.811  1.00 13.07           C  
ATOM   1731  CG  PRO A 222      31.697   2.701   7.300  1.00 14.10           C  
ATOM   1732  CD  PRO A 222      31.970   3.985   8.046  1.00 13.74           C  
ATOM   1733  N   ALA A 223      35.061   2.683   9.943  1.00 12.93           N  
ATOM   1734  CA  ALA A 223      36.373   2.461  10.545  1.00 12.16           C  
ATOM   1735  C   ALA A 223      36.420   2.517  12.074  1.00 12.60           C  
ATOM   1736  O   ALA A 223      37.249   1.844  12.684  1.00 13.57           O  
ATOM   1737  CB  ALA A 223      37.378   3.456   9.971  1.00 13.85           C  
ATOM   1738  N   ASN A 224      35.543   3.299  12.702  1.00 12.02           N  
ATOM   1739  CA  ASN A 224      35.581   3.409  14.163  1.00 11.83           C  
ATOM   1740  C   ASN A 224      34.407   2.845  14.959  1.00 11.78           C  
ATOM   1741  O   ASN A 224      34.451   2.830  16.192  1.00 11.53           O  
ATOM   1742  CB  ASN A 224      35.767   4.875  14.584  1.00 11.40           C  
ATOM   1743  CG  ASN A 224      34.551   5.737  14.269  1.00 11.09           C  
ATOM   1744  ND2 ASN A 224      34.752   7.047  14.222  1.00 11.60           N  
ATOM   1745  OD1 ASN A 224      33.441   5.232  14.087  1.00 11.77           O  
ATOM   1746  N   CYS A 225      33.370   2.368  14.279  1.00 11.01           N  
ATOM   1747  CA  CYS A 225      32.198   1.885  14.996  1.00  9.96           C  
ATOM   1748  C   CYS A 225      32.379   0.678  15.906  1.00 10.37           C  
ATOM   1749  O   CYS A 225      31.822   0.653  16.996  1.00 11.76           O  
ATOM   1750  CB  CYS A 225      31.034   1.641  14.027  1.00 11.06           C  
ATOM   1751  SG  CYS A 225      31.291   0.377  12.779  1.00 11.31           S  
ATOM   1752  N   ASN A 226      33.160  -0.312  15.490  1.00 11.22           N  
ATOM   1753  CA  ASN A 226      33.333  -1.486  16.340  1.00 10.28           C  
ATOM   1754  C   ASN A 226      33.989  -1.200  17.683  1.00  9.36           C  
ATOM   1755  O   ASN A 226      33.517  -1.680  18.712  1.00 10.03           O  
ATOM   1756  CB  ASN A 226      34.106  -2.580  15.604  1.00 10.34           C  
ATOM   1757  CG  ASN A 226      33.310  -3.176  14.466  1.00 11.47           C  
ATOM   1758  ND2 ASN A 226      32.676  -4.317  14.719  1.00 11.85           N  
ATOM   1759  OD1 ASN A 226      33.247  -2.609  13.376  1.00 14.05           O  
ATOM   1760  N   GLU A 227      35.066  -0.422  17.687  1.00 10.08           N  
ATOM   1761  CA  GLU A 227      35.737  -0.113  18.947  1.00  9.99           C  
ATOM   1762  C   GLU A 227      34.835   0.681  19.889  1.00 10.84           C  
ATOM   1763  O   GLU A 227      34.984   0.610  21.106  1.00 11.70           O  
ATOM   1764  CB  GLU A 227      37.050   0.630  18.692  1.00 11.41           C  
ATOM   1765  CG  GLU A 227      38.130  -0.273  18.103  1.00 14.06           C  
ATOM   1766  CD  GLU A 227      38.420  -1.489  18.975  1.00 15.42           C  
ATOM   1767  OE1 GLU A 227      38.423  -2.619  18.441  1.00 18.04           O  
ATOM   1768  OE2 GLU A 227      38.649  -1.318  20.191  1.00 16.85           O1-
ATOM   1769  N   LEU A 228      33.893   1.433  19.328  1.00 10.09           N  
ATOM   1770  CA  LEU A 228      32.959   2.190  20.155  1.00  9.34           C  
ATOM   1771  C   LEU A 228      31.872   1.246  20.677  1.00  9.10           C  
ATOM   1772  O   LEU A 228      31.492   1.297  21.847  1.00  9.07           O  
ATOM   1773  CB  LEU A 228      32.326   3.325  19.341  1.00  8.33           C  
ATOM   1774  CG  LEU A 228      33.218   4.547  19.093  1.00  8.86           C  
ATOM   1775  CD1 LEU A 228      32.696   5.365  17.921  1.00  7.79           C  
ATOM   1776  CD2 LEU A 228      33.280   5.391  20.365  1.00  9.90           C  
ATOM   1777  N   ALA A 229      31.392   0.365  19.804  1.00  9.86           N  
ATOM   1778  CA  ALA A 229      30.342  -0.583  20.159  1.00 10.19           C  
ATOM   1779  C   ALA A 229      30.744  -1.535  21.286  1.00  9.90           C  
ATOM   1780  O   ALA A 229      29.887  -2.077  21.980  1.00 11.44           O  
ATOM   1781  CB  ALA A 229      29.929  -1.379  18.927  1.00  9.54           C  
ATOM   1782  N   LYS A 230      32.044  -1.735  21.464  1.00 10.44           N  
ATOM   1783  CA  LYS A 230      32.538  -2.622  22.516  1.00 11.33           C  
ATOM   1784  C   LYS A 230      32.357  -2.042  23.916  1.00 11.41           C  
ATOM   1785  O   LYS A 230      32.373  -2.778  24.904  1.00 12.92           O  
ATOM   1786  CB  LYS A 230      34.026  -2.921  22.309  1.00 11.88           C  
ATOM   1787  CG  LYS A 230      34.346  -3.811  21.126  1.00 13.12           C  
ATOM   1788  CD  LYS A 230      35.849  -4.013  21.012  1.00 16.81           C  
ATOM   1789  CE  LYS A 230      36.200  -4.931  19.857  1.00 17.54           C  
ATOM   1790  NZ  LYS A 230      37.675  -5.091  19.709  1.00 19.92           N1+
ATOM   1791  N   LYS A 231      32.186  -0.726  24.003  1.00 10.84           N  
ATOM   1792  CA  LYS A 231      32.043  -0.065  25.296  1.00 10.77           C  
ATOM   1793  C   LYS A 231      30.745  -0.375  26.021  1.00 10.31           C  
ATOM   1794  O   LYS A 231      29.664  -0.342  25.438  1.00 10.19           O  
ATOM   1795  CB  LYS A 231      32.224   1.446  25.133  1.00 11.91           C  
ATOM   1796  CG  LYS A 231      33.641   1.834  24.737  1.00 13.78           C  
ATOM   1797  CD  LYS A 231      34.653   1.299  25.747  1.00 17.41           C  
ATOM   1798  CE  LYS A 231      36.075   1.671  25.377  1.00 17.77           C  
ATOM   1799  NZ  LYS A 231      37.046   1.130  26.370  1.00 18.01           N1+
ATOM   1800  N   ALA A 232      30.875  -0.667  27.312  1.00 10.53           N  
ATOM   1801  CA  ALA A 232      29.749  -1.038  28.160  1.00 10.95           C  
ATOM   1802  C   ALA A 232      28.543  -0.113  28.146  1.00 10.68           C  
ATOM   1803  O   ALA A 232      27.406  -0.584  28.140  1.00 11.45           O  
ATOM   1804  CB  ALA A 232      30.230  -1.222  29.599  1.00 11.75           C  
ATOM   1805  N   ASP A 233      28.777   1.195  28.141  1.00 10.35           N  
ATOM   1806  CA  ASP A 233      27.661   2.128  28.172  1.00 10.54           C  
ATOM   1807  C   ASP A 233      27.280   2.788  26.861  1.00 10.58           C  
ATOM   1808  O   ASP A 233      26.523   3.757  26.846  1.00  9.79           O  
ATOM   1809  CB  ASP A 233      27.902   3.172  29.262  1.00 11.43           C  
ATOM   1810  CG  ASP A 233      27.797   2.571  30.648  1.00 12.87           C  
ATOM   1811  OD1 ASP A 233      26.697   2.092  30.994  1.00 14.26           O  
ATOM   1812  OD2 ASP A 233      28.806   2.554  31.384  1.00 14.67           O1-
ATOM   1813  N   ILE A 234      27.803   2.263  25.759  1.00  9.54           N  
ATOM   1814  CA  ILE A 234      27.449   2.779  24.444  1.00  8.58           C  
ATOM   1815  C   ILE A 234      26.409   1.788  23.930  1.00  9.90           C  
ATOM   1816  O   ILE A 234      26.734   0.692  23.477  1.00 10.40           O  
ATOM   1817  CB  ILE A 234      28.677   2.848  23.521  1.00  8.60           C  
ATOM   1818  CG1 ILE A 234      29.642   3.906  24.069  1.00  9.37           C  
ATOM   1819  CG2 ILE A 234      28.250   3.188  22.093  1.00 10.84           C  
ATOM   1820  CD1 ILE A 234      30.857   4.162  23.205  1.00 10.30           C  
ATOM   1821  N   ASP A 235      25.146   2.189  24.036  1.00  9.26           N  
ATOM   1822  CA  ASP A 235      24.020   1.346  23.655  1.00  8.88           C  
ATOM   1823  C   ASP A 235      23.517   1.545  22.235  1.00  9.21           C  
ATOM   1824  O   ASP A 235      22.432   1.081  21.885  1.00  8.85           O  
ATOM   1825  CB  ASP A 235      22.859   1.577  24.627  1.00  9.15           C  
ATOM   1826  CG  ASP A 235      23.288   1.505  26.079  1.00 11.46           C  
ATOM   1827  OD1 ASP A 235      24.097   0.616  26.422  1.00 12.42           O  
ATOM   1828  OD2 ASP A 235      22.808   2.334  26.883  1.00  9.34           O1-
ATOM   1829  N   GLY A 236      24.304   2.227  21.417  1.00  8.40           N  
ATOM   1830  CA  GLY A 236      23.890   2.467  20.051  1.00  7.97           C  
ATOM   1831  C   GLY A 236      24.589   3.682  19.498  1.00  7.87           C  
ATOM   1832  O   GLY A 236      25.525   4.194  20.110  1.00  7.83           O  
ATOM   1833  N   PHE A 237      24.114   4.152  18.349  1.00  7.38           N  
ATOM   1834  CA  PHE A 237      24.711   5.299  17.683  1.00  7.51           C  
ATOM   1835  C   PHE A 237      23.673   6.195  17.030  1.00  8.38           C  
ATOM   1836  O   PHE A 237      22.624   5.728  16.595  1.00  8.87           O  
ATOM   1837  CB  PHE A 237      25.644   4.836  16.555  1.00  8.28           C  
ATOM   1838  CG  PHE A 237      26.808   3.997  17.007  1.00  7.92           C  
ATOM   1839  CD1 PHE A 237      27.815   4.544  17.794  1.00  8.36           C  
ATOM   1840  CD2 PHE A 237      26.925   2.672  16.592  1.00  9.32           C  
ATOM   1841  CE1 PHE A 237      28.929   3.786  18.159  1.00  9.41           C  
ATOM   1842  CE2 PHE A 237      28.038   1.904  16.951  1.00  9.80           C  
ATOM   1843  CZ  PHE A 237      29.040   2.464  17.735  1.00  9.97           C  
ATOM   1844  N   LEU A 238      23.977   7.486  16.980  1.00  7.50           N  
ATOM   1845  CA  LEU A 238      23.215   8.385  16.219  1.00  8.27           C  
ATOM   1846  C   LEU A 238      24.184   8.841  15.208  1.00  7.38           C  
ATOM   1847  O   LEU A 238      25.105   9.596  15.489  1.00  8.60           O  
ATOM   1848  CB  LEU A 238      22.808   9.554  17.115  1.00  8.61           C  
ATOM   1849  CG  LEU A 238      21.951  10.583  16.373  1.00  7.46           C  
ATOM   1850  CD1 LEU A 238      20.654   9.978  15.831  1.00  8.65           C  
ATOM   1851  CD2 LEU A 238      21.538  11.759  17.258  1.00 10.31           C  
ATOM   1852  N   VAL A 239      24.026   8.272  14.019  1.00  7.25           N  
ATOM   1853  CA  VAL A 239      24.950   8.473  12.909  1.00  7.35           C  
ATOM   1854  C   VAL A 239      24.639   9.677  12.032  1.00  9.29           C  
ATOM   1855  O   VAL A 239      23.497   9.881  11.618  1.00  9.74           O  
ATOM   1856  CB  VAL A 239      24.977   7.214  12.018  1.00  7.45           C  
ATOM   1857  CG1 VAL A 239      26.085   7.323  10.983  1.00  8.85           C  
ATOM   1858  CG2 VAL A 239      25.152   5.970  12.887  1.00  8.62           C  
ATOM   1859  N   GLY A 240      25.679  10.451  11.733  1.00  8.35           N  
ATOM   1860  CA  GLY A 240      25.526  11.631  10.904  1.00  8.99           C  
ATOM   1861  C   GLY A 240      25.735  11.364   9.426  1.00  8.97           C  
ATOM   1862  O   GLY A 240      24.937  10.681   8.791  1.00  8.75           O  
ATOM   1863  N   GLY A 241      26.823  11.900   8.881  1.00  9.00           N  
ATOM   1864  CA  GLY A 241      27.111  11.738   7.468  1.00  9.13           C  
ATOM   1865  C   GLY A 241      27.022  10.337   6.902  1.00  9.84           C  
ATOM   1866  O   GLY A 241      26.465  10.131   5.824  1.00 10.07           O  
ATOM   1867  N   ALA A 242      27.564   9.366   7.629  1.00  9.08           N  
ATOM   1868  CA  ALA A 242      27.558   7.986   7.168  1.00  8.70           C  
ATOM   1869  C   ALA A 242      26.168   7.389   6.969  1.00  9.71           C  
ATOM   1870  O   ALA A 242      26.019   6.410   6.239  1.00  9.53           O  
ATOM   1871  CB  ALA A 242      28.366   7.119   8.129  1.00  9.51           C  
ATOM   1872  N   SER A 243      25.151   7.969   7.602  1.00  8.43           N  
ATOM   1873  CA  SER A 243      23.799   7.434   7.466  1.00  8.61           C  
ATOM   1874  C   SER A 243      23.205   7.666   6.081  1.00  8.24           C  
ATOM   1875  O   SER A 243      22.187   7.075   5.736  1.00 10.06           O  
ATOM   1876  CB  SER A 243      22.859   8.024   8.528  1.00 10.31           C  
ATOM   1877  OG  SER A 243      22.598   9.397   8.303  1.00 11.19           O  
ATOM   1878  N   LEU A 244      23.840   8.522   5.287  1.00  7.96           N  
ATOM   1879  CA  LEU A 244      23.345   8.805   3.942  1.00  8.36           C  
ATOM   1880  C   LEU A 244      23.802   7.749   2.940  1.00 10.57           C  
ATOM   1881  O   LEU A 244      23.475   7.815   1.752  1.00 10.23           O  
ATOM   1882  CB  LEU A 244      23.805  10.195   3.498  1.00  9.33           C  
ATOM   1883  CG  LEU A 244      23.291  11.329   4.390  1.00  9.10           C  
ATOM   1884  CD1 LEU A 244      23.981  12.634   4.024  1.00  9.87           C  
ATOM   1885  CD2 LEU A 244      21.781  11.456   4.237  1.00  9.96           C  
ATOM   1886  N   ASP A 245      24.556   6.771   3.433  1.00 10.64           N  
ATOM   1887  CA  ASP A 245      25.061   5.682   2.605  1.00 11.85           C  
ATOM   1888  C   ASP A 245      24.585   4.368   3.226  1.00 10.94           C  
ATOM   1889  O   ASP A 245      24.994   4.012   4.330  1.00 10.96           O  
ATOM   1890  CB  ASP A 245      26.591   5.728   2.565  1.00 11.69           C  
ATOM   1891  CG  ASP A 245      27.183   4.700   1.621  1.00 13.20           C  
ATOM   1892  OD1 ASP A 245      27.844   5.104   0.642  1.00 17.84           O  
ATOM   1893  OD2 ASP A 245      26.987   3.491   1.858  1.00 15.68           O1-
ATOM   1894  N   ALA A 246      23.716   3.654   2.517  1.00 11.45           N  
ATOM   1895  CA  ALA A 246      23.174   2.397   3.020  1.00 10.81           C  
ATOM   1896  C   ALA A 246      24.246   1.385   3.415  1.00 11.05           C  
ATOM   1897  O   ALA A 246      24.108   0.700   4.426  1.00 11.31           O  
ATOM   1898  CB  ALA A 246      22.236   1.784   1.987  1.00 12.82           C  
ATOM   1899  N   ALA A 247      25.308   1.289   2.620  1.00 11.07           N  
ATOM   1900  CA  ALA A 247      26.381   0.343   2.910  1.00 12.04           C  
ATOM   1901  C   ALA A 247      27.105   0.712   4.198  1.00 11.96           C  
ATOM   1902  O   ALA A 247      27.360  -0.148   5.042  1.00 13.35           O  
ATOM   1903  CB  ALA A 247      27.370   0.292   1.745  1.00 12.66           C  
ATOM   1904  N   LYS A 248      27.446   1.988   4.348  1.00 11.62           N  
ATOM   1905  CA  LYS A 248      28.129   2.433   5.557  1.00 11.38           C  
ATOM   1906  C   LYS A 248      27.213   2.268   6.766  1.00 10.59           C  
ATOM   1907  O   LYS A 248      27.647   1.834   7.834  1.00  9.64           O  
ATOM   1908  CB  LYS A 248      28.541   3.903   5.451  1.00 12.88           C  
ATOM   1909  CG  LYS A 248      29.626   4.225   4.432  1.00 15.65           C  
ATOM   1910  CD  LYS A 248      30.021   5.692   4.567  1.00 18.34           C  
ATOM   1911  CE  LYS A 248      31.205   6.067   3.689  1.00 19.88           C  
ATOM   1912  NZ  LYS A 248      31.579   7.499   3.894  1.00 22.53           N1+
ATOM   1913  N   PHE A 249      25.940   2.612   6.587  1.00  9.47           N  
ATOM   1914  CA  PHE A 249      24.971   2.522   7.670  1.00  9.26           C  
ATOM   1915  C   PHE A 249      24.789   1.080   8.147  1.00  9.49           C  
ATOM   1916  O   PHE A 249      24.774   0.822   9.351  1.00  9.72           O  
ATOM   1917  CB  PHE A 249      23.631   3.126   7.218  1.00  7.29           C  
ATOM   1918  CG  PHE A 249      22.675   3.417   8.347  1.00  6.84           C  
ATOM   1919  CD1 PHE A 249      23.055   4.229   9.415  1.00  7.47           C  
ATOM   1920  CD2 PHE A 249      21.385   2.894   8.333  1.00  5.77           C  
ATOM   1921  CE1 PHE A 249      22.161   4.514  10.449  1.00  8.32           C  
ATOM   1922  CE2 PHE A 249      20.482   3.174   9.361  1.00  6.92           C  
ATOM   1923  CZ  PHE A 249      20.870   3.985  10.420  1.00  7.62           C  
ATOM   1924  N   LYS A 250      24.654   0.143   7.213  1.00 10.19           N  
ATOM   1925  CA  LYS A 250      24.458  -1.227   7.653  1.00 10.78           C  
ATOM   1926  C   LYS A 250      25.731  -1.774   8.288  1.00 10.72           C  
ATOM   1927  O   LYS A 250      25.700  -2.609   9.183  1.00 10.25           O  
ATOM   1928  CB  LYS A 250      24.079  -2.070   6.435  1.00 12.27           C  
ATOM   1929  CG  LYS A 250      25.246  -2.236   5.458  0.50 13.86           C  
ATOM   1931  CD  LYS A 250      24.881  -3.122   4.265  0.50 16.32           C  
ATOM   1933  CE  LYS A 250      26.022  -3.239   3.250  0.50 16.96           C  
ATOM   1935  NZ  LYS A 250      25.582  -4.030   2.102  0.50 18.60           N1+
ATOM   1937  N   THR A 251      26.891  -1.271   7.876  1.00  9.87           N  
ATOM   1938  CA  THR A 251      28.151  -1.671   8.494  1.00 10.85           C  
ATOM   1939  C   THR A 251      28.084  -1.296   9.970  1.00 10.47           C  
ATOM   1940  O   THR A 251      28.431  -2.087  10.848  1.00 11.51           O  
ATOM   1941  CB  THR A 251      29.351  -0.945   7.847  1.00 11.87           C  
ATOM   1942  CG2 THR A 251      30.657  -1.329   8.543  1.00 13.23           C  
ATOM   1943  OG1 THR A 251      29.431  -1.301   6.462  1.00 11.63           O  
ATOM   1944  N   ILE A 252      27.625  -0.078  10.233  1.00  9.56           N  
ATOM   1945  CA  ILE A 252      27.498   0.418  11.596  1.00  9.51           C  
ATOM   1946  C   ILE A 252      26.440  -0.364  12.369  1.00  9.87           C  
ATOM   1947  O   ILE A 252      26.633  -0.696  13.537  1.00 10.01           O  
ATOM   1948  CB  ILE A 252      27.151   1.918  11.585  1.00  9.40           C  
ATOM   1949  CG1 ILE A 252      28.308   2.689  10.943  1.00 11.17           C  
ATOM   1950  CG2 ILE A 252      26.898   2.416  13.004  1.00  8.84           C  
ATOM   1951  CD1 ILE A 252      27.999   4.137  10.635  1.00 11.55           C  
ATOM   1952  N   ILE A 253      25.317  -0.658  11.721  1.00  9.55           N  
ATOM   1953  CA  ILE A 253      24.262  -1.419  12.375  1.00 10.51           C  
ATOM   1954  C   ILE A 253      24.828  -2.772  12.810  1.00 11.84           C  
ATOM   1955  O   ILE A 253      24.583  -3.237  13.925  1.00 10.47           O  
ATOM   1956  CB  ILE A 253      23.064  -1.653  11.419  1.00  9.38           C  
ATOM   1957  CG1 ILE A 253      22.358  -0.324  11.131  1.00 11.16           C  
ATOM   1958  CG2 ILE A 253      22.091  -2.653  12.027  1.00 11.26           C  
ATOM   1959  CD1 ILE A 253      21.284  -0.421  10.049  1.00 10.84           C  
ATOM   1960  N   ASN A 254      25.610  -3.392  11.934  1.00 11.80           N  
ATOM   1961  CA  ASN A 254      26.176  -4.691  12.252  1.00 12.16           C  
ATOM   1962  C   ASN A 254      27.280  -4.686  13.298  1.00 12.06           C  
ATOM   1963  O   ASN A 254      27.762  -5.750  13.689  1.00 11.30           O  
ATOM   1964  CB  ASN A 254      26.648  -5.393  10.978  1.00 12.43           C  
ATOM   1965  CG  ASN A 254      25.510  -6.071  10.247  1.00 14.23           C  
ATOM   1966  ND2 ASN A 254      25.455  -5.898   8.931  1.00 16.17           N  
ATOM   1967  OD1 ASN A 254      24.691  -6.756  10.863  1.00 15.72           O  
ATOM   1968  N   SER A 255      27.683  -3.507  13.764  1.00 11.57           N  
ATOM   1969  CA  SER A 255      28.707  -3.456  14.799  1.00 11.67           C  
ATOM   1970  C   SER A 255      28.075  -3.933  16.107  1.00 11.86           C  
ATOM   1971  O   SER A 255      28.742  -4.022  17.138  1.00 11.00           O  
ATOM   1972  CB  SER A 255      29.286  -2.042  14.953  1.00 12.35           C  
ATOM   1973  OG  SER A 255      28.332  -1.114  15.435  1.00 11.83           O  
ATOM   1974  N   VAL A 256      26.781  -4.248  16.056  1.00 11.76           N  
ATOM   1975  CA  VAL A 256      26.081  -4.762  17.229  1.00 11.65           C  
ATOM   1976  C   VAL A 256      26.719  -6.115  17.557  1.00 12.69           C  
ATOM   1977  O   VAL A 256      26.471  -6.703  18.610  1.00 12.86           O  
ATOM   1978  CB  VAL A 256      24.561  -4.955  16.951  1.00 11.05           C  
ATOM   1979  CG1 VAL A 256      24.349  -6.028  15.893  1.00 11.54           C  
ATOM   1980  CG2 VAL A 256      23.832  -5.318  18.238  1.00 11.01           C  
ATOM   1981  N   SER A 257      27.547  -6.600  16.636  1.00 13.31           N  
ATOM   1982  CA  SER A 257      28.242  -7.867  16.821  1.00 13.28           C  
ATOM   1983  C   SER A 257      29.147  -7.787  18.047  1.00 13.12           C  
ATOM   1984  O   SER A 257      29.608  -8.807  18.555  1.00 14.54           O  
ATOM   1985  CB  SER A 257      29.074  -8.206  15.577  1.00 11.95           C  
ATOM   1986  OG  SER A 257      30.027  -7.193  15.301  1.00 12.62           O  
ATOM   1987  N   GLU A 258      29.405  -6.572  18.523  1.00 13.02           N  
ATOM   1988  CA  GLU A 258      30.249  -6.392  19.700  1.00 12.69           C  
ATOM   1989  C   GLU A 258      29.437  -6.588  20.980  1.00 13.36           C  
ATOM   1990  O   GLU A 258      30.001  -6.644  22.073  1.00 15.91           O  
ATOM   1991  CB  GLU A 258      30.877  -4.993  19.716  1.00 13.63           C  
ATOM   1992  CG  GLU A 258      31.743  -4.644  18.505  1.00 14.29           C  
ATOM   1993  CD  GLU A 258      32.857  -5.644  18.253  1.00 16.57           C  
ATOM   1994  OE1 GLU A 258      33.335  -6.270  19.223  1.00 16.23           O  
ATOM   1995  OE2 GLU A 258      33.267  -5.791  17.081  1.00 15.55           O1-
ATOM   1996  N   LYS A 259      28.118  -6.697  20.840  1.00 14.41           N  
ATOM   1997  CA  LYS A 259      27.222  -6.870  21.987  1.00 18.19           C  
ATOM   1998  C   LYS A 259      26.731  -8.301  22.181  1.00 22.73           C  
ATOM   1999  O   LYS A 259      27.187  -9.008  23.074  1.00 25.14           O  
ATOM   2000  CB  LYS A 259      25.991  -5.969  21.848  1.00 16.18           C  
ATOM   2001  CG  LYS A 259      26.282  -4.490  21.709  1.00 14.30           C  
ATOM   2002  CD  LYS A 259      27.017  -3.951  22.919  1.00 14.25           C  
ATOM   2003  CE  LYS A 259      27.063  -2.437  22.877  1.00 14.16           C  
ATOM   2004  NZ  LYS A 259      27.886  -1.879  23.983  1.00 12.07           N1+
ATOM   2005  N   LEU A 260      25.774  -8.702  21.347  1.00 27.33           N  
ATOM   2006  CA  LEU A 260      25.178 -10.034  21.409  1.00 30.37           C  
ATOM   2007  C   LEU A 260      24.677 -10.410  22.802  1.00 32.40           C  
ATOM   2008  O   LEU A 260      23.439 -10.476  22.972  1.00 34.27           O  
ATOM   2009  CB  LEU A 260      26.175 -11.084  20.911  1.00 30.26           C  
ATOM   2010  CG  LEU A 260      26.183 -11.281  19.393  1.00 29.63           C  
ATOM   2011  CD1 LEU A 260      24.818 -11.785  18.958  1.00 28.76           C  
ATOM   2012  CD2 LEU A 260      26.516  -9.979  18.687  1.00 29.10           C  
ATOM   2013  OXT LEU A 260      25.514 -10.628  23.706  1.00 34.45           O1-
TER
ATOM   2014  N   GLY B   1      -1.245  48.844  -7.091  1.00 16.44           N  
ATOM   2015  CA  GLY B   1      -0.310  48.272  -8.053  1.00 16.04           C  
ATOM   2016  C   GLY B   1      -1.032  47.751  -9.298  1.00 16.79           C  
ATOM   2017  O   GLY B   1      -2.251  47.648  -9.353  1.00 17.93           O  
ATOM   2018  N   ALA B   2      -0.231  47.455 -10.339  1.00 17.29           N  
ATOM   2019  CA  ALA B   2      -0.816  46.951 -11.575  1.00 17.02           C  
ATOM   2020  C   ALA B   2      -0.831  45.421 -11.609  1.00 17.70           C  
ATOM   2021  O   ALA B   2      -1.395  44.799 -12.499  1.00 18.12           O  
ATOM   2022  CB  ALA B   2       0.006  47.490 -12.747  1.00 17.53           C  
ATOM   2023  N   GLY B   3      -0.217  44.798 -10.609  1.00 15.11           N  
ATOM   2024  CA  GLY B   3      -0.169  43.348 -10.565  1.00 14.60           C  
ATOM   2025  C   GLY B   3      -1.491  42.666 -10.279  1.00 12.91           C  
ATOM   2026  O   GLY B   3      -2.421  43.276  -9.753  1.00 15.41           O  
ATOM   2027  N   LYS B   4      -1.567  41.388 -10.633  1.00 12.12           N  
ATOM   2028  CA  LYS B   4      -2.763  40.587 -10.405  1.00 11.24           C  
ATOM   2029  C   LYS B   4      -2.952  40.405  -8.899  1.00  9.21           C  
ATOM   2030  O   LYS B   4      -1.999  40.087  -8.185  1.00  9.46           O  
ATOM   2031  CB  LYS B   4      -2.600  39.226 -11.080  1.00 11.10           C  
ATOM   2032  CG  LYS B   4      -3.777  38.279 -10.903  1.00  9.74           C  
ATOM   2033  CD  LYS B   4      -3.534  36.992 -11.667  1.00 11.33           C  
ATOM   2034  CE  LYS B   4      -4.749  36.084 -11.628  1.00 10.98           C  
ATOM   2035  NZ  LYS B   4      -4.506  34.829 -12.400  1.00 14.32           N1+
ATOM   2036  N   PHE B   5      -4.177  40.617  -8.427  1.00  8.75           N  
ATOM   2037  CA  PHE B   5      -4.505  40.483  -7.008  1.00  7.39           C  
ATOM   2038  C   PHE B   5      -4.084  39.096  -6.536  1.00  7.97           C  
ATOM   2039  O   PHE B   5      -4.369  38.092  -7.191  1.00  8.57           O  
ATOM   2040  CB  PHE B   5      -6.012  40.672  -6.810  1.00  7.85           C  
ATOM   2041  CG  PHE B   5      -6.406  41.066  -5.413  1.00  8.35           C  
ATOM   2042  CD1 PHE B   5      -6.076  42.321  -4.909  1.00  8.42           C  
ATOM   2043  CD2 PHE B   5      -7.148  40.197  -4.615  1.00  8.07           C  
ATOM   2044  CE1 PHE B   5      -6.487  42.708  -3.633  1.00  9.43           C  
ATOM   2045  CE2 PHE B   5      -7.565  40.573  -3.336  1.00  8.59           C  
ATOM   2046  CZ  PHE B   5      -7.233  41.831  -2.845  1.00  9.09           C  
ATOM   2047  N   VAL B   6      -3.405  39.035  -5.398  1.00  7.59           N  
ATOM   2048  CA  VAL B   6      -2.937  37.753  -4.896  1.00  7.62           C  
ATOM   2049  C   VAL B   6      -3.230  37.560  -3.414  1.00  6.34           C  
ATOM   2050  O   VAL B   6      -2.857  38.382  -2.577  1.00  7.52           O  
ATOM   2051  CB  VAL B   6      -1.418  37.587  -5.170  1.00  7.60           C  
ATOM   2052  CG1 VAL B   6      -0.635  38.733  -4.543  1.00  8.63           C  
ATOM   2053  CG2 VAL B   6      -0.932  36.248  -4.639  1.00  8.62           C  
ATOM   2054  N   VAL B   7      -3.908  36.462  -3.106  1.00  6.99           N  
ATOM   2055  CA  VAL B   7      -4.270  36.151  -1.736  1.00  7.94           C  
ATOM   2056  C   VAL B   7      -3.617  34.866  -1.265  1.00  7.77           C  
ATOM   2057  O   VAL B   7      -3.827  33.796  -1.840  1.00  8.02           O  
ATOM   2058  CB  VAL B   7      -5.802  36.028  -1.589  1.00  7.42           C  
ATOM   2059  CG1 VAL B   7      -6.168  35.629  -0.162  1.00  9.79           C  
ATOM   2060  CG2 VAL B   7      -6.452  37.354  -1.946  1.00  8.75           C  
ATOM   2061  N   GLY B   8      -2.809  34.992  -0.221  1.00  7.17           N  
ATOM   2062  CA  GLY B   8      -2.139  33.843   0.344  1.00  7.87           C  
ATOM   2063  C   GLY B   8      -2.745  33.516   1.692  1.00  8.17           C  
ATOM   2064  O   GLY B   8      -3.106  34.412   2.457  1.00  9.44           O  
ATOM   2065  N   GLY B   9      -2.875  32.226   1.971  1.00  7.71           N  
ATOM   2066  CA  GLY B   9      -3.422  31.794   3.240  1.00  8.10           C  
ATOM   2067  C   GLY B   9      -2.321  31.110   4.022  1.00  6.69           C  
ATOM   2068  O   GLY B   9      -1.963  29.972   3.725  1.00  7.69           O  
ATOM   2069  N   ASN B  10      -1.765  31.814   5.001  1.00  7.78           N  
ATOM   2070  CA  ASN B  10      -0.698  31.260   5.825  1.00  6.67           C  
ATOM   2071  C   ASN B  10      -1.317  30.474   6.978  1.00  7.60           C  
ATOM   2072  O   ASN B  10      -1.789  31.056   7.952  1.00  8.03           O  
ATOM   2073  CB  ASN B  10       0.181  32.391   6.363  1.00  8.15           C  
ATOM   2074  CG  ASN B  10       1.317  31.885   7.231  1.00  7.69           C  
ATOM   2075  ND2 ASN B  10       1.981  32.801   7.919  1.00  7.99           N  
ATOM   2076  OD1 ASN B  10       1.601  30.688   7.274  1.00  9.80           O  
ATOM   2077  N   TRP B  11      -1.318  29.151   6.855  1.00  7.48           N  
ATOM   2078  CA  TRP B  11      -1.895  28.286   7.878  1.00  8.57           C  
ATOM   2079  C   TRP B  11      -1.048  28.246   9.141  1.00  8.44           C  
ATOM   2080  O   TRP B  11      -1.483  27.739  10.174  1.00 10.24           O  
ATOM   2081  CB  TRP B  11      -2.048  26.858   7.352  1.00  7.78           C  
ATOM   2082  CG  TRP B  11      -2.904  26.724   6.131  1.00  7.00           C  
ATOM   2083  CD1 TRP B  11      -3.672  27.698   5.542  1.00  7.43           C  
ATOM   2084  CD2 TRP B  11      -3.084  25.544   5.348  1.00  7.82           C  
ATOM   2085  CE2 TRP B  11      -3.973  25.871   4.297  1.00  7.60           C  
ATOM   2086  CE3 TRP B  11      -2.581  24.236   5.429  1.00  7.46           C  
ATOM   2087  NE1 TRP B  11      -4.314  27.192   4.439  1.00  6.78           N  
ATOM   2088  CZ2 TRP B  11      -4.369  24.935   3.333  1.00  8.16           C  
ATOM   2089  CZ3 TRP B  11      -2.975  23.308   4.471  1.00  9.30           C  
ATOM   2090  CH2 TRP B  11      -3.860  23.663   3.438  1.00  7.92           C  
ATOM   2091  N   LYS B  12       0.164  28.782   9.048  1.00  8.09           N  
ATOM   2092  CA  LYS B  12       1.095  28.798  10.168  1.00  8.32           C  
ATOM   2093  C   LYS B  12       1.291  27.381  10.702  1.00  7.93           C  
ATOM   2094  O   LYS B  12       1.304  26.430   9.924  1.00  8.76           O  
ATOM   2095  CB  LYS B  12       0.603  29.759  11.257  1.00  8.33           C  
ATOM   2096  CG  LYS B  12       0.465  31.188  10.738  1.00  9.81           C  
ATOM   2097  CD  LYS B  12       0.235  32.203  11.840  1.00  9.05           C  
ATOM   2098  CE  LYS B  12       0.113  33.600  11.245  1.00 10.61           C  
ATOM   2099  NZ  LYS B  12       0.024  34.672  12.281  1.00 10.30           N1+
ATOM   2100  N   CYS B  13       1.450  27.226  12.011  1.00  8.48           N  
ATOM   2101  CA  CYS B  13       1.670  25.899  12.579  1.00  8.65           C  
ATOM   2102  C   CYS B  13       0.341  25.288  13.019  1.00  8.87           C  
ATOM   2103  O   CYS B  13       0.120  25.027  14.202  1.00  8.05           O  
ATOM   2104  CB  CYS B  13       2.641  26.013  13.760  1.00  8.55           C  
ATOM   2105  SG  CYS B  13       3.315  24.451  14.340  1.00  9.19           S  
ATOM   2106  N   ASN B  14      -0.535  25.048  12.048  1.00  8.71           N  
ATOM   2107  CA  ASN B  14      -1.859  24.501  12.321  1.00  8.27           C  
ATOM   2108  C   ASN B  14      -2.274  23.467  11.296  1.00  9.32           C  
ATOM   2109  O   ASN B  14      -1.927  23.571  10.118  1.00  9.34           O  
ATOM   2110  CB  ASN B  14      -2.906  25.618  12.296  1.00  8.15           C  
ATOM   2111  CG  ASN B  14      -2.679  26.655  13.363  1.00  9.31           C  
ATOM   2112  ND2 ASN B  14      -2.110  27.791  12.974  1.00  8.48           N  
ATOM   2113  OD1 ASN B  14      -3.004  26.440  14.529  1.00 12.53           O  
ATOM   2114  N   GLY B  15      -3.036  22.477  11.752  1.00 10.85           N  
ATOM   2115  CA  GLY B  15      -3.529  21.463  10.846  1.00 11.73           C  
ATOM   2116  C   GLY B  15      -3.277  20.015  11.197  1.00 12.30           C  
ATOM   2117  O   GLY B  15      -2.324  19.674  11.894  1.00 11.29           O  
ATOM   2118  N   THR B  16      -4.176  19.167  10.708  1.00 12.29           N  
ATOM   2119  CA  THR B  16      -4.085  17.754  10.824  1.00 11.99           C  
ATOM   2120  C   THR B  16      -4.449  17.218   9.480  1.00 12.12           C  
ATOM   2121  O   THR B  16      -4.955  17.923   8.617  1.00 11.26           O  
ATOM   2122  CB  THR B  16      -5.104  17.291  11.865  1.00 12.50           C  
ATOM   2123  CG2 THR B  16      -4.819  17.960  13.213  1.00 14.18           C  
ATOM   2124  OG1 THR B  16      -6.413  17.665  11.433  1.00 13.93           O  
ATOM   2125  N   LEU B  17      -4.178  15.949   9.202  1.00 11.06           N  
ATOM   2126  CA  LEU B  17      -4.498  15.395   7.894  1.00 11.73           C  
ATOM   2127  C   LEU B  17      -5.983  15.582   7.591  1.00 12.69           C  
ATOM   2128  O   LEU B  17      -6.356  15.944   6.475  1.00 13.18           O  
ATOM   2129  CB  LEU B  17      -4.137  13.905   7.849  1.00 12.86           C  
ATOM   2130  CG  LEU B  17      -2.642  13.573   7.866  1.00 13.69           C  
ATOM   2131  CD1 LEU B  17      -2.452  12.084   8.125  1.00 15.05           C  
ATOM   2132  CD2 LEU B  17      -2.006  13.969   6.545  1.00 15.18           C  
ATOM   2133  N   ALA B  18      -6.821  15.350   8.596  1.00 12.99           N  
ATOM   2134  CA  ALA B  18      -8.267  15.477   8.438  1.00 13.03           C  
ATOM   2135  C   ALA B  18      -8.731  16.910   8.191  1.00 13.39           C  
ATOM   2136  O   ALA B  18      -9.513  17.160   7.273  1.00 14.89           O  
ATOM   2137  CB  ALA B  18      -8.977  14.903   9.663  1.00 13.26           C  
ATOM   2138  N   SER B  19      -8.263  17.849   9.009  1.00 11.33           N  
ATOM   2139  CA  SER B  19      -8.664  19.243   8.847  1.00 10.97           C  
ATOM   2140  C   SER B  19      -8.121  19.823   7.547  1.00 11.67           C  
ATOM   2141  O   SER B  19      -8.796  20.607   6.880  1.00 10.79           O  
ATOM   2142  CB  SER B  19      -8.195  20.092  10.037  1.00 11.33           C  
ATOM   2143  OG  SER B  19      -6.803  20.356   9.976  1.00 12.03           O  
ATOM   2144  N   ILE B  20      -6.905  19.428   7.181  1.00 11.03           N  
ATOM   2145  CA  ILE B  20      -6.294  19.924   5.955  1.00 11.29           C  
ATOM   2146  C   ILE B  20      -7.000  19.397   4.708  1.00 11.85           C  
ATOM   2147  O   ILE B  20      -7.065  20.086   3.690  1.00 12.91           O  
ATOM   2148  CB  ILE B  20      -4.787  19.578   5.924  1.00 10.35           C  
ATOM   2149  CG1 ILE B  20      -4.055  20.500   6.902  1.00 11.55           C  
ATOM   2150  CG2 ILE B  20      -4.222  19.708   4.511  1.00 11.96           C  
ATOM   2151  CD1 ILE B  20      -2.579  20.229   7.022  1.00 10.03           C  
ATOM   2152  N   GLU B  21      -7.542  18.186   4.776  1.00 13.69           N  
ATOM   2153  CA  GLU B  21      -8.244  17.654   3.616  1.00 15.15           C  
ATOM   2154  C   GLU B  21      -9.517  18.465   3.403  1.00 14.29           C  
ATOM   2155  O   GLU B  21      -9.850  18.835   2.279  1.00 14.04           O  
ATOM   2156  CB  GLU B  21      -8.587  16.175   3.810  1.00 17.79           C  
ATOM   2157  CG  GLU B  21      -9.201  15.543   2.567  1.00 23.98           C  
ATOM   2158  CD  GLU B  21      -9.228  14.031   2.623  1.00 26.99           C  
ATOM   2159  OE1 GLU B  21      -8.153  13.428   2.825  1.00 29.03           O  
ATOM   2160  OE2 GLU B  21     -10.320  13.445   2.457  1.00 29.60           O1-
ATOM   2161  N   THR B  22     -10.222  18.748   4.493  1.00 13.82           N  
ATOM   2162  CA  THR B  22     -11.453  19.524   4.424  1.00 13.43           C  
ATOM   2163  C   THR B  22     -11.160  20.947   3.950  1.00 12.90           C  
ATOM   2164  O   THR B  22     -11.854  21.483   3.082  1.00 13.34           O  
ATOM   2165  CB  THR B  22     -12.141  19.587   5.804  1.00 14.74           C  
ATOM   2166  CG2 THR B  22     -13.435  20.379   5.725  1.00 14.95           C  
ATOM   2167  OG1 THR B  22     -12.429  18.257   6.251  1.00 16.50           O  
ATOM   2168  N   LEU B  23     -10.121  21.549   4.517  1.00 11.27           N  
ATOM   2169  CA  LEU B  23      -9.740  22.908   4.161  1.00 10.53           C  
ATOM   2170  C   LEU B  23      -9.294  23.016   2.710  1.00 10.44           C  
ATOM   2171  O   LEU B  23      -9.775  23.874   1.969  1.00  9.78           O  
ATOM   2172  CB  LEU B  23      -8.615  23.397   5.082  1.00  9.62           C  
ATOM   2173  CG  LEU B  23      -8.059  24.805   4.844  1.00  9.69           C  
ATOM   2174  CD1 LEU B  23      -9.182  25.825   4.922  1.00 10.61           C  
ATOM   2175  CD2 LEU B  23      -6.989  25.113   5.883  1.00 10.34           C  
ATOM   2176  N   THR B  24      -8.374  22.145   2.306  1.00  9.63           N  
ATOM   2177  CA  THR B  24      -7.860  22.167   0.942  1.00 10.08           C  
ATOM   2178  C   THR B  24      -8.969  21.979  -0.086  1.00 10.45           C  
ATOM   2179  O   THR B  24      -8.998  22.670  -1.104  1.00 11.32           O  
ATOM   2180  CB  THR B  24      -6.782  21.086   0.737  1.00 10.15           C  
ATOM   2181  CG2 THR B  24      -6.192  21.178  -0.666  1.00 10.85           C  
ATOM   2182  OG1 THR B  24      -5.733  21.281   1.694  1.00 10.10           O  
ATOM   2183  N   LYS B  25      -9.883  21.049   0.174  1.00 10.52           N  
ATOM   2184  CA  LYS B  25     -10.988  20.825  -0.752  1.00 11.75           C  
ATOM   2185  C   LYS B  25     -11.879  22.065  -0.813  1.00 10.45           C  
ATOM   2186  O   LYS B  25     -12.353  22.447  -1.886  1.00 11.43           O  
ATOM   2187  CB  LYS B  25     -11.816  19.609  -0.325  1.00 11.73           C  
ATOM   2188  CG  LYS B  25     -11.111  18.282  -0.541  1.00 16.05           C  
ATOM   2189  CD  LYS B  25     -12.037  17.107  -0.262  1.00 19.22           C  
ATOM   2190  CE  LYS B  25     -11.341  15.787  -0.554  1.00 21.80           C  
ATOM   2191  NZ  LYS B  25     -12.252  14.624  -0.364  1.00 25.12           N1+
ATOM   2192  N   GLY B  26     -12.093  22.694   0.340  1.00 10.15           N  
ATOM   2193  CA  GLY B  26     -12.918  23.889   0.394  1.00 10.53           C  
ATOM   2194  C   GLY B  26     -12.283  25.053  -0.346  1.00 10.86           C  
ATOM   2195  O   GLY B  26     -12.959  25.802  -1.052  1.00 11.63           O  
ATOM   2196  N   VAL B  27     -10.974  25.212  -0.186  1.00 10.42           N  
ATOM   2197  CA  VAL B  27     -10.271  26.294  -0.859  1.00  9.56           C  
ATOM   2198  C   VAL B  27     -10.296  26.102  -2.374  1.00  9.33           C  
ATOM   2199  O   VAL B  27     -10.564  27.041  -3.120  1.00  9.44           O  
ATOM   2200  CB  VAL B  27      -8.813  26.399  -0.361  1.00  9.82           C  
ATOM   2201  CG1 VAL B  27      -8.046  27.437  -1.174  1.00  9.76           C  
ATOM   2202  CG2 VAL B  27      -8.808  26.795   1.105  1.00  8.90           C  
ATOM   2203  N   ALA B  28     -10.024  24.886  -2.832  1.00  9.27           N  
ATOM   2204  CA  ALA B  28     -10.038  24.616  -4.264  1.00  9.23           C  
ATOM   2205  C   ALA B  28     -11.440  24.834  -4.827  1.00  9.18           C  
ATOM   2206  O   ALA B  28     -11.607  25.428  -5.889  1.00  9.83           O  
ATOM   2207  CB  ALA B  28      -9.578  23.189  -4.533  1.00  8.54           C  
ATOM   2208  N   ALA B  29     -12.447  24.356  -4.107  1.00 10.91           N  
ATOM   2209  CA  ALA B  29     -13.825  24.509  -4.554  1.00 11.76           C  
ATOM   2210  C   ALA B  29     -14.211  25.975  -4.728  1.00 12.17           C  
ATOM   2211  O   ALA B  29     -15.029  26.304  -5.587  1.00 13.27           O  
ATOM   2212  CB  ALA B  29     -14.775  23.836  -3.564  1.00 11.79           C  
ATOM   2213  N   SER B  30     -13.612  26.852  -3.926  1.00 10.58           N  
ATOM   2214  CA  SER B  30     -13.927  28.279  -3.979  1.00 10.68           C  
ATOM   2215  C   SER B  30     -13.258  29.055  -5.108  1.00  9.01           C  
ATOM   2216  O   SER B  30     -13.587  30.218  -5.333  1.00 10.52           O  
ATOM   2217  CB  SER B  30     -13.573  28.946  -2.646  1.00 10.17           C  
ATOM   2218  OG  SER B  30     -12.170  29.093  -2.498  1.00  9.49           O  
ATOM   2219  N   VAL B  31     -12.323  28.433  -5.816  1.00  9.99           N  
ATOM   2220  CA  VAL B  31     -11.640  29.128  -6.900  1.00 10.34           C  
ATOM   2221  C   VAL B  31     -11.769  28.400  -8.232  1.00 11.30           C  
ATOM   2222  O   VAL B  31     -10.913  27.588  -8.589  1.00 10.74           O  
ATOM   2223  CB  VAL B  31     -10.135  29.319  -6.584  1.00 10.02           C  
ATOM   2224  CG1 VAL B  31      -9.500  30.243  -7.613  1.00 11.19           C  
ATOM   2225  CG2 VAL B  31      -9.959  29.889  -5.184  1.00 11.03           C  
ATOM   2226  N   ASP B  32     -12.841  28.678  -8.969  1.00 12.03           N  
ATOM   2227  CA  ASP B  32     -13.013  28.032 -10.260  1.00 14.39           C  
ATOM   2228  C   ASP B  32     -12.219  28.777 -11.323  1.00 14.92           C  
ATOM   2229  O   ASP B  32     -11.572  29.785 -11.034  1.00 12.58           O  
ATOM   2230  CB  ASP B  32     -14.497  27.932 -10.661  1.00 15.83           C  
ATOM   2231  CG  ASP B  32     -15.188  29.280 -10.763  1.00 18.99           C  
ATOM   2232  OD1 ASP B  32     -14.541  30.277 -11.143  1.00 17.17           O  
ATOM   2233  OD2 ASP B  32     -16.408  29.330 -10.486  1.00 21.72           O1-
ATOM   2234  N   ALA B  33     -12.269  28.274 -12.550  1.00 15.52           N  
ATOM   2235  CA  ALA B  33     -11.531  28.861 -13.659  1.00 17.00           C  
ATOM   2236  C   ALA B  33     -11.771  30.350 -13.874  1.00 16.31           C  
ATOM   2237  O   ALA B  33     -10.834  31.102 -14.139  1.00 17.41           O  
ATOM   2238  CB  ALA B  33     -11.847  28.100 -14.942  1.00 18.04           C  
ATOM   2239  N   GLU B  34     -13.027  30.765 -13.750  1.00 16.81           N  
ATOM   2240  CA  GLU B  34     -13.386  32.164 -13.967  1.00 16.34           C  
ATOM   2241  C   GLU B  34     -12.766  33.084 -12.910  1.00 15.27           C  
ATOM   2242  O   GLU B  34     -12.217  34.136 -13.210  1.00 15.89           O  
ATOM   2243  CB  GLU B  34     -14.910  32.277 -13.927  1.00 17.89           C  
ATOM   2244  CG  GLU B  34     -15.408  33.636 -14.419  0.50 20.03           C  
ATOM   2246  CD  GLU B  34     -14.859  33.899 -15.803  0.50 21.66           C  
ATOM   2248  OE1 GLU B  34     -15.018  33.050 -16.668  0.50 23.77           O  
ATOM   2250  OE2 GLU B  34     -14.270  34.960 -16.004  0.50 23.30           O1-
ATOM   2252  N   LEU B  35     -12.837  32.689 -11.644  1.00 13.72           N  
ATOM   2253  CA  LEU B  35     -12.278  33.491 -10.564  1.00 12.52           C  
ATOM   2254  C   LEU B  35     -10.752  33.477 -10.603  1.00 12.58           C  
ATOM   2255  O   LEU B  35     -10.105  34.477 -10.279  1.00 13.02           O  
ATOM   2256  CB  LEU B  35     -12.773  32.980  -9.206  1.00 11.47           C  
ATOM   2257  CG  LEU B  35     -12.342  33.809  -7.992  1.00 10.75           C  
ATOM   2258  CD1 LEU B  35     -12.721  35.267  -8.212  1.00 12.72           C  
ATOM   2259  CD2 LEU B  35     -12.998  33.268  -6.728  1.00 11.73           C  
ATOM   2260  N   ALA B  36     -10.180  32.348 -11.007  1.00 12.67           N  
ATOM   2261  CA  ALA B  36      -8.730  32.213 -11.081  1.00 12.20           C  
ATOM   2262  C   ALA B  36      -8.110  33.233 -12.029  1.00 12.63           C  
ATOM   2263  O   ALA B  36      -6.959  33.628 -11.857  1.00 13.50           O  
ATOM   2264  CB  ALA B  36      -8.360  30.796 -11.519  1.00 13.52           C  
ATOM   2265  N   LYS B  37      -8.874  33.664 -13.027  1.00 12.91           N  
ATOM   2266  CA  LYS B  37      -8.373  34.636 -13.993  1.00 12.75           C  
ATOM   2267  C   LYS B  37      -8.134  36.000 -13.355  1.00 12.59           C  
ATOM   2268  O   LYS B  37      -7.360  36.807 -13.870  1.00 12.58           O  
ATOM   2269  CB  LYS B  37      -9.367  34.798 -15.146  1.00 13.84           C  
ATOM   2270  CG  LYS B  37      -9.611  33.539 -15.957  1.00 18.51           C  
ATOM   2271  CD  LYS B  37     -10.746  33.753 -16.943  1.00 20.84           C  
ATOM   2272  CE  LYS B  37     -11.074  32.479 -17.700  1.00 24.55           C  
ATOM   2273  NZ  LYS B  37     -12.272  32.649 -18.571  1.00 24.03           N1+
ATOM   2274  N   LYS B  38      -8.785  36.250 -12.224  1.00 12.30           N  
ATOM   2275  CA  LYS B  38      -8.659  37.539 -11.562  1.00 11.14           C  
ATOM   2276  C   LYS B  38      -7.963  37.544 -10.209  1.00 10.78           C  
ATOM   2277  O   LYS B  38      -7.738  38.605  -9.632  1.00 11.62           O  
ATOM   2278  CB  LYS B  38     -10.046  38.174 -11.443  1.00 14.04           C  
ATOM   2279  CG  LYS B  38     -10.673  38.453 -12.800  1.00 17.81           C  
ATOM   2280  CD  LYS B  38     -12.105  38.948 -12.697  1.00 19.95           C  
ATOM   2281  CE  LYS B  38     -13.033  37.866 -12.170  1.00 18.53           C  
ATOM   2282  NZ  LYS B  38     -14.456  38.205 -12.438  1.00 20.88           N1+
ATOM   2283  N   VAL B  39      -7.617  36.372  -9.693  1.00  9.37           N  
ATOM   2284  CA  VAL B  39      -6.939  36.324  -8.407  1.00 10.63           C  
ATOM   2285  C   VAL B  39      -6.050  35.102  -8.251  1.00  9.87           C  
ATOM   2286  O   VAL B  39      -6.466  33.976  -8.516  1.00 11.45           O  
ATOM   2287  CB  VAL B  39      -7.953  36.375  -7.230  1.00 12.42           C  
ATOM   2288  CG1 VAL B  39      -8.926  35.214  -7.320  1.00 15.79           C  
ATOM   2289  CG2 VAL B  39      -7.210  36.359  -5.897  1.00 13.13           C  
ATOM   2290  N   GLU B  40      -4.810  35.344  -7.840  1.00  8.25           N  
ATOM   2291  CA  GLU B  40      -3.852  34.273  -7.611  1.00  9.58           C  
ATOM   2292  C   GLU B  40      -4.059  33.841  -6.163  1.00  9.53           C  
ATOM   2293  O   GLU B  40      -4.090  34.678  -5.261  1.00  9.13           O  
ATOM   2294  CB  GLU B  40      -2.422  34.785  -7.818  1.00  9.03           C  
ATOM   2295  CG  GLU B  40      -1.349  33.715  -7.660  1.00 10.01           C  
ATOM   2296  CD  GLU B  40       0.045  34.224  -7.978  1.00 13.70           C  
ATOM   2297  OE1 GLU B  40       1.010  33.440  -7.846  1.00 14.08           O  
ATOM   2298  OE2 GLU B  40       0.180  35.405  -8.357  1.00 13.98           O1-
ATOM   2299  N   VAL B  41      -4.209  32.539  -5.944  1.00  8.57           N  
ATOM   2300  CA  VAL B  41      -4.445  32.017  -4.603  1.00  8.42           C  
ATOM   2301  C   VAL B  41      -3.343  31.043  -4.207  1.00  8.06           C  
ATOM   2302  O   VAL B  41      -3.034  30.097  -4.934  1.00  8.60           O  
ATOM   2303  CB  VAL B  41      -5.827  31.333  -4.529  1.00  7.23           C  
ATOM   2304  CG1 VAL B  41      -6.092  30.816  -3.119  1.00  9.28           C  
ATOM   2305  CG2 VAL B  41      -6.906  32.328  -4.942  1.00  8.80           C  
ATOM   2306  N   ILE B  42      -2.759  31.297  -3.041  1.00  6.67           N  
ATOM   2307  CA  ILE B  42      -1.651  30.507  -2.513  1.00  7.14           C  
ATOM   2308  C   ILE B  42      -1.943  30.070  -1.080  1.00  7.88           C  
ATOM   2309  O   ILE B  42      -2.509  30.835  -0.305  1.00  8.81           O  
ATOM   2310  CB  ILE B  42      -0.364  31.368  -2.492  1.00  7.81           C  
ATOM   2311  CG1 ILE B  42      -0.072  31.912  -3.892  1.00  8.63           C  
ATOM   2312  CG2 ILE B  42       0.813  30.554  -1.982  1.00  8.53           C  
ATOM   2313  CD1 ILE B  42       0.948  33.048  -3.909  1.00  7.70           C  
ATOM   2314  N   VAL B  43      -1.573  28.841  -0.730  1.00  7.13           N  
ATOM   2315  CA  VAL B  43      -1.762  28.370   0.639  1.00  8.35           C  
ATOM   2316  C   VAL B  43      -0.406  27.985   1.234  1.00  7.38           C  
ATOM   2317  O   VAL B  43       0.360  27.241   0.616  1.00  7.90           O  
ATOM   2318  CB  VAL B  43      -2.727  27.155   0.722  1.00  8.26           C  
ATOM   2319  CG1 VAL B  43      -4.141  27.594   0.363  1.00  8.42           C  
ATOM   2320  CG2 VAL B  43      -2.271  26.046  -0.201  1.00 10.10           C  
ATOM   2321  N   GLY B  44      -0.118  28.530   2.418  1.00  8.38           N  
ATOM   2322  CA  GLY B  44       1.125  28.255   3.127  1.00  6.98           C  
ATOM   2323  C   GLY B  44       0.875  27.042   3.995  1.00  7.89           C  
ATOM   2324  O   GLY B  44       0.055  27.087   4.916  1.00  8.64           O  
ATOM   2325  N   VAL B  45       1.607  25.971   3.709  1.00  6.93           N  
ATOM   2326  CA  VAL B  45       1.429  24.687   4.379  1.00  7.48           C  
ATOM   2327  C   VAL B  45       2.621  24.198   5.200  1.00  7.15           C  
ATOM   2328  O   VAL B  45       3.765  24.345   4.782  1.00  8.25           O  
ATOM   2329  CB  VAL B  45       1.135  23.608   3.310  1.00  6.44           C  
ATOM   2330  CG1 VAL B  45       0.758  22.295   3.966  1.00  8.65           C  
ATOM   2331  CG2 VAL B  45       0.037  24.089   2.371  1.00  7.62           C  
ATOM   2332  N   PRO B  46       2.365  23.605   6.381  1.00  6.39           N  
ATOM   2333  CA  PRO B  46       3.485  23.104   7.191  1.00  7.43           C  
ATOM   2334  C   PRO B  46       4.217  22.044   6.358  1.00  7.12           C  
ATOM   2335  O   PRO B  46       3.579  21.267   5.651  1.00  7.47           O  
ATOM   2336  CB  PRO B  46       2.787  22.506   8.408  1.00  6.24           C  
ATOM   2337  CG  PRO B  46       1.572  23.389   8.555  1.00  7.42           C  
ATOM   2338  CD  PRO B  46       1.096  23.519   7.127  1.00  8.03           C  
ATOM   2339  N   PHE B  47       5.546  22.003   6.447  1.00  7.73           N  
ATOM   2340  CA  PHE B  47       6.344  21.066   5.650  1.00  8.24           C  
ATOM   2341  C   PHE B  47       5.802  19.649   5.501  1.00  7.36           C  
ATOM   2342  O   PHE B  47       5.662  19.143   4.390  1.00  7.66           O  
ATOM   2343  CB  PHE B  47       7.766  20.931   6.206  1.00  6.96           C  
ATOM   2344  CG  PHE B  47       8.592  22.182   6.130  1.00  7.10           C  
ATOM   2345  CD1 PHE B  47       8.804  22.832   4.918  1.00  6.52           C  
ATOM   2346  CD2 PHE B  47       9.211  22.676   7.273  1.00  6.79           C  
ATOM   2347  CE1 PHE B  47       9.628  23.961   4.845  1.00  6.52           C  
ATOM   2348  CE2 PHE B  47      10.035  23.800   7.212  1.00  6.64           C  
ATOM   2349  CZ  PHE B  47      10.242  24.441   5.994  1.00  7.02           C  
ATOM   2350  N   ILE B  48       5.520  19.008   6.630  1.00  7.99           N  
ATOM   2351  CA  ILE B  48       5.065  17.624   6.633  1.00  7.50           C  
ATOM   2352  C   ILE B  48       3.752  17.360   5.906  1.00  7.68           C  
ATOM   2353  O   ILE B  48       3.492  16.233   5.482  1.00  9.30           O  
ATOM   2354  CB  ILE B  48       4.983  17.089   8.088  1.00  8.40           C  
ATOM   2355  CG1 ILE B  48       4.996  15.559   8.085  1.00  8.15           C  
ATOM   2356  CG2 ILE B  48       3.736  17.625   8.783  1.00  9.78           C  
ATOM   2357  CD1 ILE B  48       5.195  14.954   9.462  1.00 10.47           C  
ATOM   2358  N   TYR B  49       2.941  18.399   5.739  1.00  8.08           N  
ATOM   2359  CA  TYR B  49       1.655  18.255   5.066  1.00  7.22           C  
ATOM   2360  C   TYR B  49       1.654  18.693   3.604  1.00  7.81           C  
ATOM   2361  O   TYR B  49       0.624  18.620   2.934  1.00  8.09           O  
ATOM   2362  CB  TYR B  49       0.580  19.032   5.830  1.00  6.96           C  
ATOM   2363  CG  TYR B  49       0.252  18.433   7.181  1.00  7.58           C  
ATOM   2364  CD1 TYR B  49       0.398  19.177   8.348  1.00  7.77           C  
ATOM   2365  CD2 TYR B  49      -0.205  17.122   7.290  1.00  9.35           C  
ATOM   2366  CE1 TYR B  49       0.097  18.634   9.594  1.00  9.38           C  
ATOM   2367  CE2 TYR B  49      -0.512  16.566   8.532  1.00  9.34           C  
ATOM   2368  CZ  TYR B  49      -0.358  17.327   9.679  1.00  9.42           C  
ATOM   2369  OH  TYR B  49      -0.655  16.789  10.909  1.00 11.25           O  
ATOM   2370  N   ILE B  50       2.796  19.147   3.100  1.00  8.18           N  
ATOM   2371  CA  ILE B  50       2.855  19.580   1.711  1.00  8.82           C  
ATOM   2372  C   ILE B  50       2.475  18.450   0.751  1.00 10.04           C  
ATOM   2373  O   ILE B  50       1.694  18.658  -0.168  1.00  8.90           O  
ATOM   2374  CB  ILE B  50       4.247  20.167   1.373  1.00  8.94           C  
ATOM   2375  CG1 ILE B  50       4.354  21.560   1.999  1.00  8.45           C  
ATOM   2376  CG2 ILE B  50       4.453  20.235  -0.140  1.00  9.97           C  
ATOM   2377  CD1 ILE B  50       5.699  22.234   1.820  1.00  9.41           C  
ATOM   2378  N   PRO B  51       3.013  17.238   0.956  1.00  9.37           N  
ATOM   2379  CA  PRO B  51       2.653  16.144   0.049  1.00  9.74           C  
ATOM   2380  C   PRO B  51       1.147  15.864   0.064  1.00 10.27           C  
ATOM   2381  O   PRO B  51       0.541  15.643  -0.982  1.00 11.39           O  
ATOM   2382  CB  PRO B  51       3.469  14.971   0.586  1.00 11.28           C  
ATOM   2383  CG  PRO B  51       4.704  15.647   1.090  1.00  8.36           C  
ATOM   2384  CD  PRO B  51       4.135  16.848   1.828  1.00  9.63           C  
ATOM   2385  N   LYS B  52       0.551  15.880   1.253  1.00 10.70           N  
ATOM   2386  CA  LYS B  52      -0.883  15.636   1.385  1.00 11.64           C  
ATOM   2387  C   LYS B  52      -1.693  16.684   0.626  1.00 11.68           C  
ATOM   2388  O   LYS B  52      -2.632  16.350  -0.098  1.00 11.71           O  
ATOM   2389  CB  LYS B  52      -1.286  15.646   2.862  1.00 14.28           C  
ATOM   2390  CG  LYS B  52      -2.787  15.525   3.114  1.00 17.90           C  
ATOM   2391  CD  LYS B  52      -3.339  14.192   2.638  1.00 21.10           C  
ATOM   2392  CE  LYS B  52      -4.811  14.053   2.996  1.00 23.32           C  
ATOM   2393  NZ  LYS B  52      -5.384  12.763   2.519  1.00 25.97           N1+
ATOM   2394  N   VAL B  53      -1.330  17.952   0.791  1.00 10.30           N  
ATOM   2395  CA  VAL B  53      -2.044  19.023   0.108  1.00  8.97           C  
ATOM   2396  C   VAL B  53      -1.894  18.883  -1.405  1.00  9.57           C  
ATOM   2397  O   VAL B  53      -2.846  19.110  -2.153  1.00  9.52           O  
ATOM   2398  CB  VAL B  53      -1.534  20.408   0.558  1.00  7.59           C  
ATOM   2399  CG1 VAL B  53      -2.151  21.507  -0.308  1.00  8.90           C  
ATOM   2400  CG2 VAL B  53      -1.900  20.638   2.017  1.00  8.62           C  
ATOM   2401  N   GLN B  54      -0.701  18.504  -1.853  1.00 10.53           N  
ATOM   2402  CA  GLN B  54      -0.453  18.320  -3.277  1.00 10.56           C  
ATOM   2403  C   GLN B  54      -1.331  17.188  -3.804  1.00 11.87           C  
ATOM   2404  O   GLN B  54      -1.890  17.278  -4.899  1.00 13.01           O  
ATOM   2405  CB  GLN B  54       1.026  18.004  -3.514  1.00 10.79           C  
ATOM   2406  CG  GLN B  54       1.931  19.222  -3.362  1.00 10.92           C  
ATOM   2407  CD  GLN B  54       3.405  18.883  -3.465  1.00 11.81           C  
ATOM   2408  NE2 GLN B  54       3.758  17.662  -3.087  1.00 10.18           N  
ATOM   2409  OE1 GLN B  54       4.221  19.718  -3.865  1.00 13.68           O  
ATOM   2410  N   GLN B  55      -1.451  16.127  -3.013  1.00 12.62           N  
ATOM   2411  CA  GLN B  55      -2.265  14.977  -3.387  1.00 13.98           C  
ATOM   2412  C   GLN B  55      -3.733  15.378  -3.506  1.00 14.01           C  
ATOM   2413  O   GLN B  55      -4.405  15.030  -4.477  1.00 14.72           O  
ATOM   2414  CB  GLN B  55      -2.113  13.869  -2.341  0.50 15.40           C  
ATOM   2416  CG  GLN B  55      -2.943  12.625  -2.615  0.50 17.94           C  
ATOM   2418  CD  GLN B  55      -2.709  11.535  -1.586  0.50 20.11           C  
ATOM   2420  NE2 GLN B  55      -2.298  10.362  -2.050  0.50 22.40           N  
ATOM   2422  OE1 GLN B  55      -2.897  11.746  -0.389  0.50 21.56           O  
ATOM   2424  N   ILE B  56      -4.224  16.115  -2.515  1.00 13.09           N  
ATOM   2425  CA  ILE B  56      -5.612  16.563  -2.511  1.00 12.92           C  
ATOM   2426  C   ILE B  56      -5.919  17.464  -3.706  1.00 13.52           C  
ATOM   2427  O   ILE B  56      -6.920  17.267  -4.396  1.00 14.05           O  
ATOM   2428  CB  ILE B  56      -5.948  17.333  -1.215  1.00 13.50           C  
ATOM   2429  CG1 ILE B  56      -5.812  16.401  -0.008  1.00 13.79           C  
ATOM   2430  CG2 ILE B  56      -7.364  17.904  -1.295  1.00 12.37           C  
ATOM   2431  CD1 ILE B  56      -5.899  17.112   1.319  1.00 18.66           C  
ATOM   2432  N   LEU B  57      -5.060  18.449  -3.952  1.00 12.20           N  
ATOM   2433  CA  LEU B  57      -5.274  19.364  -5.069  1.00 11.97           C  
ATOM   2434  C   LEU B  57      -5.260  18.628  -6.406  1.00 12.78           C  
ATOM   2435  O   LEU B  57      -5.985  18.996  -7.334  1.00 13.31           O  
ATOM   2436  CB  LEU B  57      -4.211  20.472  -5.059  1.00 11.14           C  
ATOM   2437  CG  LEU B  57      -4.336  21.472  -3.905  1.00 10.68           C  
ATOM   2438  CD1 LEU B  57      -3.157  22.433  -3.915  1.00 11.06           C  
ATOM   2439  CD2 LEU B  57      -5.644  22.240  -4.036  1.00 11.48           C  
ATOM   2440  N   ALA B  58      -4.445  17.582  -6.498  1.00 13.58           N  
ATOM   2441  CA  ALA B  58      -4.345  16.796  -7.721  1.00 14.98           C  
ATOM   2442  C   ALA B  58      -5.684  16.154  -8.065  1.00 15.80           C  
ATOM   2443  O   ALA B  58      -6.005  15.962  -9.238  1.00 18.39           O  
ATOM   2444  CB  ALA B  58      -3.272  15.719  -7.567  1.00 15.64           C  
ATOM   2445  N   GLY B  59      -6.465  15.832  -7.041  1.00 15.53           N  
ATOM   2446  CA  GLY B  59      -7.756  15.206  -7.270  1.00 16.78           C  
ATOM   2447  C   GLY B  59      -8.919  16.176  -7.352  1.00 18.39           C  
ATOM   2448  O   GLY B  59     -10.063  15.761  -7.526  1.00 18.93           O  
ATOM   2449  N   GLU B  60      -8.633  17.468  -7.230  1.00 17.37           N  
ATOM   2450  CA  GLU B  60      -9.675  18.490  -7.287  1.00 17.39           C  
ATOM   2451  C   GLU B  60      -9.816  19.118  -8.667  1.00 16.20           C  
ATOM   2452  O   GLU B  60      -8.826  19.389  -9.346  1.00 16.06           O  
ATOM   2453  CB  GLU B  60      -9.388  19.589  -6.263  1.00 18.10           C  
ATOM   2454  CG  GLU B  60      -9.595  19.162  -4.827  1.00 21.30           C  
ATOM   2455  CD  GLU B  60     -11.039  18.818  -4.537  1.00 23.52           C  
ATOM   2456  OE1 GLU B  60     -11.915  19.662  -4.822  1.00 26.35           O  
ATOM   2457  OE2 GLU B  60     -11.298  17.710  -4.025  1.00 24.92           O1-
ATOM   2458  N   ALA B  61     -11.058  19.356  -9.074  1.00 17.26           N  
ATOM   2459  CA  ALA B  61     -11.328  19.959 -10.371  1.00 17.24           C  
ATOM   2460  C   ALA B  61     -10.631  21.311 -10.504  1.00 16.18           C  
ATOM   2461  O   ALA B  61     -10.122  21.649 -11.571  1.00 17.38           O  
ATOM   2462  CB  ALA B  61     -12.833  20.123 -10.565  1.00 18.72           C  
ATOM   2463  N   ASN B  62     -10.605  22.078  -9.416  1.00 15.82           N  
ATOM   2464  CA  ASN B  62      -9.973  23.395  -9.426  1.00 14.28           C  
ATOM   2465  C   ASN B  62      -8.588  23.392  -8.785  1.00 13.90           C  
ATOM   2466  O   ASN B  62      -8.023  24.452  -8.528  1.00 12.07           O  
ATOM   2467  CB  ASN B  62     -10.837  24.420  -8.682  1.00 12.41           C  
ATOM   2468  CG  ASN B  62     -12.220  24.575  -9.279  1.00 13.21           C  
ATOM   2469  ND2 ASN B  62     -13.192  24.897  -8.433  1.00 12.81           N  
ATOM   2470  OD1 ASN B  62     -12.412  24.431 -10.485  1.00 15.31           O  
ATOM   2471  N   GLY B  63      -8.045  22.205  -8.534  1.00 14.49           N  
ATOM   2472  CA  GLY B  63      -6.742  22.094  -7.895  1.00 13.95           C  
ATOM   2473  C   GLY B  63      -5.609  22.922  -8.475  1.00 13.88           C  
ATOM   2474  O   GLY B  63      -4.778  23.453  -7.733  1.00 12.66           O  
ATOM   2475  N   ALA B  64      -5.565  23.032  -9.797  1.00 14.39           N  
ATOM   2476  CA  ALA B  64      -4.515  23.788 -10.468  1.00 15.24           C  
ATOM   2477  C   ALA B  64      -4.559  25.281 -10.157  1.00 13.90           C  
ATOM   2478  O   ALA B  64      -3.577  25.992 -10.370  1.00 14.72           O  
ATOM   2479  CB  ALA B  64      -4.606  23.572 -11.976  1.00 16.77           C  
ATOM   2480  N   ASN B  65      -5.694  25.753  -9.648  1.00 12.47           N  
ATOM   2481  CA  ASN B  65      -5.858  27.167  -9.329  1.00 12.16           C  
ATOM   2482  C   ASN B  65      -5.336  27.547  -7.950  1.00 10.93           C  
ATOM   2483  O   ASN B  65      -5.328  28.724  -7.589  1.00 12.02           O  
ATOM   2484  CB  ASN B  65      -7.331  27.567  -9.446  1.00 11.22           C  
ATOM   2485  CG  ASN B  65      -7.896  27.300 -10.825  1.00 13.06           C  
ATOM   2486  ND2 ASN B  65      -9.196  27.029 -10.893  1.00 13.92           N  
ATOM   2487  OD1 ASN B  65      -7.175  27.350 -11.823  1.00 14.53           O  
ATOM   2488  N   ILE B  66      -4.911  26.552  -7.180  1.00 10.17           N  
ATOM   2489  CA  ILE B  66      -4.380  26.796  -5.843  1.00  9.08           C  
ATOM   2490  C   ILE B  66      -2.899  26.424  -5.840  1.00 10.32           C  
ATOM   2491  O   ILE B  66      -2.538  25.282  -6.130  1.00 12.13           O  
ATOM   2492  CB  ILE B  66      -5.110  25.937  -4.778  1.00  8.79           C  
ATOM   2493  CG1 ILE B  66      -6.628  26.093  -4.922  1.00  9.08           C  
ATOM   2494  CG2 ILE B  66      -4.661  26.338  -3.380  1.00 10.16           C  
ATOM   2495  CD1 ILE B  66      -7.127  27.527  -4.807  1.00  9.05           C  
ATOM   2496  N   LEU B  67      -2.044  27.386  -5.514  1.00  8.37           N  
ATOM   2497  CA  LEU B  67      -0.607  27.138  -5.484  1.00  8.40           C  
ATOM   2498  C   LEU B  67      -0.142  26.845  -4.067  1.00  8.46           C  
ATOM   2499  O   LEU B  67      -0.607  27.458  -3.106  1.00  8.25           O  
ATOM   2500  CB  LEU B  67       0.149  28.349  -6.037  1.00  8.78           C  
ATOM   2501  CG  LEU B  67      -0.222  28.755  -7.467  1.00  9.88           C  
ATOM   2502  CD1 LEU B  67       0.594  29.975  -7.878  1.00 11.20           C  
ATOM   2503  CD2 LEU B  67       0.035  27.592  -8.421  1.00 11.86           C  
ATOM   2504  N   VAL B  68       0.782  25.900  -3.943  1.00  7.86           N  
ATOM   2505  CA  VAL B  68       1.307  25.524  -2.642  1.00  8.75           C  
ATOM   2506  C   VAL B  68       2.573  26.297  -2.298  1.00  7.46           C  
ATOM   2507  O   VAL B  68       3.471  26.449  -3.127  1.00  8.69           O  
ATOM   2508  CB  VAL B  68       1.620  24.017  -2.586  1.00  8.05           C  
ATOM   2509  CG1 VAL B  68       2.203  23.654  -1.225  1.00 11.03           C  
ATOM   2510  CG2 VAL B  68       0.351  23.216  -2.852  1.00  8.26           C  
ATOM   2511  N   SER B  69       2.631  26.801  -1.071  1.00  6.55           N  
ATOM   2512  CA  SER B  69       3.803  27.532  -0.612  1.00  6.52           C  
ATOM   2513  C   SER B  69       4.272  26.963   0.711  1.00  7.43           C  
ATOM   2514  O   SER B  69       3.458  26.579   1.552  1.00  7.99           O  
ATOM   2515  CB  SER B  69       3.477  29.016  -0.416  1.00  7.63           C  
ATOM   2516  OG  SER B  69       4.583  29.710   0.151  1.00  7.18           O  
ATOM   2517  N   ALA B  70       5.587  26.880   0.882  1.00  7.02           N  
ATOM   2518  CA  ALA B  70       6.106  26.466   2.143  1.00  6.77           C  
ATOM   2519  C   ALA B  70       6.107  27.680   3.017  1.00  7.22           C  
ATOM   2520  O   ALA B  70       5.964  28.807   2.561  1.00  6.94           O  
ATOM   2521  CB  ALA B  70       7.538  25.971   1.935  1.00  7.92           C  
ATOM   2522  N   GLU B  71       6.250  27.507   4.324  1.00  6.54           N  
ATOM   2523  CA  GLU B  71       6.210  28.633   5.252  1.00  7.20           C  
ATOM   2524  C   GLU B  71       7.587  29.151   5.643  1.00  7.43           C  
ATOM   2525  O   GLU B  71       7.701  30.120   6.393  1.00  7.23           O  
ATOM   2526  CB  GLU B  71       5.449  28.233   6.513  1.00  7.40           C  
ATOM   2527  CG  GLU B  71       3.974  27.978   6.278  1.00  7.81           C  
ATOM   2528  CD  GLU B  71       3.255  27.576   7.545  1.00  9.01           C  
ATOM   2529  OE1 GLU B  71       3.754  27.916   8.638  1.00  7.98           O  
ATOM   2530  OE2 GLU B  71       2.187  26.931   7.450  1.00  9.36           O1-
ATOM   2531  N   ASN B  72       8.626  28.498   5.135  1.00  7.31           N  
ATOM   2532  CA  ASN B  72      10.002  28.877   5.431  1.00  6.92           C  
ATOM   2533  C   ASN B  72      10.915  27.962   4.632  1.00  6.89           C  
ATOM   2534  O   ASN B  72      10.455  27.007   4.006  1.00  7.34           O  
ATOM   2535  CB  ASN B  72      10.274  28.713   6.934  1.00  8.15           C  
ATOM   2536  CG  ASN B  72      11.717  29.018   7.312  1.00  7.26           C  
ATOM   2537  ND2 ASN B  72      12.306  28.164   8.148  1.00  8.37           N  
ATOM   2538  OD1 ASN B  72      12.286  30.012   6.873  1.00  8.55           O  
ATOM   2539  N   ALA B  73      12.208  28.266   4.640  1.00  7.23           N  
ATOM   2540  CA  ALA B  73      13.186  27.441   3.943  1.00  8.96           C  
ATOM   2541  C   ALA B  73      14.571  27.774   4.465  1.00  9.01           C  
ATOM   2542  O   ALA B  73      14.806  28.875   4.965  1.00  9.89           O  
ATOM   2543  CB  ALA B  73      13.120  27.676   2.440  1.00 10.25           C  
ATOM   2544  N   TRP B  74      15.478  26.809   4.357  1.00  8.86           N  
ATOM   2545  CA  TRP B  74      16.855  26.977   4.807  1.00  8.06           C  
ATOM   2546  C   TRP B  74      17.733  27.047   3.559  1.00  8.21           C  
ATOM   2547  O   TRP B  74      17.334  26.577   2.495  1.00  9.98           O  
ATOM   2548  CB  TRP B  74      17.252  25.791   5.682  1.00  6.58           C  
ATOM   2549  CG  TRP B  74      18.577  25.944   6.351  1.00  6.87           C  
ATOM   2550  CD1 TRP B  74      19.667  25.148   6.183  1.00  8.70           C  
ATOM   2551  CD2 TRP B  74      18.942  26.929   7.328  1.00  8.66           C  
ATOM   2552  CE2 TRP B  74      20.274  26.661   7.711  1.00  9.40           C  
ATOM   2553  CE3 TRP B  74      18.271  28.009   7.920  1.00  9.63           C  
ATOM   2554  NE1 TRP B  74      20.693  25.570   6.996  1.00  7.86           N  
ATOM   2555  CZ2 TRP B  74      20.953  27.435   8.661  1.00  9.88           C  
ATOM   2556  CZ3 TRP B  74      18.944  28.778   8.864  1.00 11.18           C  
ATOM   2557  CH2 TRP B  74      20.274  28.485   9.225  1.00 11.50           C  
ATOM   2558  N   THR B  75      18.934  27.605   3.683  1.00  9.28           N  
ATOM   2559  CA  THR B  75      19.798  27.758   2.514  1.00 11.19           C  
ATOM   2560  C   THR B  75      21.113  26.987   2.487  1.00 11.61           C  
ATOM   2561  O   THR B  75      21.866  27.080   1.513  1.00 11.83           O  
ATOM   2562  CB  THR B  75      20.147  29.235   2.291  1.00 11.88           C  
ATOM   2563  CG2 THR B  75      18.887  30.085   2.246  1.00 13.78           C  
ATOM   2564  OG1 THR B  75      20.986  29.686   3.359  1.00 13.39           O  
ATOM   2565  N   LYS B  76      21.403  26.240   3.547  1.00 11.56           N  
ATOM   2566  CA  LYS B  76      22.640  25.467   3.593  1.00 11.93           C  
ATOM   2567  C   LYS B  76      22.340  23.981   3.731  1.00 11.98           C  
ATOM   2568  O   LYS B  76      21.584  23.571   4.610  1.00 12.05           O  
ATOM   2569  CB  LYS B  76      23.520  25.908   4.766  0.50 12.92           C  
ATOM   2571  CG  LYS B  76      23.840  27.392   4.817  0.50 13.94           C  
ATOM   2573  CD  LYS B  76      22.997  28.087   5.873  0.50 14.87           C  
ATOM   2575  CE  LYS B  76      23.409  29.538   6.044  0.50 15.86           C  
ATOM   2577  NZ  LYS B  76      22.708  30.181   7.191  0.50 15.33           N1+
ATOM   2579  N   SER B  77      22.930  23.177   2.854  1.00 11.41           N  
ATOM   2580  CA  SER B  77      22.732  21.735   2.898  1.00 11.27           C  
ATOM   2581  C   SER B  77      23.775  21.166   3.839  1.00 11.16           C  
ATOM   2582  O   SER B  77      24.814  21.785   4.074  1.00 11.39           O  
ATOM   2583  CB  SER B  77      22.910  21.105   1.512  1.00 11.83           C  
ATOM   2584  OG  SER B  77      21.871  21.494   0.634  1.00 15.05           O  
ATOM   2585  N   GLY B  78      23.490  19.996   4.393  1.00  9.17           N  
ATOM   2586  CA  GLY B  78      24.451  19.373   5.277  1.00  9.80           C  
ATOM   2587  C   GLY B  78      24.070  19.277   6.737  1.00  9.94           C  
ATOM   2588  O   GLY B  78      22.969  18.842   7.081  1.00  8.82           O  
ATOM   2589  N   ALA B  79      24.995  19.704   7.591  1.00  9.15           N  
ATOM   2590  CA  ALA B  79      24.837  19.640   9.039  1.00  8.85           C  
ATOM   2591  C   ALA B  79      23.901  20.681   9.634  1.00  8.07           C  
ATOM   2592  O   ALA B  79      24.321  21.549  10.397  1.00  9.24           O  
ATOM   2593  CB  ALA B  79      26.208  19.731   9.701  1.00 10.55           C  
ATOM   2594  N   TYR B  80      22.624  20.578   9.287  1.00  7.74           N  
ATOM   2595  CA  TYR B  80      21.627  21.483   9.817  1.00  7.41           C  
ATOM   2596  C   TYR B  80      20.362  20.715  10.154  1.00  6.53           C  
ATOM   2597  O   TYR B  80      19.329  20.858   9.514  1.00  6.86           O  
ATOM   2598  CB  TYR B  80      21.328  22.541   8.755  1.00  7.92           C  
ATOM   2599  CG  TYR B  80      22.578  23.264   8.399  1.00  6.61           C  
ATOM   2600  CD1 TYR B  80      23.324  22.858   7.296  1.00  7.92           C  
ATOM   2601  CD2 TYR B  80      23.025  24.330   9.180  1.00  7.83           C  
ATOM   2602  CE1 TYR B  80      24.507  23.507   6.978  1.00  8.24           C  
ATOM   2603  CE2 TYR B  80      24.209  24.979   8.863  1.00  8.18           C  
ATOM   2604  CZ  TYR B  80      24.949  24.571   7.768  1.00  8.44           C  
ATOM   2605  OH  TYR B  80      26.127  25.214   7.443  1.00  8.95           O  
ATOM   2606  N   THR B  81      20.509  19.891  11.180  1.00  6.53           N  
ATOM   2607  CA  THR B  81      19.430  19.046  11.664  1.00  6.58           C  
ATOM   2608  C   THR B  81      18.140  19.825  11.887  1.00  6.36           C  
ATOM   2609  O   THR B  81      18.139  20.875  12.532  1.00  6.99           O  
ATOM   2610  CB  THR B  81      19.845  18.351  12.974  1.00  7.69           C  
ATOM   2611  CG2 THR B  81      18.693  17.545  13.554  1.00  7.68           C  
ATOM   2612  OG1 THR B  81      20.949  17.477  12.710  1.00  7.40           O  
ATOM   2613  N   GLY B  82      17.052  19.304  11.326  1.00  6.17           N  
ATOM   2614  CA  GLY B  82      15.746  19.922  11.478  1.00  6.33           C  
ATOM   2615  C   GLY B  82      15.301  20.869  10.379  1.00  6.05           C  
ATOM   2616  O   GLY B  82      14.115  21.195  10.290  1.00  7.34           O  
ATOM   2617  N   GLU B  83      16.229  21.296   9.531  1.00  6.75           N  
ATOM   2618  CA  GLU B  83      15.907  22.243   8.466  1.00  6.94           C  
ATOM   2619  C   GLU B  83      15.524  21.634   7.125  1.00  7.46           C  
ATOM   2620  O   GLU B  83      16.003  20.563   6.754  1.00  7.23           O  
ATOM   2621  CB  GLU B  83      17.087  23.191   8.240  1.00  6.00           C  
ATOM   2622  CG  GLU B  83      17.419  24.067   9.434  1.00  7.98           C  
ATOM   2623  CD  GLU B  83      16.255  24.949   9.839  1.00  7.77           C  
ATOM   2624  OE1 GLU B  83      15.806  25.769   9.007  1.00  8.49           O  
ATOM   2625  OE2 GLU B  83      15.782  24.825  10.987  1.00  8.81           O1-
ATOM   2626  N   VAL B  84      14.656  22.337   6.400  1.00  7.25           N  
ATOM   2627  CA  VAL B  84      14.232  21.914   5.072  1.00  8.11           C  
ATOM   2628  C   VAL B  84      14.815  22.944   4.106  1.00  7.33           C  
ATOM   2629  O   VAL B  84      14.509  24.136   4.181  1.00  7.64           O  
ATOM   2630  CB  VAL B  84      12.693  21.866   4.953  1.00  6.36           C  
ATOM   2631  CG1 VAL B  84      12.288  21.514   3.525  1.00  7.35           C  
ATOM   2632  CG2 VAL B  84      12.140  20.815   5.914  1.00  8.32           C  
ATOM   2633  N   HIS B  85      15.670  22.466   3.211  1.00  8.09           N  
ATOM   2634  CA  HIS B  85      16.367  23.301   2.242  1.00  9.40           C  
ATOM   2635  C   HIS B  85      15.499  23.765   1.078  1.00  8.29           C  
ATOM   2636  O   HIS B  85      14.537  23.104   0.698  1.00  8.51           O  
ATOM   2637  CB  HIS B  85      17.573  22.520   1.696  1.00 10.97           C  
ATOM   2638  CG  HIS B  85      18.557  23.360   0.941  1.00 12.20           C  
ATOM   2639  CD2 HIS B  85      18.562  23.788  -0.343  1.00 10.69           C  
ATOM   2640  ND1 HIS B  85      19.705  23.861   1.515  1.00 13.99           N  
ATOM   2641  CE1 HIS B  85      20.375  24.562   0.617  1.00 11.03           C  
ATOM   2642  NE2 HIS B  85      19.702  24.534  -0.519  1.00 15.09           N  
ATOM   2643  N   VAL B  86      15.860  24.919   0.527  1.00  8.49           N  
ATOM   2644  CA  VAL B  86      15.185  25.494  -0.630  1.00  8.20           C  
ATOM   2645  C   VAL B  86      15.116  24.445  -1.745  1.00  7.87           C  
ATOM   2646  O   VAL B  86      14.092  24.285  -2.406  1.00  7.60           O  
ATOM   2647  CB  VAL B  86      15.973  26.736  -1.140  1.00  8.30           C  
ATOM   2648  CG1 VAL B  86      15.654  27.011  -2.604  1.00 10.29           C  
ATOM   2649  CG2 VAL B  86      15.639  27.953  -0.286  1.00 10.17           C  
ATOM   2650  N   GLY B  87      16.219  23.729  -1.942  1.00  7.39           N  
ATOM   2651  CA  GLY B  87      16.283  22.715  -2.978  1.00  8.31           C  
ATOM   2652  C   GLY B  87      15.294  21.584  -2.803  1.00  8.26           C  
ATOM   2653  O   GLY B  87      14.866  20.971  -3.779  1.00  8.39           O  
ATOM   2654  N   MET B  88      14.937  21.292  -1.558  1.00  7.19           N  
ATOM   2655  CA  MET B  88      13.983  20.231  -1.293  1.00  7.48           C  
ATOM   2656  C   MET B  88      12.599  20.687  -1.738  1.00  6.93           C  
ATOM   2657  O   MET B  88      11.809  19.893  -2.238  1.00  8.46           O  
ATOM   2658  CB  MET B  88      13.984  19.886   0.195  1.00  7.00           C  
ATOM   2659  CG  MET B  88      15.337  19.408   0.696  1.00  7.53           C  
ATOM   2660  SD  MET B  88      15.296  19.080   2.454  1.00  7.47           S  
ATOM   2661  CE  MET B  88      16.837  18.180   2.673  1.00  7.32           C  
ATOM   2662  N   LEU B  89      12.306  21.970  -1.555  1.00  6.90           N  
ATOM   2663  CA  LEU B  89      11.013  22.498  -1.974  1.00  7.70           C  
ATOM   2664  C   LEU B  89      10.904  22.389  -3.491  1.00  8.82           C  
ATOM   2665  O   LEU B  89       9.884  21.947  -4.023  1.00  8.73           O  
ATOM   2666  CB  LEU B  89      10.865  23.962  -1.553  1.00  8.56           C  
ATOM   2667  CG  LEU B  89      10.970  24.266  -0.058  1.00  8.26           C  
ATOM   2668  CD1 LEU B  89      10.670  25.744   0.169  1.00  9.39           C  
ATOM   2669  CD2 LEU B  89       9.996  23.394   0.729  1.00  8.97           C  
ATOM   2670  N   VAL B  90      11.964  22.785  -4.185  1.00  8.65           N  
ATOM   2671  CA  VAL B  90      11.984  22.717  -5.642  1.00  9.16           C  
ATOM   2672  C   VAL B  90      11.875  21.260  -6.098  1.00  9.55           C  
ATOM   2673  O   VAL B  90      11.130  20.941  -7.024  1.00  8.94           O  
ATOM   2674  CB  VAL B  90      13.280  23.344  -6.205  1.00  8.71           C  
ATOM   2675  CG1 VAL B  90      13.307  23.208  -7.718  1.00 10.24           C  
ATOM   2676  CG2 VAL B  90      13.360  24.815  -5.805  1.00 11.29           C  
ATOM   2677  N   ASP B  91      12.617  20.380  -5.431  1.00  8.54           N  
ATOM   2678  CA  ASP B  91      12.600  18.955  -5.743  1.00  8.99           C  
ATOM   2679  C   ASP B  91      11.177  18.406  -5.602  1.00  9.27           C  
ATOM   2680  O   ASP B  91      10.748  17.547  -6.378  1.00 10.04           O  
ATOM   2681  CB  ASP B  91      13.563  18.222  -4.797  1.00  8.21           C  
ATOM   2682  CG  ASP B  91      13.602  16.726  -5.033  1.00  8.41           C  
ATOM   2683  OD1 ASP B  91      13.894  16.308  -6.172  1.00 11.09           O  
ATOM   2684  OD2 ASP B  91      13.353  15.968  -4.073  1.00 11.02           O1-
ATOM   2685  N   CYS B  92      10.442  18.918  -4.620  1.00  8.36           N  
ATOM   2686  CA  CYS B  92       9.072  18.477  -4.381  1.00  9.26           C  
ATOM   2687  C   CYS B  92       8.030  19.264  -5.174  1.00  9.69           C  
ATOM   2688  O   CYS B  92       6.833  19.168  -4.905  1.00 10.88           O  
ATOM   2689  CB  CYS B  92       8.760  18.548  -2.885  1.00  9.35           C  
ATOM   2690  SG  CYS B  92       9.641  17.288  -1.926  1.00 10.29           S  
ATOM   2691  N   GLN B  93       8.496  20.043  -6.146  1.00  9.86           N  
ATOM   2692  CA  GLN B  93       7.624  20.837  -7.007  1.00 10.57           C  
ATOM   2693  C   GLN B  93       6.754  21.869  -6.297  1.00 10.56           C  
ATOM   2694  O   GLN B  93       5.622  22.133  -6.706  1.00 10.34           O  
ATOM   2695  CB  GLN B  93       6.755  19.907  -7.859  1.00 13.63           C  
ATOM   2696  CG  GLN B  93       7.579  19.039  -8.803  1.00 16.65           C  
ATOM   2697  CD  GLN B  93       6.729  18.193  -9.727  1.00 20.59           C  
ATOM   2698  NE2 GLN B  93       5.411  18.284  -9.575  1.00 21.89           N  
ATOM   2699  OE1 GLN B  93       7.252  17.464 -10.570  1.00 23.40           O  
ATOM   2700  N   VAL B  94       7.292  22.449  -5.230  1.00  8.63           N  
ATOM   2701  CA  VAL B  94       6.599  23.490  -4.482  1.00  9.07           C  
ATOM   2702  C   VAL B  94       7.029  24.791  -5.161  1.00  9.48           C  
ATOM   2703  O   VAL B  94       8.217  25.107  -5.204  1.00  9.88           O  
ATOM   2704  CB  VAL B  94       7.040  23.486  -3.004  1.00  6.79           C  
ATOM   2705  CG1 VAL B  94       6.367  24.625  -2.253  1.00  8.96           C  
ATOM   2706  CG2 VAL B  94       6.686  22.148  -2.363  1.00  7.91           C  
ATOM   2707  N   PRO B  95       6.071  25.562  -5.701  1.00  8.63           N  
ATOM   2708  CA  PRO B  95       6.424  26.814  -6.380  1.00  9.15           C  
ATOM   2709  C   PRO B  95       6.741  28.033  -5.531  1.00  8.34           C  
ATOM   2710  O   PRO B  95       7.483  28.914  -5.969  1.00  8.96           O  
ATOM   2711  CB  PRO B  95       5.212  27.065  -7.267  1.00  8.69           C  
ATOM   2712  CG  PRO B  95       4.085  26.587  -6.397  1.00  8.71           C  
ATOM   2713  CD  PRO B  95       4.629  25.277  -5.847  1.00  7.53           C  
ATOM   2714  N   TYR B  96       6.179  28.082  -4.329  1.00  7.17           N  
ATOM   2715  CA  TYR B  96       6.346  29.229  -3.446  1.00  7.16           C  
ATOM   2716  C   TYR B  96       6.920  28.952  -2.074  1.00  7.10           C  
ATOM   2717  O   TYR B  96       6.892  27.828  -1.583  1.00  6.82           O  
ATOM   2718  CB  TYR B  96       4.992  29.906  -3.210  1.00  8.14           C  
ATOM   2719  CG  TYR B  96       4.631  31.012  -4.166  1.00  7.10           C  
ATOM   2720  CD1 TYR B  96       3.943  30.746  -5.350  1.00  8.52           C  
ATOM   2721  CD2 TYR B  96       4.967  32.335  -3.877  1.00  8.09           C  
ATOM   2722  CE1 TYR B  96       3.595  31.779  -6.225  1.00  8.18           C  
ATOM   2723  CE2 TYR B  96       4.628  33.367  -4.739  1.00  8.21           C  
ATOM   2724  CZ  TYR B  96       3.942  33.083  -5.911  1.00  9.48           C  
ATOM   2725  OH  TYR B  96       3.607  34.110  -6.763  1.00 11.46           O  
ATOM   2726  N   VAL B  97       7.413  30.021  -1.456  1.00  7.94           N  
ATOM   2727  CA  VAL B  97       7.927  29.972  -0.097  1.00  6.90           C  
ATOM   2728  C   VAL B  97       7.719  31.338   0.557  1.00  6.83           C  
ATOM   2729  O   VAL B  97       7.909  32.382  -0.075  1.00  7.18           O  
ATOM   2730  CB  VAL B  97       9.433  29.577  -0.041  1.00  7.43           C  
ATOM   2731  CG1 VAL B  97      10.290  30.615  -0.743  1.00  8.47           C  
ATOM   2732  CG2 VAL B  97       9.866  29.413   1.411  1.00  7.62           C  
ATOM   2733  N   ILE B  98       7.271  31.319   1.809  1.00  6.70           N  
ATOM   2734  CA  ILE B  98       7.063  32.537   2.580  1.00  7.09           C  
ATOM   2735  C   ILE B  98       8.358  32.712   3.362  1.00  6.63           C  
ATOM   2736  O   ILE B  98       8.803  31.784   4.036  1.00  7.94           O  
ATOM   2737  CB  ILE B  98       5.878  32.380   3.568  1.00  6.29           C  
ATOM   2738  CG1 ILE B  98       4.573  32.221   2.786  1.00  6.89           C  
ATOM   2739  CG2 ILE B  98       5.802  33.587   4.495  1.00  7.57           C  
ATOM   2740  CD1 ILE B  98       3.415  31.718   3.622  1.00  8.68           C  
ATOM   2741  N   LEU B  99       8.966  33.890   3.270  1.00  6.04           N  
ATOM   2742  CA  LEU B  99      10.223  34.137   3.970  1.00  6.89           C  
ATOM   2743  C   LEU B  99      10.216  35.423   4.780  1.00  7.42           C  
ATOM   2744  O   LEU B  99       9.615  36.421   4.380  1.00  8.52           O  
ATOM   2745  CB  LEU B  99      11.382  34.179   2.965  1.00  6.67           C  
ATOM   2746  CG  LEU B  99      11.680  32.877   2.215  1.00  5.79           C  
ATOM   2747  CD1 LEU B  99      12.730  33.137   1.141  1.00  6.70           C  
ATOM   2748  CD2 LEU B  99      12.160  31.805   3.192  1.00  7.19           C  
ATOM   2749  N   GLY B 100      10.886  35.391   5.928  1.00  6.96           N  
ATOM   2750  CA  GLY B 100      10.967  36.575   6.761  1.00  6.62           C  
ATOM   2751  C   GLY B 100       9.706  36.943   7.519  1.00  7.33           C  
ATOM   2752  O   GLY B 100       9.542  38.094   7.926  1.00  8.61           O  
ATOM   2753  N   HIS B 101       8.812  35.982   7.715  1.00  7.17           N  
ATOM   2754  CA  HIS B 101       7.588  36.257   8.452  1.00  8.15           C  
ATOM   2755  C   HIS B 101       7.980  36.791   9.828  1.00  9.68           C  
ATOM   2756  O   HIS B 101       8.982  36.361  10.403  1.00  9.48           O  
ATOM   2757  CB  HIS B 101       6.757  34.980   8.590  1.00  7.39           C  
ATOM   2758  CG  HIS B 101       5.381  35.219   9.123  1.00  8.75           C  
ATOM   2759  CD2 HIS B 101       4.197  35.369   8.487  1.00  9.24           C  
ATOM   2760  ND1 HIS B 101       5.120  35.391  10.467  1.00  8.15           N  
ATOM   2761  CE1 HIS B 101       3.833  35.636  10.633  1.00  9.60           C  
ATOM   2762  NE2 HIS B 101       3.250  35.630   9.447  1.00  8.40           N  
ATOM   2763  N   SER B 102       7.197  37.728  10.350  1.00  9.42           N  
ATOM   2764  CA  SER B 102       7.495  38.331  11.646  1.00 10.04           C  
ATOM   2765  C   SER B 102       7.703  37.314  12.763  1.00  9.23           C  
ATOM   2766  O   SER B 102       8.489  37.551  13.682  1.00  9.71           O  
ATOM   2767  CB  SER B 102       6.393  39.322  12.041  1.00  9.87           C  
ATOM   2768  OG  SER B 102       5.158  38.668  12.252  1.00 11.99           O  
ATOM   2769  N   GLU B 103       7.002  36.187  12.696  1.00  7.79           N  
ATOM   2770  CA  GLU B 103       7.153  35.161  13.721  1.00  8.82           C  
ATOM   2771  C   GLU B 103       8.549  34.550  13.680  1.00  9.59           C  
ATOM   2772  O   GLU B 103       9.103  34.175  14.714  1.00 10.98           O  
ATOM   2773  CB  GLU B 103       6.074  34.087  13.546  1.00  9.16           C  
ATOM   2774  CG  GLU B 103       4.732  34.523  14.115  1.00  9.91           C  
ATOM   2775  CD  GLU B 103       3.537  33.939  13.388  1.00  9.70           C  
ATOM   2776  OE1 GLU B 103       3.664  32.862  12.766  1.00  9.08           O  
ATOM   2777  OE2 GLU B 103       2.455  34.566  13.453  1.00 10.29           O1-
ATOM   2778  N   ARG B 104       9.131  34.459  12.489  1.00  9.58           N  
ATOM   2779  CA  ARG B 104      10.471  33.901  12.379  1.00  9.94           C  
ATOM   2780  C   ARG B 104      11.526  34.958  12.685  1.00 10.78           C  
ATOM   2781  O   ARG B 104      12.577  34.649  13.251  1.00 10.25           O  
ATOM   2782  CB  ARG B 104      10.688  33.307  10.988  1.00  8.43           C  
ATOM   2783  CG  ARG B 104       9.739  32.156  10.685  1.00  8.73           C  
ATOM   2784  CD  ARG B 104      10.397  31.128   9.787  1.00  8.98           C  
ATOM   2785  NE  ARG B 104      11.518  30.481  10.466  1.00  8.32           N  
ATOM   2786  CZ  ARG B 104      11.400  29.478  11.333  1.00  8.33           C  
ATOM   2787  NH1 ARG B 104      10.206  28.983  11.638  1.00  7.56           N1+
ATOM   2788  NH2 ARG B 104      12.485  28.978  11.906  1.00  9.14           N  
ATOM   2789  N   ARG B 105      11.251  36.205  12.315  1.00 11.12           N  
ATOM   2790  CA  ARG B 105      12.190  37.284  12.595  1.00 11.14           C  
ATOM   2791  C   ARG B 105      12.285  37.492  14.105  1.00 13.03           C  
ATOM   2792  O   ARG B 105      13.366  37.743  14.643  1.00 14.98           O  
ATOM   2793  CB  ARG B 105      11.732  38.593  11.941  1.00 10.47           C  
ATOM   2794  CG  ARG B 105      11.925  38.669  10.432  1.00  8.61           C  
ATOM   2795  CD  ARG B 105      11.373  39.990   9.924  1.00  7.90           C  
ATOM   2796  NE  ARG B 105      11.459  40.155   8.474  1.00  8.93           N  
ATOM   2797  CZ  ARG B 105      12.483  40.708   7.830  1.00  8.85           C  
ATOM   2798  NH1 ARG B 105      13.541  41.153   8.499  1.00 10.31           N1+
ATOM   2799  NH2 ARG B 105      12.430  40.856   6.514  1.00  9.39           N  
ATOM   2800  N   GLN B 106      11.152  37.377  14.790  1.00 12.26           N  
ATOM   2801  CA  GLN B 106      11.128  37.590  16.232  1.00 14.27           C  
ATOM   2802  C   GLN B 106      11.449  36.360  17.074  1.00 14.67           C  
ATOM   2803  O   GLN B 106      12.396  36.373  17.859  1.00 16.91           O  
ATOM   2804  CB  GLN B 106       9.772  38.170  16.647  1.00 17.15           C  
ATOM   2805  CG  GLN B 106       9.485  39.532  16.021  1.00 22.35           C  
ATOM   2806  CD  GLN B 106       8.217  40.170  16.552  1.00 25.17           C  
ATOM   2807  NE2 GLN B 106       8.355  41.347  17.153  1.00 28.32           N  
ATOM   2808  OE1 GLN B 106       7.126  39.615  16.423  1.00 29.22           O  
ATOM   2809  N   ILE B 107      10.675  35.295  16.902  1.00 13.97           N  
ATOM   2810  CA  ILE B 107      10.877  34.074  17.676  1.00 14.22           C  
ATOM   2811  C   ILE B 107      12.162  33.328  17.331  1.00 14.55           C  
ATOM   2812  O   ILE B 107      12.847  32.816  18.220  1.00 15.05           O  
ATOM   2813  CB  ILE B 107       9.675  33.117  17.501  1.00 15.35           C  
ATOM   2814  CG1 ILE B 107       8.385  33.832  17.910  1.00 15.45           C  
ATOM   2815  CG2 ILE B 107       9.876  31.861  18.343  1.00 16.14           C  
ATOM   2816  CD1 ILE B 107       7.121  33.032  17.655  1.00 17.50           C  
ATOM   2817  N   PHE B 108      12.500  33.268  16.048  1.00 13.16           N  
ATOM   2818  CA  PHE B 108      13.700  32.554  15.647  1.00 14.83           C  
ATOM   2819  C   PHE B 108      14.852  33.456  15.221  1.00 15.53           C  
ATOM   2820  O   PHE B 108      15.802  33.020  14.572  1.00 16.50           O  
ATOM   2821  CB  PHE B 108      13.339  31.527  14.572  1.00 16.62           C  
ATOM   2822  CG  PHE B 108      12.298  30.543  15.031  1.00 17.65           C  
ATOM   2823  CD1 PHE B 108      10.945  30.795  14.831  1.00 18.15           C  
ATOM   2824  CD2 PHE B 108      12.667  29.405  15.745  1.00 19.08           C  
ATOM   2825  CE1 PHE B 108       9.973  29.934  15.339  1.00 19.00           C  
ATOM   2826  CE2 PHE B 108      11.702  28.537  16.259  1.00 19.16           C  
ATOM   2827  CZ  PHE B 108      10.354  28.803  16.056  1.00 19.61           C  
ATOM   2828  N   HIS B 109      14.749  34.721  15.612  1.00 16.69           N  
ATOM   2829  CA  HIS B 109      15.770  35.732  15.363  1.00 17.73           C  
ATOM   2830  C   HIS B 109      16.361  35.826  13.960  1.00 17.52           C  
ATOM   2831  O   HIS B 109      17.576  35.961  13.807  1.00 20.08           O  
ATOM   2832  CB  HIS B 109      16.905  35.544  16.372  1.00 21.22           C  
ATOM   2833  CG  HIS B 109      16.433  35.425  17.788  1.00 24.87           C  
ATOM   2834  CD2 HIS B 109      16.452  34.378  18.648  1.00 27.14           C  
ATOM   2835  ND1 HIS B 109      15.825  36.462  18.460  1.00 27.91           N  
ATOM   2836  CE1 HIS B 109      15.487  36.061  19.673  1.00 27.33           C  
ATOM   2837  NE2 HIS B 109      15.857  34.801  19.812  1.00 28.55           N  
ATOM   2838  N   GLU B 110      15.519  35.760  12.935  1.00 13.49           N  
ATOM   2839  CA  GLU B 110      16.022  35.887  11.573  1.00 12.49           C  
ATOM   2840  C   GLU B 110      16.224  37.376  11.307  1.00 11.85           C  
ATOM   2841  O   GLU B 110      15.281  38.160  11.396  1.00 13.15           O  
ATOM   2842  CB  GLU B 110      15.030  35.294  10.568  1.00 11.19           C  
ATOM   2843  CG  GLU B 110      14.780  33.811  10.782  1.00 10.28           C  
ATOM   2844  CD  GLU B 110      14.023  33.166   9.640  1.00 10.66           C  
ATOM   2845  OE1 GLU B 110      13.534  33.898   8.756  1.00 11.62           O  
ATOM   2846  OE2 GLU B 110      13.918  31.921   9.631  1.00 10.89           O1-
ATOM   2847  N   SER B 111      17.458  37.757  10.994  1.00 11.08           N  
ATOM   2848  CA  SER B 111      17.795  39.157  10.740  1.00 10.04           C  
ATOM   2849  C   SER B 111      17.464  39.584   9.315  1.00  9.83           C  
ATOM   2850  O   SER B 111      17.126  38.751   8.472  1.00 10.57           O  
ATOM   2851  CB  SER B 111      19.285  39.389  10.984  1.00 11.74           C  
ATOM   2852  OG  SER B 111      20.054  38.786   9.958  1.00 13.39           O  
ATOM   2853  N   ASN B 112      17.572  40.884   9.048  1.00 10.51           N  
ATOM   2854  CA  ASN B 112      17.292  41.406   7.712  1.00  9.85           C  
ATOM   2855  C   ASN B 112      18.188  40.728   6.690  1.00 10.29           C  
ATOM   2856  O   ASN B 112      17.738  40.347   5.610  1.00 11.10           O  
ATOM   2857  CB  ASN B 112      17.533  42.920   7.642  1.00 10.38           C  
ATOM   2858  CG  ASN B 112      16.507  43.721   8.418  1.00 10.87           C  
ATOM   2859  ND2 ASN B 112      16.825  44.988   8.681  1.00 12.19           N  
ATOM   2860  OD1 ASN B 112      15.435  43.222   8.761  1.00 13.30           O  
ATOM   2861  N   GLU B 113      19.460  40.579   7.043  1.00 10.20           N  
ATOM   2862  CA  GLU B 113      20.437  39.962   6.156  1.00 11.70           C  
ATOM   2863  C   GLU B 113      20.210  38.464   5.984  1.00  9.74           C  
ATOM   2864  O   GLU B 113      20.415  37.926   4.897  1.00 10.20           O  
ATOM   2865  CB  GLU B 113      21.854  40.222   6.674  1.00 13.78           C  
ATOM   2866  CG  GLU B 113      22.289  41.686   6.659  1.00 16.94           C  
ATOM   2867  CD  GLU B 113      21.450  42.576   7.559  1.00 16.90           C  
ATOM   2868  OE1 GLU B 113      21.139  42.161   8.697  1.00 17.64           O  
ATOM   2869  OE2 GLU B 113      21.112  43.701   7.133  1.00 20.05           O1-
ATOM   2870  N   GLN B 114      19.794  37.789   7.052  1.00 10.33           N  
ATOM   2871  CA  GLN B 114      19.534  36.357   6.975  1.00 10.33           C  
ATOM   2872  C   GLN B 114      18.294  36.108   6.122  1.00  9.40           C  
ATOM   2873  O   GLN B 114      18.235  35.135   5.372  1.00 10.88           O  
ATOM   2874  CB  GLN B 114      19.354  35.768   8.376  1.00 11.60           C  
ATOM   2875  CG  GLN B 114      20.631  35.832   9.211  1.00 14.69           C  
ATOM   2876  CD  GLN B 114      20.449  35.318  10.626  1.00 17.00           C  
ATOM   2877  NE2 GLN B 114      21.363  34.459  11.063  1.00 18.77           N  
ATOM   2878  OE1 GLN B 114      19.507  35.696  11.322  1.00 17.90           O  
ATOM   2879  N   VAL B 115      17.306  36.991   6.230  1.00  8.38           N  
ATOM   2880  CA  VAL B 115      16.094  36.852   5.431  1.00  8.74           C  
ATOM   2881  C   VAL B 115      16.464  37.098   3.968  1.00  8.45           C  
ATOM   2882  O   VAL B 115      16.018  36.381   3.075  1.00  8.93           O  
ATOM   2883  CB  VAL B 115      15.005  37.864   5.868  1.00  7.37           C  
ATOM   2884  CG1 VAL B 115      13.878  37.908   4.837  1.00  8.37           C  
ATOM   2885  CG2 VAL B 115      14.444  37.465   7.226  1.00  9.75           C  
ATOM   2886  N   ALA B 116      17.294  38.110   3.729  1.00  9.43           N  
ATOM   2887  CA  ALA B 116      17.723  38.437   2.375  1.00  9.34           C  
ATOM   2888  C   ALA B 116      18.459  37.267   1.723  1.00  9.07           C  
ATOM   2889  O   ALA B 116      18.294  37.006   0.530  1.00  9.06           O  
ATOM   2890  CB  ALA B 116      18.616  39.678   2.393  1.00  9.60           C  
ATOM   2891  N   GLU B 117      19.280  36.571   2.507  1.00  9.75           N  
ATOM   2892  CA  GLU B 117      20.020  35.422   1.997  1.00 11.06           C  
ATOM   2893  C   GLU B 117      19.032  34.329   1.594  1.00  9.65           C  
ATOM   2894  O   GLU B 117      19.197  33.681   0.558  1.00  9.96           O  
ATOM   2895  CB  GLU B 117      20.987  34.908   3.069  1.00 11.74           C  
ATOM   2896  CG  GLU B 117      21.779  33.656   2.696  1.00 15.41           C  
ATOM   2897  CD  GLU B 117      22.733  33.867   1.531  1.00 18.04           C  
ATOM   2898  OE1 GLU B 117      23.082  35.030   1.237  1.00 20.36           O  
ATOM   2899  OE2 GLU B 117      23.152  32.862   0.920  1.00 18.88           O1-
ATOM   2900  N   LYS B 118      17.999  34.127   2.409  1.00  7.99           N  
ATOM   2901  CA  LYS B 118      16.994  33.121   2.086  1.00  7.88           C  
ATOM   2902  C   LYS B 118      16.268  33.493   0.793  1.00  7.35           C  
ATOM   2903  O   LYS B 118      16.039  32.642  -0.068  1.00  8.58           O  
ATOM   2904  CB  LYS B 118      15.991  32.977   3.233  1.00  8.50           C  
ATOM   2905  CG  LYS B 118      16.579  32.313   4.474  1.00  8.93           C  
ATOM   2906  CD  LYS B 118      15.508  32.008   5.510  1.00  9.61           C  
ATOM   2907  CE  LYS B 118      16.072  31.142   6.634  1.00  8.61           C  
ATOM   2908  NZ  LYS B 118      14.990  30.567   7.486  1.00  9.29           N1+
ATOM   2909  N   VAL B 119      15.915  34.767   0.649  1.00  8.33           N  
ATOM   2910  CA  VAL B 119      15.227  35.220  -0.553  1.00  8.15           C  
ATOM   2911  C   VAL B 119      16.107  34.996  -1.780  1.00  7.85           C  
ATOM   2912  O   VAL B 119      15.645  34.492  -2.802  1.00  7.63           O  
ATOM   2913  CB  VAL B 119      14.853  36.717  -0.453  1.00  7.96           C  
ATOM   2914  CG1 VAL B 119      14.278  37.207  -1.782  1.00  8.73           C  
ATOM   2915  CG2 VAL B 119      13.835  36.919   0.665  1.00  8.98           C  
ATOM   2916  N   LYS B 120      17.376  35.375  -1.665  1.00  7.50           N  
ATOM   2917  CA  LYS B 120      18.342  35.217  -2.751  1.00  9.04           C  
ATOM   2918  C   LYS B 120      18.464  33.761  -3.200  1.00  8.50           C  
ATOM   2919  O   LYS B 120      18.338  33.453  -4.386  1.00  8.41           O  
ATOM   2920  CB  LYS B 120      19.711  35.732  -2.294  1.00 10.82           C  
ATOM   2921  CG  LYS B 120      20.860  35.418  -3.239  1.00 14.67           C  
ATOM   2922  CD  LYS B 120      22.188  35.849  -2.629  1.00 18.98           C  
ATOM   2923  CE  LYS B 120      23.360  35.450  -3.510  1.00 21.67           C  
ATOM   2924  NZ  LYS B 120      23.308  36.104  -4.845  1.00 26.49           N1+
ATOM   2925  N   VAL B 121      18.720  32.867  -2.249  1.00  9.13           N  
ATOM   2926  CA  VAL B 121      18.869  31.453  -2.561  1.00  9.63           C  
ATOM   2927  C   VAL B 121      17.574  30.862  -3.121  1.00  8.89           C  
ATOM   2928  O   VAL B 121      17.601  30.072  -4.063  1.00  9.16           O  
ATOM   2929  CB  VAL B 121      19.323  30.663  -1.307  1.00  8.56           C  
ATOM   2930  CG1 VAL B 121      19.400  29.175  -1.614  1.00 10.17           C  
ATOM   2931  CG2 VAL B 121      20.691  31.169  -0.850  1.00  9.97           C  
ATOM   2932  N   ALA B 122      16.440  31.260  -2.555  1.00  7.50           N  
ATOM   2933  CA  ALA B 122      15.156  30.755  -3.020  1.00  7.97           C  
ATOM   2934  C   ALA B 122      14.898  31.140  -4.474  1.00  8.16           C  
ATOM   2935  O   ALA B 122      14.520  30.297  -5.287  1.00  8.23           O  
ATOM   2936  CB  ALA B 122      14.029  31.281  -2.127  1.00  7.35           C  
ATOM   2937  N   ILE B 123      15.113  32.410  -4.803  1.00  9.20           N  
ATOM   2938  CA  ILE B 123      14.878  32.876  -6.161  1.00 11.64           C  
ATOM   2939  C   ILE B 123      15.860  32.282  -7.165  1.00 12.30           C  
ATOM   2940  O   ILE B 123      15.484  31.968  -8.292  1.00 13.38           O  
ATOM   2941  CB  ILE B 123      14.921  34.415  -6.224  1.00 12.39           C  
ATOM   2942  CG1 ILE B 123      13.770  34.983  -5.389  1.00 14.42           C  
ATOM   2943  CG2 ILE B 123      14.806  34.891  -7.670  1.00 13.41           C  
ATOM   2944  CD1 ILE B 123      13.783  36.480  -5.258  1.00 15.85           C  
ATOM   2945  N   ASP B 124      17.110  32.120  -6.746  1.00 12.84           N  
ATOM   2946  CA  ASP B 124      18.129  31.553  -7.608  1.00 13.68           C  
ATOM   2947  C   ASP B 124      17.780  30.117  -7.973  1.00 12.86           C  
ATOM   2948  O   ASP B 124      18.133  29.614  -9.031  1.00 13.47           O  
ATOM   2949  CB  ASP B 124      19.463  31.592  -6.861  1.00 16.28           C  
ATOM   2950  CG  ASP B 124      20.653  31.358  -7.851  0.30 18.07           C  
ATOM   2952  OD1 ASP B 124      20.709  30.277  -8.471  0.30 21.17           O  
ATOM   2954  OD2 ASP B 124      21.511  32.256  -7.975  0.30 20.97           O1-
ATOM   2956  N   ALA B 125      17.064  29.450  -7.072  1.00 10.82           N  
ATOM   2957  CA  ALA B 125      16.645  28.068  -7.279  1.00 11.40           C  
ATOM   2958  C   ALA B 125      15.342  27.968  -8.072  1.00 10.68           C  
ATOM   2959  O   ALA B 125      14.900  26.870  -8.413  1.00 12.95           O  
ATOM   2960  CB  ALA B 125      16.495  27.363  -5.935  1.00 10.53           C  
ATOM   2961  N   GLY B 126      14.724  29.110  -8.355  1.00 10.29           N  
ATOM   2962  CA  GLY B 126      13.494  29.100  -9.128  1.00 10.39           C  
ATOM   2963  C   GLY B 126      12.201  29.286  -8.356  1.00 10.73           C  
ATOM   2964  O   GLY B 126      11.124  29.319  -8.952  1.00 11.44           O  
ATOM   2965  N   LEU B 127      12.293  29.398  -7.038  1.00  8.87           N  
ATOM   2966  CA  LEU B 127      11.104  29.590  -6.223  1.00  8.47           C  
ATOM   2967  C   LEU B 127      10.570  31.006  -6.328  1.00  8.91           C  
ATOM   2968  O   LEU B 127      11.319  31.953  -6.584  1.00  9.91           O  
ATOM   2969  CB  LEU B 127      11.408  29.312  -4.748  1.00  8.48           C  
ATOM   2970  CG  LEU B 127      11.759  27.879  -4.354  1.00  8.83           C  
ATOM   2971  CD1 LEU B 127      12.109  27.817  -2.872  1.00  9.03           C  
ATOM   2972  CD2 LEU B 127      10.581  26.974  -4.655  1.00  9.87           C  
ATOM   2973  N   LYS B 128       9.261  31.135  -6.156  1.00  8.74           N  
ATOM   2974  CA  LYS B 128       8.677  32.419  -6.085  1.00  9.16           C  
ATOM   2975  C   LYS B 128       8.552  32.682  -4.628  1.00  7.76           C  
ATOM   2976  O   LYS B 128       8.409  31.776  -3.818  1.00  8.06           O  
ATOM   2977  CB  LYS B 128       7.291  32.346  -6.728  1.00 10.64           C  
ATOM   2978  CG  LYS B 128       7.362  32.151  -8.244  1.00 12.99           C  
ATOM   2979  CD  LYS B 128       5.989  32.259  -8.909  1.00 14.42           C  
ATOM   2980  CE  LYS B 128       6.020  31.862 -10.388  1.00 19.50           C  
ATOM   2981  NZ  LYS B 128       6.385  30.452 -10.511  1.00 21.59           N1+
ATOM   2982  N   VAL B 129       8.664  33.939  -4.227  1.00  7.64           N  
ATOM   2983  CA  VAL B 129       8.708  34.267  -2.815  1.00  8.39           C  
ATOM   2984  C   VAL B 129       7.748  35.332  -2.311  1.00  8.27           C  
ATOM   2985  O   VAL B 129       7.497  36.329  -2.984  1.00  9.38           O  
ATOM   2986  CB  VAL B 129      10.144  34.737  -2.443  1.00  9.11           C  
ATOM   2987  CG1 VAL B 129      10.209  35.177  -0.987  1.00 11.17           C  
ATOM   2988  CG2 VAL B 129      11.145  33.628  -2.717  1.00  8.14           C  
ATOM   2989  N   ILE B 130       7.206  35.096  -1.121  1.00  7.19           N  
ATOM   2990  CA  ILE B 130       6.444  36.085  -0.463  1.00  7.66           C  
ATOM   2991  C   ILE B 130       7.328  36.539   0.633  1.00  7.39           C  
ATOM   2992  O   ILE B 130       7.562  35.837   1.608  1.00  7.05           O  
ATOM   2993  CB  ILE B 130       5.199  35.429   0.134  1.00  7.61           C  
ATOM   2994  CG1 ILE B 130       4.222  35.027  -0.971  1.00  8.42           C  
ATOM   2995  CG2 ILE B 130       4.480  36.429   1.058  1.00 10.22           C  
ATOM   2996  CD1 ILE B 130       2.980  34.325  -0.419  1.00  9.04           C  
ATOM   2997  N   ALA B 131       7.925  37.711   0.431  1.00  7.57           N  
ATOM   2998  CA  ALA B 131       8.891  38.266   1.375  1.00  7.60           C  
ATOM   2999  C   ALA B 131       8.179  39.193   2.345  1.00  7.70           C  
ATOM   3000  O   ALA B 131       7.598  40.200   1.942  1.00  8.23           O  
ATOM   3001  CB  ALA B 131       9.977  39.024   0.619  1.00  8.59           C  
ATOM   3002  N   CYS B 132       8.243  38.854   3.627  1.00  7.68           N  
ATOM   3003  CA  CYS B 132       7.571  39.633   4.659  1.00  8.47           C  
ATOM   3004  C   CYS B 132       8.447  40.707   5.281  1.00  9.06           C  
ATOM   3005  O   CYS B 132       9.611  40.467   5.600  1.00  9.01           O  
ATOM   3006  CB  CYS B 132       7.057  38.695   5.753  1.00  7.35           C  
ATOM   3007  SG  CYS B 132       5.951  37.399   5.137  1.00  8.30           S  
ATOM   3008  N   ILE B 133       7.866  41.891   5.453  1.00  8.04           N  
ATOM   3009  CA  ILE B 133       8.553  43.033   6.049  1.00  8.17           C  
ATOM   3010  C   ILE B 133       7.566  43.746   6.970  1.00  8.85           C  
ATOM   3011  O   ILE B 133       6.357  43.528   6.875  1.00 10.90           O  
ATOM   3012  CB  ILE B 133       9.045  44.027   4.966  1.00  7.53           C  
ATOM   3013  CG1 ILE B 133       7.857  44.539   4.148  1.00 10.85           C  
ATOM   3014  CG2 ILE B 133      10.071  43.348   4.058  1.00  8.78           C  
ATOM   3015  CD1 ILE B 133       8.237  45.520   3.055  1.00 10.35           C  
ATOM   3016  N   GLY B 134       8.075  44.592   7.861  1.00  8.66           N  
ATOM   3017  CA  GLY B 134       7.194  45.311   8.770  1.00  9.85           C  
ATOM   3018  C   GLY B 134       7.889  45.760  10.040  1.00  9.73           C  
ATOM   3019  O   GLY B 134       8.842  45.123  10.487  1.00 10.24           O  
ATOM   3020  N   GLU B 135       7.404  46.850  10.632  1.00 10.65           N  
ATOM   3021  CA  GLU B 135       8.010  47.386  11.847  1.00 11.39           C  
ATOM   3022  C   GLU B 135       7.251  47.011  13.115  1.00 11.89           C  
ATOM   3023  O   GLU B 135       6.043  46.768  13.092  1.00 11.60           O  
ATOM   3024  CB  GLU B 135       8.126  48.913  11.762  1.00 12.07           C  
ATOM   3025  CG  GLU B 135       6.894  49.676  12.246  1.00 14.60           C  
ATOM   3026  CD  GLU B 135       5.806  49.797  11.197  1.00 14.52           C  
ATOM   3027  OE1 GLU B 135       5.617  48.851  10.402  1.00 14.49           O  
ATOM   3028  OE2 GLU B 135       5.125  50.843  11.179  1.00 14.77           O1-
ATOM   3029  N   THR B 136       7.979  46.987  14.227  1.00 12.01           N  
ATOM   3030  CA  THR B 136       7.413  46.640  15.522  1.00 13.47           C  
ATOM   3031  C   THR B 136       6.738  47.836  16.178  1.00 12.62           C  
ATOM   3032  O   THR B 136       6.761  48.947  15.650  1.00 14.13           O  
ATOM   3033  CB  THR B 136       8.502  46.153  16.479  1.00 13.90           C  
ATOM   3034  CG2 THR B 136       9.260  44.984  15.873  1.00 15.39           C  
ATOM   3035  OG1 THR B 136       9.415  47.228  16.736  1.00 15.18           O  
ATOM   3036  N   GLU B 137       6.146  47.591  17.342  1.00 14.71           N  
ATOM   3037  CA  GLU B 137       5.475  48.636  18.103  1.00 15.61           C  
ATOM   3038  C   GLU B 137       6.495  49.685  18.539  1.00 15.48           C  
ATOM   3039  O   GLU B 137       6.264  50.885  18.402  1.00 15.32           O  
ATOM   3040  CB  GLU B 137       4.802  48.032  19.336  1.00 17.76           C  
ATOM   3041  CG  GLU B 137       3.967  49.014  20.136  1.00 21.89           C  
ATOM   3042  CD  GLU B 137       3.498  48.433  21.454  1.00 23.60           C  
ATOM   3043  OE1 GLU B 137       2.580  49.014  22.068  1.00 25.94           O  
ATOM   3044  OE2 GLU B 137       4.055  47.399  21.882  1.00 27.07           O1-
ATOM   3045  N   ALA B 138       7.628  49.221  19.057  1.00 16.31           N  
ATOM   3046  CA  ALA B 138       8.682  50.118  19.514  1.00 16.48           C  
ATOM   3047  C   ALA B 138       9.219  50.972  18.370  1.00 16.97           C  
ATOM   3048  O   ALA B 138       9.469  52.167  18.537  1.00 16.40           O  
ATOM   3049  CB  ALA B 138       9.813  49.314  20.137  1.00 16.90           C  
ATOM   3050  N   GLN B 139       9.396  50.358  17.205  1.00 16.78           N  
ATOM   3051  CA  GLN B 139       9.912  51.078  16.051  1.00 16.34           C  
ATOM   3052  C   GLN B 139       8.948  52.152  15.547  1.00 16.25           C  
ATOM   3053  O   GLN B 139       9.376  53.240  15.163  1.00 17.57           O  
ATOM   3054  CB  GLN B 139      10.263  50.088  14.937  1.00 15.19           C  
ATOM   3055  CG  GLN B 139      11.360  49.111  15.358  1.00 14.90           C  
ATOM   3056  CD  GLN B 139      11.650  48.048  14.318  1.00 15.87           C  
ATOM   3057  NE2 GLN B 139      12.933  47.790  14.074  1.00 16.34           N  
ATOM   3058  OE1 GLN B 139      10.733  47.453  13.752  1.00 14.87           O  
ATOM   3059  N   ARG B 140       7.652  51.853  15.547  1.00 17.14           N  
ATOM   3060  CA  ARG B 140       6.665  52.828  15.095  1.00 17.86           C  
ATOM   3061  C   ARG B 140       6.577  53.979  16.091  1.00 17.69           C  
ATOM   3062  O   ARG B 140       6.461  55.141  15.702  1.00 18.55           O  
ATOM   3063  CB  ARG B 140       5.289  52.177  14.934  0.50 18.51           C  
ATOM   3065  CG  ARG B 140       4.168  53.175  14.656  0.50 19.35           C  
ATOM   3067  CD  ARG B 140       2.876  52.474  14.275  0.50 20.27           C  
ATOM   3069  NE  ARG B 140       2.903  51.976  12.902  0.50 19.75           N  
ATOM   3071  CZ  ARG B 140       2.741  52.738  11.825  0.50 20.24           C  
ATOM   3073  NH1 ARG B 140       2.782  52.198  10.614  0.50 16.69           N1+
ATOM   3075  NH2 ARG B 140       2.528  54.040  11.957  0.50 21.64           N  
ATOM   3077  N   ILE B 141       6.634  53.651  17.378  1.00 17.02           N  
ATOM   3078  CA  ILE B 141       6.569  54.672  18.421  1.00 17.76           C  
ATOM   3079  C   ILE B 141       7.755  55.617  18.261  1.00 18.37           C  
ATOM   3080  O   ILE B 141       7.646  56.818  18.516  1.00 18.66           O  
ATOM   3081  CB  ILE B 141       6.601  54.038  19.832  1.00 17.86           C  
ATOM   3082  CG1 ILE B 141       5.293  53.287  20.091  1.00 19.28           C  
ATOM   3083  CG2 ILE B 141       6.817  55.117  20.889  1.00 20.19           C  
ATOM   3084  CD1 ILE B 141       5.268  52.521  21.393  1.00 18.38           C  
ATOM   3085  N   ALA B 142       8.885  55.071  17.822  1.00 18.62           N  
ATOM   3086  CA  ALA B 142      10.091  55.863  17.618  1.00 19.21           C  
ATOM   3087  C   ALA B 142      10.064  56.555  16.256  1.00 19.66           C  
ATOM   3088  O   ALA B 142      11.045  57.181  15.851  1.00 20.24           O  
ATOM   3089  CB  ALA B 142      11.326  54.970  17.728  1.00 19.10           C  
ATOM   3090  N   ASN B 143       8.932  56.444  15.562  1.00 19.51           N  
ATOM   3091  CA  ASN B 143       8.756  57.039  14.238  1.00 20.29           C  
ATOM   3092  C   ASN B 143       9.812  56.548  13.253  1.00 18.74           C  
ATOM   3093  O   ASN B 143      10.349  57.327  12.464  1.00 19.28           O  
ATOM   3094  CB  ASN B 143       8.810  58.569  14.323  1.00 23.15           C  
ATOM   3095  CG  ASN B 143       7.657  59.149  15.115  1.00 26.55           C  
ATOM   3096  ND2 ASN B 143       7.974  60.003  16.082  1.00 29.76           N  
ATOM   3097  OD1 ASN B 143       6.492  58.841  14.857  1.00 27.72           O  
ATOM   3098  N   GLN B 144      10.095  55.251  13.300  1.00 17.98           N  
ATOM   3099  CA  GLN B 144      11.091  54.651  12.423  1.00 17.34           C  
ATOM   3100  C   GLN B 144      10.468  53.699  11.406  1.00 16.89           C  
ATOM   3101  O   GLN B 144      11.160  52.859  10.834  1.00 17.22           O  
ATOM   3102  CB  GLN B 144      12.130  53.903  13.261  0.50 17.82           C  
ATOM   3104  CG  GLN B 144      12.837  54.789  14.272  0.50 19.31           C  
ATOM   3106  CD  GLN B 144      13.704  55.840  13.615  0.50 20.11           C  
ATOM   3108  NE2 GLN B 144      14.214  55.529  12.428  0.50 19.64           N  
ATOM   3110  OE1 GLN B 144      13.926  56.916  14.171  0.50 22.91           O  
ATOM   3112  N   THR B 145       9.165  53.832  11.181  1.00 15.79           N  
ATOM   3113  CA  THR B 145       8.471  52.970  10.225  1.00 15.99           C  
ATOM   3114  C   THR B 145       9.155  52.918   8.861  1.00 16.24           C  
ATOM   3115  O   THR B 145       9.509  51.840   8.381  1.00 15.32           O  
ATOM   3116  CB  THR B 145       7.002  53.408  10.030  1.00 14.91           C  
ATOM   3117  CG2 THR B 145       6.325  52.555   8.957  1.00 15.56           C  
ATOM   3118  OG1 THR B 145       6.296  53.251  11.267  1.00 14.80           O  
ATOM   3119  N   GLU B 146       9.349  54.077   8.238  1.00 16.55           N  
ATOM   3120  CA  GLU B 146       9.983  54.128   6.924  1.00 17.40           C  
ATOM   3121  C   GLU B 146      11.426  53.631   6.947  1.00 16.57           C  
ATOM   3122  O   GLU B 146      11.841  52.875   6.068  1.00 15.73           O  
ATOM   3123  CB  GLU B 146       9.945  55.553   6.362  1.00 19.65           C  
ATOM   3124  CG  GLU B 146       8.550  56.143   6.246  1.00 23.34           C  
ATOM   3125  CD  GLU B 146       8.527  57.420   5.425  1.00 24.32           C  
ATOM   3126  OE1 GLU B 146       9.482  58.218   5.532  1.00 28.16           O  
ATOM   3127  OE2 GLU B 146       7.549  57.632   4.680  1.00 28.32           O1-
ATOM   3128  N   GLU B 147      12.189  54.060   7.948  1.00 16.32           N  
ATOM   3129  CA  GLU B 147      13.585  53.655   8.068  1.00 16.23           C  
ATOM   3130  C   GLU B 147      13.724  52.142   8.203  1.00 14.62           C  
ATOM   3131  O   GLU B 147      14.574  51.527   7.557  1.00 13.52           O  
ATOM   3132  CB  GLU B 147      14.237  54.337   9.277  1.00 19.67           C  
ATOM   3133  CG  GLU B 147      14.260  55.860   9.209  1.00 22.88           C  
ATOM   3134  CD  GLU B 147      13.056  56.509   9.871  1.00 24.88           C  
ATOM   3135  OE1 GLU B 147      13.249  57.228  10.875  1.00 28.08           O  
ATOM   3136  OE2 GLU B 147      11.920  56.308   9.395  1.00 23.69           O1-
ATOM   3137  N   VAL B 148      12.882  51.551   9.046  1.00 13.29           N  
ATOM   3138  CA  VAL B 148      12.905  50.114   9.286  1.00 12.46           C  
ATOM   3139  C   VAL B 148      12.523  49.309   8.051  1.00 11.94           C  
ATOM   3140  O   VAL B 148      13.205  48.350   7.694  1.00 12.02           O  
ATOM   3141  CB  VAL B 148      11.960  49.738  10.446  1.00 12.33           C  
ATOM   3142  CG1 VAL B 148      11.786  48.223  10.520  1.00 12.82           C  
ATOM   3143  CG2 VAL B 148      12.531  50.264  11.757  1.00 13.57           C  
ATOM   3144  N   VAL B 149      11.432  49.697   7.403  1.00 12.12           N  
ATOM   3145  CA  VAL B 149      10.984  48.999   6.206  1.00 13.18           C  
ATOM   3146  C   VAL B 149      12.011  49.164   5.088  1.00 12.52           C  
ATOM   3147  O   VAL B 149      12.294  48.221   4.353  1.00 12.46           O  
ATOM   3148  CB  VAL B 149       9.608  49.525   5.752  1.00 14.29           C  
ATOM   3149  CG1 VAL B 149       9.263  48.985   4.373  1.00 15.75           C  
ATOM   3150  CG2 VAL B 149       8.546  49.100   6.759  1.00 14.66           C  
ATOM   3151  N   ALA B 150      12.576  50.362   4.969  1.00 12.79           N  
ATOM   3152  CA  ALA B 150      13.581  50.617   3.947  1.00 12.05           C  
ATOM   3153  C   ALA B 150      14.781  49.697   4.161  1.00 11.16           C  
ATOM   3154  O   ALA B 150      15.315  49.130   3.208  1.00 10.70           O  
ATOM   3155  CB  ALA B 150      14.027  52.075   3.997  1.00 11.81           C  
ATOM   3156  N   ALA B 151      15.204  49.552   5.415  1.00 11.32           N  
ATOM   3157  CA  ALA B 151      16.346  48.701   5.738  1.00 11.29           C  
ATOM   3158  C   ALA B 151      16.081  47.248   5.360  1.00 11.00           C  
ATOM   3159  O   ALA B 151      16.957  46.562   4.832  1.00 11.20           O  
ATOM   3160  CB  ALA B 151      16.670  48.803   7.222  1.00 11.44           C  
ATOM   3161  N   GLN B 152      14.867  46.784   5.634  1.00 10.76           N  
ATOM   3162  CA  GLN B 152      14.487  45.416   5.316  1.00  9.86           C  
ATOM   3163  C   GLN B 152      14.500  45.209   3.808  1.00  9.64           C  
ATOM   3164  O   GLN B 152      14.998  44.197   3.312  1.00  9.46           O  
ATOM   3165  CB  GLN B 152      13.104  45.117   5.900  1.00 11.29           C  
ATOM   3166  CG  GLN B 152      13.142  44.986   7.418  1.00  9.63           C  
ATOM   3167  CD  GLN B 152      11.776  44.865   8.053  1.00 12.31           C  
ATOM   3168  NE2 GLN B 152      10.749  45.323   7.352  1.00 10.70           N  
ATOM   3169  OE1 GLN B 152      11.650  44.374   9.178  1.00 15.73           O  
ATOM   3170  N   LEU B 153      13.966  46.183   3.083  1.00  9.95           N  
ATOM   3171  CA  LEU B 153      13.932  46.116   1.630  1.00 10.50           C  
ATOM   3172  C   LEU B 153      15.331  46.216   1.031  1.00 10.63           C  
ATOM   3173  O   LEU B 153      15.655  45.505   0.078  1.00 10.13           O  
ATOM   3174  CB  LEU B 153      13.047  47.234   1.076  1.00 10.54           C  
ATOM   3175  CG  LEU B 153      11.541  47.035   1.274  1.00 11.87           C  
ATOM   3176  CD1 LEU B 153      10.804  48.309   0.909  1.00 14.14           C  
ATOM   3177  CD2 LEU B 153      11.059  45.869   0.417  1.00 12.07           C  
ATOM   3178  N   LYS B 154      16.160  47.094   1.590  1.00 10.11           N  
ATOM   3179  CA  LYS B 154      17.514  47.271   1.088  1.00 10.22           C  
ATOM   3180  C   LYS B 154      18.317  45.985   1.240  1.00 10.47           C  
ATOM   3181  O   LYS B 154      19.068  45.608   0.343  1.00 10.81           O  
ATOM   3182  CB  LYS B 154      18.220  48.415   1.824  1.00 10.92           C  
ATOM   3183  CG  LYS B 154      19.609  48.714   1.275  1.00 13.67           C  
ATOM   3184  CD  LYS B 154      20.258  49.895   1.978  1.00 15.95           C  
ATOM   3185  CE  LYS B 154      21.613  50.205   1.360  1.00 19.49           C  
ATOM   3186  NZ  LYS B 154      22.263  51.384   1.999  1.00 22.68           N1+
ATOM   3187  N   ALA B 155      18.155  45.310   2.375  1.00 10.75           N  
ATOM   3188  CA  ALA B 155      18.873  44.064   2.609  1.00 10.58           C  
ATOM   3189  C   ALA B 155      18.534  43.061   1.510  1.00 10.34           C  
ATOM   3190  O   ALA B 155      19.415  42.390   0.971  1.00 12.36           O  
ATOM   3191  CB  ALA B 155      18.504  43.495   3.972  1.00  8.84           C  
ATOM   3192  N   ILE B 156      17.252  42.972   1.176  1.00  9.83           N  
ATOM   3193  CA  ILE B 156      16.795  42.057   0.139  1.00 10.84           C  
ATOM   3194  C   ILE B 156      17.300  42.479  -1.240  1.00 12.00           C  
ATOM   3195  O   ILE B 156      17.829  41.662  -1.994  1.00 12.93           O  
ATOM   3196  CB  ILE B 156      15.251  41.982   0.115  1.00 11.42           C  
ATOM   3197  CG1 ILE B 156      14.752  41.291   1.388  1.00 11.07           C  
ATOM   3198  CG2 ILE B 156      14.778  41.234  -1.129  1.00 11.78           C  
ATOM   3199  CD1 ILE B 156      13.247  41.353   1.583  1.00 12.43           C  
ATOM   3200  N   ASN B 157      17.148  43.760  -1.560  1.00 13.13           N  
ATOM   3201  CA  ASN B 157      17.578  44.266  -2.859  1.00 14.16           C  
ATOM   3202  C   ASN B 157      19.082  44.142  -3.093  1.00 15.47           C  
ATOM   3203  O   ASN B 157      19.519  43.851  -4.208  1.00 15.92           O  
ATOM   3204  CB  ASN B 157      17.147  45.726  -3.027  1.00 15.16           C  
ATOM   3205  CG  ASN B 157      17.289  46.210  -4.457  1.00 14.96           C  
ATOM   3206  ND2 ASN B 157      17.974  47.332  -4.638  1.00 15.64           N  
ATOM   3207  OD1 ASN B 157      16.783  45.583  -5.387  1.00 15.50           O  
ATOM   3208  N   ASN B 158      19.875  44.355  -2.047  1.00 15.58           N  
ATOM   3209  CA  ASN B 158      21.329  44.255  -2.173  1.00 16.79           C  
ATOM   3210  C   ASN B 158      21.766  42.848  -2.552  1.00 16.69           C  
ATOM   3211  O   ASN B 158      22.806  42.657  -3.183  1.00 16.44           O  
ATOM   3212  CB  ASN B 158      22.023  44.624  -0.858  1.00 18.95           C  
ATOM   3213  CG  ASN B 158      21.880  46.088  -0.505  1.00 22.47           C  
ATOM   3214  ND2 ASN B 158      21.645  46.366   0.770  1.00 27.20           N  
ATOM   3215  OD1 ASN B 158      21.997  46.959  -1.363  1.00 23.74           O  
ATOM   3216  N   ALA B 159      20.959  41.866  -2.168  1.00 15.85           N  
ATOM   3217  CA  ALA B 159      21.276  40.466  -2.413  1.00 15.48           C  
ATOM   3218  C   ALA B 159      20.834  39.895  -3.754  1.00 15.82           C  
ATOM   3219  O   ALA B 159      21.395  38.900  -4.215  1.00 16.37           O  
ATOM   3220  CB  ALA B 159      20.701  39.619  -1.282  1.00 16.29           C  
ATOM   3221  N   ILE B 160      19.840  40.511  -4.386  1.00 15.79           N  
ATOM   3222  CA  ILE B 160      19.340  39.997  -5.655  1.00 16.38           C  
ATOM   3223  C   ILE B 160      19.427  40.974  -6.823  1.00 16.74           C  
ATOM   3224  O   ILE B 160      19.684  42.165  -6.644  1.00 17.27           O  
ATOM   3225  CB  ILE B 160      17.873  39.546  -5.519  1.00 16.00           C  
ATOM   3226  CG1 ILE B 160      16.985  40.757  -5.220  1.00 14.07           C  
ATOM   3227  CG2 ILE B 160      17.746  38.518  -4.405  1.00 18.28           C  
ATOM   3228  CD1 ILE B 160      15.511  40.422  -5.104  1.00 13.76           C  
ATOM   3229  N   SER B 161      19.200  40.450  -8.023  1.00 17.83           N  
ATOM   3230  CA  SER B 161      19.238  41.249  -9.240  1.00 18.28           C  
ATOM   3231  C   SER B 161      17.880  41.890  -9.494  1.00 19.04           C  
ATOM   3232  O   SER B 161      16.881  41.528  -8.869  1.00 16.65           O  
ATOM   3233  CB  SER B 161      19.606  40.370 -10.436  1.00 19.32           C  
ATOM   3234  OG  SER B 161      18.606  39.391 -10.663  1.00 20.06           O  
ATOM   3235  N   LYS B 162      17.851  42.840 -10.421  1.00 18.99           N  
ATOM   3236  CA  LYS B 162      16.622  43.531 -10.777  1.00 20.19           C  
ATOM   3237  C   LYS B 162      15.601  42.523 -11.300  1.00 20.65           C  
ATOM   3238  O   LYS B 162      14.413  42.598 -10.982  1.00 20.22           O  
ATOM   3239  CB  LYS B 162      16.915  44.582 -11.852  1.00 22.36           C  
ATOM   3240  CG  LYS B 162      15.690  45.324 -12.358  1.00 23.63           C  
ATOM   3241  CD  LYS B 162      16.060  46.282 -13.481  1.00 25.03           C  
ATOM   3242  CE  LYS B 162      14.833  46.986 -14.039  1.00 26.48           C  
ATOM   3243  NZ  LYS B 162      15.187  47.925 -15.142  1.00 25.75           N1+
ATOM   3244  N   GLU B 163      16.081  41.575 -12.096  1.00 19.77           N  
ATOM   3245  CA  GLU B 163      15.231  40.544 -12.681  1.00 19.44           C  
ATOM   3246  C   GLU B 163      14.639  39.613 -11.623  1.00 17.71           C  
ATOM   3247  O   GLU B 163      13.524  39.113 -11.781  1.00 18.06           O  
ATOM   3248  CB  GLU B 163      16.035  39.723 -13.694  1.00 23.23           C  
ATOM   3249  CG  GLU B 163      16.584  40.523 -14.873  1.00 26.72           C  
ATOM   3250  CD  GLU B 163      17.513  41.654 -14.454  1.00 28.93           C  
ATOM   3251  OE1 GLU B 163      18.475  41.397 -13.697  1.00 29.67           O  
ATOM   3252  OE2 GLU B 163      17.284  42.803 -14.893  1.00 31.40           O1-
ATOM   3253  N   ALA B 164      15.386  39.385 -10.547  1.00 17.00           N  
ATOM   3254  CA  ALA B 164      14.932  38.509  -9.472  1.00 14.98           C  
ATOM   3255  C   ALA B 164      13.632  38.996  -8.838  1.00 15.57           C  
ATOM   3256  O   ALA B 164      12.850  38.198  -8.323  1.00 14.77           O  
ATOM   3257  CB  ALA B 164      16.018  38.386  -8.403  1.00 17.75           C  
ATOM   3258  N   TRP B 165      13.397  40.303  -8.872  1.00 13.80           N  
ATOM   3259  CA  TRP B 165      12.183  40.859  -8.288  1.00 13.68           C  
ATOM   3260  C   TRP B 165      10.904  40.372  -8.954  1.00 13.39           C  
ATOM   3261  O   TRP B 165       9.822  40.460  -8.377  1.00 12.32           O  
ATOM   3262  CB  TRP B 165      12.220  42.389  -8.324  1.00 14.23           C  
ATOM   3263  CG  TRP B 165      12.990  42.969  -7.190  1.00 13.54           C  
ATOM   3264  CD1 TRP B 165      14.332  43.212  -7.142  1.00 14.10           C  
ATOM   3265  CD2 TRP B 165      12.472  43.311  -5.902  1.00 13.02           C  
ATOM   3266  CE2 TRP B 165      13.560  43.752  -5.118  1.00 12.53           C  
ATOM   3267  CE3 TRP B 165      11.192  43.285  -5.331  1.00 13.52           C  
ATOM   3268  NE1 TRP B 165      14.683  43.683  -5.900  1.00 13.56           N  
ATOM   3269  CZ2 TRP B 165      13.409  44.165  -3.791  1.00 13.05           C  
ATOM   3270  CZ3 TRP B 165      11.041  43.695  -4.012  1.00 12.98           C  
ATOM   3271  CH2 TRP B 165      12.146  44.130  -3.257  1.00 14.39           C  
ATOM   3272  N   LYS B 166      11.052  39.846 -10.163  1.00 14.45           N  
ATOM   3273  CA  LYS B 166       9.919  39.368 -10.945  1.00 15.15           C  
ATOM   3274  C   LYS B 166       9.178  38.247 -10.217  1.00 14.98           C  
ATOM   3275  O   LYS B 166       7.996  37.999 -10.419  1.00 16.73           O  
ATOM   3276  CB  LYS B 166      10.448  38.862 -12.287  1.00 15.64           C  
ATOM   3277  CG  LYS B 166       9.407  38.040 -13.049  0.50 19.02           C  
ATOM   3279  CD  LYS B 166       8.228  38.893 -13.517  0.50 21.35           C  
ATOM   3281  CE  LYS B 166       7.388  38.194 -14.591  0.50 22.45           C  
ATOM   3283  NZ  LYS B 166       7.024  36.854 -14.136  0.50 23.06           N1+
ATOM   3285  N   ASN B 167       9.938  37.527  -9.370  1.00 20.00           N  
ATOM   3286  CA  ASN B 167       9.326  36.478  -8.567  1.00 20.00           C  
ATOM   3287  C   ASN B 167       8.979  36.986  -7.166  1.00 20.00           C  
ATOM   3288  O   ASN B 167       8.710  36.224  -6.247  1.00 20.00           O  
ATOM   3289  CB  ASN B 167      10.313  35.313  -8.469  1.00 20.00           C  
ATOM   3290  CG  ASN B 167      10.854  34.994  -9.839  0.50 20.50           C  
ATOM   3292  ND2 ASN B 167      12.027  35.578 -10.137  0.50 22.64           N  
ATOM   3294  OD1 ASN B 167      10.263  34.247 -10.612  0.50 22.63           O  
ATOM   3296  N   ILE B 168       8.983  38.032  -6.810  1.00 10.37           N  
ATOM   3297  CA  ILE B 168       8.746  38.456  -5.440  1.00  9.07           C  
ATOM   3298  C   ILE B 168       7.418  39.161  -5.208  1.00  8.72           C  
ATOM   3299  O   ILE B 168       7.001  40.023  -5.984  1.00  8.97           O  
ATOM   3300  CB  ILE B 168       9.868  39.400  -4.932  1.00 10.37           C  
ATOM   3301  CG1 ILE B 168      11.183  38.631  -4.818  1.00 12.22           C  
ATOM   3302  CG2 ILE B 168       9.479  40.007  -3.581  1.00 11.71           C  
ATOM   3303  CD1 ILE B 168      12.344  39.490  -4.369  1.00 15.49           C  
ATOM   3304  N   ILE B 169       6.751  38.750  -4.137  1.00  7.61           N  
ATOM   3305  CA  ILE B 169       5.566  39.353  -3.657  1.00  7.50           C  
ATOM   3306  C   ILE B 169       5.933  39.880  -2.317  1.00  8.18           C  
ATOM   3307  O   ILE B 169       6.521  39.194  -1.491  1.00  8.28           O  
ATOM   3308  CB  ILE B 169       4.500  38.266  -3.519  1.00  7.15           C  
ATOM   3309  CG1 ILE B 169       4.003  37.836  -4.901  1.00  9.17           C  
ATOM   3310  CG2 ILE B 169       3.293  38.814  -2.734  1.00  8.65           C  
ATOM   3311  CD1 ILE B 169       2.886  36.794  -4.820  1.00  8.69           C  
ATOM   3312  N   LEU B 170       5.671  41.146  -2.024  1.00  7.88           N  
ATOM   3313  CA  LEU B 170       6.015  41.682  -0.716  1.00  7.31           C  
ATOM   3314  C   LEU B 170       4.773  41.604   0.154  1.00  8.21           C  
ATOM   3315  O   LEU B 170       3.660  41.763  -0.337  1.00  8.12           O  
ATOM   3316  CB  LEU B 170       6.464  43.140  -0.825  1.00  8.50           C  
ATOM   3317  CG  LEU B 170       7.797  43.409  -1.519  1.00  7.50           C  
ATOM   3318  CD1 LEU B 170       7.979  44.907  -1.668  1.00  7.76           C  
ATOM   3319  CD2 LEU B 170       8.937  42.812  -0.713  1.00  8.25           C  
ATOM   3320  N   ALA B 171       4.961  41.337   1.439  1.00  8.03           N  
ATOM   3321  CA  ALA B 171       3.842  41.268   2.364  1.00  7.73           C  
ATOM   3322  C   ALA B 171       4.163  42.167   3.546  1.00  8.92           C  
ATOM   3323  O   ALA B 171       5.131  41.927   4.270  1.00  9.76           O  
ATOM   3324  CB  ALA B 171       3.622  39.834   2.834  1.00  7.96           C  
ATOM   3325  N   TYR B 172       3.372  43.218   3.726  1.00  7.41           N  
ATOM   3326  CA  TYR B 172       3.599  44.128   4.835  1.00  7.59           C  
ATOM   3327  C   TYR B 172       2.859  43.678   6.081  1.00  8.36           C  
ATOM   3328  O   TYR B 172       1.631  43.569   6.080  1.00  9.49           O  
ATOM   3329  CB  TYR B 172       3.145  45.549   4.491  1.00  7.57           C  
ATOM   3330  CG  TYR B 172       3.191  46.473   5.690  1.00  8.18           C  
ATOM   3331  CD1 TYR B 172       4.394  46.726   6.352  1.00  9.89           C  
ATOM   3332  CD2 TYR B 172       2.028  47.055   6.194  1.00  8.99           C  
ATOM   3333  CE1 TYR B 172       4.436  47.531   7.489  1.00 10.78           C  
ATOM   3334  CE2 TYR B 172       2.060  47.864   7.330  1.00 10.57           C  
ATOM   3335  CZ  TYR B 172       3.267  48.093   7.971  1.00 10.72           C  
ATOM   3336  OH  TYR B 172       3.301  48.874   9.106  1.00 13.11           O  
ATOM   3337  N   GLU B 173       3.614  43.419   7.142  1.00  8.72           N  
ATOM   3338  CA  GLU B 173       3.027  43.016   8.410  1.00  9.19           C  
ATOM   3339  C   GLU B 173       3.145  44.154   9.410  1.00  9.65           C  
ATOM   3340  O   GLU B 173       4.250  44.540   9.789  1.00  8.92           O  
ATOM   3341  CB  GLU B 173       3.757  41.818   9.010  1.00  9.31           C  
ATOM   3342  CG  GLU B 173       3.681  40.531   8.243  1.00 11.25           C  
ATOM   3343  CD  GLU B 173       4.346  39.408   9.010  1.00 11.76           C  
ATOM   3344  OE1 GLU B 173       3.722  38.873   9.954  1.00 13.47           O  
ATOM   3345  OE2 GLU B 173       5.505  39.080   8.690  1.00 12.01           O1-
ATOM   3346  N   PRO B 174       2.014  44.733   9.827  1.00 10.08           N  
ATOM   3347  CA  PRO B 174       2.122  45.816  10.805  1.00 10.56           C  
ATOM   3348  C   PRO B 174       2.313  45.115  12.145  1.00 11.45           C  
ATOM   3349  O   PRO B 174       1.362  44.908  12.897  1.00 11.43           O  
ATOM   3350  CB  PRO B 174       0.773  46.520  10.688  1.00 11.27           C  
ATOM   3351  CG  PRO B 174      -0.153  45.398  10.332  1.00 10.54           C  
ATOM   3352  CD  PRO B 174       0.639  44.621   9.306  1.00  9.98           C  
ATOM   3353  N   VAL B 175       3.551  44.715  12.418  1.00 11.38           N  
ATOM   3354  CA  VAL B 175       3.865  44.007  13.649  1.00 13.25           C  
ATOM   3355  C   VAL B 175       3.418  44.799  14.873  1.00 14.08           C  
ATOM   3356  O   VAL B 175       3.078  44.219  15.903  1.00 14.93           O  
ATOM   3357  CB  VAL B 175       5.376  43.708  13.727  1.00 12.68           C  
ATOM   3358  CG1 VAL B 175       5.695  42.929  14.995  1.00 15.29           C  
ATOM   3359  CG2 VAL B 175       5.801  42.913  12.497  1.00 12.66           C  
ATOM   3360  N   TRP B 176       3.407  46.121  14.739  1.00 15.03           N  
ATOM   3361  CA  TRP B 176       2.986  47.015  15.812  1.00 15.51           C  
ATOM   3362  C   TRP B 176       1.507  46.830  16.127  1.00 18.20           C  
ATOM   3363  O   TRP B 176       1.021  47.308  17.154  1.00 17.94           O  
ATOM   3364  CB  TRP B 176       3.231  48.470  15.412  1.00 15.67           C  
ATOM   3365  CG  TRP B 176       2.635  48.836  14.084  1.00 16.98           C  
ATOM   3366  CD1 TRP B 176       3.194  48.644  12.855  1.00 14.47           C  
ATOM   3367  CD2 TRP B 176       1.360  49.451  13.853  1.00 17.30           C  
ATOM   3368  CE2 TRP B 176       1.217  49.604  12.457  1.00 17.09           C  
ATOM   3369  CE3 TRP B 176       0.326  49.890  14.692  1.00 18.83           C  
ATOM   3370  NE1 TRP B 176       2.350  49.104  11.871  1.00 15.43           N  
ATOM   3371  CZ2 TRP B 176       0.081  50.179  11.877  1.00 17.59           C  
ATOM   3372  CZ3 TRP B 176      -0.806  50.464  14.113  1.00 19.24           C  
ATOM   3373  CH2 TRP B 176      -0.916  50.602  12.719  1.00 18.57           C  
ATOM   3374  N   ALA B 177       0.794  46.150  15.234  1.00 18.24           N  
ATOM   3375  CA  ALA B 177      -0.632  45.903  15.415  1.00 21.31           C  
ATOM   3376  C   ALA B 177      -0.878  44.462  15.836  1.00 22.89           C  
ATOM   3377  O   ALA B 177      -2.005  43.971  15.775  1.00 25.79           O  
ATOM   3378  CB  ALA B 177      -1.386  46.206  14.125  1.00 19.91           C  
ATOM   3379  N   ILE B 178      -0.149  43.833  16.023  1.00 23.84           N  
ATOM   3380  CA  ILE B 178      -0.143  42.467  16.521  1.00 24.29           C  
ATOM   3381  C   ILE B 178      -0.014  42.441  18.041  1.00 25.40           C  
ATOM   3382  O   ILE B 178       1.070  42.544  18.600  1.00 25.75           O  
ATOM   3383  CB  ILE B 178       1.038  41.733  15.885  1.00 24.32           C  
ATOM   3384  CG1 ILE B 178       0.831  41.608  14.374  0.50 23.19           C  
ATOM   3386  CG2 ILE B 178       1.142  40.311  16.465  0.50 23.11           C  
ATOM   3388  CD1 ILE B 178       1.961  40.833  13.694  0.50 21.82           C  
ATOM   3390  N   GLY B 179      -1.026  41.961  18.808  1.00 26.19           N  
ATOM   3391  CA  GLY B 179      -1.123  41.837  20.252  1.00 27.62           C  
ATOM   3392  C   GLY B 179      -0.752  43.073  21.048  1.00 28.46           C  
ATOM   3393  O   GLY B 179      -0.518  42.991  22.254  1.00 30.16           O  
ATOM   3394  N   THR B 180      -0.715  44.224  20.385  1.00 29.15           N  
ATOM   3395  CA  THR B 180      -0.352  45.474  21.044  1.00 28.61           C  
ATOM   3396  C   THR B 180      -1.555  46.267  21.538  1.00 29.53           C  
ATOM   3397  O   THR B 180      -1.438  47.083  22.454  1.00 30.24           O  
ATOM   3398  CB  THR B 180       0.430  46.384  20.091  1.00 28.50           C  
ATOM   3399  CG2 THR B 180       1.687  45.686  19.597  1.00 27.51           C  
ATOM   3400  OG1 THR B 180      -0.402  46.716  18.972  1.00 27.12           O  
ATOM   3401  N   GLY B 181      -2.710  46.035  20.928  1.00 29.66           N  
ATOM   3402  CA  GLY B 181      -3.894  46.772  21.322  1.00 29.77           C  
ATOM   3403  C   GLY B 181      -4.066  47.954  20.389  1.00 29.76           C  
ATOM   3404  O   GLY B 181      -4.864  48.857  20.641  1.00 28.86           O  
ATOM   3405  N   LYS B 182      -3.288  47.945  19.310  1.00 30.04           N  
ATOM   3406  CA  LYS B 182      -3.340  48.995  18.301  1.00 30.60           C  
ATOM   3407  C   LYS B 182      -3.621  48.330  16.959  1.00 30.90           C  
ATOM   3408  O   LYS B 182      -2.830  47.518  16.487  1.00 31.95           O  
ATOM   3409  CB  LYS B 182      -2.012  49.757  18.252  1.00 31.60           C  
ATOM   3410  CG  LYS B 182      -2.029  50.973  17.335  1.00 32.73           C  
ATOM   3411  CD  LYS B 182      -0.751  51.786  17.475  1.00 33.88           C  
ATOM   3412  CE  LYS B 182      -0.743  52.985  16.537  1.00 33.92           C  
ATOM   3413  NZ  LYS B 182      -1.898  53.897  16.771  1.00 34.79           N1+
ATOM   3414  N   THR B 183      -4.755  48.666  16.353  1.00 31.03           N  
ATOM   3415  CA  THR B 183      -5.133  48.077  15.074  1.00 29.82           C  
ATOM   3416  C   THR B 183      -4.816  49.023  13.930  1.00 29.04           C  
ATOM   3417  O   THR B 183      -5.009  50.235  14.036  1.00 28.89           O  
ATOM   3418  CB  THR B 183      -6.636  47.753  15.033  1.00 31.46           C  
ATOM   3419  CG2 THR B 183      -6.868  46.377  14.425  1.00 32.08           C  
ATOM   3420  OG1 THR B 183      -7.162  47.763  16.363  1.00 32.32           O  
ATOM   3421  N   ALA B 184      -4.327  48.461  12.832  1.00 26.02           N  
ATOM   3422  CA  ALA B 184      -3.987  49.258  11.669  1.00 25.65           C  
ATOM   3423  C   ALA B 184      -5.248  49.575  10.880  1.00 25.31           C  
ATOM   3424  O   ALA B 184      -6.050  48.688  10.585  1.00 26.38           O  
ATOM   3425  CB  ALA B 184      -2.995  48.505  10.792  1.00 23.78           C  
ATOM   3426  N   THR B 185      -5.428  50.849  10.552  1.00 23.89           N  
ATOM   3427  CA  THR B 185      -6.584  51.271   9.779  1.00 23.77           C  
ATOM   3428  C   THR B 185      -6.206  51.193   8.305  1.00 23.04           C  
ATOM   3429  O   THR B 185      -5.024  51.206   7.959  1.00 20.01           O  
ATOM   3430  CB  THR B 185      -6.980  52.720  10.107  1.00 23.44           C  
ATOM   3431  CG2 THR B 185      -7.211  52.881  11.603  1.00 24.61           C  
ATOM   3432  OG1 THR B 185      -5.937  53.609   9.687  1.00 24.16           O  
ATOM   3433  N   PRO B 186      -7.203  51.094   7.414  1.00 22.21           N  
ATOM   3434  CA  PRO B 186      -6.895  51.021   5.985  1.00 21.50           C  
ATOM   3435  C   PRO B 186      -5.980  52.162   5.556  1.00 20.91           C  
ATOM   3436  O   PRO B 186      -5.076  51.972   4.745  1.00 19.92           O  
ATOM   3437  CB  PRO B 186      -8.274  51.090   5.342  1.00 22.14           C  
ATOM   3438  CG  PRO B 186      -9.107  50.323   6.323  1.00 21.95           C  
ATOM   3439  CD  PRO B 186      -8.645  50.899   7.648  1.00 23.18           C  
ATOM   3440  N   ASP B 187      -6.224  53.340   6.119  1.00 20.31           N  
ATOM   3441  CA  ASP B 187      -5.431  54.515   5.809  1.00 20.21           C  
ATOM   3442  C   ASP B 187      -3.982  54.309   6.232  1.00 18.73           C  
ATOM   3443  O   ASP B 187      -3.045  54.628   5.511  1.00 18.50           O  
ATOM   3444  CB  ASP B 187      -6.028  55.706   6.560  1.00 21.97           C  
ATOM   3445  CG  ASP B 187      -7.504  55.911   6.270  0.50 23.02           C  
ATOM   3447  OD1 ASP B 187      -7.954  57.069   6.146  0.50 23.13           O  
ATOM   3449  OD2 ASP B 187      -8.225  54.893   6.186  0.50 23.84           O1-
ATOM   3451  N   GLN B 188      -3.791  53.752   7.424  1.00 18.12           N  
ATOM   3452  CA  GLN B 188      -2.454  53.483   7.952  1.00 19.09           C  
ATOM   3453  C   GLN B 188      -1.752  52.416   7.123  1.00 18.23           C  
ATOM   3454  O   GLN B 188      -0.556  52.523   6.840  1.00 18.58           O  
ATOM   3455  CB  GLN B 188      -2.531  53.022   9.410  1.00 19.42           C  
ATOM   3456  CG  GLN B 188      -3.062  54.071  10.375  1.00 21.84           C  
ATOM   3457  CD  GLN B 188      -3.025  53.602  11.815  1.00 20.43           C  
ATOM   3458  NE2 GLN B 188      -2.319  54.345  12.661  1.00 23.48           N  
ATOM   3459  OE1 GLN B 188      -3.622  52.586  12.166  1.00 20.01           O  
ATOM   3460  N   ALA B 189      -2.495  51.383   6.742  1.00 17.81           N  
ATOM   3461  CA  ALA B 189      -1.933  50.308   5.934  1.00 15.44           C  
ATOM   3462  C   ALA B 189      -1.500  50.890   4.595  1.00 14.56           C  
ATOM   3463  O   ALA B 189      -0.370  50.688   4.155  1.00 13.77           O  
ATOM   3464  CB  ALA B 189      -2.970  49.204   5.724  1.00 15.10           C  
ATOM   3465  N   GLN B 190      -2.406  51.629   3.959  1.00 13.11           N  
ATOM   3466  CA  GLN B 190      -2.130  52.257   2.671  1.00 12.89           C  
ATOM   3467  C   GLN B 190      -0.927  53.197   2.727  1.00 12.82           C  
ATOM   3468  O   GLN B 190      -0.159  53.287   1.772  1.00 13.17           O  
ATOM   3469  CB  GLN B 190      -3.375  53.017   2.194  1.00 12.06           C  
ATOM   3470  CG  GLN B 190      -3.190  53.880   0.950  1.00 13.68           C  
ATOM   3471  CD  GLN B 190      -2.686  53.101  -0.253  1.00 13.53           C  
ATOM   3472  NE2 GLN B 190      -2.053  53.800  -1.186  1.00 14.17           N  
ATOM   3473  OE1 GLN B 190      -2.885  51.892  -0.351  1.00 13.24           O  
ATOM   3474  N   GLU B 191      -0.764  53.898   3.847  1.00 15.65           N  
ATOM   3475  CA  GLU B 191       0.358  54.817   3.999  1.00 16.71           C  
ATOM   3476  C   GLU B 191       1.695  54.083   3.922  1.00 14.98           C  
ATOM   3477  O   GLU B 191       2.653  54.585   3.341  1.00 15.71           O  
ATOM   3478  CB  GLU B 191       0.255  55.567   5.330  1.00 19.72           C  
ATOM   3479  CG  GLU B 191       1.462  56.441   5.638  1.00 26.51           C  
ATOM   3480  CD  GLU B 191       1.287  57.258   6.902  1.00 30.66           C  
ATOM   3481  OE1 GLU B 191       0.972  56.667   7.957  1.00 33.90           O  
ATOM   3482  OE2 GLU B 191       1.469  58.493   6.840  1.00 32.88           O1-
ATOM   3483  N   VAL B 192       1.763  52.893   4.508  1.00 14.67           N  
ATOM   3484  CA  VAL B 192       3.004  52.131   4.467  1.00 12.69           C  
ATOM   3485  C   VAL B 192       3.169  51.482   3.097  1.00 11.24           C  
ATOM   3486  O   VAL B 192       4.267  51.458   2.542  1.00 12.01           O  
ATOM   3487  CB  VAL B 192       3.046  51.040   5.557  1.00 11.48           C  
ATOM   3488  CG1 VAL B 192       4.398  50.333   5.522  1.00 13.31           C  
ATOM   3489  CG2 VAL B 192       2.817  51.657   6.930  1.00 15.02           C  
ATOM   3490  N   HIS B 193       2.078  50.958   2.542  1.00 11.84           N  
ATOM   3491  CA  HIS B 193       2.159  50.338   1.227  1.00 10.60           C  
ATOM   3492  C   HIS B 193       2.633  51.350   0.187  1.00 10.76           C  
ATOM   3493  O   HIS B 193       3.420  51.013  -0.703  1.00 10.55           O  
ATOM   3494  CB  HIS B 193       0.808  49.744   0.813  1.00 10.44           C  
ATOM   3495  CG  HIS B 193       0.511  48.415   1.443  1.00 10.45           C  
ATOM   3496  CD2 HIS B 193       0.539  48.013   2.736  1.00  9.48           C  
ATOM   3497  ND1 HIS B 193       0.125  47.316   0.707  1.00  9.49           N  
ATOM   3498  CE1 HIS B 193      -0.073  46.291   1.520  1.00  9.78           C  
ATOM   3499  NE2 HIS B 193       0.171  46.688   2.755  1.00 11.09           N  
ATOM   3500  N   GLN B 194       2.153  52.587   0.306  1.00 12.59           N  
ATOM   3501  CA  GLN B 194       2.543  53.652  -0.613  1.00 13.79           C  
ATOM   3502  C   GLN B 194       4.037  53.899  -0.489  1.00 12.86           C  
ATOM   3503  O   GLN B 194       4.724  54.138  -1.483  1.00 13.36           O  
ATOM   3504  CB  GLN B 194       1.811  54.959  -0.287  0.50 15.42           C  
ATOM   3506  CG  GLN B 194       0.346  54.995  -0.663  0.50 18.31           C  
ATOM   3508  CD  GLN B 194      -0.290  56.357  -0.420  0.50 20.27           C  
ATOM   3510  NE2 GLN B 194       0.497  57.296   0.092  0.50 21.81           N  
ATOM   3512  OE1 GLN B 194      -1.475  56.560  -0.690  0.50 21.89           O  
ATOM   3514  N   TYR B 195       4.536  53.841   0.742  1.00 11.96           N  
ATOM   3515  CA  TYR B 195       5.951  54.123   0.893  1.00 12.08           C  
ATOM   3516  C   TYR B 195       6.781  52.955   0.380  1.00 10.30           C  
ATOM   3517  O   TYR B 195       7.839  53.124  -0.212  1.00 12.01           O  
ATOM   3518  CB  TYR B 195       6.241  54.354   2.377  1.00 13.39           C  
ATOM   3519  CG  TYR B 195       7.711  54.392   2.603  1.00 15.06           C  
ATOM   3520  CD1 TYR B 195       8.436  55.532   2.263  1.00 15.87           C  
ATOM   3521  CD2 TYR B 195       8.377  53.282   3.124  1.00 14.97           C  
ATOM   3522  CE1 TYR B 195       9.811  55.562   2.439  1.00 16.48           C  
ATOM   3523  CE2 TYR B 195       9.752  53.312   3.299  1.00 16.67           C  
ATOM   3524  CZ  TYR B 195      10.468  54.445   2.959  1.00 17.84           C  
ATOM   3525  OH  TYR B 195      11.836  54.490   3.149  1.00 17.42           O  
ATOM   3526  N   ILE B 196       6.307  51.724   0.533  1.00 11.51           N  
ATOM   3527  CA  ILE B 196       7.012  50.575  -0.016  1.00 10.54           C  
ATOM   3528  C   ILE B 196       7.093  50.718  -1.532  1.00  9.68           C  
ATOM   3529  O   ILE B 196       8.130  50.444  -2.138  1.00 10.34           O  
ATOM   3530  CB  ILE B 196       6.291  49.263   0.372  1.00  9.81           C  
ATOM   3531  CG1 ILE B 196       6.436  49.041   1.882  1.00 10.22           C  
ATOM   3532  CG2 ILE B 196       6.864  48.083  -0.412  1.00  8.78           C  
ATOM   3533  CD1 ILE B 196       5.596  47.909   2.435  1.00  9.03           C  
ATOM   3534  N   ARG B 197       5.996  51.163  -2.136  1.00 10.29           N  
ATOM   3535  CA  ARG B 197       5.940  51.371  -3.577  1.00 10.80           C  
ATOM   3536  C   ARG B 197       6.980  52.425  -3.958  1.00 10.88           C  
ATOM   3537  O   ARG B 197       7.720  52.268  -4.933  1.00 11.30           O  
ATOM   3538  CB  ARG B 197       4.550  51.863  -3.984  1.00 12.14           C  
ATOM   3539  CG  ARG B 197       4.331  51.932  -5.487  1.00 12.98           C  
ATOM   3540  CD  ARG B 197       4.020  50.556  -6.037  1.00 14.20           C  
ATOM   3541  NE  ARG B 197       2.761  50.065  -5.486  1.00 13.72           N  
ATOM   3542  CZ  ARG B 197       2.343  48.806  -5.561  1.00 12.60           C  
ATOM   3543  NH1 ARG B 197       3.084  47.887  -6.165  1.00 12.15           N1+
ATOM   3544  NH2 ARG B 197       1.180  48.469  -5.028  1.00 13.69           N  
ATOM   3545  N   LYS B 198       7.029  53.499  -3.176  1.00 12.08           N  
ATOM   3546  CA  LYS B 198       7.974  54.581  -3.420  1.00 13.23           C  
ATOM   3547  C   LYS B 198       9.411  54.089  -3.286  1.00 12.66           C  
ATOM   3548  O   LYS B 198      10.265  54.416  -4.111  1.00  9.99           O  
ATOM   3549  CB  LYS B 198       7.730  55.730  -2.439  1.00 14.66           C  
ATOM   3550  CG  LYS B 198       8.546  56.978  -2.744  1.00 17.64           C  
ATOM   3551  CD  LYS B 198       8.253  58.096  -1.755  1.00 21.67           C  
ATOM   3552  CE  LYS B 198       8.849  57.806  -0.388  1.00 24.49           C  
ATOM   3553  NZ  LYS B 198      10.339  57.812  -0.424  1.00 29.10           N1+
ATOM   3554  N   TRP B 199       9.678  53.295  -2.254  1.00 11.19           N  
ATOM   3555  CA  TRP B 199      11.023  52.773  -2.051  1.00 11.49           C  
ATOM   3556  C   TRP B 199      11.491  51.984  -3.276  1.00 10.85           C  
ATOM   3557  O   TRP B 199      12.619  52.150  -3.737  1.00 11.62           O  
ATOM   3558  CB  TRP B 199      11.075  51.875  -0.809  1.00 10.87           C  
ATOM   3559  CG  TRP B 199      12.478  51.475  -0.449  1.00 11.75           C  
ATOM   3560  CD1 TRP B 199      13.313  52.108   0.430  1.00 12.05           C  
ATOM   3561  CD2 TRP B 199      13.238  50.406  -1.025  1.00 11.91           C  
ATOM   3562  CE2 TRP B 199      14.529  50.456  -0.451  1.00 11.50           C  
ATOM   3563  CE3 TRP B 199      12.957  49.413  -1.973  1.00 10.80           C  
ATOM   3564  NE1 TRP B 199      14.547  51.503   0.433  1.00 13.13           N  
ATOM   3565  CZ2 TRP B 199      15.538  49.549  -0.796  1.00 11.59           C  
ATOM   3566  CZ3 TRP B 199      13.961  48.512  -2.317  1.00 11.76           C  
ATOM   3567  CH2 TRP B 199      15.237  48.589  -1.728  1.00 13.05           C  
ATOM   3568  N   MET B 200      10.628  51.120  -3.802  1.00 10.73           N  
ATOM   3569  CA  MET B 200      10.985  50.329  -4.976  1.00 10.62           C  
ATOM   3570  C   MET B 200      11.207  51.221  -6.194  1.00 10.44           C  
ATOM   3571  O   MET B 200      12.093  50.965  -7.010  1.00 10.62           O  
ATOM   3572  CB  MET B 200       9.890  49.306  -5.299  1.00 11.21           C  
ATOM   3573  CG  MET B 200       9.755  48.184  -4.284  1.00 11.92           C  
ATOM   3574  SD  MET B 200       8.691  46.862  -4.896  1.00 12.34           S  
ATOM   3575  CE  MET B 200       7.082  47.580  -4.599  1.00 14.33           C  
ATOM   3576  N   THR B 201      10.393  52.266  -6.313  1.00 12.13           N  
ATOM   3577  CA  THR B 201      10.493  53.193  -7.434  1.00 13.16           C  
ATOM   3578  C   THR B 201      11.804  53.967  -7.398  1.00 13.75           C  
ATOM   3579  O   THR B 201      12.447  54.166  -8.429  1.00 15.01           O  
ATOM   3580  CB  THR B 201       9.330  54.200  -7.422  1.00 11.98           C  
ATOM   3581  CG2 THR B 201       9.433  55.149  -8.613  1.00 12.88           C  
ATOM   3582  OG1 THR B 201       8.085  53.494  -7.492  1.00 13.74           O  
ATOM   3583  N   GLU B 202      12.199  54.390  -6.201  1.00 13.48           N  
ATOM   3584  CA  GLU B 202      13.429  55.149  -6.026  1.00 16.13           C  
ATOM   3585  C   GLU B 202      14.686  54.305  -6.181  1.00 15.75           C  
ATOM   3586  O   GLU B 202      15.664  54.742  -6.789  1.00 16.22           O  
ATOM   3587  CB  GLU B 202      13.473  55.792  -4.637  1.00 17.85           C  
ATOM   3588  CG  GLU B 202      12.293  56.664  -4.281  1.00 23.34           C  
ATOM   3589  CD  GLU B 202      12.508  57.397  -2.970  1.00 24.08           C  
ATOM   3590  OE1 GLU B 202      13.007  56.767  -2.014  1.00 28.82           O  
ATOM   3591  OE2 GLU B 202      12.175  58.596  -2.893  1.00 26.16           O1-
ATOM   3592  N   ASN B 203      14.656  53.093  -5.632  1.00 15.25           N  
ATOM   3593  CA  ASN B 203      15.825  52.227  -5.661  1.00 15.15           C  
ATOM   3594  C   ASN B 203      15.943  51.215  -6.789  1.00 15.51           C  
ATOM   3595  O   ASN B 203      17.045  50.768  -7.106  1.00 16.72           O  
ATOM   3596  CB  ASN B 203      15.954  51.511  -4.317  1.00 15.88           C  
ATOM   3597  CG  ASN B 203      16.107  52.480  -3.162  1.00 16.55           C  
ATOM   3598  ND2 ASN B 203      17.341  52.886  -2.895  1.00 17.87           N  
ATOM   3599  OD1 ASN B 203      15.126  52.877  -2.530  1.00 17.59           O  
ATOM   3600  N   ILE B 204      14.823  50.843  -7.391  1.00 14.00           N  
ATOM   3601  CA  ILE B 204      14.857  49.883  -8.482  1.00 14.46           C  
ATOM   3602  C   ILE B 204      14.380  50.593  -9.743  1.00 14.37           C  
ATOM   3603  O   ILE B 204      15.189  51.113 -10.511  1.00 16.34           O  
ATOM   3604  CB  ILE B 204      13.961  48.668  -8.167  1.00 14.17           C  
ATOM   3605  CG1 ILE B 204      14.364  48.080  -6.810  1.00 15.54           C  
ATOM   3606  CG2 ILE B 204      14.112  47.613  -9.248  1.00 14.46           C  
ATOM   3607  CD1 ILE B 204      13.435  47.004  -6.300  1.00 14.67           C  
ATOM   3608  N   SER B 205      13.070  50.620  -9.951  1.00 13.65           N  
ATOM   3609  CA  SER B 205      12.497  51.300 -11.106  1.00 12.64           C  
ATOM   3610  C   SER B 205      10.995  51.414 -10.908  1.00 13.43           C  
ATOM   3611  O   SER B 205      10.409  50.665 -10.127  1.00 12.15           O  
ATOM   3612  CB  SER B 205      12.788  50.531 -12.398  1.00 13.85           C  
ATOM   3613  OG  SER B 205      12.031  49.336 -12.467  1.00 15.05           O  
ATOM   3614  N   LYS B 206      10.373  52.360 -11.601  1.00 12.22           N  
ATOM   3615  CA  LYS B 206       8.936  52.534 -11.480  1.00 12.60           C  
ATOM   3616  C   LYS B 206       8.241  51.266 -11.969  1.00 11.90           C  
ATOM   3617  O   LYS B 206       7.257  50.822 -11.377  1.00 11.07           O  
ATOM   3618  CB  LYS B 206       8.473  53.741 -12.301  1.00 12.94           C  
ATOM   3619  CG  LYS B 206       6.996  54.069 -12.134  1.00 15.36           C  
ATOM   3620  CD  LYS B 206       6.617  55.314 -12.916  1.00 18.48           C  
ATOM   3621  CE  LYS B 206       5.145  55.639 -12.747  1.00 21.32           C  
ATOM   3622  NZ  LYS B 206       4.752  56.828 -13.555  1.00 24.56           N1+
ATOM   3623  N   GLU B 207       8.767  50.682 -13.043  1.00 12.79           N  
ATOM   3624  CA  GLU B 207       8.199  49.462 -13.614  1.00 14.01           C  
ATOM   3625  C   GLU B 207       8.166  48.311 -12.611  1.00 13.76           C  
ATOM   3626  O   GLU B 207       7.134  47.657 -12.439  1.00 13.32           O  
ATOM   3627  CB  GLU B 207       8.997  49.030 -14.848  1.00 16.61           C  
ATOM   3628  CG  GLU B 207       8.788  49.894 -16.086  1.00 21.17           C  
ATOM   3629  CD  GLU B 207       9.222  51.336 -15.894  1.00 22.81           C  
ATOM   3630  OE1 GLU B 207      10.374  51.574 -15.468  1.00 18.97           O  
ATOM   3631  OE2 GLU B 207       8.406  52.237 -16.181  1.00 26.80           O1-
ATOM   3632  N   VAL B 208       9.295  48.053 -11.960  1.00 12.41           N  
ATOM   3633  CA  VAL B 208       9.365  46.977 -10.980  1.00 12.25           C  
ATOM   3634  C   VAL B 208       8.441  47.276  -9.803  1.00 12.45           C  
ATOM   3635  O   VAL B 208       7.762  46.385  -9.294  1.00 12.50           O  
ATOM   3636  CB  VAL B 208      10.806  46.780 -10.460  1.00 13.34           C  
ATOM   3637  CG1 VAL B 208      10.808  45.812  -9.285  1.00 14.05           C  
ATOM   3638  CG2 VAL B 208      11.692  46.246 -11.577  1.00 13.36           C  
ATOM   3639  N   ALA B 209       8.411  48.535  -9.377  1.00 12.07           N  
ATOM   3640  CA  ALA B 209       7.563  48.933  -8.263  1.00 11.88           C  
ATOM   3641  C   ALA B 209       6.091  48.631  -8.541  1.00 13.08           C  
ATOM   3642  O   ALA B 209       5.399  48.063  -7.697  1.00 14.79           O  
ATOM   3643  CB  ALA B 209       7.744  50.423  -7.969  1.00 10.87           C  
ATOM   3644  N   GLU B 210       5.617  49.012  -9.722  1.00 13.51           N  
ATOM   3645  CA  GLU B 210       4.223  48.782 -10.089  1.00 14.31           C  
ATOM   3646  C   GLU B 210       3.889  47.320 -10.358  1.00 14.29           C  
ATOM   3647  O   GLU B 210       2.765  46.883 -10.112  1.00 14.26           O  
ATOM   3648  CB  GLU B 210       3.853  49.635 -11.305  0.50 16.04           C  
ATOM   3650  CG  GLU B 210       3.422  51.047 -10.943  0.50 17.84           C  
ATOM   3652  CD  GLU B 210       2.140  51.065 -10.129  0.50 19.68           C  
ATOM   3654  OE1 GLU B 210       1.097  50.624 -10.656  0.50 20.35           O  
ATOM   3656  OE2 GLU B 210       2.174  51.513  -8.963  0.50 19.30           O1-
ATOM   3658  N   ALA B 211       4.860  46.566 -10.863  1.00 13.62           N  
ATOM   3659  CA  ALA B 211       4.649  45.149 -11.151  1.00 12.87           C  
ATOM   3660  C   ALA B 211       4.644  44.277  -9.902  1.00 12.48           C  
ATOM   3661  O   ALA B 211       4.009  43.224  -9.878  1.00 13.16           O  
ATOM   3662  CB  ALA B 211       5.713  44.649 -12.123  1.00 12.82           C  
ATOM   3663  N   THR B 212       5.345  44.722  -8.866  1.00 10.53           N  
ATOM   3664  CA  THR B 212       5.444  43.964  -7.623  1.00 10.05           C  
ATOM   3665  C   THR B 212       4.195  44.087  -6.761  1.00  9.95           C  
ATOM   3666  O   THR B 212       3.808  45.185  -6.369  1.00 12.10           O  
ATOM   3667  CB  THR B 212       6.661  44.432  -6.792  1.00  8.66           C  
ATOM   3668  CG2 THR B 212       6.797  43.599  -5.525  1.00 10.55           C  
ATOM   3669  OG1 THR B 212       7.855  44.301  -7.572  1.00 12.25           O  
ATOM   3670  N   ARG B 213       3.557  42.957  -6.474  1.00  8.18           N  
ATOM   3671  CA  ARG B 213       2.369  42.971  -5.632  1.00  8.39           C  
ATOM   3672  C   ARG B 213       2.784  43.178  -4.184  1.00  7.69           C  
ATOM   3673  O   ARG B 213       3.738  42.554  -3.715  1.00  7.74           O  
ATOM   3674  CB  ARG B 213       1.599  41.642  -5.722  1.00  8.70           C  
ATOM   3675  CG  ARG B 213       0.713  41.457  -6.953  1.00 11.31           C  
ATOM   3676  CD  ARG B 213       1.501  41.038  -8.182  1.00  9.93           C  
ATOM   3677  NE  ARG B 213       2.171  39.744  -8.028  1.00 10.30           N  
ATOM   3678  CZ  ARG B 213       1.578  38.554  -8.117  1.00  9.01           C  
ATOM   3679  NH1 ARG B 213       0.276  38.456  -8.361  1.00 10.55           N1+
ATOM   3680  NH2 ARG B 213       2.297  37.448  -7.975  1.00 10.18           N  
ATOM   3681  N   ILE B 214       2.075  44.058  -3.485  1.00  7.11           N  
ATOM   3682  CA  ILE B 214       2.342  44.300  -2.074  1.00  8.39           C  
ATOM   3683  C   ILE B 214       1.101  43.836  -1.316  1.00  7.70           C  
ATOM   3684  O   ILE B 214       0.065  44.503  -1.327  1.00  7.75           O  
ATOM   3685  CB  ILE B 214       2.568  45.795  -1.758  1.00  7.63           C  
ATOM   3686  CG1 ILE B 214       3.640  46.381  -2.680  1.00  8.16           C  
ATOM   3687  CG2 ILE B 214       2.991  45.950  -0.300  1.00  8.41           C  
ATOM   3688  CD1 ILE B 214       3.843  47.876  -2.499  1.00 10.63           C  
ATOM   3689  N   GLN B 215       1.201  42.676  -0.681  1.00  7.68           N  
ATOM   3690  CA  GLN B 215       0.090  42.131   0.088  1.00  7.26           C  
ATOM   3691  C   GLN B 215       0.026  42.770   1.459  1.00  8.30           C  
ATOM   3692  O   GLN B 215       1.058  43.120   2.037  1.00  7.80           O  
ATOM   3693  CB  GLN B 215       0.264  40.627   0.302  1.00  7.70           C  
ATOM   3694  CG  GLN B 215       0.060  39.753  -0.916  1.00  8.03           C  
ATOM   3695  CD  GLN B 215       0.284  38.284  -0.602  1.00  8.10           C  
ATOM   3696  NE2 GLN B 215       1.217  38.008   0.304  1.00  6.36           N  
ATOM   3697  OE1 GLN B 215      -0.365  37.405  -1.175  1.00 10.40           O  
ATOM   3698  N   TYR B 216      -1.183  42.934   1.979  1.00  7.78           N  
ATOM   3699  CA  TYR B 216      -1.270  43.417   3.315  1.00  7.76           C  
ATOM   3700  C   TYR B 216      -1.310  42.206   4.190  1.00  7.51           C  
ATOM   3701  O   TYR B 216      -2.114  41.302   4.004  1.00  8.30           O  
ATOM   3702  CB  TYR B 216      -2.573  44.206   3.454  1.00  8.71           C  
ATOM   3703  CG  TYR B 216      -2.804  44.554   4.882  1.00  8.57           C  
ATOM   3704  CD1 TYR B 216      -1.972  45.473   5.513  1.00 10.54           C  
ATOM   3705  CD2 TYR B 216      -3.867  43.988   5.587  1.00  9.40           C  
ATOM   3706  CE1 TYR B 216      -2.199  45.827   6.834  1.00 10.83           C  
ATOM   3707  CE2 TYR B 216      -4.095  44.341   6.909  1.00 10.37           C  
ATOM   3708  CZ  TYR B 216      -3.267  45.257   7.531  1.00 10.84           C  
ATOM   3709  OH  TYR B 216      -3.500  45.635   8.838  1.00 12.42           O  
ATOM   3710  N   GLY B 217      -0.376  42.158   5.135  1.00  8.86           N  
ATOM   3711  CA  GLY B 217      -0.239  41.002   6.002  1.00  8.64           C  
ATOM   3712  C   GLY B 217      -0.660  41.198   7.442  1.00  9.05           C  
ATOM   3713  O   GLY B 217      -0.231  40.450   8.324  1.00 11.08           O  
ATOM   3714  N   GLY B 218      -1.487  42.207   7.688  1.00 10.11           N  
ATOM   3715  CA  GLY B 218      -1.976  42.439   9.033  1.00 10.35           C  
ATOM   3716  C   GLY B 218      -3.209  41.574   9.220  1.00 10.06           C  
ATOM   3717  O   GLY B 218      -3.438  40.640   8.449  1.00 11.48           O  
ATOM   3718  N   SER B 219      -4.008  41.891  10.232  1.00 11.36           N  
ATOM   3719  CA  SER B 219      -5.221  41.136  10.504  1.00 11.45           C  
ATOM   3720  C   SER B 219      -6.243  41.320   9.385  1.00 10.85           C  
ATOM   3721  O   SER B 219      -6.722  42.415   9.119  1.00 11.31           O  
ATOM   3722  CB  SER B 219      -5.804  41.631  11.828  1.00 12.39           C  
ATOM   3723  OG  SER B 219      -7.098  41.059  12.017  0.50 15.82           O  
ATOM   3725  N   VAL B 220      -6.574  40.224   8.709  1.00  9.93           N  
ATOM   3726  CA  VAL B 220      -7.542  40.267   7.618  1.00  9.39           C  
ATOM   3727  C   VAL B 220      -8.646  39.252   7.885  1.00  9.82           C  
ATOM   3728  O   VAL B 220      -8.376  38.085   8.158  1.00 11.29           O  
ATOM   3729  CB  VAL B 220      -6.878  39.935   6.263  1.00  9.90           C  
ATOM   3730  CG1 VAL B 220      -7.906  40.021   5.137  1.00  9.19           C  
ATOM   3731  CG2 VAL B 220      -5.728  40.891   6.004  1.00 10.24           C  
ATOM   3732  N   ASN B 221      -9.891  39.708   7.814  1.00  9.53           N  
ATOM   3733  CA  ASN B 221     -11.041  38.846   8.050  1.00 10.96           C  
ATOM   3734  C   ASN B 221     -12.141  39.196   7.056  1.00  8.76           C  
ATOM   3735  O   ASN B 221     -12.015  40.156   6.300  1.00  9.11           O  
ATOM   3736  CB  ASN B 221     -11.544  39.015   9.492  1.00 11.83           C  
ATOM   3737  CG  ASN B 221     -11.868  40.459   9.837  1.00 13.59           C  
ATOM   3738  ND2 ASN B 221     -11.264  40.960  10.907  1.00 15.44           N  
ATOM   3739  OD1 ASN B 221     -12.659  41.111   9.156  1.00 18.22           O  
ATOM   3740  N   PRO B 222     -13.234  38.417   7.034  1.00 10.18           N  
ATOM   3741  CA  PRO B 222     -14.317  38.715   6.091  1.00  9.95           C  
ATOM   3742  C   PRO B 222     -14.949  40.092   6.249  1.00 10.65           C  
ATOM   3743  O   PRO B 222     -15.525  40.622   5.302  1.00 12.32           O  
ATOM   3744  CB  PRO B 222     -15.321  37.599   6.362  1.00  9.70           C  
ATOM   3745  CG  PRO B 222     -14.433  36.450   6.728  1.00 10.18           C  
ATOM   3746  CD  PRO B 222     -13.446  37.106   7.671  1.00 10.18           C  
ATOM   3747  N   ALA B 223     -14.837  40.667   7.441  1.00  9.67           N  
ATOM   3748  CA  ALA B 223     -15.433  41.970   7.717  1.00 10.84           C  
ATOM   3749  C   ALA B 223     -14.597  43.178   7.302  1.00 10.48           C  
ATOM   3750  O   ALA B 223     -15.140  44.265   7.108  1.00 11.15           O  
ATOM   3751  CB  ALA B 223     -15.781  42.071   9.201  1.00 12.81           C  
ATOM   3752  N   ASN B 224     -13.285  43.009   7.168  1.00 10.72           N  
ATOM   3753  CA  ASN B 224     -12.455  44.147   6.781  1.00 10.20           C  
ATOM   3754  C   ASN B 224     -11.727  44.010   5.447  1.00  9.26           C  
ATOM   3755  O   ASN B 224     -11.080  44.956   5.000  1.00 10.38           O  
ATOM   3756  CB  ASN B 224     -11.432  44.473   7.882  1.00  9.71           C  
ATOM   3757  CG  ASN B 224     -10.353  43.409   8.030  1.00 10.92           C  
ATOM   3758  ND2 ASN B 224      -9.551  43.528   9.085  1.00 10.72           N  
ATOM   3759  OD1 ASN B 224     -10.231  42.503   7.208  1.00 10.79           O  
ATOM   3760  N   CYS B 225     -11.847  42.860   4.792  1.00  9.72           N  
ATOM   3761  CA  CYS B 225     -11.140  42.667   3.528  1.00  9.40           C  
ATOM   3762  C   CYS B 225     -11.551  43.612   2.398  1.00  8.96           C  
ATOM   3763  O   CYS B 225     -10.703  44.065   1.633  1.00  9.57           O  
ATOM   3764  CB  CYS B 225     -11.247  41.207   3.065  1.00  9.88           C  
ATOM   3765  SG  CYS B 225     -12.909  40.560   2.847  1.00  9.13           S  
ATOM   3766  N   ASN B 226     -12.838  43.921   2.285  1.00  9.28           N  
ATOM   3767  CA  ASN B 226     -13.275  44.820   1.223  1.00  8.53           C  
ATOM   3768  C   ASN B 226     -12.760  46.235   1.452  1.00  8.95           C  
ATOM   3769  O   ASN B 226     -12.293  46.894   0.522  1.00  8.88           O  
ATOM   3770  CB  ASN B 226     -14.802  44.822   1.125  1.00  9.22           C  
ATOM   3771  CG  ASN B 226     -15.336  43.577   0.450  1.00 10.36           C  
ATOM   3772  ND2 ASN B 226     -15.572  42.536   1.236  1.00  9.26           N  
ATOM   3773  OD1 ASN B 226     -15.519  43.545  -0.773  1.00 11.81           O  
ATOM   3774  N   GLU B 227     -12.835  46.696   2.696  1.00  9.71           N  
ATOM   3775  CA  GLU B 227     -12.369  48.033   3.026  1.00 10.65           C  
ATOM   3776  C   GLU B 227     -10.875  48.157   2.741  1.00 10.77           C  
ATOM   3777  O   GLU B 227     -10.410  49.192   2.268  1.00 11.28           O  
ATOM   3778  CB  GLU B 227     -12.665  48.343   4.496  1.00 13.24           C  
ATOM   3779  CG  GLU B 227     -12.145  49.691   4.959  1.00 18.94           C  
ATOM   3780  CD  GLU B 227     -12.594  50.042   6.367  1.00 21.42           C  
ATOM   3781  OE1 GLU B 227     -12.668  49.128   7.217  1.00 24.02           O  
ATOM   3782  OE2 GLU B 227     -12.859  51.236   6.627  1.00 23.36           O1-
ATOM   3783  N   LEU B 228     -10.124  47.098   3.025  1.00  8.91           N  
ATOM   3784  CA  LEU B 228      -8.688  47.111   2.770  1.00  9.07           C  
ATOM   3785  C   LEU B 228      -8.394  46.996   1.275  1.00  8.78           C  
ATOM   3786  O   LEU B 228      -7.502  47.667   0.757  1.00  9.60           O  
ATOM   3787  CB  LEU B 228      -8.007  45.964   3.526  1.00  9.58           C  
ATOM   3788  CG  LEU B 228      -7.870  46.164   5.038  1.00  9.72           C  
ATOM   3789  CD1 LEU B 228      -7.603  44.834   5.714  1.00  8.84           C  
ATOM   3790  CD2 LEU B 228      -6.748  47.149   5.327  1.00 10.83           C  
ATOM   3791  N   ALA B 229      -9.150  46.150   0.581  1.00 10.28           N  
ATOM   3792  CA  ALA B 229      -8.946  45.956  -0.852  1.00 10.00           C  
ATOM   3793  C   ALA B 229      -9.211  47.222  -1.663  1.00 11.16           C  
ATOM   3794  O   ALA B 229      -8.797  47.327  -2.817  1.00 11.68           O  
ATOM   3795  CB  ALA B 229      -9.827  44.820  -1.352  1.00  8.95           C  
ATOM   3796  N   LYS B 230      -9.904  48.179  -1.058  1.00 10.85           N  
ATOM   3797  CA  LYS B 230     -10.208  49.437  -1.729  1.00 13.16           C  
ATOM   3798  C   LYS B 230      -8.978  50.337  -1.833  1.00 12.57           C  
ATOM   3799  O   LYS B 230      -8.957  51.269  -2.633  1.00 13.55           O  
ATOM   3800  CB  LYS B 230     -11.313  50.182  -0.977  1.00 14.48           C  
ATOM   3801  CG  LYS B 230     -12.675  49.509  -1.033  1.00 16.69           C  
ATOM   3802  CD  LYS B 230     -13.685  50.211  -0.137  1.00 18.84           C  
ATOM   3803  CE  LYS B 230     -13.867  51.672  -0.517  1.00 20.10           C  
ATOM   3804  NZ  LYS B 230     -14.850  52.355   0.375  1.00 20.04           N1+
ATOM   3805  N   LYS B 231      -7.956  50.055  -1.028  1.00 12.32           N  
ATOM   3806  CA  LYS B 231      -6.741  50.867  -1.034  1.00 11.78           C  
ATOM   3807  C   LYS B 231      -5.873  50.611  -2.264  1.00 11.30           C  
ATOM   3808  O   LYS B 231      -5.582  49.471  -2.610  1.00 10.54           O  
ATOM   3809  CB  LYS B 231      -5.948  50.628   0.252  1.00 11.83           C  
ATOM   3810  CG  LYS B 231      -6.673  51.115   1.501  1.00 14.71           C  
ATOM   3811  CD  LYS B 231      -7.029  52.593   1.378  1.00 16.11           C  
ATOM   3812  CE  LYS B 231      -7.726  53.115   2.620  1.00 19.41           C  
ATOM   3813  NZ  LYS B 231      -8.132  54.541   2.448  1.00 21.17           N1+
ATOM   3814  N   ALA B 232      -5.457  51.696  -2.910  1.00 10.99           N  
ATOM   3815  CA  ALA B 232      -4.669  51.635  -4.134  1.00 11.64           C  
ATOM   3816  C   ALA B 232      -3.411  50.781  -4.113  1.00 11.28           C  
ATOM   3817  O   ALA B 232      -3.093  50.121  -5.101  1.00 13.35           O  
ATOM   3818  CB  ALA B 232      -4.309  53.048  -4.578  1.00 13.12           C  
ATOM   3819  N   ASP B 233      -2.690  50.788  -3.001  1.00 11.29           N  
ATOM   3820  CA  ASP B 233      -1.455  50.024  -2.948  1.00 11.49           C  
ATOM   3821  C   ASP B 233      -1.503  48.681  -2.236  1.00 11.40           C  
ATOM   3822  O   ASP B 233      -0.468  48.076  -1.971  1.00 11.25           O  
ATOM   3823  CB  ASP B 233      -0.333  50.909  -2.401  1.00 13.83           C  
ATOM   3824  CG  ASP B 233       0.067  51.994  -3.387  1.00 15.56           C  
ATOM   3825  OD1 ASP B 233       0.569  51.646  -4.477  1.00 18.96           O  
ATOM   3826  OD2 ASP B 233      -0.133  53.190  -3.087  1.00 19.61           O1-
ATOM   3827  N   ILE B 234      -2.708  48.216  -1.928  1.00 10.23           N  
ATOM   3828  CA  ILE B 234      -2.878  46.907  -1.313  1.00  8.59           C  
ATOM   3829  C   ILE B 234      -3.263  45.995  -2.480  1.00 10.21           C  
ATOM   3830  O   ILE B 234      -4.380  46.063  -2.994  1.00 10.76           O  
ATOM   3831  CB  ILE B 234      -3.982  46.928  -0.235  1.00  8.37           C  
ATOM   3832  CG1 ILE B 234      -3.515  47.783   0.948  1.00  8.95           C  
ATOM   3833  CG2 ILE B 234      -4.297  45.510   0.231  1.00  9.29           C  
ATOM   3834  CD1 ILE B 234      -4.488  47.834   2.107  1.00 11.44           C  
ATOM   3835  N   ASP B 235      -2.320  45.155  -2.902  1.00  8.00           N  
ATOM   3836  CA  ASP B 235      -2.523  44.263  -4.040  1.00  8.49           C  
ATOM   3837  C   ASP B 235      -2.869  42.832  -3.669  1.00  8.13           C  
ATOM   3838  O   ASP B 235      -2.765  41.930  -4.497  1.00  8.21           O  
ATOM   3839  CB  ASP B 235      -1.273  44.246  -4.920  1.00  9.45           C  
ATOM   3840  CG  ASP B 235      -0.747  45.633  -5.217  1.00 10.30           C  
ATOM   3841  OD1 ASP B 235      -1.563  46.522  -5.535  1.00 11.36           O  
ATOM   3842  OD2 ASP B 235       0.485  45.833  -5.143  1.00 10.41           O1-
ATOM   3843  N   GLY B 236      -3.282  42.620  -2.430  1.00  7.50           N  
ATOM   3844  CA  GLY B 236      -3.624  41.277  -2.010  1.00  8.00           C  
ATOM   3845  C   GLY B 236      -3.503  41.161  -0.514  1.00  6.97           C  
ATOM   3846  O   GLY B 236      -3.354  42.168   0.180  1.00  7.20           O  
ATOM   3847  N   PHE B 237      -3.545  39.932  -0.017  1.00  7.26           N  
ATOM   3848  CA  PHE B 237      -3.471  39.697   1.416  1.00  7.53           C  
ATOM   3849  C   PHE B 237      -2.689  38.439   1.752  1.00  8.78           C  
ATOM   3850  O   PHE B 237      -2.683  37.482   0.982  1.00  9.66           O  
ATOM   3851  CB  PHE B 237      -4.877  39.491   1.998  1.00  7.88           C  
ATOM   3852  CG  PHE B 237      -5.804  40.654   1.820  1.00  8.00           C  
ATOM   3853  CD1 PHE B 237      -5.571  41.853   2.479  1.00  8.85           C  
ATOM   3854  CD2 PHE B 237      -6.948  40.530   1.038  1.00  8.63           C  
ATOM   3855  CE1 PHE B 237      -6.462  42.915   2.365  1.00 10.03           C  
ATOM   3856  CE2 PHE B 237      -7.845  41.586   0.917  1.00  8.61           C  
ATOM   3857  CZ  PHE B 237      -7.603  42.781   1.584  1.00  8.68           C  
ATOM   3858  N   LEU B 238      -2.022  38.459   2.902  1.00  7.69           N  
ATOM   3859  CA  LEU B 238      -1.442  37.287   3.416  1.00  7.34           C  
ATOM   3860  C   LEU B 238      -2.194  37.077   4.665  1.00  7.99           C  
ATOM   3861  O   LEU B 238      -1.974  37.734   5.674  1.00  9.64           O  
ATOM   3862  CB  LEU B 238       0.025  37.572   3.733  1.00  8.40           C  
ATOM   3863  CG  LEU B 238       0.764  36.327   4.229  1.00  7.67           C  
ATOM   3864  CD1 LEU B 238       0.747  35.193   3.203  1.00  9.99           C  
ATOM   3865  CD2 LEU B 238       2.234  36.597   4.550  1.00  9.26           C  
ATOM   3866  N   VAL B 239      -3.186  36.201   4.546  1.00  8.43           N  
ATOM   3867  CA  VAL B 239      -4.141  35.935   5.613  1.00  9.79           C  
ATOM   3868  C   VAL B 239      -3.664  34.946   6.660  1.00 10.41           C  
ATOM   3869  O   VAL B 239      -3.055  33.931   6.336  1.00 11.59           O  
ATOM   3870  CB  VAL B 239      -5.469  35.409   5.020  1.00  8.62           C  
ATOM   3871  CG1 VAL B 239      -6.516  35.252   6.113  1.00 10.81           C  
ATOM   3872  CG2 VAL B 239      -5.959  36.354   3.935  1.00 10.49           C  
ATOM   3873  N   GLY B 240      -3.959  35.255   7.918  1.00 11.01           N  
ATOM   3874  CA  GLY B 240      -3.579  34.376   9.006  1.00 11.51           C  
ATOM   3875  C   GLY B 240      -4.717  33.450   9.398  1.00 11.35           C  
ATOM   3876  O   GLY B 240      -5.129  32.591   8.617  1.00 11.23           O  
ATOM   3877  N   GLY B 241      -5.241  33.648  10.605  1.00 11.97           N  
ATOM   3878  CA  GLY B 241      -6.315  32.812  11.117  1.00 12.19           C  
ATOM   3879  C   GLY B 241      -7.492  32.498  10.209  1.00 11.79           C  
ATOM   3880  O   GLY B 241      -7.937  31.352  10.143  1.00 11.06           O  
ATOM   3881  N   ALA B 242      -8.004  33.506   9.513  1.00 10.75           N  
ATOM   3882  CA  ALA B 242      -9.144  33.302   8.633  1.00  9.95           C  
ATOM   3883  C   ALA B 242      -8.863  32.319   7.498  1.00 10.66           C  
ATOM   3884  O   ALA B 242      -9.793  31.783   6.895  1.00 11.42           O  
ATOM   3885  CB  ALA B 242      -9.611  34.646   8.068  1.00 11.09           C  
ATOM   3886  N   SER B 243      -7.590  32.068   7.203  1.00  9.80           N  
ATOM   3887  CA  SER B 243      -7.257  31.143   6.120  1.00 10.28           C  
ATOM   3888  C   SER B 243      -7.503  29.684   6.485  1.00  9.39           C  
ATOM   3889  O   SER B 243      -7.471  28.810   5.618  1.00  8.40           O  
ATOM   3890  CB  SER B 243      -5.798  31.322   5.674  1.00  9.74           C  
ATOM   3891  OG  SER B 243      -4.883  30.871   6.657  1.00 12.67           O  
ATOM   3892  N   LEU B 244      -7.764  29.424   7.764  1.00  8.94           N  
ATOM   3893  CA  LEU B 244      -8.014  28.063   8.230  1.00  7.39           C  
ATOM   3894  C   LEU B 244      -9.475  27.648   8.047  1.00  9.46           C  
ATOM   3895  O   LEU B 244      -9.849  26.512   8.333  1.00  9.72           O  
ATOM   3896  CB  LEU B 244      -7.607  27.932   9.700  1.00  9.68           C  
ATOM   3897  CG  LEU B 244      -6.121  28.172   9.994  1.00  9.52           C  
ATOM   3898  CD1 LEU B 244      -5.888  28.126  11.498  1.00 10.73           C  
ATOM   3899  CD2 LEU B 244      -5.270  27.126   9.285  1.00  8.45           C  
ATOM   3900  N   ASP B 245     -10.291  28.580   7.566  1.00 10.74           N  
ATOM   3901  CA  ASP B 245     -11.710  28.335   7.321  1.00 12.38           C  
ATOM   3902  C   ASP B 245     -11.933  28.675   5.850  1.00 11.21           C  
ATOM   3903  O   ASP B 245     -11.814  29.837   5.457  1.00 10.87           O  
ATOM   3904  CB  ASP B 245     -12.557  29.253   8.206  1.00 13.63           C  
ATOM   3905  CG  ASP B 245     -14.044  28.979   8.087  1.00 16.78           C  
ATOM   3906  OD1 ASP B 245     -14.537  28.822   6.954  1.00 20.57           O  
ATOM   3907  OD2 ASP B 245     -14.725  28.933   9.132  1.00 20.69           O1-
ATOM   3908  N   ALA B 246     -12.238  27.665   5.041  1.00 10.47           N  
ATOM   3909  CA  ALA B 246     -12.445  27.871   3.612  1.00 10.97           C  
ATOM   3910  C   ALA B 246     -13.529  28.893   3.293  1.00 10.86           C  
ATOM   3911  O   ALA B 246     -13.429  29.608   2.298  1.00 10.30           O  
ATOM   3912  CB  ALA B 246     -12.764  26.545   2.933  1.00 10.78           C  
ATOM   3913  N   ALA B 247     -14.563  28.964   4.127  1.00 11.46           N  
ATOM   3914  CA  ALA B 247     -15.645  29.915   3.895  1.00 11.69           C  
ATOM   3915  C   ALA B 247     -15.182  31.353   4.115  1.00 11.52           C  
ATOM   3916  O   ALA B 247     -15.534  32.248   3.348  1.00 12.42           O  
ATOM   3917  CB  ALA B 247     -16.832  29.596   4.800  1.00 13.07           C  
ATOM   3918  N   LYS B 248     -14.393  31.580   5.161  1.00 10.69           N  
ATOM   3919  CA  LYS B 248     -13.888  32.920   5.437  1.00 10.89           C  
ATOM   3920  C   LYS B 248     -12.884  33.314   4.361  1.00  9.27           C  
ATOM   3921  O   LYS B 248     -12.918  34.429   3.840  1.00  9.71           O  
ATOM   3922  CB  LYS B 248     -13.200  32.974   6.803  1.00 13.36           C  
ATOM   3923  CG  LYS B 248     -14.131  32.785   7.986  1.00 16.16           C  
ATOM   3924  CD  LYS B 248     -13.368  32.921   9.291  1.00 19.63           C  
ATOM   3925  CE  LYS B 248     -14.278  32.738  10.494  1.00 21.90           C  
ATOM   3926  NZ  LYS B 248     -13.525  32.913  11.767  1.00 27.33           N1+
ATOM   3927  N   PHE B 249     -11.988  32.387   4.038  1.00  9.23           N  
ATOM   3928  CA  PHE B 249     -10.963  32.624   3.031  1.00  9.15           C  
ATOM   3929  C   PHE B 249     -11.618  32.977   1.695  1.00  8.67           C  
ATOM   3930  O   PHE B 249     -11.136  33.845   0.967  1.00  7.87           O  
ATOM   3931  CB  PHE B 249     -10.084  31.374   2.894  1.00  8.37           C  
ATOM   3932  CG  PHE B 249      -8.770  31.613   2.193  1.00  7.23           C  
ATOM   3933  CD1 PHE B 249      -7.887  32.590   2.647  1.00  6.96           C  
ATOM   3934  CD2 PHE B 249      -8.398  30.829   1.108  1.00  7.33           C  
ATOM   3935  CE1 PHE B 249      -6.646  32.779   2.030  1.00  8.49           C  
ATOM   3936  CE2 PHE B 249      -7.163  31.009   0.486  1.00  7.53           C  
ATOM   3937  CZ  PHE B 249      -6.286  31.986   0.950  1.00  7.57           C  
ATOM   3938  N   LYS B 250     -12.725  32.305   1.387  1.00  8.91           N  
ATOM   3939  CA  LYS B 250     -13.466  32.545   0.149  1.00  9.65           C  
ATOM   3940  C   LYS B 250     -13.905  34.005   0.046  1.00  9.19           C  
ATOM   3941  O   LYS B 250     -13.773  34.640  -1.003  1.00  8.78           O  
ATOM   3942  CB  LYS B 250     -14.705  31.645   0.104  1.00 11.62           C  
ATOM   3943  CG  LYS B 250     -15.598  31.869  -1.108  1.00 15.45           C  
ATOM   3944  CD  LYS B 250     -16.957  31.201  -0.937  1.00 20.17           C  
ATOM   3945  CE  LYS B 250     -17.756  31.849   0.189  1.00 21.51           C  
ATOM   3946  NZ  LYS B 250     -19.122  31.272   0.311  1.00 22.32           N1+
ATOM   3947  N   THR B 251     -14.439  34.535   1.138  1.00  9.12           N  
ATOM   3948  CA  THR B 251     -14.898  35.917   1.154  1.00  9.12           C  
ATOM   3949  C   THR B 251     -13.740  36.873   0.889  1.00  9.80           C  
ATOM   3950  O   THR B 251     -13.883  37.860   0.167  1.00  9.67           O  
ATOM   3951  CB  THR B 251     -15.533  36.263   2.508  1.00  9.77           C  
ATOM   3952  CG2 THR B 251     -16.101  37.680   2.486  1.00  9.73           C  
ATOM   3953  OG1 THR B 251     -16.589  35.334   2.783  1.00 11.21           O  
ATOM   3954  N   ILE B 252     -12.588  36.568   1.474  1.00  8.81           N  
ATOM   3955  CA  ILE B 252     -11.407  37.399   1.306  1.00  7.94           C  
ATOM   3956  C   ILE B 252     -10.899  37.338  -0.132  1.00  9.16           C  
ATOM   3957  O   ILE B 252     -10.542  38.361  -0.709  1.00  9.29           O  
ATOM   3958  CB  ILE B 252     -10.305  36.959   2.290  1.00  8.23           C  
ATOM   3959  CG1 ILE B 252     -10.814  37.157   3.720  1.00  7.98           C  
ATOM   3960  CG2 ILE B 252      -9.027  37.761   2.062  1.00  7.85           C  
ATOM   3961  CD1 ILE B 252      -9.912  36.568   4.787  1.00  8.90           C  
ATOM   3962  N   ILE B 253     -10.870  36.144  -0.712  1.00  8.39           N  
ATOM   3963  CA  ILE B 253     -10.420  36.002  -2.092  1.00  8.21           C  
ATOM   3964  C   ILE B 253     -11.291  36.864  -3.004  1.00  7.93           C  
ATOM   3965  O   ILE B 253     -10.792  37.566  -3.883  1.00  9.26           O  
ATOM   3966  CB  ILE B 253     -10.512  34.535  -2.566  1.00  8.24           C  
ATOM   3967  CG1 ILE B 253      -9.485  33.678  -1.820  1.00  8.58           C  
ATOM   3968  CG2 ILE B 253     -10.298  34.458  -4.075  1.00  7.17           C  
ATOM   3969  CD1 ILE B 253      -9.631  32.193  -2.077  1.00  9.11           C  
ATOM   3970  N   ASN B 254     -12.597  36.819  -2.772  1.00  8.59           N  
ATOM   3971  CA  ASN B 254     -13.541  37.567  -3.587  1.00  8.05           C  
ATOM   3972  C   ASN B 254     -13.521  39.079  -3.421  1.00  8.47           C  
ATOM   3973  O   ASN B 254     -14.166  39.791  -4.191  1.00  8.93           O  
ATOM   3974  CB  ASN B 254     -14.950  37.021  -3.357  1.00  8.58           C  
ATOM   3975  CG  ASN B 254     -15.245  35.821  -4.230  1.00  9.47           C  
ATOM   3976  ND2 ASN B 254     -15.245  34.633  -3.634  1.00  9.59           N  
ATOM   3977  OD1 ASN B 254     -15.450  35.961  -5.435  1.00 11.07           O  
ATOM   3978  N   SER B 255     -12.781  39.579  -2.434  1.00  7.84           N  
ATOM   3979  CA  SER B 255     -12.706  41.023  -2.241  1.00  8.04           C  
ATOM   3980  C   SER B 255     -11.919  41.672  -3.380  1.00  8.15           C  
ATOM   3981  O   SER B 255     -11.780  42.890  -3.431  1.00  8.13           O  
ATOM   3982  CB  SER B 255     -12.081  41.373  -0.880  1.00  9.38           C  
ATOM   3983  OG  SER B 255     -10.716  41.002  -0.807  1.00 10.83           O  
ATOM   3984  N   VAL B 256     -11.408  40.850  -4.295  1.00  8.37           N  
ATOM   3985  CA  VAL B 256     -10.682  41.354  -5.457  1.00  8.41           C  
ATOM   3986  C   VAL B 256     -11.647  42.238  -6.258  1.00  8.45           C  
ATOM   3987  O   VAL B 256     -11.229  43.102  -7.029  1.00  9.04           O  
ATOM   3988  CB  VAL B 256     -10.182  40.187  -6.351  1.00  8.10           C  
ATOM   3989  CG1 VAL B 256     -11.361  39.349  -6.827  1.00  9.00           C  
ATOM   3990  CG2 VAL B 256      -9.398  40.731  -7.539  1.00  9.05           C  
ATOM   3991  N   SER B 257     -12.944  42.019  -6.060  1.00  8.66           N  
ATOM   3992  CA  SER B 257     -13.966  42.798  -6.754  1.00  8.17           C  
ATOM   3993  C   SER B 257     -13.796  44.307  -6.563  1.00  8.67           C  
ATOM   3994  O   SER B 257     -14.183  45.092  -7.426  1.00  7.68           O  
ATOM   3995  CB  SER B 257     -15.360  42.373  -6.280  1.00  8.22           C  
ATOM   3996  OG  SER B 257     -15.486  42.503  -4.874  1.00  8.61           O  
ATOM   3997  N   GLU B 258     -13.215  44.715  -5.438  1.00  8.43           N  
ATOM   3998  CA  GLU B 258     -13.011  46.135  -5.172  1.00  9.49           C  
ATOM   3999  C   GLU B 258     -12.074  46.779  -6.192  1.00  9.50           C  
ATOM   4000  O   GLU B 258     -12.079  47.997  -6.360  1.00 11.84           O  
ATOM   4001  CB  GLU B 258     -12.429  46.337  -3.770  1.00  9.23           C  
ATOM   4002  CG  GLU B 258     -13.329  45.887  -2.631  1.00 11.19           C  
ATOM   4003  CD  GLU B 258     -14.667  46.604  -2.618  1.00 10.62           C  
ATOM   4004  OE1 GLU B 258     -14.702  47.798  -2.973  1.00 14.70           O  
ATOM   4005  OE2 GLU B 258     -15.680  45.978  -2.239  1.00 12.04           O1-
ATOM   4006  N   LYS B 259     -11.287  45.950  -6.874  1.00  9.49           N  
ATOM   4007  CA  LYS B 259     -10.309  46.403  -7.868  1.00  9.80           C  
ATOM   4008  C   LYS B 259     -10.832  46.440  -9.302  1.00 10.53           C  
ATOM   4009  O   LYS B 259     -10.215  47.051 -10.175  1.00 11.17           O  
ATOM   4010  CB  LYS B 259      -9.096  45.470  -7.869  1.00 11.55           C  
ATOM   4011  CG  LYS B 259      -8.428  45.253  -6.533  1.00 11.97           C  
ATOM   4012  CD  LYS B 259      -7.720  46.498  -6.077  1.00 12.03           C  
ATOM   4013  CE  LYS B 259      -6.879  46.218  -4.850  1.00 12.74           C  
ATOM   4014  NZ  LYS B 259      -6.255  47.465  -4.358  1.00 12.67           N1+
ATOM   4015  N   LEU B 260     -11.957  45.781  -9.543  1.00 10.00           N  
ATOM   4016  CA  LEU B 260     -12.510  45.685 -10.891  1.00 11.50           C  
ATOM   4017  C   LEU B 260     -13.446  46.814 -11.301  1.00 12.69           C  
ATOM   4018  O   LEU B 260     -13.864  47.598 -10.427  1.00 13.03           O  
ATOM   4019  CB  LEU B 260     -13.231  44.341 -11.038  1.00 10.32           C  
ATOM   4020  CG  LEU B 260     -12.474  43.123 -10.490  1.00 11.01           C  
ATOM   4021  CD1 LEU B 260     -13.336  41.877 -10.637  1.00 12.23           C  
ATOM   4022  CD2 LEU B 260     -11.151  42.957 -11.225  1.00 11.55           C  
ATOM   4023  OXT LEU B 260     -13.757  46.889 -12.509  1.00 17.66           O1-
