# Supplementary material for: Structural Descriptors for Subunit Interface Regions in Homodimers: Effect of Lipid Membrane and Secondary Structure Type
Source: J Chem Inf Model. 2025 Mar 27;65(7):3117–26. doi: 10.1021/acs.jcim.4c01233 (PMC12004529; doi:10.1021/acs.jcim.4c01233)
Supplement: Supplementary file 3 — ci4c01233_si_003.tar [file ci4c01233_si_003.tar › database/alpha/8gxl_cytop.pdb]

HEADER    model_1_1_chain_A
ATOM     36  N   SER A   6      41.460  50.851  89.057  1.00 70.04           N  
ATOM     37  CA  SER A   6      42.626  50.026  88.988  1.00 70.04           C  
ATOM     38  CB  SER A   6      43.454  50.045  90.285  1.00 70.04           C  
ATOM     39  OG  SER A   6      44.583  49.193  90.173  1.00 70.04           O  
ATOM     40  C   SER A   6      42.154  48.625  88.764  1.00 70.04           C  
ATOM     41  O   SER A   6      40.955  48.353  88.767  1.00 70.04           O  
ATOM     42  N   ASP A   7      43.104  47.699  88.542  1.00 26.14           N  
ATOM     43  CA  ASP A   7      42.763  46.326  88.313  1.00 26.14           C  
ATOM     44  CB  ASP A   7      43.998  45.448  88.051  1.00 26.14           C  
ATOM     45  CG  ASP A   7      44.519  45.783  86.659  1.00 26.14           C  
ATOM     46  OD1 ASP A   7      43.744  45.602  85.682  1.00 26.14           O  
ATOM     47  OD2 ASP A   7      45.699  46.215  86.552  1.00 26.14           O1-
ATOM     48  C   ASP A   7      42.083  45.820  89.543  1.00 26.14           C  
ATOM     49  O   ASP A   7      41.103  45.081  89.462  1.00 26.14           O  
ATOM     50  N   ALA A   8      42.582  46.224  90.725  1.00 21.43           N  
ATOM     51  CA  ALA A   8      42.003  45.778  91.956  1.00 21.43           C  
ATOM     52  CB  ALA A   8      42.724  46.338  93.195  1.00 21.43           C  
ATOM     53  C   ALA A   8      40.589  46.261  92.000  1.00 21.43           C  
ATOM     54  O   ALA A   8      39.693  45.544  92.442  1.00 21.43           O  
ATOM     55  N   GLN A   9      40.362  47.503  91.536  1.00 91.24           N  
ATOM     56  CA  GLN A   9      39.059  48.101  91.539  1.00 91.24           C  
ATOM     57  CB  GLN A   9      39.048  49.582  91.111  1.00 91.24           C  
ATOM     58  CG  GLN A   9      39.372  50.583  92.230  1.00 91.24           C  
ATOM     59  CD  GLN A   9      40.867  50.640  92.511  1.00 91.24           C  
ATOM     60  OE1 GLN A   9      41.601  49.685  92.275  1.00 91.24           O  
ATOM     61  NE2 GLN A   9      41.334  51.801  93.046  1.00 91.24           N  
ATOM     62  C   GLN A   9      38.142  47.339  90.634  1.00 91.24           C  
ATOM     63  O   GLN A   9      36.966  47.169  90.952  1.00 91.24           O  
ATOM     64  N   LYS A  10      38.637  46.853  89.479  1.00 81.31           N  
ATOM     65  CA  LYS A  10      37.757  46.120  88.614  1.00 81.31           C  
ATOM     66  CB  LYS A  10      38.399  45.606  87.313  1.00 81.31           C  
ATOM     67  CG  LYS A  10      38.409  46.603  86.152  1.00 81.31           C  
ATOM     68  CD  LYS A  10      39.469  47.699  86.226  1.00 81.31           C  
ATOM     69  CE  LYS A  10      39.466  48.591  84.981  1.00 81.31           C  
ATOM     70  NZ  LYS A  10      40.746  49.320  84.872  1.00 81.31           N1+
ATOM     71  C   LYS A  10      37.267  44.915  89.348  1.00 81.31           C  
ATOM     72  O   LYS A  10      36.102  44.538  89.222  1.00 81.31           O  
ATOM     73  N   LYS A  11      38.143  44.274  90.142  1.00 68.48           N  
ATOM     74  CA  LYS A  11      37.723  43.098  90.847  1.00 68.48           C  
ATOM     75  CB  LYS A  11      38.823  42.462  91.715  1.00 68.48           C  
ATOM     76  CG  LYS A  11      38.349  41.199  92.441  1.00 68.48           C  
ATOM     77  CD  LYS A  11      39.472  40.384  93.087  1.00 68.48           C  
ATOM     78  CE  LYS A  11      39.782  40.802  94.527  1.00 68.48           C  
ATOM     79  NZ  LYS A  11      38.753  40.261  95.445  1.00 68.48           N1+
ATOM     80  C   LYS A  11      36.612  43.483  91.769  1.00 68.48           C  
ATOM     81  O   LYS A  11      35.639  42.747  91.923  1.00 68.48           O  
ATOM     82  N   GLN A  12      36.732  44.659  92.409  1.00 35.59           N  
ATOM     83  CA  GLN A  12      35.722  45.087  93.331  1.00 35.59           C  
ATOM     84  CB  GLN A  12      36.083  46.399  94.050  1.00 35.59           C  
ATOM     85  CG  GLN A  12      37.288  46.263  94.987  1.00 35.59           C  
ATOM     86  CD  GLN A  12      37.548  47.614  95.642  1.00 35.59           C  
ATOM     87  OE1 GLN A  12      37.571  48.648  94.977  1.00 35.59           O  
ATOM     88  NE2 GLN A  12      37.740  47.606  96.987  1.00 35.59           N  
ATOM     89  C   GLN A  12      34.431  45.286  92.593  1.00 35.59           C  
ATOM     90  O   GLN A  12      33.369  44.904  93.080  1.00 35.59           O  
ATOM     91  N   LEU A  13      34.479  45.880  91.386  1.00101.40           N  
ATOM     92  CA  LEU A  13      33.265  46.138  90.665  1.00101.40           C  
ATOM     93  CB  LEU A  13      33.506  46.903  89.347  1.00101.40           C  
ATOM     94  CG  LEU A  13      32.246  47.483  88.656  1.00101.40           C  
ATOM     95  CD1 LEU A  13      32.637  48.212  87.368  1.00101.40           C  
ATOM     96  CD2 LEU A  13      31.139  46.451  88.402  1.00101.40           C  
ATOM     97  C   LEU A  13      32.635  44.817  90.329  1.00101.40           C  
ATOM     98  O   LEU A  13      31.425  44.647  90.450  1.00101.40           O  
ATOM     99  N   LYS A  14      33.444  43.841  89.899  1.00 92.26           N  
ATOM    100  CA  LYS A  14      32.906  42.570  89.502  1.00 92.26           C  
ATOM    101  CB  LYS A  14      34.018  41.663  88.934  1.00 92.26           C  
ATOM    102  CG  LYS A  14      33.603  40.269  88.459  1.00 92.26           C  
ATOM    103  CD  LYS A  14      33.324  39.271  89.580  1.00 92.26           C  
ATOM    104  CE  LYS A  14      33.261  37.827  89.077  1.00 92.26           C  
ATOM    105  NZ  LYS A  14      33.588  36.895  90.179  1.00 92.26           N1+
ATOM    106  C   LYS A  14      32.252  41.935  90.689  1.00 92.26           C  
ATOM    107  O   LYS A  14      31.163  41.369  90.586  1.00 92.26           O  
ATOM    108  N   GLU A  15      32.894  42.038  91.864  1.00 34.99           N  
ATOM    109  CA  GLU A  15      32.373  41.448  93.059  1.00 34.99           C  
ATOM    110  CB  GLU A  15      33.326  41.604  94.257  1.00 34.99           C  
ATOM    111  CG  GLU A  15      34.624  40.804  94.114  1.00 34.99           C  
ATOM    112  CD  GLU A  15      35.485  41.068  95.344  1.00 34.99           C  
ATOM    113  OE1 GLU A  15      35.683  42.266  95.679  1.00 34.99           O  
ATOM    114  OE2 GLU A  15      35.953  40.077  95.964  1.00 34.99           O1-
ATOM    115  C   GLU A  15      31.079  42.113  93.424  1.00 34.99           C  
ATOM    116  O   GLU A  15      30.136  41.445  93.844  1.00 34.99           O  
ATOM    117  N   GLN A  16      30.990  43.450  93.265  1.00 78.26           N  
ATOM    118  CA  GLN A  16      29.806  44.147  93.690  1.00 78.26           C  
ATOM    119  CB  GLN A  16      29.892  45.682  93.548  1.00 78.26           C  
ATOM    120  CG  GLN A  16      29.894  46.187  92.104  1.00 78.26           C  
ATOM    121  CD  GLN A  16      29.995  47.705  92.108  1.00 78.26           C  
ATOM    122  OE1 GLN A  16      30.942  48.273  92.651  1.00 78.26           O  
ATOM    123  NE2 GLN A  16      28.998  48.384  91.480  1.00 78.26           N  
ATOM    124  C   GLN A  16      28.643  43.683  92.874  1.00 78.26           C  
ATOM    125  O   GLN A  16      27.547  43.482  93.393  1.00 78.26           O  
ATOM    126  N   GLN A  17      28.858  43.492  91.563  1.00 42.33           N  
ATOM    127  CA  GLN A  17      27.794  43.104  90.687  1.00 42.33           C  
ATOM    128  CB  GLN A  17      28.246  43.086  89.219  1.00 42.33           C  
ATOM    129  CG  GLN A  17      28.633  44.481  88.715  1.00 42.33           C  
ATOM    130  CD  GLN A  17      29.265  44.352  87.337  1.00 42.33           C  
ATOM    131  OE1 GLN A  17      29.870  43.332  87.009  1.00 42.33           O  
ATOM    132  NE2 GLN A  17      29.129  45.422  86.508  1.00 42.33           N  
ATOM    133  C   GLN A  17      27.304  41.740  91.066  1.00 42.33           C  
ATOM    134  O   GLN A  17      26.099  41.498  91.118  1.00 42.33           O  
ATOM    135  N   GLU A  18      28.229  40.811  91.369  1.00 41.79           N  
ATOM    136  CA  GLU A  18      27.821  39.473  91.684  1.00 41.79           C  
ATOM    137  CB  GLU A  18      28.993  38.512  91.928  1.00 41.79           C  
ATOM    138  CG  GLU A  18      29.802  38.207  90.670  1.00 41.79           C  
ATOM    139  CD  GLU A  18      30.805  37.130  91.039  1.00 41.79           C  
ATOM    140  OE1 GLU A  18      31.398  37.232  92.148  1.00 41.79           O  
ATOM    141  OE2 GLU A  18      30.983  36.184  90.227  1.00 41.79           O1-
ATOM    142  C   GLU A  18      27.003  39.492  92.934  1.00 41.79           C  
ATOM    143  O   GLU A  18      26.017  38.767  93.052  1.00 41.79           O  
ATOM    144  N   MET A  19      27.401  40.315  93.918  1.00 96.35           N  
ATOM    145  CA  MET A  19      26.672  40.344  95.151  1.00 96.35           C  
ATOM    146  CB  MET A  19      27.318  41.272  96.195  1.00 96.35           C  
ATOM    147  CG  MET A  19      26.693  41.186  97.591  1.00 96.35           C  
ATOM    148  SD  MET A  19      25.030  41.905  97.750  1.00 96.35           S  
ATOM    149  CE  MET A  19      24.871  41.561  99.526  1.00 96.35           C  
ATOM    150  C   MET A  19      25.285  40.837  94.880  1.00 96.35           C  
ATOM    151  O   MET A  19      24.307  40.289  95.385  1.00 96.35           O  
ATOM    152  N   GLN A  20      25.162  41.881  94.040  1.00 78.58           N  
ATOM    153  CA  GLN A  20      23.875  42.460  93.788  1.00 78.58           C  
ATOM    154  CB  GLN A  20      23.955  43.689  92.863  1.00 78.58           C  
ATOM    155  CG  GLN A  20      22.776  44.660  93.001  1.00 78.58           C  
ATOM    156  CD  GLN A  20      21.474  43.911  92.777  1.00 78.58           C  
ATOM    157  OE1 GLN A  20      20.659  43.773  93.689  1.00 78.58           O  
ATOM    158  NE2 GLN A  20      21.272  43.408  91.531  1.00 78.58           N  
ATOM    159  C   GLN A  20      23.036  41.418  93.113  1.00 78.58           C  
ATOM    160  O   GLN A  20      21.850  41.273  93.405  1.00 78.58           O  
ATOM    161  N   GLN A  21      23.649  40.652  92.191  1.00 37.21           N  
ATOM    162  CA  GLN A  21      22.946  39.642  91.452  1.00 37.21           C  
ATOM    163  CB  GLN A  21      23.846  38.936  90.421  1.00 37.21           C  
ATOM    164  CG  GLN A  21      23.131  37.854  89.609  1.00 37.21           C  
ATOM    165  CD  GLN A  21      24.148  37.242  88.654  1.00 37.21           C  
ATOM    166  OE1 GLN A  21      24.772  36.227  88.963  1.00 37.21           O  
ATOM    167  NE2 GLN A  21      24.326  37.876  87.465  1.00 37.21           N  
ATOM    168  C   GLN A  21      22.462  38.587  92.396  1.00 37.21           C  
ATOM    169  O   GLN A  21      21.331  38.116  92.290  1.00 37.21           O  
ATOM    170  N   MET A  22      23.316  38.193  93.358  1.00 41.92           N  
ATOM    171  CA  MET A  22      22.975  37.152  94.284  1.00 41.92           C  
ATOM    172  CB  MET A  22      24.137  36.814  95.241  1.00 41.92           C  
ATOM    173  CG  MET A  22      23.863  35.628  96.168  1.00 41.92           C  
ATOM    174  SD  MET A  22      23.760  34.019  95.327  1.00 41.92           S  
ATOM    175  CE  MET A  22      25.474  34.034  94.729  1.00 41.92           C  
ATOM    176  C   MET A  22      21.817  37.609  95.109  1.00 41.92           C  
ATOM    177  O   MET A  22      20.902  36.839  95.402  1.00 41.92           O  
ATOM    178  N   TYR A  23      21.832  38.896  95.493  1.00 48.78           N  
ATOM    179  CA  TYR A  23      20.822  39.475  96.328  1.00 48.78           C  
ATOM    180  CB  TYR A  23      21.146  40.940  96.666  1.00 48.78           C  
ATOM    181  CG  TYR A  23      20.022  41.506  97.459  1.00 48.78           C  
ATOM    182  CD1 TYR A  23      19.896  41.222  98.798  1.00 48.78           C  
ATOM    183  CD2 TYR A  23      19.102  42.336  96.860  1.00 48.78           C  
ATOM    184  CE1 TYR A  23      18.859  41.749  99.529  1.00 48.78           C  
ATOM    185  CE2 TYR A  23      18.063  42.867  97.587  1.00 48.78           C  
ATOM    186  CZ  TYR A  23      17.940  42.572  98.923  1.00 48.78           C  
ATOM    187  OH  TYR A  23      16.875  43.115  99.674  1.00 48.78           O  
ATOM    188  C   TYR A  23      19.496  39.439  95.631  1.00 48.78           C  
ATOM    189  O   TYR A  23      18.484  39.095  96.237  1.00 48.78           O  
ATOM    190  N   ASP A  24      19.464  39.790  94.331  1.00 38.94           N  
ATOM    191  CA  ASP A  24      18.216  39.844  93.621  1.00 38.94           C  
ATOM    192  CB  ASP A  24      18.361  40.295  92.158  1.00 38.94           C  
ATOM    193  CG  ASP A  24      18.627  41.790  92.127  1.00 38.94           C  
ATOM    194  OD1 ASP A  24      18.550  42.433  93.207  1.00 38.94           O  
ATOM    195  OD2 ASP A  24      18.902  42.309  91.012  1.00 38.94           O1-
ATOM    196  C   ASP A  24      17.597  38.486  93.562  1.00 38.94           C  
ATOM    197  O   ASP A  24      16.403  38.327  93.813  1.00 38.94           O  
ATOM    198  N   MET A  25      18.407  37.460  93.255  1.00 39.75           N  
ATOM    199  CA  MET A  25      17.868  36.145  93.067  1.00 39.75           C  
ATOM    200  CB  MET A  25      18.934  35.099  92.688  1.00 39.75           C  
ATOM    201  CG  MET A  25      19.556  35.307  91.305  1.00 39.75           C  
ATOM    202  SD  MET A  25      20.818  34.077  90.843  1.00 39.75           S  
ATOM    203  CE  MET A  25      22.153  34.777  91.860  1.00 39.75           C  
ATOM    204  C   MET A  25      17.234  35.684  94.341  1.00 39.75           C  
ATOM    205  O   MET A  25      16.164  35.079  94.325  1.00 39.75           O  
ATOM    206  N   ILE A  26      17.877  35.964  95.488  1.00 93.86           N  
ATOM    207  CA  ILE A  26      17.370  35.500  96.747  1.00 93.86           C  
ATOM    208  CB  ILE A  26      18.237  35.914  97.900  1.00 93.86           C  
ATOM    209  CG1 ILE A  26      19.690  35.435  97.713  1.00 93.86           C  
ATOM    210  CG2 ILE A  26      17.576  35.387  99.183  1.00 93.86           C  
ATOM    211  CD1 ILE A  26      19.858  33.920  97.656  1.00 93.86           C  
ATOM    212  C   ILE A  26      16.033  36.131  96.990  1.00 93.86           C  
ATOM    213  O   ILE A  26      15.078  35.458  97.375  1.00 93.86           O  
ATOM    214  N   MET A  27      15.930  37.451  96.751  1.00 35.87           N  
ATOM    215  CA  MET A  27      14.713  38.160  97.031  1.00 35.87           C  
ATOM    216  CB  MET A  27      14.819  39.669  96.756  1.00 35.87           C  
ATOM    217  CG  MET A  27      15.747  40.393  97.732  1.00 35.87           C  
ATOM    218  SD  MET A  27      15.166  40.361  99.452  1.00 35.87           S  
ATOM    219  CE  MET A  27      13.713  41.403  99.136  1.00 35.87           C  
ATOM    220  C   MET A  27      13.610  37.634  96.174  1.00 35.87           C  
ATOM    221  O   MET A  27      12.488  37.450  96.642  1.00 35.87           O  
ATOM    222  N   GLN A  28      13.906  37.365  94.891  1.00 35.20           N  
ATOM    223  CA  GLN A  28      12.895  36.924  93.976  1.00 35.20           C  
ATOM    224  CB  GLN A  28      13.466  36.678  92.569  1.00 35.20           C  
ATOM    225  CG  GLN A  28      14.079  37.921  91.921  1.00 35.20           C  
ATOM    226  CD  GLN A  28      14.773  37.481  90.639  1.00 35.20           C  
ATOM    227  OE1 GLN A  28      15.305  36.375  90.555  1.00 35.20           O  
ATOM    228  NE2 GLN A  28      14.772  38.369  89.610  1.00 35.20           N  
ATOM    229  C   GLN A  28      12.364  35.608  94.456  1.00 35.20           C  
ATOM    230  O   GLN A  28      11.155  35.381  94.476  1.00 35.20           O  
ATOM    231  N   HIS A  29      13.273  34.711  94.875  1.00 57.31           N  
ATOM    232  CA  HIS A  29      12.915  33.395  95.323  1.00 57.31           C  
ATOM    233  ND1 HIS A  29      13.434  30.122  95.663  1.00 57.31           N  
ATOM    234  CG  HIS A  29      13.865  31.243  96.339  1.00 57.31           C  
ATOM    235  CB  HIS A  29      14.161  32.572  95.706  1.00 57.31           C  
ATOM    236  NE2 HIS A  29      13.629  29.540  97.802  1.00 57.31           N  
ATOM    237  CD2 HIS A  29      13.976  30.869  97.643  1.00 57.31           C  
ATOM    238  CE1 HIS A  29      13.310  29.134  96.586  1.00 57.31           C  
ATOM    239  C   HIS A  29      12.048  33.491  96.534  1.00 57.31           C  
ATOM    240  O   HIS A  29      11.017  32.824  96.628  1.00 57.31           O  
ATOM    241  N   LYS A  30      12.433  34.345  97.497  1.00 91.50           N  
ATOM    242  CA  LYS A  30      11.683  34.415  98.716  1.00 91.50           C  
ATOM    243  CB  LYS A  30      12.292  35.381  99.748  1.00 91.50           C  
ATOM    244  CG  LYS A  30      11.496  35.457 101.054  1.00 91.50           C  
ATOM    245  CD  LYS A  30      12.288  36.037 102.230  1.00 91.50           C  
ATOM    246  CE  LYS A  30      12.777  37.471 102.017  1.00 91.50           C  
ATOM    247  NZ  LYS A  30      13.846  37.500 100.994  1.00 91.50           N1+
ATOM    248  C   LYS A  30      10.293  34.871  98.419  1.00 91.50           C  
ATOM    249  O   LYS A  30       9.329  34.332  98.959  1.00 91.50           O  
ATOM    250  N   ARG A  31      10.150  35.871  97.530  1.00 83.07           N  
ATOM    251  CA  ARG A  31       8.854  36.401  97.229  1.00 83.07           C  
ATOM    252  CB  ARG A  31       8.902  37.581  96.243  1.00 83.07           C  
ATOM    253  CG  ARG A  31       7.522  38.157  95.925  1.00 83.07           C  
ATOM    254  CD  ARG A  31       6.853  38.833  97.124  1.00 83.07           C  
ATOM    255  NE  ARG A  31       5.529  39.341  96.667  1.00 83.07           N  
ATOM    256  CZ  ARG A  31       4.603  39.755  97.581  1.00 83.07           C  
ATOM    257  NH1 ARG A  31       4.893  39.724  98.913  1.00 83.07           N1+
ATOM    258  NH2 ARG A  31       3.381  40.197  97.159  1.00 83.07           N  
ATOM    259  C   ARG A  31       8.026  35.322  96.608  1.00 83.07           C  
ATOM    260  O   ARG A  31       6.837  35.197  96.900  1.00 83.07           O  
ATOM    261  N   ALA A  32       8.641  34.498  95.739  1.00 36.57           N  
ATOM    262  CA  ALA A  32       7.921  33.464  95.052  1.00 36.57           C  
ATOM    263  CB  ALA A  32       8.817  32.650  94.102  1.00 36.57           C  
ATOM    264  C   ALA A  32       7.356  32.505  96.054  1.00 36.57           C  
ATOM    265  O   ALA A  32       6.227  32.040  95.909  1.00 36.57           O  
ATOM    266  N   MET A  33       8.144  32.155  97.088  1.00147.48           N  
ATOM    267  CA  MET A  33       7.683  31.256  98.108  1.00147.48           C  
ATOM    268  CB  MET A  33       8.810  30.768  99.027  1.00147.48           C  
ATOM    269  CG  MET A  33       9.540  29.594  98.379  1.00147.48           C  
ATOM    270  SD  MET A  33      10.282  29.999  96.774  1.00147.48           S  
ATOM    271  CE  MET A  33      10.217  28.297  96.147  1.00147.48           C  
ATOM    272  C   MET A  33       6.584  31.876  98.911  1.00147.48           C  
ATOM    273  O   MET A  33       5.632  31.200  99.298  1.00147.48           O  
ATOM    274  N   GLN A  34       6.675  33.186  99.182  1.00 37.87           N  
ATOM    275  CA  GLN A  34       5.660  33.822  99.974  1.00 37.87           C  
ATOM    276  CB  GLN A  34       5.968  35.308 100.229  1.00 37.87           C  
ATOM    277  CG  GLN A  34       7.214  35.508 101.098  1.00 37.87           C  
ATOM    278  CD  GLN A  34       7.446  36.999 101.297  1.00 37.87           C  
ATOM    279  OE1 GLN A  34       7.945  37.684 100.407  1.00 37.87           O  
ATOM    280  NE2 GLN A  34       7.082  37.517 102.500  1.00 37.87           N  
ATOM    281  C   GLN A  34       4.366  33.724  99.233  1.00 37.87           C  
ATOM    282  O   GLN A  34       3.321  33.446  99.820  1.00 37.87           O  
ATOM    283  N   ASP A  35       4.411  33.938  97.907  1.00 52.54           N  
ATOM    284  CA  ASP A  35       3.221  33.913  97.113  1.00 52.54           C  
ATOM    285  CB  ASP A  35       3.462  34.381  95.670  1.00 52.54           C  
ATOM    286  CG  ASP A  35       3.642  35.888  95.742  1.00 52.54           C  
ATOM    287  OD1 ASP A  35       2.739  36.558  96.313  1.00 52.54           O  
ATOM    288  OD2 ASP A  35       4.677  36.392  95.231  1.00 52.54           O1-
ATOM    289  C   ASP A  35       2.633  32.538  97.096  1.00 52.54           C  
ATOM    290  O   ASP A  35       1.414  32.387  97.154  1.00 52.54           O  
ATOM    291  N   MET A  36       3.469  31.486  97.030  1.00123.51           N  
ATOM    292  CA  MET A  36       2.912  30.172  96.965  1.00123.51           C  
ATOM    293  CB  MET A  36       3.969  29.084  96.737  1.00123.51           C  
ATOM    294  CG  MET A  36       4.675  29.289  95.394  1.00123.51           C  
ATOM    295  SD  MET A  36       5.639  27.872  94.801  1.00123.51           S  
ATOM    296  CE  MET A  36       4.183  26.905  94.305  1.00123.51           C  
ATOM    297  C   MET A  36       2.155  29.918  98.231  1.00123.51           C  
ATOM    298  O   MET A  36       1.078  29.328  98.196  1.00123.51           O  
ATOM    299  N   GLN A  37       2.685  30.385  99.380  1.00 90.17           N  
ATOM    300  CA  GLN A  37       2.031  30.184 100.649  1.00 90.17           C  
ATOM    301  CB  GLN A  37       2.816  30.764 101.839  1.00 90.17           C  
ATOM    302  CG  GLN A  37       1.974  30.924 103.112  1.00 90.17           C  
ATOM    303  CD  GLN A  37       1.261  29.616 103.429  1.00 90.17           C  
ATOM    304  OE1 GLN A  37       1.828  28.534 103.293  1.00 90.17           O  
ATOM    305  NE2 GLN A  37      -0.025  29.721 103.861  1.00 90.17           N  
ATOM    306  C   GLN A  37       0.674  30.834 100.667  1.00 90.17           C  
ATOM    307  O   GLN A  37      -0.304  30.231 101.110  1.00 90.17           O  
ATOM    308  N   LEU A  38       0.567  32.080 100.171  1.00104.85           N  
ATOM    309  CA  LEU A  38      -0.687  32.780 100.211  1.00104.85           C  
ATOM    310  CB  LEU A  38      -0.560  34.225  99.676  1.00104.85           C  
ATOM    311  CG  LEU A  38      -1.799  35.143  99.818  1.00104.85           C  
ATOM    312  CD1 LEU A  38      -1.494  36.543  99.258  1.00104.85           C  
ATOM    313  CD2 LEU A  38      -3.066  34.552  99.181  1.00104.85           C  
ATOM    314  C   LEU A  38      -1.619  32.006  99.343  1.00104.85           C  
ATOM    315  O   LEU A  38      -2.797  31.833  99.652  1.00104.85           O  
ATOM    316  N   LEU A  39      -1.080  31.512  98.224  1.00 73.38           N  
ATOM    317  CA  LEU A  39      -1.837  30.746  97.284  1.00 73.38           C  
ATOM    318  CB  LEU A  39      -0.987  30.279  96.095  1.00 73.38           C  
ATOM    319  CG  LEU A  39      -0.364  31.435  95.291  1.00 73.38           C  
ATOM    320  CD1 LEU A  39       0.461  30.913  94.107  1.00 73.38           C  
ATOM    321  CD2 LEU A  39      -1.426  32.470  94.882  1.00 73.38           C  
ATOM    322  C   LEU A  39      -2.306  29.493  97.959  1.00 73.38           C  
ATOM    323  O   LEU A  39      -3.421  29.034  97.716  1.00 73.38           O  
ATOM    324  N   TRP A  40      -1.464  28.899  98.827  1.00136.77           N  
ATOM    325  CA  TRP A  40      -1.833  27.641  99.418  1.00136.77           C  
ATOM    326  CB  TRP A  40      -0.844  27.144 100.482  1.00136.77           C  
ATOM    327  CG  TRP A  40      -1.183  25.789 101.078  1.00136.77           C  
ATOM    328  CD2 TRP A  40      -1.455  25.573 102.469  1.00136.77           C  
ATOM    329  CD1 TRP A  40      -1.246  24.561 100.483  1.00136.77           C  
ATOM    330  NE1 TRP A  40      -1.515  23.593 101.417  1.00136.77           N  
ATOM    331  CE2 TRP A  40      -1.653  24.202 102.645  1.00136.77           C  
ATOM    332  CE3 TRP A  40      -1.526  26.445 103.517  1.00136.77           C  
ATOM    333  CZ2 TRP A  40      -1.928  23.684 103.877  1.00136.77           C  
ATOM    334  CZ3 TRP A  40      -1.812  25.920 104.755  1.00136.77           C  
ATOM    335  CH2 TRP A  40      -2.008  24.566 104.932  1.00136.77           C  
ATOM    336  C   TRP A  40      -3.100  27.800 100.171  1.00136.77           C  
ATOM    337  O   TRP A  40      -4.038  27.021 100.001  1.00136.77           O  
ATOM    338  N   GLU A  41      -3.155  28.833 101.023  1.00134.26           N  
ATOM    339  CA  GLU A  41      -4.280  28.976 101.893  1.00134.26           C  
ATOM    340  CB  GLU A  41      -4.079  30.102 102.922  1.00134.26           C  
ATOM    341  CG  GLU A  41      -3.627  31.430 102.319  1.00134.26           C  
ATOM    342  CD  GLU A  41      -3.020  32.247 103.450  1.00134.26           C  
ATOM    343  OE1 GLU A  41      -3.733  32.486 104.460  1.00134.26           O  
ATOM    344  OE2 GLU A  41      -1.826  32.627 103.321  1.00134.26           O1-
ATOM    345  C   GLU A  41      -5.551  29.171 101.113  1.00134.26           C  
ATOM    346  O   GLU A  41      -6.553  28.513 101.385  1.00134.26           O  
ATOM    347  N   LYS A  42      -5.537  30.044 100.091  1.00 94.60           N  
ATOM    348  CA  LYS A  42      -6.716  30.294  99.306  1.00 94.60           C  
ATOM    349  CB  LYS A  42      -6.506  31.379  98.238  1.00 94.60           C  
ATOM    350  CG  LYS A  42      -6.471  32.801  98.797  1.00 94.60           C  
ATOM    351  CD  LYS A  42      -5.918  33.818  97.798  1.00 94.60           C  
ATOM    352  CE  LYS A  42      -6.324  35.263  98.095  1.00 94.60           C  
ATOM    353  NZ  LYS A  42      -5.860  35.667  99.440  1.00 94.60           N1+
ATOM    354  C   LYS A  42      -7.050  29.030  98.586  1.00 94.60           C  
ATOM    355  O   LYS A  42      -8.211  28.709  98.337  1.00 94.60           O  
ATOM    356  N   ALA A  43      -5.985  28.285  98.271  1.00117.38           N  
ATOM    357  CA  ALA A  43      -5.917  27.056  97.531  1.00117.38           C  
ATOM    358  CB  ALA A  43      -4.481  26.533  97.336  1.00117.38           C  
ATOM    359  C   ALA A  43      -6.679  25.996  98.224  1.00117.38           C  
ATOM    360  O   ALA A  43      -7.019  24.995  97.591  1.00117.38           O  
ATOM    361  N   VAL A  44      -6.935  26.177  99.540  1.00104.03           N  
ATOM    362  CA  VAL A  44      -7.667  25.226 100.325  1.00104.03           C  
ATOM    363  CB  VAL A  44      -8.028  25.749 101.684  1.00104.03           C  
ATOM    364  CG1 VAL A  44      -8.980  24.752 102.363  1.00104.03           C  
ATOM    365  CG2 VAL A  44      -6.715  25.980 102.459  1.00104.03           C  
ATOM    366  C   VAL A  44      -8.897  24.936  99.531  1.00104.03           C  
ATOM    367  O   VAL A  44      -9.398  23.814  99.538  1.00104.03           O  
ATOM    368  N   GLN A  45      -9.409  25.947  98.805  1.00229.20           N  
ATOM    369  CA  GLN A  45     -10.409  25.627  97.833  1.00229.20           C  
ATOM    370  CB  GLN A  45     -11.497  26.706  97.729  1.00229.20           C  
ATOM    371  CG  GLN A  45     -12.141  27.034  99.074  1.00229.20           C  
ATOM    372  CD  GLN A  45     -11.166  27.921  99.838  1.00229.20           C  
ATOM    373  OE1 GLN A  45     -10.627  28.883  99.296  1.00229.20           O  
ATOM    374  NE2 GLN A  45     -10.927  27.587 101.135  1.00229.20           N  
ATOM    375  C   GLN A  45      -9.721  25.579  96.474  1.00229.20           C  
ATOM    376  O   GLN A  45      -9.124  26.577  96.071  1.00229.20           O  
ATOM    377  N   GLN A  46      -9.742  24.411  95.761  1.00201.94           N  
ATOM    378  CA  GLN A  46      -9.340  24.315  94.362  1.00201.94           C  
ATOM    379  CB  GLN A  46      -9.702  25.595  93.574  1.00201.94           C  
ATOM    380  CG  GLN A  46      -9.750  25.454  92.048  1.00201.94           C  
ATOM    381  CD  GLN A  46     -10.118  26.805  91.454  1.00201.94           C  
ATOM    382  OE1 GLN A  46      -9.583  27.842  91.845  1.00201.94           O  
ATOM    383  NE2 GLN A  46     -11.069  26.795  90.482  1.00201.94           N  
ATOM    384  C   GLN A  46      -7.866  24.016  94.174  1.00201.94           C  
ATOM    385  O   GLN A  46      -7.140  23.602  95.081  1.00201.94           O  
ATOM    386  N   HIS A  47      -7.423  24.140  92.904  1.00108.05           N  
ATOM    387  CA  HIS A  47      -6.070  23.942  92.478  1.00108.05           C  
ATOM    388  ND1 HIS A  47      -4.079  22.560  90.042  1.00108.05           N  
ATOM    389  CG  HIS A  47      -4.545  23.794  90.439  1.00108.05           C  
ATOM    390  CB  HIS A  47      -5.933  24.046  90.947  1.00108.05           C  
ATOM    391  NE2 HIS A  47      -2.409  23.999  89.743  1.00108.05           N  
ATOM    392  CD2 HIS A  47      -3.511  24.660  90.254  1.00108.05           C  
ATOM    393  CE1 HIS A  47      -2.797  22.740  89.634  1.00108.05           C  
ATOM    394  C   HIS A  47      -5.170  24.984  93.074  1.00108.05           C  
ATOM    395  O   HIS A  47      -4.143  24.652  93.670  1.00108.05           O  
ATOM    396  N   GLN A  48      -5.528  26.283  92.955  1.00258.93           N  
ATOM    397  CA  GLN A  48      -4.584  27.243  93.449  1.00258.93           C  
ATOM    398  CB  GLN A  48      -3.202  27.087  92.791  1.00258.93           C  
ATOM    399  CG  GLN A  48      -2.076  27.881  93.455  1.00258.93           C  
ATOM    400  CD  GLN A  48      -0.779  27.381  92.845  1.00258.93           C  
ATOM    401  OE1 GLN A  48      -0.208  27.999  91.949  1.00258.93           O  
ATOM    402  NE2 GLN A  48      -0.313  26.204  93.341  1.00258.93           N  
ATOM    403  C   GLN A  48      -5.082  28.642  93.214  1.00258.93           C  
ATOM    404  O   GLN A  48      -6.202  28.993  93.580  1.00258.93           O  
ATOM    405  N   HIS A  49      -4.226  29.475  92.585  1.00233.76           N  
ATOM    406  CA  HIS A  49      -4.427  30.881  92.367  1.00233.76           C  
ATOM    407  ND1 HIS A  49      -4.283  33.543  90.221  1.00233.76           N  
ATOM    408  CG  HIS A  49      -3.470  32.959  91.170  1.00233.76           C  
ATOM    409  CB  HIS A  49      -3.377  31.477  91.403  1.00233.76           C  
ATOM    410  NE2 HIS A  49      -3.184  35.199  91.220  1.00233.76           N  
ATOM    411  CD2 HIS A  49      -2.808  33.987  91.769  1.00233.76           C  
ATOM    412  CE1 HIS A  49      -4.072  34.881  90.293  1.00233.76           C  
ATOM    413  C   HIS A  49      -5.787  31.125  91.802  1.00233.76           C  
ATOM    414  O   HIS A  49      -6.305  30.340  91.009  1.00233.76           O  
ATOM    415  N   GLY A  50      -6.404  32.240  92.246  1.00143.39           N  
ATOM    416  CA  GLY A  50      -7.712  32.638  91.812  1.00143.39           C  
ATOM    417  C   GLY A  50      -7.885  34.063  92.239  1.00143.39           C  
ATOM    418  O   GLY A  50      -6.966  34.663  92.793  1.00143.39           O  
ATOM    419  N   TYR A  51      -9.071  34.653  91.984  1.00267.59           N  
ATOM    420  CA  TYR A  51      -9.283  36.018  92.380  1.00267.59           C  
ATOM    421  CB  TYR A  51      -9.725  36.931  91.221  1.00267.59           C  
ATOM    422  CG  TYR A  51      -9.885  38.327  91.728  1.00267.59           C  
ATOM    423  CD1 TYR A  51      -8.780  39.127  91.909  1.00267.59           C  
ATOM    424  CD2 TYR A  51     -11.130  38.848  92.003  1.00267.59           C  
ATOM    425  CE1 TYR A  51      -8.908  40.417  92.368  1.00267.59           C  
ATOM    426  CE2 TYR A  51     -11.265  40.138  92.464  1.00267.59           C  
ATOM    427  CZ  TYR A  51     -10.153  40.927  92.647  1.00267.59           C  
ATOM    428  OH  TYR A  51     -10.287  42.252  93.117  1.00267.59           O  
ATOM    429  C   TYR A  51     -10.384  36.012  93.390  1.00267.59           C  
ATOM    430  O   TYR A  51     -11.447  35.439  93.158  1.00267.59           O  
ATOM    431  N   ASP A  52     -10.147  36.653  94.552  1.00196.35           N  
ATOM    432  CA  ASP A  52     -11.131  36.664  95.597  1.00196.35           C  
ATOM    433  CB  ASP A  52     -10.647  37.315  96.907  1.00196.35           C  
ATOM    434  CG  ASP A  52      -9.654  36.383  97.587  1.00196.35           C  
ATOM    435  OD1 ASP A  52      -9.915  35.150  97.615  1.00196.35           O  
ATOM    436  OD2 ASP A  52      -8.625  36.896  98.103  1.00196.35           O1-
ATOM    437  C   ASP A  52     -12.311  37.443  95.126  1.00196.35           C  
ATOM    438  O   ASP A  52     -12.174  38.501  94.514  1.00196.35           O  
ATOM    439  N   SER A  53     -13.520  36.922  95.407  1.00209.29           N  
ATOM    440  CA  SER A  53     -14.716  37.590  94.995  1.00209.29           C  
ATOM    441  CB  SER A  53     -15.052  37.389  93.508  1.00209.29           C  
ATOM    442  OG  SER A  53     -14.065  38.011  92.699  1.00209.29           O  
ATOM    443  C   SER A  53     -15.837  37.006  95.785  1.00209.29           C  
ATOM    444  O   SER A  53     -15.619  36.315  96.780  1.00209.29           O  
ATOM    445  N   ASP A  54     -17.082  37.295  95.362  1.00209.46           N  
ATOM    446  CA  ASP A  54     -18.218  36.764  96.051  1.00209.46           C  
ATOM    447  CB  ASP A  54     -19.563  37.359  95.600  1.00209.46           C  
ATOM    448  CG  ASP A  54     -20.630  36.903  96.590  1.00209.46           C  
ATOM    449  OD1 ASP A  54     -20.300  36.800  97.801  1.00209.46           O  
ATOM    450  OD2 ASP A  54     -21.787  36.666  96.151  1.00209.46           O1-
ATOM    451  C   ASP A  54     -18.248  35.306  95.741  1.00209.46           C  
ATOM    452  O   ASP A  54     -17.539  34.835  94.855  1.00209.46           O  
ATOM    453  N   GLU A  55     -19.070  34.545  96.485  1.00239.64           N  
ATOM    454  CA  GLU A  55     -19.098  33.132  96.275  1.00239.64           C  
ATOM    455  CB  GLU A  55     -19.723  32.342  97.436  1.00239.64           C  
ATOM    456  CG  GLU A  55     -19.791  30.836  97.172  1.00239.64           C  
ATOM    457  CD  GLU A  55     -20.432  30.170  98.381  1.00239.64           C  
ATOM    458  OE1 GLU A  55     -20.047  30.527  99.526  1.00239.64           O  
ATOM    459  OE2 GLU A  55     -21.307  29.288  98.173  1.00239.64           O1-
ATOM    460  C   GLU A  55     -19.918  32.821  95.070  1.00239.64           C  
ATOM    461  O   GLU A  55     -21.127  33.037  95.046  1.00239.64           O  
ATOM    462  N   GLU A  56     -19.246  32.312  94.023  1.00222.16           N  
ATOM    463  CA  GLU A  56     -19.922  31.837  92.858  1.00222.16           C  
ATOM    464  CB  GLU A  56     -19.588  32.613  91.572  1.00222.16           C  
ATOM    465  CG  GLU A  56     -20.146  34.041  91.561  1.00222.16           C  
ATOM    466  CD  GLU A  56     -21.637  33.974  91.256  1.00222.16           C  
ATOM    467  OE1 GLU A  56     -21.991  33.874  90.052  1.00222.16           O  
ATOM    468  OE2 GLU A  56     -22.442  34.022  92.226  1.00222.16           O1-
ATOM    469  C   GLU A  56     -19.418  30.442  92.709  1.00222.16           C  
ATOM    470  O   GLU A  56     -18.220  30.196  92.842  1.00222.16           O  
ATOM    471  N   VAL A  57     -20.319  29.477  92.454  1.00123.84           N  
ATOM    472  CA  VAL A  57     -19.839  28.132  92.385  1.00123.84           C  
ATOM    473  CB  VAL A  57     -20.777  27.127  92.985  1.00123.84           C  
ATOM    474  CG1 VAL A  57     -20.903  27.424  94.488  1.00123.84           C  
ATOM    475  CG2 VAL A  57     -22.115  27.187  92.232  1.00123.84           C  
ATOM    476  C   VAL A  57     -19.643  27.774  90.955  1.00123.84           C  
ATOM    477  O   VAL A  57     -20.531  27.948  90.122  1.00123.84           O  
ATOM    478  N   ASP A  58     -18.436  27.277  90.635  1.00193.02           N  
ATOM    479  CA  ASP A  58     -18.141  26.877  89.296  1.00193.02           C  
ATOM    480  CB  ASP A  58     -16.887  27.563  88.718  1.00193.02           C  
ATOM    481  CG  ASP A  58     -16.786  27.274  87.224  1.00193.02           C  
ATOM    482  OD1 ASP A  58     -17.656  26.535  86.692  1.00193.02           O  
ATOM    483  OD2 ASP A  58     -15.832  27.800  86.592  1.00193.02           O1-
ATOM    484  C   ASP A  58     -17.864  25.415  89.351  1.00193.02           C  
ATOM    485  O   ASP A  58     -17.214  24.937  90.280  1.00193.02           O  
ATOM    486  N   SER A  59     -18.371  24.652  88.366  1.00135.37           N  
ATOM    487  CA  SER A  59     -18.082  23.253  88.375  1.00135.37           C  
ATOM    488  CB  SER A  59     -18.750  22.472  87.231  1.00135.37           C  
ATOM    489  OG  SER A  59     -18.277  22.945  85.978  1.00135.37           O  
ATOM    490  C   SER A  59     -16.607  23.159  88.202  1.00135.37           C  
ATOM    491  O   SER A  59     -16.000  24.001  87.541  1.00135.37           O  
ATOM    492  N   GLU A  60     -15.980  22.137  88.809  1.00244.03           N  
ATOM    493  CA  GLU A  60     -14.555  22.070  88.709  1.00244.03           C  
ATOM    494  CB  GLU A  60     -13.855  21.846  90.058  1.00244.03           C  
ATOM    495  CG  GLU A  60     -14.103  22.978  91.054  1.00244.03           C  
ATOM    496  CD  GLU A  60     -13.590  24.274  90.441  1.00244.03           C  
ATOM    497  OE1 GLU A  60     -12.873  24.202  89.408  1.00244.03           O  
ATOM    498  OE2 GLU A  60     -13.913  25.355  91.001  1.00244.03           O1-
ATOM    499  C   GLU A  60     -14.191  20.920  87.835  1.00244.03           C  
ATOM    500  O   GLU A  60     -14.804  19.855  87.897  1.00244.03           O  
ATOM    501  N   LEU A  61     -13.185  21.136  86.969  1.00153.43           N  
ATOM    502  CA  LEU A  61     -12.696  20.082  86.134  1.00153.43           C  
ATOM    503  CB  LEU A  61     -12.515  20.515  84.669  1.00153.43           C  
ATOM    504  CG  LEU A  61     -13.839  20.890  83.977  1.00153.43           C  
ATOM    505  CD1 LEU A  61     -13.610  21.319  82.520  1.00153.43           C  
ATOM    506  CD2 LEU A  61     -14.867  19.757  84.100  1.00153.43           C  
ATOM    507  C   LEU A  61     -11.341  19.746  86.664  1.00153.43           C  
ATOM    508  O   LEU A  61     -10.325  20.187  86.130  1.00153.43           O  
ATOM    509  N   GLY A  62     -11.300  18.950  87.750  1.00 81.85           N  
ATOM    510  CA  GLY A  62     -10.052  18.568  88.342  1.00 81.85           C  
ATOM    511  C   GLY A  62      -9.646  19.692  89.239  1.00 81.85           C  
ATOM    512  O   GLY A  62      -9.892  20.857  88.926  1.00 81.85           O  
ATOM    513  N   THR A  63      -9.010  19.380  90.384  1.00239.79           N  
ATOM    514  CA  THR A  63      -8.592  20.438  91.257  1.00239.79           C  
ATOM    515  CB  THR A  63      -9.592  20.695  92.348  1.00239.79           C  
ATOM    516  OG1 THR A  63      -9.195  21.806  93.135  1.00239.79           O  
ATOM    517  CG2 THR A  63      -9.723  19.434  93.218  1.00239.79           C  
ATOM    518  C   THR A  63      -7.296  20.032  91.887  1.00239.79           C  
ATOM    519  O   THR A  63      -7.168  18.909  92.372  1.00239.79           O  
ATOM    520  N   TRP A  64      -6.281  20.926  91.886  1.00207.65           N  
ATOM    521  CA  TRP A  64      -5.059  20.514  92.517  1.00207.65           C  
ATOM    522  CB  TRP A  64      -4.002  19.983  91.537  1.00207.65           C  
ATOM    523  CG  TRP A  64      -4.280  18.620  90.955  1.00207.65           C  
ATOM    524  CD2 TRP A  64      -3.843  18.222  89.648  1.00207.65           C  
ATOM    525  CD1 TRP A  64      -4.952  17.555  91.481  1.00207.65           C  
ATOM    526  NE1 TRP A  64      -4.947  16.510  90.586  1.00207.65           N  
ATOM    527  CE2 TRP A  64      -4.271  16.910  89.452  1.00207.65           C  
ATOM    528  CE3 TRP A  64      -3.141  18.896  88.691  1.00207.65           C  
ATOM    529  CZ2 TRP A  64      -4.003  16.250  88.286  1.00207.65           C  
ATOM    530  CZ3 TRP A  64      -2.874  18.231  87.516  1.00207.65           C  
ATOM    531  CH2 TRP A  64      -3.296  16.933  87.318  1.00207.65           C  
ATOM    532  C   TRP A  64      -4.400  21.649  93.241  1.00207.65           C  
ATOM    533  O   TRP A  64      -3.615  22.395  92.659  1.00207.65           O  
ATOM    534  N   GLU A  65      -4.700  21.777  94.549  1.00168.72           N  
ATOM    535  CA  GLU A  65      -4.054  22.620  95.504  1.00168.72           C  
ATOM    536  CB  GLU A  65      -4.770  22.689  96.863  1.00168.72           C  
ATOM    537  CG  GLU A  65      -4.844  21.322  97.552  1.00168.72           C  
ATOM    538  CD  GLU A  65      -5.203  21.522  99.018  1.00168.72           C  
ATOM    539  OE1 GLU A  65      -5.057  22.670  99.516  1.00168.72           O  
ATOM    540  OE2 GLU A  65      -5.620  20.522  99.662  1.00168.72           O1-
ATOM    541  C   GLU A  65      -2.785  21.904  95.775  1.00168.72           C  
ATOM    542  O   GLU A  65      -1.855  22.524  96.263  1.00168.72           O  
ATOM    543  N   HIS A  66      -2.687  20.661  95.236  1.00235.41           N  
ATOM    544  CA  HIS A  66      -2.010  19.441  95.614  1.00235.41           C  
ATOM    545  ND1 HIS A  66      -1.159  16.411  95.540  1.00235.41           N  
ATOM    546  CG  HIS A  66      -0.795  17.376  94.628  1.00235.41           C  
ATOM    547  CB  HIS A  66      -1.542  18.657  94.368  1.00235.41           C  
ATOM    548  NE2 HIS A  66       0.682  15.669  94.535  1.00235.41           N  
ATOM    549  CD2 HIS A  66       0.330  16.904  94.023  1.00235.41           C  
ATOM    550  CE1 HIS A  66      -0.241  15.413  95.444  1.00235.41           C  
ATOM    551  C   HIS A  66      -0.871  19.582  96.542  1.00235.41           C  
ATOM    552  O   HIS A  66      -1.065  19.147  97.673  1.00235.41           O  
ATOM    553  N   GLN A  67       0.371  19.997  96.279  1.00313.80           N  
ATOM    554  CA  GLN A  67       0.712  20.209  97.652  1.00313.80           C  
ATOM    555  CB  GLN A  67       2.193  20.228  97.974  1.00313.80           C  
ATOM    556  CG  GLN A  67       2.857  18.862  98.063  1.00313.80           C  
ATOM    557  CD  GLN A  67       3.286  18.459  96.675  1.00313.80           C  
ATOM    558  OE1 GLN A  67       4.467  18.520  96.337  1.00313.80           O  
ATOM    559  NE2 GLN A  67       2.298  18.013  95.854  1.00313.80           N  
ATOM    560  C   GLN A  67       0.105  21.548  97.885  1.00313.80           C  
ATOM    561  O   GLN A  67      -0.989  21.591  98.400  1.00313.80           O  
ATOM    562  N   LEU A  68       0.811  22.673  97.656  1.00330.28           N  
ATOM    563  CA  LEU A  68       0.406  23.887  96.967  1.00330.28           C  
ATOM    564  CB  LEU A  68       1.031  25.217  97.408  1.00330.28           C  
ATOM    565  CG  LEU A  68       1.008  25.554  98.885  1.00330.28           C  
ATOM    566  CD1 LEU A  68       1.587  24.421  99.718  1.00330.28           C  
ATOM    567  CD2 LEU A  68       1.770  26.861  99.146  1.00330.28           C  
ATOM    568  C   LEU A  68       1.489  23.642  96.062  1.00330.28           C  
ATOM    569  O   LEU A  68       1.765  24.164  94.983  1.00330.28           O  
ATOM    570  N   ARG A  69       2.266  23.025  96.950  1.00285.54           N  
ATOM    571  CA  ARG A  69       3.599  22.664  97.078  1.00285.54           C  
ATOM    572  CB  ARG A  69       4.095  22.337  98.513  1.00285.54           C  
ATOM    573  CG  ARG A  69       4.375  23.557  99.393  1.00285.54           C  
ATOM    574  CD  ARG A  69       4.657  23.212 100.859  1.00285.54           C  
ATOM    575  NE  ARG A  69       3.378  23.268 101.622  1.00285.54           N  
ATOM    576  CZ  ARG A  69       3.066  24.436 102.255  1.00285.54           C  
ATOM    577  NH1 ARG A  69       3.946  25.476 102.190  1.00285.54           N1+
ATOM    578  NH2 ARG A  69       1.876  24.582 102.909  1.00285.54           N  
ATOM    579  C   ARG A  69       4.011  21.656  96.103  1.00285.54           C  
ATOM    580  O   ARG A  69       5.203  21.377  96.056  1.00285.54           O  
ATOM    581  N   ARG A  70       3.074  20.990  95.398  1.00215.65           N  
ATOM    582  CA  ARG A  70       3.670  20.218  94.343  1.00215.65           C  
ATOM    583  CB  ARG A  70       2.671  19.483  93.439  1.00215.65           C  
ATOM    584  CG  ARG A  70       3.388  18.434  92.592  1.00215.65           C  
ATOM    585  CD  ARG A  70       4.136  17.412  93.455  1.00215.65           C  
ATOM    586  NE  ARG A  70       5.070  16.663  92.573  1.00215.65           N  
ATOM    587  CZ  ARG A  70       6.233  16.159  93.083  1.00215.65           C  
ATOM    588  NH1 ARG A  70       6.542  16.360  94.399  1.00215.65           N1+
ATOM    589  NH2 ARG A  70       7.084  15.460  92.278  1.00215.65           N  
ATOM    590  C   ARG A  70       4.369  21.226  93.488  1.00215.65           C  
ATOM    591  O   ARG A  70       5.523  21.058  93.084  1.00215.65           O  
ATOM    592  N   MET A  71       3.666  22.342  93.247  1.00 95.63           N  
ATOM    593  CA  MET A  71       4.244  23.405  92.478  1.00 95.63           C  
ATOM    594  CB  MET A  71       3.196  24.460  92.124  1.00 95.63           C  
ATOM    595  CG  MET A  71       2.077  23.858  91.280  1.00 95.63           C  
ATOM    596  SD  MET A  71       0.790  25.044  90.819  1.00 95.63           S  
ATOM    597  CE  MET A  71       1.930  26.100  89.875  1.00 95.63           C  
ATOM    598  C   MET A  71       5.342  24.062  93.261  1.00 95.63           C  
ATOM    599  O   MET A  71       6.361  24.465  92.697  1.00 95.63           O  
ATOM    600  N   GLU A  72       5.157  24.199  94.593  1.00 82.53           N  
ATOM    601  CA  GLU A  72       6.164  24.894  95.353  1.00 82.53           C  
ATOM    602  CB  GLU A  72       5.816  25.089  96.841  1.00 82.53           C  
ATOM    603  CG  GLU A  72       6.890  25.906  97.572  1.00 82.53           C  
ATOM    604  CD  GLU A  72       6.656  25.849  99.076  1.00 82.53           C  
ATOM    605  OE1 GLU A  72       5.579  26.315  99.536  1.00 82.53           O  
ATOM    606  OE2 GLU A  72       7.563  25.340  99.786  1.00 82.53           O1-
ATOM    607  C   GLU A  72       7.431  24.108  95.307  1.00 82.53           C  
ATOM    608  O   GLU A  72       8.523  24.670  95.199  1.00 82.53           O  
ATOM    609  N   MET A  73       7.306  22.771  95.372  1.00124.71           N  
ATOM    610  CA  MET A  73       8.458  21.910  95.391  1.00124.71           C  
ATOM    611  CB  MET A  73       8.038  20.431  95.469  1.00124.71           C  
ATOM    612  CG  MET A  73       9.127  19.479  95.958  1.00124.71           C  
ATOM    613  SD  MET A  73       8.575  17.755  96.157  1.00124.71           S  
ATOM    614  CE  MET A  73       7.605  18.040  97.668  1.00124.71           C  
ATOM    615  C   MET A  73       9.195  22.150  94.111  1.00124.71           C  
ATOM    616  O   MET A  73      10.426  22.179  94.083  1.00124.71           O  
ATOM    617  N   ASP A  74       8.443  22.335  93.010  1.00 50.65           N  
ATOM    618  CA  ASP A  74       9.080  22.585  91.743  1.00 50.65           C  
ATOM    619  CB  ASP A  74       8.085  22.693  90.573  1.00 50.65           C  
ATOM    620  CG  ASP A  74       7.597  21.291  90.237  1.00 50.65           C  
ATOM    621  OD1 ASP A  74       8.220  20.315  90.734  1.00 50.65           O  
ATOM    622  OD2 ASP A  74       6.601  21.176  89.474  1.00 50.65           O1-
ATOM    623  C   ASP A  74       9.833  23.879  91.808  1.00 50.65           C  
ATOM    624  O   ASP A  74      10.939  23.984  91.279  1.00 50.65           O  
ATOM    625  N   LYS A  75       9.260  24.905  92.464  1.00123.52           N  
ATOM    626  CA  LYS A  75       9.932  26.177  92.500  1.00123.52           C  
ATOM    627  CB  LYS A  75       9.123  27.254  93.241  1.00123.52           C  
ATOM    628  CG  LYS A  75       7.779  27.575  92.582  1.00123.52           C  
ATOM    629  CD  LYS A  75       7.896  28.114  91.157  1.00123.52           C  
ATOM    630  CE  LYS A  75       8.478  29.525  91.080  1.00123.52           C  
ATOM    631  NZ  LYS A  75       8.545  29.965  89.669  1.00123.52           N1+
ATOM    632  C   LYS A  75      11.226  26.014  93.230  1.00123.52           C  
ATOM    633  O   LYS A  75      12.245  26.587  92.844  1.00123.52           O  
ATOM    634  N   THR A  76      11.213  25.225  94.320  1.00 38.88           N  
ATOM    635  CA  THR A  76      12.399  25.015  95.101  1.00 38.88           C  
ATOM    636  CB  THR A  76      12.156  24.162  96.309  1.00 38.88           C  
ATOM    637  OG1 THR A  76      11.197  24.781  97.153  1.00 38.88           O  
ATOM    638  CG2 THR A  76      13.484  23.976  97.063  1.00 38.88           C  
ATOM    639  C   THR A  76      13.420  24.329  94.252  1.00 38.88           C  
ATOM    640  O   THR A  76      14.602  24.663  94.304  1.00 38.88           O  
ATOM    641  N   ARG A  77      12.984  23.355  93.434  1.00146.75           N  
ATOM    642  CA  ARG A  77      13.904  22.622  92.612  1.00146.75           C  
ATOM    643  CB  ARG A  77      13.221  21.530  91.778  1.00146.75           C  
ATOM    644  CG  ARG A  77      14.197  20.774  90.878  1.00146.75           C  
ATOM    645  CD  ARG A  77      13.498  19.854  89.880  1.00146.75           C  
ATOM    646  NE  ARG A  77      12.386  20.639  89.274  1.00146.75           N  
ATOM    647  CZ  ARG A  77      12.589  21.403  88.163  1.00146.75           C  
ATOM    648  NH1 ARG A  77      13.819  21.453  87.572  1.00146.75           N1+
ATOM    649  NH2 ARG A  77      11.550  22.114  87.637  1.00146.75           N  
ATOM    650  C   ARG A  77      14.571  23.558  91.656  1.00146.75           C  
ATOM    651  O   ARG A  77      15.774  23.458  91.423  1.00146.75           O  
ATOM    652  N   GLU A  78      13.809  24.498  91.071  1.00 37.22           N  
ATOM    653  CA  GLU A  78      14.375  25.402  90.110  1.00 37.22           C  
ATOM    654  CB  GLU A  78      13.328  26.358  89.513  1.00 37.22           C  
ATOM    655  CG  GLU A  78      12.248  25.649  88.693  1.00 37.22           C  
ATOM    656  CD  GLU A  78      11.289  26.707  88.166  1.00 37.22           C  
ATOM    657  OE1 GLU A  78      11.746  27.587  87.391  1.00 37.22           O  
ATOM    658  OE2 GLU A  78      10.085  26.649  88.537  1.00 37.22           O1-
ATOM    659  C   GLU A  78      15.404  26.250  90.791  1.00 37.22           C  
ATOM    660  O   GLU A  78      16.487  26.486  90.257  1.00 37.22           O  
ATOM    661  N   TRP A  79      15.088  26.716  92.013  1.00 73.44           N  
ATOM    662  CA  TRP A  79      15.960  27.583  92.754  1.00 73.44           C  
ATOM    663  CB  TRP A  79      15.309  28.069  94.067  1.00 73.44           C  
ATOM    664  CG  TRP A  79      16.200  28.825  95.030  1.00 73.44           C  
ATOM    665  CD2 TRP A  79      16.785  30.113  94.782  1.00 73.44           C  
ATOM    666  CD1 TRP A  79      16.642  28.435  96.262  1.00 73.44           C  
ATOM    667  NE1 TRP A  79      17.441  29.410  96.808  1.00 73.44           N  
ATOM    668  CE2 TRP A  79      17.548  30.444  95.904  1.00 73.44           C  
ATOM    669  CE3 TRP A  79      16.703  30.950  93.706  1.00 73.44           C  
ATOM    670  CZ2 TRP A  79      18.237  31.621  95.968  1.00 73.44           C  
ATOM    671  CZ3 TRP A  79      17.398  32.138  93.777  1.00 73.44           C  
ATOM    672  CH2 TRP A  79      18.151  32.467  94.885  1.00 73.44           C  
ATOM    673  C   TRP A  79      17.238  26.870  93.049  1.00 73.44           C  
ATOM    674  O   TRP A  79      18.319  27.452  92.968  1.00 73.44           O  
ATOM    675  N   ALA A  80      17.145  25.578  93.401  1.00 42.29           N  
ATOM    676  CA  ALA A  80      18.315  24.819  93.718  1.00 42.29           C  
ATOM    677  CB  ALA A  80      17.995  23.375  94.148  1.00 42.29           C  
ATOM    678  C   ALA A  80      19.195  24.742  92.510  1.00 42.29           C  
ATOM    679  O   ALA A  80      20.418  24.836  92.616  1.00 42.29           O  
ATOM    680  N   GLU A  81      18.588  24.566  91.321  1.00 60.56           N  
ATOM    681  CA  GLU A  81      19.338  24.423  90.106  1.00 60.56           C  
ATOM    682  CB  GLU A  81      18.433  24.132  88.896  1.00 60.56           C  
ATOM    683  CG  GLU A  81      17.740  22.770  89.012  1.00 60.56           C  
ATOM    684  CD  GLU A  81      16.742  22.614  87.875  1.00 60.56           C  
ATOM    685  OE1 GLU A  81      15.917  23.546  87.677  1.00 60.56           O  
ATOM    686  OE2 GLU A  81      16.789  21.556  87.193  1.00 60.56           O1-
ATOM    687  C   GLU A  81      20.106  25.682  89.852  1.00 60.56           C  
ATOM    688  O   GLU A  81      21.277  25.635  89.480  1.00 60.56           O  
ATOM    689  N   GLN A  82      19.474  26.849  90.071  1.00 51.40           N  
ATOM    690  CA  GLN A  82      20.153  28.079  89.789  1.00 51.40           C  
ATOM    691  CB  GLN A  82      19.276  29.324  90.006  1.00 51.40           C  
ATOM    692  CG  GLN A  82      20.044  30.642  89.856  1.00 51.40           C  
ATOM    693  CD  GLN A  82      20.526  30.775  88.417  1.00 51.40           C  
ATOM    694  OE1 GLN A  82      19.807  30.448  87.474  1.00 51.40           O  
ATOM    695  NE2 GLN A  82      21.782  31.268  88.243  1.00 51.40           N  
ATOM    696  C   GLN A  82      21.351  28.221  90.676  1.00 51.40           C  
ATOM    697  O   GLN A  82      22.432  28.578  90.211  1.00 51.40           O  
ATOM    698  N   LEU A  83      21.199  27.921  91.978  1.00 78.11           N  
ATOM    699  CA  LEU A  83      22.289  28.064  92.900  1.00 78.11           C  
ATOM    700  CB  LEU A  83      21.931  27.759  94.365  1.00 78.11           C  
ATOM    701  CG  LEU A  83      21.077  28.833  95.060  1.00 78.11           C  
ATOM    702  CD1 LEU A  83      20.780  28.439  96.517  1.00 78.11           C  
ATOM    703  CD2 LEU A  83      21.728  30.222  94.948  1.00 78.11           C  
ATOM    704  C   LEU A  83      23.372  27.107  92.524  1.00 78.11           C  
ATOM    705  O   LEU A  83      24.546  27.400  92.718  1.00 78.11           O  
ATOM    706  N   THR A  84      22.999  25.941  91.972  1.00 71.67           N  
ATOM    707  CA  THR A  84      23.900  24.869  91.646  1.00 71.67           C  
ATOM    708  CB  THR A  84      23.201  23.672  91.067  1.00 71.67           C  
ATOM    709  OG1 THR A  84      22.267  23.145  91.999  1.00 71.67           O  
ATOM    710  CG2 THR A  84      24.250  22.611  90.705  1.00 71.67           C  
ATOM    711  C   THR A  84      24.912  25.297  90.652  1.00 71.67           C  
ATOM    712  O   THR A  84      26.033  24.792  90.651  1.00 71.67           O  
ATOM    713  N   LYS A  85      24.552  26.243  89.773  1.00 55.12           N  
ATOM    714  CA  LYS A  85      25.484  26.697  88.787  1.00 55.12           C  
ATOM    715  CB  LYS A  85      24.918  27.820  87.903  1.00 55.12           C  
ATOM    716  CG  LYS A  85      23.779  27.323  87.008  1.00 55.12           C  
ATOM    717  CD  LYS A  85      22.940  28.429  86.367  1.00 55.12           C  
ATOM    718  CE  LYS A  85      21.810  27.887  85.489  1.00 55.12           C  
ATOM    719  NZ  LYS A  85      20.887  28.980  85.114  1.00 55.12           N1+
ATOM    720  C   LYS A  85      26.678  27.208  89.537  1.00 55.12           C  
ATOM    721  O   LYS A  85      27.795  27.213  89.023  1.00 55.12           O  
ATOM    722  N   MET A  86      26.459  27.635  90.793  1.00156.61           N  
ATOM    723  CA  MET A  86      27.467  28.168  91.664  1.00156.61           C  
ATOM    724  CB  MET A  86      26.913  28.736  92.986  1.00156.61           C  
ATOM    725  CG  MET A  86      25.837  29.817  92.802  1.00156.61           C  
ATOM    726  SD  MET A  86      26.360  31.346  91.965  1.00156.61           S  
ATOM    727  CE  MET A  86      24.732  32.146  92.065  1.00156.61           C  
ATOM    728  C   MET A  86      28.529  27.123  92.012  1.00156.61           C  
ATOM    729  O   MET A  86      29.661  27.526  92.269  1.00156.61           O  
ATOM    730  N   GLY A  87      28.272  25.777  92.022  1.00134.02           N  
ATOM    731  CA  GLY A  87      29.343  24.891  92.456  1.00134.02           C  
ATOM    732  C   GLY A  87      28.832  23.695  93.200  1.00134.02           C  
ATOM    733  O   GLY A  87      29.563  23.095  93.988  1.00134.02           O  
ATOM    734  N   ARG A  88      27.558  23.316  92.985  1.00295.20           N  
ATOM    735  CA  ARG A  88      27.063  22.121  93.613  1.00295.20           C  
ATOM    736  CB  ARG A  88      25.680  21.691  93.106  1.00295.20           C  
ATOM    737  CG  ARG A  88      25.171  20.381  93.708  1.00295.20           C  
ATOM    738  CD  ARG A  88      25.531  19.157  92.864  1.00295.20           C  
ATOM    739  NE  ARG A  88      24.861  19.326  91.542  1.00295.20           N  
ATOM    740  CZ  ARG A  88      25.204  18.530  90.488  1.00295.20           C  
ATOM    741  NH1 ARG A  88      26.165  17.572  90.636  1.00295.20           N1+
ATOM    742  NH2 ARG A  88      24.585  18.694  89.283  1.00295.20           N  
ATOM    743  C   ARG A  88      27.984  20.999  93.246  1.00295.20           C  
ATOM    744  O   ARG A  88      28.372  20.852  92.088  1.00295.20           O  
ATOM    745  N   GLY A  89      28.368  20.187  94.249  1.00 64.78           N  
ATOM    746  CA  GLY A  89      29.256  19.091  94.001  1.00 64.78           C  
ATOM    747  C   GLY A  89      30.286  19.096  95.085  1.00 64.78           C  
ATOM    748  O   GLY A  89      30.072  19.660  96.156  1.00 64.78           O  
ATOM    749  N   LYS A  90      31.444  18.462  94.826  1.00 85.85           N  
ATOM    750  CA  LYS A  90      32.508  18.450  95.787  1.00 85.85           C  
ATOM    751  CB  LYS A  90      33.767  17.683  95.341  1.00 85.85           C  
ATOM    752  CG  LYS A  90      34.886  17.746  96.388  1.00 85.85           C  
ATOM    753  CD  LYS A  90      36.062  16.795  96.144  1.00 85.85           C  
ATOM    754  CE  LYS A  90      36.049  15.548  97.034  1.00 85.85           C  
ATOM    755  NZ  LYS A  90      37.248  14.719  96.772  1.00 85.85           N1+
ATOM    756  C   LYS A  90      32.916  19.869  95.966  1.00 85.85           C  
ATOM    757  O   LYS A  90      33.402  20.261  97.026  1.00 85.85           O  
ATOM    758  N   HIS A  91      32.722  20.666  94.902  1.00116.18           N  
ATOM    759  CA  HIS A  91      33.111  22.040  94.876  1.00116.18           C  
ATOM    760  ND1 HIS A  91      33.407  21.091  91.590  1.00116.18           N  
ATOM    761  CG  HIS A  91      33.791  22.120  92.424  1.00116.18           C  
ATOM    762  CB  HIS A  91      32.920  22.702  93.499  1.00116.18           C  
ATOM    763  NE2 HIS A  91      35.476  21.652  90.995  1.00116.18           N  
ATOM    764  CD2 HIS A  91      35.057  22.449  92.046  1.00116.18           C  
ATOM    765  CE1 HIS A  91      34.451  20.853  90.757  1.00116.18           C  
ATOM    766  C   HIS A  91      32.294  22.821  95.858  1.00116.18           C  
ATOM    767  O   HIS A  91      32.237  22.510  97.047  1.00116.18           O  
ATOM    768  N   PHE A  92      31.639  23.883  95.359  1.00133.12           N  
ATOM    769  CA  PHE A  92      30.963  24.836  96.185  1.00133.12           C  
ATOM    770  CB  PHE A  92      30.385  26.014  95.384  1.00133.12           C  
ATOM    771  CG  PHE A  92      31.553  26.792  94.884  1.00133.12           C  
ATOM    772  CD1 PHE A  92      32.133  27.765  95.667  1.00133.12           C  
ATOM    773  CD2 PHE A  92      32.077  26.545  93.637  1.00133.12           C  
ATOM    774  CE1 PHE A  92      33.213  28.483  95.211  1.00133.12           C  
ATOM    775  CE2 PHE A  92      33.158  27.259  93.174  1.00133.12           C  
ATOM    776  CZ  PHE A  92      33.727  28.231  93.961  1.00133.12           C  
ATOM    777  C   PHE A  92      29.863  24.272  97.037  1.00133.12           C  
ATOM    778  O   PHE A  92      29.852  24.538  98.237  1.00133.12           O  
ATOM    779  N   ILE A  93      28.906  23.495  96.490  1.00 81.39           N  
ATOM    780  CA  ILE A  93      27.832  23.065  97.352  1.00 81.39           C  
ATOM    781  CB  ILE A  93      26.609  22.505  96.677  1.00 81.39           C  
ATOM    782  CG1 ILE A  93      25.830  23.672  96.038  1.00 81.39           C  
ATOM    783  CG2 ILE A  93      25.786  21.721  97.714  1.00 81.39           C  
ATOM    784  CD1 ILE A  93      24.551  23.264  95.309  1.00 81.39           C  
ATOM    785  C   ILE A  93      28.325  22.144  98.414  1.00 81.39           C  
ATOM    786  O   ILE A  93      27.899  22.237  99.562  1.00 81.39           O  
ATOM    787  N   GLY A  94      29.261  21.251  98.067  1.00 47.04           N  
ATOM    788  CA  GLY A  94      29.810  20.322  99.010  1.00 47.04           C  
ATOM    789  C   GLY A  94      30.437  21.119 100.114  1.00 47.04           C  
ATOM    790  O   GLY A  94      30.538  20.659 101.247  1.00 47.04           O  
ATOM    791  N   ASP A  95      30.924  22.334  99.813  1.00 63.50           N  
ATOM    792  CA  ASP A  95      31.548  23.119 100.840  1.00 63.50           C  
ATOM    793  CB  ASP A  95      32.121  24.449 100.321  1.00 63.50           C  
ATOM    794  CG  ASP A  95      33.381  24.120  99.527  1.00 63.50           C  
ATOM    795  OD1 ASP A  95      34.175  23.268 100.005  1.00 63.50           O  
ATOM    796  OD2 ASP A  95      33.558  24.708  98.426  1.00 63.50           O1-
ATOM    797  C   ASP A  95      30.554  23.411 101.929  1.00 63.50           C  
ATOM    798  O   ASP A  95      30.928  23.577 103.088  1.00 63.50           O  
ATOM    799  N   PHE A  96      29.266  23.550 101.572  1.00 92.41           N  
ATOM    800  CA  PHE A  96      28.225  23.844 102.517  1.00 92.41           C  
ATOM    801  CB  PHE A  96      26.967  24.408 101.837  1.00 92.41           C  
ATOM    802  CG  PHE A  96      27.393  25.725 101.287  1.00 92.41           C  
ATOM    803  CD1 PHE A  96      27.435  26.838 102.095  1.00 92.41           C  
ATOM    804  CD2 PHE A  96      27.762  25.845  99.969  1.00 92.41           C  
ATOM    805  CE1 PHE A  96      27.832  28.056 101.596  1.00 92.41           C  
ATOM    806  CE2 PHE A  96      28.159  27.061  99.464  1.00 92.41           C  
ATOM    807  CZ  PHE A  96      28.197  28.169 100.277  1.00 92.41           C  
ATOM    808  C   PHE A  96      27.829  22.685 103.391  1.00 92.41           C  
ATOM    809  O   PHE A  96      27.484  22.892 104.552  1.00 92.41           O  
ATOM    810  N   LEU A  97      27.824  21.440 102.865  1.00 83.94           N  
ATOM    811  CA  LEU A  97      27.300  20.347 103.648  1.00 83.94           C  
ATOM    812  CB  LEU A  97      26.098  19.685 102.951  1.00 83.94           C  
ATOM    813  CG  LEU A  97      24.968  20.673 102.586  1.00 83.94           C  
ATOM    814  CD1 LEU A  97      23.794  19.955 101.898  1.00 83.94           C  
ATOM    815  CD2 LEU A  97      24.523  21.509 103.797  1.00 83.94           C  
ATOM    816  C   LEU A  97      28.345  19.290 103.826  1.00 83.94           C  
ATOM    817  O   LEU A  97      29.250  19.138 103.008  1.00 83.94           O  
ATOM    818  N   PRO A  98      28.229  18.547 104.900  1.00 87.74           N  
ATOM    819  CA  PRO A  98      29.120  17.452 105.165  1.00 87.74           C  
ATOM    820  CD  PRO A  98      27.561  19.018 106.099  1.00 87.74           C  
ATOM    821  CB  PRO A  98      28.903  17.075 106.633  1.00 87.74           C  
ATOM    822  CG  PRO A  98      27.607  17.804 107.039  1.00 87.74           C  
ATOM    823  C   PRO A  98      28.764  16.386 104.182  1.00 87.74           C  
ATOM    824  O   PRO A  98      27.655  16.432 103.656  1.00 87.74           O  
ATOM    825  N   PRO A  99      29.621  15.446 103.914  1.00 74.22           N  
ATOM    826  CA  PRO A  99      29.329  14.494 102.884  1.00 74.22           C  
ATOM    827  CD  PRO A  99      31.050  15.629 104.103  1.00 74.22           C  
ATOM    828  CB  PRO A  99      30.602  13.669 102.724  1.00 74.22           C  
ATOM    829  CG  PRO A  99      31.717  14.663 103.108  1.00 74.22           C  
ATOM    830  C   PRO A  99      28.086  13.696 103.112  1.00 74.22           C  
ATOM    831  O   PRO A  99      27.460  13.305 102.127  1.00 74.22           O  
ATOM    832  N   ASP A 100      27.709  13.414 104.373  1.00 42.40           N  
ATOM    833  CA  ASP A 100      26.518  12.639 104.577  1.00 42.40           C  
ATOM    834  CB  ASP A 100      26.243  12.335 106.061  1.00 42.40           C  
ATOM    835  CG  ASP A 100      27.280  11.348 106.578  1.00 42.40           C  
ATOM    836  OD1 ASP A 100      28.041  10.789 105.745  1.00 42.40           O  
ATOM    837  OD2 ASP A 100      27.318  11.136 107.820  1.00 42.40           O1-
ATOM    838  C   ASP A 100      25.349  13.431 104.084  1.00 42.40           C  
ATOM    839  O   ASP A 100      24.533  12.951 103.300  1.00 42.40           O  
ATOM    840  N   GLU A 101      25.276  14.699 104.516  1.00102.73           N  
ATOM    841  CA  GLU A 101      24.190  15.572 104.189  1.00102.73           C  
ATOM    842  CB  GLU A 101      24.226  16.904 104.964  1.00102.73           C  
ATOM    843  CG  GLU A 101      23.591  16.840 106.363  1.00102.73           C  
ATOM    844  CD  GLU A 101      24.535  16.227 107.396  1.00102.73           C  
ATOM    845  OE1 GLU A 101      25.258  15.251 107.067  1.00102.73           O  
ATOM    846  OE2 GLU A 101      24.523  16.728 108.552  1.00102.73           O1-
ATOM    847  C   GLU A 101      24.202  15.850 102.720  1.00102.73           C  
ATOM    848  O   GLU A 101      23.156  16.081 102.116  1.00102.73           O  
ATOM    849  N   LEU A 102      25.397  15.851 102.106  1.00 56.28           N  
ATOM    850  CA  LEU A 102      25.511  16.162 100.709  1.00 56.28           C  
ATOM    851  CB  LEU A 102      26.967  16.180 100.218  1.00 56.28           C  
ATOM    852  CG  LEU A 102      27.091  16.508  98.717  1.00 56.28           C  
ATOM    853  CD1 LEU A 102      26.526  17.903  98.402  1.00 56.28           C  
ATOM    854  CD2 LEU A 102      28.535  16.320  98.223  1.00 56.28           C  
ATOM    855  C   LEU A 102      24.778  15.152  99.878  1.00 56.28           C  
ATOM    856  O   LEU A 102      24.070  15.520  98.940  1.00 56.28           O  
ATOM    857  N   GLU A 103      24.936  13.850 100.196  1.00 53.73           N  
ATOM    858  CA  GLU A 103      24.331  12.832  99.383  1.00 53.73           C  
ATOM    859  CB  GLU A 103      24.803  11.410  99.726  1.00 53.73           C  
ATOM    860  CG  GLU A 103      24.215  10.360  98.780  1.00 53.73           C  
ATOM    861  CD  GLU A 103      24.967   9.055  98.988  1.00 53.73           C  
ATOM    862  OE1 GLU A 103      26.041   8.884  98.353  1.00 53.73           O  
ATOM    863  OE2 GLU A 103      24.475   8.213  99.784  1.00 53.73           O1-
ATOM    864  C   GLU A 103      22.833  12.869  99.481  1.00 53.73           C  
ATOM    865  O   GLU A 103      22.147  12.774  98.465  1.00 53.73           O  
ATOM    866  N   LYS A 104      22.277  13.026 100.700  1.00116.67           N  
ATOM    867  CA  LYS A 104      20.846  13.032 100.861  1.00116.67           C  
ATOM    868  CB  LYS A 104      20.397  13.084 102.338  1.00116.67           C  
ATOM    869  CG  LYS A 104      20.898  14.293 103.132  1.00116.67           C  
ATOM    870  CD  LYS A 104      20.196  15.606 102.788  1.00116.67           C  
ATOM    871  CE  LYS A 104      20.717  16.797 103.591  1.00116.67           C  
ATOM    872  NZ  LYS A 104      20.132  18.048 103.067  1.00116.67           N1+
ATOM    873  C   LYS A 104      20.305  14.207 100.114  1.00116.67           C  
ATOM    874  O   LYS A 104      19.228  14.142  99.523  1.00116.67           O  
ATOM    875  N   PHE A 105      21.067  15.314 100.108  1.00 68.15           N  
ATOM    876  CA  PHE A 105      20.680  16.511  99.423  1.00 68.15           C  
ATOM    877  CB  PHE A 105      21.772  17.593  99.546  1.00 68.15           C  
ATOM    878  CG  PHE A 105      21.411  18.795  98.741  1.00 68.15           C  
ATOM    879  CD1 PHE A 105      20.617  19.788  99.266  1.00 68.15           C  
ATOM    880  CD2 PHE A 105      21.883  18.931  97.454  1.00 68.15           C  
ATOM    881  CE1 PHE A 105      20.295  20.894  98.516  1.00 68.15           C  
ATOM    882  CE2 PHE A 105      21.566  20.035  96.697  1.00 68.15           C  
ATOM    883  CZ  PHE A 105      20.769  21.019  97.230  1.00 68.15           C  
ATOM    884  C   PHE A 105      20.518  16.189  97.968  1.00 68.15           C  
ATOM    885  O   PHE A 105      19.535  16.583  97.343  1.00 68.15           O  
ATOM    886  N   MET A 106      21.492  15.463  97.388  1.00 46.65           N  
ATOM    887  CA  MET A 106      21.461  15.132  95.990  1.00 46.65           C  
ATOM    888  CB  MET A 106      22.748  14.435  95.516  1.00 46.65           C  
ATOM    889  CG  MET A 106      23.966  15.359  95.508  1.00 46.65           C  
ATOM    890  SD  MET A 106      23.852  16.717  94.304  1.00 46.65           S  
ATOM    891  CE  MET A 106      23.993  15.644  92.845  1.00 46.65           C  
ATOM    892  C   MET A 106      20.312  14.221  95.677  1.00 46.65           C  
ATOM    893  O   MET A 106      19.656  14.381  94.650  1.00 46.65           O  
ATOM    894  N   GLU A 107      20.039  13.236  96.553  1.00 35.66           N  
ATOM    895  CA  GLU A 107      19.013  12.265  96.288  1.00 35.66           C  
ATOM    896  CB  GLU A 107      18.956  11.178  97.375  1.00 35.66           C  
ATOM    897  CG  GLU A 107      20.212  10.301  97.395  1.00 35.66           C  
ATOM    898  CD  GLU A 107      20.158   9.394  98.617  1.00 35.66           C  
ATOM    899  OE1 GLU A 107      19.130   9.440  99.343  1.00 35.66           O  
ATOM    900  OE2 GLU A 107      21.148   8.646  98.842  1.00 35.66           O1-
ATOM    901  C   GLU A 107      17.679  12.943  96.220  1.00 35.66           C  
ATOM    902  O   GLU A 107      16.882  12.674  95.323  1.00 35.66           O  
ATOM    903  N   THR A 108      17.401  13.856  97.168  1.00 27.28           N  
ATOM    904  CA  THR A 108      16.134  14.526  97.173  1.00 27.28           C  
ATOM    905  CB  THR A 108      15.981  15.472  98.327  1.00 27.28           C  
ATOM    906  OG1 THR A 108      16.129  14.774  99.555  1.00 27.28           O  
ATOM    907  CG2 THR A 108      14.586  16.117  98.250  1.00 27.28           C  
ATOM    908  C   THR A 108      16.052  15.339  95.926  1.00 27.28           C  
ATOM    909  O   THR A 108      15.026  15.368  95.250  1.00 27.28           O  
ATOM    910  N   PHE A 109      17.165  16.003  95.574  1.00 72.24           N  
ATOM    911  CA  PHE A 109      17.190  16.861  94.430  1.00 72.24           C  
ATOM    912  CB  PHE A 109      18.536  17.595  94.287  1.00 72.24           C  
ATOM    913  CG  PHE A 109      18.470  18.492  93.100  1.00 72.24           C  
ATOM    914  CD1 PHE A 109      17.546  19.511  93.039  1.00 72.24           C  
ATOM    915  CD2 PHE A 109      19.365  18.341  92.069  1.00 72.24           C  
ATOM    916  CE1 PHE A 109      17.493  20.345  91.947  1.00 72.24           C  
ATOM    917  CE2 PHE A 109      19.318  19.172  90.974  1.00 72.24           C  
ATOM    918  CZ  PHE A 109      18.379  20.173  90.911  1.00 72.24           C  
ATOM    919  C   PHE A 109      16.900  16.046  93.202  1.00 72.24           C  
ATOM    920  O   PHE A 109      16.130  16.471  92.342  1.00 72.24           O  
ATOM    921  N   LYS A 110      17.496  14.843  93.090  1.00132.31           N  
ATOM    922  CA  LYS A 110      17.270  14.020  91.934  1.00132.31           C  
ATOM    923  CB  LYS A 110      18.123  12.729  91.906  1.00132.31           C  
ATOM    924  CG  LYS A 110      17.762  11.647  92.935  1.00132.31           C  
ATOM    925  CD  LYS A 110      16.488  10.854  92.619  1.00132.31           C  
ATOM    926  CE  LYS A 110      16.135   9.791  93.659  1.00132.31           C  
ATOM    927  NZ  LYS A 110      16.689   8.485  93.253  1.00132.31           N1+
ATOM    928  C   LYS A 110      15.829  13.631  91.893  1.00132.31           C  
ATOM    929  O   LYS A 110      15.219  13.593  90.827  1.00132.31           O  
ATOM    930  N   ALA A 111      15.239  13.340  93.067  1.00 37.42           N  
ATOM    931  CA  ALA A 111      13.878  12.893  93.084  1.00 37.42           C  
ATOM    932  CB  ALA A 111      13.360  12.591  94.500  1.00 37.42           C  
ATOM    933  C   ALA A 111      13.029  13.977  92.500  1.00 37.42           C  
ATOM    934  O   ALA A 111      12.138  13.706  91.697  1.00 37.42           O  
ATOM    935  N   LEU A 112      13.292  15.244  92.866  1.00 92.30           N  
ATOM    936  CA  LEU A 112      12.474  16.295  92.330  1.00 92.30           C  
ATOM    937  CB  LEU A 112      12.770  17.705  92.881  1.00 92.30           C  
ATOM    938  CG  LEU A 112      12.248  17.986  94.307  1.00 92.30           C  
ATOM    939  CD1 LEU A 112      13.011  17.212  95.387  1.00 92.30           C  
ATOM    940  CD2 LEU A 112      12.212  19.492  94.590  1.00 92.30           C  
ATOM    941  C   LEU A 112      12.644  16.364  90.848  1.00 92.30           C  
ATOM    942  O   LEU A 112      11.669  16.526  90.117  1.00 92.30           O  
ATOM    943  N   LYS A 113      13.889  16.229  90.355  1.00121.47           N  
ATOM    944  CA  LYS A 113      14.112  16.347  88.943  1.00121.47           C  
ATOM    945  CB  LYS A 113      15.592  16.190  88.563  1.00121.47           C  
ATOM    946  CG  LYS A 113      16.424  17.426  88.904  1.00121.47           C  
ATOM    947  CD  LYS A 113      15.950  18.669  88.152  1.00121.47           C  
ATOM    948  CE  LYS A 113      16.230  18.595  86.650  1.00121.47           C  
ATOM    949  NZ  LYS A 113      15.419  19.598  85.927  1.00121.47           N1+
ATOM    950  C   LYS A 113      13.335  15.280  88.237  1.00121.47           C  
ATOM    951  O   LYS A 113      12.717  15.535  87.204  1.00121.47           O  
ATOM    952  N   GLU A 114      13.335  14.061  88.805  1.00 61.06           N  
ATOM    953  CA  GLU A 114      12.684  12.910  88.250  1.00 61.06           C  
ATOM    954  CB  GLU A 114      13.014  11.605  89.006  1.00 61.06           C  
ATOM    955  CG  GLU A 114      14.444  11.093  88.759  1.00 61.06           C  
ATOM    956  CD  GLU A 114      14.654   9.839  89.610  1.00 61.06           C  
ATOM    957  OE1 GLU A 114      13.657   9.409  90.249  1.00 61.06           O  
ATOM    958  OE2 GLU A 114      15.791   9.303  89.643  1.00 61.06           O1-
ATOM    959  C   GLU A 114      11.199  13.122  88.242  1.00 61.06           C  
ATOM    960  O   GLU A 114      10.497  12.551  87.411  1.00 61.06           O  
ATOM    961  N   GLY A 115      10.657  13.935  89.166  1.00 25.24           N  
ATOM    962  CA  GLY A 115       9.235  14.133  89.153  1.00 25.24           C  
ATOM    963  C   GLY A 115       8.644  13.293  90.234  1.00 25.24           C  
ATOM    964  O   GLY A 115       7.427  13.234  90.397  1.00 25.24           O  
ATOM    965  N   ARG A 116       9.509  12.600  90.992  1.00112.60           N  
ATOM    966  CA  ARG A 116       9.034  11.816  92.087  1.00112.60           C  
ATOM    967  CB  ARG A 116       9.995  10.686  92.480  1.00112.60           C  
ATOM    968  CG  ARG A 116       9.938   9.529  91.480  1.00112.60           C  
ATOM    969  CD  ARG A 116      11.061   8.504  91.647  1.00112.60           C  
ATOM    970  NE  ARG A 116      11.287   8.319  93.107  1.00112.60           N  
ATOM    971  CZ  ARG A 116      12.535   8.482  93.639  1.00112.60           C  
ATOM    972  NH1 ARG A 116      13.593   8.771  92.829  1.00112.60           N1+
ATOM    973  NH2 ARG A 116      12.724   8.355  94.985  1.00112.60           N  
ATOM    974  C   ARG A 116       8.799  12.738  93.241  1.00112.60           C  
ATOM    975  O   ARG A 116       9.306  13.858  93.270  1.00112.60           O  
ATOM    976  N   GLU A 117       7.963  12.305  94.203  1.00 71.71           N  
ATOM    977  CA  GLU A 117       7.674  13.149  95.323  1.00 71.71           C  
ATOM    978  CB  GLU A 117       6.165  13.307  95.563  1.00 71.71           C  
ATOM    979  CG  GLU A 117       5.800  14.362  96.605  1.00 71.71           C  
ATOM    980  CD  GLU A 117       4.306  14.621  96.468  1.00 71.71           C  
ATOM    981  OE1 GLU A 117       3.535  13.627  96.431  1.00 71.71           O  
ATOM    982  OE2 GLU A 117       3.919  15.813  96.393  1.00 71.71           O1-
ATOM    983  C   GLU A 117       8.291  12.531  96.540  1.00 71.71           C  
ATOM    984  O   GLU A 117       8.006  11.393  96.911  1.00 71.71           O  
ATOM    985  N   PRO A 118       9.146  13.289  97.165  1.00 83.58           N  
ATOM    986  CA  PRO A 118       9.851  12.837  98.332  1.00 83.58           C  
ATOM    987  CD  PRO A 118       9.859  14.350  96.472  1.00 83.58           C  
ATOM    988  CB  PRO A 118      11.120  13.688  98.416  1.00 83.58           C  
ATOM    989  CG  PRO A 118      10.832  14.905  97.522  1.00 83.58           C  
ATOM    990  C   PRO A 118       9.016  12.930  99.558  1.00 83.58           C  
ATOM    991  O   PRO A 118       7.943  13.533  99.519  1.00 83.58           O  
ATOM    992  N   ASP A 119       9.498  12.323 100.659  1.00 37.97           N  
ATOM    993  CA  ASP A 119       8.803  12.424 101.900  1.00 37.97           C  
ATOM    994  CB  ASP A 119       9.533  11.736 103.066  1.00 37.97           C  
ATOM    995  CG  ASP A 119       9.494  10.234 102.830  1.00 37.97           C  
ATOM    996  OD1 ASP A 119       8.620   9.781 102.045  1.00 37.97           O  
ATOM    997  OD2 ASP A 119      10.339   9.520 103.434  1.00 37.97           O1-
ATOM    998  C   ASP A 119       8.762  13.882 102.188  1.00 37.97           C  
ATOM    999  O   ASP A 119       9.658  14.631 101.803  1.00 37.97           O  
ATOM   1000  N   TYR A 120       7.690  14.327 102.860  1.00 77.14           N  
ATOM   1001  CA  TYR A 120       7.529  15.727 103.100  1.00 77.14           C  
ATOM   1002  CB  TYR A 120       6.173  16.074 103.744  1.00 77.14           C  
ATOM   1003  CG  TYR A 120       5.941  17.546 103.608  1.00 77.14           C  
ATOM   1004  CD1 TYR A 120       5.669  18.084 102.368  1.00 77.14           C  
ATOM   1005  CD2 TYR A 120       5.961  18.384 104.701  1.00 77.14           C  
ATOM   1006  CE1 TYR A 120       5.440  19.430 102.212  1.00 77.14           C  
ATOM   1007  CE2 TYR A 120       5.733  19.733 104.552  1.00 77.14           C  
ATOM   1008  CZ  TYR A 120       5.473  20.257 103.307  1.00 77.14           C  
ATOM   1009  OH  TYR A 120       5.238  21.641 103.153  1.00 77.14           O  
ATOM   1010  C   TYR A 120       8.632  16.181 103.996  1.00 77.14           C  
ATOM   1011  O   TYR A 120       9.169  17.272 103.816  1.00 77.14           O  
ATOM   1012  N   SER A 121       8.994  15.357 104.997  1.00 22.43           N  
ATOM   1013  CA  SER A 121      10.041  15.729 105.904  1.00 22.43           C  
ATOM   1014  CB  SER A 121      10.236  14.716 107.051  1.00 22.43           C  
ATOM   1015  OG  SER A 121      10.676  13.467 106.540  1.00 22.43           O  
ATOM   1016  C   SER A 121      11.324  15.819 105.138  1.00 22.43           C  
ATOM   1017  O   SER A 121      12.166  16.669 105.422  1.00 22.43           O  
ATOM   1018  N   GLU A 122      11.507  14.926 104.146  1.00 33.83           N  
ATOM   1019  CA  GLU A 122      12.696  14.925 103.342  1.00 33.83           C  
ATOM   1020  CB  GLU A 122      12.746  13.726 102.374  1.00 33.83           C  
ATOM   1021  CG  GLU A 122      14.077  13.575 101.635  1.00 33.83           C  
ATOM   1022  CD  GLU A 122      14.000  12.324 100.768  1.00 33.83           C  
ATOM   1023  OE1 GLU A 122      12.934  11.652 100.787  1.00 33.83           O  
ATOM   1024  OE2 GLU A 122      15.008  12.024 100.074  1.00 33.83           O1-
ATOM   1025  C   GLU A 122      12.724  16.188 102.530  1.00 33.83           C  
ATOM   1026  O   GLU A 122      13.775  16.803 102.355  1.00 33.83           O  
ATOM   1027  N   TYR A 123      11.555  16.596 102.002  1.00 67.10           N  
ATOM   1028  CA  TYR A 123      11.441  17.774 101.188  1.00 67.10           C  
ATOM   1029  CB  TYR A 123      10.046  17.917 100.553  1.00 67.10           C  
ATOM   1030  CG  TYR A 123       9.928  19.283  99.963  1.00 67.10           C  
ATOM   1031  CD1 TYR A 123      10.612  19.622  98.818  1.00 67.10           C  
ATOM   1032  CD2 TYR A 123       9.111  20.221 100.550  1.00 67.10           C  
ATOM   1033  CE1 TYR A 123      10.493  20.881  98.279  1.00 67.10           C  
ATOM   1034  CE2 TYR A 123       8.986  21.480 100.015  1.00 67.10           C  
ATOM   1035  CZ  TYR A 123       9.681  21.815  98.878  1.00 67.10           C  
ATOM   1036  OH  TYR A 123       9.555  23.107  98.325  1.00 67.10           O  
ATOM   1037  C   TYR A 123      11.717  19.012 101.986  1.00 67.10           C  
ATOM   1038  O   TYR A 123      12.442  19.898 101.536  1.00 67.10           O  
ATOM   1039  N   LYS A 124      11.159  19.103 103.208  1.00163.03           N  
ATOM   1040  CA  LYS A 124      11.304  20.301 103.989  1.00163.03           C  
ATOM   1041  CB  LYS A 124      10.581  20.226 105.343  1.00163.03           C  
ATOM   1042  CG  LYS A 124       9.059  20.224 105.216  1.00163.03           C  
ATOM   1043  CD  LYS A 124       8.499  21.495 104.576  1.00163.03           C  
ATOM   1044  CE  LYS A 124       8.167  22.594 105.588  1.00163.03           C  
ATOM   1045  NZ  LYS A 124       6.999  22.190 106.403  1.00163.03           N1+
ATOM   1046  C   LYS A 124      12.751  20.543 104.275  1.00163.03           C  
ATOM   1047  O   LYS A 124      13.219  21.678 104.207  1.00163.03           O  
ATOM   1048  N   GLU A 125      13.502  19.476 104.600  1.00 35.83           N  
ATOM   1049  CA  GLU A 125      14.887  19.624 104.945  1.00 35.83           C  
ATOM   1050  CB  GLU A 125      15.557  18.294 105.325  1.00 35.83           C  
ATOM   1051  CG  GLU A 125      17.035  18.449 105.692  1.00 35.83           C  
ATOM   1052  CD  GLU A 125      17.638  17.056 105.813  1.00 35.83           C  
ATOM   1053  OE1 GLU A 125      17.438  16.248 104.867  1.00 35.83           O  
ATOM   1054  OE2 GLU A 125      18.304  16.780 106.846  1.00 35.83           O1-
ATOM   1055  C   GLU A 125      15.632  20.142 103.756  1.00 35.83           C  
ATOM   1056  O   GLU A 125      16.519  20.983 103.882  1.00 35.83           O  
ATOM   1057  N   PHE A 126      15.288  19.630 102.564  1.00 53.94           N  
ATOM   1058  CA  PHE A 126      15.917  20.010 101.336  1.00 53.94           C  
ATOM   1059  CB  PHE A 126      15.334  19.206 100.157  1.00 53.94           C  
ATOM   1060  CG  PHE A 126      15.932  19.651  98.867  1.00 53.94           C  
ATOM   1061  CD1 PHE A 126      17.188  19.238  98.485  1.00 53.94           C  
ATOM   1062  CD2 PHE A 126      15.215  20.468  98.023  1.00 53.94           C  
ATOM   1063  CE1 PHE A 126      17.724  19.650  97.287  1.00 53.94           C  
ATOM   1064  CE2 PHE A 126      15.744  20.882  96.826  1.00 53.94           C  
ATOM   1065  CZ  PHE A 126      17.003  20.474  96.456  1.00 53.94           C  
ATOM   1066  C   PHE A 126      15.669  21.469 101.089  1.00 53.94           C  
ATOM   1067  O   PHE A 126      16.585  22.221 100.759  1.00 53.94           O  
ATOM   1068  N   LYS A 127      14.410  21.912 101.263  1.00117.30           N  
ATOM   1069  CA  LYS A 127      14.053  23.278 101.003  1.00117.30           C  
ATOM   1070  CB  LYS A 127      12.562  23.556 101.253  1.00117.30           C  
ATOM   1071  CG  LYS A 127      12.178  25.023 101.062  1.00117.30           C  
ATOM   1072  CD  LYS A 127      12.276  25.512  99.617  1.00117.30           C  
ATOM   1073  CE  LYS A 127      11.958  26.999  99.467  1.00117.30           C  
ATOM   1074  NZ  LYS A 127      10.565  27.262  99.889  1.00117.30           N1+
ATOM   1075  C   LYS A 127      14.821  24.183 101.908  1.00117.30           C  
ATOM   1076  O   LYS A 127      15.370  25.191 101.470  1.00117.30           O  
ATOM   1077  N   LEU A 128      14.881  23.838 103.205  1.00 41.89           N  
ATOM   1078  CA  LEU A 128      15.542  24.667 104.162  1.00 41.89           C  
ATOM   1079  CB  LEU A 128      15.379  24.133 105.596  1.00 41.89           C  
ATOM   1080  CG  LEU A 128      13.911  24.128 106.067  1.00 41.89           C  
ATOM   1081  CD1 LEU A 128      13.778  23.588 107.498  1.00 41.89           C  
ATOM   1082  CD2 LEU A 128      13.269  25.514 105.892  1.00 41.89           C  
ATOM   1083  C   LEU A 128      17.006  24.715 103.848  1.00 41.89           C  
ATOM   1084  O   LEU A 128      17.620  25.780 103.897  1.00 41.89           O  
ATOM   1085  N   THR A 129      17.602  23.557 103.500  1.00115.96           N  
ATOM   1086  CA  THR A 129      19.012  23.521 103.239  1.00115.96           C  
ATOM   1087  CB  THR A 129      19.548  22.161 102.887  1.00115.96           C  
ATOM   1088  OG1 THR A 129      18.917  21.666 101.716  1.00115.96           O  
ATOM   1089  CG2 THR A 129      19.327  21.199 104.058  1.00115.96           C  
ATOM   1090  C   THR A 129      19.312  24.388 102.067  1.00115.96           C  
ATOM   1091  O   THR A 129      20.274  25.154 102.081  1.00115.96           O  
ATOM   1092  N   VAL A 130      18.481  24.299 101.016  1.00 38.48           N  
ATOM   1093  CA  VAL A 130      18.755  25.044  99.827  1.00 38.48           C  
ATOM   1094  CB  VAL A 130      17.737  24.816  98.747  1.00 38.48           C  
ATOM   1095  CG1 VAL A 130      18.061  25.752  97.570  1.00 38.48           C  
ATOM   1096  CG2 VAL A 130      17.746  23.324  98.372  1.00 38.48           C  
ATOM   1097  C   VAL A 130      18.752  26.501 100.157  1.00 38.48           C  
ATOM   1098  O   VAL A 130      19.623  27.252  99.722  1.00 38.48           O  
ATOM   1099  N   GLU A 131      17.765  26.943 100.948  1.00 93.66           N  
ATOM   1100  CA  GLU A 131      17.646  28.337 101.245  1.00 93.66           C  
ATOM   1101  CB  GLU A 131      16.334  28.652 101.980  1.00 93.66           C  
ATOM   1102  CG  GLU A 131      15.955  30.130 101.943  1.00 93.66           C  
ATOM   1103  CD  GLU A 131      14.473  30.239 102.284  1.00 93.66           C  
ATOM   1104  OE1 GLU A 131      14.008  29.480 103.175  1.00 93.66           O  
ATOM   1105  OE2 GLU A 131      13.788  31.087 101.652  1.00 93.66           O1-
ATOM   1106  C   GLU A 131      18.804  28.788 102.075  1.00 93.66           C  
ATOM   1107  O   GLU A 131      19.362  29.861 101.846  1.00 93.66           O  
ATOM   1108  N   ASN A 132      19.216  27.966 103.054  1.00 73.95           N  
ATOM   1109  CA  ASN A 132      20.268  28.387 103.924  1.00 73.95           C  
ATOM   1110  CB  ASN A 132      20.560  27.393 105.055  1.00 73.95           C  
ATOM   1111  CG  ASN A 132      21.342  28.178 106.090  1.00 73.95           C  
ATOM   1112  OD1 ASN A 132      21.689  29.336 105.863  1.00 73.95           O  
ATOM   1113  ND2 ASN A 132      21.629  27.541 107.257  1.00 73.95           N  
ATOM   1114  C   ASN A 132      21.513  28.554 103.123  1.00 73.95           C  
ATOM   1115  O   ASN A 132      22.282  29.486 103.350  1.00 73.95           O  
ATOM   1116  N   ILE A 133      21.754  27.647 102.160  1.00147.77           N  
ATOM   1117  CA  ILE A 133      22.950  27.774 101.390  1.00147.77           C  
ATOM   1118  CB  ILE A 133      23.277  26.582 100.528  1.00147.77           C  
ATOM   1119  CG1 ILE A 133      22.164  26.239  99.538  1.00147.77           C  
ATOM   1120  CG2 ILE A 133      23.650  25.424 101.458  1.00147.77           C  
ATOM   1121  CD1 ILE A 133      22.526  25.057  98.639  1.00147.77           C  
ATOM   1122  C   ILE A 133      22.919  29.039 100.590  1.00147.77           C  
ATOM   1123  O   ILE A 133      23.934  29.720 100.467  1.00147.77           O  
ATOM   1124  N   GLY A 134      21.754  29.412 100.033  1.00 28.74           N  
ATOM   1125  CA  GLY A 134      21.706  30.618  99.258  1.00 28.74           C  
ATOM   1126  C   GLY A 134      22.101  31.775 100.128  1.00 28.74           C  
ATOM   1127  O   GLY A 134      22.858  32.647  99.706  1.00 28.74           O  
ATOM   1128  N   TYR A 135      21.599  31.809 101.375  1.00 53.16           N  
ATOM   1129  CA  TYR A 135      21.893  32.897 102.265  1.00 53.16           C  
ATOM   1130  CB  TYR A 135      21.116  32.840 103.592  1.00 53.16           C  
ATOM   1131  CG  TYR A 135      19.693  33.181 103.301  1.00 53.16           C  
ATOM   1132  CD1 TYR A 135      19.322  34.494 103.119  1.00 53.16           C  
ATOM   1133  CD2 TYR A 135      18.729  32.201 103.221  1.00 53.16           C  
ATOM   1134  CE1 TYR A 135      18.015  34.829 102.855  1.00 53.16           C  
ATOM   1135  CE2 TYR A 135      17.419  32.531 102.955  1.00 53.16           C  
ATOM   1136  CZ  TYR A 135      17.059  33.846 102.772  1.00 53.16           C  
ATOM   1137  OH  TYR A 135      15.717  34.186 102.501  1.00 53.16           O  
ATOM   1138  C   TYR A 135      23.353  32.923 102.583  1.00 53.16           C  
ATOM   1139  O   TYR A 135      23.959  33.991 102.641  1.00 53.16           O  
ATOM   1140  N   GLN A 136      23.964  31.745 102.802  1.00 35.47           N  
ATOM   1141  CA  GLN A 136      25.345  31.715 103.186  1.00 35.47           C  
ATOM   1142  CB  GLN A 136      25.858  30.293 103.473  1.00 35.47           C  
ATOM   1143  CG  GLN A 136      25.178  29.635 104.675  1.00 35.47           C  
ATOM   1144  CD  GLN A 136      25.773  28.244 104.848  1.00 35.47           C  
ATOM   1145  OE1 GLN A 136      26.970  28.095 105.095  1.00 35.47           O  
ATOM   1146  NE2 GLN A 136      24.919  27.196 104.714  1.00 35.47           N  
ATOM   1147  C   GLN A 136      26.191  32.278 102.085  1.00 35.47           C  
ATOM   1148  O   GLN A 136      27.133  33.023 102.346  1.00 35.47           O  
ATOM   1149  N   MET A 137      25.869  31.943 100.823  1.00 78.29           N  
ATOM   1150  CA  MET A 137      26.671  32.379  99.714  1.00 78.29           C  
ATOM   1151  CB  MET A 137      26.135  31.849  98.372  1.00 78.29           C  
ATOM   1152  CG  MET A 137      26.086  30.321  98.306  1.00 78.29           C  
ATOM   1153  SD  MET A 137      25.459  29.637  96.742  1.00 78.29           S  
ATOM   1154  CE  MET A 137      25.560  27.903  97.274  1.00 78.29           C  
ATOM   1155  C   MET A 137      26.638  33.869  99.654  1.00 78.29           C  
ATOM   1156  O   MET A 137      27.655  34.519  99.418  1.00 78.29           O  
ATOM   1157  N   LEU A 138      25.448  34.450  99.868  1.00104.49           N  
ATOM   1158  CA  LEU A 138      25.306  35.871  99.805  1.00104.49           C  
ATOM   1159  CB  LEU A 138      23.836  36.298  99.976  1.00104.49           C  
ATOM   1160  CG  LEU A 138      23.551  37.774  99.643  1.00104.49           C  
ATOM   1161  CD1 LEU A 138      24.268  38.732 100.601  1.00104.49           C  
ATOM   1162  CD2 LEU A 138      23.847  38.074  98.165  1.00104.49           C  
ATOM   1163  C   LEU A 138      26.120  36.460 100.918  1.00104.49           C  
ATOM   1164  O   LEU A 138      26.807  37.464 100.737  1.00104.49           O  
ATOM   1165  N   MET A 139      26.081  35.825 102.104  1.00 32.99           N  
ATOM   1166  CA  MET A 139      26.770  36.346 103.251  1.00 32.99           C  
ATOM   1167  CB  MET A 139      26.512  35.526 104.527  1.00 32.99           C  
ATOM   1168  CG  MET A 139      27.058  36.184 105.796  1.00 32.99           C  
ATOM   1169  SD  MET A 139      26.555  35.367 107.341  1.00 32.99           S  
ATOM   1170  CE  MET A 139      27.547  33.871 107.066  1.00 32.99           C  
ATOM   1171  C   MET A 139      28.244  36.360 102.995  1.00 32.99           C  
ATOM   1172  O   MET A 139      28.931  37.317 103.348  1.00 32.99           O  
ATOM   1173  N   LYS A 140      28.769  35.299 102.357  1.00 61.58           N  
ATOM   1174  CA  LYS A 140      30.182  35.212 102.125  1.00 61.58           C  
ATOM   1175  CB  LYS A 140      30.603  33.885 101.471  1.00 61.58           C  
ATOM   1176  CG  LYS A 140      32.112  33.645 101.529  1.00 61.58           C  
ATOM   1177  CD  LYS A 140      32.515  32.189 101.279  1.00 61.58           C  
ATOM   1178  CE  LYS A 140      34.026  31.953 101.352  1.00 61.58           C  
ATOM   1179  NZ  LYS A 140      34.318  30.507 101.234  1.00 61.58           N1+
ATOM   1180  C   LYS A 140      30.588  36.335 101.227  1.00 61.58           C  
ATOM   1181  O   LYS A 140      31.653  36.925 101.399  1.00 61.58           O  
ATOM   1182  N   MET A 141      29.731  36.669 100.248  1.00 77.34           N  
ATOM   1183  CA  MET A 141      30.032  37.710  99.312  1.00 77.34           C  
ATOM   1184  CB  MET A 141      28.852  37.983  98.360  1.00 77.34           C  
ATOM   1185  CG  MET A 141      28.392  36.782  97.530  1.00 77.34           C  
ATOM   1186  SD  MET A 141      29.416  36.398  96.083  1.00 77.34           S  
ATOM   1187  CE  MET A 141      28.371  35.013  95.546  1.00 77.34           C  
ATOM   1188  C   MET A 141      30.189  38.971 100.094  1.00 77.34           C  
ATOM   1189  O   MET A 141      31.107  39.755  99.858  1.00 77.34           O  
ATOM   1190  N   GLY A 142      29.282  39.183 101.065  1.00 30.00           N  
ATOM   1191  CA  GLY A 142      29.274  40.395 101.828  1.00 30.00           C  
ATOM   1192  C   GLY A 142      30.543  40.532 102.614  1.00 30.00           C  
ATOM   1193  O   GLY A 142      31.129  41.612 102.655  1.00 30.00           O  
ATOM   1194  N   TRP A 143      31.011  39.458 103.280  1.00 77.10           N  
ATOM   1195  CA  TRP A 143      32.224  39.636 104.028  1.00 77.10           C  
ATOM   1196  CB  TRP A 143      32.087  39.406 105.542  1.00 77.10           C  
ATOM   1197  CG  TRP A 143      31.305  40.473 106.271  1.00 77.10           C  
ATOM   1198  CD2 TRP A 143      29.894  40.405 106.524  1.00 77.10           C  
ATOM   1199  CD1 TRP A 143      31.745  41.636 106.832  1.00 77.10           C  
ATOM   1200  NE1 TRP A 143      30.695  42.299 107.420  1.00 77.10           N  
ATOM   1201  CE2 TRP A 143      29.550  41.552 107.240  1.00 77.10           C  
ATOM   1202  CE3 TRP A 143      28.965  39.464 106.191  1.00 77.10           C  
ATOM   1203  CZ2 TRP A 143      28.261  41.775 107.633  1.00 77.10           C  
ATOM   1204  CZ3 TRP A 143      27.667  39.692 106.589  1.00 77.10           C  
ATOM   1205  CH2 TRP A 143      27.323  40.825 107.296  1.00 77.10           C  
ATOM   1206  C   TRP A 143      33.239  38.663 103.532  1.00 77.10           C  
ATOM   1207  O   TRP A 143      32.996  37.459 103.486  1.00 77.10           O  
ATOM   1208  N   LYS A 144      34.426  39.169 103.154  1.00188.64           N  
ATOM   1209  CA  LYS A 144      35.454  38.289 102.691  1.00188.64           C  
ATOM   1210  CB  LYS A 144      36.051  38.714 101.338  1.00188.64           C  
ATOM   1211  CG  LYS A 144      36.698  40.102 101.357  1.00188.64           C  
ATOM   1212  CD  LYS A 144      37.434  40.467 100.065  1.00188.64           C  
ATOM   1213  CE  LYS A 144      38.757  39.725  99.865  1.00188.64           C  
ATOM   1214  NZ  LYS A 144      39.416  40.195  98.625  1.00188.64           N1+
ATOM   1215  C   LYS A 144      36.536  38.322 103.717  1.00188.64           C  
ATOM   1216  O   LYS A 144      36.895  39.386 104.219  1.00188.64           O  
ATOM   1217  N   GLU A 145      37.072  37.143 104.078  1.00 95.46           N  
ATOM   1218  CA  GLU A 145      38.118  37.131 105.055  1.00 95.46           C  
ATOM   1219  CB  GLU A 145      38.279  35.776 105.776  1.00 95.46           C  
ATOM   1220  CG  GLU A 145      38.562  34.594 104.846  1.00 95.46           C  
ATOM   1221  CD  GLU A 145      38.719  33.344 105.701  1.00 95.46           C  
ATOM   1222  OE1 GLU A 145      38.612  33.464 106.951  1.00 95.46           O  
ATOM   1223  OE2 GLU A 145      38.953  32.252 105.117  1.00 95.46           O1-
ATOM   1224  C   GLU A 145      39.416  37.440 104.320  1.00 95.46           C  
ATOM   1225  O   GLU A 145      40.363  36.616 104.414  1.00 95.46           O  
ATOM   1226  OXT GLU A 145      39.475  38.508 103.654  1.00 95.46           O1-
TER   
HEADER    model_1_2_chain_A
ATOM     36  N   SER B   6      25.548  61.785 119.507  1.00 31.61           N  
ATOM     37  CA  SER B   6      24.284  62.335 119.114  1.00 31.61           C  
ATOM     38  CB  SER B   6      24.341  63.089 117.775  1.00 31.61           C  
ATOM     39  OG  SER B   6      24.729  62.200 116.738  1.00 31.61           O  
ATOM     40  C   SER B   6      23.357  61.175 118.942  1.00 31.61           C  
ATOM     41  O   SER B   6      23.795  60.028 118.894  1.00 31.61           O  
ATOM     42  N   ASP B   7      22.040  61.445 118.870  1.00 22.91           N  
ATOM     43  CA  ASP B   7      21.086  60.384 118.732  1.00 22.91           C  
ATOM     44  CB  ASP B   7      19.631  60.885 118.714  1.00 22.91           C  
ATOM     45  CG  ASP B   7      19.271  61.353 120.117  1.00 22.91           C  
ATOM     46  OD1 ASP B   7      20.028  61.017 121.066  1.00 22.91           O  
ATOM     47  OD2 ASP B   7      18.232  62.051 120.256  1.00 22.91           O1-
ATOM     48  C   ASP B   7      21.327  59.685 117.433  1.00 22.91           C  
ATOM     49  O   ASP B   7      21.335  58.457 117.368  1.00 22.91           O  
ATOM     50  N   ALA B   8      21.553  60.461 116.360  1.00 22.78           N  
ATOM     51  CA  ALA B   8      21.740  59.876 115.068  1.00 22.78           C  
ATOM     52  CB  ALA B   8      21.930  60.930 113.968  1.00 22.78           C  
ATOM     53  C   ALA B   8      22.969  59.028 115.099  1.00 22.78           C  
ATOM     54  O   ALA B   8      22.990  57.924 114.558  1.00 22.78           O  
ATOM     55  N   GLN B   9      24.025  59.527 115.761  1.00 82.48           N  
ATOM     56  CA  GLN B   9      25.280  58.843 115.783  1.00 82.48           C  
ATOM     57  CB  GLN B   9      26.349  59.687 116.491  1.00 82.48           C  
ATOM     58  CG  GLN B   9      27.774  59.190 116.286  1.00 82.48           C  
ATOM     59  CD  GLN B   9      28.698  60.287 116.790  1.00 82.48           C  
ATOM     60  OE1 GLN B   9      28.414  60.940 117.793  1.00 82.48           O  
ATOM     61  NE2 GLN B   9      29.830  60.510 116.072  1.00 82.48           N  
ATOM     62  C   GLN B   9      25.119  57.533 116.488  1.00 82.48           C  
ATOM     63  O   GLN B   9      25.648  56.512 116.048  1.00 82.48           O  
ATOM     64  N   LYS B  10      24.356  57.521 117.594  1.00 38.28           N  
ATOM     65  CA  LYS B  10      24.186  56.306 118.334  1.00 38.28           C  
ATOM     66  CB  LYS B  10      23.376  56.482 119.630  1.00 38.28           C  
ATOM     67  CG  LYS B  10      24.168  57.207 120.718  1.00 38.28           C  
ATOM     68  CD  LYS B  10      23.332  57.622 121.927  1.00 38.28           C  
ATOM     69  CE  LYS B  10      24.173  58.245 123.042  1.00 38.28           C  
ATOM     70  NZ  LYS B  10      23.307  58.638 124.174  1.00 38.28           N1+
ATOM     71  C   LYS B  10      23.495  55.296 117.475  1.00 38.28           C  
ATOM     72  O   LYS B  10      23.784  54.104 117.563  1.00 38.28           O  
ATOM     73  N   LYS B  11      22.554  55.736 116.617  1.00 43.11           N  
ATOM     74  CA  LYS B  11      21.834  54.794 115.805  1.00 43.11           C  
ATOM     75  CB  LYS B  11      20.769  55.440 114.903  1.00 43.11           C  
ATOM     76  CG  LYS B  11      20.033  54.402 114.049  1.00 43.11           C  
ATOM     77  CD  LYS B  11      18.932  54.981 113.160  1.00 43.11           C  
ATOM     78  CE  LYS B  11      18.380  53.962 112.161  1.00 43.11           C  
ATOM     79  NZ  LYS B  11      17.473  54.623 111.198  1.00 43.11           N1+
ATOM     80  C   LYS B  11      22.779  54.075 114.891  1.00 43.11           C  
ATOM     81  O   LYS B  11      22.712  52.853 114.767  1.00 43.11           O  
ATOM     82  N   GLN B  12      23.692  54.813 114.232  1.00 46.24           N  
ATOM     83  CA  GLN B  12      24.584  54.201 113.290  1.00 46.24           C  
ATOM     84  CB  GLN B  12      25.528  55.210 112.615  1.00 46.24           C  
ATOM     85  CG  GLN B  12      26.488  54.562 111.614  1.00 46.24           C  
ATOM     86  CD  GLN B  12      27.503  55.613 111.186  1.00 46.24           C  
ATOM     87  OE1 GLN B  12      28.108  55.517 110.119  1.00 46.24           O  
ATOM     88  NE2 GLN B  12      27.705  56.646 112.047  1.00 46.24           N  
ATOM     89  C   GLN B  12      25.472  53.224 113.992  1.00 46.24           C  
ATOM     90  O   GLN B  12      25.711  52.121 113.502  1.00 46.24           O  
ATOM     91  N   LEU B  13      25.978  53.616 115.172  1.00105.13           N  
ATOM     92  CA  LEU B  13      26.934  52.823 115.890  1.00105.13           C  
ATOM     93  CB  LEU B  13      27.367  53.518 117.198  1.00105.13           C  
ATOM     94  CG  LEU B  13      28.625  52.952 117.897  1.00105.13           C  
ATOM     95  CD1 LEU B  13      28.521  51.448 118.187  1.00105.13           C  
ATOM     96  CD2 LEU B  13      29.909  53.358 117.159  1.00105.13           C  
ATOM     97  C   LEU B  13      26.292  51.526 116.271  1.00105.13           C  
ATOM     98  O   LEU B  13      26.876  50.457 116.090  1.00105.13           O  
ATOM     99  N   LYS B  14      25.053  51.587 116.793  1.00 83.66           N  
ATOM    100  CA  LYS B  14      24.393  50.398 117.248  1.00 83.66           C  
ATOM    101  CB  LYS B  14      23.030  50.663 117.909  1.00 83.66           C  
ATOM    102  CG  LYS B  14      22.344  49.380 118.385  1.00 83.66           C  
ATOM    103  CD  LYS B  14      21.190  49.618 119.356  1.00 83.66           C  
ATOM    104  CE  LYS B  14      21.648  49.776 120.805  1.00 83.66           C  
ATOM    105  NZ  LYS B  14      22.180  48.490 121.310  1.00 83.66           N1+
ATOM    106  C   LYS B  14      24.165  49.480 116.090  1.00 83.66           C  
ATOM    107  O   LYS B  14      24.298  48.265 116.223  1.00 83.66           O  
ATOM    108  N   GLU B  15      23.817  50.037 114.916  1.00 38.57           N  
ATOM    109  CA  GLU B  15      23.538  49.217 113.773  1.00 38.57           C  
ATOM    110  CB  GLU B  15      23.177  50.046 112.528  1.00 38.57           C  
ATOM    111  CG  GLU B  15      21.872  50.834 112.662  1.00 38.57           C  
ATOM    112  CD  GLU B  15      21.716  51.698 111.418  1.00 38.57           C  
ATOM    113  OE1 GLU B  15      22.587  52.583 111.201  1.00 38.57           O  
ATOM    114  OE2 GLU B  15      20.728  51.488 110.665  1.00 38.57           O1-
ATOM    115  C   GLU B  15      24.776  48.452 113.437  1.00 38.57           C  
ATOM    116  O   GLU B  15      24.721  47.253 113.168  1.00 38.57           O  
ATOM    117  N   GLN B  16      25.935  49.131 113.468  1.00 45.64           N  
ATOM    118  CA  GLN B  16      27.170  48.502 113.105  1.00 45.64           C  
ATOM    119  CB  GLN B  16      28.353  49.483 113.191  1.00 45.64           C  
ATOM    120  CG  GLN B  16      28.222  50.667 112.230  1.00 45.64           C  
ATOM    121  CD  GLN B  16      29.338  51.659 112.527  1.00 45.64           C  
ATOM    122  OE1 GLN B  16      29.801  51.775 113.661  1.00 45.64           O  
ATOM    123  NE2 GLN B  16      29.779  52.401 111.476  1.00 45.64           N  
ATOM    124  C   GLN B  16      27.441  47.378 114.057  1.00 45.64           C  
ATOM    125  O   GLN B  16      27.741  46.260 113.639  1.00 45.64           O  
ATOM    126  N   GLN B  17      27.298  47.635 115.369  1.00 66.35           N  
ATOM    127  CA  GLN B  17      27.594  46.627 116.346  1.00 66.35           C  
ATOM    128  CB  GLN B  17      27.463  47.130 117.790  1.00 66.35           C  
ATOM    129  CG  GLN B  17      28.533  48.145 118.187  1.00 66.35           C  
ATOM    130  CD  GLN B  17      28.171  48.657 119.571  1.00 66.35           C  
ATOM    131  OE1 GLN B  17      27.047  49.100 119.802  1.00 66.35           O  
ATOM    132  NE2 GLN B  17      29.142  48.590 120.522  1.00 66.35           N  
ATOM    133  C   GLN B  17      26.632  45.489 116.196  1.00 66.35           C  
ATOM    134  O   GLN B  17      27.018  44.326 116.293  1.00 66.35           O  
ATOM    135  N   GLU B  18      25.345  45.795 115.951  1.00 32.37           N  
ATOM    136  CA  GLU B  18      24.352  44.759 115.876  1.00 32.37           C  
ATOM    137  CB  GLU B  18      22.922  45.292 115.679  1.00 32.37           C  
ATOM    138  CG  GLU B  18      22.366  46.031 116.897  1.00 32.37           C  
ATOM    139  CD  GLU B  18      20.947  46.473 116.568  1.00 32.37           C  
ATOM    140  OE1 GLU B  18      20.428  46.055 115.498  1.00 32.37           O  
ATOM    141  OE2 GLU B  18      20.362  47.231 117.386  1.00 32.37           O1-
ATOM    142  C   GLU B  18      24.650  43.860 114.721  1.00 32.37           C  
ATOM    143  O   GLU B  18      24.537  42.639 114.831  1.00 32.37           O  
ATOM    144  N   MET B  19      25.041  44.438 113.574  1.00 29.16           N  
ATOM    145  CA  MET B  19      25.319  43.632 112.423  1.00 29.16           C  
ATOM    146  CB  MET B  19      25.736  44.475 111.202  1.00 29.16           C  
ATOM    147  CG  MET B  19      25.953  43.661 109.925  1.00 29.16           C  
ATOM    148  SD  MET B  19      26.594  44.621 108.517  1.00 29.16           S  
ATOM    149  CE  MET B  19      25.077  45.584 108.256  1.00 29.16           C  
ATOM    150  C   MET B  19      26.472  42.745 112.759  1.00 29.16           C  
ATOM    151  O   MET B  19      26.468  41.557 112.439  1.00 29.16           O  
ATOM    152  N   GLN B  20      27.486  43.307 113.444  1.00 34.37           N  
ATOM    153  CA  GLN B  20      28.675  42.564 113.747  1.00 34.37           C  
ATOM    154  CB  GLN B  20      29.767  43.415 114.420  1.00 34.37           C  
ATOM    155  CG  GLN B  20      31.046  42.631 114.728  1.00 34.37           C  
ATOM    156  CD  GLN B  20      31.732  42.296 113.409  1.00 34.37           C  
ATOM    157  OE1 GLN B  20      31.843  43.141 112.522  1.00 34.37           O  
ATOM    158  NE2 GLN B  20      32.203  41.027 113.268  1.00 34.37           N  
ATOM    159  C   GLN B  20      28.347  41.431 114.669  1.00 34.37           C  
ATOM    160  O   GLN B  20      28.845  40.322 114.486  1.00 34.37           O  
ATOM    161  N   GLN B  21      27.490  41.671 115.679  1.00 43.66           N  
ATOM    162  CA  GLN B  21      27.174  40.643 116.631  1.00 43.66           C  
ATOM    163  CB  GLN B  21      26.254  41.135 117.760  1.00 43.66           C  
ATOM    164  CG  GLN B  21      25.922  40.038 118.773  1.00 43.66           C  
ATOM    165  CD  GLN B  21      25.009  40.611 119.848  1.00 43.66           C  
ATOM    166  OE1 GLN B  21      24.273  39.876 120.508  1.00 43.66           O  
ATOM    167  NE2 GLN B  21      25.045  41.958 120.025  1.00 43.66           N  
ATOM    168  C   GLN B  21      26.459  39.522 115.942  1.00 43.66           C  
ATOM    169  O   GLN B  21      26.743  38.349 116.189  1.00 43.66           O  
ATOM    170  N   MET B  22      25.518  39.854 115.039  1.00 41.34           N  
ATOM    171  CA  MET B  22      24.767  38.835 114.370  1.00 41.34           C  
ATOM    172  CB  MET B  22      23.728  39.405 113.390  1.00 41.34           C  
ATOM    173  CG  MET B  22      22.895  38.335 112.683  1.00 41.34           C  
ATOM    174  SD  MET B  22      21.758  37.423 113.771  1.00 41.34           S  
ATOM    175  CE  MET B  22      22.969  36.156 114.251  1.00 41.34           C  
ATOM    176  C   MET B  22      25.721  37.993 113.587  1.00 41.34           C  
ATOM    177  O   MET B  22      25.601  36.769 113.556  1.00 41.34           O  
ATOM    178  N   TYR B  23      26.706  38.631 112.930  1.00 47.04           N  
ATOM    179  CA  TYR B  23      27.636  37.883 112.138  1.00 47.04           C  
ATOM    180  CB  TYR B  23      28.631  38.759 111.361  1.00 47.04           C  
ATOM    181  CG  TYR B  23      29.504  37.815 110.607  1.00 47.04           C  
ATOM    182  CD1 TYR B  23      29.051  37.245 109.440  1.00 47.04           C  
ATOM    183  CD2 TYR B  23      30.765  37.493 111.056  1.00 47.04           C  
ATOM    184  CE1 TYR B  23      29.835  36.369 108.729  1.00 47.04           C  
ATOM    185  CE2 TYR B  23      31.556  36.617 110.348  1.00 47.04           C  
ATOM    186  CZ  TYR B  23      31.092  36.052 109.183  1.00 47.04           C  
ATOM    187  OH  TYR B  23      31.898  35.153 108.454  1.00 47.04           O  
ATOM    188  C   TYR B  23      28.452  36.982 113.014  1.00 47.04           C  
ATOM    189  O   TYR B  23      28.642  35.808 112.706  1.00 47.04           O  
ATOM    190  N   ASP B  24      28.955  37.499 114.147  1.00 31.71           N  
ATOM    191  CA  ASP B  24      29.820  36.693 114.960  1.00 31.71           C  
ATOM    192  CB  ASP B  24      30.389  37.438 116.178  1.00 31.71           C  
ATOM    193  CG  ASP B  24      31.446  38.403 115.667  1.00 31.71           C  
ATOM    194  OD1 ASP B  24      31.744  38.350 114.444  1.00 31.71           O  
ATOM    195  OD2 ASP B  24      31.978  39.196 116.490  1.00 31.71           O1-
ATOM    196  C   ASP B  24      29.071  35.507 115.470  1.00 31.71           C  
ATOM    197  O   ASP B  24      29.600  34.397 115.493  1.00 31.71           O  
ATOM    198  N   MET B  25      27.806  35.705 115.880  1.00 41.91           N  
ATOM    199  CA  MET B  25      27.063  34.625 116.457  1.00 41.91           C  
ATOM    200  CB  MET B  25      25.669  35.033 116.966  1.00 41.91           C  
ATOM    201  CG  MET B  25      25.707  35.948 118.191  1.00 41.91           C  
ATOM    202  SD  MET B  25      24.068  36.427 118.825  1.00 41.91           S  
ATOM    203  CE  MET B  25      23.659  37.554 117.463  1.00 41.91           C  
ATOM    204  C   MET B  25      26.874  33.541 115.445  1.00 41.91           C  
ATOM    205  O   MET B  25      26.949  32.361 115.782  1.00 41.91           O  
ATOM    206  N   ILE B  26      26.605  33.902 114.175  1.00115.10           N  
ATOM    207  CA  ILE B  26      26.390  32.883 113.184  1.00115.10           C  
ATOM    208  CB  ILE B  26      25.860  33.395 111.873  1.00115.10           C  
ATOM    209  CG1 ILE B  26      26.811  34.407 111.229  1.00115.10           C  
ATOM    210  CG2 ILE B  26      24.442  33.937 112.111  1.00115.10           C  
ATOM    211  CD1 ILE B  26      26.367  34.848 109.836  1.00115.10           C  
ATOM    212  C   ILE B  26      27.648  32.104 112.971  1.00115.10           C  
ATOM    213  O   ILE B  26      27.611  30.883 112.834  1.00115.10           O  
ATOM    214  N   MET B  27      28.804  32.788 112.937  1.00139.80           N  
ATOM    215  CA  MET B  27      30.046  32.111 112.716  1.00139.80           C  
ATOM    216  CB  MET B  27      31.216  33.096 112.577  1.00139.80           C  
ATOM    217  CG  MET B  27      32.376  32.523 111.771  1.00139.80           C  
ATOM    218  SD  MET B  27      31.986  32.287 110.010  1.00139.80           S  
ATOM    219  CE  MET B  27      33.558  31.483 109.585  1.00139.80           C  
ATOM    220  C   MET B  27      30.292  31.207 113.887  1.00139.80           C  
ATOM    221  O   MET B  27      30.810  30.102 113.740  1.00139.80           O  
ATOM    222  N   GLN B  28      29.905  31.672 115.087  1.00100.23           N  
ATOM    223  CA  GLN B  28      30.056  30.968 116.330  1.00100.23           C  
ATOM    224  CB  GLN B  28      29.444  31.816 117.456  1.00100.23           C  
ATOM    225  CG  GLN B  28      29.487  31.225 118.859  1.00100.23           C  
ATOM    226  CD  GLN B  28      28.806  32.249 119.766  1.00100.23           C  
ATOM    227  OE1 GLN B  28      27.788  31.963 120.394  1.00100.23           O  
ATOM    228  NE2 GLN B  28      29.378  33.483 119.828  1.00100.23           N  
ATOM    229  C   GLN B  28      29.284  29.682 116.249  1.00100.23           C  
ATOM    230  O   GLN B  28      29.800  28.618 116.590  1.00100.23           O  
ATOM    231  N   HIS B  29      28.032  29.747 115.756  1.00 53.89           N  
ATOM    232  CA  HIS B  29      27.207  28.578 115.667  1.00 53.89           C  
ATOM    233  ND1 HIS B  29      24.402  26.973 116.116  1.00 53.89           N  
ATOM    234  CG  HIS B  29      24.926  27.655 115.040  1.00 53.89           C  
ATOM    235  CB  HIS B  29      25.789  28.881 115.149  1.00 53.89           C  
ATOM    236  NE2 HIS B  29      23.729  25.892 114.293  1.00 53.89           N  
ATOM    237  CD2 HIS B  29      24.503  26.981 113.935  1.00 53.89           C  
ATOM    238  CE1 HIS B  29      23.697  25.928 115.612  1.00 53.89           C  
ATOM    239  C   HIS B  29      27.849  27.631 114.713  1.00 53.89           C  
ATOM    240  O   HIS B  29      27.858  26.422 114.938  1.00 53.89           O  
ATOM    241  N   LYS B  30      28.403  28.169 113.613  1.00 40.47           N  
ATOM    242  CA  LYS B  30      29.024  27.342 112.623  1.00 40.47           C  
ATOM    243  CB  LYS B  30      29.609  28.141 111.449  1.00 40.47           C  
ATOM    244  CG  LYS B  30      30.282  27.238 110.414  1.00 40.47           C  
ATOM    245  CD  LYS B  30      30.798  27.967 109.173  1.00 40.47           C  
ATOM    246  CE  LYS B  30      31.632  27.065 108.261  1.00 40.47           C  
ATOM    247  NZ  LYS B  30      32.229  27.862 107.168  1.00 40.47           N1+
ATOM    248  C   LYS B  30      30.176  26.615 113.236  1.00 40.47           C  
ATOM    249  O   LYS B  30      30.338  25.415 113.022  1.00 40.47           O  
ATOM    250  N   ARG B  31      31.010  27.315 114.028  1.00161.97           N  
ATOM    251  CA  ARG B  31      32.180  26.671 114.549  1.00161.97           C  
ATOM    252  CB  ARG B  31      33.125  27.614 115.321  1.00161.97           C  
ATOM    253  CG  ARG B  31      32.526  28.272 116.565  1.00161.97           C  
ATOM    254  CD  ARG B  31      33.552  29.097 117.348  1.00161.97           C  
ATOM    255  NE  ARG B  31      33.663  30.430 116.686  1.00161.97           N  
ATOM    256  CZ  ARG B  31      32.991  31.499 117.208  1.00161.97           C  
ATOM    257  NH1 ARG B  31      32.313  31.357 118.384  1.00161.97           N1+
ATOM    258  NH2 ARG B  31      33.015  32.709 116.574  1.00161.97           N  
ATOM    259  C   ARG B  31      31.798  25.540 115.457  1.00161.97           C  
ATOM    260  O   ARG B  31      32.361  24.451 115.361  1.00161.97           O  
ATOM    261  N   ALA B  32      30.811  25.758 116.346  1.00 28.99           N  
ATOM    262  CA  ALA B  32      30.439  24.746 117.294  1.00 28.99           C  
ATOM    263  CB  ALA B  32      29.338  25.209 118.266  1.00 28.99           C  
ATOM    264  C   ALA B  32      29.919  23.553 116.562  1.00 28.99           C  
ATOM    265  O   ALA B  32      30.189  22.412 116.936  1.00 28.99           O  
ATOM    266  N   MET B  33      29.141  23.797 115.498  1.00156.69           N  
ATOM    267  CA  MET B  33      28.549  22.734 114.749  1.00156.69           C  
ATOM    268  CB  MET B  33      27.598  23.259 113.663  1.00156.69           C  
ATOM    269  CG  MET B  33      26.789  22.150 113.000  1.00156.69           C  
ATOM    270  SD  MET B  33      25.615  21.321 114.112  1.00156.69           S  
ATOM    271  CE  MET B  33      24.455  22.711 114.216  1.00156.69           C  
ATOM    272  C   MET B  33      29.627  21.921 114.105  1.00156.69           C  
ATOM    273  O   MET B  33      29.540  20.696 114.060  1.00156.69           O  
ATOM    274  N   GLN B  34      30.686  22.582 113.599  1.00 34.49           N  
ATOM    275  CA  GLN B  34      31.735  21.887 112.912  1.00 34.49           C  
ATOM    276  CB  GLN B  34      32.830  22.839 112.400  1.00 34.49           C  
ATOM    277  CG  GLN B  34      32.323  23.864 111.382  1.00 34.49           C  
ATOM    278  CD  GLN B  34      33.503  24.734 110.967  1.00 34.49           C  
ATOM    279  OE1 GLN B  34      34.563  24.231 110.602  1.00 34.49           O  
ATOM    280  NE2 GLN B  34      33.320  26.080 111.032  1.00 34.49           N  
ATOM    281  C   GLN B  34      32.386  20.937 113.864  1.00 34.49           C  
ATOM    282  O   GLN B  34      32.678  19.795 113.510  1.00 34.49           O  
ATOM    283  N   ASP B  35      32.621  21.385 115.110  1.00 35.57           N  
ATOM    284  CA  ASP B  35      33.291  20.545 116.060  1.00 35.57           C  
ATOM    285  CB  ASP B  35      33.605  21.262 117.383  1.00 35.57           C  
ATOM    286  CG  ASP B  35      34.761  22.214 117.104  1.00 35.57           C  
ATOM    287  OD1 ASP B  35      35.604  21.868 116.234  1.00 35.57           O  
ATOM    288  OD2 ASP B  35      34.816  23.296 117.748  1.00 35.57           O1-
ATOM    289  C   ASP B  35      32.437  19.355 116.348  1.00 35.57           C  
ATOM    290  O   ASP B  35      32.932  18.235 116.465  1.00 35.57           O  
ATOM    291  N   MET B  36      31.116  19.567 116.454  1.00157.04           N  
ATOM    292  CA  MET B  36      30.250  18.473 116.760  1.00157.04           C  
ATOM    293  CB  MET B  36      28.786  18.912 116.944  1.00157.04           C  
ATOM    294  CG  MET B  36      27.919  17.863 117.636  1.00157.04           C  
ATOM    295  SD  MET B  36      28.302  17.608 119.396  1.00157.04           S  
ATOM    296  CE  MET B  36      27.599  19.185 119.949  1.00157.04           C  
ATOM    297  C   MET B  36      30.322  17.487 115.631  1.00157.04           C  
ATOM    298  O   MET B  36      30.311  16.277 115.855  1.00157.04           O  
ATOM    299  N   GLN B  37      30.416  17.985 114.381  1.00 66.30           N  
ATOM    300  CA  GLN B  37      30.417  17.137 113.219  1.00 66.30           C  
ATOM    301  CB  GLN B  37      30.507  17.930 111.903  1.00 66.30           C  
ATOM    302  CG  GLN B  37      30.693  17.043 110.668  1.00 66.30           C  
ATOM    303  CD  GLN B  37      29.404  16.279 110.414  1.00 66.30           C  
ATOM    304  OE1 GLN B  37      28.362  16.874 110.147  1.00 66.30           O  
ATOM    305  NE2 GLN B  37      29.474  14.923 110.496  1.00 66.30           N  
ATOM    306  C   GLN B  37      31.592  16.214 113.229  1.00 66.30           C  
ATOM    307  O   GLN B  37      31.441  15.010 113.025  1.00 66.30           O  
ATOM    308  N   LEU B  38      32.793  16.745 113.502  1.00137.72           N  
ATOM    309  CA  LEU B  38      33.957  15.917 113.426  1.00137.72           C  
ATOM    310  CB  LEU B  38      35.257  16.692 113.651  1.00137.72           C  
ATOM    311  CG  LEU B  38      36.490  15.791 113.515  1.00137.72           C  
ATOM    312  CD1 LEU B  38      36.601  15.212 112.097  1.00137.72           C  
ATOM    313  CD2 LEU B  38      37.763  16.530 113.934  1.00137.72           C  
ATOM    314  C   LEU B  38      33.863  14.858 114.472  1.00137.72           C  
ATOM    315  O   LEU B  38      34.238  13.708 114.240  1.00137.72           O  
ATOM    316  N   LEU B  39      33.331  15.222 115.653  1.00 50.86           N  
ATOM    317  CA  LEU B  39      33.260  14.273 116.718  1.00 50.86           C  
ATOM    318  CB  LEU B  39      32.520  14.798 117.961  1.00 50.86           C  
ATOM    319  CG  LEU B  39      33.207  15.975 118.671  1.00 50.86           C  
ATOM    320  CD1 LEU B  39      32.404  16.419 119.903  1.00 50.86           C  
ATOM    321  CD2 LEU B  39      34.669  15.650 119.013  1.00 50.86           C  
ATOM    322  C   LEU B  39      32.449  13.119 116.231  1.00 50.86           C  
ATOM    323  O   LEU B  39      32.794  11.965 116.476  1.00 50.86           O  
ATOM    324  N   TRP B  40      31.340  13.410 115.530  1.00 91.32           N  
ATOM    325  CA  TRP B  40      30.476  12.367 115.071  1.00 91.32           C  
ATOM    326  CB  TRP B  40      29.091  12.868 114.621  1.00 91.32           C  
ATOM    327  CG  TRP B  40      28.094  11.753 114.396  1.00 91.32           C  
ATOM    328  CD2 TRP B  40      27.172  11.679 113.298  1.00 91.32           C  
ATOM    329  CD1 TRP B  40      27.811  10.690 115.205  1.00 91.32           C  
ATOM    330  NE1 TRP B  40      26.785   9.950 114.671  1.00 91.32           N  
ATOM    331  CE2 TRP B  40      26.375  10.552 113.501  1.00 91.32           C  
ATOM    332  CE3 TRP B  40      26.993  12.492 112.215  1.00 91.32           C  
ATOM    333  CZ2 TRP B  40      25.385  10.219 112.622  1.00 91.32           C  
ATOM    334  CZ3 TRP B  40      26.000  12.149 111.325  1.00 91.32           C  
ATOM    335  CH2 TRP B  40      25.211  11.035 111.525  1.00 91.32           C  
ATOM    336  C   TRP B  40      31.124  11.578 113.973  1.00 91.32           C  
ATOM    337  O   TRP B  40      30.932  10.370 113.885  1.00 91.32           O  
ATOM    338  N   GLU B  41      31.922  12.229 113.107  1.00 62.25           N  
ATOM    339  CA  GLU B  41      32.506  11.548 111.985  1.00 62.25           C  
ATOM    340  CB  GLU B  41      33.432  12.470 111.180  1.00 62.25           C  
ATOM    341  CG  GLU B  41      32.705  13.681 110.597  1.00 62.25           C  
ATOM    342  CD  GLU B  41      33.743  14.596 109.964  1.00 62.25           C  
ATOM    343  OE1 GLU B  41      34.813  14.078 109.545  1.00 62.25           O  
ATOM    344  OE2 GLU B  41      33.481  15.826 109.890  1.00 62.25           O1-
ATOM    345  C   GLU B  41      33.336  10.411 112.491  1.00 62.25           C  
ATOM    346  O   GLU B  41      33.288   9.308 111.948  1.00 62.25           O  
ATOM    347  N   LYS B  42      34.133  10.652 113.546  1.00113.26           N  
ATOM    348  CA  LYS B  42      34.950   9.593 114.055  1.00113.26           C  
ATOM    349  CB  LYS B  42      35.941  10.042 115.142  1.00113.26           C  
ATOM    350  CG  LYS B  42      37.092  10.890 114.601  1.00113.26           C  
ATOM    351  CD  LYS B  42      38.005  11.440 115.695  1.00113.26           C  
ATOM    352  CE  LYS B  42      38.510  10.359 116.653  1.00113.26           C  
ATOM    353  NZ  LYS B  42      39.103   9.240 115.883  1.00113.26           N1+
ATOM    354  C   LYS B  42      34.074   8.537 114.649  1.00113.26           C  
ATOM    355  O   LYS B  42      34.311   7.345 114.458  1.00113.26           O  
ATOM    356  N   ALA B  43      33.031   8.968 115.384  1.00 53.61           N  
ATOM    357  CA  ALA B  43      32.121   8.121 116.102  1.00 53.61           C  
ATOM    358  CB  ALA B  43      31.116   8.918 116.951  1.00 53.61           C  
ATOM    359  C   ALA B  43      31.325   7.249 115.176  1.00 53.61           C  
ATOM    360  O   ALA B  43      31.028   6.104 115.513  1.00 53.61           O  
ATOM    361  N   VAL B  44      30.948   7.756 113.987  1.00 57.03           N  
ATOM    362  CA  VAL B  44      30.110   7.008 113.092  1.00 57.03           C  
ATOM    363  CB  VAL B  44      29.834   7.704 111.791  1.00 57.03           C  
ATOM    364  CG1 VAL B  44      29.096   9.019 112.090  1.00 57.03           C  
ATOM    365  CG2 VAL B  44      31.148   7.871 111.013  1.00 57.03           C  
ATOM    366  C   VAL B  44      30.818   5.751 112.784  1.00 57.03           C  
ATOM    367  O   VAL B  44      30.191   4.716 112.564  1.00 57.03           O  
ATOM    368  N   GLN B  45      32.155   5.819 112.741  1.00 50.36           N  
ATOM    369  CA  GLN B  45      32.855   4.616 112.466  1.00 50.36           C  
ATOM    370  CB  GLN B  45      34.380   4.816 112.452  1.00 50.36           C  
ATOM    371  CG  GLN B  45      34.848   5.743 111.326  1.00 50.36           C  
ATOM    372  CD  GLN B  45      36.360   5.891 111.409  1.00 50.36           C  
ATOM    373  OE1 GLN B  45      37.089   4.907 111.532  1.00 50.36           O  
ATOM    374  NE2 GLN B  45      36.851   7.158 111.347  1.00 50.36           N  
ATOM    375  C   GLN B  45      32.501   3.646 113.561  1.00 50.36           C  
ATOM    376  O   GLN B  45      32.162   2.499 113.282  1.00 50.36           O  
ATOM    377  N   GLN B  46      32.532   4.081 114.840  1.00 97.60           N  
ATOM    378  CA  GLN B  46      32.255   3.165 115.919  1.00 97.60           C  
ATOM    379  CB  GLN B  46      32.631   3.737 117.291  1.00 97.60           C  
ATOM    380  CG  GLN B  46      34.128   4.028 117.400  1.00 97.60           C  
ATOM    381  CD  GLN B  46      34.872   2.730 117.121  1.00 97.60           C  
ATOM    382  OE1 GLN B  46      34.602   1.698 117.735  1.00 97.60           O  
ATOM    383  NE2 GLN B  46      35.832   2.777 116.160  1.00 97.60           N  
ATOM    384  C   GLN B  46      30.819   2.698 115.990  1.00 97.60           C  
ATOM    385  O   GLN B  46      30.604   1.493 115.882  1.00 97.60           O  
ATOM    386  N   HIS B  47      29.814   3.609 116.145  1.00285.82           N  
ATOM    387  CA  HIS B  47      28.384   3.333 116.181  1.00285.82           C  
ATOM    388  ND1 HIS B  47      27.008   1.636 113.808  1.00285.82           N  
ATOM    389  CG  HIS B  47      27.916   1.271 114.778  1.00285.82           C  
ATOM    390  CB  HIS B  47      27.925   1.858 116.160  1.00285.82           C  
ATOM    391  NE2 HIS B  47      28.319   0.088 112.896  1.00285.82           N  
ATOM    392  CD2 HIS B  47      28.710   0.324 114.204  1.00285.82           C  
ATOM    393  CE1 HIS B  47      27.294   0.899 112.705  1.00285.82           C  
ATOM    394  C   HIS B  47      27.690   3.978 117.342  1.00285.82           C  
ATOM    395  O   HIS B  47      28.170   4.906 117.997  1.00285.82           O  
ATOM    396  N   GLN B  48      26.453   3.495 117.559  1.00291.90           N  
ATOM    397  CA  GLN B  48      25.590   3.919 118.615  1.00291.90           C  
ATOM    398  CB  GLN B  48      24.352   4.667 118.099  1.00291.90           C  
ATOM    399  CG  GLN B  48      23.361   5.085 119.189  1.00291.90           C  
ATOM    400  CD  GLN B  48      22.056   5.434 118.485  1.00291.90           C  
ATOM    401  OE1 GLN B  48      21.691   4.793 117.500  1.00291.90           O  
ATOM    402  NE2 GLN B  48      21.349   6.490 118.970  1.00291.90           N  
ATOM    403  C   GLN B  48      25.061   2.668 119.232  1.00291.90           C  
ATOM    404  O   GLN B  48      24.752   1.714 118.525  1.00291.90           O  
ATOM    405  N   HIS B  49      24.994   2.638 120.576  1.00303.87           N  
ATOM    406  CA  HIS B  49      24.416   1.570 121.343  1.00303.87           C  
ATOM    407  ND1 HIS B  49      22.266  -0.556 120.258  1.00303.87           N  
ATOM    408  CG  HIS B  49      23.589  -0.400 119.906  1.00303.87           C  
ATOM    409  CB  HIS B  49      24.639   0.125 120.843  1.00303.87           C  
ATOM    410  NE2 HIS B  49      22.456  -1.286 118.168  1.00303.87           N  
ATOM    411  CD2 HIS B  49      23.688  -0.852 118.626  1.00303.87           C  
ATOM    412  CE1 HIS B  49      21.634  -1.089 119.183  1.00303.87           C  
ATOM    413  C   HIS B  49      25.012   1.628 122.704  1.00303.87           C  
ATOM    414  O   HIS B  49      26.163   2.019 122.878  1.00303.87           O  
ATOM    415  N   GLY B  50      24.223   1.236 123.720  1.00137.39           N  
ATOM    416  CA  GLY B  50      24.746   1.212 125.049  1.00137.39           C  
ATOM    417  C   GLY B  50      23.663   1.654 125.972  1.00137.39           C  
ATOM    418  O   GLY B  50      22.717   2.332 125.572  1.00137.39           O  
ATOM    419  N   TYR B  51      23.797   1.276 127.254  1.00290.04           N  
ATOM    420  CA  TYR B  51      22.852   1.659 128.257  1.00290.04           C  
ATOM    421  CB  TYR B  51      22.145   0.460 128.911  1.00290.04           C  
ATOM    422  CG  TYR B  51      20.970   0.946 129.690  1.00290.04           C  
ATOM    423  CD1 TYR B  51      19.788   1.212 129.035  1.00290.04           C  
ATOM    424  CD2 TYR B  51      21.032   1.120 131.055  1.00290.04           C  
ATOM    425  CE1 TYR B  51      18.688   1.654 129.728  1.00290.04           C  
ATOM    426  CE2 TYR B  51      19.930   1.564 131.752  1.00290.04           C  
ATOM    427  CZ  TYR B  51      18.755   1.826 131.088  1.00290.04           C  
ATOM    428  OH  TYR B  51      17.623   2.278 131.799  1.00290.04           O  
ATOM    429  C   TYR B  51      23.695   2.310 129.299  1.00290.04           C  
ATOM    430  O   TYR B  51      24.848   1.926 129.489  1.00290.04           O  
ATOM    431  N   ASP B  52      23.164   3.330 129.994  1.00190.80           N  
ATOM    432  CA  ASP B  52      24.012   3.984 130.941  1.00190.80           C  
ATOM    433  CB  ASP B  52      23.540   5.399 131.322  1.00190.80           C  
ATOM    434  CG  ASP B  52      24.677   6.069 132.079  1.00190.80           C  
ATOM    435  OD1 ASP B  52      25.720   5.397 132.291  1.00190.80           O  
ATOM    436  OD2 ASP B  52      24.520   7.262 132.457  1.00190.80           O1-
ATOM    437  C   ASP B  52      24.042   3.166 132.189  1.00190.80           C  
ATOM    438  O   ASP B  52      23.321   3.446 133.146  1.00190.80           O  
ATOM    439  N   SER B  53      24.877   2.109 132.201  1.00173.37           N  
ATOM    440  CA  SER B  53      25.016   1.327 133.392  1.00173.37           C  
ATOM    441  CB  SER B  53      23.882   0.308 133.598  1.00173.37           C  
ATOM    442  OG  SER B  53      24.096  -0.416 134.801  1.00173.37           O  
ATOM    443  C   SER B  53      26.283   0.548 133.267  1.00173.37           C  
ATOM    444  O   SER B  53      26.572  -0.021 132.214  1.00173.37           O  
ATOM    445  N   ASP B  54      27.086   0.523 134.348  1.00230.38           N  
ATOM    446  CA  ASP B  54      28.296  -0.242 134.346  1.00230.38           C  
ATOM    447  CB  ASP B  54      29.196   0.007 133.124  1.00230.38           C  
ATOM    448  CG  ASP B  54      30.358  -0.977 133.197  1.00230.38           C  
ATOM    449  OD1 ASP B  54      30.350  -1.850 134.105  1.00230.38           O  
ATOM    450  OD2 ASP B  54      31.271  -0.867 132.334  1.00230.38           O1-
ATOM    451  C   ASP B  54      29.068   0.172 135.552  1.00230.38           C  
ATOM    452  O   ASP B  54      29.413   1.343 135.699  1.00230.38           O  
ATOM    453  N   GLU B  55      29.340  -0.766 136.477  1.00234.39           N  
ATOM    454  CA  GLU B  55      30.111  -0.357 137.611  1.00234.39           C  
ATOM    455  CB  GLU B  55      29.687  -1.016 138.930  1.00234.39           C  
ATOM    456  CG  GLU B  55      30.544  -0.558 140.112  1.00234.39           C  
ATOM    457  CD  GLU B  55      30.144  -1.356 141.346  1.00234.39           C  
ATOM    458  OE1 GLU B  55      29.140  -2.113 141.266  1.00234.39           O  
ATOM    459  OE2 GLU B  55      30.841  -1.221 142.387  1.00234.39           O1-
ATOM    460  C   GLU B  55      31.518  -0.784 137.370  1.00234.39           C  
ATOM    461  O   GLU B  55      31.939  -1.850 137.817  1.00234.39           O  
ATOM    462  N   GLU B  56      32.285   0.059 136.657  1.00281.40           N  
ATOM    463  CA  GLU B  56      33.656  -0.248 136.385  1.00281.40           C  
ATOM    464  CB  GLU B  56      33.851  -1.306 135.284  1.00281.40           C  
ATOM    465  CG  GLU B  56      33.483  -2.722 135.720  1.00281.40           C  
ATOM    466  CD  GLU B  56      34.579  -3.202 136.660  1.00281.40           C  
ATOM    467  OE1 GLU B  56      35.646  -2.534 136.710  1.00281.40           O  
ATOM    468  OE2 GLU B  56      34.367  -4.240 137.342  1.00281.40           O1-
ATOM    469  C   GLU B  56      34.285   1.010 135.890  1.00281.40           C  
ATOM    470  O   GLU B  56      33.595   1.925 135.447  1.00281.40           O  
ATOM    471  N   VAL B  57      35.623   1.110 135.982  1.00155.61           N  
ATOM    472  CA  VAL B  57      36.234   2.277 135.428  1.00155.61           C  
ATOM    473  CB  VAL B  57      37.540   2.623 136.096  1.00155.61           C  
ATOM    474  CG1 VAL B  57      37.230   3.170 137.499  1.00155.61           C  
ATOM    475  CG2 VAL B  57      38.416   1.357 136.167  1.00155.61           C  
ATOM    476  C   VAL B  57      36.466   1.956 133.988  1.00155.61           C  
ATOM    477  O   VAL B  57      37.553   1.546 133.588  1.00155.61           O  
ATOM    478  N   ASP B  58      35.419   2.145 133.160  1.00208.91           N  
ATOM    479  CA  ASP B  58      35.532   1.807 131.772  1.00208.91           C  
ATOM    480  CB  ASP B  58      34.809   0.504 131.386  1.00208.91           C  
ATOM    481  CG  ASP B  58      35.521  -0.685 132.017  1.00208.91           C  
ATOM    482  OD1 ASP B  58      36.709  -0.534 132.409  1.00208.91           O  
ATOM    483  OD2 ASP B  58      34.875  -1.762 132.117  1.00208.91           O1-
ATOM    484  C   ASP B  58      34.860   2.876 130.977  1.00208.91           C  
ATOM    485  O   ASP B  58      33.874   3.467 131.416  1.00208.91           O  
ATOM    486  N   SER B  59      35.412   3.174 129.787  1.00184.86           N  
ATOM    487  CA  SER B  59      34.767   4.089 128.894  1.00184.86           C  
ATOM    488  CB  SER B  59      35.709   4.676 127.830  1.00184.86           C  
ATOM    489  OG  SER B  59      34.990   5.562 126.986  1.00184.86           O  
ATOM    490  C   SER B  59      33.731   3.273 128.191  1.00184.86           C  
ATOM    491  O   SER B  59      33.763   2.045 128.263  1.00184.86           O  
ATOM    492  N   GLU B  60      32.764   3.916 127.508  1.00314.17           N  
ATOM    493  CA  GLU B  60      31.769   3.113 126.864  1.00314.17           C  
ATOM    494  CB  GLU B  60      30.349   3.294 127.424  1.00314.17           C  
ATOM    495  CG  GLU B  60      29.360   2.294 126.822  1.00314.17           C  
ATOM    496  CD  GLU B  60      29.719   0.916 127.364  1.00314.17           C  
ATOM    497  OE1 GLU B  60      30.216   0.850 128.521  1.00314.17           O  
ATOM    498  OE2 GLU B  60      29.498  -0.088 126.636  1.00314.17           O1-
ATOM    499  C   GLU B  60      31.731   3.459 125.413  1.00314.17           C  
ATOM    500  O   GLU B  60      32.121   4.554 125.005  1.00314.17           O  
ATOM    501  N   LEU B  61      31.276   2.490 124.592  1.00227.73           N  
ATOM    502  CA  LEU B  61      31.201   2.693 123.175  1.00227.73           C  
ATOM    503  CB  LEU B  61      31.929   1.600 122.366  1.00227.73           C  
ATOM    504  CG  LEU B  61      33.433   1.469 122.684  1.00227.73           C  
ATOM    505  CD1 LEU B  61      34.089   0.363 121.840  1.00227.73           C  
ATOM    506  CD2 LEU B  61      34.154   2.819 122.565  1.00227.73           C  
ATOM    507  C   LEU B  61      29.757   2.627 122.773  1.00227.73           C  
ATOM    508  O   LEU B  61      28.980   1.860 123.338  1.00227.73           O  
ATOM    509  N   GLY B  62      29.364   3.469 121.794  1.00 44.34           N  
ATOM    510  CA  GLY B  62      28.036   3.446 121.244  1.00 44.34           C  
ATOM    511  C   GLY B  62      27.175   4.420 121.980  1.00 44.34           C  
ATOM    512  O   GLY B  62      26.140   4.858 121.479  1.00 44.34           O  
ATOM    513  N   THR B  63      27.597   4.794 123.194  1.00106.91           N  
ATOM    514  CA  THR B  63      26.869   5.730 123.994  1.00106.91           C  
ATOM    515  CB  THR B  63      27.443   5.882 125.370  1.00106.91           C  
ATOM    516  OG1 THR B  63      26.575   6.660 126.179  1.00106.91           O  
ATOM    517  CG2 THR B  63      28.815   6.568 125.260  1.00106.91           C  
ATOM    518  C   THR B  63      26.976   7.051 123.316  1.00106.91           C  
ATOM    519  O   THR B  63      26.117   7.918 123.454  1.00106.91           O  
ATOM    520  N   TRP B  64      28.056   7.205 122.535  1.00 75.46           N  
ATOM    521  CA  TRP B  64      28.444   8.447 121.943  1.00 75.46           C  
ATOM    522  CB  TRP B  64      29.622   8.294 120.962  1.00 75.46           C  
ATOM    523  CG  TRP B  64      30.960   7.905 121.543  1.00 75.46           C  
ATOM    524  CD2 TRP B  64      32.057   7.469 120.729  1.00 75.46           C  
ATOM    525  CD1 TRP B  64      31.398   7.877 122.834  1.00 75.46           C  
ATOM    526  NE1 TRP B  64      32.705   7.447 122.874  1.00 75.46           N  
ATOM    527  CE2 TRP B  64      33.122   7.193 121.583  1.00 75.46           C  
ATOM    528  CE3 TRP B  64      32.164   7.310 119.379  1.00 75.46           C  
ATOM    529  CZ2 TRP B  64      34.319   6.751 121.093  1.00 75.46           C  
ATOM    530  CZ3 TRP B  64      33.371   6.868 118.887  1.00 75.46           C  
ATOM    531  CH2 TRP B  64      34.428   6.594 119.728  1.00 75.46           C  
ATOM    532  C   TRP B  64      27.351   9.063 121.117  1.00 75.46           C  
ATOM    533  O   TRP B  64      27.050  10.241 121.297  1.00 75.46           O  
ATOM    534  N   GLU B  65      26.704   8.311 120.207  1.00 72.66           N  
ATOM    535  CA  GLU B  65      25.821   8.977 119.283  1.00 72.66           C  
ATOM    536  CB  GLU B  65      25.221   8.065 118.198  1.00 72.66           C  
ATOM    537  CG  GLU B  65      24.551   8.880 117.086  1.00 72.66           C  
ATOM    538  CD  GLU B  65      23.880   7.937 116.099  1.00 72.66           C  
ATOM    539  OE1 GLU B  65      23.311   6.913 116.557  1.00 72.66           O  
ATOM    540  OE2 GLU B  65      23.920   8.226 114.874  1.00 72.66           O1-
ATOM    541  C   GLU B  65      24.687   9.664 119.979  1.00 72.66           C  
ATOM    542  O   GLU B  65      24.366  10.805 119.652  1.00 72.66           O  
ATOM    543  N   HIS B  66      24.039   9.013 120.962  1.00 53.05           N  
ATOM    544  CA  HIS B  66      22.937   9.688 121.583  1.00 53.05           C  
ATOM    545  ND1 HIS B  66      20.838  10.197 124.314  1.00 53.05           N  
ATOM    546  CG  HIS B  66      20.924   9.533 123.111  1.00 53.05           C  
ATOM    547  CB  HIS B  66      22.161   8.840 122.609  1.00 53.05           C  
ATOM    548  NE2 HIS B  66      18.851  10.400 123.336  1.00 53.05           N  
ATOM    549  CD2 HIS B  66      19.701   9.669 122.525  1.00 53.05           C  
ATOM    550  CE1 HIS B  66      19.578  10.696 124.398  1.00 53.05           C  
ATOM    551  C   HIS B  66      23.474  10.881 122.291  1.00 53.05           C  
ATOM    552  O   HIS B  66      22.858  11.945 122.280  1.00 53.05           O  
ATOM    553  N   GLN B  67      24.651  10.732 122.924  1.00 51.39           N  
ATOM    554  CA  GLN B  67      25.199  11.822 123.670  1.00 51.39           C  
ATOM    555  CB  GLN B  67      26.464  11.456 124.464  1.00 51.39           C  
ATOM    556  CG  GLN B  67      27.034  12.639 125.252  1.00 51.39           C  
ATOM    557  CD  GLN B  67      26.029  13.059 126.317  1.00 51.39           C  
ATOM    558  OE1 GLN B  67      26.206  14.081 126.979  1.00 51.39           O  
ATOM    559  NE2 GLN B  67      24.945  12.257 126.492  1.00 51.39           N  
ATOM    560  C   GLN B  67      25.540  12.961 122.761  1.00 51.39           C  
ATOM    561  O   GLN B  67      25.278  14.116 123.088  1.00 51.39           O  
ATOM    562  N   LEU B  68      26.129  12.684 121.584  1.00 46.08           N  
ATOM    563  CA  LEU B  68      26.503  13.769 120.726  1.00 46.08           C  
ATOM    564  CB  LEU B  68      27.243  13.314 119.460  1.00 46.08           C  
ATOM    565  CG  LEU B  68      28.630  12.706 119.741  1.00 46.08           C  
ATOM    566  CD1 LEU B  68      29.321  12.280 118.436  1.00 46.08           C  
ATOM    567  CD2 LEU B  68      29.499  13.659 120.579  1.00 46.08           C  
ATOM    568  C   LEU B  68      25.273  14.493 120.290  1.00 46.08           C  
ATOM    569  O   LEU B  68      25.256  15.722 120.250  1.00 46.08           O  
ATOM    570  N   ARG B  69      24.197  13.756 119.955  1.00164.89           N  
ATOM    571  CA  ARG B  69      23.036  14.446 119.476  1.00164.89           C  
ATOM    572  CB  ARG B  69      21.942  13.538 118.879  1.00164.89           C  
ATOM    573  CG  ARG B  69      21.337  12.480 119.796  1.00164.89           C  
ATOM    574  CD  ARG B  69      20.343  11.586 119.046  1.00164.89           C  
ATOM    575  NE  ARG B  69      21.101  10.913 117.951  1.00164.89           N  
ATOM    576  CZ  ARG B  69      20.461  10.454 116.835  1.00164.89           C  
ATOM    577  NH1 ARG B  69      19.116  10.631 116.690  1.00164.89           N1+
ATOM    578  NH2 ARG B  69      21.172   9.810 115.864  1.00164.89           N  
ATOM    579  C   ARG B  69      22.470  15.325 120.545  1.00164.89           C  
ATOM    580  O   ARG B  69      22.029  16.437 120.261  1.00164.89           O  
ATOM    581  N   ARG B  70      22.481  14.867 121.809  1.00107.51           N  
ATOM    582  CA  ARG B  70      21.915  15.659 122.866  1.00107.51           C  
ATOM    583  CB  ARG B  70      21.987  14.958 124.233  1.00107.51           C  
ATOM    584  CG  ARG B  70      21.130  13.695 124.319  1.00107.51           C  
ATOM    585  CD  ARG B  70      19.669  13.965 124.683  1.00107.51           C  
ATOM    586  NE  ARG B  70      19.641  14.487 126.077  1.00107.51           N  
ATOM    587  CZ  ARG B  70      19.539  13.623 127.128  1.00107.51           C  
ATOM    588  NH1 ARG B  70      19.466  12.279 126.902  1.00107.51           N1+
ATOM    589  NH2 ARG B  70      19.509  14.098 128.408  1.00107.51           N  
ATOM    590  C   ARG B  70      22.683  16.942 122.990  1.00107.51           C  
ATOM    591  O   ARG B  70      22.099  18.015 123.138  1.00107.51           O  
ATOM    592  N   MET B  71      24.024  16.857 122.913  1.00 93.02           N  
ATOM    593  CA  MET B  71      24.879  18.000 123.069  1.00 93.02           C  
ATOM    594  CB  MET B  71      26.366  17.632 122.924  1.00 93.02           C  
ATOM    595  CG  MET B  71      27.330  18.805 123.124  1.00 93.02           C  
ATOM    596  SD  MET B  71      27.516  19.340 124.850  1.00 93.02           S  
ATOM    597  CE  MET B  71      28.298  17.796 125.404  1.00 93.02           C  
ATOM    598  C   MET B  71      24.563  18.969 121.978  1.00 93.02           C  
ATOM    599  O   MET B  71      24.468  20.175 122.210  1.00 93.02           O  
ATOM    600  N   GLU B  72      24.374  18.453 120.753  1.00 53.93           N  
ATOM    601  CA  GLU B  72      24.102  19.299 119.632  1.00 53.93           C  
ATOM    602  CB  GLU B  72      23.945  18.508 118.319  1.00 53.93           C  
ATOM    603  CG  GLU B  72      23.654  19.390 117.102  1.00 53.93           C  
ATOM    604  CD  GLU B  72      23.393  18.484 115.907  1.00 53.93           C  
ATOM    605  OE1 GLU B  72      24.372  17.874 115.401  1.00 53.93           O  
ATOM    606  OE2 GLU B  72      22.209  18.386 115.487  1.00 53.93           O1-
ATOM    607  C   GLU B  72      22.805  20.007 119.873  1.00 53.93           C  
ATOM    608  O   GLU B  72      22.679  21.201 119.602  1.00 53.93           O  
ATOM    609  N   MET B  73      21.808  19.291 120.420  1.00 43.36           N  
ATOM    610  CA  MET B  73      20.508  19.869 120.605  1.00 43.36           C  
ATOM    611  CB  MET B  73      19.468  18.879 121.162  1.00 43.36           C  
ATOM    612  CG  MET B  73      19.117  17.759 120.179  1.00 43.36           C  
ATOM    613  SD  MET B  73      17.688  16.740 120.657  1.00 43.36           S  
ATOM    614  CE  MET B  73      18.546  15.825 121.967  1.00 43.36           C  
ATOM    615  C   MET B  73      20.594  21.028 121.548  1.00 43.36           C  
ATOM    616  O   MET B  73      19.923  22.039 121.347  1.00 43.36           O  
ATOM    617  N   ASP B  74      21.414  20.914 122.609  1.00 28.68           N  
ATOM    618  CA  ASP B  74      21.527  21.973 123.571  1.00 28.68           C  
ATOM    619  CB  ASP B  74      22.451  21.614 124.747  1.00 28.68           C  
ATOM    620  CG  ASP B  74      21.775  20.522 125.565  1.00 28.68           C  
ATOM    621  OD1 ASP B  74      20.579  20.236 125.293  1.00 28.68           O  
ATOM    622  OD2 ASP B  74      22.445  19.962 126.473  1.00 28.68           O1-
ATOM    623  C   ASP B  74      22.118  23.180 122.908  1.00 28.68           C  
ATOM    624  O   ASP B  74      21.691  24.306 123.156  1.00 28.68           O  
ATOM    625  N   LYS B  75      23.122  22.973 122.035  1.00 94.51           N  
ATOM    626  CA  LYS B  75      23.803  24.063 121.393  1.00 94.51           C  
ATOM    627  CB  LYS B  75      24.893  23.583 120.418  1.00 94.51           C  
ATOM    628  CG  LYS B  75      26.048  22.814 121.062  1.00 94.51           C  
ATOM    629  CD  LYS B  75      26.908  23.641 122.015  1.00 94.51           C  
ATOM    630  CE  LYS B  75      28.122  22.875 122.543  1.00 94.51           C  
ATOM    631  NZ  LYS B  75      28.947  23.758 123.398  1.00 94.51           N1+
ATOM    632  C   LYS B  75      22.820  24.820 120.558  1.00 94.51           C  
ATOM    633  O   LYS B  75      22.826  26.051 120.530  1.00 94.51           O  
ATOM    634  N   THR B  76      21.950  24.085 119.845  1.00 33.27           N  
ATOM    635  CA  THR B  76      20.992  24.694 118.970  1.00 33.27           C  
ATOM    636  CB  THR B  76      20.215  23.685 118.177  1.00 33.27           C  
ATOM    637  OG1 THR B  76      21.101  22.934 117.359  1.00 33.27           O  
ATOM    638  CG2 THR B  76      19.177  24.421 117.315  1.00 33.27           C  
ATOM    639  C   THR B  76      20.035  25.515 119.772  1.00 33.27           C  
ATOM    640  O   THR B  76      19.659  26.614 119.366  1.00 33.27           O  
ATOM    641  N   ARG B  77      19.619  25.004 120.944  1.00124.20           N  
ATOM    642  CA  ARG B  77      18.692  25.711 121.780  1.00124.20           C  
ATOM    643  CB  ARG B  77      18.384  24.957 123.084  1.00124.20           C  
ATOM    644  CG  ARG B  77      17.640  25.807 124.114  1.00124.20           C  
ATOM    645  CD  ARG B  77      17.530  25.144 125.490  1.00124.20           C  
ATOM    646  NE  ARG B  77      18.865  24.573 125.835  1.00124.20           N  
ATOM    647  CZ  ARG B  77      19.792  25.312 126.513  1.00124.20           C  
ATOM    648  NH1 ARG B  77      19.494  26.579 126.927  1.00124.20           N1+
ATOM    649  NH2 ARG B  77      21.019  24.779 126.781  1.00124.20           N  
ATOM    650  C   ARG B  77      19.300  27.020 122.182  1.00124.20           C  
ATOM    651  O   ARG B  77      18.628  28.051 122.172  1.00124.20           O  
ATOM    652  N   GLU B  78      20.597  27.012 122.543  1.00 40.38           N  
ATOM    653  CA  GLU B  78      21.255  28.202 123.009  1.00 40.38           C  
ATOM    654  CB  GLU B  78      22.715  27.935 123.414  1.00 40.38           C  
ATOM    655  CG  GLU B  78      22.853  27.051 124.658  1.00 40.38           C  
ATOM    656  CD  GLU B  78      24.290  26.558 124.725  1.00 40.38           C  
ATOM    657  OE1 GLU B  78      24.731  25.899 123.746  1.00 40.38           O  
ATOM    658  OE2 GLU B  78      24.966  26.830 125.752  1.00 40.38           O1-
ATOM    659  C   GLU B  78      21.270  29.227 121.914  1.00 40.38           C  
ATOM    660  O   GLU B  78      20.969  30.399 122.140  1.00 40.38           O  
ATOM    661  N   TRP B  79      21.591  28.786 120.686  1.00101.39           N  
ATOM    662  CA  TRP B  79      21.677  29.632 119.529  1.00101.39           C  
ATOM    663  CB  TRP B  79      22.084  28.790 118.299  1.00101.39           C  
ATOM    664  CG  TRP B  79      21.843  29.351 116.914  1.00101.39           C  
ATOM    665  CD2 TRP B  79      22.478  30.507 116.342  1.00101.39           C  
ATOM    666  CD1 TRP B  79      20.976  28.884 115.971  1.00101.39           C  
ATOM    667  NE1 TRP B  79      21.050  29.656 114.838  1.00101.39           N  
ATOM    668  CE2 TRP B  79      21.965  30.662 115.054  1.00101.39           C  
ATOM    669  CE3 TRP B  79      23.410  31.368 116.843  1.00101.39           C  
ATOM    670  CZ2 TRP B  79      22.380  31.682 114.244  1.00101.39           C  
ATOM    671  CZ3 TRP B  79      23.826  32.397 116.025  1.00101.39           C  
ATOM    672  CH2 TRP B  79      23.322  32.552 114.750  1.00101.39           C  
ATOM    673  C   TRP B  79      20.347  30.277 119.306  1.00101.39           C  
ATOM    674  O   TRP B  79      20.267  31.477 119.050  1.00101.39           O  
ATOM    675  N   ALA B  80      19.262  29.495 119.419  1.00 30.47           N  
ATOM    676  CA  ALA B  80      17.944  30.019 119.210  1.00 30.47           C  
ATOM    677  CB  ALA B  80      16.850  28.948 119.358  1.00 30.47           C  
ATOM    678  C   ALA B  80      17.672  31.070 120.237  1.00 30.47           C  
ATOM    679  O   ALA B  80      17.055  32.094 119.945  1.00 30.47           O  
ATOM    680  N   GLU B  81      18.117  30.833 121.483  1.00 46.48           N  
ATOM    681  CA  GLU B  81      17.862  31.761 122.544  1.00 46.48           C  
ATOM    682  CB  GLU B  81      18.316  31.212 123.907  1.00 46.48           C  
ATOM    683  CG  GLU B  81      17.462  30.012 124.332  1.00 46.48           C  
ATOM    684  CD  GLU B  81      18.116  29.296 125.504  1.00 46.48           C  
ATOM    685  OE1 GLU B  81      19.299  29.602 125.808  1.00 46.48           O  
ATOM    686  OE2 GLU B  81      17.438  28.421 126.107  1.00 46.48           O1-
ATOM    687  C   GLU B  81      18.567  33.046 122.241  1.00 46.48           C  
ATOM    688  O   GLU B  81      18.023  34.126 122.468  1.00 46.48           O  
ATOM    689  N   GLN B  82      19.793  32.967 121.694  1.00 38.09           N  
ATOM    690  CA  GLN B  82      20.542  34.156 121.400  1.00 38.09           C  
ATOM    691  CB  GLN B  82      21.926  33.852 120.802  1.00 38.09           C  
ATOM    692  CG  GLN B  82      22.849  33.074 121.739  1.00 38.09           C  
ATOM    693  CD  GLN B  82      24.087  32.688 120.946  1.00 38.09           C  
ATOM    694  OE1 GLN B  82      24.783  33.542 120.397  1.00 38.09           O  
ATOM    695  NE2 GLN B  82      24.364  31.360 120.873  1.00 38.09           N  
ATOM    696  C   GLN B  82      19.798  34.945 120.364  1.00 38.09           C  
ATOM    697  O   GLN B  82      19.713  36.170 120.438  1.00 38.09           O  
ATOM    698  N   LEU B  83      19.229  34.250 119.366  1.00 61.55           N  
ATOM    699  CA  LEU B  83      18.554  34.914 118.288  1.00 61.55           C  
ATOM    700  CB  LEU B  83      18.089  33.938 117.198  1.00 61.55           C  
ATOM    701  CG  LEU B  83      19.271  33.301 116.451  1.00 61.55           C  
ATOM    702  CD1 LEU B  83      18.800  32.333 115.363  1.00 61.55           C  
ATOM    703  CD2 LEU B  83      20.211  34.375 115.886  1.00 61.55           C  
ATOM    704  C   LEU B  83      17.362  35.653 118.800  1.00 61.55           C  
ATOM    705  O   LEU B  83      17.077  36.759 118.346  1.00 61.55           O  
ATOM    706  N   THR B  84      16.634  35.070 119.768  1.00 30.57           N  
ATOM    707  CA  THR B  84      15.445  35.714 120.250  1.00 30.57           C  
ATOM    708  CB  THR B  84      14.776  34.947 121.353  1.00 30.57           C  
ATOM    709  OG1 THR B  84      14.440  33.640 120.910  1.00 30.57           O  
ATOM    710  CG2 THR B  84      13.507  35.707 121.777  1.00 30.57           C  
ATOM    711  C   THR B  84      15.826  37.049 120.808  1.00 30.57           C  
ATOM    712  O   THR B  84      15.194  38.063 120.522  1.00 30.57           O  
ATOM    713  N   LYS B  85      16.902  37.073 121.610  1.00110.95           N  
ATOM    714  CA  LYS B  85      17.366  38.270 122.244  1.00110.95           C  
ATOM    715  CB  LYS B  85      18.469  37.991 123.277  1.00110.95           C  
ATOM    716  CG  LYS B  85      17.879  37.356 124.539  1.00110.95           C  
ATOM    717  CD  LYS B  85      17.177  36.023 124.263  1.00110.95           C  
ATOM    718  CE  LYS B  85      16.297  35.522 125.411  1.00110.95           C  
ATOM    719  NZ  LYS B  85      17.139  35.103 126.550  1.00110.95           N1+
ATOM    720  C   LYS B  85      17.861  39.240 121.221  1.00110.95           C  
ATOM    721  O   LYS B  85      17.738  40.450 121.403  1.00110.95           O  
ATOM    722  N   MET B  86      18.428  38.743 120.108  1.00154.86           N  
ATOM    723  CA  MET B  86      18.959  39.651 119.136  1.00154.86           C  
ATOM    724  CB  MET B  86      19.601  38.965 117.917  1.00154.86           C  
ATOM    725  CG  MET B  86      20.369  39.953 117.037  1.00154.86           C  
ATOM    726  SD  MET B  86      21.885  40.611 117.797  1.00154.86           S  
ATOM    727  CE  MET B  86      22.026  42.010 116.649  1.00154.86           C  
ATOM    728  C   MET B  86      17.839  40.514 118.656  1.00154.86           C  
ATOM    729  O   MET B  86      18.042  41.704 118.423  1.00154.86           O  
ATOM    730  N   GLY B  87      16.643  39.917 118.467  1.00173.93           N  
ATOM    731  CA  GLY B  87      15.455  40.652 118.141  1.00173.93           C  
ATOM    732  C   GLY B  87      15.720  41.556 116.988  1.00173.93           C  
ATOM    733  O   GLY B  87      15.742  41.122 115.839  1.00173.93           O  
ATOM    734  N   ARG B  88      15.918  42.864 117.264  1.00243.44           N  
ATOM    735  CA  ARG B  88      15.906  43.421 118.589  1.00243.44           C  
ATOM    736  CB  ARG B  88      16.175  44.935 118.576  1.00243.44           C  
ATOM    737  CG  ARG B  88      15.209  45.688 117.654  1.00243.44           C  
ATOM    738  CD  ARG B  88      15.004  47.161 118.013  1.00243.44           C  
ATOM    739  NE  ARG B  88      14.065  47.202 119.172  1.00243.44           N  
ATOM    740  CZ  ARG B  88      14.540  47.069 120.444  1.00243.44           C  
ATOM    741  NH1 ARG B  88      15.877  46.900 120.658  1.00243.44           N1+
ATOM    742  NH2 ARG B  88      13.676  47.107 121.500  1.00243.44           N  
ATOM    743  C   ARG B  88      14.557  43.241 119.203  1.00243.44           C  
ATOM    744  O   ARG B  88      14.434  42.786 120.341  1.00243.44           O  
ATOM    745  N   GLY B  89      13.502  43.583 118.446  1.00 62.50           N  
ATOM    746  CA  GLY B  89      12.164  43.466 118.936  1.00 62.50           C  
ATOM    747  C   GLY B  89      11.359  44.403 118.103  1.00 62.50           C  
ATOM    748  O   GLY B  89      10.627  45.252 118.610  1.00 62.50           O  
ATOM    749  N   LYS B  90      11.490  44.242 116.778  1.00201.49           N  
ATOM    750  CA  LYS B  90      10.802  45.047 115.819  1.00201.49           C  
ATOM    751  CB  LYS B  90      11.741  45.675 114.774  1.00201.49           C  
ATOM    752  CG  LYS B  90      12.715  46.701 115.361  1.00201.49           C  
ATOM    753  CD  LYS B  90      12.037  47.944 115.943  1.00201.49           C  
ATOM    754  CE  LYS B  90      11.819  49.055 114.914  1.00201.49           C  
ATOM    755  NZ  LYS B  90      13.124  49.526 114.399  1.00201.49           N1+
ATOM    756  C   LYS B  90       9.923  44.088 115.104  1.00201.49           C  
ATOM    757  O   LYS B  90       8.908  43.646 115.643  1.00201.49           O  
ATOM    758  N   HIS B  91      10.295  43.746 113.857  1.00218.26           N  
ATOM    759  CA  HIS B  91       9.521  42.777 113.149  1.00218.26           C  
ATOM    760  ND1 HIS B  91      10.718  44.678 110.743  1.00218.26           N  
ATOM    761  CG  HIS B  91       9.925  43.554 110.766  1.00218.26           C  
ATOM    762  CB  HIS B  91      10.071  42.432 111.755  1.00218.26           C  
ATOM    763  NE2 HIS B  91       9.268  44.891 109.071  1.00218.26           N  
ATOM    764  CD2 HIS B  91       9.043  43.700 109.739  1.00218.26           C  
ATOM    765  CE1 HIS B  91      10.283  45.444 109.710  1.00218.26           C  
ATOM    766  C   HIS B  91       9.545  41.550 113.998  1.00218.26           C  
ATOM    767  O   HIS B  91      10.534  41.254 114.667  1.00218.26           O  
ATOM    768  N   PHE B  92       8.416  40.823 114.009  1.00279.64           N  
ATOM    769  CA  PHE B  92       8.245  39.693 114.869  1.00279.64           C  
ATOM    770  CB  PHE B  92       6.756  39.343 115.049  1.00279.64           C  
ATOM    771  CG  PHE B  92       6.558  38.592 116.321  1.00279.64           C  
ATOM    772  CD1 PHE B  92       6.724  37.231 116.407  1.00279.64           C  
ATOM    773  CD2 PHE B  92       6.178  39.272 117.453  1.00279.64           C  
ATOM    774  CE1 PHE B  92       6.536  36.552 117.586  1.00279.64           C  
ATOM    775  CE2 PHE B  92       5.986  38.604 118.638  1.00279.64           C  
ATOM    776  CZ  PHE B  92       6.161  37.244 118.711  1.00279.64           C  
ATOM    777  C   PHE B  92       8.922  38.518 114.235  1.00279.64           C  
ATOM    778  O   PHE B  92       9.127  38.482 113.023  1.00279.64           O  
ATOM    779  N   ILE B  93       9.302  37.526 115.065  1.00 76.09           N  
ATOM    780  CA  ILE B  93       9.892  36.317 114.569  1.00 76.09           C  
ATOM    781  CB  ILE B  93      10.261  35.323 115.635  1.00 76.09           C  
ATOM    782  CG1 ILE B  93       9.023  34.849 116.411  1.00 76.09           C  
ATOM    783  CG2 ILE B  93      11.355  35.951 116.515  1.00 76.09           C  
ATOM    784  CD1 ILE B  93       9.294  33.611 117.265  1.00 76.09           C  
ATOM    785  C   ILE B  93       8.848  35.704 113.697  1.00 76.09           C  
ATOM    786  O   ILE B  93       9.141  35.006 112.728  1.00 76.09           O  
ATOM    787  N   GLY B  94       7.581  35.955 114.060  1.00 37.16           N  
ATOM    788  CA  GLY B  94       6.430  35.489 113.357  1.00 37.16           C  
ATOM    789  C   GLY B  94       6.545  36.005 111.963  1.00 37.16           C  
ATOM    790  O   GLY B  94       6.037  35.396 111.026  1.00 37.16           O  
ATOM    791  N   ASP B  95       7.203  37.162 111.786  1.00102.61           N  
ATOM    792  CA  ASP B  95       7.342  37.698 110.465  1.00102.61           C  
ATOM    793  CB  ASP B  95       8.195  38.973 110.419  1.00102.61           C  
ATOM    794  CG  ASP B  95       8.225  39.436 108.973  1.00102.61           C  
ATOM    795  OD1 ASP B  95       7.132  39.732 108.420  1.00102.61           O  
ATOM    796  OD2 ASP B  95       9.344  39.478 108.395  1.00102.61           O1-
ATOM    797  C   ASP B  95       8.044  36.662 109.643  1.00102.61           C  
ATOM    798  O   ASP B  95       7.825  36.550 108.438  1.00102.61           O  
ATOM    799  N   PHE B  96       8.949  35.905 110.281  1.00 71.94           N  
ATOM    800  CA  PHE B  96       9.712  34.884 109.629  1.00 71.94           C  
ATOM    801  CB  PHE B  96      10.875  34.378 110.496  1.00 71.94           C  
ATOM    802  CG  PHE B  96      11.795  35.538 110.658  1.00 71.94           C  
ATOM    803  CD1 PHE B  96      12.693  35.866 109.671  1.00 71.94           C  
ATOM    804  CD2 PHE B  96      11.752  36.303 111.799  1.00 71.94           C  
ATOM    805  CE1 PHE B  96      13.538  36.941 109.821  1.00 71.94           C  
ATOM    806  CE2 PHE B  96      12.595  37.379 111.954  1.00 71.94           C  
ATOM    807  CZ  PHE B  96      13.491  37.701 110.963  1.00 71.94           C  
ATOM    808  C   PHE B  96       8.891  33.687 109.221  1.00 71.94           C  
ATOM    809  O   PHE B  96       9.090  33.167 108.125  1.00 71.94           O  
ATOM    810  N   LEU B  97       7.959  33.191 110.070  1.00107.60           N  
ATOM    811  CA  LEU B  97       7.305  31.962 109.690  1.00107.60           C  
ATOM    812  CB  LEU B  97       7.525  30.802 110.677  1.00107.60           C  
ATOM    813  CG  LEU B  97       8.999  30.417 110.918  1.00107.60           C  
ATOM    814  CD1 LEU B  97       9.716  31.443 111.808  1.00107.60           C  
ATOM    815  CD2 LEU B  97       9.120  28.982 111.449  1.00107.60           C  
ATOM    816  C   LEU B  97       5.814  32.112 109.589  1.00107.60           C  
ATOM    817  O   LEU B  97       5.183  32.943 110.240  1.00107.60           O  
ATOM    818  N   PRO B  98       5.264  31.271 108.746  1.00157.77           N  
ATOM    819  CA  PRO B  98       3.836  31.193 108.582  1.00157.77           C  
ATOM    820  CD  PRO B  98       5.959  30.963 107.507  1.00157.77           C  
ATOM    821  CB  PRO B  98       3.604  30.412 107.290  1.00157.77           C  
ATOM    822  CG  PRO B  98       4.861  30.715 106.460  1.00157.77           C  
ATOM    823  C   PRO B  98       3.248  30.549 109.797  1.00157.77           C  
ATOM    824  O   PRO B  98       3.970  29.852 110.509  1.00157.77           O  
ATOM    825  N   PRO B  99       1.981  30.753 110.033  1.00155.77           N  
ATOM    826  CA  PRO B  99       1.353  30.301 111.244  1.00155.77           C  
ATOM    827  CD  PRO B  99       1.023  30.921 108.949  1.00155.77           C  
ATOM    828  CB  PRO B  99      -0.145  30.524 111.029  1.00155.77           C  
ATOM    829  CG  PRO B  99      -0.311  30.392 109.502  1.00155.77           C  
ATOM    830  C   PRO B  99       1.642  28.875 111.619  1.00155.77           C  
ATOM    831  O   PRO B  99       2.015  28.637 112.767  1.00155.77           O  
ATOM    832  N   ASP B 100       1.505  27.912 110.690  1.00 97.80           N  
ATOM    833  CA  ASP B 100       1.664  26.530 111.058  1.00 97.80           C  
ATOM    834  CB  ASP B 100       1.321  25.548 109.917  1.00 97.80           C  
ATOM    835  CG  ASP B 100       2.254  25.793 108.737  1.00 97.80           C  
ATOM    836  OD1 ASP B 100       2.685  26.962 108.556  1.00 97.80           O  
ATOM    837  OD2 ASP B 100       2.549  24.815 108.001  1.00 97.80           O1-
ATOM    838  C   ASP B 100       3.062  26.269 111.516  1.00 97.80           C  
ATOM    839  O   ASP B 100       3.285  25.578 112.508  1.00 97.80           O  
ATOM    840  N   GLU B 101       4.051  26.830 110.809  1.00 69.48           N  
ATOM    841  CA  GLU B 101       5.424  26.601 111.140  1.00 69.48           C  
ATOM    842  CB  GLU B 101       6.351  27.131 110.046  1.00 69.48           C  
ATOM    843  CG  GLU B 101       6.213  26.281 108.785  1.00 69.48           C  
ATOM    844  CD  GLU B 101       6.700  27.123 107.629  1.00 69.48           C  
ATOM    845  OE1 GLU B 101       6.930  28.335 107.867  1.00 69.48           O  
ATOM    846  OE2 GLU B 101       6.829  26.580 106.500  1.00 69.48           O1-
ATOM    847  C   GLU B 101       5.751  27.244 112.451  1.00 69.48           C  
ATOM    848  O   GLU B 101       6.567  26.732 113.216  1.00 69.48           O  
ATOM    849  N   LEU B 102       5.122  28.395 112.747  1.00 41.09           N  
ATOM    850  CA  LEU B 102       5.445  29.102 113.951  1.00 41.09           C  
ATOM    851  CB  LEU B 102       4.682  30.433 114.071  1.00 41.09           C  
ATOM    852  CG  LEU B 102       5.022  31.232 115.343  1.00 41.09           C  
ATOM    853  CD1 LEU B 102       6.490  31.684 115.342  1.00 41.09           C  
ATOM    854  CD2 LEU B 102       4.038  32.393 115.553  1.00 41.09           C  
ATOM    855  C   LEU B 102       5.106  28.257 115.144  1.00 41.09           C  
ATOM    856  O   LEU B 102       5.906  28.142 116.073  1.00 41.09           O  
ATOM    857  N   GLU B 103       3.920  27.616 115.148  1.00 71.35           N  
ATOM    858  CA  GLU B 103       3.547  26.847 116.303  1.00 71.35           C  
ATOM    859  CB  GLU B 103       2.108  26.296 116.269  1.00 71.35           C  
ATOM    860  CG  GLU B 103       1.054  27.335 116.665  1.00 71.35           C  
ATOM    861  CD  GLU B 103       0.765  28.216 115.459  1.00 71.35           C  
ATOM    862  OE1 GLU B 103       0.350  27.659 114.408  1.00 71.35           O  
ATOM    863  OE2 GLU B 103       0.950  29.458 115.572  1.00 71.35           O1-
ATOM    864  C   GLU B 103       4.487  25.698 116.480  1.00 71.35           C  
ATOM    865  O   GLU B 103       4.888  25.387 117.601  1.00 71.35           O  
ATOM    866  N   LYS B 104       4.870  25.032 115.378  1.00 57.50           N  
ATOM    867  CA  LYS B 104       5.730  23.893 115.499  1.00 57.50           C  
ATOM    868  CB  LYS B 104       5.934  23.161 114.167  1.00 57.50           C  
ATOM    869  CG  LYS B 104       6.378  21.717 114.377  1.00 57.50           C  
ATOM    870  CD  LYS B 104       6.116  20.826 113.168  1.00 57.50           C  
ATOM    871  CE  LYS B 104       6.167  19.333 113.493  1.00 57.50           C  
ATOM    872  NZ  LYS B 104       5.645  18.558 112.346  1.00 57.50           N1+
ATOM    873  C   LYS B 104       7.064  24.337 116.017  1.00 57.50           C  
ATOM    874  O   LYS B 104       7.670  23.675 116.859  1.00 57.50           O  
ATOM    875  N   PHE B 105       7.540  25.499 115.533  1.00 60.79           N  
ATOM    876  CA  PHE B 105       8.820  26.034 115.900  1.00 60.79           C  
ATOM    877  CB  PHE B 105       9.072  27.386 115.197  1.00 60.79           C  
ATOM    878  CG  PHE B 105      10.404  27.940 115.582  1.00 60.79           C  
ATOM    879  CD1 PHE B 105      11.537  27.581 114.886  1.00 60.79           C  
ATOM    880  CD2 PHE B 105      10.523  28.825 116.630  1.00 60.79           C  
ATOM    881  CE1 PHE B 105      12.767  28.092 115.231  1.00 60.79           C  
ATOM    882  CE2 PHE B 105      11.751  29.339 116.980  1.00 60.79           C  
ATOM    883  CZ  PHE B 105      12.877  28.972 116.281  1.00 60.79           C  
ATOM    884  C   PHE B 105       8.827  26.267 117.381  1.00 60.79           C  
ATOM    885  O   PHE B 105       9.773  25.890 118.071  1.00 60.79           O  
ATOM    886  N   MET B 106       7.755  26.890 117.908  1.00 54.29           N  
ATOM    887  CA  MET B 106       7.664  27.208 119.307  1.00 54.29           C  
ATOM    888  CB  MET B 106       6.377  27.973 119.661  1.00 54.29           C  
ATOM    889  CG  MET B 106       6.279  29.375 119.056  1.00 54.29           C  
ATOM    890  SD  MET B 106       7.445  30.587 119.743  1.00 54.29           S  
ATOM    891  CE  MET B 106       8.884  29.968 118.828  1.00 54.29           C  
ATOM    892  C   MET B 106       7.635  25.941 120.106  1.00 54.29           C  
ATOM    893  O   MET B 106       8.257  25.849 121.164  1.00 54.29           O  
ATOM    894  N   GLU B 107       6.907  24.928 119.607  1.00 53.12           N  
ATOM    895  CA  GLU B 107       6.740  23.683 120.302  1.00 53.12           C  
ATOM    896  CB  GLU B 107       5.953  22.676 119.448  1.00 53.12           C  
ATOM    897  CG  GLU B 107       5.837  21.280 120.059  1.00 53.12           C  
ATOM    898  CD  GLU B 107       5.463  20.335 118.925  1.00 53.12           C  
ATOM    899  OE1 GLU B 107       5.463  20.795 117.752  1.00 53.12           O  
ATOM    900  OE2 GLU B 107       5.182  19.141 119.212  1.00 53.12           O1-
ATOM    901  C   GLU B 107       8.079  23.055 120.521  1.00 53.12           C  
ATOM    902  O   GLU B 107       8.416  22.646 121.631  1.00 53.12           O  
ATOM    903  N   THR B 108       8.885  22.983 119.450  1.00 32.05           N  
ATOM    904  CA  THR B 108      10.160  22.334 119.509  1.00 32.05           C  
ATOM    905  CB  THR B 108      10.827  22.285 118.167  1.00 32.05           C  
ATOM    906  OG1 THR B 108       9.987  21.618 117.237  1.00 32.05           O  
ATOM    907  CG2 THR B 108      12.160  21.534 118.307  1.00 32.05           C  
ATOM    908  C   THR B 108      11.049  23.100 120.432  1.00 32.05           C  
ATOM    909  O   THR B 108      11.799  22.524 121.219  1.00 32.05           O  
ATOM    910  N   PHE B 109      10.973  24.437 120.362  1.00 77.75           N  
ATOM    911  CA  PHE B 109      11.810  25.267 121.170  1.00 77.75           C  
ATOM    912  CB  PHE B 109      11.625  26.759 120.836  1.00 77.75           C  
ATOM    913  CG  PHE B 109      12.515  27.589 121.697  1.00 77.75           C  
ATOM    914  CD1 PHE B 109      13.876  27.386 121.708  1.00 77.75           C  
ATOM    915  CD2 PHE B 109      11.991  28.614 122.448  1.00 77.75           C  
ATOM    916  CE1 PHE B 109      14.694  28.162 122.493  1.00 77.75           C  
ATOM    917  CE2 PHE B 109      12.804  29.395 123.233  1.00 77.75           C  
ATOM    918  CZ  PHE B 109      14.158  29.166 123.262  1.00 77.75           C  
ATOM    919  C   PHE B 109      11.485  24.994 122.606  1.00 77.75           C  
ATOM    920  O   PHE B 109      12.386  24.898 123.439  1.00 77.75           O  
ATOM    921  N   LYS B 110      10.188  24.838 122.930  1.00 62.08           N  
ATOM    922  CA  LYS B 110       9.776  24.599 124.286  1.00 62.08           C  
ATOM    923  CB  LYS B 110       8.248  24.485 124.434  1.00 62.08           C  
ATOM    924  CG  LYS B 110       7.791  24.229 125.873  1.00 62.08           C  
ATOM    925  CD  LYS B 110       6.290  24.441 126.090  1.00 62.08           C  
ATOM    926  CE  LYS B 110       5.795  23.998 127.467  1.00 62.08           C  
ATOM    927  NZ  LYS B 110       6.507  24.741 128.529  1.00 62.08           N1+
ATOM    928  C   LYS B 110      10.360  23.316 124.789  1.00 62.08           C  
ATOM    929  O   LYS B 110      10.865  23.256 125.909  1.00 62.08           O  
ATOM    930  N   ALA B 111      10.314  22.253 123.967  1.00 28.58           N  
ATOM    931  CA  ALA B 111      10.775  20.959 124.388  1.00 28.58           C  
ATOM    932  CB  ALA B 111      10.548  19.871 123.325  1.00 28.58           C  
ATOM    933  C   ALA B 111      12.244  21.013 124.681  1.00 28.58           C  
ATOM    934  O   ALA B 111      12.711  20.424 125.655  1.00 28.58           O  
ATOM    935  N   LEU B 112      13.018  21.723 123.842  1.00 35.31           N  
ATOM    936  CA  LEU B 112      14.435  21.790 124.047  1.00 35.31           C  
ATOM    937  CB  LEU B 112      15.157  22.588 122.947  1.00 35.31           C  
ATOM    938  CG  LEU B 112      15.068  21.934 121.554  1.00 35.31           C  
ATOM    939  CD1 LEU B 112      15.807  22.771 120.499  1.00 35.31           C  
ATOM    940  CD2 LEU B 112      15.548  20.474 121.590  1.00 35.31           C  
ATOM    941  C   LEU B 112      14.691  22.481 125.348  1.00 35.31           C  
ATOM    942  O   LEU B 112      15.545  22.066 126.129  1.00 35.31           O  
ATOM    943  N   LYS B 113      13.926  23.554 125.614  1.00136.84           N  
ATOM    944  CA  LYS B 113      14.114  24.338 126.799  1.00136.84           C  
ATOM    945  CB  LYS B 113      13.114  25.501 126.860  1.00136.84           C  
ATOM    946  CG  LYS B 113      13.525  26.640 127.790  1.00136.84           C  
ATOM    947  CD  LYS B 113      14.582  27.575 127.203  1.00136.84           C  
ATOM    948  CE  LYS B 113      13.972  28.675 126.335  1.00136.84           C  
ATOM    949  NZ  LYS B 113      14.989  29.699 126.013  1.00136.84           N1+
ATOM    950  C   LYS B 113      13.868  23.464 127.992  1.00136.84           C  
ATOM    951  O   LYS B 113      14.638  23.465 128.949  1.00136.84           O  
ATOM    952  N   GLU B 114      12.790  22.663 127.939  1.00 68.38           N  
ATOM    953  CA  GLU B 114      12.414  21.801 129.021  1.00 68.38           C  
ATOM    954  CB  GLU B 114      11.023  21.166 128.841  1.00 68.38           C  
ATOM    955  CG  GLU B 114       9.916  22.218 128.970  1.00 68.38           C  
ATOM    956  CD  GLU B 114       8.560  21.532 129.028  1.00 68.38           C  
ATOM    957  OE1 GLU B 114       8.512  20.287 128.855  1.00 68.38           O  
ATOM    958  OE2 GLU B 114       7.550  22.250 129.254  1.00 68.38           O1-
ATOM    959  C   GLU B 114      13.464  20.748 129.197  1.00 68.38           C  
ATOM    960  O   GLU B 114      13.578  20.154 130.267  1.00 68.38           O  
ATOM    961  N   GLY B 115      14.253  20.457 128.147  1.00 25.30           N  
ATOM    962  CA  GLY B 115      15.273  19.460 128.308  1.00 25.30           C  
ATOM    963  C   GLY B 115      14.775  18.189 127.710  1.00 25.30           C  
ATOM    964  O   GLY B 115      15.418  17.145 127.809  1.00 25.30           O  
ATOM    965  N   ARG B 116      13.588  18.252 127.084  1.00 83.85           N  
ATOM    966  CA  ARG B 116      13.020  17.101 126.450  1.00 83.85           C  
ATOM    967  CB  ARG B 116      11.498  17.211 126.287  1.00 83.85           C  
ATOM    968  CG  ARG B 116      10.783  17.349 127.630  1.00 83.85           C  
ATOM    969  CD  ARG B 116       9.261  17.391 127.508  1.00 83.85           C  
ATOM    970  NE  ARG B 116       8.908  18.649 126.792  1.00 83.85           N  
ATOM    971  CZ  ARG B 116       7.755  18.719 126.066  1.00 83.85           C  
ATOM    972  NH1 ARG B 116       6.955  17.619 125.948  1.00 83.85           N1+
ATOM    973  NH2 ARG B 116       7.402  19.891 125.462  1.00 83.85           N  
ATOM    974  C   ARG B 116      13.632  16.965 125.089  1.00 83.85           C  
ATOM    975  O   ARG B 116      14.214  17.910 124.559  1.00 83.85           O  
ATOM    976  N   GLU B 117      13.545  15.751 124.504  1.00 93.30           N  
ATOM    977  CA  GLU B 117      14.101  15.509 123.199  1.00 93.30           C  
ATOM    978  CB  GLU B 117      14.879  14.190 123.086  1.00 93.30           C  
ATOM    979  CG  GLU B 117      16.202  14.185 123.839  1.00 93.30           C  
ATOM    980  CD  GLU B 117      16.794  12.791 123.707  1.00 93.30           C  
ATOM    981  OE1 GLU B 117      17.048  12.352 122.553  1.00 93.30           O  
ATOM    982  OE2 GLU B 117      16.994  12.141 124.768  1.00 93.30           O1-
ATOM    983  C   GLU B 117      12.977  15.389 122.217  1.00 93.30           C  
ATOM    984  O   GLU B 117      12.117  14.515 122.325  1.00 93.30           O  
ATOM    985  N   PRO B 118      12.983  16.252 121.240  1.00112.23           N  
ATOM    986  CA  PRO B 118      11.965  16.212 120.225  1.00112.23           C  
ATOM    987  CD  PRO B 118      13.503  17.596 121.428  1.00112.23           C  
ATOM    988  CB  PRO B 118      11.917  17.612 119.607  1.00112.23           C  
ATOM    989  CG  PRO B 118      13.199  18.306 120.100  1.00112.23           C  
ATOM    990  C   PRO B 118      12.269  15.137 119.236  1.00112.23           C  
ATOM    991  O   PRO B 118      13.384  14.616 119.244  1.00112.23           O  
ATOM    992  N   ASP B 119      11.295  14.782 118.375  1.00 93.56           N  
ATOM    993  CA  ASP B 119      11.590  13.789 117.389  1.00 93.56           C  
ATOM    994  CB  ASP B 119      10.395  13.360 116.512  1.00 93.56           C  
ATOM    995  CG  ASP B 119       9.868  14.562 115.753  1.00 93.56           C  
ATOM    996  OD1 ASP B 119      10.100  15.703 116.232  1.00 93.56           O  
ATOM    997  OD2 ASP B 119       9.221  14.359 114.692  1.00 93.56           O1-
ATOM    998  C   ASP B 119      12.683  14.345 116.538  1.00 93.56           C  
ATOM    999  O   ASP B 119      12.812  15.557 116.366  1.00 93.56           O  
ATOM   1000  N   TYR B 120      13.509  13.442 115.986  1.00 76.96           N  
ATOM   1001  CA  TYR B 120      14.705  13.804 115.290  1.00 76.96           C  
ATOM   1002  CB  TYR B 120      15.471  12.551 114.826  1.00 76.96           C  
ATOM   1003  CG  TYR B 120      16.890  12.898 114.521  1.00 76.96           C  
ATOM   1004  CD1 TYR B 120      17.739  13.264 115.543  1.00 76.96           C  
ATOM   1005  CD2 TYR B 120      17.390  12.820 113.241  1.00 76.96           C  
ATOM   1006  CE1 TYR B 120      19.056  13.571 115.293  1.00 76.96           C  
ATOM   1007  CE2 TYR B 120      18.708  13.126 112.984  1.00 76.96           C  
ATOM   1008  CZ  TYR B 120      19.541  13.503 114.010  1.00 76.96           C  
ATOM   1009  OH  TYR B 120      20.891  13.813 113.747  1.00 76.96           O  
ATOM   1010  C   TYR B 120      14.355  14.645 114.101  1.00 76.96           C  
ATOM   1011  O   TYR B 120      15.007  15.652 113.834  1.00 76.96           O  
ATOM   1012  N   SER B 121      13.294  14.267 113.364  1.00 74.99           N  
ATOM   1013  CA  SER B 121      12.941  14.974 112.164  1.00 74.99           C  
ATOM   1014  CB  SER B 121      11.680  14.405 111.499  1.00 74.99           C  
ATOM   1015  OG  SER B 121      11.898  13.051 111.136  1.00 74.99           O  
ATOM   1016  C   SER B 121      12.643  16.406 112.483  1.00 74.99           C  
ATOM   1017  O   SER B 121      13.155  17.312 111.824  1.00 74.99           O  
ATOM   1018  N   GLU B 122      11.804  16.651 113.505  1.00 88.04           N  
ATOM   1019  CA  GLU B 122      11.425  17.995 113.846  1.00 88.04           C  
ATOM   1020  CB  GLU B 122      10.326  18.088 114.912  1.00 88.04           C  
ATOM   1021  CG  GLU B 122      10.108  19.513 115.418  1.00 88.04           C  
ATOM   1022  CD  GLU B 122       9.689  20.398 114.254  1.00 88.04           C  
ATOM   1023  OE1 GLU B 122       9.268  19.854 113.199  1.00 88.04           O  
ATOM   1024  OE2 GLU B 122       9.790  21.644 114.414  1.00 88.04           O1-
ATOM   1025  C   GLU B 122      12.602  18.761 114.351  1.00 88.04           C  
ATOM   1026  O   GLU B 122      12.711  19.964 114.117  1.00 88.04           O  
ATOM   1027  N   TYR B 123      13.507  18.093 115.086  1.00 58.55           N  
ATOM   1028  CA  TYR B 123      14.664  18.773 115.584  1.00 58.55           C  
ATOM   1029  CB  TYR B 123      15.576  17.840 116.399  1.00 58.55           C  
ATOM   1030  CG  TYR B 123      16.896  18.507 116.586  1.00 58.55           C  
ATOM   1031  CD1 TYR B 123      17.063  19.531 117.490  1.00 58.55           C  
ATOM   1032  CD2 TYR B 123      17.979  18.084 115.851  1.00 58.55           C  
ATOM   1033  CE1 TYR B 123      18.294  20.126 117.647  1.00 58.55           C  
ATOM   1034  CE2 TYR B 123      19.211  18.675 116.003  1.00 58.55           C  
ATOM   1035  CZ  TYR B 123      19.369  19.701 116.904  1.00 58.55           C  
ATOM   1036  OH  TYR B 123      20.628  20.315 117.070  1.00 58.55           O  
ATOM   1037  C   TYR B 123      15.435  19.282 114.410  1.00 58.55           C  
ATOM   1038  O   TYR B 123      15.894  20.424 114.405  1.00 58.55           O  
ATOM   1039  N   LYS B 124      15.575  18.445 113.367  1.00110.02           N  
ATOM   1040  CA  LYS B 124      16.320  18.820 112.202  1.00110.02           C  
ATOM   1041  CB  LYS B 124      16.352  17.700 111.149  1.00110.02           C  
ATOM   1042  CG  LYS B 124      16.975  16.401 111.663  1.00110.02           C  
ATOM   1043  CD  LYS B 124      18.426  16.552 112.118  1.00110.02           C  
ATOM   1044  CE  LYS B 124      19.417  16.599 110.955  1.00110.02           C  
ATOM   1045  NZ  LYS B 124      20.787  16.810 111.470  1.00110.02           N1+
ATOM   1046  C   LYS B 124      15.657  20.004 111.571  1.00110.02           C  
ATOM   1047  O   LYS B 124      16.327  20.957 111.172  1.00110.02           O  
ATOM   1048  N   GLU B 125      14.314  19.984 111.478  1.00 33.12           N  
ATOM   1049  CA  GLU B 125      13.611  21.063 110.846  1.00 33.12           C  
ATOM   1050  CB  GLU B 125      12.087  20.844 110.782  1.00 33.12           C  
ATOM   1051  CG  GLU B 125      11.353  21.999 110.096  1.00 33.12           C  
ATOM   1052  CD  GLU B 125       9.850  21.734 110.121  1.00 33.12           C  
ATOM   1053  OE1 GLU B 125       9.384  20.804 109.411  1.00 33.12           O  
ATOM   1054  OE2 GLU B 125       9.146  22.475 110.859  1.00 33.12           O1-
ATOM   1055  C   GLU B 125      13.841  22.314 111.636  1.00 33.12           C  
ATOM   1056  O   GLU B 125      14.079  23.380 111.072  1.00 33.12           O  
ATOM   1057  N   PHE B 126      13.791  22.202 112.976  1.00 53.69           N  
ATOM   1058  CA  PHE B 126      13.952  23.318 113.867  1.00 53.69           C  
ATOM   1059  CB  PHE B 126      13.800  22.891 115.339  1.00 53.69           C  
ATOM   1060  CG  PHE B 126      14.089  24.045 116.239  1.00 53.69           C  
ATOM   1061  CD1 PHE B 126      13.112  24.959 116.559  1.00 53.69           C  
ATOM   1062  CD2 PHE B 126      15.345  24.201 116.782  1.00 53.69           C  
ATOM   1063  CE1 PHE B 126      13.385  26.017 117.396  1.00 53.69           C  
ATOM   1064  CE2 PHE B 126      15.624  25.257 117.619  1.00 53.69           C  
ATOM   1065  CZ  PHE B 126      14.643  26.169 117.929  1.00 53.69           C  
ATOM   1066  C   PHE B 126      15.319  23.906 113.697  1.00 53.69           C  
ATOM   1067  O   PHE B 126      15.475  25.125 113.626  1.00 53.69           O  
ATOM   1068  N   LYS B 127      16.355  23.052 113.627  1.00 65.78           N  
ATOM   1069  CA  LYS B 127      17.698  23.546 113.520  1.00 65.78           C  
ATOM   1070  CB  LYS B 127      18.753  22.432 113.517  1.00 65.78           C  
ATOM   1071  CG  LYS B 127      20.181  22.967 113.404  1.00 65.78           C  
ATOM   1072  CD  LYS B 127      21.259  21.930 113.719  1.00 65.78           C  
ATOM   1073  CE  LYS B 127      21.531  20.961 112.568  1.00 65.78           C  
ATOM   1074  NZ  LYS B 127      22.626  20.037 112.935  1.00 65.78           N1+
ATOM   1075  C   LYS B 127      17.866  24.300 112.240  1.00 65.78           C  
ATOM   1076  O   LYS B 127      18.446  25.384 112.222  1.00 65.78           O  
ATOM   1077  N   LEU B 128      17.350  23.754 111.124  1.00 33.04           N  
ATOM   1078  CA  LEU B 128      17.535  24.415 109.866  1.00 33.04           C  
ATOM   1079  CB  LEU B 128      16.937  23.643 108.677  1.00 33.04           C  
ATOM   1080  CG  LEU B 128      17.613  22.288 108.400  1.00 33.04           C  
ATOM   1081  CD1 LEU B 128      17.015  21.615 107.154  1.00 33.04           C  
ATOM   1082  CD2 LEU B 128      19.141  22.424 108.326  1.00 33.04           C  
ATOM   1083  C   LEU B 128      16.845  25.739 109.927  1.00 33.04           C  
ATOM   1084  O   LEU B 128      17.362  26.739 109.429  1.00 33.04           O  
ATOM   1085  N   THR B 129      15.654  25.770 110.552  1.00 32.27           N  
ATOM   1086  CA  THR B 129      14.845  26.952 110.615  1.00 32.27           C  
ATOM   1087  CB  THR B 129      13.536  26.703 111.310  1.00 32.27           C  
ATOM   1088  OG1 THR B 129      12.822  25.665 110.655  1.00 32.27           O  
ATOM   1089  CG2 THR B 129      12.709  27.999 111.286  1.00 32.27           C  
ATOM   1090  C   THR B 129      15.563  28.029 111.373  1.00 32.27           C  
ATOM   1091  O   THR B 129      15.561  29.185 110.953  1.00 32.27           O  
ATOM   1092  N   VAL B 130      16.192  27.691 112.516  1.00113.11           N  
ATOM   1093  CA  VAL B 130      16.861  28.709 113.278  1.00113.11           C  
ATOM   1094  CB  VAL B 130      17.375  28.259 114.618  1.00113.11           C  
ATOM   1095  CG1 VAL B 130      16.178  28.086 115.557  1.00113.11           C  
ATOM   1096  CG2 VAL B 130      18.172  26.959 114.454  1.00113.11           C  
ATOM   1097  C   VAL B 130      17.991  29.279 112.485  1.00113.11           C  
ATOM   1098  O   VAL B 130      18.196  30.491 112.465  1.00113.11           O  
ATOM   1099  N   GLU B 131      18.749  28.418 111.791  1.00 45.02           N  
ATOM   1100  CA  GLU B 131      19.859  28.883 111.019  1.00 45.02           C  
ATOM   1101  CB  GLU B 131      20.648  27.713 110.407  1.00 45.02           C  
ATOM   1102  CG  GLU B 131      21.305  26.850 111.489  1.00 45.02           C  
ATOM   1103  CD  GLU B 131      21.904  25.605 110.851  1.00 45.02           C  
ATOM   1104  OE1 GLU B 131      21.538  25.301 109.684  1.00 45.02           O  
ATOM   1105  OE2 GLU B 131      22.731  24.934 111.525  1.00 45.02           O1-
ATOM   1106  C   GLU B 131      19.336  29.768 109.927  1.00 45.02           C  
ATOM   1107  O   GLU B 131      19.940  30.793 109.611  1.00 45.02           O  
ATOM   1108  N   ASN B 132      18.180  29.407 109.330  1.00 36.70           N  
ATOM   1109  CA  ASN B 132      17.628  30.177 108.248  1.00 36.70           C  
ATOM   1110  CB  ASN B 132      16.331  29.573 107.671  1.00 36.70           C  
ATOM   1111  CG  ASN B 132      15.842  30.426 106.500  1.00 36.70           C  
ATOM   1112  OD1 ASN B 132      15.521  31.604 106.655  1.00 36.70           O  
ATOM   1113  ND2 ASN B 132      15.776  29.813 105.288  1.00 36.70           N  
ATOM   1114  C   ASN B 132      17.301  31.553 108.738  1.00 36.70           C  
ATOM   1115  O   ASN B 132      17.613  32.539 108.073  1.00 36.70           O  
ATOM   1116  N   ILE B 133      16.679  31.659 109.928  1.00 42.63           N  
ATOM   1117  CA  ILE B 133      16.281  32.938 110.451  1.00 42.63           C  
ATOM   1118  CB  ILE B 133      15.562  32.838 111.767  1.00 42.63           C  
ATOM   1119  CG1 ILE B 133      14.217  32.114 111.584  1.00 42.63           C  
ATOM   1120  CG2 ILE B 133      15.443  34.251 112.362  1.00 42.63           C  
ATOM   1121  CD1 ILE B 133      13.533  31.744 112.899  1.00 42.63           C  
ATOM   1122  C   ILE B 133      17.496  33.781 110.675  1.00 42.63           C  
ATOM   1123  O   ILE B 133      17.494  34.974 110.374  1.00 42.63           O  
ATOM   1124  N   GLY B 134      18.576  33.181 111.203  1.00 23.42           N  
ATOM   1125  CA  GLY B 134      19.739  33.957 111.516  1.00 23.42           C  
ATOM   1126  C   GLY B 134      20.255  34.620 110.276  1.00 23.42           C  
ATOM   1127  O   GLY B 134      20.646  35.786 110.307  1.00 23.42           O  
ATOM   1128  N   TYR B 135      20.281  33.891 109.148  1.00 46.79           N  
ATOM   1129  CA  TYR B 135      20.782  34.461 107.932  1.00 46.79           C  
ATOM   1130  CB  TYR B 135      20.928  33.444 106.788  1.00 46.79           C  
ATOM   1131  CG  TYR B 135      22.107  32.596 107.126  1.00 46.79           C  
ATOM   1132  CD1 TYR B 135      23.378  33.093 106.946  1.00 46.79           C  
ATOM   1133  CD2 TYR B 135      21.953  31.317 107.609  1.00 46.79           C  
ATOM   1134  CE1 TYR B 135      24.480  32.331 107.248  1.00 46.79           C  
ATOM   1135  CE2 TYR B 135      23.053  30.549 107.913  1.00 46.79           C  
ATOM   1136  CZ  TYR B 135      24.318  31.059 107.734  1.00 46.79           C  
ATOM   1137  OH  TYR B 135      25.452  30.281 108.042  1.00 46.79           O  
ATOM   1138  C   TYR B 135      19.893  35.572 107.485  1.00 46.79           C  
ATOM   1139  O   TYR B 135      20.363  36.614 107.032  1.00 46.79           O  
ATOM   1140  N   GLN B 136      18.571  35.379 107.611  1.00 88.84           N  
ATOM   1141  CA  GLN B 136      17.645  36.359 107.136  1.00 88.84           C  
ATOM   1142  CB  GLN B 136      16.197  35.877 107.312  1.00 88.84           C  
ATOM   1143  CG  GLN B 136      15.166  36.660 106.510  1.00 88.84           C  
ATOM   1144  CD  GLN B 136      13.855  35.892 106.609  1.00 88.84           C  
ATOM   1145  OE1 GLN B 136      12.779  36.481 106.690  1.00 88.84           O  
ATOM   1146  NE2 GLN B 136      13.947  34.535 106.595  1.00 88.84           N  
ATOM   1147  C   GLN B 136      17.852  37.633 107.901  1.00 88.84           C  
ATOM   1148  O   GLN B 136      17.816  38.716 107.321  1.00 88.84           O  
ATOM   1149  N   MET B 137      18.082  37.539 109.227  1.00 74.15           N  
ATOM   1150  CA  MET B 137      18.257  38.716 110.033  1.00 74.15           C  
ATOM   1151  CB  MET B 137      18.405  38.409 111.534  1.00 74.15           C  
ATOM   1152  CG  MET B 137      17.147  37.806 112.163  1.00 74.15           C  
ATOM   1153  SD  MET B 137      17.236  37.572 113.964  1.00 74.15           S  
ATOM   1154  CE  MET B 137      18.488  36.259 113.897  1.00 74.15           C  
ATOM   1155  C   MET B 137      19.495  39.445 109.613  1.00 74.15           C  
ATOM   1156  O   MET B 137      19.495  40.670 109.504  1.00 74.15           O  
ATOM   1157  N   LEU B 138      20.589  38.708 109.355  1.00 40.12           N  
ATOM   1158  CA  LEU B 138      21.815  39.358 108.988  1.00 40.12           C  
ATOM   1159  CB  LEU B 138      22.981  38.374 108.780  1.00 40.12           C  
ATOM   1160  CG  LEU B 138      24.316  39.085 108.483  1.00 40.12           C  
ATOM   1161  CD1 LEU B 138      24.777  39.923 109.688  1.00 40.12           C  
ATOM   1162  CD2 LEU B 138      25.391  38.100 108.000  1.00 40.12           C  
ATOM   1163  C   LEU B 138      21.598  40.080 107.695  1.00 40.12           C  
ATOM   1164  O   LEU B 138      22.060  41.207 107.520  1.00 40.12           O  
ATOM   1165  N   MET B 139      20.865  39.451 106.757  1.00 77.80           N  
ATOM   1166  CA  MET B 139      20.664  40.048 105.466  1.00 77.80           C  
ATOM   1167  CB  MET B 139      19.847  39.183 104.495  1.00 77.80           C  
ATOM   1168  CG  MET B 139      19.666  39.865 103.138  1.00 77.80           C  
ATOM   1169  SD  MET B 139      18.762  38.893 101.900  1.00 77.80           S  
ATOM   1170  CE  MET B 139      20.214  37.924 101.406  1.00 77.80           C  
ATOM   1171  C   MET B 139      19.930  41.337 105.623  1.00 77.80           C  
ATOM   1172  O   MET B 139      20.258  42.325 104.969  1.00 77.80           O  
ATOM   1173  N   LYS B 140      18.921  41.369 106.507  1.00 83.47           N  
ATOM   1174  CA  LYS B 140      18.164  42.573 106.679  1.00 83.47           C  
ATOM   1175  CB  LYS B 140      17.034  42.432 107.711  1.00 83.47           C  
ATOM   1176  CG  LYS B 140      15.789  41.741 107.158  1.00 83.47           C  
ATOM   1177  CD  LYS B 140      15.115  42.551 106.050  1.00 83.47           C  
ATOM   1178  CE  LYS B 140      13.887  41.866 105.451  1.00 83.47           C  
ATOM   1179  NZ  LYS B 140      13.167  42.806 104.562  1.00 83.47           N1+
ATOM   1180  C   LYS B 140      19.078  43.649 107.168  1.00 83.47           C  
ATOM   1181  O   LYS B 140      18.972  44.802 106.756  1.00 83.47           O  
ATOM   1182  N   MET B 141      20.017  43.292 108.059  1.00 37.84           N  
ATOM   1183  CA  MET B 141      20.884  44.277 108.630  1.00 37.84           C  
ATOM   1184  CB  MET B 141      21.861  43.671 109.649  1.00 37.84           C  
ATOM   1185  CG  MET B 141      21.143  43.104 110.878  1.00 37.84           C  
ATOM   1186  SD  MET B 141      22.230  42.341 112.118  1.00 37.84           S  
ATOM   1187  CE  MET B 141      20.877  41.869 113.234  1.00 37.84           C  
ATOM   1188  C   MET B 141      21.677  44.918 107.538  1.00 37.84           C  
ATOM   1189  O   MET B 141      21.811  46.139 107.505  1.00 37.84           O  
ATOM   1190  N   GLY B 142      22.216  44.123 106.593  1.00 70.66           N  
ATOM   1191  CA  GLY B 142      22.948  44.777 105.549  1.00 70.66           C  
ATOM   1192  C   GLY B 142      22.835  44.007 104.272  1.00 70.66           C  
ATOM   1193  O   GLY B 142      22.777  42.779 104.270  1.00 70.66           O  
ATOM   1194  N   TRP B 143      22.808  44.747 103.143  1.00139.20           N  
ATOM   1195  CA  TRP B 143      22.804  44.197 101.816  1.00139.20           C  
ATOM   1196  CB  TRP B 143      24.059  43.372 101.482  1.00139.20           C  
ATOM   1197  CG  TRP B 143      25.333  44.176 101.456  1.00139.20           C  
ATOM   1198  CD2 TRP B 143      26.166  44.387 102.606  1.00139.20           C  
ATOM   1199  CD1 TRP B 143      25.931  44.829 100.419  1.00139.20           C  
ATOM   1200  NE1 TRP B 143      27.084  45.439 100.851  1.00139.20           N  
ATOM   1201  CE2 TRP B 143      27.241  45.176 102.196  1.00139.20           C  
ATOM   1202  CE3 TRP B 143      26.043  43.959 103.899  1.00139.20           C  
ATOM   1203  CZ2 TRP B 143      28.214  45.554 103.076  1.00139.20           C  
ATOM   1204  CZ3 TRP B 143      27.027  44.342 104.783  1.00139.20           C  
ATOM   1205  CH2 TRP B 143      28.091  45.124 104.379  1.00139.20           C  
ATOM   1206  C   TRP B 143      21.624  43.309 101.606  1.00139.20           C  
ATOM   1207  O   TRP B 143      20.922  42.938 102.542  1.00139.20           O  
ATOM   1208  N   LYS B 144      21.357  42.980 100.324  1.00258.57           N  
ATOM   1209  CA  LYS B 144      20.308  42.065  99.983  1.00258.57           C  
ATOM   1210  CB  LYS B 144      19.008  42.731  99.506  1.00258.57           C  
ATOM   1211  CG  LYS B 144      19.161  43.494  98.189  1.00258.57           C  
ATOM   1212  CD  LYS B 144      17.829  43.811  97.509  1.00258.57           C  
ATOM   1213  CE  LYS B 144      17.055  44.952  98.170  1.00258.57           C  
ATOM   1214  NZ  LYS B 144      15.760  45.143  97.484  1.00258.57           N1+
ATOM   1215  C   LYS B 144      20.813  41.254  98.831  1.00258.57           C  
ATOM   1216  O   LYS B 144      21.748  41.656  98.143  1.00258.57           O  
ATOM   1217  N   GLU B 145      20.214  40.069  98.600  1.00125.20           N  
ATOM   1218  CA  GLU B 145      20.647  39.273  97.489  1.00125.20           C  
ATOM   1219  CB  GLU B 145      20.599  37.753  97.750  1.00125.20           C  
ATOM   1220  CG  GLU B 145      21.175  36.908  96.607  1.00125.20           C  
ATOM   1221  CD  GLU B 145      20.098  36.697  95.550  1.00125.20           C  
ATOM   1222  OE1 GLU B 145      18.896  36.644  95.927  1.00125.20           O  
ATOM   1223  OE2 GLU B 145      20.466  36.564  94.353  1.00125.20           O1-
ATOM   1224  C   GLU B 145      19.708  39.571  96.328  1.00125.20           C  
ATOM   1225  O   GLU B 145      18.539  39.963  96.590  1.00125.20           O  
ATOM   1226  OXT GLU B 145      20.153  39.413  95.159  1.00125.20           O1-
TER   
