# Supplementary material for: Structural Descriptors for Subunit Interface Regions in Homodimers: Effect of Lipid Membrane and Secondary Structure Type
Source: J Chem Inf Model. 2025 Mar 27;65(7):3117–26. doi: 10.1021/acs.jcim.4c01233 (PMC12004529; doi:10.1021/acs.jcim.4c01233)
Supplement: Supplementary file 3 — ci4c01233_si_003.tar [file ci4c01233_si_003.tar › database/alpha/4yym_cytop.pdb]

ATOM      1  N   ASP A   1      -5.977   1.893 -18.867  1.00 46.09           N  
ATOM      2  CA  ASP A   1      -7.173   1.674 -18.008  1.00 46.48           C  
ATOM      3  C   ASP A   1      -7.101   2.565 -16.759  1.00 49.61           C  
ATOM      4  O   ASP A   1      -6.691   2.129 -15.648  1.00 46.85           O  
ATOM      5  CB  ASP A   1      -7.343   0.200 -17.634  1.00 47.52           C  
ATOM      6  CG  ASP A   1      -8.656  -0.084 -16.868  1.00 53.83           C  
ATOM      7  OD1 ASP A   1      -9.602   0.761 -16.875  1.00 52.47           O  
ATOM      8  OD2 ASP A   1      -8.733  -1.168 -16.247  1.00 52.44           O1-
ATOM      9  N   ASP A   2      -7.440   3.835 -16.977  1.00 46.33           N  
ATOM     10  CA  ASP A   2      -7.450   4.862 -15.920  1.00 41.44           C  
ATOM     11  C   ASP A   2      -8.860   5.429 -15.748  1.00 38.45           C  
ATOM     12  O   ASP A   2      -9.004   6.546 -15.221  1.00 35.94           O  
ATOM     13  CB  ASP A   2      -6.547   6.028 -16.282  1.00 41.91           C  
ATOM     14  CG  ASP A   2      -6.977   6.687 -17.572  1.00 43.54           C  
ATOM     15  OD1 ASP A   2      -7.897   6.131 -18.219  1.00 43.95           O  
ATOM     16  OD2 ASP A   2      -6.409   7.730 -17.938  1.00 49.34           O1-
ATOM     17  N   ASP A   3      -9.865   4.714 -16.221  1.00 32.45           N  
ATOM     18  CA  ASP A   3     -11.241   5.205 -16.191  1.00 35.19           C  
ATOM     19  C   ASP A   3     -11.666   5.525 -14.740  1.00 27.96           C  
ATOM     20  O   ASP A   3     -12.160   6.612 -14.460  1.00 30.15           O  
ATOM     21  CB  ASP A   3     -12.227   4.167 -16.767  1.00 41.10           C  
ATOM     22  CG  ASP A   3     -12.039   3.943 -18.258  1.00 52.48           C  
ATOM     23  OD1 ASP A   3     -11.090   4.516 -18.840  1.00 54.86           O  
ATOM     24  OD2 ASP A   3     -12.866   3.219 -18.859  1.00 56.14           O1-
ATOM     25  N   ASP A   4     -11.426   4.570 -13.843  1.00 28.10           N  
ATOM     26  CA  ASP A   4     -11.743   4.753 -12.412  1.00 26.81           C  
ATOM     27  C   ASP A   4     -10.941   5.902 -11.753  1.00 24.81           C  
ATOM     28  O   ASP A   4     -11.558   6.712 -11.034  1.00 25.41           O  
ATOM     29  CB  ASP A   4     -11.619   3.452 -11.626  1.00 28.65           C  
ATOM     30  CG  ASP A   4     -12.511   2.326 -12.206  1.00 30.31           C  
ATOM     31  OD1 ASP A   4     -13.722   2.460 -12.173  1.00 35.73           O  
ATOM     32  OD2 ASP A   4     -11.997   1.281 -12.713  1.00 34.69           O1-
ATOM     33  N   GLN A   5      -9.626   6.054 -12.014  1.00 25.32           N  
ATOM     34  CA  GLN A   5      -8.872   7.232 -11.570  1.00 23.84           C  
ATOM     35  C   GLN A   5      -9.486   8.563 -12.039  1.00 25.15           C  
ATOM     36  O   GLN A   5      -9.697   9.508 -11.241  1.00 23.78           O  
ATOM     37  CB  GLN A   5      -7.405   7.190 -12.012  1.00 24.15           C  
ATOM     38  CG  GLN A   5      -6.596   8.409 -11.535  1.00 26.72           C  
ATOM     39  CD  GLN A   5      -6.453   8.525 -10.026  1.00 25.07           C  
ATOM     40  NE2 GLN A   5      -5.705   7.626  -9.452  1.00 28.77           N  
ATOM     41  OE1 GLN A   5      -7.010   9.475  -9.364  1.00 26.23           O  
ATOM     42  N   VAL A   6      -9.790   8.648 -13.334  1.00 26.33           N  
ATOM     43  CA  VAL A   6     -10.456   9.836 -13.913  1.00 22.88           C  
ATOM     44  C   VAL A   6     -11.805  10.164 -13.186  1.00 23.41           C  
ATOM     45  O   VAL A   6     -12.085  11.302 -12.785  1.00 21.58           O  
ATOM     46  CB  VAL A   6     -10.598   9.682 -15.460  1.00 26.31           C  
ATOM     47  CG1 VAL A   6     -11.311  10.910 -16.016  1.00 28.03           C  
ATOM     48  CG2 VAL A   6      -9.153   9.613 -15.984  1.00 28.95           C  
ATOM     49  N   ALA A   7     -12.617   9.143 -13.023  1.00 22.09           N  
ATOM     50  CA  ALA A   7     -13.909   9.333 -12.329  1.00 22.41           C  
ATOM     51  C   ALA A   7     -13.739   9.765 -10.868  1.00 20.94           C  
ATOM     52  O   ALA A   7     -14.489  10.615 -10.369  1.00 20.63           O  
ATOM     53  CB  ALA A   7     -14.670   8.026 -12.420  1.00 23.71           C  
ATOM     54  N   PHE A   8     -12.747   9.199 -10.195  1.00 20.28           N  
ATOM     55  CA  PHE A   8     -12.471   9.532  -8.774  1.00 19.02           C  
ATOM     56  C   PHE A   8     -12.024  11.018  -8.710  1.00 18.05           C  
ATOM     57  O   PHE A   8     -12.503  11.791  -7.896  1.00 17.88           O  
ATOM     58  CB  PHE A   8     -11.327   8.597  -8.273  1.00 20.53           C  
ATOM     59  CG  PHE A   8     -10.991   8.820  -6.825  1.00 19.15           C  
ATOM     60  CD1 PHE A   8     -11.871   8.344  -5.805  1.00 20.07           C  
ATOM     61  CD2 PHE A   8      -9.813   9.421  -6.454  1.00 21.22           C  
ATOM     62  CE1 PHE A   8     -11.545   8.617  -4.461  1.00 20.81           C  
ATOM     63  CE2 PHE A   8      -9.450   9.580  -5.091  1.00 20.68           C  
ATOM     64  CZ  PHE A   8     -10.326   9.217  -4.096  1.00 20.95           C  
ATOM     65  N   SER A   9     -11.038  11.393  -9.578  1.00 19.65           N  
ATOM     66  CA  SER A   9     -10.540  12.783  -9.594  1.00 19.72           C  
ATOM     67  C   SER A   9     -11.720  13.759  -9.954  1.00 17.80           C  
ATOM     68  O   SER A   9     -11.778  14.833  -9.358  1.00 18.84           O  
ATOM     69  CB  SER A   9      -9.445  12.883 -10.661  1.00 20.21           C  
ATOM     70  OG  SER A   9      -8.295  12.256 -10.139  1.00 22.01           O  
ATOM     71  N   PHE A  10     -12.652  13.337 -10.833  1.00 19.46           N  
ATOM     72  CA  PHE A  10     -13.773  14.188 -11.225  1.00 20.66           C  
ATOM     73  C   PHE A  10     -14.614  14.459  -9.991  1.00 18.00           C  
ATOM     74  O   PHE A  10     -15.009  15.570  -9.761  1.00 20.61           O  
ATOM     75  CB  PHE A  10     -14.600  13.476 -12.313  1.00 22.43           C  
ATOM     76  CG  PHE A  10     -15.776  14.277 -12.810  1.00 26.21           C  
ATOM     77  CD1 PHE A  10     -15.570  15.205 -13.841  1.00 32.07           C  
ATOM     78  CD2 PHE A  10     -17.048  14.141 -12.241  1.00 29.85           C  
ATOM     79  CE1 PHE A  10     -16.629  15.967 -14.342  1.00 36.05           C  
ATOM     80  CE2 PHE A  10     -18.141  14.880 -12.773  1.00 33.87           C  
ATOM     81  CZ  PHE A  10     -17.895  15.814 -13.777  1.00 32.84           C  
ATOM     82  N   ILE A  11     -14.915  13.436  -9.189  1.00 18.10           N  
ATOM     83  CA  ILE A  11     -15.687  13.678  -7.949  1.00 17.56           C  
ATOM     84  C   ILE A  11     -14.957  14.597  -6.949  1.00 17.45           C  
ATOM     85  O   ILE A  11     -15.498  15.529  -6.424  1.00 18.21           O  
ATOM     86  CB  ILE A  11     -16.026  12.334  -7.324  1.00 18.70           C  
ATOM     87  CG1 ILE A  11     -17.132  11.644  -8.210  1.00 20.02           C  
ATOM     88  CG2 ILE A  11     -16.627  12.558  -5.903  1.00 20.49           C  
ATOM     89  CD1 ILE A  11     -17.317  10.166  -7.859  1.00 20.58           C  
ATOM     90  N   LEU A  12     -13.624  14.354  -6.803  1.00 17.15           N  
ATOM     91  CA  LEU A  12     -12.946  15.221  -5.838  1.00 16.98           C  
ATOM     92  C   LEU A  12     -12.967  16.653  -6.302  1.00 15.50           C  
ATOM     93  O   LEU A  12     -13.066  17.553  -5.519  1.00 16.35           O  
ATOM     94  CB  LEU A  12     -11.424  14.762  -5.682  1.00 16.69           C  
ATOM     95  CG  LEU A  12     -11.248  13.354  -5.133  1.00 17.63           C  
ATOM     96  CD1 LEU A  12      -9.734  13.120  -4.890  1.00 21.68           C  
ATOM     97  CD2 LEU A  12     -11.974  13.222  -3.787  1.00 17.97           C  
ATOM     98  N   ASP A  13     -12.750  16.900  -7.623  1.00 17.64           N  
ATOM     99  CA  ASP A  13     -12.702  18.277  -8.117  1.00 17.37           C  
ATOM    100  C   ASP A  13     -14.068  18.949  -7.840  1.00 17.97           C  
ATOM    101  O   ASP A  13     -14.050  20.085  -7.452  1.00 18.76           O  
ATOM    102  CB  ASP A  13     -12.339  18.340  -9.625  1.00 18.30           C  
ATOM    103  CG  ASP A  13     -12.082  19.709 -10.033  1.00 23.45           C  
ATOM    104  OD1 ASP A  13     -11.099  20.300  -9.527  1.00 24.81           O  
ATOM    105  OD2 ASP A  13     -12.922  20.215 -10.817  1.00 24.64           O1-
ATOM    106  N   ASN A  14     -15.166  18.174  -8.023  1.00 20.85           N  
ATOM    107  CA  ASN A  14     -16.474  18.805  -7.793  1.00 23.87           C  
ATOM    108  C   ASN A  14     -16.768  19.063  -6.333  1.00 19.47           C  
ATOM    109  O   ASN A  14     -17.373  20.062  -5.965  1.00 21.19           O  
ATOM    110  CB  ASN A  14     -17.499  17.981  -8.452  1.00 25.31           C  
ATOM    111  CG  ASN A  14     -17.538  18.214  -9.974  1.00 33.10           C  
ATOM    112  ND2 ASN A  14     -17.098  19.366 -10.447  1.00 35.10           N  
ATOM    113  OD1 ASN A  14     -18.049  17.352 -10.695  1.00 40.36           O  
ATOM    114  N   ILE A  15     -16.141  18.254  -5.435  1.00 16.77           N  
ATOM    115  CA  ILE A  15     -16.293  18.544  -4.001  1.00 17.25           C  
ATOM    116  C   ILE A  15     -15.568  19.895  -3.723  1.00 18.21           C  
ATOM    117  O   ILE A  15     -16.009  20.748  -2.987  1.00 18.28           O  
ATOM    118  CB  ILE A  15     -15.714  17.397  -3.113  1.00 18.28           C  
ATOM    119  CG1 ILE A  15     -16.642  16.154  -3.276  1.00 20.13           C  
ATOM    120  CG2 ILE A  15     -15.708  17.779  -1.636  1.00 19.12           C  
ATOM    121  CD1 ILE A  15     -16.110  14.930  -2.559  1.00 19.88           C  
ATOM    122  N   VAL A  16     -14.356  20.025  -4.262  1.00 17.48           N  
ATOM    123  CA  VAL A  16     -13.637  21.283  -4.107  1.00 17.96           C  
ATOM    124  C   VAL A  16     -14.383  22.480  -4.639  1.00 18.57           C  
ATOM    125  O   VAL A  16     -14.456  23.500  -3.931  1.00 19.76           O  
ATOM    126  CB  VAL A  16     -12.184  21.230  -4.694  1.00 19.35           C  
ATOM    127  CG1 VAL A  16     -11.513  22.572  -4.487  1.00 18.40           C  
ATOM    128  CG2 VAL A  16     -11.426  20.085  -3.967  1.00 20.02           C  
ATOM    129  N   THR A  17     -14.874  22.414  -5.898  1.00 19.29           N  
ATOM    130  CA  THR A  17     -15.463  23.612  -6.421  1.00 21.38           C  
ATOM    131  C   THR A  17     -16.882  23.845  -5.929  1.00 22.30           C  
ATOM    132  O   THR A  17     -17.234  24.982  -5.685  1.00 25.37           O  
ATOM    133  CB  THR A  17     -15.514  23.607  -7.966  1.00 20.99           C  
ATOM    134  CG2 THR A  17     -14.148  23.391  -8.531  1.00 22.52           C  
ATOM    135  OG1 THR A  17     -16.267  22.462  -8.431  1.00 22.03           O  
ATOM    136  N   GLN A  18     -17.635  22.802  -5.768  1.00 20.97           N  
ATOM    137  CA  GLN A  18     -19.102  23.023  -5.448  1.00 22.52           C  
ATOM    138  C   GLN A  18     -19.372  23.114  -3.981  1.00 23.23           C  
ATOM    139  O   GLN A  18     -20.456  23.609  -3.589  1.00 24.35           O  
ATOM    140  CB  GLN A  18     -19.886  21.828  -6.018  1.00 23.69           C  
ATOM    141  CG  GLN A  18     -19.757  21.703  -7.513  1.00 27.80           C  
ATOM    142  CD  GLN A  18     -19.933  23.039  -8.258  1.00 30.85           C  
ATOM    143  NE2 GLN A  18     -18.897  23.589  -8.905  1.00 32.75           N  
ATOM    144  OE1 GLN A  18     -21.062  23.571  -8.267  1.00 39.03           O  
ATOM    145  N   LYS A  19     -18.537  22.520  -3.150  1.00 21.90           N  
ATOM    146  CA  LYS A  19     -18.730  22.423  -1.740  1.00 22.70           C  
ATOM    147  C   LYS A  19     -17.765  23.300  -0.961  1.00 22.23           C  
ATOM    148  O   LYS A  19     -18.170  24.217  -0.196  1.00 24.92           O  
ATOM    149  CB  LYS A  19     -18.689  20.956  -1.208  1.00 22.40           C  
ATOM    150  CG  LYS A  19     -19.582  19.960  -1.985  1.00 27.90           C  
ATOM    151  CD  LYS A  19     -21.004  20.297  -1.608  1.00 32.63           C  
ATOM    152  CE  LYS A  19     -21.973  19.326  -2.315  1.00 36.00           C  
ATOM    153  NZ  LYS A  19     -23.154  19.056  -1.436  1.00 40.77           N1+
ATOM    154  N   MET A  20     -16.445  23.058  -1.147  1.00 18.87           N  
ATOM    155  CA  MET A  20     -15.392  23.669  -0.297  1.00 19.42           C  
ATOM    156  C   MET A  20     -15.170  25.152  -0.689  1.00 19.50           C  
ATOM    157  O   MET A  20     -15.134  26.029   0.161  1.00 21.25           O  
ATOM    158  CB  MET A  20     -14.104  22.814  -0.471  1.00 18.99           C  
ATOM    159  CG  MET A  20     -14.256  21.491   0.247  1.00 18.95           C  
ATOM    160  SD  MET A  20     -12.988  20.337  -0.256  1.00 23.72           S  
ATOM    161  CE  MET A  20     -11.848  20.962   0.836  1.00 21.14           C  
ATOM    162  N   MET A  21     -15.109  25.413  -1.976  1.00 21.14           N  
ATOM    163  CA  MET A  21     -14.915  26.785  -2.451  1.00 22.84           C  
ATOM    164  C   MET A  21     -16.188  27.607  -2.237  1.00 22.16           C  
ATOM    165  O   MET A  21     -16.124  28.850  -2.170  1.00 24.84           O  
ATOM    166  CB  MET A  21     -14.504  26.833  -3.933  1.00 20.80           C  
ATOM    167  CG  MET A  21     -13.043  26.436  -4.107  1.00 24.28           C  
ATOM    168  SD  MET A  21     -12.578  26.394  -5.860  1.00 24.80           S  
ATOM    169  CE  MET A  21     -12.901  28.043  -6.462  1.00 33.24           C  
ATOM    170  N   ALA A  22     -17.348  26.928  -2.151  1.00 23.74           N  
ATOM    171  CA  ALA A  22     -18.590  27.621  -1.927  1.00 28.31           C  
ATOM    172  C   ALA A  22     -18.858  28.002  -0.460  1.00 25.16           C  
ATOM    173  O   ALA A  22     -19.887  28.654  -0.192  1.00 27.57           O  
ATOM    174  CB  ALA A  22     -19.706  26.762  -2.516  1.00 29.08           C  
ATOM    175  N   VAL A  23     -18.002  27.594   0.501  1.00 23.74           N  
ATOM    176  CA  VAL A  23     -18.108  28.101   1.875  1.00 24.04           C  
ATOM    177  C   VAL A  23     -18.059  29.631   1.823  1.00 26.99           C  
ATOM    178  O   VAL A  23     -17.254  30.213   1.143  1.00 24.08           O  
ATOM    179  CB  VAL A  23     -16.968  27.543   2.707  1.00 24.28           C  
ATOM    180  CG1 VAL A  23     -16.912  28.223   4.059  1.00 27.70           C  
ATOM    181  CG2 VAL A  23     -17.165  26.042   2.873  1.00 24.00           C  
ATOM    182  N   PRO A  24     -18.951  30.319   2.521  1.00 28.54           N  
ATOM    183  CA  PRO A  24     -18.970  31.760   2.313  1.00 28.14           C  
ATOM    184  C   PRO A  24     -17.747  32.613   2.668  1.00 25.58           C  
ATOM    185  O   PRO A  24     -17.056  32.382   3.643  1.00 31.18           O  
ATOM    186  CB  PRO A  24     -20.152  32.157   3.201  1.00 29.87           C  
ATOM    187  CG  PRO A  24     -21.082  30.986   3.136  1.00 32.36           C  
ATOM    188  CD  PRO A  24     -20.082  29.849   3.365  1.00 31.34           C  
ATOM    189  N   ASP A  25     -17.394  33.553   1.766  1.00 26.62           N  
ATOM    190  CA  ASP A  25     -16.329  34.549   1.994  1.00 27.48           C  
ATOM    191  C   ASP A  25     -14.987  33.840   2.270  1.00 30.08           C  
ATOM    192  O   ASP A  25     -14.147  34.301   3.061  1.00 34.94           O  
ATOM    193  CB  ASP A  25     -16.767  35.528   3.112  1.00 34.66           C  
ATOM    194  CG  ASP A  25     -18.193  36.044   2.885  1.00 38.11           C  
ATOM    195  OD1 ASP A  25     -18.553  36.377   1.721  1.00 39.40           O  
ATOM    196  OD2 ASP A  25     -18.989  36.033   3.846  1.00 46.23           O1-
ATOM    197  N   SER A  26     -14.807  32.692   1.604  1.00 24.90           N  
ATOM    198  CA  SER A  26     -13.627  31.834   1.837  1.00 23.43           C  
ATOM    199  C   SER A  26     -12.559  32.052   0.863  1.00 25.07           C  
ATOM    200  O   SER A  26     -11.592  31.282   0.933  1.00 21.57           O  
ATOM    201  CB  SER A  26     -14.008  30.397   1.840  1.00 20.97           C  
ATOM    202  OG  SER A  26     -14.515  29.938   0.586  1.00 24.72           O  
ATOM    203  N   TRP A  27     -12.618  33.159   0.102  1.00 22.52           N  
ATOM    204  CA  TRP A  27     -11.639  33.497  -0.975  1.00 22.96           C  
ATOM    205  C   TRP A  27     -10.139  33.324  -0.600  1.00 22.33           C  
ATOM    206  O   TRP A  27      -9.383  32.836  -1.391  1.00 23.37           O  
ATOM    207  CB  TRP A  27     -11.892  34.961  -1.436  1.00 24.35           C  
ATOM    208  CG  TRP A  27     -13.325  35.191  -1.750  1.00 24.59           C  
ATOM    209  CD1 TRP A  27     -14.186  36.052  -1.110  1.00 26.84           C  
ATOM    210  CD2 TRP A  27     -14.071  34.516  -2.776  1.00 23.79           C  
ATOM    211  CE2 TRP A  27     -15.408  35.017  -2.710  1.00 24.93           C  
ATOM    212  CE3 TRP A  27     -13.746  33.576  -3.778  1.00 27.00           C  
ATOM    213  NE1 TRP A  27     -15.452  35.919  -1.685  1.00 27.78           N  
ATOM    214  CZ2 TRP A  27     -16.413  34.603  -3.588  1.00 26.31           C  
ATOM    215  CZ3 TRP A  27     -14.778  33.145  -4.668  1.00 29.65           C  
ATOM    216  CH2 TRP A  27     -16.090  33.646  -4.554  1.00 28.72           C  
ATOM    217  N   PRO A  28      -9.738  33.758   0.600  1.00 25.95           N  
ATOM    218  CA  PRO A  28      -8.324  33.692   0.949  1.00 25.21           C  
ATOM    219  C   PRO A  28      -7.793  32.280   0.959  1.00 25.19           C  
ATOM    220  O   PRO A  28      -6.606  32.048   0.623  1.00 26.19           O  
ATOM    221  CB  PRO A  28      -8.324  34.222   2.403  1.00 25.68           C  
ATOM    222  CG  PRO A  28      -9.469  35.180   2.448  1.00 27.79           C  
ATOM    223  CD  PRO A  28     -10.520  34.442   1.653  1.00 26.50           C  
ATOM    224  N   PHE A  29      -8.662  31.275   1.146  1.00 21.06           N  
ATOM    225  CA  PHE A  29      -8.244  29.940   1.082  1.00 19.33           C  
ATOM    226  C   PHE A  29      -8.182  29.326  -0.329  1.00 18.09           C  
ATOM    227  O   PHE A  29      -7.827  28.160  -0.492  1.00 19.65           O  
ATOM    228  CB  PHE A  29      -9.188  29.075   1.963  1.00 19.42           C  
ATOM    229  CG  PHE A  29      -9.071  29.380   3.390  1.00 18.88           C  
ATOM    230  CD1 PHE A  29      -7.950  28.880   4.111  1.00 18.24           C  
ATOM    231  CD2 PHE A  29      -9.943  30.277   4.050  1.00 20.08           C  
ATOM    232  CE1 PHE A  29      -7.821  29.151   5.469  1.00 22.48           C  
ATOM    233  CE2 PHE A  29      -9.763  30.511   5.397  1.00 23.28           C  
ATOM    234  CZ  PHE A  29      -8.693  30.028   6.104  1.00 21.71           C  
ATOM    235  N   HIS A  30      -8.591  30.121  -1.320  1.00 19.99           N  
ATOM    236  CA  HIS A  30      -8.627  29.613  -2.691  1.00 19.38           C  
ATOM    237  C   HIS A  30      -7.293  29.862  -3.428  1.00 20.99           C  
ATOM    238  O   HIS A  30      -7.230  29.471  -4.574  1.00 26.68           O  
ATOM    239  CB  HIS A  30      -9.664  30.348  -3.554  1.00 19.88           C  
ATOM    240  CG  HIS A  30     -11.093  30.211  -3.062  1.00 22.02           C  
ATOM    241  CD2 HIS A  30     -11.591  29.854  -1.837  1.00 23.01           C  
ATOM    242  ND1 HIS A  30     -12.195  30.408  -3.895  1.00 22.97           N  
ATOM    243  CE1 HIS A  30     -13.299  30.178  -3.184  1.00 25.79           C  
ATOM    244  NE2 HIS A  30     -12.963  29.907  -1.935  1.00 23.02           N  
ATOM    245  N   HIS A  31      -6.265  30.496  -2.825  1.00 20.61           N  
ATOM    246  CA  HIS A  31      -5.029  30.815  -3.547  1.00 22.31           C  
ATOM    247  C   HIS A  31      -3.918  30.605  -2.561  1.00 23.10           C  
ATOM    248  O   HIS A  31      -4.065  30.805  -1.332  1.00 23.12           O  
ATOM    249  CB  HIS A  31      -4.980  32.307  -3.821  1.00 24.45           C  
ATOM    250  CG  HIS A  31      -6.179  32.765  -4.565  1.00 27.55           C  
ATOM    251  CD2 HIS A  31      -7.344  33.357  -4.157  1.00 31.38           C  
ATOM    252  ND1 HIS A  31      -6.273  32.619  -5.917  1.00 30.82           N  
ATOM    253  CE1 HIS A  31      -7.434  33.105  -6.331  1.00 34.38           C  
ATOM    254  NE2 HIS A  31      -8.117  33.514  -5.275  1.00 29.43           N  
ATOM    255  N   PRO A  32      -2.720  30.278  -3.071  1.00 22.61           N  
ATOM    256  CA  PRO A  32      -1.557  30.190  -2.183  1.00 25.92           C  
ATOM    257  C   PRO A  32      -1.246  31.533  -1.539  1.00 28.48           C  
ATOM    258  O   PRO A  32      -1.596  32.576  -2.093  1.00 28.41           O  
ATOM    259  CB  PRO A  32      -0.424  29.761  -3.112  1.00 26.58           C  
ATOM    260  CG  PRO A  32      -1.027  29.459  -4.417  1.00 27.22           C  
ATOM    261  CD  PRO A  32      -2.458  29.874  -4.457  1.00 22.81           C  
ATOM    262  N   VAL A  33      -0.693  31.512  -0.323  1.00 24.86           N  
ATOM    263  CA  VAL A  33      -0.162  32.767   0.224  1.00 29.49           C  
ATOM    264  C   VAL A  33       1.124  33.230  -0.488  1.00 25.60           C  
ATOM    265  O   VAL A  33       2.106  32.487  -0.689  1.00 30.27           O  
ATOM    266  CB  VAL A  33       0.116  32.589   1.726  1.00 27.53           C  
ATOM    267  CG1 VAL A  33       0.581  33.893   2.330  1.00 29.77           C  
ATOM    268  CG2 VAL A  33      -1.100  32.183   2.477  1.00 24.56           C  
ATOM    269  N   ASN A  34       1.087  34.508  -0.920  1.00 28.39           N  
ATOM    270  CA  ASN A  34       2.246  35.183  -1.523  1.00 30.34           C  
ATOM    271  C   ASN A  34       2.969  36.025  -0.444  1.00 27.94           C  
ATOM    272  O   ASN A  34       2.318  36.834   0.235  1.00 31.60           O  
ATOM    273  CB  ASN A  34       1.755  36.052  -2.675  1.00 31.52           C  
ATOM    274  CG  ASN A  34       2.891  36.523  -3.595  1.00 33.99           C  
ATOM    275  ND2 ASN A  34       2.541  36.768  -4.890  1.00 36.63           N  
ATOM    276  OD1 ASN A  34       4.067  36.689  -3.175  1.00 38.23           O  
ATOM    277  N   LYS A  35       4.249  35.725  -0.267  1.00 34.65           N  
ATOM    278  CA  LYS A  35       5.022  36.347   0.778  1.00 33.23           C  
ATOM    279  C   LYS A  35       5.025  37.902   0.630  1.00 38.90           C  
ATOM    280  O   LYS A  35       5.196  38.604   1.629  1.00 35.72           O  
ATOM    281  CB  LYS A  35       6.473  35.771   0.769  1.00 34.33           C  
ATOM    282  CG  LYS A  35       7.345  36.278  -0.377  1.00 41.71           C  
ATOM    283  CD  LYS A  35       8.382  35.275  -0.861  1.00 46.19           C  
ATOM    284  CE  LYS A  35       8.542  35.376  -2.379  1.00 48.23           C  
ATOM    285  NZ  LYS A  35       9.866  34.910  -2.889  1.00 54.04           N1+
ATOM    286  N   LYS A  36       4.776  38.429  -0.571  1.00 41.97           N  
ATOM    287  CA  LYS A  36       4.738  39.930  -0.708  1.00 39.61           C  
ATOM    288  C   LYS A  36       3.655  40.582   0.152  1.00 40.01           C  
ATOM    289  O   LYS A  36       3.851  41.652   0.674  1.00 39.29           O  
ATOM    290  CB  LYS A  36       4.606  40.402  -2.153  1.00 43.16           C  
ATOM    291  CG  LYS A  36       5.713  39.930  -3.079  1.00 44.17           C  
ATOM    292  CD  LYS A  36       6.173  41.084  -3.969  1.00 42.20           C  
ATOM    293  CE  LYS A  36       4.993  41.806  -4.615  1.00 48.86           C  
ATOM    294  NZ  LYS A  36       4.794  41.410  -6.036  1.00 46.23           N1+
ATOM    295  N   PHE A  37       2.510  39.925   0.309  1.00 29.58           N  
ATOM    296  CA  PHE A  37       1.408  40.408   1.110  1.00 27.74           C  
ATOM    297  C   PHE A  37       1.332  39.953   2.525  1.00 28.07           C  
ATOM    298  O   PHE A  37       0.734  40.598   3.323  1.00 30.12           O  
ATOM    299  CB  PHE A  37       0.052  39.951   0.473  1.00 32.55           C  
ATOM    300  CG  PHE A  37      -0.360  40.669  -0.794  1.00 35.18           C  
ATOM    301  CD1 PHE A  37       0.083  41.951  -1.117  1.00 34.88           C  
ATOM    302  CD2 PHE A  37      -1.295  40.058  -1.672  1.00 36.71           C  
ATOM    303  CE1 PHE A  37      -0.319  42.567  -2.269  1.00 36.04           C  
ATOM    304  CE2 PHE A  37      -1.711  40.697  -2.861  1.00 38.17           C  
ATOM    305  CZ  PHE A  37      -1.231  41.954  -3.135  1.00 39.59           C  
ATOM    306  N   VAL A  38       1.906  38.746   2.843  1.00 26.13           N  
ATOM    307  CA  VAL A  38       1.984  38.288   4.237  1.00 26.48           C  
ATOM    308  C   VAL A  38       3.438  37.900   4.433  1.00 27.05           C  
ATOM    309  O   VAL A  38       3.789  36.745   4.375  1.00 27.18           O  
ATOM    310  CB  VAL A  38       1.100  37.031   4.486  1.00 23.33           C  
ATOM    311  CG1 VAL A  38       0.852  36.827   5.950  1.00 27.02           C  
ATOM    312  CG2 VAL A  38      -0.271  37.313   3.847  1.00 25.43           C  
ATOM    313  N   PRO A  39       4.321  38.911   4.592  1.00 25.03           N  
ATOM    314  CA  PRO A  39       5.790  38.619   4.538  1.00 27.39           C  
ATOM    315  C   PRO A  39       6.276  37.715   5.626  1.00 25.63           C  
ATOM    316  O   PRO A  39       7.390  37.107   5.441  1.00 26.62           O  
ATOM    317  CB  PRO A  39       6.457  40.032   4.654  1.00 29.21           C  
ATOM    318  CG  PRO A  39       5.368  41.008   4.555  1.00 30.40           C  
ATOM    319  CD  PRO A  39       3.998  40.345   4.640  1.00 29.76           C  
ATOM    320  N   ASP A  40       5.577  37.554   6.744  1.00 25.70           N  
ATOM    321  CA  ASP A  40       5.991  36.606   7.754  1.00 25.27           C  
ATOM    322  C   ASP A  40       5.360  35.213   7.686  1.00 22.18           C  
ATOM    323  O   ASP A  40       5.656  34.409   8.613  1.00 22.74           O  
ATOM    324  CB  ASP A  40       5.841  37.104   9.194  1.00 30.07           C  
ATOM    325  CG  ASP A  40       4.410  37.180   9.681  1.00 35.92           C  
ATOM    326  OD1 ASP A  40       3.433  37.061   8.903  1.00 39.06           O  
ATOM    327  OD2 ASP A  40       4.252  37.454  10.893  1.00 42.27           O1-
ATOM    328  N   TYR A  41       4.500  34.953   6.656  1.00 19.80           N  
ATOM    329  CA  TYR A  41       3.816  33.665   6.694  1.00 20.39           C  
ATOM    330  C   TYR A  41       4.759  32.431   6.757  1.00 20.43           C  
ATOM    331  O   TYR A  41       4.521  31.542   7.508  1.00 20.88           O  
ATOM    332  CB  TYR A  41       2.859  33.629   5.493  1.00 18.65           C  
ATOM    333  CG  TYR A  41       1.909  32.481   5.515  1.00 17.63           C  
ATOM    334  CD1 TYR A  41       0.775  32.534   6.384  1.00 19.77           C  
ATOM    335  CD2 TYR A  41       2.089  31.393   4.691  1.00 17.55           C  
ATOM    336  CE1 TYR A  41      -0.140  31.485   6.430  1.00 19.77           C  
ATOM    337  CE2 TYR A  41       1.149  30.318   4.761  1.00 17.40           C  
ATOM    338  CZ  TYR A  41       0.045  30.388   5.593  1.00 20.52           C  
ATOM    339  OH  TYR A  41      -0.860  29.334   5.615  1.00 20.67           O  
ATOM    340  N   TYR A  42       5.794  32.531   5.939  1.00 21.09           N  
ATOM    341  CA  TYR A  42       6.674  31.365   5.773  1.00 20.12           C  
ATOM    342  C   TYR A  42       7.799  31.336   6.774  1.00 23.84           C  
ATOM    343  O   TYR A  42       8.607  30.416   6.710  1.00 23.62           O  
ATOM    344  CB  TYR A  42       7.179  31.312   4.325  1.00 22.27           C  
ATOM    345  CG  TYR A  42       6.039  31.090   3.347  1.00 21.70           C  
ATOM    346  CD1 TYR A  42       5.482  29.841   3.261  1.00 21.63           C  
ATOM    347  CD2 TYR A  42       5.603  32.090   2.508  1.00 23.53           C  
ATOM    348  CE1 TYR A  42       4.463  29.605   2.382  1.00 23.73           C  
ATOM    349  CE2 TYR A  42       4.623  31.883   1.598  1.00 24.57           C  
ATOM    350  CZ  TYR A  42       4.021  30.621   1.583  1.00 24.13           C  
ATOM    351  OH  TYR A  42       2.978  30.370   0.710  1.00 23.87           O  
ATOM    352  N   LYS A  43       7.799  32.250   7.755  1.00 23.76           N  
ATOM    353  CA  LYS A  43       8.539  31.950   9.000  1.00 24.79           C  
ATOM    354  C   LYS A  43       7.949  30.860   9.852  1.00 24.48           C  
ATOM    355  O   LYS A  43       8.651  30.164  10.570  1.00 30.12           O  
ATOM    356  CB  LYS A  43       8.511  33.157   9.933  1.00 26.87           C  
ATOM    357  CG  LYS A  43       9.234  34.257   9.329  1.00 26.29           C  
ATOM    358  CD  LYS A  43       9.139  35.398  10.335  1.00 32.26           C  
ATOM    359  CE  LYS A  43      10.325  36.261   9.987  1.00 32.98           C  
ATOM    360  NZ  LYS A  43      10.480  37.419  10.893  1.00 42.45           N1+
ATOM    361  N   VAL A  44       6.627  30.737   9.780  1.00 23.90           N  
ATOM    362  CA  VAL A  44       5.858  29.924  10.618  1.00 26.09           C  
ATOM    363  C   VAL A  44       5.452  28.643   9.844  1.00 25.31           C  
ATOM    364  O   VAL A  44       5.500  27.510  10.392  1.00 29.71           O  
ATOM    365  CB  VAL A  44       4.597  30.759  10.999  1.00 27.14           C  
ATOM    366  CG1 VAL A  44       3.667  29.923  11.827  1.00 26.79           C  
ATOM    367  CG2 VAL A  44       5.047  32.015  11.796  1.00 27.75           C  
ATOM    368  N   ILE A  45       5.013  28.798   8.564  1.00 21.53           N  
ATOM    369  CA  ILE A  45       4.389  27.651   7.854  1.00 20.70           C  
ATOM    370  C   ILE A  45       5.340  26.957   6.926  1.00 21.54           C  
ATOM    371  O   ILE A  45       6.054  27.620   6.175  1.00 20.52           O  
ATOM    372  CB  ILE A  45       3.185  28.164   7.050  1.00 18.39           C  
ATOM    373  CG1 ILE A  45       2.120  28.795   8.013  1.00 20.16           C  
ATOM    374  CG2 ILE A  45       2.622  27.077   6.092  1.00 18.68           C  
ATOM    375  CD1 ILE A  45       1.658  27.744   8.999  1.00 22.73           C  
ATOM    376  N   VAL A  46       5.469  25.666   7.135  1.00 19.46           N  
ATOM    377  CA  VAL A  46       6.447  24.856   6.345  1.00 17.71           C  
ATOM    378  C   VAL A  46       5.906  24.482   4.971  1.00 18.84           C  
ATOM    379  O   VAL A  46       6.590  24.568   3.933  1.00 20.12           O  
ATOM    380  CB  VAL A  46       6.895  23.611   7.122  1.00 19.78           C  
ATOM    381  CG1 VAL A  46       7.919  22.839   6.248  1.00 20.48           C  
ATOM    382  CG2 VAL A  46       7.640  24.021   8.386  1.00 21.33           C  
ATOM    383  N   ASN A  47       4.676  23.976   4.960  1.00 19.43           N  
ATOM    384  CA  ASN A  47       4.081  23.339   3.793  1.00 20.90           C  
ATOM    385  C   ASN A  47       2.750  24.023   3.483  1.00 19.24           C  
ATOM    386  O   ASN A  47       1.783  23.620   4.067  1.00 19.82           O  
ATOM    387  CB  ASN A  47       3.796  21.841   4.052  1.00 20.91           C  
ATOM    388  CG  ASN A  47       3.590  21.052   2.782  1.00 26.12           C  
ATOM    389  ND2 ASN A  47       4.016  21.611   1.626  1.00 28.89           N  
ATOM    390  OD1 ASN A  47       3.173  19.868   2.878  1.00 27.60           O  
ATOM    391  N   PRO A  48       2.723  25.054   2.673  1.00 18.91           N  
ATOM    392  CA  PRO A  48       1.468  25.773   2.384  1.00 18.95           C  
ATOM    393  C   PRO A  48       0.530  24.876   1.564  1.00 18.46           C  
ATOM    394  O   PRO A  48       0.924  23.985   0.836  1.00 19.62           O  
ATOM    395  CB  PRO A  48       1.894  26.935   1.532  1.00 20.77           C  
ATOM    396  CG  PRO A  48       3.190  26.453   0.852  1.00 22.51           C  
ATOM    397  CD  PRO A  48       3.863  25.713   2.009  1.00 19.80           C  
ATOM    398  N   MET A  49      -0.772  25.181   1.752  1.00 17.89           N  
ATOM    399  CA  MET A  49      -1.788  24.454   0.943  1.00 17.88           C  
ATOM    400  C   MET A  49      -2.996  25.369   0.798  1.00 15.27           C  
ATOM    401  O   MET A  49      -3.309  26.174   1.680  1.00 17.89           O  
ATOM    402  CB  MET A  49      -2.189  23.154   1.613  1.00 17.58           C  
ATOM    403  CG  MET A  49      -3.081  22.233   0.723  1.00 17.47           C  
ATOM    404  SD  MET A  49      -2.488  21.937  -0.929  1.00 20.16           S  
ATOM    405  CE  MET A  49      -0.829  21.291  -0.656  1.00 19.72           C  
ATOM    406  N   ASP A  50      -3.647  25.191  -0.366  1.00 16.81           N  
ATOM    407  CA  ASP A  50      -4.834  26.050  -0.690  1.00 17.63           C  
ATOM    408  C   ASP A  50      -5.701  25.244  -1.676  1.00 16.99           C  
ATOM    409  O   ASP A  50      -5.252  24.263  -2.252  1.00 17.26           O  
ATOM    410  CB  ASP A  50      -4.411  27.379  -1.244  1.00 18.34           C  
ATOM    411  CG  ASP A  50      -3.704  27.216  -2.583  1.00 19.47           C  
ATOM    412  OD1 ASP A  50      -2.435  26.911  -2.625  1.00 22.28           O  
ATOM    413  OD2 ASP A  50      -4.396  27.174  -3.643  1.00 23.56           O1-
ATOM    414  N   LEU A  51      -6.945  25.760  -1.910  1.00 16.43           N  
ATOM    415  CA  LEU A  51      -7.814  24.960  -2.723  1.00 17.32           C  
ATOM    416  C   LEU A  51      -7.520  24.993  -4.184  1.00 16.88           C  
ATOM    417  O   LEU A  51      -7.741  23.971  -4.821  1.00 18.10           O  
ATOM    418  CB  LEU A  51      -9.257  25.528  -2.547  1.00 17.18           C  
ATOM    419  CG  LEU A  51      -9.813  25.335  -1.130  1.00 19.10           C  
ATOM    420  CD1 LEU A  51     -11.215  25.979  -1.016  1.00 19.99           C  
ATOM    421  CD2 LEU A  51      -9.811  23.873  -0.663  1.00 19.52           C  
ATOM    422  N   GLU A  52      -6.863  26.060  -4.708  1.00 18.90           N  
ATOM    423  CA  GLU A  52      -6.430  26.033  -6.100  1.00 20.03           C  
ATOM    424  C   GLU A  52      -5.297  24.969  -6.273  1.00 19.66           C  
ATOM    425  O   GLU A  52      -5.315  24.191  -7.280  1.00 21.20           O  
ATOM    426  CB  GLU A  52      -5.832  27.426  -6.478  1.00 24.48           C  
ATOM    427  CG  GLU A  52      -5.341  27.551  -7.936  1.00 35.65           C  
ATOM    428  CD  GLU A  52      -4.733  28.925  -8.296  1.00 40.73           C  
ATOM    429  OE1 GLU A  52      -5.219  29.535  -9.287  1.00 49.62           O  
ATOM    430  OE2 GLU A  52      -3.785  29.395  -7.630  1.00 39.09           O1-
ATOM    431  N   THR A  53      -4.358  24.913  -5.303  1.00 19.00           N  
ATOM    432  CA  THR A  53      -3.308  23.862  -5.332  1.00 21.14           C  
ATOM    433  C   THR A  53      -3.945  22.467  -5.346  1.00 17.86           C  
ATOM    434  O   THR A  53      -3.548  21.590  -6.086  1.00 21.55           O  
ATOM    435  CB  THR A  53      -2.320  24.077  -4.237  1.00 23.36           C  
ATOM    436  CG2 THR A  53      -1.189  22.956  -4.327  1.00 22.51           C  
ATOM    437  OG1 THR A  53      -1.733  25.358  -4.533  1.00 26.19           O  
ATOM    438  N   ILE A  54      -4.915  22.227  -4.457  1.00 19.52           N  
ATOM    439  CA  ILE A  54      -5.569  20.889  -4.442  1.00 18.13           C  
ATOM    440  C   ILE A  54      -6.209  20.577  -5.827  1.00 18.83           C  
ATOM    441  O   ILE A  54      -6.084  19.436  -6.295  1.00 18.55           O  
ATOM    442  CB  ILE A  54      -6.561  20.840  -3.239  1.00 17.91           C  
ATOM    443  CG1 ILE A  54      -5.828  20.869  -1.906  1.00 16.46           C  
ATOM    444  CG2 ILE A  54      -7.394  19.537  -3.261  1.00 20.89           C  
ATOM    445  CD1 ILE A  54      -6.707  20.844  -0.691  1.00 21.23           C  
ATOM    446  N   ARG A  55      -6.912  21.584  -6.418  1.00 19.26           N  
ATOM    447  CA  ARG A  55      -7.436  21.394  -7.772  1.00 19.10           C  
ATOM    448  C   ARG A  55      -6.328  21.013  -8.775  1.00 19.29           C  
ATOM    449  O   ARG A  55      -6.532  20.046  -9.553  1.00 21.79           O  
ATOM    450  CB  ARG A  55      -8.209  22.582  -8.295  1.00 20.41           C  
ATOM    451  CG  ARG A  55      -9.519  22.780  -7.532  1.00 21.72           C  
ATOM    452  CD  ARG A  55     -10.339  23.809  -8.293  1.00 25.25           C  
ATOM    453  NE  ARG A  55     -10.891  23.130  -9.448  1.00 24.54           N  
ATOM    454  CZ  ARG A  55     -11.377  23.760 -10.510  1.00 28.15           C  
ATOM    455  NH1 ARG A  55     -11.328  25.091 -10.609  1.00 32.28           N1+
ATOM    456  NH2 ARG A  55     -11.884  23.060 -11.462  1.00 27.91           N  
ATOM    457  N   LYS A  56      -5.137  21.679  -8.679  1.00 19.83           N  
ATOM    458  CA  LYS A  56      -4.067  21.278  -9.604  1.00 23.43           C  
ATOM    459  C   LYS A  56      -3.642  19.885  -9.356  1.00 22.24           C  
ATOM    460  O   LYS A  56      -3.388  19.149 -10.338  1.00 24.46           O  
ATOM    461  CB  LYS A  56      -2.927  22.272  -9.464  1.00 27.53           C  
ATOM    462  CG  LYS A  56      -3.322  23.589 -10.085  1.00 33.80           C  
ATOM    463  CD  LYS A  56      -2.172  24.613 -10.041  1.00 40.76           C  
ATOM    464  CE  LYS A  56      -2.604  26.047 -10.354  1.00 39.81           C  
ATOM    465  NZ  LYS A  56      -3.490  26.296 -11.544  1.00 45.91           N1+
ATOM    466  N   ASN A  57      -3.476  19.526  -8.100  1.00 19.77           N  
ATOM    467  CA  ASN A  57      -3.130  18.141  -7.775  1.00 21.55           C  
ATOM    468  C   ASN A  57      -4.113  17.105  -8.290  1.00 23.41           C  
ATOM    469  O   ASN A  57      -3.750  16.014  -8.766  1.00 23.41           O  
ATOM    470  CB  ASN A  57      -2.882  17.967  -6.247  1.00 22.58           C  
ATOM    471  CG  ASN A  57      -1.734  18.813  -5.750  1.00 24.71           C  
ATOM    472  ND2 ASN A  57      -1.651  19.022  -4.463  1.00 24.07           N  
ATOM    473  OD1 ASN A  57      -0.869  19.198  -6.550  1.00 25.03           O  
ATOM    474  N   ILE A  58      -5.401  17.394  -8.128  1.00 20.23           N  
ATOM    475  CA  ILE A  58      -6.390  16.467  -8.634  1.00 19.73           C  
ATOM    476  C   ILE A  58      -6.314  16.321 -10.146  1.00 23.73           C  
ATOM    477  O   ILE A  58      -6.497  15.239 -10.661  1.00 26.00           O  
ATOM    478  CB  ILE A  58      -7.830  17.023  -8.219  1.00 18.21           C  
ATOM    479  CG1 ILE A  58      -8.128  16.944  -6.731  1.00 19.70           C  
ATOM    480  CG2 ILE A  58      -8.897  16.234  -8.999  1.00 21.14           C  
ATOM    481  CD1 ILE A  58      -9.352  17.822  -6.330  1.00 18.19           C  
ATOM    482  N   SER A  59      -6.004  17.435 -10.851  1.00 22.56           N  
ATOM    483  CA  SER A  59      -5.983  17.395 -12.356  1.00 26.10           C  
ATOM    484  C   SER A  59      -4.869  16.499 -12.834  1.00 29.45           C  
ATOM    485  O   SER A  59      -4.971  15.924 -13.950  1.00 33.10           O  
ATOM    486  CB  SER A  59      -5.867  18.809 -12.933  1.00 27.74           C  
ATOM    487  OG  SER A  59      -4.518  19.267 -12.802  1.00 34.29           O  
ATOM    488  N   LYS A  60      -3.844  16.358 -12.021  1.00 28.64           N  
ATOM    489  CA  LYS A  60      -2.690  15.469 -12.286  1.00 30.02           C  
ATOM    490  C   LYS A  60      -2.795  14.119 -11.611  1.00 29.71           C  
ATOM    491  O   LYS A  60      -1.825  13.383 -11.507  1.00 30.30           O  
ATOM    492  CB  LYS A  60      -1.424  16.145 -11.819  1.00 32.77           C  
ATOM    493  CG  LYS A  60      -1.206  17.507 -12.439  1.00 37.60           C  
ATOM    494  CD  LYS A  60      -0.103  18.253 -11.688  1.00 43.54           C  
ATOM    495  CE  LYS A  60      -0.334  19.768 -11.691  1.00 49.51           C  
ATOM    496  NZ  LYS A  60       0.876  20.613 -11.466  1.00 55.68           N1+
ATOM    497  N   HIS A  61      -3.972  13.816 -11.040  1.00 28.33           N  
ATOM    498  CA  HIS A  61      -4.240  12.521 -10.438  1.00 26.35           C  
ATOM    499  C   HIS A  61      -3.292  12.236  -9.319  1.00 24.93           C  
ATOM    500  O   HIS A  61      -2.846  11.109  -9.119  1.00 26.16           O  
ATOM    501  CB  HIS A  61      -4.349  11.388 -11.473  1.00 26.66           C  
ATOM    502  CG  HIS A  61      -5.289  11.681 -12.582  1.00 26.32           C  
ATOM    503  CD2 HIS A  61      -5.139  11.585 -13.931  1.00 28.03           C  
ATOM    504  ND1 HIS A  61      -6.615  12.051 -12.371  1.00 26.58           N  
ATOM    505  CE1 HIS A  61      -7.222  12.208 -13.536  1.00 26.19           C  
ATOM    506  NE2 HIS A  61      -6.341  11.925 -14.505  1.00 28.50           N  
ATOM    507  N   LYS A  62      -3.036  13.255  -8.492  1.00 23.30           N  
ATOM    508  CA  LYS A  62      -2.157  13.033  -7.324  1.00 25.82           C  
ATOM    509  C   LYS A  62      -2.816  12.024  -6.369  1.00 25.20           C  
ATOM    510  O   LYS A  62      -2.106  11.272  -5.607  1.00 26.10           O  
ATOM    511  CB  LYS A  62      -1.772  14.333  -6.609  1.00 24.53           C  
ATOM    512  CG  LYS A  62      -1.170  14.114  -5.216  1.00 25.24           C  
ATOM    513  CD  LYS A  62      -0.623  15.458  -4.630  1.00 25.92           C  
ATOM    514  CE  LYS A  62      -0.020  15.289  -3.209  1.00 25.16           C  
ATOM    515  NZ  LYS A  62       0.416  16.578  -2.477  1.00 25.18           N1+
ATOM    516  N   TYR A  63      -4.166  12.084  -6.284  1.00 22.42           N  
ATOM    517  CA  TYR A  63      -4.785  11.335  -5.207  1.00 21.95           C  
ATOM    518  C   TYR A  63      -5.401  10.060  -5.740  1.00 22.41           C  
ATOM    519  O   TYR A  63      -6.331  10.121  -6.586  1.00 23.08           O  
ATOM    520  CB  TYR A  63      -5.904  12.188  -4.565  1.00 19.89           C  
ATOM    521  CG  TYR A  63      -5.375  13.586  -4.180  1.00 21.54           C  
ATOM    522  CD1 TYR A  63      -4.331  13.766  -3.240  1.00 20.44           C  
ATOM    523  CD2 TYR A  63      -5.913  14.771  -4.751  1.00 19.36           C  
ATOM    524  CE1 TYR A  63      -3.876  15.027  -2.949  1.00 19.11           C  
ATOM    525  CE2 TYR A  63      -5.464  16.042  -4.395  1.00 17.96           C  
ATOM    526  CZ  TYR A  63      -4.420  16.170  -3.480  1.00 20.79           C  
ATOM    527  OH  TYR A  63      -3.941  17.407  -3.082  1.00 21.26           O  
ATOM    528  N   GLN A  64      -4.986   8.898  -5.207  1.00 22.92           N  
ATOM    529  CA  GLN A  64      -5.582   7.655  -5.579  1.00 23.57           C  
ATOM    530  C   GLN A  64      -6.567   7.164  -4.586  1.00 25.86           C  
ATOM    531  O   GLN A  64      -7.194   6.136  -4.841  1.00 25.46           O  
ATOM    532  CB  GLN A  64      -4.511   6.528  -5.655  1.00 27.24           C  
ATOM    533  CG  GLN A  64      -3.687   6.495  -6.909  1.00 33.87           C  
ATOM    534  CD  GLN A  64      -2.909   7.751  -7.141  1.00 32.70           C  
ATOM    535  NE2 GLN A  64      -3.295   8.503  -8.139  1.00 36.31           N  
ATOM    536  OE1 GLN A  64      -1.900   8.008  -6.459  1.00 39.02           O  
ATOM    537  N   SER A  65      -6.706   7.875  -3.477  1.00 22.96           N  
ATOM    538  CA  SER A  65      -7.642   7.542  -2.494  1.00 23.64           C  
ATOM    539  C   SER A  65      -7.877   8.747  -1.622  1.00 23.34           C  
ATOM    540  O   SER A  65      -7.221   9.761  -1.734  1.00 22.99           O  
ATOM    541  CB  SER A  65      -7.161   6.279  -1.742  1.00 30.69           C  
ATOM    542  OG  SER A  65      -6.245   6.628  -0.740  1.00 33.20           O  
ATOM    543  N   ARG A  66      -8.885   8.635  -0.782  1.00 22.85           N  
ATOM    544  CA  ARG A  66      -9.293   9.718   0.132  1.00 21.59           C  
ATOM    545  C   ARG A  66      -8.188  10.132   1.097  1.00 23.83           C  
ATOM    546  O   ARG A  66      -8.118  11.277   1.496  1.00 23.54           O  
ATOM    547  CB  ARG A  66     -10.573   9.416   0.878  1.00 22.81           C  
ATOM    548  CG  ARG A  66     -11.825   9.653   0.048  1.00 23.49           C  
ATOM    549  CD  ARG A  66     -13.036   9.036   0.703  1.00 24.53           C  
ATOM    550  NE  ARG A  66     -12.988   7.600   0.508  1.00 23.57           N  
ATOM    551  CZ  ARG A  66     -13.942   6.791   0.894  1.00 26.02           C  
ATOM    552  NH1 ARG A  66     -13.858   5.480   0.580  1.00 26.50           N1+
ATOM    553  NH2 ARG A  66     -14.929   7.315   1.614  1.00 28.51           N  
ATOM    554  N   GLU A  67      -7.371   9.178   1.519  1.00 26.54           N  
ATOM    555  CA  GLU A  67      -6.388   9.471   2.562  1.00 26.86           C  
ATOM    556  C   GLU A  67      -5.426  10.549   2.123  1.00 25.95           C  
ATOM    557  O   GLU A  67      -5.169  11.484   2.886  1.00 25.78           O  
ATOM    558  CB  GLU A  67      -5.612   8.182   2.991  1.00 31.87           C  
ATOM    559  CG  GLU A  67      -4.583   8.475   4.090  1.00 38.90           C  
ATOM    560  CD  GLU A  67      -3.659   7.314   4.507  1.00 50.63           C  
ATOM    561  OE1 GLU A  67      -2.612   7.629   5.109  1.00 48.80           O  
ATOM    562  OE2 GLU A  67      -3.954   6.115   4.280  1.00 51.31           O1-
ATOM    563  N   SER A  68      -4.934  10.498   0.880  1.00 25.04           N  
ATOM    564  CA  SER A  68      -3.904  11.448   0.393  1.00 24.59           C  
ATOM    565  C   SER A  68      -4.597  12.818   0.156  1.00 24.25           C  
ATOM    566  O   SER A  68      -4.030  13.870   0.392  1.00 23.31           O  
ATOM    567  CB  SER A  68      -3.132  11.017  -0.909  1.00 27.34           C  
ATOM    568  OG  SER A  68      -4.119  10.555  -1.835  1.00 32.23           O  
ATOM    569  N   PHE A  69      -5.836  12.784  -0.353  1.00 21.23           N  
ATOM    570  CA  PHE A  69      -6.575  14.002  -0.548  1.00 19.22           C  
ATOM    571  C   PHE A  69      -6.796  14.736   0.798  1.00 18.08           C  
ATOM    572  O   PHE A  69      -6.598  15.965   0.867  1.00 19.37           O  
ATOM    573  CB  PHE A  69      -7.907  13.642  -1.294  1.00 17.28           C  
ATOM    574  CG  PHE A  69      -8.940  14.753  -1.359  1.00 16.23           C  
ATOM    575  CD1 PHE A  69      -8.732  15.869  -2.137  1.00 17.32           C  
ATOM    576  CD2 PHE A  69     -10.163  14.654  -0.625  1.00 18.34           C  
ATOM    577  CE1 PHE A  69      -9.798  16.844  -2.277  1.00 17.80           C  
ATOM    578  CE2 PHE A  69     -11.150  15.607  -0.742  1.00 18.33           C  
ATOM    579  CZ  PHE A  69     -10.991  16.699  -1.510  1.00 19.58           C  
ATOM    580  N   LEU A  70      -7.251  13.972   1.792  1.00 19.30           N  
ATOM    581  CA  LEU A  70      -7.560  14.540   3.076  1.00 18.89           C  
ATOM    582  C   LEU A  70      -6.264  15.076   3.737  1.00 18.86           C  
ATOM    583  O   LEU A  70      -6.354  16.027   4.482  1.00 19.87           O  
ATOM    584  CB  LEU A  70      -8.273  13.549   3.977  1.00 18.89           C  
ATOM    585  CG  LEU A  70      -9.716  13.337   3.525  1.00 19.49           C  
ATOM    586  CD1 LEU A  70     -10.201  12.138   4.274  1.00 22.29           C  
ATOM    587  CD2 LEU A  70     -10.515  14.597   3.853  1.00 20.41           C  
ATOM    588  N   ASP A  71      -5.119  14.431   3.478  1.00 21.12           N  
ATOM    589  CA  ASP A  71      -3.850  15.043   4.030  1.00 21.79           C  
ATOM    590  C   ASP A  71      -3.727  16.501   3.570  1.00 20.45           C  
ATOM    591  O   ASP A  71      -3.376  17.411   4.405  1.00 21.29           O  
ATOM    592  CB  ASP A  71      -2.607  14.251   3.547  1.00 24.83           C  
ATOM    593  CG  ASP A  71      -2.310  13.036   4.424  1.00 31.37           C  
ATOM    594  OD1 ASP A  71      -2.854  12.873   5.534  1.00 31.22           O  
ATOM    595  OD2 ASP A  71      -1.490  12.209   3.978  1.00 36.02           O1-
ATOM    596  N   ASP A  72      -3.929  16.779   2.278  1.00 18.34           N  
ATOM    597  CA  ASP A  72      -3.848  18.135   1.826  1.00 18.34           C  
ATOM    598  C   ASP A  72      -4.960  19.054   2.365  1.00 19.01           C  
ATOM    599  O   ASP A  72      -4.726  20.224   2.682  1.00 18.91           O  
ATOM    600  CB  ASP A  72      -3.695  18.163   0.304  1.00 20.15           C  
ATOM    601  CG  ASP A  72      -2.328  17.760  -0.175  1.00 21.87           C  
ATOM    602  OD1 ASP A  72      -1.394  17.729   0.667  1.00 28.80           O  
ATOM    603  OD2 ASP A  72      -2.148  17.559  -1.384  1.00 23.35           O1-
ATOM    604  N   VAL A  73      -6.232  18.525   2.377  1.00 16.87           N  
ATOM    605  CA  VAL A  73      -7.329  19.391   2.891  1.00 17.78           C  
ATOM    606  C   VAL A  73      -7.026  19.782   4.354  1.00 17.59           C  
ATOM    607  O   VAL A  73      -7.185  20.921   4.741  1.00 18.02           O  
ATOM    608  CB  VAL A  73      -8.637  18.573   2.813  1.00 19.15           C  
ATOM    609  CG1 VAL A  73      -9.784  19.287   3.532  1.00 19.45           C  
ATOM    610  CG2 VAL A  73      -9.028  18.325   1.332  1.00 19.34           C  
ATOM    611  N   ASN A  74      -6.630  18.775   5.152  1.00 19.39           N  
ATOM    612  CA  ASN A  74      -6.441  19.002   6.580  1.00 18.86           C  
ATOM    613  C   ASN A  74      -5.245  19.927   6.820  1.00 17.61           C  
ATOM    614  O   ASN A  74      -5.213  20.633   7.818  1.00 18.88           O  
ATOM    615  CB  ASN A  74      -6.315  17.655   7.326  1.00 19.55           C  
ATOM    616  CG  ASN A  74      -7.653  16.956   7.459  1.00 21.50           C  
ATOM    617  ND2 ASN A  74      -7.694  15.658   7.323  1.00 20.30           N  
ATOM    618  OD1 ASN A  74      -8.667  17.651   7.727  1.00 25.79           O  
ATOM    619  N   LEU A  75      -4.273  19.906   5.900  1.00 18.13           N  
ATOM    620  CA  LEU A  75      -3.134  20.847   6.002  1.00 18.58           C  
ATOM    621  C   LEU A  75      -3.597  22.305   5.956  1.00 18.18           C  
ATOM    622  O   LEU A  75      -3.080  23.222   6.580  1.00 18.81           O  
ATOM    623  CB  LEU A  75      -2.182  20.452   4.919  1.00 19.32           C  
ATOM    624  CG  LEU A  75      -0.930  21.266   4.759  1.00 22.54           C  
ATOM    625  CD1 LEU A  75      -0.077  21.190   6.092  1.00 21.47           C  
ATOM    626  CD2 LEU A  75      -0.181  20.692   3.551  1.00 21.34           C  
ATOM    627  N   ILE A  76      -4.669  22.619   5.169  1.00 18.16           N  
ATOM    628  CA  ILE A  76      -5.167  23.969   5.148  1.00 17.94           C  
ATOM    629  C   ILE A  76      -5.613  24.443   6.567  1.00 18.15           C  
ATOM    630  O   ILE A  76      -5.265  25.543   6.950  1.00 18.91           O  
ATOM    631  CB  ILE A  76      -6.387  24.113   4.142  1.00 17.83           C  
ATOM    632  CG1 ILE A  76      -5.891  23.801   2.750  1.00 17.50           C  
ATOM    633  CG2 ILE A  76      -7.008  25.509   4.258  1.00 17.96           C  
ATOM    634  CD1 ILE A  76      -7.076  23.817   1.740  1.00 18.12           C  
ATOM    635  N   LEU A  77      -6.380  23.597   7.259  1.00 18.31           N  
ATOM    636  CA  LEU A  77      -6.748  23.953   8.613  1.00 18.07           C  
ATOM    637  C   LEU A  77      -5.531  23.997   9.584  1.00 16.81           C  
ATOM    638  O   LEU A  77      -5.465  24.906  10.336  1.00 18.45           O  
ATOM    639  CB  LEU A  77      -7.834  22.903   9.083  1.00 16.83           C  
ATOM    640  CG  LEU A  77      -8.193  23.093  10.564  1.00 18.35           C  
ATOM    641  CD1 LEU A  77      -8.807  24.497  10.859  1.00 17.69           C  
ATOM    642  CD2 LEU A  77      -9.147  21.909  10.911  1.00 21.05           C  
ATOM    643  N   ALA A  78      -4.623  23.011   9.443  1.00 17.24           N  
ATOM    644  CA  ALA A  78      -3.518  22.970  10.402  1.00 16.87           C  
ATOM    645  C   ALA A  78      -2.712  24.270  10.222  1.00 18.02           C  
ATOM    646  O   ALA A  78      -2.294  24.893  11.230  1.00 18.42           O  
ATOM    647  CB  ALA A  78      -2.642  21.741  10.134  1.00 19.38           C  
ATOM    648  N   ASN A  79      -2.512  24.704   8.984  1.00 17.86           N  
ATOM    649  CA  ASN A  79      -1.746  25.924   8.829  1.00 17.68           C  
ATOM    650  C   ASN A  79      -2.440  27.143   9.396  1.00 17.85           C  
ATOM    651  O   ASN A  79      -1.795  28.029   9.995  1.00 19.37           O  
ATOM    652  CB  ASN A  79      -1.432  26.167   7.344  1.00 18.76           C  
ATOM    653  CG  ASN A  79      -0.433  25.188   6.745  1.00 19.40           C  
ATOM    654  ND2 ASN A  79      -0.425  25.121   5.401  1.00 19.42           N  
ATOM    655  OD1 ASN A  79       0.293  24.508   7.438  1.00 20.88           O  
ATOM    656  N   SER A  80      -3.777  27.236   9.230  1.00 16.66           N  
ATOM    657  CA  SER A  80      -4.461  28.399   9.824  1.00 17.20           C  
ATOM    658  C   SER A  80      -4.400  28.324  11.378  1.00 17.92           C  
ATOM    659  O   SER A  80      -4.228  29.368  12.017  1.00 19.61           O  
ATOM    660  CB  SER A  80      -5.877  28.425   9.318  1.00 17.13           C  
ATOM    661  OG  SER A  80      -6.501  29.596   9.776  1.00 19.28           O  
ATOM    662  N   VAL A  81      -4.590  27.089  11.930  1.00 18.06           N  
ATOM    663  CA  VAL A  81      -4.455  26.990  13.422  1.00 19.03           C  
ATOM    664  C   VAL A  81      -3.074  27.541  13.867  1.00 20.13           C  
ATOM    665  O   VAL A  81      -2.950  28.316  14.863  1.00 21.63           O  
ATOM    666  CB  VAL A  81      -4.657  25.572  13.875  1.00 19.31           C  
ATOM    667  CG1 VAL A  81      -4.359  25.405  15.360  1.00 22.94           C  
ATOM    668  CG2 VAL A  81      -6.064  25.118  13.574  1.00 21.65           C  
ATOM    669  N   LYS A  82      -2.064  27.166  13.112  1.00 19.39           N  
ATOM    670  CA  LYS A  82      -0.698  27.582  13.558  1.00 21.45           C  
ATOM    671  C   LYS A  82      -0.489  29.042  13.306  1.00 20.36           C  
ATOM    672  O   LYS A  82       0.139  29.738  14.218  1.00 23.13           O  
ATOM    673  CB  LYS A  82       0.316  26.726  12.840  1.00 22.05           C  
ATOM    674  CG  LYS A  82       1.775  26.946  13.346  1.00 24.52           C  
ATOM    675  CD  LYS A  82       2.726  25.893  12.713  1.00 30.37           C  
ATOM    676  CE  LYS A  82       2.523  24.483  13.296  1.00 31.67           C  
ATOM    677  NZ  LYS A  82       3.728  23.735  13.770  1.00 43.67           N1+
ATOM    678  N   TYR A  83      -0.857  29.595  12.148  1.00 20.25           N  
ATOM    679  CA  TYR A  83      -0.486  30.924  11.815  1.00 19.94           C  
ATOM    680  C   TYR A  83      -1.446  31.954  12.471  1.00 19.62           C  
ATOM    681  O   TYR A  83      -0.985  33.020  12.937  1.00 24.33           O  
ATOM    682  CB  TYR A  83      -0.410  31.167  10.278  1.00 22.27           C  
ATOM    683  CG  TYR A  83       0.040  32.540   9.988  1.00 21.72           C  
ATOM    684  CD1 TYR A  83       1.353  32.884  10.136  1.00 24.15           C  
ATOM    685  CD2 TYR A  83      -0.908  33.540   9.551  1.00 25.36           C  
ATOM    686  CE1 TYR A  83       1.723  34.205   9.906  1.00 25.49           C  
ATOM    687  CE2 TYR A  83      -0.545  34.833   9.304  1.00 26.46           C  
ATOM    688  CZ  TYR A  83       0.780  35.145   9.496  1.00 27.27           C  
ATOM    689  OH  TYR A  83       1.154  36.509   9.325  1.00 32.98           O  
ATOM    690  N   ASN A  84      -2.772  31.633  12.429  1.00 20.69           N  
ATOM    691  CA  ASN A  84      -3.769  32.565  12.889  1.00 21.07           C  
ATOM    692  C   ASN A  84      -4.244  32.320  14.286  1.00 21.74           C  
ATOM    693  O   ASN A  84      -4.787  33.255  14.905  1.00 23.69           O  
ATOM    694  CB  ASN A  84      -4.974  32.523  11.949  1.00 22.50           C  
ATOM    695  CG  ASN A  84      -4.601  32.991  10.543  1.00 22.71           C  
ATOM    696  ND2 ASN A  84      -4.813  32.125   9.537  1.00 23.62           N  
ATOM    697  OD1 ASN A  84      -4.052  34.112  10.388  1.00 24.76           O  
ATOM    698  N   GLY A  85      -4.103  31.091  14.742  1.00 21.31           N  
ATOM    699  CA  GLY A  85      -4.482  30.644  16.100  1.00 20.87           C  
ATOM    700  C   GLY A  85      -5.808  29.892  16.000  1.00 20.46           C  
ATOM    701  O   GLY A  85      -6.580  30.049  15.020  1.00 21.11           O  
ATOM    702  N   PRO A  86      -6.073  29.043  16.969  1.00 20.32           N  
ATOM    703  CA  PRO A  86      -7.246  28.149  16.871  1.00 20.02           C  
ATOM    704  C   PRO A  86      -8.574  28.845  16.915  1.00 20.59           C  
ATOM    705  O   PRO A  86      -9.526  28.230  16.351  1.00 20.90           O  
ATOM    706  CB  PRO A  86      -7.042  27.145  18.059  1.00 22.52           C  
ATOM    707  CG  PRO A  86      -6.184  27.890  19.016  1.00 23.44           C  
ATOM    708  CD  PRO A  86      -5.252  28.714  18.167  1.00 21.72           C  
ATOM    709  N   GLU A  87      -8.654  29.996  17.533  1.00 22.14           N  
ATOM    710  CA  GLU A  87      -9.937  30.686  17.668  1.00 22.47           C  
ATOM    711  C   GLU A  87     -10.065  31.835  16.690  1.00 25.19           C  
ATOM    712  O   GLU A  87     -10.971  32.637  16.801  1.00 25.27           O  
ATOM    713  CB  GLU A  87     -10.204  31.044  19.135  1.00 24.09           C  
ATOM    714  CG  GLU A  87      -9.991  29.823  20.113  1.00 25.23           C  
ATOM    715  CD  GLU A  87     -10.736  28.583  19.677  1.00 27.62           C  
ATOM    716  OE1 GLU A  87     -11.911  28.683  19.256  1.00 26.09           O  
ATOM    717  OE2 GLU A  87     -10.190  27.440  19.627  1.00 26.12           O1-
ATOM    718  N   SER A  88      -9.135  31.974  15.742  1.00 21.44           N  
ATOM    719  CA  SER A  88      -9.276  33.045  14.723  1.00 20.88           C  
ATOM    720  C   SER A  88     -10.485  32.769  13.784  1.00 20.45           C  
ATOM    721  O   SER A  88     -10.766  31.616  13.464  1.00 20.77           O  
ATOM    722  CB  SER A  88      -7.985  33.069  13.881  1.00 23.20           C  
ATOM    723  OG  SER A  88      -8.128  33.932  12.729  1.00 24.89           O  
ATOM    724  N   GLN A  89     -11.054  33.859  13.316  1.00 21.70           N  
ATOM    725  CA  GLN A  89     -12.138  33.695  12.317  1.00 21.61           C  
ATOM    726  C   GLN A  89     -11.598  33.011  11.024  1.00 24.11           C  
ATOM    727  O   GLN A  89     -12.340  32.290  10.343  1.00 22.09           O  
ATOM    728  CB  GLN A  89     -12.799  35.046  11.959  1.00 24.37           C  
ATOM    729  CG  GLN A  89     -13.669  35.569  13.154  1.00 24.97           C  
ATOM    730  CD  GLN A  89     -14.859  34.596  13.368  1.00 25.58           C  
ATOM    731  NE2 GLN A  89     -15.278  34.433  14.661  1.00 31.98           N  
ATOM    732  OE1 GLN A  89     -15.387  33.958  12.449  1.00 28.44           O  
ATOM    733  N   TYR A  90     -10.343  33.206  10.687  1.00 21.43           N  
ATOM    734  CA  TYR A  90      -9.777  32.470   9.516  1.00 20.76           C  
ATOM    735  C   TYR A  90      -9.854  30.977   9.786  1.00 21.74           C  
ATOM    736  O   TYR A  90     -10.277  30.218   8.923  1.00 20.22           O  
ATOM    737  CB  TYR A  90      -8.299  32.844   9.291  1.00 22.32           C  
ATOM    738  CG  TYR A  90      -8.072  34.198   8.705  1.00 21.89           C  
ATOM    739  CD1 TYR A  90      -8.302  34.425   7.348  1.00 25.19           C  
ATOM    740  CD2 TYR A  90      -7.571  35.241   9.500  1.00 22.97           C  
ATOM    741  CE1 TYR A  90      -8.101  35.707   6.778  1.00 28.15           C  
ATOM    742  CE2 TYR A  90      -7.361  36.482   8.955  1.00 25.92           C  
ATOM    743  CZ  TYR A  90      -7.649  36.711   7.607  1.00 27.79           C  
ATOM    744  OH  TYR A  90      -7.369  37.998   7.153  1.00 31.85           O  
ATOM    745  N   THR A  91      -9.461  30.563  11.004  1.00 19.42           N  
ATOM    746  CA  THR A  91      -9.567  29.164  11.372  1.00 18.72           C  
ATOM    747  C   THR A  91     -10.952  28.612  11.396  1.00 17.49           C  
ATOM    748  O   THR A  91     -11.167  27.496  10.967  1.00 19.69           O  
ATOM    749  CB  THR A  91      -8.812  28.920  12.695  1.00 19.27           C  
ATOM    750  CG2 THR A  91      -8.843  27.492  13.160  1.00 20.21           C  
ATOM    751  OG1 THR A  91      -7.466  29.349  12.466  1.00 20.08           O  
ATOM    752  N   LYS A  92     -11.867  29.458  11.850  1.00 19.47           N  
ATOM    753  CA  LYS A  92     -13.286  29.059  11.843  1.00 22.73           C  
ATOM    754  C   LYS A  92     -13.795  28.810  10.366  1.00 21.75           C  
ATOM    755  O   LYS A  92     -14.456  27.776  10.113  1.00 22.21           O  
ATOM    756  CB  LYS A  92     -14.135  30.021  12.619  1.00 26.33           C  
ATOM    757  CG  LYS A  92     -13.819  29.816  14.140  1.00 29.25           C  
ATOM    758  CD  LYS A  92     -14.548  30.684  15.119  1.00 36.52           C  
ATOM    759  CE  LYS A  92     -13.875  30.531  16.491  1.00 33.98           C  
ATOM    760  NZ  LYS A  92     -14.245  29.214  17.091  1.00 30.73           N1+
ATOM    761  N   THR A  93     -13.308  29.579   9.405  1.00 20.57           N  
ATOM    762  CA  THR A  93     -13.658  29.307   8.023  1.00 18.81           C  
ATOM    763  C   THR A  93     -12.945  28.058   7.495  1.00 19.17           C  
ATOM    764  O   THR A  93     -13.550  27.242   6.767  1.00 20.79           O  
ATOM    765  CB  THR A  93     -13.346  30.539   7.192  1.00 20.52           C  
ATOM    766  CG2 THR A  93     -13.540  30.305   5.693  1.00 19.10           C  
ATOM    767  OG1 THR A  93     -14.147  31.634   7.609  1.00 24.41           O  
ATOM    768  N   ALA A  94     -11.680  27.872   7.881  1.00 19.26           N  
ATOM    769  CA  ALA A  94     -10.970  26.683   7.410  1.00 18.64           C  
ATOM    770  C   ALA A  94     -11.675  25.450   8.003  1.00 19.81           C  
ATOM    771  O   ALA A  94     -11.760  24.441   7.305  1.00 19.10           O  
ATOM    772  CB  ALA A  94      -9.536  26.816   7.798  1.00 17.96           C  
ATOM    773  N   GLN A  95     -12.217  25.561   9.214  0.50 19.34           N  
ATOM    775  CA  GLN A  95     -12.944  24.469   9.857  0.38 19.71           C  
ATOM    777  C   GLN A  95     -14.159  24.090   9.008  0.50 18.30           C  
ATOM    779  O   GLN A  95     -14.532  22.936   8.915  0.50 20.64           O  
ATOM    781  CB  GLN A  95     -13.484  24.916  11.233  0.38 17.97           C  
ATOM    783  CG  GLN A  95     -12.579  24.788  12.452  0.38 18.60           C  
ATOM    785  CD  GLN A  95     -13.047  25.624  13.665  0.38 18.62           C  
ATOM    787  NE2 GLN A  95     -12.494  26.796  13.812  0.38 24.08           N  
ATOM    789  OE1 GLN A  95     -13.870  25.210  14.439  0.38 17.84           O  
ATOM    791  N   GLU A  96     -14.848  25.106   8.517  1.00 19.67           N  
ATOM    792  CA  GLU A  96     -16.087  24.871   7.715  1.00 20.41           C  
ATOM    793  C   GLU A  96     -15.685  24.200   6.413  1.00 19.49           C  
ATOM    794  O   GLU A  96     -16.422  23.356   5.863  1.00 23.37           O  
ATOM    795  CB  GLU A  96     -16.682  26.204   7.362  1.00 24.43           C  
ATOM    796  CG  GLU A  96     -17.540  26.942   8.400  1.00 33.30           C  
ATOM    797  CD  GLU A  96     -18.151  28.188   7.719  1.00 43.15           C  
ATOM    798  OE1 GLU A  96     -17.572  29.305   7.833  1.00 49.48           O  
ATOM    799  OE2 GLU A  96     -19.156  28.035   6.966  1.00 46.83           O1-
ATOM    800  N   ILE A  97     -14.557  24.603   5.778  1.00 19.79           N  
ATOM    801  CA  ILE A  97     -14.095  23.941   4.548  1.00 19.12           C  
ATOM    802  C   ILE A  97     -13.808  22.467   4.764  1.00 17.84           C  
ATOM    803  O   ILE A  97     -14.191  21.613   3.973  1.00 20.40           O  
ATOM    804  CB  ILE A  97     -12.862  24.711   4.074  1.00 18.76           C  
ATOM    805  CG1 ILE A  97     -13.255  26.037   3.428  1.00 19.38           C  
ATOM    806  CG2 ILE A  97     -12.091  23.908   3.072  1.00 20.30           C  
ATOM    807  CD1 ILE A  97     -12.025  26.956   3.229  1.00 20.82           C  
ATOM    808  N   VAL A  98     -13.139  22.156   5.891  1.00 21.25           N  
ATOM    809  CA  VAL A  98     -12.808  20.730   6.176  1.00 19.38           C  
ATOM    810  C   VAL A  98     -14.140  20.004   6.452  1.00 19.15           C  
ATOM    811  O   VAL A  98     -14.265  18.873   6.054  1.00 18.98           O  
ATOM    812  CB  VAL A  98     -11.915  20.661   7.397  1.00 20.49           C  
ATOM    813  CG1 VAL A  98     -11.726  19.243   7.998  1.00 21.94           C  
ATOM    814  CG2 VAL A  98     -10.505  21.202   7.026  1.00 21.82           C  
ATOM    815  N   ASN A  99     -15.047  20.582   7.268  1.00 21.36           N  
ATOM    816  CA  ASN A  99     -16.221  19.840   7.658  1.00 22.99           C  
ATOM    817  C   ASN A  99     -17.093  19.580   6.431  1.00 21.30           C  
ATOM    818  O   ASN A  99     -17.599  18.476   6.317  1.00 22.56           O  
ATOM    819  CB  ASN A  99     -16.997  20.746   8.630  1.00 26.68           C  
ATOM    820  CG  ASN A  99     -16.443  20.707  10.022  1.00 38.68           C  
ATOM    821  ND2 ASN A  99     -16.998  21.541  10.916  1.00 45.78           N  
ATOM    822  OD1 ASN A  99     -15.494  19.969  10.300  1.00 43.48           O  
ATOM    823  N   VAL A 100     -17.205  20.515   5.494  1.00 20.20           N  
ATOM    824  CA  VAL A 100     -18.098  20.258   4.329  1.00 19.75           C  
ATOM    825  C   VAL A 100     -17.412  19.192   3.416  1.00 20.54           C  
ATOM    826  O   VAL A 100     -18.062  18.349   2.753  1.00 22.41           O  
ATOM    827  CB  VAL A 100     -18.478  21.465   3.534  1.00 21.00           C  
ATOM    828  CG1 VAL A 100     -17.344  21.942   2.645  1.00 21.77           C  
ATOM    829  CG2 VAL A 100     -19.722  21.119   2.689  1.00 26.66           C  
ATOM    830  N   CYS A 101     -16.063  19.096   3.447  1.00 19.46           N  
ATOM    831  CA  CYS A 101     -15.447  18.074   2.683  1.00 18.54           C  
ATOM    832  C   CYS A 101     -15.729  16.717   3.298  1.00 17.33           C  
ATOM    833  O   CYS A 101     -16.086  15.765   2.554  1.00 18.02           O  
ATOM    834  CB  CYS A 101     -13.893  18.363   2.747  1.00 18.79           C  
ATOM    835  SG  CYS A 101     -12.859  17.165   1.883  1.00 19.94           S  
ATOM    836  N   TYR A 102     -15.457  16.534   4.610  1.00 17.78           N  
ATOM    837  CA  TYR A 102     -15.798  15.231   5.245  1.00 19.40           C  
ATOM    838  C   TYR A 102     -17.283  14.857   5.038  1.00 18.82           C  
ATOM    839  O   TYR A 102     -17.577  13.701   4.783  1.00 22.12           O  
ATOM    840  CB  TYR A 102     -15.483  15.266   6.783  1.00 19.84           C  
ATOM    841  CG  TYR A 102     -14.002  14.939   7.040  1.00 20.03           C  
ATOM    842  CD1 TYR A 102     -13.599  13.646   7.280  1.00 19.58           C  
ATOM    843  CD2 TYR A 102     -13.053  15.958   7.146  1.00 20.61           C  
ATOM    844  CE1 TYR A 102     -12.268  13.296   7.509  1.00 21.11           C  
ATOM    845  CE2 TYR A 102     -11.719  15.632   7.411  1.00 21.61           C  
ATOM    846  CZ  TYR A 102     -11.332  14.325   7.559  1.00 22.74           C  
ATOM    847  OH  TYR A 102     -10.001  13.948   7.760  1.00 24.90           O  
ATOM    848  N   GLN A 103     -18.146  15.827   5.195  1.00 19.17           N  
ATOM    849  CA  GLN A 103     -19.611  15.544   5.075  1.00 21.82           C  
ATOM    850  C   GLN A 103     -19.864  14.996   3.706  1.00 22.37           C  
ATOM    851  O   GLN A 103     -20.665  14.047   3.551  1.00 23.37           O  
ATOM    852  CB  GLN A 103     -20.351  16.853   5.311  1.00 24.11           C  
ATOM    853  CG  GLN A 103     -20.398  17.266   6.785  1.00 30.51           C  
ATOM    854  CD  GLN A 103     -21.023  18.637   7.008  1.00 35.97           C  
ATOM    855  NE2 GLN A 103     -21.386  19.341   5.924  1.00 37.84           N  
ATOM    856  OE1 GLN A 103     -21.154  19.078   8.171  1.00 43.14           O  
ATOM    857  N   THR A 104     -19.252  15.611   2.686  1.00 21.01           N  
ATOM    858  CA  THR A 104     -19.542  15.181   1.292  1.00 19.89           C  
ATOM    859  C   THR A 104     -18.937  13.877   0.996  1.00 20.18           C  
ATOM    860  O   THR A 104     -19.576  12.961   0.388  1.00 22.92           O  
ATOM    861  CB  THR A 104     -19.153  16.233   0.314  1.00 19.52           C  
ATOM    862  CG2 THR A 104     -19.607  15.867  -1.066  1.00 19.98           C  
ATOM    863  OG1 THR A 104     -19.667  17.501   0.717  1.00 23.49           O  
ATOM    864  N   LEU A 105     -17.740  13.615   1.482  1.00 20.25           N  
ATOM    865  CA  LEU A 105     -17.122  12.306   1.271  1.00 21.59           C  
ATOM    866  C   LEU A 105     -17.960  11.209   1.925  1.00 23.69           C  
ATOM    867  O   LEU A 105     -18.108  10.111   1.404  1.00 25.78           O  
ATOM    868  CB  LEU A 105     -15.696  12.281   1.851  1.00 22.99           C  
ATOM    869  CG  LEU A 105     -14.675  13.206   1.151  1.00 20.05           C  
ATOM    870  CD1 LEU A 105     -13.364  13.103   1.935  1.00 20.70           C  
ATOM    871  CD2 LEU A 105     -14.384  12.676  -0.243  1.00 19.73           C  
ATOM    872  N   THR A 106     -18.504  11.476   3.111  1.00 23.75           N  
ATOM    873  CA  THR A 106     -19.356  10.508   3.774  1.00 25.26           C  
ATOM    874  C   THR A 106     -20.649  10.236   2.959  1.00 23.44           C  
ATOM    875  O   THR A 106     -21.115   9.081   2.847  1.00 26.06           O  
ATOM    876  CB  THR A 106     -19.713  11.034   5.195  1.00 25.77           C  
ATOM    877  CG2 THR A 106     -20.931  10.230   5.788  1.00 29.76           C  
ATOM    878  OG1 THR A 106     -18.567  10.902   6.008  1.00 34.35           O  
ATOM    879  N   GLU A 107     -21.243  11.238   2.339  1.00 22.12           N  
ATOM    880  CA  GLU A 107     -22.351  10.972   1.458  1.00 22.39           C  
ATOM    881  C   GLU A 107     -21.968  10.016   0.362  1.00 23.75           C  
ATOM    882  O   GLU A 107     -22.763   9.095   0.064  1.00 26.67           O  
ATOM    883  CB  GLU A 107     -22.925  12.250   0.864  1.00 23.92           C  
ATOM    884  CG  GLU A 107     -23.425  13.153   2.037  1.00 30.07           C  
ATOM    885  CD  GLU A 107     -23.822  14.559   1.671  1.00 34.96           C  
ATOM    886  OE1 GLU A 107     -24.410  15.219   2.582  1.00 48.17           O  
ATOM    887  OE2 GLU A 107     -23.571  15.065   0.567  1.00 38.81           O1-
ATOM    888  N   TYR A 108     -20.783  10.209  -0.241  1.00 21.07           N  
ATOM    889  CA  TYR A 108     -20.431   9.394  -1.423  1.00 20.50           C  
ATOM    890  C   TYR A 108     -19.584   8.230  -1.025  1.00 19.41           C  
ATOM    891  O   TYR A 108     -18.992   7.610  -1.878  1.00 19.79           O  
ATOM    892  CB  TYR A 108     -19.631  10.255  -2.424  1.00 20.39           C  
ATOM    893  CG  TYR A 108     -20.214  11.546  -2.810  1.00 21.38           C  
ATOM    894  CD1 TYR A 108     -21.579  11.843  -2.698  1.00 21.51           C  
ATOM    895  CD2 TYR A 108     -19.438  12.447  -3.459  1.00 22.37           C  
ATOM    896  CE1 TYR A 108     -22.059  13.105  -3.131  1.00 22.38           C  
ATOM    897  CE2 TYR A 108     -19.908  13.677  -3.853  1.00 21.77           C  
ATOM    898  CZ  TYR A 108     -21.228  14.011  -3.683  1.00 20.92           C  
ATOM    899  OH  TYR A 108     -21.683  15.216  -4.095  1.00 25.25           O  
ATOM    900  N   ASP A 109     -19.645   7.836   0.255  1.00 23.82           N  
ATOM    901  CA  ASP A 109     -18.635   6.907   0.797  1.00 22.52           C  
ATOM    902  C   ASP A 109     -18.620   5.572   0.064  1.00 21.06           C  
ATOM    903  O   ASP A 109     -17.552   5.086  -0.346  1.00 21.80           O  
ATOM    904  CB  ASP A 109     -19.056   6.558   2.258  1.00 26.71           C  
ATOM    905  CG  ASP A 109     -18.133   5.565   2.872  1.00 28.16           C  
ATOM    906  OD1 ASP A 109     -16.883   5.606   2.728  1.00 31.06           O  
ATOM    907  OD2 ASP A 109     -18.665   4.672   3.536  1.00 38.12           O1-
ATOM    908  N   GLU A 110     -19.755   4.896  -0.148  1.00 20.93           N  
ATOM    909  CA  GLU A 110     -19.665   3.574  -0.761  1.00 20.94           C  
ATOM    910  C   GLU A 110     -19.178   3.652  -2.201  1.00 21.36           C  
ATOM    911  O   GLU A 110     -18.417   2.749  -2.657  1.00 22.78           O  
ATOM    912  CB  GLU A 110     -21.057   2.910  -0.767  1.00 22.55           C  
ATOM    913  CG  GLU A 110     -21.456   2.567   0.647  1.00 27.00           C  
ATOM    914  CD  GLU A 110     -20.703   1.410   1.299  1.00 33.24           C  
ATOM    915  OE1 GLU A 110     -19.720   0.835   0.767  1.00 33.41           O  
ATOM    916  OE2 GLU A 110     -21.172   0.983   2.374  1.00 41.25           O1-
ATOM    917  N   HIS A 111     -19.559   4.674  -2.959  1.00 20.17           N  
ATOM    918  CA  HIS A 111     -19.070   4.803  -4.341  1.00 18.65           C  
ATOM    919  C   HIS A 111     -17.573   5.090  -4.410  1.00 19.55           C  
ATOM    920  O   HIS A 111     -16.861   4.500  -5.248  1.00 19.46           O  
ATOM    921  CB  HIS A 111     -19.836   5.960  -5.068  1.00 19.51           C  
ATOM    922  CG  HIS A 111     -19.562   6.039  -6.529  1.00 19.40           C  
ATOM    923  CD2 HIS A 111     -20.122   5.311  -7.523  1.00 21.98           C  
ATOM    924  ND1 HIS A 111     -18.665   6.894  -7.146  1.00 23.43           N  
ATOM    925  CE1 HIS A 111     -18.677   6.681  -8.457  1.00 18.51           C  
ATOM    926  NE2 HIS A 111     -19.513   5.698  -8.710  1.00 26.38           N  
ATOM    927  N   LEU A 112     -17.114   5.924  -3.472  1.00 19.08           N  
ATOM    928  CA  LEU A 112     -15.674   6.217  -3.406  1.00 19.87           C  
ATOM    929  C   LEU A 112     -14.912   4.985  -2.953  1.00 20.26           C  
ATOM    930  O   LEU A 112     -13.847   4.735  -3.552  1.00 20.91           O  
ATOM    931  CB  LEU A 112     -15.393   7.416  -2.477  1.00 17.83           C  
ATOM    932  CG  LEU A 112     -16.000   8.693  -3.051  1.00 18.36           C  
ATOM    933  CD1 LEU A 112     -15.715   9.846  -2.062  1.00 21.25           C  
ATOM    934  CD2 LEU A 112     -15.386   9.087  -4.387  1.00 23.22           C  
ATOM    935  N   THR A 113     -15.469   4.179  -2.068  1.00 20.58           N  
ATOM    936  CA  THR A 113     -14.796   2.922  -1.684  1.00 22.91           C  
ATOM    937  C   THR A 113     -14.609   2.011  -2.881  1.00 23.08           C  
ATOM    938  O   THR A 113     -13.504   1.460  -3.121  1.00 25.69           O  
ATOM    939  CB  THR A 113     -15.604   2.245  -0.561  1.00 23.86           C  
ATOM    940  CG2 THR A 113     -14.969   0.823  -0.233  1.00 26.58           C  
ATOM    941  OG1 THR A 113     -15.596   3.122   0.575  1.00 25.86           O  
ATOM    942  N   GLN A 114     -15.622   1.921  -3.716  1.00 22.66           N  
ATOM    943  CA  GLN A 114     -15.605   1.103  -4.859  1.00 20.25           C  
ATOM    944  C   GLN A 114     -14.614   1.600  -5.897  1.00 21.47           C  
ATOM    945  O   GLN A 114     -13.888   0.794  -6.435  1.00 24.47           O  
ATOM    946  CB  GLN A 114     -17.071   1.009  -5.458  1.00 22.82           C  
ATOM    947  CG  GLN A 114     -17.164   0.219  -6.750  1.00 27.16           C  
ATOM    948  CD  GLN A 114     -16.976  -1.274  -6.486  1.00 31.37           C  
ATOM    949  NE2 GLN A 114     -16.129  -1.866  -7.280  1.00 31.95           N  
ATOM    950  OE1 GLN A 114     -17.535  -1.864  -5.558  1.00 32.81           O  
ATOM    951  N   LEU A 115     -14.563   2.910  -6.123  1.00 21.45           N  
ATOM    952  CA  LEU A 115     -13.568   3.466  -7.075  1.00 20.76           C  
ATOM    953  C   LEU A 115     -12.175   3.264  -6.566  1.00 22.97           C  
ATOM    954  O   LEU A 115     -11.333   2.915  -7.366  1.00 21.58           O  
ATOM    955  CB  LEU A 115     -13.801   4.991  -7.288  1.00 23.41           C  
ATOM    956  CG  LEU A 115     -14.954   5.370  -8.161  1.00 22.43           C  
ATOM    957  CD1 LEU A 115     -15.144   6.839  -8.155  1.00 23.67           C  
ATOM    958  CD2 LEU A 115     -14.565   4.984  -9.605  1.00 28.62           C  
ATOM    959  N   GLU A 116     -12.008   3.407  -5.245  1.00 21.48           N  
ATOM    960  CA  GLU A 116     -10.632   3.239  -4.681  1.00 21.96           C  
ATOM    961  C   GLU A 116     -10.182   1.787  -4.912  1.00 25.29           C  
ATOM    962  O   GLU A 116      -9.044   1.558  -5.339  1.00 24.56           O  
ATOM    963  CB  GLU A 116     -10.619   3.557  -3.211  1.00 22.93           C  
ATOM    964  CG  GLU A 116     -10.652   5.058  -3.016  1.00 26.01           C  
ATOM    965  CD  GLU A 116     -11.001   5.478  -1.585  1.00 26.87           C  
ATOM    966  OE1 GLU A 116     -11.439   4.619  -0.753  1.00 30.64           O  
ATOM    967  OE2 GLU A 116     -10.913   6.720  -1.283  1.00 27.92           O1-
ATOM    968  N   LYS A 117     -11.051   0.816  -4.708  1.00 24.34           N  
ATOM    969  CA  LYS A 117     -10.683  -0.566  -4.928  1.00 24.27           C  
ATOM    970  C   LYS A 117     -10.366  -0.835  -6.399  1.00 27.79           C  
ATOM    971  O   LYS A 117      -9.376  -1.542  -6.720  1.00 28.92           O  
ATOM    972  CB  LYS A 117     -11.868  -1.445  -4.511  1.00 26.63           C  
ATOM    973  CG  LYS A 117     -11.752  -2.934  -4.780  1.00 33.16           C  
ATOM    974  CD  LYS A 117     -13.159  -3.501  -4.408  1.00 35.02           C  
ATOM    975  CE  LYS A 117     -13.091  -4.978  -4.184  1.00 41.82           C  
ATOM    976  NZ  LYS A 117     -13.922  -5.214  -2.964  1.00 45.54           N1+
ATOM    977  N   ASP A 118     -11.153  -0.263  -7.308  1.00 24.00           N  
ATOM    978  CA  ASP A 118     -10.977  -0.527  -8.716  1.00 25.84           C  
ATOM    979  C   ASP A 118      -9.697   0.183  -9.223  1.00 26.34           C  
ATOM    980  O   ASP A 118      -8.995  -0.389 -10.074  1.00 29.15           O  
ATOM    981  CB  ASP A 118     -12.208  -0.067  -9.479  1.00 26.65           C  
ATOM    982  CG  ASP A 118     -13.412  -0.975  -9.225  1.00 30.73           C  
ATOM    983  OD1 ASP A 118     -13.211  -2.145  -8.823  1.00 37.08           O  
ATOM    984  OD2 ASP A 118     -14.555  -0.541  -9.375  1.00 32.15           O1-
ATOM    985  N   ILE A 119      -9.362   1.336  -8.649  1.00 24.74           N  
ATOM    986  CA  ILE A 119      -8.038   1.984  -8.990  1.00 25.78           C  
ATOM    987  C   ILE A 119      -6.948   1.020  -8.637  1.00 27.15           C  
ATOM    988  O   ILE A 119      -6.036   0.837  -9.467  1.00 28.79           O  
ATOM    989  CB  ILE A 119      -7.892   3.305  -8.238  1.00 25.25           C  
ATOM    990  CG1 ILE A 119      -8.892   4.281  -8.858  1.00 24.38           C  
ATOM    991  CG2 ILE A 119      -6.420   3.781  -8.263  1.00 28.90           C  
ATOM    992  CD1 ILE A 119      -8.956   5.517  -7.963  1.00 24.92           C  
ATOM    993  N   CYS A 120      -6.991   0.426  -7.444  1.00 27.77           N  
ATOM    994  CA  CYS A 120      -5.921  -0.516  -7.053  1.00 31.09           C  
ATOM    995  C   CYS A 120      -5.923  -1.739  -7.921  1.00 33.70           C  
ATOM    996  O   CYS A 120      -4.885  -2.193  -8.339  1.00 33.83           O  
ATOM    997  CB  CYS A 120      -6.093  -1.039  -5.665  1.00 33.45           C  
ATOM    998  SG  CYS A 120      -5.953   0.153  -4.424  1.00 45.10           S  
ATOM    999  N   THR A 121      -7.070  -2.358  -8.168  1.00 33.08           N  
ATOM   1000  CA  THR A 121      -7.128  -3.504  -9.107  1.00 34.40           C  
ATOM   1001  C   THR A 121      -6.614  -3.250 -10.567  1.00 41.52           C  
ATOM   1002  O   THR A 121      -5.973  -4.132 -11.177  1.00 39.53           O  
ATOM   1003  CB  THR A 121      -8.567  -4.031  -9.117  1.00 38.99           C  
ATOM   1004  CG2 THR A 121      -8.631  -5.353  -9.855  1.00 34.51           C  
ATOM   1005  OG1 THR A 121      -8.878  -4.284  -7.752  1.00 37.07           O  
ATOM   1006  N   ALA A 122      -6.860  -2.062 -11.127  1.00 37.94           N  
ATOM   1007  CA  ALA A 122      -6.395  -1.765 -12.504  1.00 42.28           C  
ATOM   1008  C   ALA A 122      -4.878  -1.733 -12.524  1.00 44.22           C  
ATOM   1009  O   ALA A 122      -4.221  -2.192 -13.515  1.00 45.41           O  
ATOM   1010  CB  ALA A 122      -6.936  -0.412 -12.958  1.00 38.55           C  
ATOM   1011  N   LYS A 123      -4.318  -1.194 -11.440  1.00 40.35           N  
ATOM   1012  CA  LYS A 123      -2.877  -0.922 -11.320  1.00 41.63           C  
ATOM   1013  C   LYS A 123      -2.207  -2.276 -11.241  1.00 44.76           C  
ATOM   1014  O   LYS A 123      -1.178  -2.550 -11.931  1.00 41.61           O  
ATOM   1015  CB  LYS A 123      -2.566  -0.128 -10.047  1.00 42.42           C  
ATOM   1016  CG  LYS A 123      -2.566   1.395 -10.225  1.00 48.83           C  
ATOM   1017  CD  LYS A 123      -2.535   2.185  -8.911  1.00 54.79           C  
ATOM   1018  CE  LYS A 123      -1.097   2.411  -8.445  1.00 52.20           C  
ATOM   1019  NZ  LYS A 123      -1.032   2.686  -6.994  1.00 56.06           N1+
ATOM   1020  N   GLU A 124      -2.814  -3.145 -10.422  1.00 39.62           N  
ATOM   1021  CA  GLU A 124      -2.308  -4.531 -10.220  1.00 40.08           C  
ATOM   1022  C   GLU A 124      -2.292  -5.383 -11.474  1.00 42.23           C  
ATOM   1023  O   GLU A 124      -1.287  -6.042 -11.748  1.00 41.89           O  
ATOM   1024  CB  GLU A 124      -3.082  -5.247  -9.090  1.00 48.93           C  
ATOM   1025  CG  GLU A 124      -2.757  -4.730  -7.689  1.00 46.07           C  
ATOM   1026  CD  GLU A 124      -1.286  -4.723  -7.418  1.00 55.75           C  
ATOM   1027  OE1 GLU A 124      -0.753  -3.737  -6.845  1.00 61.31           O  
ATOM   1028  OE2 GLU A 124      -0.665  -5.728  -7.779  1.00 52.54           O1-
ATOM   1029  N   ALA A 125      -3.399  -5.421 -12.211  1.00 42.19           N  
ATOM   1030  CA  ALA A 125      -3.485  -6.115 -13.493  1.00 44.85           C  
ATOM   1031  C   ALA A 125      -2.393  -5.631 -14.477  1.00 50.63           C  
ATOM   1032  O   ALA A 125      -1.858  -6.445 -15.264  1.00 52.28           O  
ATOM   1033  CB  ALA A 125      -4.877  -5.949 -14.100  1.00 45.18           C  
ATOM   1034  N   ALA A 126      -2.075  -4.328 -14.399  1.00 47.44           N  
ATOM   1035  CA  ALA A 126      -1.013  -3.694 -15.207  1.00 51.64           C  
ATOM   1036  C   ALA A 126       0.405  -4.049 -14.728  1.00 51.95           C  
ATOM   1037  O   ALA A 126       1.303  -4.252 -15.563  1.00 50.83           O  
ATOM   1038  CB  ALA A 126      -1.197  -2.180 -15.262  1.00 46.29           C  
ATOM   1039  N   LEU A 127       0.606  -4.118 -13.406  1.00 51.53           N  
ATOM   1040  CA  LEU A 127       1.880  -4.538 -12.802  1.00 52.98           C  
ATOM   1041  C   LEU A 127       2.235  -6.017 -13.037  1.00 56.92           C  
ATOM   1042  O   LEU A 127       3.407  -6.374 -13.265  1.00 54.53           O  
ATOM   1043  CB  LEU A 127       1.866  -4.257 -11.306  1.00 54.51           C  
ATOM   1044  CG  LEU A 127       3.092  -3.487 -10.837  1.00 58.79           C  
ATOM   1045  CD1 LEU A 127       3.018  -2.067 -11.388  1.00 58.67           C  
ATOM   1046  CD2 LEU A 127       3.207  -3.495  -9.321  1.00 60.26           C  
ATOM   1047  N   GLU A 128       1.209  -6.862 -12.973  1.00 54.43           N  
ATOM   1048  CA  GLU A 128       1.271  -8.260 -13.355  1.00 55.49           C  
ATOM   1049  C   GLU A 128       1.534  -8.418 -14.839  1.00 61.29           C  
ATOM   1050  O   GLU A 128       2.312  -9.288 -15.251  1.00 63.28           O  
ATOM   1051  CB  GLU A 128      -0.079  -8.914 -13.053  1.00 56.35           C  
ATOM   1052  CG  GLU A 128       0.045 -10.356 -12.645  1.00 60.09           C  
ATOM   1053  CD  GLU A 128       0.971 -10.548 -11.461  1.00 58.73           C  
ATOM   1054  OE1 GLU A 128       1.685 -11.557 -11.465  1.00 56.54           O  
ATOM   1055  OE2 GLU A 128       0.988  -9.692 -10.539  1.00 61.47           O1-
ATOM   1056  N   GLU A 129       0.836  -7.610 -15.634  1.00 62.52           N  
ATOM   1057  CA  GLU A 129       1.072  -7.489 -17.068  1.00 69.62           C  
ATOM   1058  C   GLU A 129       2.524  -7.106 -17.343  1.00 68.05           C  
ATOM   1059  O   GLU A 129       3.189  -7.743 -18.159  1.00 74.29           O  
ATOM   1060  CB  GLU A 129       0.149  -6.414 -17.645  1.00 69.60           C  
ATOM   1061  CG  GLU A 129       0.316  -6.122 -19.125  1.00 76.50           C  
ATOM   1062  CD  GLU A 129      -0.568  -6.992 -20.004  1.00 77.64           C  
ATOM   1063  OE1 GLU A 129      -0.464  -8.237 -19.926  1.00 76.72           O  
ATOM   1064  OE2 GLU A 129      -1.365  -6.421 -20.782  1.00 72.46           O1-
ATOM   1065  N   ALA A 130       2.996  -6.071 -16.645  1.00 66.95           N  
ATOM   1066  CA  ALA A 130       4.319  -5.484 -16.868  1.00 70.39           C  
ATOM   1067  C   ALA A 130       5.437  -6.375 -16.327  1.00 72.51           C  
ATOM   1068  O   ALA A 130       6.420  -6.643 -17.024  1.00 70.23           O  
ATOM   1069  CB  ALA A 130       4.394  -4.100 -16.237  1.00 68.48           C  
ATOM   1070  N   GLU A 131       5.274  -6.809 -15.078  1.00 73.91           N  
ATOM   1071  CA  GLU A 131       6.170  -7.754 -14.405  1.00 74.04           C  
ATOM   1072  C   GLU A 131       6.590  -8.956 -15.280  1.00 80.70           C  
ATOM   1073  O   GLU A 131       7.752  -9.373 -15.235  1.00 85.06           O  
ATOM   1074  CB  GLU A 131       5.519  -8.180 -13.072  1.00 72.50           C  
ATOM   1075  CG  GLU A 131       6.302  -9.112 -12.158  1.00 71.12           C  
ATOM   1076  CD  GLU A 131       5.575  -9.418 -10.858  1.00 72.39           C  
ATOM   1077  OE1 GLU A 131       4.438  -8.925 -10.696  1.00 68.03           O  
ATOM   1078  OE2 GLU A 131       6.131 -10.143  -9.996  1.00 69.78           O1-
ATOM   1079  N   LEU A 132       5.680  -9.484 -16.087  1.00 80.66           N  
ATOM   1080  CA  LEU A 132       6.031 -10.602 -16.951  1.00 77.13           C  
ATOM   1081  C   LEU A 132       6.217 -10.177 -18.402  1.00 76.17           C  
ATOM   1082  O   LEU A 132       7.241  -9.591 -18.759  1.00 75.41           O  
ATOM   1083  CB  LEU A 132       5.018 -11.745 -16.819  1.00 75.89           C  
ATOM   1084  CG  LEU A 132       3.586 -11.665 -17.352  1.00 70.57           C  
ATOM   1085  CD1 LEU A 132       3.486 -12.321 -18.716  1.00 69.33           C  
ATOM   1086  CD2 LEU A 132       2.648 -12.358 -16.378  1.00 67.12           C  
TER
ATOM   1087  N   ASP B   1     -32.805  45.394 -22.099  1.00 60.92           N  
ATOM   1088  CA  ASP B   1     -32.819  46.827 -21.681  1.00 62.33           C  
ATOM   1089  C   ASP B   1     -32.464  47.711 -22.869  1.00 53.97           C  
ATOM   1090  O   ASP B   1     -32.609  47.279 -24.024  1.00 58.41           O  
ATOM   1091  CB  ASP B   1     -31.900  47.065 -20.460  1.00 67.99           C  
ATOM   1092  CG  ASP B   1     -32.618  46.831 -19.120  1.00 79.03           C  
ATOM   1093  OD1 ASP B   1     -33.654  46.111 -19.089  1.00 79.77           O  
ATOM   1094  OD2 ASP B   1     -32.149  47.377 -18.092  1.00 75.07           O1-
ATOM   1095  N   ASP B   2     -32.022  48.950 -22.630  1.00 47.14           N  
ATOM   1096  CA  ASP B   2     -31.864  49.800 -23.783  1.00 42.36           C  
ATOM   1097  C   ASP B   2     -30.562  49.491 -24.458  1.00 33.04           C  
ATOM   1098  O   ASP B   2     -29.566  49.245 -23.795  1.00 31.18           O  
ATOM   1099  CB  ASP B   2     -32.046  51.271 -23.507  1.00 52.66           C  
ATOM   1100  CG  ASP B   2     -33.023  51.913 -24.511  1.00 59.24           C  
ATOM   1101  OD1 ASP B   2     -34.260  51.876 -24.291  1.00 68.34           O  
ATOM   1102  OD2 ASP B   2     -32.557  52.439 -25.542  1.00 62.29           O1-
ATOM   1103  N   ASP B   3     -30.570  49.563 -25.782  1.00 28.50           N  
ATOM   1104  CA  ASP B   3     -29.468  49.006 -26.555  1.00 26.74           C  
ATOM   1105  C   ASP B   3     -28.144  49.706 -26.270  1.00 27.43           C  
ATOM   1106  O   ASP B   3     -27.139  49.015 -26.056  1.00 24.31           O  
ATOM   1107  CB  ASP B   3     -29.739  49.076 -28.056  1.00 29.89           C  
ATOM   1108  CG  ASP B   3     -30.958  48.281 -28.467  1.00 31.44           C  
ATOM   1109  OD1 ASP B   3     -31.588  47.580 -27.609  1.00 32.45           O  
ATOM   1110  OD2 ASP B   3     -31.255  48.344 -29.654  1.00 33.05           O1-
ATOM   1111  N   ASP B   4     -28.111  51.032 -26.215  1.00 27.67           N  
ATOM   1112  CA  ASP B   4     -26.883  51.722 -25.997  1.00 28.52           C  
ATOM   1113  C   ASP B   4     -26.343  51.470 -24.608  1.00 26.90           C  
ATOM   1114  O   ASP B   4     -25.137  51.278 -24.458  1.00 26.44           O  
ATOM   1115  CB  ASP B   4     -27.074  53.211 -26.190  1.00 31.19           C  
ATOM   1116  CG  ASP B   4     -27.220  53.554 -27.647  1.00 37.03           C  
ATOM   1117  OD1 ASP B   4     -26.660  52.838 -28.505  1.00 33.12           O  
ATOM   1118  OD2 ASP B   4     -27.907  54.540 -27.953  1.00 38.83           O1-
ATOM   1119  N   GLN B   5     -27.190  51.467 -23.575  1.00 24.21           N  
ATOM   1120  CA  GLN B   5     -26.670  51.134 -22.199  1.00 24.77           C  
ATOM   1121  C   GLN B   5     -26.137  49.673 -22.146  1.00 23.97           C  
ATOM   1122  O   GLN B   5     -25.111  49.370 -21.472  1.00 23.04           O  
ATOM   1123  CB  GLN B   5     -27.851  51.220 -21.206  1.00 28.38           C  
ATOM   1124  CG  GLN B   5     -27.449  50.920 -19.759  1.00 26.66           C  
ATOM   1125  CD  GLN B   5     -26.443  51.973 -19.227  1.00 31.23           C  
ATOM   1126  NE2 GLN B   5     -25.155  51.573 -19.006  1.00 24.74           N  
ATOM   1127  OE1 GLN B   5     -26.837  53.151 -19.042  1.00 33.18           O  
ATOM   1128  N   VAL B   6     -26.809  48.737 -22.809  1.00 23.90           N  
ATOM   1129  CA  VAL B   6     -26.380  47.314 -22.816  1.00 23.26           C  
ATOM   1130  C   VAL B   6     -24.981  47.229 -23.430  1.00 21.67           C  
ATOM   1131  O   VAL B   6     -24.063  46.541 -22.931  1.00 20.08           O  
ATOM   1132  CB  VAL B   6     -27.437  46.426 -23.512  1.00 23.34           C  
ATOM   1133  CG1 VAL B   6     -26.940  45.065 -23.732  1.00 22.95           C  
ATOM   1134  CG2 VAL B   6     -28.740  46.416 -22.614  1.00 24.53           C  
ATOM   1135  N   ALA B   7     -24.828  47.937 -24.549  1.00 22.86           N  
ATOM   1136  CA  ALA B   7     -23.522  48.004 -25.249  1.00 20.30           C  
ATOM   1137  C   ALA B   7     -22.418  48.652 -24.410  1.00 20.89           C  
ATOM   1138  O   ALA B   7     -21.277  48.154 -24.383  1.00 21.16           O  
ATOM   1139  CB  ALA B   7     -23.675  48.696 -26.588  1.00 21.39           C  
ATOM   1140  N   PHE B   8     -22.721  49.746 -23.711  1.00 20.44           N  
ATOM   1141  CA  PHE B   8     -21.720  50.447 -22.882  1.00 21.62           C  
ATOM   1142  C   PHE B   8     -21.358  49.498 -21.733  1.00 19.61           C  
ATOM   1143  O   PHE B   8     -20.124  49.275 -21.504  1.00 19.83           O  
ATOM   1144  CB  PHE B   8     -22.436  51.754 -22.418  1.00 23.22           C  
ATOM   1145  CG  PHE B   8     -21.541  52.669 -21.611  1.00 22.73           C  
ATOM   1146  CD1 PHE B   8     -20.690  53.562 -22.267  1.00 24.75           C  
ATOM   1147  CD2 PHE B   8     -21.584  52.620 -20.250  1.00 21.61           C  
ATOM   1148  CE1 PHE B   8     -19.900  54.389 -21.467  1.00 27.37           C  
ATOM   1149  CE2 PHE B   8     -20.818  53.448 -19.460  1.00 24.70           C  
ATOM   1150  CZ  PHE B   8     -19.922  54.264 -20.060  1.00 26.17           C  
ATOM   1151  N   SER B   9     -22.338  48.884 -21.065  1.00 20.84           N  
ATOM   1152  CA  SER B   9     -22.025  47.996 -19.955  1.00 19.03           C  
ATOM   1153  C   SER B   9     -21.263  46.728 -20.408  1.00 19.56           C  
ATOM   1154  O   SER B   9     -20.393  46.225 -19.615  1.00 19.84           O  
ATOM   1155  CB  SER B   9     -23.305  47.544 -19.282  1.00 21.72           C  
ATOM   1156  OG  SER B   9     -23.900  48.732 -18.664  1.00 22.92           O  
ATOM   1157  N   PHE B  10     -21.480  46.257 -21.644  1.00 20.02           N  
ATOM   1158  CA  PHE B  10     -20.775  45.105 -22.156  1.00 19.54           C  
ATOM   1159  C   PHE B  10     -19.281  45.418 -22.224  1.00 19.21           C  
ATOM   1160  O   PHE B  10     -18.432  44.584 -21.810  1.00 19.66           O  
ATOM   1161  CB  PHE B  10     -21.325  44.730 -23.560  1.00 20.13           C  
ATOM   1162  CG  PHE B  10     -20.549  43.638 -24.228  1.00 18.34           C  
ATOM   1163  CD1 PHE B  10     -20.763  42.315 -24.009  1.00 20.29           C  
ATOM   1164  CD2 PHE B  10     -19.645  43.984 -25.214  1.00 20.55           C  
ATOM   1165  CE1 PHE B  10     -20.010  41.325 -24.667  1.00 20.94           C  
ATOM   1166  CE2 PHE B  10     -18.868  43.034 -25.866  1.00 22.70           C  
ATOM   1167  CZ  PHE B  10     -19.089  41.653 -25.611  1.00 22.90           C  
ATOM   1168  N   ILE B  11     -18.959  46.633 -22.686  1.00 19.56           N  
ATOM   1169  CA  ILE B  11     -17.514  47.043 -22.802  1.00 19.42           C  
ATOM   1170  C   ILE B  11     -16.899  47.190 -21.415  1.00 19.37           C  
ATOM   1171  O   ILE B  11     -15.774  46.676 -21.189  1.00 20.98           O  
ATOM   1172  CB  ILE B  11     -17.416  48.349 -23.586  1.00 20.98           C  
ATOM   1173  CG1 ILE B  11     -17.799  48.138 -25.042  1.00 20.08           C  
ATOM   1174  CG2 ILE B  11     -16.008  48.890 -23.547  1.00 21.81           C  
ATOM   1175  CD1 ILE B  11     -18.077  49.456 -25.747  1.00 22.32           C  
ATOM   1176  N   LEU B  12     -17.619  47.803 -20.489  1.00 19.58           N  
ATOM   1177  CA  LEU B  12     -17.049  47.989 -19.125  1.00 18.35           C  
ATOM   1178  C   LEU B  12     -16.781  46.593 -18.507  1.00 18.97           C  
ATOM   1179  O   LEU B  12     -15.719  46.370 -17.854  1.00 19.18           O  
ATOM   1180  CB  LEU B  12     -17.945  48.793 -18.196  1.00 19.71           C  
ATOM   1181  CG  LEU B  12     -18.321  50.149 -18.690  1.00 18.52           C  
ATOM   1182  CD1 LEU B  12     -19.155  50.833 -17.634  1.00 21.52           C  
ATOM   1183  CD2 LEU B  12     -17.106  51.062 -18.927  1.00 22.74           C  
ATOM   1184  N   ASP B  13     -17.691  45.621 -18.687  1.00 18.33           N  
ATOM   1185  CA  ASP B  13     -17.426  44.309 -18.092  1.00 18.78           C  
ATOM   1186  C   ASP B  13     -16.199  43.635 -18.683  1.00 19.78           C  
ATOM   1187  O   ASP B  13     -15.481  43.007 -17.932  1.00 21.10           O  
ATOM   1188  CB  ASP B  13     -18.693  43.368 -18.193  1.00 19.42           C  
ATOM   1189  CG  ASP B  13     -18.623  42.278 -17.213  1.00 20.13           C  
ATOM   1190  OD1 ASP B  13     -18.573  42.633 -15.990  1.00 21.18           O  
ATOM   1191  OD2 ASP B  13     -18.591  41.097 -17.568  1.00 21.84           O1-
ATOM   1192  N   ASN B  14     -15.979  43.863 -19.994  1.00 19.08           N  
ATOM   1193  CA  ASN B  14     -14.782  43.254 -20.614  1.00 19.95           C  
ATOM   1194  C   ASN B  14     -13.532  43.876 -19.996  1.00 22.03           C  
ATOM   1195  O   ASN B  14     -12.554  43.177 -19.748  1.00 20.89           O  
ATOM   1196  CB  ASN B  14     -14.682  43.605 -22.106  1.00 24.99           C  
ATOM   1197  CG  ASN B  14     -15.688  42.859 -22.956  1.00 27.48           C  
ATOM   1198  ND2 ASN B  14     -15.868  43.311 -24.181  1.00 28.80           N  
ATOM   1199  OD1 ASN B  14     -16.282  41.846 -22.523  1.00 25.32           O  
ATOM   1200  N   ILE B  15     -13.581  45.181 -19.724  1.00 19.65           N  
ATOM   1201  CA  ILE B  15     -12.383  45.832 -19.065  1.00 20.99           C  
ATOM   1202  C   ILE B  15     -12.153  45.251 -17.704  1.00 21.11           C  
ATOM   1203  O   ILE B  15     -11.013  44.879 -17.386  1.00 20.91           O  
ATOM   1204  CB  ILE B  15     -12.565  47.328 -19.010  1.00 19.53           C  
ATOM   1205  CG1 ILE B  15     -12.709  47.881 -20.437  1.00 23.35           C  
ATOM   1206  CG2 ILE B  15     -11.425  48.040 -18.276  1.00 22.63           C  
ATOM   1207  CD1 ILE B  15     -13.043  49.390 -20.467  1.00 24.56           C  
ATOM   1208  N   VAL B  16     -13.162  45.017 -16.909  1.00 19.43           N  
ATOM   1209  CA  VAL B  16     -12.975  44.409 -15.597  1.00 17.37           C  
ATOM   1210  C   VAL B  16     -12.523  42.997 -15.665  1.00 18.33           C  
ATOM   1211  O   VAL B  16     -11.513  42.644 -14.987  1.00 20.67           O  
ATOM   1212  CB  VAL B  16     -14.321  44.467 -14.822  1.00 18.26           C  
ATOM   1213  CG1 VAL B  16     -14.084  43.819 -13.485  1.00 21.16           C  
ATOM   1214  CG2 VAL B  16     -14.812  45.922 -14.622  1.00 18.83           C  
ATOM   1215  N   THR B  17     -13.122  42.150 -16.457  1.00 21.92           N  
ATOM   1216  CA  THR B  17     -12.700  40.725 -16.461  1.00 22.74           C  
ATOM   1217  C   THR B  17     -11.419  40.428 -17.253  1.00 23.68           C  
ATOM   1218  O   THR B  17     -10.642  39.551 -16.805  1.00 23.74           O  
ATOM   1219  CB  THR B  17     -13.808  39.754 -16.939  1.00 22.77           C  
ATOM   1220  CG2 THR B  17     -15.052  39.846 -16.051  1.00 21.41           C  
ATOM   1221  OG1 THR B  17     -14.116  39.980 -18.325  1.00 23.96           O  
ATOM   1222  N   GLN B  18     -11.266  41.076 -18.433  0.50 23.15           N  
ATOM   1224  CA  GLN B  18     -10.173  40.880 -19.443  0.50 23.99           C  
ATOM   1226  C   GLN B  18      -8.849  41.514 -18.928  0.50 25.13           C  
ATOM   1228  O   GLN B  18      -7.762  40.974 -19.193  0.50 27.82           O  
ATOM   1230  CB  GLN B  18     -10.536  41.453 -20.897  0.50 23.93           C  
ATOM   1232  CG  GLN B  18     -11.677  40.758 -21.750  0.50 24.00           C  
ATOM   1234  CD  GLN B  18     -12.085  41.337 -23.167  0.50 25.75           C  
ATOM   1236  NE2 GLN B  18     -11.360  42.343 -23.686  0.50 26.11           N  
ATOM   1238  OE1 GLN B  18     -13.069  40.814 -23.800  0.50 25.50           O  
ATOM   1240  N   LYS B  19      -8.915  42.645 -18.228  1.00 22.82           N  
ATOM   1241  CA  LYS B  19      -7.773  43.477 -17.892  1.00 24.41           C  
ATOM   1242  C   LYS B  19      -7.612  43.632 -16.407  1.00 23.61           C  
ATOM   1243  O   LYS B  19      -6.529  43.308 -15.836  1.00 26.56           O  
ATOM   1244  CB  LYS B  19      -7.874  44.852 -18.537  1.00 24.83           C  
ATOM   1245  CG  LYS B  19      -8.078  44.869 -20.025  1.00 29.38           C  
ATOM   1246  CD  LYS B  19      -6.968  44.188 -20.764  1.00 34.59           C  
ATOM   1247  CE  LYS B  19      -6.635  44.898 -22.073  1.00 43.65           C  
ATOM   1248  NZ  LYS B  19      -5.812  43.942 -22.853  1.00 48.86           N1+
ATOM   1249  N   MET B  20      -8.604  44.197 -15.703  1.00 22.31           N  
ATOM   1250  CA  MET B  20      -8.374  44.506 -14.317  1.00 21.19           C  
ATOM   1251  C   MET B  20      -8.170  43.209 -13.479  1.00 22.66           C  
ATOM   1252  O   MET B  20      -7.324  43.171 -12.600  1.00 25.07           O  
ATOM   1253  CB  MET B  20      -9.571  45.379 -13.787  1.00 21.70           C  
ATOM   1254  CG  MET B  20      -9.493  46.679 -14.560  1.00 21.21           C  
ATOM   1255  SD  MET B  20     -11.018  47.600 -14.354  1.00 26.67           S  
ATOM   1256  CE  MET B  20     -10.694  48.170 -12.766  1.00 21.09           C  
ATOM   1257  N   MET B  21      -9.049  42.232 -13.617  1.00 21.97           N  
ATOM   1258  CA  MET B  21      -8.972  40.993 -12.868  1.00 22.44           C  
ATOM   1259  C   MET B  21      -7.759  40.134 -13.262  1.00 23.51           C  
ATOM   1260  O   MET B  21      -7.423  39.233 -12.471  1.00 24.37           O  
ATOM   1261  CB  MET B  21     -10.212  40.159 -13.034  1.00 22.67           C  
ATOM   1262  CG  MET B  21     -11.360  40.845 -12.251  1.00 23.20           C  
ATOM   1263  SD  MET B  21     -12.944  39.964 -12.419  1.00 27.62           S  
ATOM   1264  CE  MET B  21     -12.721  38.385 -11.572  1.00 29.61           C  
ATOM   1265  N   ALA B  22      -7.123  40.436 -14.390  1.00 23.56           N  
ATOM   1266  CA  ALA B  22      -6.001  39.623 -14.838  1.00 26.60           C  
ATOM   1267  C   ALA B  22      -4.716  40.204 -14.299  1.00 26.67           C  
ATOM   1268  O   ALA B  22      -3.640  39.624 -14.593  1.00 30.93           O  
ATOM   1269  CB  ALA B  22      -5.970  39.598 -16.358  1.00 28.64           C  
ATOM   1270  N   VAL B  23      -4.749  41.348 -13.592  1.00 26.42           N  
ATOM   1271  CA  VAL B  23      -3.518  41.931 -12.993  1.00 27.84           C  
ATOM   1272  C   VAL B  23      -2.930  40.861 -12.037  1.00 28.43           C  
ATOM   1273  O   VAL B  23      -3.651  40.260 -11.269  1.00 26.99           O  
ATOM   1274  CB  VAL B  23      -3.809  43.263 -12.262  1.00 29.36           C  
ATOM   1275  CG1 VAL B  23      -2.634  43.672 -11.380  1.00 26.12           C  
ATOM   1276  CG2 VAL B  23      -4.182  44.395 -13.236  1.00 27.80           C  
ATOM   1277  N   PRO B  24      -1.596  40.592 -12.083  1.00 29.50           N  
ATOM   1278  CA  PRO B  24      -1.195  39.519 -11.164  1.00 28.62           C  
ATOM   1279  C   PRO B  24      -1.395  39.829  -9.684  1.00 27.64           C  
ATOM   1280  O   PRO B  24      -1.217  40.986  -9.258  1.00 27.48           O  
ATOM   1281  CB  PRO B  24       0.314  39.358 -11.440  1.00 33.22           C  
ATOM   1282  CG  PRO B  24       0.579  40.046 -12.732  1.00 27.86           C  
ATOM   1283  CD  PRO B  24      -0.495  41.119 -12.915  1.00 29.85           C  
ATOM   1284  N   ASP B  25      -1.792  38.787  -8.946  1.00 27.43           N  
ATOM   1285  CA  ASP B  25      -2.019  38.922  -7.503  1.00 28.57           C  
ATOM   1286  C   ASP B  25      -3.086  39.923  -7.158  1.00 25.47           C  
ATOM   1287  O   ASP B  25      -3.180  40.466  -6.031  1.00 28.31           O  
ATOM   1288  CB  ASP B  25      -0.744  39.303  -6.763  1.00 30.58           C  
ATOM   1289  CG  ASP B  25       0.355  38.319  -7.040  1.00 34.84           C  
ATOM   1290  OD1 ASP B  25       0.158  37.143  -6.681  1.00 39.58           O  
ATOM   1291  OD2 ASP B  25       1.368  38.690  -7.655  1.00 37.26           O1-
ATOM   1292  N   SER B  26      -4.003  40.042  -8.091  1.00 26.08           N  
ATOM   1293  CA  SER B  26      -5.055  41.060  -7.884  1.00 24.89           C  
ATOM   1294  C   SER B  26      -6.245  40.430  -7.111  1.00 21.82           C  
ATOM   1295  O   SER B  26      -7.146  41.151  -6.657  1.00 24.18           O  
ATOM   1296  CB  SER B  26      -5.672  41.631  -9.205  1.00 27.21           C  
ATOM   1297  OG  SER B  26      -6.150  40.637 -10.067  1.00 23.46           O  
ATOM   1298  N   TRP B  27      -6.241  39.117  -6.991  1.00 24.67           N  
ATOM   1299  CA  TRP B  27      -7.395  38.466  -6.294  1.00 26.15           C  
ATOM   1300  C   TRP B  27      -7.949  39.069  -4.977  1.00 26.43           C  
ATOM   1301  O   TRP B  27      -9.180  39.047  -4.840  1.00 23.86           O  
ATOM   1302  CB  TRP B  27      -7.296  36.933  -6.298  1.00 30.90           C  
ATOM   1303  CG  TRP B  27      -6.319  36.555  -5.334  1.00 28.51           C  
ATOM   1304  CD1 TRP B  27      -5.008  36.235  -5.593  1.00 33.81           C  
ATOM   1305  CD2 TRP B  27      -6.526  36.393  -3.925  1.00 31.35           C  
ATOM   1306  CE2 TRP B  27      -5.252  36.017  -3.358  1.00 31.21           C  
ATOM   1307  CE3 TRP B  27      -7.635  36.584  -3.074  1.00 31.21           C  
ATOM   1308  NE1 TRP B  27      -4.362  35.948  -4.398  1.00 32.56           N  
ATOM   1309  CZ2 TRP B  27      -5.062  35.828  -1.973  1.00 29.98           C  
ATOM   1310  CZ3 TRP B  27      -7.477  36.408  -1.683  1.00 30.06           C  
ATOM   1311  CH2 TRP B  27      -6.180  35.977  -1.147  1.00 31.84           C  
ATOM   1312  N   PRO B  28      -7.161  39.718  -4.095  1.00 24.47           N  
ATOM   1313  CA  PRO B  28      -7.744  40.254  -2.850  1.00 23.97           C  
ATOM   1314  C   PRO B  28      -8.677  41.376  -3.176  1.00 25.94           C  
ATOM   1315  O   PRO B  28      -9.481  41.719  -2.332  1.00 30.27           O  
ATOM   1316  CB  PRO B  28      -6.543  40.779  -2.113  1.00 27.15           C  
ATOM   1317  CG  PRO B  28      -5.422  39.808  -2.559  1.00 27.94           C  
ATOM   1318  CD  PRO B  28      -5.667  39.677  -4.000  1.00 24.26           C  
ATOM   1319  N   PHE B  29      -8.535  41.933  -4.372  1.00 22.87           N  
ATOM   1320  CA  PHE B  29      -9.446  43.008  -4.873  1.00 22.74           C  
ATOM   1321  C   PHE B  29     -10.641  42.519  -5.600  1.00 22.26           C  
ATOM   1322  O   PHE B  29     -11.494  43.360  -6.007  1.00 23.56           O  
ATOM   1323  CB  PHE B  29      -8.684  43.974  -5.730  1.00 22.55           C  
ATOM   1324  CG  PHE B  29      -7.576  44.643  -4.967  1.00 23.88           C  
ATOM   1325  CD1 PHE B  29      -7.833  45.770  -4.233  1.00 23.93           C  
ATOM   1326  CD2 PHE B  29      -6.271  44.168  -5.055  1.00 26.42           C  
ATOM   1327  CE1 PHE B  29      -6.811  46.422  -3.515  1.00 26.73           C  
ATOM   1328  CE2 PHE B  29      -5.251  44.767  -4.301  1.00 27.84           C  
ATOM   1329  CZ  PHE B  29      -5.531  45.914  -3.569  1.00 27.75           C  
ATOM   1330  N   HIS B  30     -10.740  41.191  -5.793  1.00 20.54           N  
ATOM   1331  CA  HIS B  30     -11.847  40.663  -6.582  1.00 20.44           C  
ATOM   1332  C   HIS B  30     -13.198  40.579  -5.836  1.00 22.66           C  
ATOM   1333  O   HIS B  30     -14.174  40.415  -6.489  1.00 23.80           O  
ATOM   1334  CB  HIS B  30     -11.472  39.243  -7.054  1.00 24.14           C  
ATOM   1335  CG  HIS B  30     -10.418  39.221  -8.125  1.00 22.54           C  
ATOM   1336  CD2 HIS B  30      -9.439  40.110  -8.454  1.00 20.75           C  
ATOM   1337  ND1 HIS B  30     -10.282  38.146  -8.970  1.00 22.67           N  
ATOM   1338  CE1 HIS B  30      -9.249  38.384  -9.788  1.00 23.98           C  
ATOM   1339  NE2 HIS B  30      -8.724  39.558  -9.495  1.00 23.42           N  
ATOM   1340  N   HIS B  31     -13.194  40.600  -4.500  1.00 21.22           N  
ATOM   1341  CA  HIS B  31     -14.422  40.498  -3.683  1.00 22.79           C  
ATOM   1342  C   HIS B  31     -14.309  41.495  -2.545  1.00 22.51           C  
ATOM   1343  O   HIS B  31     -13.177  41.967  -2.259  1.00 23.47           O  
ATOM   1344  CB  HIS B  31     -14.434  39.083  -3.098  1.00 20.61           C  
ATOM   1345  CG  HIS B  31     -14.466  38.046  -4.144  1.00 24.48           C  
ATOM   1346  CD2 HIS B  31     -13.481  37.260  -4.636  1.00 22.48           C  
ATOM   1347  ND1 HIS B  31     -15.553  37.813  -4.943  1.00 24.71           N  
ATOM   1348  CE1 HIS B  31     -15.291  36.849  -5.807  1.00 25.29           C  
ATOM   1349  NE2 HIS B  31     -14.029  36.518  -5.655  1.00 27.77           N  
ATOM   1350  N   PRO B  32     -15.400  41.798  -1.882  1.00 22.41           N  
ATOM   1351  CA  PRO B  32     -15.396  42.679  -0.664  1.00 23.68           C  
ATOM   1352  C   PRO B  32     -14.574  42.086   0.448  1.00 23.75           C  
ATOM   1353  O   PRO B  32     -14.459  40.879   0.536  1.00 25.18           O  
ATOM   1354  CB  PRO B  32     -16.845  42.745  -0.237  1.00 24.58           C  
ATOM   1355  CG  PRO B  32     -17.620  42.319  -1.417  1.00 26.06           C  
ATOM   1356  CD  PRO B  32     -16.767  41.324  -2.199  1.00 23.38           C  
ATOM   1357  N   VAL B  33     -13.980  42.979   1.199  1.00 25.13           N  
ATOM   1358  CA  VAL B  33     -13.235  42.542   2.411  1.00 27.69           C  
ATOM   1359  C   VAL B  33     -14.229  41.782   3.304  1.00 28.95           C  
ATOM   1360  O   VAL B  33     -15.335  42.216   3.448  1.00 28.73           O  
ATOM   1361  CB  VAL B  33     -12.751  43.807   3.119  1.00 29.21           C  
ATOM   1362  CG1 VAL B  33     -12.219  43.470   4.525  1.00 32.53           C  
ATOM   1363  CG2 VAL B  33     -11.678  44.474   2.321  1.00 28.52           C  
ATOM   1364  N   ASN B  34     -13.824  40.650   3.864  1.00 26.84           N  
ATOM   1365  CA  ASN B  34     -14.589  39.904   4.851  1.00 28.19           C  
ATOM   1366  C   ASN B  34     -14.497  40.633   6.198  1.00 31.29           C  
ATOM   1367  O   ASN B  34     -13.428  40.686   6.799  1.00 31.47           O  
ATOM   1368  CB  ASN B  34     -14.012  38.512   4.941  1.00 30.94           C  
ATOM   1369  CG  ASN B  34     -14.855  37.585   5.824  1.00 35.08           C  
ATOM   1370  ND2 ASN B  34     -14.720  36.270   5.607  1.00 33.10           N  
ATOM   1371  OD1 ASN B  34     -15.665  38.051   6.651  1.00 41.44           O  
ATOM   1372  N   LYS B  35     -15.606  41.221   6.642  1.00 32.21           N  
ATOM   1373  CA  LYS B  35     -15.652  41.912   7.938  1.00 35.64           C  
ATOM   1374  C   LYS B  35     -15.222  41.028   9.124  1.00 33.69           C  
ATOM   1375  O   LYS B  35     -14.753  41.551  10.184  1.00 32.71           O  
ATOM   1376  CB  LYS B  35     -17.056  42.423   8.145  1.00 43.18           C  
ATOM   1377  CG  LYS B  35     -17.299  43.237   9.392  1.00 46.93           C  
ATOM   1378  CD  LYS B  35     -18.801  43.352   9.660  1.00 51.45           C  
ATOM   1379  CE  LYS B  35     -19.525  43.957   8.473  1.00 57.75           C  
ATOM   1380  NZ  LYS B  35     -19.405  45.442   8.499  1.00 61.41           N1+
ATOM   1381  N   LYS B  36     -15.398  39.710   8.981  1.00 32.89           N  
ATOM   1382  CA  LYS B  36     -14.997  38.748  10.039  1.00 32.65           C  
ATOM   1383  C   LYS B  36     -13.486  38.582  10.118  1.00 33.91           C  
ATOM   1384  O   LYS B  36     -12.909  38.318  11.174  1.00 31.90           O  
ATOM   1385  CB  LYS B  36     -15.649  37.396   9.806  1.00 38.80           C  
ATOM   1386  CG  LYS B  36     -17.144  37.434  10.046  1.00 39.33           C  
ATOM   1387  CD  LYS B  36     -17.679  36.033  10.286  1.00 44.97           C  
ATOM   1388  CE  LYS B  36     -19.200  36.081  10.260  1.00 49.88           C  
ATOM   1389  NZ  LYS B  36     -19.705  34.739   9.882  1.00 52.86           N1+
ATOM   1390  N   PHE B  37     -12.830  38.720   8.977  1.00 28.06           N  
ATOM   1391  CA  PHE B  37     -11.379  38.563   8.902  1.00 29.76           C  
ATOM   1392  C   PHE B  37     -10.774  39.892   9.238  1.00 29.98           C  
ATOM   1393  O   PHE B  37      -9.737  39.919   9.909  1.00 34.86           O  
ATOM   1394  CB  PHE B  37     -10.938  38.103   7.510  1.00 27.70           C  
ATOM   1395  CG  PHE B  37     -11.408  36.724   7.114  1.00 25.28           C  
ATOM   1396  CD1 PHE B  37     -11.885  35.777   8.048  1.00 25.64           C  
ATOM   1397  CD2 PHE B  37     -11.311  36.321   5.752  1.00 27.18           C  
ATOM   1398  CE1 PHE B  37     -12.317  34.510   7.653  1.00 27.48           C  
ATOM   1399  CE2 PHE B  37     -11.714  35.043   5.308  1.00 27.96           C  
ATOM   1400  CZ  PHE B  37     -12.203  34.102   6.276  1.00 27.99           C  
ATOM   1401  N   VAL B  38     -11.431  41.001   8.817  1.00 29.97           N  
ATOM   1402  CA  VAL B  38     -10.838  42.318   8.961  1.00 31.87           C  
ATOM   1403  C   VAL B  38     -11.834  43.288   9.613  1.00 33.41           C  
ATOM   1404  O   VAL B  38     -12.392  44.137   8.955  1.00 34.77           O  
ATOM   1405  CB  VAL B  38     -10.328  42.863   7.620  1.00 32.31           C  
ATOM   1406  CG1 VAL B  38      -9.445  44.089   7.873  1.00 32.64           C  
ATOM   1407  CG2 VAL B  38      -9.598  41.767   6.827  1.00 33.78           C  
ATOM   1408  N   PRO B  39     -12.064  43.119  10.946  1.00 39.72           N  
ATOM   1409  CA  PRO B  39     -13.196  43.745  11.668  1.00 37.79           C  
ATOM   1410  C   PRO B  39     -13.105  45.277  11.643  1.00 42.23           C  
ATOM   1411  O   PRO B  39     -14.120  45.978  11.501  1.00 45.95           O  
ATOM   1412  CB  PRO B  39     -13.095  43.136  13.095  1.00 41.00           C  
ATOM   1413  CG  PRO B  39     -11.714  42.526  13.174  1.00 40.54           C  
ATOM   1414  CD  PRO B  39     -11.369  42.107  11.765  1.00 36.69           C  
ATOM   1415  N   ASP B  40     -11.867  45.742  11.654  1.00 42.57           N  
ATOM   1416  CA  ASP B  40     -11.495  47.139  11.560  1.00 45.15           C  
ATOM   1417  C   ASP B  40     -11.926  47.820  10.252  1.00 40.27           C  
ATOM   1418  O   ASP B  40     -12.200  49.053  10.204  1.00 38.80           O  
ATOM   1419  CB  ASP B  40      -9.973  47.167  11.696  1.00 52.09           C  
ATOM   1420  CG  ASP B  40      -9.424  48.532  11.949  1.00 63.56           C  
ATOM   1421  OD1 ASP B  40     -10.017  49.282  12.774  1.00 71.70           O  
ATOM   1422  OD2 ASP B  40      -8.358  48.840  11.352  1.00 63.81           O1-
ATOM   1423  N   TYR B  41     -12.006  47.013   9.180  1.00 37.18           N  
ATOM   1424  CA  TYR B  41     -11.989  47.586   7.854  1.00 36.46           C  
ATOM   1425  C   TYR B  41     -13.222  48.457   7.629  1.00 35.36           C  
ATOM   1426  O   TYR B  41     -13.107  49.588   7.116  1.00 36.67           O  
ATOM   1427  CB  TYR B  41     -11.852  46.482   6.773  1.00 36.21           C  
ATOM   1428  CG  TYR B  41     -11.670  47.086   5.394  1.00 31.91           C  
ATOM   1429  CD1 TYR B  41     -10.406  47.399   4.919  1.00 32.47           C  
ATOM   1430  CD2 TYR B  41     -12.763  47.364   4.583  1.00 34.51           C  
ATOM   1431  CE1 TYR B  41     -10.208  47.960   3.669  1.00 32.36           C  
ATOM   1432  CE2 TYR B  41     -12.559  47.937   3.308  1.00 31.20           C  
ATOM   1433  CZ  TYR B  41     -11.269  48.231   2.882  1.00 34.03           C  
ATOM   1434  OH  TYR B  41     -10.940  48.805   1.661  1.00 33.72           O  
ATOM   1435  N   TYR B  42     -14.383  47.961   8.048  1.00 39.31           N  
ATOM   1436  CA  TYR B  42     -15.660  48.636   7.823  1.00 37.83           C  
ATOM   1437  C   TYR B  42     -15.930  49.814   8.784  1.00 44.98           C  
ATOM   1438  O   TYR B  42     -16.826  50.651   8.557  1.00 46.24           O  
ATOM   1439  CB  TYR B  42     -16.794  47.613   7.862  1.00 41.21           C  
ATOM   1440  CG  TYR B  42     -16.760  46.761   6.619  1.00 39.10           C  
ATOM   1441  CD1 TYR B  42     -17.384  47.185   5.462  1.00 41.31           C  
ATOM   1442  CD2 TYR B  42     -16.063  45.552   6.601  1.00 37.80           C  
ATOM   1443  CE1 TYR B  42     -17.329  46.410   4.303  1.00 38.39           C  
ATOM   1444  CE2 TYR B  42     -16.009  44.787   5.436  1.00 35.82           C  
ATOM   1445  CZ  TYR B  42     -16.647  45.242   4.308  1.00 36.85           C  
ATOM   1446  OH  TYR B  42     -16.611  44.476   3.152  1.00 34.22           O  
ATOM   1447  N   LYS B  43     -15.102  49.877   9.805  1.00 50.09           N  
ATOM   1448  CA  LYS B  43     -15.105  50.982  10.755  1.00 53.18           C  
ATOM   1449  C   LYS B  43     -14.404  52.209  10.141  1.00 54.32           C  
ATOM   1450  O   LYS B  43     -14.860  53.337  10.304  1.00 58.22           O  
ATOM   1451  CB  LYS B  43     -14.420  50.544  12.059  1.00 51.23           C  
ATOM   1452  CG  LYS B  43     -15.202  49.523  12.873  1.00 53.22           C  
ATOM   1453  CD  LYS B  43     -14.970  49.735  14.369  1.00 59.71           C  
ATOM   1454  CE  LYS B  43     -15.693  48.687  15.193  1.00 64.74           C  
ATOM   1455  NZ  LYS B  43     -14.784  47.582  15.617  1.00 65.57           N1+
ATOM   1456  N   VAL B  44     -13.318  51.951   9.415  1.00 48.71           N  
ATOM   1457  CA  VAL B  44     -12.407  52.962   8.905  1.00 46.01           C  
ATOM   1458  C   VAL B  44     -12.771  53.412   7.503  1.00 45.55           C  
ATOM   1459  O   VAL B  44     -12.802  54.606   7.183  1.00 46.33           O  
ATOM   1460  CB  VAL B  44     -10.949  52.404   8.945  1.00 48.91           C  
ATOM   1461  CG1 VAL B  44      -9.974  53.243   8.136  1.00 47.93           C  
ATOM   1462  CG2 VAL B  44     -10.480  52.218  10.393  1.00 51.74           C  
ATOM   1463  N   ILE B  45     -13.046  52.439   6.647  1.00 39.64           N  
ATOM   1464  CA  ILE B  45     -13.362  52.735   5.260  1.00 39.35           C  
ATOM   1465  C   ILE B  45     -14.840  53.056   5.040  1.00 38.41           C  
ATOM   1466  O   ILE B  45     -15.728  52.184   5.116  1.00 38.48           O  
ATOM   1467  CB  ILE B  45     -12.909  51.544   4.367  1.00 38.09           C  
ATOM   1468  CG1 ILE B  45     -11.395  51.390   4.449  1.00 35.68           C  
ATOM   1469  CG2 ILE B  45     -13.426  51.729   2.952  1.00 36.92           C  
ATOM   1470  CD1 ILE B  45     -10.562  52.643   4.220  1.00 40.29           C  
ATOM   1471  N   VAL B  46     -15.124  54.313   4.728  1.00 38.65           N  
ATOM   1472  CA  VAL B  46     -16.521  54.706   4.607  1.00 40.48           C  
ATOM   1473  C   VAL B  46     -17.226  54.095   3.360  1.00 41.80           C  
ATOM   1474  O   VAL B  46     -18.393  53.715   3.442  1.00 41.19           O  
ATOM   1475  CB  VAL B  46     -16.741  56.246   4.706  1.00 43.68           C  
ATOM   1476  CG1 VAL B  46     -16.205  56.788   6.011  1.00 46.70           C  
ATOM   1477  CG2 VAL B  46     -16.125  56.987   3.536  1.00 47.69           C  
ATOM   1478  N   ASN B  47     -16.506  53.961   2.242  1.00 39.52           N  
ATOM   1479  CA  ASN B  47     -17.104  53.441   1.003  1.00 39.96           C  
ATOM   1480  C   ASN B  47     -16.318  52.228   0.442  1.00 36.40           C  
ATOM   1481  O   ASN B  47     -15.495  52.400  -0.439  1.00 33.16           O  
ATOM   1482  CB  ASN B  47     -17.211  54.577  -0.017  1.00 42.40           C  
ATOM   1483  CG  ASN B  47     -18.145  55.710   0.442  1.00 51.04           C  
ATOM   1484  ND2 ASN B  47     -19.449  55.420   0.533  1.00 46.12           N  
ATOM   1485  OD1 ASN B  47     -17.690  56.831   0.715  1.00 52.01           O  
ATOM   1486  N   PRO B  48     -16.531  51.025   1.012  1.00 33.99           N  
ATOM   1487  CA  PRO B  48     -15.831  49.830   0.492  1.00 30.92           C  
ATOM   1488  C   PRO B  48     -16.082  49.619  -0.997  1.00 27.90           C  
ATOM   1489  O   PRO B  48     -17.147  49.893  -1.478  1.00 30.11           O  
ATOM   1490  CB  PRO B  48     -16.520  48.717   1.252  1.00 31.07           C  
ATOM   1491  CG  PRO B  48     -16.804  49.372   2.646  1.00 34.53           C  
ATOM   1492  CD  PRO B  48     -17.394  50.648   2.156  1.00 34.16           C  
ATOM   1493  N   MET B  49     -15.092  49.125  -1.733  1.00 26.10           N  
ATOM   1494  CA  MET B  49     -15.288  48.820  -3.161  1.00 24.18           C  
ATOM   1495  C   MET B  49     -14.322  47.709  -3.613  1.00 23.59           C  
ATOM   1496  O   MET B  49     -13.250  47.544  -3.094  1.00 24.97           O  
ATOM   1497  CB  MET B  49     -15.108  50.111  -3.975  1.00 26.24           C  
ATOM   1498  CG  MET B  49     -15.403  49.952  -5.450  1.00 24.92           C  
ATOM   1499  SD  MET B  49     -17.094  49.323  -5.790  1.00 25.74           S  
ATOM   1500  CE  MET B  49     -18.044  50.615  -4.925  1.00 26.31           C  
ATOM   1501  N   ASP B  50     -14.776  46.963  -4.614  1.00 22.01           N  
ATOM   1502  CA  ASP B  50     -14.087  45.780  -5.110  1.00 20.39           C  
ATOM   1503  C   ASP B  50     -14.576  45.450  -6.482  1.00 20.38           C  
ATOM   1504  O   ASP B  50     -15.635  45.965  -6.914  1.00 20.80           O  
ATOM   1505  CB  ASP B  50     -14.271  44.612  -4.146  1.00 20.86           C  
ATOM   1506  CG  ASP B  50     -15.701  44.132  -4.180  1.00 23.66           C  
ATOM   1507  OD1 ASP B  50     -16.527  44.792  -3.452  1.00 26.31           O  
ATOM   1508  OD2 ASP B  50     -16.003  43.269  -5.012  1.00 25.10           O1-
ATOM   1509  N   LEU B  51     -13.828  44.567  -7.169  1.00 20.03           N  
ATOM   1510  CA  LEU B  51     -14.217  44.288  -8.540  1.00 19.19           C  
ATOM   1511  C   LEU B  51     -15.479  43.525  -8.722  1.00 19.25           C  
ATOM   1512  O   LEU B  51     -16.181  43.731  -9.747  1.00 21.55           O  
ATOM   1513  CB  LEU B  51     -13.098  43.610  -9.291  1.00 18.39           C  
ATOM   1514  CG  LEU B  51     -11.757  44.405  -9.292  1.00 19.23           C  
ATOM   1515  CD1 LEU B  51     -10.578  43.660  -9.971  1.00 25.00           C  
ATOM   1516  CD2 LEU B  51     -11.931  45.726  -9.979  1.00 22.00           C  
ATOM   1517  N   GLU B  52     -15.821  42.619  -7.773  1.00 19.99           N  
ATOM   1518  CA  GLU B  52     -17.200  41.961  -7.857  1.00 20.16           C  
ATOM   1519  C   GLU B  52     -18.295  42.988  -7.761  1.00 21.94           C  
ATOM   1520  O   GLU B  52     -19.291  42.901  -8.495  1.00 22.58           O  
ATOM   1521  CB  GLU B  52     -17.334  40.947  -6.716  1.00 22.14           C  
ATOM   1522  CG  GLU B  52     -18.657  40.188  -6.783  1.00 24.27           C  
ATOM   1523  CD  GLU B  52     -18.905  39.276  -5.574  1.00 29.66           C  
ATOM   1524  OE1 GLU B  52     -19.763  38.397  -5.709  1.00 40.57           O  
ATOM   1525  OE2 GLU B  52     -18.308  39.406  -4.508  1.00 33.34           O1-
ATOM   1526  N   THR B  53     -18.171  43.950  -6.829  1.00 20.14           N  
ATOM   1527  CA  THR B  53     -19.185  44.976  -6.673  1.00 20.57           C  
ATOM   1528  C   THR B  53     -19.332  45.797  -7.952  1.00 20.86           C  
ATOM   1529  O   THR B  53     -20.396  46.109  -8.427  1.00 21.27           O  
ATOM   1530  CB  THR B  53     -18.862  45.830  -5.478  1.00 22.38           C  
ATOM   1531  CG2 THR B  53     -19.936  46.882  -5.310  1.00 24.87           C  
ATOM   1532  OG1 THR B  53     -18.942  44.951  -4.343  1.00 24.92           O  
ATOM   1533  N   ILE B  54     -18.192  46.139  -8.565  1.00 20.14           N  
ATOM   1534  CA  ILE B  54     -18.255  46.888  -9.842  1.00 19.81           C  
ATOM   1535  C   ILE B  54     -18.948  46.041 -10.905  1.00 19.09           C  
ATOM   1536  O   ILE B  54     -19.734  46.600 -11.636  1.00 19.20           O  
ATOM   1537  CB  ILE B  54     -16.844  47.375 -10.262  1.00 18.83           C  
ATOM   1538  CG1 ILE B  54     -16.290  48.402  -9.266  1.00 21.45           C  
ATOM   1539  CG2 ILE B  54     -16.902  47.914 -11.645  1.00 20.20           C  
ATOM   1540  CD1 ILE B  54     -14.874  48.920  -9.501  1.00 23.86           C  
ATOM   1541  N   ARG B  55     -18.572  44.729 -11.033  1.00 18.44           N  
ATOM   1542  CA  ARG B  55     -19.314  43.900 -12.016  1.00 17.98           C  
ATOM   1543  C   ARG B  55     -20.820  43.877 -11.727  1.00 19.99           C  
ATOM   1544  O   ARG B  55     -21.576  43.922 -12.707  1.00 20.07           O  
ATOM   1545  CB  ARG B  55     -18.730  42.516 -12.078  1.00 17.55           C  
ATOM   1546  CG  ARG B  55     -17.275  42.513 -12.624  1.00 20.14           C  
ATOM   1547  CD  ARG B  55     -16.853  41.095 -12.933  1.00 21.95           C  
ATOM   1548  NE  ARG B  55     -17.643  40.620 -14.069  1.00 19.37           N  
ATOM   1549  CZ  ARG B  55     -17.870  39.337 -14.322  1.00 21.84           C  
ATOM   1550  NH1 ARG B  55     -17.428  38.404 -13.479  1.00 26.53           N1+
ATOM   1551  NH2 ARG B  55     -18.474  38.996 -15.481  1.00 22.63           N  
ATOM   1552  N   LYS B  56     -21.218  43.755 -10.456  1.00 19.39           N  
ATOM   1553  CA  LYS B  56     -22.704  43.744 -10.215  1.00 20.20           C  
ATOM   1554  C   LYS B  56     -23.238  45.070 -10.604  1.00 20.41           C  
ATOM   1555  O   LYS B  56     -24.338  45.122 -11.225  1.00 21.95           O  
ATOM   1556  CB  LYS B  56     -22.880  43.543  -8.704  1.00 23.42           C  
ATOM   1557  CG  LYS B  56     -22.464  42.200  -8.129  1.00 32.34           C  
ATOM   1558  CD  LYS B  56     -22.822  42.119  -6.612  1.00 36.11           C  
ATOM   1559  CE  LYS B  56     -22.373  40.783  -6.023  1.00 37.72           C  
ATOM   1560  NZ  LYS B  56     -22.322  39.765  -7.109  1.00 41.37           N1+
ATOM   1561  N   ASN B  57     -22.570  46.189 -10.315  1.00 19.21           N  
ATOM   1562  CA  ASN B  57     -23.069  47.485 -10.691  1.00 21.07           C  
ATOM   1563  C   ASN B  57     -23.197  47.571 -12.223  1.00 21.62           C  
ATOM   1564  O   ASN B  57     -24.098  48.182 -12.731  1.00 21.81           O  
ATOM   1565  CB  ASN B  57     -22.133  48.648 -10.210  1.00 21.07           C  
ATOM   1566  CG  ASN B  57     -22.206  48.867  -8.717  1.00 25.82           C  
ATOM   1567  ND2 ASN B  57     -21.192  49.499  -8.153  1.00 24.49           N  
ATOM   1568  OD1 ASN B  57     -23.130  48.429  -8.070  1.00 23.60           O  
ATOM   1569  N   ILE B  58     -22.188  47.075 -12.980  1.00 20.03           N  
ATOM   1570  CA  ILE B  58     -22.255  47.064 -14.457  1.00 22.63           C  
ATOM   1571  C   ILE B  58     -23.493  46.306 -14.894  1.00 22.60           C  
ATOM   1572  O   ILE B  58     -24.220  46.783 -15.832  1.00 21.43           O  
ATOM   1573  CB  ILE B  58     -20.992  46.488 -15.066  1.00 18.47           C  
ATOM   1574  CG1 ILE B  58     -19.796  47.454 -14.814  1.00 19.94           C  
ATOM   1575  CG2 ILE B  58     -21.249  46.282 -16.578  1.00 19.58           C  
ATOM   1576  CD1 ILE B  58     -18.462  46.792 -15.132  1.00 19.78           C  
ATOM   1577  N   SER B  59     -23.735  45.161 -14.208  1.00 22.70           N  
ATOM   1578  CA  SER B  59     -24.809  44.290 -14.677  1.00 20.66           C  
ATOM   1579  C   SER B  59     -26.165  44.978 -14.427  1.00 22.22           C  
ATOM   1580  O   SER B  59     -27.142  44.708 -15.174  1.00 25.78           O  
ATOM   1581  CB  SER B  59     -24.763  42.961 -13.985  1.00 21.80           C  
ATOM   1582  OG  SER B  59     -25.286  43.026 -12.642  1.00 25.17           O  
ATOM   1583  N   LYS B  60     -26.200  45.927 -13.506  1.00 21.99           N  
ATOM   1584  CA  LYS B  60     -27.415  46.659 -13.122  1.00 24.39           C  
ATOM   1585  C   LYS B  60     -27.455  47.970 -13.847  1.00 23.86           C  
ATOM   1586  O   LYS B  60     -28.303  48.808 -13.596  1.00 26.43           O  
ATOM   1587  CB  LYS B  60     -27.481  46.872 -11.578  1.00 24.85           C  
ATOM   1588  CG  LYS B  60     -27.738  45.570 -10.751  1.00 26.04           C  
ATOM   1589  CD  LYS B  60     -29.078  44.880 -11.083  1.00 40.03           C  
ATOM   1590  CE  LYS B  60     -29.199  43.544 -10.312  1.00 49.98           C  
ATOM   1591  NZ  LYS B  60     -30.563  43.080  -9.927  1.00 56.42           N1+
ATOM   1592  N   HIS B  61     -26.545  48.191 -14.819  1.00 23.54           N  
ATOM   1593  CA  HIS B  61     -26.386  49.458 -15.581  1.00 25.55           C  
ATOM   1594  C   HIS B  61     -26.289  50.685 -14.697  1.00 25.64           C  
ATOM   1595  O   HIS B  61     -26.819  51.716 -15.002  1.00 27.85           O  
ATOM   1596  CB  HIS B  61     -27.546  49.595 -16.616  1.00 25.10           C  
ATOM   1597  CG  HIS B  61     -27.691  48.405 -17.501  1.00 27.31           C  
ATOM   1598  CD2 HIS B  61     -28.772  47.667 -17.876  1.00 30.63           C  
ATOM   1599  ND1 HIS B  61     -26.606  47.825 -18.136  1.00 28.65           N  
ATOM   1600  CE1 HIS B  61     -27.009  46.777 -18.832  1.00 26.59           C  
ATOM   1601  NE2 HIS B  61     -28.311  46.635 -18.670  1.00 31.38           N  
ATOM   1602  N   LYS B  62     -25.521  50.603 -13.632  1.00 22.63           N  
ATOM   1603  CA  LYS B  62     -25.327  51.773 -12.801  1.00 21.52           C  
ATOM   1604  C   LYS B  62     -24.623  52.895 -13.585  1.00 22.12           C  
ATOM   1605  O   LYS B  62     -24.804  54.078 -13.328  1.00 24.37           O  
ATOM   1606  CB  LYS B  62     -24.430  51.420 -11.559  1.00 23.05           C  
ATOM   1607  CG  LYS B  62     -23.968  52.623 -10.722  1.00 26.22           C  
ATOM   1608  CD  LYS B  62     -23.089  52.259  -9.520  1.00 25.43           C  
ATOM   1609  CE  LYS B  62     -22.653  53.523  -8.782  1.00 25.25           C  
ATOM   1610  NZ  LYS B  62     -21.724  53.240  -7.601  1.00 28.82           N1+
ATOM   1611  N   TYR B  63     -23.670  52.527 -14.461  1.00 23.61           N  
ATOM   1612  CA  TYR B  63     -22.770  53.469 -15.033  1.00 22.26           C  
ATOM   1613  C   TYR B  63     -23.232  53.869 -16.398  1.00 22.98           C  
ATOM   1614  O   TYR B  63     -23.291  53.023 -17.314  1.00 23.79           O  
ATOM   1615  CB  TYR B  63     -21.339  52.865 -15.123  1.00 22.68           C  
ATOM   1616  CG  TYR B  63     -20.840  52.294 -13.846  1.00 19.09           C  
ATOM   1617  CD1 TYR B  63     -20.567  53.099 -12.771  1.00 19.19           C  
ATOM   1618  CD2 TYR B  63     -20.567  50.925 -13.737  1.00 19.78           C  
ATOM   1619  CE1 TYR B  63     -20.127  52.606 -11.601  1.00 18.67           C  
ATOM   1620  CE2 TYR B  63     -20.096  50.375 -12.564  1.00 20.24           C  
ATOM   1621  CZ  TYR B  63     -19.813  51.212 -11.477  1.00 20.09           C  
ATOM   1622  OH  TYR B  63     -19.347  50.660 -10.300  1.00 20.17           O  
ATOM   1623  N   GLN B  64     -23.671  55.120 -16.494  1.00 24.71           N  
ATOM   1624  CA  GLN B  64     -23.935  55.761 -17.800  1.00 24.64           C  
ATOM   1625  C   GLN B  64     -22.778  56.495 -18.423  1.00 28.48           C  
ATOM   1626  O   GLN B  64     -22.874  57.012 -19.542  1.00 30.95           O  
ATOM   1627  CB  GLN B  64     -25.115  56.772 -17.651  1.00 26.17           C  
ATOM   1628  CG  GLN B  64     -26.457  56.102 -17.556  1.00 36.97           C  
ATOM   1629  CD  GLN B  64     -26.534  55.340 -16.279  1.00 38.39           C  
ATOM   1630  NE2 GLN B  64     -26.672  54.001 -16.383  1.00 33.31           N  
ATOM   1631  OE1 GLN B  64     -26.489  55.958 -15.171  1.00 41.24           O  
ATOM   1632  N   SER B  65     -21.637  56.570 -17.732  1.00 26.46           N  
ATOM   1633  CA  SER B  65     -20.496  57.345 -18.239  1.00 27.59           C  
ATOM   1634  C   SER B  65     -19.205  56.739 -17.762  1.00 24.55           C  
ATOM   1635  O   SER B  65     -19.206  56.015 -16.748  1.00 24.08           O  
ATOM   1636  CB  SER B  65     -20.539  58.832 -17.711  1.00 27.83           C  
ATOM   1637  OG  SER B  65     -20.358  58.893 -16.297  1.00 30.88           O  
ATOM   1638  N   ARG B  66     -18.100  57.033 -18.455  1.00 24.87           N  
ATOM   1639  CA  ARG B  66     -16.794  56.569 -18.008  1.00 26.16           C  
ATOM   1640  C   ARG B  66     -16.489  57.208 -16.674  1.00 24.59           C  
ATOM   1641  O   ARG B  66     -15.824  56.604 -15.850  1.00 24.83           O  
ATOM   1642  CB  ARG B  66     -15.666  56.907 -18.972  1.00 31.71           C  
ATOM   1643  CG  ARG B  66     -15.535  55.980 -20.198  1.00 35.44           C  
ATOM   1644  CD  ARG B  66     -14.646  56.647 -21.233  1.00 36.96           C  
ATOM   1645  NE  ARG B  66     -15.416  57.756 -21.800  1.00 40.17           N  
ATOM   1646  CZ  ARG B  66     -15.079  58.399 -22.918  1.00 51.30           C  
ATOM   1647  NH1 ARG B  66     -15.844  59.404 -23.339  1.00 50.95           N1+
ATOM   1648  NH2 ARG B  66     -13.971  58.040 -23.600  1.00 48.78           N  
ATOM   1649  N   GLU B  67     -16.908  58.445 -16.429  1.00 26.28           N  
ATOM   1650  CA  GLU B  67     -16.565  59.098 -15.147  1.00 27.65           C  
ATOM   1651  C   GLU B  67     -17.166  58.398 -13.907  1.00 24.30           C  
ATOM   1652  O   GLU B  67     -16.421  58.223 -12.907  1.00 26.73           O  
ATOM   1653  CB  GLU B  67     -16.884  60.592 -15.164  1.00 31.59           C  
ATOM   1654  CG  GLU B  67     -16.240  61.294 -13.978  1.00 39.82           C  
ATOM   1655  CD  GLU B  67     -16.470  62.805 -13.965  1.00 46.34           C  
ATOM   1656  OE1 GLU B  67     -17.378  63.234 -13.215  1.00 42.02           O  
ATOM   1657  OE2 GLU B  67     -15.740  63.554 -14.680  1.00 55.50           O1-
ATOM   1658  N   SER B  68     -18.432  57.921 -13.970  1.00 24.02           N  
ATOM   1659  CA  SER B  68     -18.996  57.236 -12.840  1.00 24.64           C  
ATOM   1660  C   SER B  68     -18.309  55.904 -12.602  1.00 21.85           C  
ATOM   1661  O   SER B  68     -18.091  55.541 -11.479  1.00 23.22           O  
ATOM   1662  CB  SER B  68     -20.507  57.042 -12.917  1.00 25.65           C  
ATOM   1663  OG  SER B  68     -20.876  56.414 -14.116  1.00 32.08           O  
ATOM   1664  N   PHE B  69     -17.959  55.230 -13.714  1.00 22.91           N  
ATOM   1665  CA  PHE B  69     -17.189  53.953 -13.587  1.00 20.59           C  
ATOM   1666  C   PHE B  69     -15.828  54.213 -12.909  1.00 19.46           C  
ATOM   1667  O   PHE B  69     -15.460  53.551 -11.924  1.00 19.65           O  
ATOM   1668  CB  PHE B  69     -17.049  53.347 -14.969  1.00 19.36           C  
ATOM   1669  CG  PHE B  69     -16.147  52.157 -15.071  1.00 20.12           C  
ATOM   1670  CD1 PHE B  69     -16.494  50.933 -14.499  1.00 19.87           C  
ATOM   1671  CD2 PHE B  69     -15.005  52.306 -15.813  1.00 19.39           C  
ATOM   1672  CE1 PHE B  69     -15.697  49.805 -14.694  1.00 19.37           C  
ATOM   1673  CE2 PHE B  69     -14.170  51.179 -15.997  1.00 20.73           C  
ATOM   1674  CZ  PHE B  69     -14.499  49.956 -15.452  1.00 20.71           C  
ATOM   1675  N   LEU B  70     -15.141  55.254 -13.410  1.00 20.25           N  
ATOM   1676  CA  LEU B  70     -13.852  55.552 -12.784  1.00 21.42           C  
ATOM   1677  C   LEU B  70     -13.951  55.983 -11.319  1.00 20.82           C  
ATOM   1678  O   LEU B  70     -13.002  55.744 -10.554  1.00 24.24           O  
ATOM   1679  CB  LEU B  70     -13.136  56.619 -13.593  1.00 22.36           C  
ATOM   1680  CG  LEU B  70     -12.610  56.004 -14.913  1.00 26.03           C  
ATOM   1681  CD1 LEU B  70     -12.081  57.167 -15.758  1.00 26.46           C  
ATOM   1682  CD2 LEU B  70     -11.412  55.123 -14.596  1.00 27.68           C  
ATOM   1683  N   ASP B  71     -15.052  56.649 -10.940  1.00 22.25           N  
ATOM   1684  CA  ASP B  71     -15.171  56.946  -9.536  1.00 22.51           C  
ATOM   1685  C   ASP B  71     -15.105  55.718  -8.648  1.00 22.68           C  
ATOM   1686  O   ASP B  71     -14.470  55.723  -7.612  1.00 26.14           O  
ATOM   1687  CB  ASP B  71     -16.443  57.733  -9.227  1.00 25.96           C  
ATOM   1688  CG  ASP B  71     -16.416  59.171  -9.806  1.00 31.81           C  
ATOM   1689  OD1 ASP B  71     -15.330  59.749 -10.115  1.00 31.30           O  
ATOM   1690  OD2 ASP B  71     -17.561  59.671  -9.937  1.00 38.16           O1-
ATOM   1691  N   ASP B  72     -15.800  54.629  -9.029  1.00 20.98           N  
ATOM   1692  CA  ASP B  72     -15.690  53.444  -8.272  1.00 20.76           C  
ATOM   1693  C   ASP B  72     -14.366  52.722  -8.406  1.00 20.46           C  
ATOM   1694  O   ASP B  72     -13.830  52.197  -7.447  1.00 23.47           O  
ATOM   1695  CB  ASP B  72     -16.793  52.459  -8.641  1.00 21.49           C  
ATOM   1696  CG  ASP B  72     -18.127  52.774  -7.898  1.00 24.23           C  
ATOM   1697  OD1 ASP B  72     -18.093  53.550  -6.867  1.00 26.25           O  
ATOM   1698  OD2 ASP B  72     -19.219  52.314  -8.366  1.00 22.63           O1-
ATOM   1699  N   VAL B  73     -13.790  52.770  -9.623  1.00 22.27           N  
ATOM   1700  CA  VAL B  73     -12.463  52.118  -9.738  1.00 21.46           C  
ATOM   1701  C   VAL B  73     -11.414  52.828  -8.868  1.00 21.14           C  
ATOM   1702  O   VAL B  73     -10.613  52.210  -8.110  1.00 24.10           O  
ATOM   1703  CB  VAL B  73     -12.036  52.134 -11.224  1.00 20.89           C  
ATOM   1704  CG1 VAL B  73     -10.606  51.616 -11.320  1.00 23.18           C  
ATOM   1705  CG2 VAL B  73     -12.940  51.192 -12.072  1.00 23.25           C  
ATOM   1706  N   ASN B  74     -11.452  54.152  -8.925  1.00 21.99           N  
ATOM   1707  CA  ASN B  74     -10.488  54.939  -8.154  1.00 22.17           C  
ATOM   1708  C   ASN B  74     -10.657  54.719  -6.670  1.00 25.80           C  
ATOM   1709  O   ASN B  74      -9.697  54.826  -5.951  1.00 27.56           O  
ATOM   1710  CB  ASN B  74     -10.580  56.408  -8.453  1.00 25.25           C  
ATOM   1711  CG  ASN B  74      -9.853  56.768  -9.723  1.00 31.40           C  
ATOM   1712  ND2 ASN B  74     -10.388  57.640 -10.518  1.00 27.02           N  
ATOM   1713  OD1 ASN B  74      -8.757  56.232  -9.953  1.00 39.45           O  
ATOM   1714  N   LEU B  75     -11.860  54.404  -6.192  1.00 23.54           N  
ATOM   1715  CA  LEU B  75     -12.091  54.184  -4.744  1.00 26.10           C  
ATOM   1716  C   LEU B  75     -11.370  52.948  -4.256  1.00 26.74           C  
ATOM   1717  O   LEU B  75     -10.945  52.851  -3.120  1.00 30.35           O  
ATOM   1718  CB  LEU B  75     -13.611  54.076  -4.546  1.00 29.12           C  
ATOM   1719  CG  LEU B  75     -14.376  53.884  -3.220  1.00 33.61           C  
ATOM   1720  CD1 LEU B  75     -14.126  55.096  -2.354  1.00 32.46           C  
ATOM   1721  CD2 LEU B  75     -15.843  53.811  -3.505  1.00 31.58           C  
ATOM   1722  N   ILE B  76     -11.279  51.942  -5.083  1.00 24.80           N  
ATOM   1723  CA  ILE B  76     -10.487  50.770  -4.717  1.00 26.50           C  
ATOM   1724  C   ILE B  76      -9.081  51.220  -4.300  1.00 27.29           C  
ATOM   1725  O   ILE B  76      -8.598  50.765  -3.230  1.00 28.37           O  
ATOM   1726  CB  ILE B  76     -10.439  49.781  -5.894  1.00 24.67           C  
ATOM   1727  CG1 ILE B  76     -11.871  49.249  -6.105  1.00 25.38           C  
ATOM   1728  CG2 ILE B  76      -9.522  48.607  -5.575  1.00 28.47           C  
ATOM   1729  CD1 ILE B  76     -11.983  48.222  -7.200  1.00 26.08           C  
ATOM   1730  N   LEU B  77      -8.423  52.053  -5.113  1.00 25.35           N  
ATOM   1731  CA  LEU B  77      -7.075  52.532  -4.820  1.00 27.19           C  
ATOM   1732  C   LEU B  77      -7.131  53.420  -3.590  1.00 28.43           C  
ATOM   1733  O   LEU B  77      -6.289  53.255  -2.649  1.00 26.85           O  
ATOM   1734  CB  LEU B  77      -6.475  53.241  -6.036  1.00 25.07           C  
ATOM   1735  CG  LEU B  77      -5.121  53.971  -5.777  1.00 29.49           C  
ATOM   1736  CD1 LEU B  77      -4.070  52.998  -5.338  1.00 28.58           C  
ATOM   1737  CD2 LEU B  77      -4.680  54.683  -7.050  1.00 31.38           C  
ATOM   1738  N   ALA B  78      -8.045  54.382  -3.546  1.00 28.65           N  
ATOM   1739  CA  ALA B  78      -8.042  55.329  -2.369  1.00 28.48           C  
ATOM   1740  C   ALA B  78      -8.200  54.571  -1.082  1.00 30.49           C  
ATOM   1741  O   ALA B  78      -7.541  54.909  -0.107  1.00 31.22           O  
ATOM   1742  CB  ALA B  78      -9.182  56.386  -2.495  1.00 31.06           C  
ATOM   1743  N   ASN B  79      -9.018  53.533  -1.058  1.00 28.08           N  
ATOM   1744  CA  ASN B  79      -9.248  52.769   0.151  1.00 26.68           C  
ATOM   1745  C   ASN B  79      -7.987  52.026   0.549  1.00 32.03           C  
ATOM   1746  O   ASN B  79      -7.691  51.923   1.748  1.00 30.31           O  
ATOM   1747  CB  ASN B  79     -10.390  51.785  -0.114  1.00 28.13           C  
ATOM   1748  CG  ASN B  79     -11.782  52.455  -0.210  1.00 30.03           C  
ATOM   1749  ND2 ASN B  79     -12.796  51.672  -0.625  1.00 28.23           N  
ATOM   1750  OD1 ASN B  79     -11.969  53.622   0.172  1.00 30.87           O  
ATOM   1751  N   SER B  80      -7.219  51.542  -0.429  1.00 29.19           N  
ATOM   1752  CA  SER B  80      -5.993  50.811  -0.100  1.00 29.05           C  
ATOM   1753  C   SER B  80      -4.931  51.822   0.401  1.00 29.22           C  
ATOM   1754  O   SER B  80      -4.305  51.514   1.422  1.00 32.70           O  
ATOM   1755  CB  SER B  80      -5.486  49.932  -1.218  1.00 29.33           C  
ATOM   1756  OG  SER B  80      -4.343  49.149  -0.839  1.00 31.53           O  
ATOM   1757  N   VAL B  81      -4.769  52.957  -0.279  1.00 28.91           N  
ATOM   1758  CA  VAL B  81      -3.871  54.018   0.221  1.00 28.83           C  
ATOM   1759  C   VAL B  81      -4.227  54.290   1.675  1.00 33.47           C  
ATOM   1760  O   VAL B  81      -3.302  54.243   2.538  1.00 36.56           O  
ATOM   1761  CB  VAL B  81      -3.993  55.288  -0.645  1.00 30.87           C  
ATOM   1762  CG1 VAL B  81      -3.386  56.518   0.065  1.00 33.80           C  
ATOM   1763  CG2 VAL B  81      -3.384  55.052  -2.024  1.00 30.40           C  
ATOM   1764  N   LYS B  82      -5.494  54.522   2.000  1.00 35.33           N  
ATOM   1765  CA  LYS B  82      -5.847  54.818   3.374  1.00 38.62           C  
ATOM   1766  C   LYS B  82      -5.654  53.653   4.382  1.00 37.63           C  
ATOM   1767  O   LYS B  82      -5.048  53.819   5.464  1.00 39.03           O  
ATOM   1768  CB  LYS B  82      -7.246  55.443   3.451  1.00 41.08           C  
ATOM   1769  CG  LYS B  82      -7.781  55.607   4.856  1.00 44.05           C  
ATOM   1770  CD  LYS B  82      -9.050  56.427   4.943  1.00 41.77           C  
ATOM   1771  CE  LYS B  82      -9.596  56.484   6.369  1.00 44.84           C  
ATOM   1772  NZ  LYS B  82     -10.900  57.223   6.356  1.00 48.55           N1+
ATOM   1773  N   TYR B  83      -6.161  52.461   4.060  1.00 36.06           N  
ATOM   1774  CA  TYR B  83      -6.064  51.316   4.982  1.00 32.78           C  
ATOM   1775  C   TYR B  83      -4.712  50.653   5.055  1.00 37.63           C  
ATOM   1776  O   TYR B  83      -4.288  50.261   6.158  1.00 39.83           O  
ATOM   1777  CB  TYR B  83      -7.158  50.248   4.642  1.00 34.76           C  
ATOM   1778  CG  TYR B  83      -7.477  49.350   5.871  1.00 33.82           C  
ATOM   1779  CD1 TYR B  83      -8.263  49.872   6.923  1.00 35.42           C  
ATOM   1780  CD2 TYR B  83      -7.027  48.016   5.969  1.00 33.43           C  
ATOM   1781  CE1 TYR B  83      -8.577  49.098   8.023  1.00 36.54           C  
ATOM   1782  CE2 TYR B  83      -7.340  47.240   7.073  1.00 34.13           C  
ATOM   1783  CZ  TYR B  83      -8.075  47.811   8.124  1.00 34.84           C  
ATOM   1784  OH  TYR B  83      -8.430  47.033   9.233  1.00 38.26           O  
ATOM   1785  N   ASN B  84      -3.995  50.575   3.938  1.00 37.18           N  
ATOM   1786  CA  ASN B  84      -2.809  49.760   3.847  1.00 35.28           C  
ATOM   1787  C   ASN B  84      -1.570  50.646   3.754  1.00 35.95           C  
ATOM   1788  O   ASN B  84      -0.459  50.207   4.065  1.00 37.79           O  
ATOM   1789  CB  ASN B  84      -2.930  48.729   2.731  1.00 31.91           C  
ATOM   1790  CG  ASN B  84      -4.107  47.831   2.949  1.00 34.54           C  
ATOM   1791  ND2 ASN B  84      -4.919  47.684   1.933  1.00 32.32           N  
ATOM   1792  OD1 ASN B  84      -4.318  47.307   4.024  1.00 32.75           O  
ATOM   1793  N   GLY B  85      -1.797  51.915   3.399  1.00 38.45           N  
ATOM   1794  CA  GLY B  85      -0.731  52.907   3.332  1.00 37.77           C  
ATOM   1795  C   GLY B  85      -0.285  53.127   1.897  1.00 37.70           C  
ATOM   1796  O   GLY B  85      -0.492  52.253   1.007  1.00 35.33           O  
ATOM   1797  N   PRO B  86       0.294  54.285   1.611  1.00 37.90           N  
ATOM   1798  CA  PRO B  86       0.498  54.520   0.199  1.00 36.09           C  
ATOM   1799  C   PRO B  86       1.609  53.768  -0.455  1.00 36.27           C  
ATOM   1800  O   PRO B  86       1.641  53.678  -1.675  1.00 41.56           O  
ATOM   1801  CB  PRO B  86       0.729  56.047   0.122  1.00 40.00           C  
ATOM   1802  CG  PRO B  86       1.452  56.309   1.429  1.00 40.58           C  
ATOM   1803  CD  PRO B  86       0.732  55.445   2.422  1.00 39.15           C  
ATOM   1804  N   GLU B  87       2.552  53.238   0.318  1.00 38.75           N  
ATOM   1805  CA  GLU B  87       3.662  52.481  -0.256  1.00 38.56           C  
ATOM   1806  C   GLU B  87       3.537  50.990  -0.122  1.00 39.25           C  
ATOM   1807  O   GLU B  87       4.412  50.279  -0.567  1.00 44.00           O  
ATOM   1808  CB  GLU B  87       5.003  52.954   0.392  1.00 43.77           C  
ATOM   1809  CG  GLU B  87       5.105  54.467   0.432  1.00 48.57           C  
ATOM   1810  CD  GLU B  87       5.007  55.135  -0.938  1.00 52.84           C  
ATOM   1811  OE1 GLU B  87       5.444  54.540  -1.954  1.00 57.74           O  
ATOM   1812  OE2 GLU B  87       4.510  56.293  -1.001  1.00 60.02           O1-
ATOM   1813  N   SER B  88       2.411  50.521   0.424  1.00 35.39           N  
ATOM   1814  CA  SER B  88       2.207  49.101   0.746  1.00 36.27           C  
ATOM   1815  C   SER B  88       2.007  48.272  -0.542  1.00 36.33           C  
ATOM   1816  O   SER B  88       1.509  48.796  -1.531  1.00 36.40           O  
ATOM   1817  CB  SER B  88       1.022  48.998   1.700  1.00 36.15           C  
ATOM   1818  OG  SER B  88      -0.179  49.379   1.087  1.00 41.22           O  
ATOM   1819  N   GLN B  89       2.409  46.999  -0.544  1.00 33.42           N  
ATOM   1820  CA  GLN B  89       2.287  46.101  -1.667  1.00 31.96           C  
ATOM   1821  C   GLN B  89       0.850  45.964  -2.178  1.00 31.58           C  
ATOM   1822  O   GLN B  89       0.696  45.901  -3.359  1.00 29.05           O  
ATOM   1823  CB  GLN B  89       2.812  44.695  -1.335  1.00 34.73           C  
ATOM   1824  CG  GLN B  89       4.360  44.695  -1.203  1.00 37.30           C  
ATOM   1825  CD  GLN B  89       5.061  44.843  -2.545  1.00 40.09           C  
ATOM   1826  NE2 GLN B  89       6.414  44.882  -2.502  1.00 49.10           N  
ATOM   1827  OE1 GLN B  89       4.437  44.954  -3.603  1.00 38.37           O  
ATOM   1828  N   TYR B  90      -0.112  45.955  -1.252  1.00 31.65           N  
ATOM   1829  CA  TYR B  90      -1.579  45.933  -1.611  1.00 31.02           C  
ATOM   1830  C   TYR B  90      -1.848  47.148  -2.489  1.00 32.64           C  
ATOM   1831  O   TYR B  90      -2.422  47.031  -3.594  1.00 26.99           O  
ATOM   1832  CB  TYR B  90      -2.457  45.963  -0.342  1.00 32.81           C  
ATOM   1833  CG  TYR B  90      -2.624  44.594   0.260  1.00 31.93           C  
ATOM   1834  CD1 TYR B  90      -3.131  43.553  -0.524  1.00 32.34           C  
ATOM   1835  CD2 TYR B  90      -2.321  44.317   1.607  1.00 34.34           C  
ATOM   1836  CE1 TYR B  90      -3.310  42.283  -0.013  1.00 32.66           C  
ATOM   1837  CE2 TYR B  90      -2.498  43.052   2.125  1.00 35.19           C  
ATOM   1838  CZ  TYR B  90      -2.983  42.047   1.313  1.00 38.02           C  
ATOM   1839  OH  TYR B  90      -3.157  40.794   1.814  1.00 40.98           O  
ATOM   1840  N   THR B  91      -1.298  48.305  -2.097  1.00 29.17           N  
ATOM   1841  CA  THR B  91      -1.549  49.566  -2.841  1.00 29.24           C  
ATOM   1842  C   THR B  91      -0.891  49.559  -4.183  1.00 28.00           C  
ATOM   1843  O   THR B  91      -1.505  50.107  -5.162  1.00 28.48           O  
ATOM   1844  CB  THR B  91      -1.189  50.826  -1.996  1.00 27.20           C  
ATOM   1845  CG2 THR B  91      -1.399  52.153  -2.787  1.00 29.38           C  
ATOM   1846  OG1 THR B  91      -1.980  50.812  -0.810  1.00 33.63           O  
ATOM   1847  N   LYS B  92       0.339  48.970  -4.280  1.00 30.53           N  
ATOM   1848  CA  LYS B  92       0.991  48.779  -5.622  1.00 28.85           C  
ATOM   1849  C   LYS B  92       0.122  47.933  -6.620  1.00 28.51           C  
ATOM   1850  O   LYS B  92      -0.006  48.270  -7.792  1.00 29.17           O  
ATOM   1851  CB  LYS B  92       2.402  48.230  -5.474  1.00 33.28           C  
ATOM   1852  CG  LYS B  92       3.311  49.267  -4.853  1.00 37.51           C  
ATOM   1853  CD  LYS B  92       4.695  48.640  -4.718  1.00 41.14           C  
ATOM   1854  CE  LYS B  92       5.328  48.995  -3.385  1.00 49.29           C  
ATOM   1855  NZ  LYS B  92       5.369  50.458  -3.087  1.00 51.46           N1+
ATOM   1856  N   THR B  93      -0.497  46.891  -6.088  1.00 31.09           N  
ATOM   1857  CA  THR B  93      -1.424  46.073  -6.854  1.00 27.74           C  
ATOM   1858  C   THR B  93      -2.646  46.893  -7.262  1.00 28.34           C  
ATOM   1859  O   THR B  93      -2.993  46.842  -8.462  1.00 26.15           O  
ATOM   1860  CB  THR B  93      -1.779  44.838  -6.087  1.00 27.06           C  
ATOM   1861  CG2 THR B  93      -2.651  43.952  -6.947  1.00 25.90           C  
ATOM   1862  OG1 THR B  93      -0.567  44.116  -5.858  1.00 29.03           O  
ATOM   1863  N   ALA B  94      -3.251  47.612  -6.292  1.00 25.51           N  
ATOM   1864  CA  ALA B  94      -4.407  48.488  -6.616  1.00 24.80           C  
ATOM   1865  C   ALA B  94      -4.069  49.507  -7.699  1.00 25.46           C  
ATOM   1866  O   ALA B  94      -4.872  49.792  -8.608  1.00 25.40           O  
ATOM   1867  CB  ALA B  94      -4.948  49.137  -5.372  1.00 26.55           C  
ATOM   1868  N   GLN B  95      -2.895  50.120  -7.597  1.00 25.46           N  
ATOM   1869  CA  GLN B  95      -2.474  51.048  -8.647  1.00 25.33           C  
ATOM   1870  C   GLN B  95      -2.343  50.416 -10.014  1.00 24.51           C  
ATOM   1871  O   GLN B  95      -2.702  51.048 -11.020  1.00 25.50           O  
ATOM   1872  CB  GLN B  95      -1.077  51.609  -8.238  1.00 26.50           C  
ATOM   1873  CG  GLN B  95      -0.588  52.682  -9.189  1.00 31.63           C  
ATOM   1874  CD  GLN B  95      -1.451  53.938  -9.107  1.00 31.78           C  
ATOM   1875  NE2 GLN B  95      -2.218  54.243 -10.208  1.00 35.79           N  
ATOM   1876  OE1 GLN B  95      -1.482  54.606  -8.034  1.00 35.07           O  
ATOM   1877  N   GLU B  96      -1.798  49.195 -10.073  1.00 24.32           N  
ATOM   1878  CA  GLU B  96      -1.802  48.443 -11.321  1.00 26.33           C  
ATOM   1879  C   GLU B  96      -3.243  48.211 -11.856  1.00 24.73           C  
ATOM   1880  O   GLU B  96      -3.458  48.292 -13.062  1.00 26.53           O  
ATOM   1881  CB  GLU B  96      -1.106  47.084 -11.177  1.00 29.29           C  
ATOM   1882  CG  GLU B  96       0.426  47.041 -11.179  1.00 33.80           C  
ATOM   1883  CD  GLU B  96       0.896  45.580 -11.064  1.00 40.13           C  
ATOM   1884  OE1 GLU B  96       1.087  45.098  -9.940  1.00 41.48           O  
ATOM   1885  OE2 GLU B  96       0.978  44.860 -12.090  1.00 44.68           O1-
ATOM   1886  N   ILE B  97      -4.163  47.885 -10.983  1.00 23.77           N  
ATOM   1887  CA  ILE B  97      -5.565  47.659 -11.495  1.00 21.75           C  
ATOM   1888  C   ILE B  97      -6.103  49.001 -12.068  1.00 22.20           C  
ATOM   1889  O   ILE B  97      -6.712  48.984 -13.158  1.00 24.56           O  
ATOM   1890  CB  ILE B  97      -6.366  47.186 -10.331  1.00 21.67           C  
ATOM   1891  CG1 ILE B  97      -5.888  45.830  -9.909  1.00 23.40           C  
ATOM   1892  CG2 ILE B  97      -7.869  47.202 -10.686  1.00 21.22           C  
ATOM   1893  CD1 ILE B  97      -6.499  45.385  -8.585  1.00 24.98           C  
ATOM   1894  N   VAL B  98      -5.890  50.130 -11.359  1.00 23.06           N  
ATOM   1895  CA  VAL B  98      -6.332  51.477 -11.845  1.00 23.47           C  
ATOM   1896  C   VAL B  98      -5.630  51.803 -13.160  1.00 23.95           C  
ATOM   1897  O   VAL B  98      -6.251  52.257 -14.125  1.00 25.11           O  
ATOM   1898  CB  VAL B  98      -6.136  52.557 -10.792  1.00 25.80           C  
ATOM   1899  CG1 VAL B  98      -6.355  53.955 -11.310  1.00 27.77           C  
ATOM   1900  CG2 VAL B  98      -7.063  52.324  -9.607  1.00 29.01           C  
ATOM   1901  N   ASN B  99      -4.350  51.476 -13.258  1.00 26.22           N  
ATOM   1902  CA  ASN B  99      -3.638  51.885 -14.441  1.00 26.99           C  
ATOM   1903  C   ASN B  99      -4.095  51.133 -15.632  1.00 24.73           C  
ATOM   1904  O   ASN B  99      -4.302  51.775 -16.665  1.00 29.05           O  
ATOM   1905  CB  ASN B  99      -2.127  51.618 -14.294  1.00 28.11           C  
ATOM   1906  CG  ASN B  99      -1.446  52.589 -13.349  1.00 29.94           C  
ATOM   1907  ND2 ASN B  99      -0.228  52.239 -12.925  1.00 35.05           N  
ATOM   1908  OD1 ASN B  99      -2.019  53.604 -12.954  1.00 31.01           O  
ATOM   1909  N   VAL B 100      -4.351  49.813 -15.512  1.00 26.19           N  
ATOM   1910  CA  VAL B 100      -4.784  49.065 -16.688  1.00 25.48           C  
ATOM   1911  C   VAL B 100      -6.203  49.530 -17.111  1.00 25.89           C  
ATOM   1912  O   VAL B 100      -6.528  49.491 -18.281  1.00 26.42           O  
ATOM   1913  CB  VAL B 100      -4.628  47.550 -16.597  1.00 27.48           C  
ATOM   1914  CG1 VAL B 100      -5.706  46.907 -15.725  1.00 24.38           C  
ATOM   1915  CG2 VAL B 100      -4.637  46.943 -18.019  1.00 29.73           C  
ATOM   1916  N   CYS B 101      -7.021  49.912 -16.142  1.00 26.31           N  
ATOM   1917  CA  CYS B 101      -8.329  50.428 -16.468  1.00 24.83           C  
ATOM   1918  C   CYS B 101      -8.260  51.687 -17.341  1.00 25.00           C  
ATOM   1919  O   CYS B 101      -8.896  51.738 -18.375  1.00 25.30           O  
ATOM   1920  CB  CYS B 101      -9.051  50.670 -15.123  1.00 21.46           C  
ATOM   1921  SG  CYS B 101     -10.755  51.286 -15.366  1.00 25.01           S  
ATOM   1922  N   TYR B 102      -7.531  52.690 -16.887  1.00 26.11           N  
ATOM   1923  CA  TYR B 102      -7.433  53.946 -17.658  1.00 26.67           C  
ATOM   1924  C   TYR B 102      -6.845  53.632 -19.048  1.00 30.09           C  
ATOM   1925  O   TYR B 102      -7.312  54.204 -20.048  1.00 27.64           O  
ATOM   1926  CB  TYR B 102      -6.451  54.899 -16.927  1.00 29.59           C  
ATOM   1927  CG  TYR B 102      -7.080  55.809 -15.867  1.00 34.83           C  
ATOM   1928  CD1 TYR B 102      -7.729  56.998 -16.207  1.00 37.10           C  
ATOM   1929  CD2 TYR B 102      -6.967  55.514 -14.508  1.00 40.99           C  
ATOM   1930  CE1 TYR B 102      -8.276  57.840 -15.248  1.00 38.10           C  
ATOM   1931  CE2 TYR B 102      -7.505  56.366 -13.528  1.00 39.44           C  
ATOM   1932  CZ  TYR B 102      -8.166  57.525 -13.909  1.00 42.36           C  
ATOM   1933  OH  TYR B 102      -8.713  58.375 -12.963  1.00 40.62           O  
ATOM   1934  N   GLN B 103      -5.858  52.731 -19.106  1.00 29.01           N  
ATOM   1935  CA  GLN B 103      -5.209  52.416 -20.414  1.00 32.08           C  
ATOM   1936  C   GLN B 103      -6.174  51.772 -21.387  1.00 36.76           C  
ATOM   1937  O   GLN B 103      -6.229  52.090 -22.580  1.00 35.59           O  
ATOM   1938  CB  GLN B 103      -4.024  51.499 -20.190  1.00 38.32           C  
ATOM   1939  CG  GLN B 103      -2.923  52.191 -19.405  1.00 39.74           C  
ATOM   1940  CD  GLN B 103      -1.722  51.303 -19.064  1.00 44.55           C  
ATOM   1941  NE2 GLN B 103      -1.926  49.987 -18.947  1.00 38.11           N  
ATOM   1942  OE1 GLN B 103      -0.609  51.812 -18.917  1.00 50.28           O  
ATOM   1943  N   THR B 104      -6.968  50.853 -20.857  1.00 30.94           N  
ATOM   1944  CA  THR B 104      -7.973  50.161 -21.655  1.00 30.50           C  
ATOM   1945  C   THR B 104      -9.146  51.084 -22.061  1.00 31.69           C  
ATOM   1946  O   THR B 104      -9.620  51.034 -23.241  1.00 34.38           O  
ATOM   1947  CB  THR B 104      -8.495  48.893 -20.953  1.00 28.79           C  
ATOM   1948  CG2 THR B 104      -9.436  48.089 -21.956  1.00 27.02           C  
ATOM   1949  OG1 THR B 104      -7.400  48.100 -20.507  1.00 29.42           O  
ATOM   1950  N   LEU B 105      -9.639  51.933 -21.177  1.00 29.01           N  
ATOM   1951  CA  LEU B 105     -10.652  52.917 -21.577  1.00 30.79           C  
ATOM   1952  C   LEU B 105     -10.172  53.746 -22.805  1.00 35.62           C  
ATOM   1953  O   LEU B 105     -10.920  53.921 -23.766  1.00 32.59           O  
ATOM   1954  CB  LEU B 105     -10.998  53.839 -20.418  1.00 29.58           C  
ATOM   1955  CG  LEU B 105     -11.816  53.193 -19.312  1.00 27.28           C  
ATOM   1956  CD1 LEU B 105     -11.949  54.123 -18.113  1.00 28.69           C  
ATOM   1957  CD2 LEU B 105     -13.205  52.811 -19.877  1.00 25.02           C  
ATOM   1958  N   THR B 106      -8.939  54.255 -22.747  1.00 36.67           N  
ATOM   1959  CA  THR B 106      -8.319  55.056 -23.856  1.00 39.97           C  
ATOM   1960  C   THR B 106      -8.389  54.317 -25.209  1.00 42.12           C  
ATOM   1961  O   THR B 106      -8.785  54.871 -26.240  1.00 42.11           O  
ATOM   1962  CB  THR B 106      -6.900  55.503 -23.417  1.00 40.76           C  
ATOM   1963  CG2 THR B 106      -6.167  56.293 -24.503  1.00 45.88           C  
ATOM   1964  OG1 THR B 106      -7.093  56.349 -22.267  1.00 44.78           O  
ATOM   1965  N   GLU B 107      -8.139  53.033 -25.178  1.00 37.65           N  
ATOM   1966  CA  GLU B 107      -8.397  52.163 -26.308  1.00 39.40           C  
ATOM   1967  C   GLU B 107      -9.894  52.130 -26.878  1.00 38.72           C  
ATOM   1968  O   GLU B 107     -10.066  52.040 -28.090  1.00 42.96           O  
ATOM   1969  CB  GLU B 107      -7.796  50.805 -25.934  1.00 43.64           C  
ATOM   1970  CG  GLU B 107      -8.384  49.604 -26.637  1.00 49.56           C  
ATOM   1971  CD  GLU B 107      -7.394  48.449 -26.721  1.00 53.88           C  
ATOM   1972  OE1 GLU B 107      -6.864  47.979 -25.660  1.00 53.07           O  
ATOM   1973  OE2 GLU B 107      -7.161  48.006 -27.871  1.00 55.77           O1-
ATOM   1974  N   TYR B 108     -10.947  52.240 -26.051  1.00 36.26           N  
ATOM   1975  CA  TYR B 108     -12.365  52.224 -26.508  1.00 37.12           C  
ATOM   1976  C   TYR B 108     -13.022  53.604 -26.490  1.00 37.10           C  
ATOM   1977  O   TYR B 108     -14.251  53.696 -26.413  1.00 36.41           O  
ATOM   1978  CB  TYR B 108     -13.195  51.274 -25.634  1.00 39.91           C  
ATOM   1979  CG  TYR B 108     -12.734  49.843 -25.771  1.00 49.85           C  
ATOM   1980  CD1 TYR B 108     -11.597  49.392 -25.090  1.00 52.29           C  
ATOM   1981  CD2 TYR B 108     -13.426  48.945 -26.591  1.00 48.86           C  
ATOM   1982  CE1 TYR B 108     -11.144  48.094 -25.239  1.00 58.15           C  
ATOM   1983  CE2 TYR B 108     -12.991  47.638 -26.741  1.00 58.35           C  
ATOM   1984  CZ  TYR B 108     -11.848  47.217 -26.061  1.00 62.94           C  
ATOM   1985  OH  TYR B 108     -11.398  45.925 -26.204  1.00 67.70           O  
ATOM   1986  N   ASP B 109     -12.172  54.631 -26.552  1.00 36.30           N  
ATOM   1987  CA  ASP B 109     -12.514  56.031 -26.341  1.00 42.65           C  
ATOM   1988  C   ASP B 109     -13.628  56.521 -27.280  1.00 36.81           C  
ATOM   1989  O   ASP B 109     -14.637  57.120 -26.794  1.00 38.37           O  
ATOM   1990  CB  ASP B 109     -11.275  56.923 -26.513  1.00 47.43           C  
ATOM   1991  CG  ASP B 109     -11.601  58.416 -26.353  1.00 52.13           C  
ATOM   1992  OD1 ASP B 109     -12.186  58.806 -25.313  1.00 53.42           O  
ATOM   1993  OD2 ASP B 109     -11.286  59.203 -27.272  1.00 62.37           O1-
ATOM   1994  N   GLU B 110     -13.441  56.220 -28.565  1.00 42.87           N  
ATOM   1995  CA  GLU B 110     -14.352  56.673 -29.610  1.00 38.36           C  
ATOM   1996  C   GLU B 110     -15.763  56.149 -29.376  1.00 37.12           C  
ATOM   1997  O   GLU B 110     -16.760  56.927 -29.295  1.00 36.58           O  
ATOM   1998  CB  GLU B 110     -13.835  56.249 -30.981  1.00 46.17           C  
ATOM   1999  CG  GLU B 110     -12.846  57.239 -31.623  1.00 54.97           C  
ATOM   2000  CD  GLU B 110     -13.557  58.372 -32.372  1.00 61.41           C  
ATOM   2001  OE1 GLU B 110     -14.453  59.020 -31.778  1.00 55.70           O  
ATOM   2002  OE2 GLU B 110     -13.226  58.626 -33.557  1.00 70.92           O1-
ATOM   2003  N   HIS B 111     -15.841  54.830 -29.230  1.00 33.20           N  
ATOM   2004  CA  HIS B 111     -17.115  54.183 -28.999  1.00 30.41           C  
ATOM   2005  C   HIS B 111     -17.751  54.571 -27.724  1.00 31.32           C  
ATOM   2006  O   HIS B 111     -18.983  54.836 -27.688  1.00 31.65           O  
ATOM   2007  CB  HIS B 111     -16.950  52.655 -29.166  1.00 33.04           C  
ATOM   2008  CG  HIS B 111     -18.233  51.944 -29.439  1.00 35.62           C  
ATOM   2009  CD2 HIS B 111     -19.478  52.420 -29.651  1.00 37.96           C  
ATOM   2010  ND1 HIS B 111     -18.325  50.568 -29.495  1.00 31.38           N  
ATOM   2011  CE1 HIS B 111     -19.584  50.233 -29.714  1.00 38.21           C  
ATOM   2012  NE2 HIS B 111     -20.304  51.337 -29.838  1.00 42.26           N  
ATOM   2013  N   LEU B 112     -16.995  54.551 -26.623  1.00 29.59           N  
ATOM   2014  CA  LEU B 112     -17.526  54.906 -25.335  1.00 29.41           C  
ATOM   2015  C   LEU B 112     -17.983  56.351 -25.307  1.00 28.11           C  
ATOM   2016  O   LEU B 112     -19.005  56.609 -24.650  1.00 31.52           O  
ATOM   2017  CB  LEU B 112     -16.457  54.654 -24.225  1.00 29.14           C  
ATOM   2018  CG  LEU B 112     -16.192  53.153 -23.945  1.00 29.66           C  
ATOM   2019  CD1 LEU B 112     -15.088  53.130 -22.894  1.00 31.55           C  
ATOM   2020  CD2 LEU B 112     -17.433  52.548 -23.361  1.00 34.66           C  
ATOM   2021  N   THR B 113     -17.201  57.255 -25.865  1.00 30.87           N  
ATOM   2022  CA  THR B 113     -17.654  58.684 -25.947  1.00 35.72           C  
ATOM   2023  C   THR B 113     -19.020  58.803 -26.631  1.00 32.90           C  
ATOM   2024  O   THR B 113     -19.974  59.437 -26.080  1.00 33.55           O  
ATOM   2025  CB  THR B 113     -16.706  59.567 -26.718  1.00 37.86           C  
ATOM   2026  CG2 THR B 113     -17.272  60.987 -26.819  1.00 45.26           C  
ATOM   2027  OG1 THR B 113     -15.441  59.610 -26.042  1.00 38.94           O  
ATOM   2028  N   GLN B 114     -19.135  58.144 -27.788  1.00 34.61           N  
ATOM   2029  CA  GLN B 114     -20.435  58.146 -28.487  1.00 29.31           C  
ATOM   2030  C   GLN B 114     -21.550  57.504 -27.702  1.00 33.46           C  
ATOM   2031  O   GLN B 114     -22.641  58.091 -27.596  1.00 27.90           O  
ATOM   2032  CB  GLN B 114     -20.320  57.528 -29.856  1.00 34.05           C  
ATOM   2033  CG  GLN B 114     -21.563  57.831 -30.692  1.00 36.60           C  
ATOM   2034  CD  GLN B 114     -21.768  59.367 -30.879  1.00 46.32           C  
ATOM   2035  NE2 GLN B 114     -22.955  59.851 -30.516  1.00 44.62           N  
ATOM   2036  OE1 GLN B 114     -20.867  60.098 -31.338  1.00 43.66           O  
ATOM   2037  N   LEU B 115     -21.288  56.327 -27.108  1.00 29.86           N  
ATOM   2038  CA  LEU B 115     -22.379  55.705 -26.348  1.00 27.39           C  
ATOM   2039  C   LEU B 115     -22.849  56.588 -25.218  1.00 28.79           C  
ATOM   2040  O   LEU B 115     -24.057  56.683 -24.973  1.00 27.36           O  
ATOM   2041  CB  LEU B 115     -22.003  54.311 -25.842  1.00 27.22           C  
ATOM   2042  CG  LEU B 115     -21.877  53.276 -26.933  1.00 26.15           C  
ATOM   2043  CD1 LEU B 115     -20.992  52.172 -26.323  1.00 27.39           C  
ATOM   2044  CD2 LEU B 115     -23.230  52.739 -27.317  1.00 27.33           C  
ATOM   2045  N   GLU B 116     -21.910  57.296 -24.553  1.00 27.72           N  
ATOM   2046  CA  GLU B 116     -22.232  58.132 -23.381  1.00 27.73           C  
ATOM   2047  C   GLU B 116     -23.214  59.226 -23.824  1.00 28.34           C  
ATOM   2048  O   GLU B 116     -24.192  59.445 -23.148  1.00 29.69           O  
ATOM   2049  CB  GLU B 116     -20.971  58.815 -22.843  1.00 32.66           C  
ATOM   2050  CG  GLU B 116     -19.993  57.852 -22.233  1.00 36.43           C  
ATOM   2051  CD  GLU B 116     -18.976  58.532 -21.302  1.00 42.36           C  
ATOM   2052  OE1 GLU B 116     -19.259  59.631 -20.786  1.00 44.79           O  
ATOM   2053  OE2 GLU B 116     -17.890  57.936 -21.079  1.00 42.47           O1-
ATOM   2054  N   LYS B 117     -22.861  59.845 -24.928  1.00 29.57           N  
ATOM   2055  CA  LYS B 117     -23.639  60.907 -25.595  1.00 33.86           C  
ATOM   2056  C   LYS B 117     -25.045  60.415 -25.910  1.00 34.15           C  
ATOM   2057  O   LYS B 117     -26.050  61.040 -25.447  1.00 36.94           O  
ATOM   2058  CB  LYS B 117     -22.913  61.328 -26.873  1.00 36.12           C  
ATOM   2059  CG  LYS B 117     -21.670  62.166 -26.570  1.00 43.49           C  
ATOM   2060  CD  LYS B 117     -20.967  62.739 -27.792  1.00 44.04           C  
ATOM   2061  CE  LYS B 117     -19.770  63.609 -27.353  1.00 45.35           C  
ATOM   2062  NZ  LYS B 117     -18.701  63.619 -28.391  1.00 44.36           N1+
ATOM   2063  N   ASP B 118     -25.120  59.283 -26.584  1.00 34.23           N  
ATOM   2064  CA  ASP B 118     -26.390  58.637 -27.028  1.00 37.02           C  
ATOM   2065  C   ASP B 118     -27.319  58.353 -25.821  1.00 32.13           C  
ATOM   2066  O   ASP B 118     -28.511  58.640 -25.882  1.00 34.35           O  
ATOM   2067  CB  ASP B 118     -26.132  57.341 -27.819  1.00 40.06           C  
ATOM   2068  CG  ASP B 118     -25.400  57.535 -29.194  1.00 46.82           C  
ATOM   2069  OD1 ASP B 118     -25.426  58.614 -29.794  1.00 42.13           O  
ATOM   2070  OD2 ASP B 118     -24.767  56.572 -29.683  1.00 52.22           O1-
ATOM   2071  N   ILE B 119     -26.766  57.895 -24.678  1.00 33.09           N  
ATOM   2072  CA  ILE B 119     -27.569  57.636 -23.473  1.00 33.43           C  
ATOM   2073  C   ILE B 119     -28.089  58.936 -22.827  1.00 33.90           C  
ATOM   2074  O   ILE B 119     -29.236  58.996 -22.365  1.00 37.59           O  
ATOM   2075  CB  ILE B 119     -26.665  56.813 -22.480  1.00 28.26           C  
ATOM   2076  CG1 ILE B 119     -26.464  55.403 -23.001  1.00 30.19           C  
ATOM   2077  CG2 ILE B 119     -27.270  56.725 -21.081  1.00 30.77           C  
ATOM   2078  CD1 ILE B 119     -25.300  54.657 -22.342  1.00 33.09           C  
ATOM   2079  N   CYS B 120     -27.232  59.962 -22.776  1.00 32.90           N  
ATOM   2080  CA  CYS B 120     -27.697  61.257 -22.259  1.00 35.99           C  
ATOM   2081  C   CYS B 120     -28.876  61.859 -23.092  1.00 33.33           C  
ATOM   2082  O   CYS B 120     -29.949  62.322 -22.509  1.00 31.82           O  
ATOM   2083  CB  CYS B 120     -26.452  62.147 -22.191  1.00 39.31           C  
ATOM   2084  SG  CYS B 120     -26.733  63.719 -21.344  1.00 47.47           S  
ATOM   2085  N   THR B 121     -28.707  61.782 -24.425  1.00 34.08           N  
ATOM   2086  CA  THR B 121     -29.640  62.382 -25.347  1.00 34.36           C  
ATOM   2087  C   THR B 121     -30.954  61.669 -25.229  1.00 37.10           C  
ATOM   2088  O   THR B 121     -32.040  62.318 -25.231  1.00 35.06           O  
ATOM   2089  CB  THR B 121     -29.172  62.190 -26.804  1.00 37.22           C  
ATOM   2090  CG2 THR B 121     -30.241  62.686 -27.751  1.00 35.06           C  
ATOM   2091  OG1 THR B 121     -27.990  62.972 -26.960  1.00 38.90           O  
ATOM   2092  N   ALA B 122     -30.898  60.342 -25.131  1.00 32.23           N  
ATOM   2093  CA  ALA B 122     -32.148  59.573 -25.017  1.00 31.49           C  
ATOM   2094  C   ALA B 122     -32.970  59.923 -23.710  1.00 31.83           C  
ATOM   2095  O   ALA B 122     -34.214  60.012 -23.730  1.00 33.46           O  
ATOM   2096  CB  ALA B 122     -31.883  58.113 -25.107  1.00 28.15           C  
ATOM   2097  N   LYS B 123     -32.257  60.101 -22.610  1.00 35.01           N  
ATOM   2098  CA  LYS B 123     -32.941  60.467 -21.354  1.00 33.54           C  
ATOM   2099  C   LYS B 123     -33.737  61.787 -21.498  1.00 30.81           C  
ATOM   2100  O   LYS B 123     -34.892  61.853 -21.072  1.00 33.11           O  
ATOM   2101  CB  LYS B 123     -31.951  60.486 -20.176  1.00 39.13           C  
ATOM   2102  CG  LYS B 123     -31.097  61.738 -20.044  1.00 49.08           C  
ATOM   2103  CD  LYS B 123     -30.072  61.651 -18.898  1.00 55.74           C  
ATOM   2104  CE  LYS B 123     -30.689  61.860 -17.510  1.00 56.76           C  
ATOM   2105  NZ  LYS B 123     -29.722  62.404 -16.496  1.00 61.75           N1+
ATOM   2106  N   GLU B 124     -33.123  62.790 -22.147  1.00 30.46           N  
ATOM   2107  CA  GLU B 124     -33.700  64.161 -22.158  1.00 32.50           C  
ATOM   2108  C   GLU B 124     -34.818  64.012 -23.163  1.00 31.43           C  
ATOM   2109  O   GLU B 124     -35.894  64.595 -23.032  1.00 32.33           O  
ATOM   2110  CB  GLU B 124     -32.741  65.262 -22.654  1.00 38.78           C  
ATOM   2111  CG  GLU B 124     -31.276  65.150 -22.229  1.00 50.12           C  
ATOM   2112  CD  GLU B 124     -30.334  65.558 -23.359  1.00 61.95           C  
ATOM   2113  OE1 GLU B 124     -30.858  66.076 -24.380  1.00 70.78           O  
ATOM   2114  OE2 GLU B 124     -29.087  65.360 -23.247  1.00 63.66           O1-
ATOM   2115  N   ALA B 125     -34.579  63.150 -24.154  1.00 30.45           N  
ATOM   2116  CA  ALA B 125     -35.628  62.908 -25.193  1.00 30.63           C  
ATOM   2117  C   ALA B 125     -36.935  62.268 -24.676  1.00 33.26           C  
ATOM   2118  O   ALA B 125     -38.046  62.711 -24.995  1.00 34.36           O  
ATOM   2119  CB  ALA B 125     -35.028  62.066 -26.344  1.00 33.96           C  
ATOM   2120  N   ALA B 126     -36.796  61.247 -23.845  1.00 33.81           N  
ATOM   2121  CA  ALA B 126     -37.950  60.702 -23.113  1.00 30.89           C  
ATOM   2122  C   ALA B 126     -38.663  61.719 -22.225  1.00 29.51           C  
ATOM   2123  O   ALA B 126     -39.873  61.652 -22.115  1.00 30.83           O  
ATOM   2124  CB  ALA B 126     -37.487  59.498 -22.243  1.00 28.89           C  
ATOM   2125  N   LEU B 127     -37.943  62.626 -21.528  1.00 32.18           N  
ATOM   2126  CA  LEU B 127     -38.636  63.633 -20.717  1.00 29.43           C  
ATOM   2127  C   LEU B 127     -39.359  64.663 -21.574  1.00 27.56           C  
ATOM   2128  O   LEU B 127     -40.445  65.104 -21.237  1.00 28.21           O  
ATOM   2129  CB  LEU B 127     -37.672  64.299 -19.746  1.00 28.21           C  
ATOM   2130  CG  LEU B 127     -37.208  63.418 -18.570  1.00 30.80           C  
ATOM   2131  CD1 LEU B 127     -36.272  64.269 -17.751  1.00 31.68           C  
ATOM   2132  CD2 LEU B 127     -38.423  62.985 -17.706  1.00 31.97           C  
ATOM   2133  N   GLU B 128     -38.745  65.005 -22.715  1.00 29.20           N  
ATOM   2134  CA  GLU B 128     -39.363  65.936 -23.680  1.00 29.69           C  
ATOM   2135  C   GLU B 128     -40.644  65.322 -24.301  1.00 30.21           C  
ATOM   2136  O   GLU B 128     -41.709  66.010 -24.410  1.00 30.63           O  
ATOM   2137  CB  GLU B 128     -38.304  66.205 -24.800  1.00 31.08           C  
ATOM   2138  CG  GLU B 128     -38.781  66.853 -26.139  1.00 34.40           C  
ATOM   2139  CD  GLU B 128     -39.308  68.285 -25.974  1.00 38.58           C  
ATOM   2140  OE1 GLU B 128     -39.339  68.868 -24.852  1.00 40.72           O  
ATOM   2141  OE2 GLU B 128     -39.725  68.840 -27.018  1.00 36.73           O1-
ATOM   2142  N   GLU B 129     -40.558  64.053 -24.703  1.00 31.37           N  
ATOM   2143  CA  GLU B 129     -41.736  63.328 -25.244  1.00 30.93           C  
ATOM   2144  C   GLU B 129     -42.899  63.253 -24.218  1.00 33.69           C  
ATOM   2145  O   GLU B 129     -44.080  63.419 -24.544  1.00 34.30           O  
ATOM   2146  CB  GLU B 129     -41.276  61.893 -25.657  1.00 34.51           C  
ATOM   2147  CG  GLU B 129     -42.422  60.973 -26.058  1.00 44.57           C  
ATOM   2148  CD  GLU B 129     -42.992  61.343 -27.411  1.00 52.46           C  
ATOM   2149  OE1 GLU B 129     -42.230  61.935 -28.207  1.00 61.74           O  
ATOM   2150  OE2 GLU B 129     -44.193  61.074 -27.677  1.00 58.10           O1-
ATOM   2151  N   ALA B 130     -42.563  62.995 -22.945  1.00 33.34           N  
ATOM   2152  CA  ALA B 130     -43.578  62.905 -21.897  1.00 31.14           C  
ATOM   2153  C   ALA B 130     -44.194  64.274 -21.705  1.00 36.50           C  
ATOM   2154  O   ALA B 130     -45.415  64.375 -21.407  1.00 36.87           O  
ATOM   2155  CB  ALA B 130     -43.026  62.344 -20.578  1.00 29.93           C  
ATOM   2156  N   GLU B 131     -43.379  65.341 -21.847  1.00 33.59           N  
ATOM   2157  CA  GLU B 131     -43.941  66.718 -21.753  1.00 34.09           C  
ATOM   2158  C   GLU B 131     -44.948  66.945 -22.878  1.00 37.04           C  
ATOM   2159  O   GLU B 131     -46.002  67.618 -22.680  1.00 38.96           O  
ATOM   2160  CB  GLU B 131     -42.802  67.793 -21.789  1.00 31.10           C  
ATOM   2161  CG  GLU B 131     -43.251  69.282 -21.901  1.00 32.77           C  
ATOM   2162  CD  GLU B 131     -44.066  69.771 -20.675  1.00 31.84           C  
ATOM   2163  OE1 GLU B 131     -44.073  68.967 -19.660  1.00 31.66           O  
ATOM   2164  OE2 GLU B 131     -44.783  70.849 -20.723  1.00 31.95           O1-
ATOM   2165  N   LEU B 132     -44.682  66.374 -24.050  1.00 39.08           N  
ATOM   2166  CA  LEU B 132     -45.468  66.785 -25.229  1.00 43.22           C  
ATOM   2167  C   LEU B 132     -46.749  65.975 -25.319  1.00 44.49           C  
ATOM   2168  O   LEU B 132     -47.750  66.458 -25.823  1.00 41.82           O  
ATOM   2169  CB  LEU B 132     -44.650  66.835 -26.532  1.00 42.02           C  
ATOM   2170  CG  LEU B 132     -43.578  67.972 -26.607  1.00 44.45           C  
ATOM   2171  CD1 LEU B 132     -42.991  67.894 -28.008  1.00 41.92           C  
ATOM   2172  CD2 LEU B 132     -44.040  69.414 -26.306  1.00 44.79           C  
ATOM   2173  N   GLU B 133     -46.766  64.782 -24.734  1.00 48.44           N  
ATOM   2174  CA  GLU B 133     -48.082  64.125 -24.536  1.00 56.92           C  
ATOM   2175  C   GLU B 133     -48.998  64.742 -23.455  1.00 61.92           C  
ATOM   2176  O   GLU B 133     -48.706  64.726 -22.255  1.00 62.76           O  
ATOM   2177  CB  GLU B 133     -47.910  62.621 -24.358  1.00 63.73           C  
ATOM   2178  CG  GLU B 133     -47.756  61.928 -25.703  1.00 69.46           C  
ATOM   2179  CD  GLU B 133     -46.999  60.620 -25.601  1.00 75.30           C  
ATOM   2180  OE1 GLU B 133     -46.859  60.095 -24.475  1.00 74.89           O  
ATOM   2181  OE2 GLU B 133     -46.545  60.113 -26.650  1.00 76.82           O1-
