# Supplementary material for: Structural Descriptors for Subunit Interface Regions in Homodimers: Effect of Lipid Membrane and Secondary Structure Type
Source: J Chem Inf Model. 2025 Mar 27;65(7):3117–26. doi: 10.1021/acs.jcim.4c01233 (PMC12004529; doi:10.1021/acs.jcim.4c01233)
Supplement: Supplementary file 3 — ci4c01233_si_003.tar [file ci4c01233_si_003.tar › database/alpha/4omg_cytop.pdb]

ATOM      1  N   SER A   1     -36.989  -3.876 -12.329  1.00 42.15           N  
ATOM      2  CA  SER A   1     -35.618  -4.351 -12.160  1.00 38.25           C  
ATOM      3  C   SER A   1     -34.834  -3.472 -11.179  1.00 34.79           C  
ATOM      4  O   SER A   1     -35.172  -2.312 -10.937  1.00 35.47           O  
ATOM      5  CB  SER A   1     -34.885  -4.429 -13.503  1.00 36.44           C  
ATOM      6  OG  SER A   1     -34.408  -3.156 -13.900  1.00 32.93           O  
ATOM      7  N   SER A   2     -33.763  -4.022 -10.623  1.00 33.14           N  
ATOM      8  CA  SER A   2     -33.114  -3.366  -9.493  1.00 27.10           C  
ATOM      9  C   SER A   2     -31.702  -3.873  -9.343  1.00 29.29           C  
ATOM     10  O   SER A   2     -31.426  -5.047  -9.608  1.00 33.49           O  
ATOM     11  CB  SER A   2     -33.902  -3.668  -8.206  1.00 33.21           C  
ATOM     12  OG  SER A   2     -33.261  -3.125  -7.062  1.00 31.27           O  
ATOM     13  N   VAL A   3     -30.799  -2.991  -8.920  1.00 23.67           N  
ATOM     14  CA  VAL A   3     -29.455  -3.444  -8.553  1.00 22.93           C  
ATOM     15  C   VAL A   3     -29.286  -3.566  -7.043  1.00 22.73           C  
ATOM     16  O   VAL A   3     -28.155  -3.744  -6.575  1.00 22.71           O  
ATOM     17  CB  VAL A   3     -28.335  -2.543  -9.118  1.00 20.28           C  
ATOM     18  CG1 VAL A   3     -28.227  -2.752 -10.599  1.00 20.91           C  
ATOM     19  CG2 VAL A   3     -28.558  -1.054  -8.783  1.00 20.83           C  
ATOM     20  N   ARG A   4     -30.399  -3.490  -6.302  1.00 24.33           N  
ATOM     21  CA  ARG A   4     -30.341  -3.592  -4.834  1.00 24.43           C  
ATOM     22  C   ARG A   4     -29.559  -4.802  -4.319  1.00 24.18           C  
ATOM     23  O   ARG A   4     -28.813  -4.663  -3.354  1.00 25.35           O  
ATOM     24  CB  ARG A   4     -31.733  -3.556  -4.215  1.00 24.00           C  
ATOM     25  CG  ARG A   4     -31.755  -3.664  -2.662  1.00 30.92           C  
ATOM     26  CD  ARG A   4     -30.952  -2.508  -2.050  1.00 30.34           C  
ATOM     27  NE  ARG A   4     -30.870  -2.616  -0.594  1.00 33.52           N  
ATOM     28  CZ  ARG A   4     -29.927  -3.289   0.061  1.00 32.93           C  
ATOM     29  NH1 ARG A   4     -28.964  -3.915  -0.607  1.00 28.65           N1+
ATOM     30  NH2 ARG A   4     -29.951  -3.332   1.383  1.00 34.78           N  
ATOM     31  N   PRO A   5     -29.697  -5.990  -4.958  1.00 27.57           N  
ATOM     32  CA  PRO A   5     -28.932  -7.113  -4.400  1.00 29.49           C  
ATOM     33  C   PRO A   5     -27.426  -6.896  -4.484  1.00 25.55           C  
ATOM     34  O   PRO A   5     -26.676  -7.549  -3.751  1.00 23.46           O  
ATOM     35  CB  PRO A   5     -29.292  -8.274  -5.334  1.00 35.22           C  
ATOM     36  CG  PRO A   5     -30.567  -7.882  -5.971  1.00 30.23           C  
ATOM     37  CD  PRO A   5     -30.486  -6.422  -6.132  1.00 25.82           C  
ATOM     38  N   TYR A   6     -26.990  -6.010  -5.364  1.00 19.97           N  
ATOM     39  CA  TYR A   6     -25.562  -5.865  -5.610  1.00 19.01           C  
ATOM     40  C   TYR A   6     -25.004  -4.620  -4.943  1.00 21.55           C  
ATOM     41  O   TYR A   6     -23.822  -4.341  -5.058  1.00 17.41           O  
ATOM     42  CB  TYR A   6     -25.269  -5.761  -7.123  1.00 19.70           C  
ATOM     43  CG  TYR A   6     -26.016  -6.773  -7.962  1.00 24.86           C  
ATOM     44  CD1 TYR A   6     -25.739  -8.126  -7.855  1.00 27.93           C  
ATOM     45  CD2 TYR A   6     -26.980  -6.360  -8.889  1.00 24.12           C  
ATOM     46  CE1 TYR A   6     -26.428  -9.059  -8.630  1.00 28.34           C  
ATOM     47  CE2 TYR A   6     -27.662  -7.273  -9.661  1.00 26.12           C  
ATOM     48  CZ  TYR A   6     -27.377  -8.622  -9.530  1.00 28.33           C  
ATOM     49  OH  TYR A   6     -28.039  -9.563 -10.294  1.00 34.49           O  
ATOM     50  N   LEU A   7     -25.858  -3.887  -4.241  1.00 18.42           N  
ATOM     51  CA  LEU A   7     -25.503  -2.570  -3.726  0.20 21.41           C  
ATOM     53  C   LEU A   7     -24.255  -2.609  -2.837  1.00 19.05           C  
ATOM     54  O   LEU A   7     -23.264  -1.902  -3.090  1.00 19.33           O  
ATOM     55  CB  LEU A   7     -26.690  -1.983  -2.957  0.20 24.46           C  
ATOM     57  CG  LEU A   7     -26.773  -0.470  -2.760  0.20 25.95           C  
ATOM     59  CD1 LEU A   7     -28.124  -0.100  -2.202  0.20 26.54           C  
ATOM     61  CD2 LEU A   7     -25.692   0.013  -1.831  0.20 25.12           C  
ATOM     63  N   GLU A   8     -24.306  -3.432  -1.800  1.00 21.16           N  
ATOM     64  CA  GLU A   8     -23.183  -3.502  -0.865  1.00 18.92           C  
ATOM     65  C   GLU A   8     -21.918  -3.997  -1.535  1.00 18.95           C  
ATOM     66  O   GLU A   8     -20.850  -3.407  -1.360  1.00 19.93           O  
ATOM     67  CB  GLU A   8     -23.537  -4.389   0.321  1.00 20.07           C  
ATOM     68  CG  GLU A   8     -24.751  -3.895   1.094  1.00 23.82           C  
ATOM     69  CD  GLU A   8     -26.119  -4.450   0.604  1.00 32.36           C  
ATOM     70  OE1 GLU A   8     -26.307  -4.763  -0.614  1.00 30.96           O  
ATOM     71  OE2 GLU A   8     -27.016  -4.565   1.471  1.00 36.93           O1-
ATOM     72  N   GLU A   9     -22.023  -5.091  -2.284  1.00 18.52           N  
ATOM     73  CA  GLU A   9     -20.849  -5.650  -2.913  1.00 18.23           C  
ATOM     74  C   GLU A   9     -20.230  -4.701  -3.927  1.00 20.24           C  
ATOM     75  O   GLU A   9     -19.017  -4.521  -3.920  1.00 18.27           O  
ATOM     76  CB  GLU A   9     -21.179  -7.000  -3.542  1.00 22.75           C  
ATOM     77  CG  GLU A   9     -20.014  -7.605  -4.301  1.00 27.98           C  
ATOM     78  CD  GLU A   9     -20.437  -8.828  -5.101  1.00 41.62           C  
ATOM     79  OE1 GLU A   9     -21.225  -9.650  -4.567  1.00 45.48           O  
ATOM     80  OE2 GLU A   9     -19.982  -8.959  -6.266  1.00 47.63           O1-
ATOM     81  N   CYS A  10     -21.041  -4.068  -4.776  1.00 16.39           N  
ATOM     82  CA  CYS A  10     -20.493  -3.111  -5.750  1.00 15.26           C  
ATOM     83  C   CYS A  10     -19.873  -1.891  -5.068  1.00 14.68           C  
ATOM     84  O   CYS A  10     -18.852  -1.382  -5.510  1.00 14.47           O  
ATOM     85  CB  CYS A  10     -21.544  -2.679  -6.781  1.00 15.86           C  
ATOM     86  SG  CYS A  10     -22.005  -4.089  -7.801  1.00 21.92           S  
ATOM     87  N   THR A  11     -20.452  -1.445  -3.947  1.00 15.36           N  
ATOM     88  CA  THR A  11     -19.862  -0.306  -3.236  1.00 14.67           C  
ATOM     89  C   THR A  11     -18.484  -0.706  -2.688  1.00 14.86           C  
ATOM     90  O   THR A  11     -17.521   0.037  -2.809  1.00 14.31           O  
ATOM     91  CB  THR A  11     -20.756   0.136  -2.078  1.00 16.25           C  
ATOM     92  CG2 THR A  11     -20.133   1.319  -1.334  1.00 15.33           C  
ATOM     93  OG1 THR A  11     -22.029   0.531  -2.629  1.00 17.20           O  
ATOM     94  N   ARG A  12     -18.401  -1.915  -2.159  1.00 15.74           N  
ATOM     95  CA  ARG A  12     -17.145  -2.402  -1.611  0.04 19.19           C  
ATOM     97  C   ARG A  12     -16.080  -2.501  -2.705  1.00 16.21           C  
ATOM     98  O   ARG A  12     -14.925  -2.065  -2.519  1.00 15.40           O  
ATOM     99  CB  ARG A  12     -17.356  -3.754  -0.936  0.04 23.71           C  
ATOM    101  CG  ARG A  12     -16.099  -4.338  -0.362  0.04 25.73           C  
ATOM    103  CD  ARG A  12     -16.397  -5.585   0.447  0.04 28.17           C  
ATOM    105  NE  ARG A  12     -17.282  -6.491  -0.272  0.04 30.57           N  
ATOM    107  CZ  ARG A  12     -16.892  -7.260  -1.283  0.04 32.99           C  
ATOM    109  NH1 ARG A  12     -15.633  -7.227  -1.697  0.04 33.76           N1+
ATOM    111  NH2 ARG A  12     -17.759  -8.058  -1.888  0.04 33.42           N  
ATOM    113  N   ARG A  13     -16.465  -3.065  -3.852  1.00 15.37           N  
ATOM    114  CA  ARG A  13     -15.561  -3.221  -4.997  0.22 14.95           C  
ATOM    116  C   ARG A  13     -15.102  -1.891  -5.595  1.00 14.66           C  
ATOM    117  O   ARG A  13     -13.937  -1.745  -5.974  1.00 16.02           O  
ATOM    118  CB  ARG A  13     -16.200  -4.089  -6.089  0.22 16.66           C  
ATOM    120  CG  ARG A  13     -16.794  -5.378  -5.560  0.22 19.86           C  
ATOM    122  CD  ARG A  13     -16.149  -6.620  -6.127  0.22 24.40           C  
ATOM    124  NE  ARG A  13     -16.525  -6.828  -7.522  0.22 27.20           N  
ATOM    126  CZ  ARG A  13     -15.655  -7.001  -8.513  0.22 29.82           C  
ATOM    128  NH1 ARG A  13     -14.356  -7.002  -8.260  0.22 35.90           N1+
ATOM    130  NH2 ARG A  13     -16.079  -7.179  -9.757  0.22 28.25           N  
ATOM    132  N   PHE A  14     -16.005  -0.913  -5.685  1.00 13.41           N  
ATOM    133  CA  PHE A  14     -15.570   0.397  -6.136  1.00 14.35           C  
ATOM    134  C   PHE A  14     -14.510   0.979  -5.200  1.00 14.11           C  
ATOM    135  O   PHE A  14     -13.470   1.516  -5.648  1.00 12.88           O  
ATOM    136  CB  PHE A  14     -16.742   1.370  -6.159  1.00 12.41           C  
ATOM    137  CG  PHE A  14     -17.597   1.291  -7.383  1.00 12.03           C  
ATOM    138  CD1 PHE A  14     -17.043   1.315  -8.661  1.00 12.70           C  
ATOM    139  CD2 PHE A  14     -18.981   1.295  -7.245  1.00 12.68           C  
ATOM    140  CE1 PHE A  14     -17.866   1.263  -9.785  1.00 13.89           C  
ATOM    141  CE2 PHE A  14     -19.786   1.246  -8.359  1.00 13.72           C  
ATOM    142  CZ  PHE A  14     -19.212   1.257  -9.643  1.00 13.65           C  
ATOM    143  N   GLN A  15     -14.757   0.863  -3.897  1.00 13.59           N  
ATOM    144  CA  GLN A  15     -13.831   1.467  -2.939  1.00 13.51           C  
ATOM    145  C   GLN A  15     -12.473   0.778  -2.992  1.00 13.90           C  
ATOM    146  O   GLN A  15     -11.427   1.420  -2.884  1.00 16.26           O  
ATOM    147  CB  GLN A  15     -14.392   1.385  -1.512  1.00 14.23           C  
ATOM    148  CG  GLN A  15     -13.362   1.882  -0.449  1.00 14.67           C  
ATOM    149  CD  GLN A  15     -13.069   3.360  -0.647  1.00 19.16           C  
ATOM    150  NE2 GLN A  15     -11.830   3.776  -0.411  1.00 19.16           N  
ATOM    151  OE1 GLN A  15     -13.952   4.116  -1.023  1.00 19.00           O  
ATOM    152  N   GLU A  16     -12.495  -0.547  -3.105  1.00 14.46           N  
ATOM    153  CA  GLU A  16     -11.291  -1.352  -3.150  1.00 21.83           C  
ATOM    154  C   GLU A  16     -10.460  -0.958  -4.380  1.00 18.53           C  
ATOM    155  O   GLU A  16      -9.253  -0.840  -4.314  1.00 18.61           O  
ATOM    156  CB  GLU A  16     -11.678  -2.831  -3.202  1.00 23.98           C  
ATOM    157  CG  GLU A  16     -10.495  -3.769  -3.321  1.00 29.34           C  
ATOM    158  CD  GLU A  16     -10.940  -5.207  -3.531  1.00 34.76           C  
ATOM    159  OE1 GLU A  16     -11.815  -5.450  -4.388  1.00 36.75           O  
ATOM    160  OE2 GLU A  16     -10.423  -6.100  -2.843  1.00 34.32           O1-
ATOM    161  N   MET A  17     -11.142  -0.744  -5.478  1.00 14.78           N  
ATOM    162  CA  MET A  17     -10.521  -0.272  -6.722  1.00 14.73           C  
ATOM    163  C   MET A  17      -9.874   1.084  -6.542  1.00 17.14           C  
ATOM    164  O   MET A  17      -8.734   1.260  -6.908  1.00 16.48           O  
ATOM    165  CB  MET A  17     -11.540  -0.254  -7.872  1.00 13.03           C  
ATOM    166  CG  MET A  17     -10.923   0.005  -9.250  1.00 15.27           C  
ATOM    167  SD  MET A  17     -10.696   1.748  -9.582  1.00 20.69           S  
ATOM    168  CE  MET A  17     -12.381   2.360  -9.626  1.00 19.54           C  
ATOM    169  N   PHE A  18     -10.577   2.050  -5.954  1.00 14.48           N  
ATOM    170  CA  PHE A  18      -9.949   3.360  -5.760  1.00 12.22           C  
ATOM    171  C   PHE A  18      -8.771   3.284  -4.793  1.00 15.00           C  
ATOM    172  O   PHE A  18      -7.752   3.953  -5.002  1.00 18.06           O  
ATOM    173  CB  PHE A  18     -10.979   4.378  -5.249  1.00 16.20           C  
ATOM    174  CG  PHE A  18     -11.957   4.807  -6.283  1.00 12.90           C  
ATOM    175  CD1 PHE A  18     -11.534   5.511  -7.429  1.00 14.85           C  
ATOM    176  CD2 PHE A  18     -13.302   4.535  -6.140  1.00 13.57           C  
ATOM    177  CE1 PHE A  18     -12.454   5.928  -8.414  1.00 16.66           C  
ATOM    178  CE2 PHE A  18     -14.234   4.951  -7.105  1.00 12.84           C  
ATOM    179  CZ  PHE A  18     -13.803   5.662  -8.263  1.00 16.62           C  
ATOM    180  N   ASP A  19      -8.888   2.470  -3.745  1.00 14.19           N  
ATOM    181  CA  ASP A  19      -7.793   2.329  -2.791  1.00 16.45           C  
ATOM    182  C   ASP A  19      -6.527   1.809  -3.477  1.00 19.06           C  
ATOM    183  O   ASP A  19      -5.404   2.147  -3.081  1.00 23.29           O  
ATOM    184  CB  ASP A  19      -8.178   1.409  -1.604  1.00 15.79           C  
ATOM    185  CG  ASP A  19      -9.056   2.122  -0.570  1.00 21.04           C  
ATOM    186  OD1 ASP A  19      -8.981   3.359  -0.493  1.00 27.66           O  
ATOM    187  OD2 ASP A  19      -9.788   1.448   0.195  1.00 21.24           O1-
ATOM    188  N   ARG A  20      -6.711   0.942  -4.462  1.00 19.56           N  
ATOM    189  CA  ARG A  20      -5.575   0.315  -5.100  1.00 23.08           C  
ATOM    190  C   ARG A  20      -5.000   1.213  -6.203  1.00 20.99           C  
ATOM    191  O   ARG A  20      -3.779   1.315  -6.352  1.00 21.39           O  
ATOM    192  CB  ARG A  20      -5.984  -1.034  -5.705  1.00 23.54           C  
ATOM    193  CG  ARG A  20      -5.031  -1.539  -6.761  1.00 31.24           C  
ATOM    194  CD  ARG A  20      -5.032  -3.043  -6.808  1.00 41.99           C  
ATOM    195  NE  ARG A  20      -4.769  -3.600  -5.483  1.00 51.94           N  
ATOM    196  CZ  ARG A  20      -4.830  -4.899  -5.191  1.00 59.38           C  
ATOM    197  NH1 ARG A  20      -5.150  -5.780  -6.136  1.00 62.93           N1+
ATOM    198  NH2 ARG A  20      -4.573  -5.321  -3.954  1.00 60.51           N  
ATOM    199  N   HIS A  21      -5.884   1.883  -6.926  1.00 17.05           N  
ATOM    200  CA  HIS A  21      -5.500   2.589  -8.172  1.00 18.71           C  
ATOM    201  C   HIS A  21      -5.336   4.091  -8.057  1.00 24.92           C  
ATOM    202  O   HIS A  21      -4.633   4.702  -8.862  1.00 23.81           O  
ATOM    203  CB  HIS A  21      -6.470   2.247  -9.306  1.00 17.37           C  
ATOM    204  CG  HIS A  21      -6.354   0.835  -9.769  1.00 18.78           C  
ATOM    205  CD2 HIS A  21      -7.017  -0.287  -9.395  1.00 22.16           C  
ATOM    206  ND1 HIS A  21      -5.426   0.445 -10.712  1.00 23.31           N  
ATOM    207  CE1 HIS A  21      -5.519  -0.864 -10.895  1.00 24.01           C  
ATOM    208  NE2 HIS A  21      -6.463  -1.330 -10.103  1.00 21.90           N  
ATOM    209  N   VAL A  22      -5.986   4.698  -7.070  1.00 21.67           N  
ATOM    210  CA  VAL A  22      -5.888   6.134  -6.930  1.00 23.80           C  
ATOM    211  C   VAL A  22      -5.170   6.486  -5.648  1.00 26.53           C  
ATOM    212  O   VAL A  22      -4.301   7.366  -5.653  1.00 28.56           O  
ATOM    213  CB  VAL A  22      -7.267   6.805  -7.047  1.00 18.74           C  
ATOM    214  CG1 VAL A  22      -7.165   8.340  -6.790  1.00 20.10           C  
ATOM    215  CG2 VAL A  22      -7.835   6.540  -8.417  1.00 20.34           C  
ATOM    216  N   VAL A  23      -5.528   5.796  -4.561  1.00 23.15           N  
ATOM    217  CA  VAL A  23      -4.832   5.883  -3.277  1.00 27.03           C  
ATOM    218  C   VAL A  23      -5.152   7.171  -2.505  1.00 26.96           C  
ATOM    219  O   VAL A  23      -5.663   7.105  -1.382  1.00 30.15           O  
ATOM    220  CB  VAL A  23      -3.305   5.633  -3.418  1.00 32.69           C  
ATOM    221  CG1 VAL A  23      -2.653   5.531  -2.060  1.00 34.10           C  
ATOM    222  CG2 VAL A  23      -3.053   4.343  -4.195  1.00 31.23           C  
ATOM    223  N   THR A  24      -4.860   8.329  -3.091  1.00 24.36           N  
ATOM    224  CA  THR A  24      -5.083   9.609  -2.417  1.00 25.94           C  
ATOM    225  C   THR A  24      -6.558   9.799  -2.152  1.00 24.15           C  
ATOM    226  O   THR A  24      -7.366   9.788  -3.113  1.00 22.95           O  
ATOM    227  CB  THR A  24      -4.618  10.790  -3.275  1.00 32.94           C  
ATOM    228  CG2 THR A  24      -4.902  12.114  -2.533  1.00 25.67           C  
ATOM    229  OG1 THR A  24      -3.214  10.661  -3.533  1.00 42.25           O  
ATOM    230  N   ARG A  25      -6.904   9.974  -0.871  1.00 23.02           N  
ATOM    231  CA  ARG A  25      -8.297  10.013  -0.456  1.00 28.10           C  
ATOM    232  C   ARG A  25      -8.870  11.381  -0.770  1.00 26.21           C  
ATOM    233  O   ARG A  25      -8.179  12.384  -0.595  1.00 23.23           O  
ATOM    234  CB  ARG A  25      -8.398   9.786   1.045  1.00 34.15           C  
ATOM    235  CG  ARG A  25      -8.133   8.384   1.523  1.00 41.39           C  
ATOM    236  CD  ARG A  25      -8.220   8.393   3.046  1.00 47.84           C  
ATOM    237  NE  ARG A  25      -9.429   9.100   3.475  1.00 50.92           N  
ATOM    238  CZ  ARG A  25      -9.614   9.627   4.680  1.00 54.09           C  
ATOM    239  NH1 ARG A  25      -8.667   9.536   5.609  1.00 59.95           N1+
ATOM    240  NH2 ARG A  25     -10.754  10.251   4.957  1.00 54.09           N  
ATOM    241  N   PRO A  26     -10.138  11.433  -1.220  1.00 23.37           N  
ATOM    242  CA  PRO A  26     -10.791  12.736  -1.383  1.00 19.85           C  
ATOM    243  C   PRO A  26     -10.837  13.535  -0.099  1.00 19.46           C  
ATOM    244  O   PRO A  26     -10.949  13.021   1.034  1.00 21.02           O  
ATOM    245  CB  PRO A  26     -12.222  12.373  -1.838  1.00 19.61           C  
ATOM    246  CG  PRO A  26     -12.036  11.063  -2.529  1.00 18.61           C  
ATOM    247  CD  PRO A  26     -10.986  10.334  -1.714  1.00 21.78           C  
ATOM    248  N   THR A  27     -10.694  14.840  -0.290  1.00 17.35           N  
ATOM    249  CA  THR A  27     -10.853  15.769   0.820  1.00 20.39           C  
ATOM    250  C   THR A  27     -11.821  16.839   0.344  1.00 23.14           C  
ATOM    251  O   THR A  27     -12.065  16.981  -0.864  1.00 23.95           O  
ATOM    252  CB  THR A  27      -9.523  16.394   1.194  1.00 24.37           C  
ATOM    253  CG2 THR A  27      -8.580  15.341   1.742  1.00 28.65           C  
ATOM    254  OG1 THR A  27      -8.950  16.941   0.002  1.00 25.80           O  
ATOM    255  N   LYS A  28     -12.385  17.566   1.295  1.00 26.18           N  
ATOM    256  CA  LYS A  28     -13.471  18.473   0.976  1.00 24.01           C  
ATOM    257  C   LYS A  28     -12.906  19.890   1.001  1.00 23.42           C  
ATOM    258  O   LYS A  28     -12.297  20.282   1.985  1.00 28.54           O  
ATOM    259  CB  LYS A  28     -14.584  18.298   2.011  1.00 26.16           C  
ATOM    260  CG  LYS A  28     -15.864  19.062   1.721  1.00 29.77           C  
ATOM    261  CD  LYS A  28     -16.835  18.964   2.903  1.00 34.15           C  
ATOM    262  CE  LYS A  28     -17.937  20.011   2.759  1.00 31.97           C  
ATOM    263  NZ  LYS A  28     -18.875  20.083   3.914  1.00 35.48           N1+
ATOM    264  N   VAL A  29     -13.077  20.637  -0.081  1.00 20.74           N  
ATOM    265  CA  VAL A  29     -12.698  22.037  -0.124  1.00 18.39           C  
ATOM    266  C   VAL A  29     -13.473  22.805   0.940  1.00 21.83           C  
ATOM    267  O   VAL A  29     -14.710  22.654   1.094  1.00 23.89           O  
ATOM    268  CB  VAL A  29     -13.045  22.637  -1.497  1.00 16.32           C  
ATOM    269  CG1 VAL A  29     -12.753  24.132  -1.508  1.00 21.77           C  
ATOM    270  CG2 VAL A  29     -12.315  21.939  -2.634  1.00 20.90           C  
ATOM    271  N   GLU A  30     -12.741  23.624   1.697  1.00 21.89           N  
ATOM    272  CA  GLU A  30     -13.318  24.460   2.745  1.00 25.83           C  
ATOM    273  C   GLU A  30     -13.929  25.759   2.202  1.00 30.52           C  
ATOM    274  O   GLU A  30     -13.226  26.567   1.589  1.00 36.65           O  
ATOM    275  CB  GLU A  30     -12.232  24.817   3.746  1.00 36.85           C  
ATOM    276  CG  GLU A  30     -11.951  23.750   4.788  1.00 48.43           C  
ATOM    277  CD  GLU A  30     -11.349  24.348   6.049  1.00 55.99           C  
ATOM    278  OE1 GLU A  30     -10.249  24.933   5.965  1.00 56.11           O  
ATOM    279  OE2 GLU A  30     -11.993  24.261   7.119  1.00 61.68           O1-
ATOM    280  N   LEU A  31     -15.228  25.974   2.436  1.00 25.62           N  
ATOM    281  CA  LEU A  31     -15.818  27.293   2.192  1.00 24.58           C  
ATOM    282  C   LEU A  31     -16.064  27.950   3.532  1.00 27.91           C  
ATOM    283  O   LEU A  31     -16.524  27.294   4.478  1.00 29.51           O  
ATOM    284  CB  LEU A  31     -17.161  27.187   1.493  1.00 26.22           C  
ATOM    285  CG  LEU A  31     -17.163  26.715   0.049  1.00 24.40           C  
ATOM    286  CD1 LEU A  31     -18.592  26.723  -0.462  1.00 25.38           C  
ATOM    287  CD2 LEU A  31     -16.278  27.639  -0.793  1.00 29.04           C  
ATOM    288  N   THR A  32     -15.789  29.245   3.631  1.00 25.12           N  
ATOM    289  CA  THR A  32     -16.124  29.958   4.865  1.00 26.09           C  
ATOM    290  C   THR A  32     -17.646  30.131   4.899  1.00 29.64           C  
ATOM    291  O   THR A  32     -18.316  29.968   3.868  1.00 24.12           O  
ATOM    292  CB  THR A  32     -15.457  31.325   4.876  1.00 30.87           C  
ATOM    293  CG2 THR A  32     -13.951  31.166   4.712  1.00 31.68           C  
ATOM    294  OG1 THR A  32     -15.951  32.093   3.769  1.00 31.41           O  
ATOM    295  N   ASP A  33     -18.207  30.447   6.059  1.00 31.24           N  
ATOM    296  CA  ASP A  33     -19.634  30.769   6.104  1.00 33.30           C  
ATOM    297  C   ASP A  33     -19.995  31.872   5.104  1.00 31.69           C  
ATOM    298  O   ASP A  33     -21.029  31.799   4.437  1.00 29.13           O  
ATOM    299  CB  ASP A  33     -20.059  31.195   7.513  1.00 34.55           C  
ATOM    300  CG  ASP A  33     -20.189  30.025   8.471  1.00 45.29           C  
ATOM    301  OD1 ASP A  33     -20.058  28.866   8.025  1.00 46.76           O  
ATOM    302  OD2 ASP A  33     -20.443  30.274   9.676  1.00 53.38           O1-
ATOM    303  N   ALA A  34     -19.121  32.868   4.977  1.00 26.61           N  
ATOM    304  CA  ALA A  34     -19.384  33.991   4.068  1.00 29.12           C  
ATOM    305  C   ALA A  34     -19.397  33.553   2.625  1.00 31.22           C  
ATOM    306  O   ALA A  34     -20.250  33.999   1.846  1.00 28.69           O  
ATOM    307  CB  ALA A  34     -18.377  35.111   4.272  1.00 30.14           C  
ATOM    308  N   GLU A  35     -18.440  32.709   2.246  1.00 23.50           N  
ATOM    309  CA  GLU A  35     -18.407  32.218   0.876  1.00 22.12           C  
ATOM    310  C   GLU A  35     -19.626  31.356   0.585  1.00 23.83           C  
ATOM    311  O   GLU A  35     -20.235  31.465  -0.480  1.00 22.91           O  
ATOM    312  CB  GLU A  35     -17.121  31.425   0.591  1.00 27.97           C  
ATOM    313  CG  GLU A  35     -15.857  32.265   0.731  1.00 36.32           C  
ATOM    314  CD  GLU A  35     -14.584  31.442   0.631  1.00 39.38           C  
ATOM    315  OE1 GLU A  35     -14.492  30.364   1.268  1.00 33.90           O  
ATOM    316  OE2 GLU A  35     -13.665  31.884  -0.092  1.00 42.26           O1-
ATOM    317  N   LEU A  36     -19.999  30.492   1.519  1.00 25.44           N  
ATOM    318  CA  LEU A  36     -21.153  29.646   1.238  1.00 22.60           C  
ATOM    319  C   LEU A  36     -22.432  30.501   1.140  1.00 22.10           C  
ATOM    320  O   LEU A  36     -23.273  30.257   0.282  1.00 22.14           O  
ATOM    321  CB  LEU A  36     -21.303  28.555   2.306  1.00 26.07           C  
ATOM    322  CG  LEU A  36     -22.478  27.586   2.132  1.00 25.17           C  
ATOM    323  CD1 LEU A  36     -22.493  26.863   0.804  1.00 26.87           C  
ATOM    324  CD2 LEU A  36     -22.506  26.603   3.338  1.00 29.44           C  
ATOM    325  N   ARG A  37     -22.571  31.518   1.988  1.00 24.35           N  
ATOM    326  CA  ARG A  37     -23.748  32.393   1.892  1.00 24.48           C  
ATOM    327  C   ARG A  37     -23.745  33.120   0.537  1.00 25.23           C  
ATOM    328  O   ARG A  37     -24.796  33.290  -0.072  1.00 24.86           O  
ATOM    329  CB  ARG A  37     -23.810  33.383   3.074  1.00 30.12           C  
ATOM    330  CG  ARG A  37     -25.087  34.291   3.153  1.00 34.30           C  
ATOM    331  CD  ARG A  37     -26.384  33.611   2.628  1.00 54.37           C  
ATOM    332  NE  ARG A  37     -26.993  32.663   3.562  1.00 56.17           N  
ATOM    333  CZ  ARG A  37     -28.048  31.881   3.300  1.00 50.88           C  
ATOM    334  NH1 ARG A  37     -28.652  31.900   2.114  1.00 38.51           N1+
ATOM    335  NH2 ARG A  37     -28.506  31.065   4.244  1.00 48.85           N  
ATOM    336  N   GLU A  38     -22.571  33.537   0.055  1.00 23.71           N  
ATOM    337  CA  GLU A  38     -22.501  34.225  -1.227  1.00 24.32           C  
ATOM    338  C   GLU A  38     -22.886  33.276  -2.357  1.00 24.48           C  
ATOM    339  O   GLU A  38     -23.615  33.652  -3.289  1.00 24.00           O  
ATOM    340  CB  GLU A  38     -21.081  34.742  -1.484  1.00 26.17           C  
ATOM    341  CG  GLU A  38     -20.932  35.368  -2.838  1.00 35.49           C  
ATOM    342  CD  GLU A  38     -19.510  35.787  -3.162  1.00 38.76           C  
ATOM    343  OE1 GLU A  38     -18.567  35.384  -2.431  1.00 41.85           O  
ATOM    344  OE2 GLU A  38     -19.361  36.533  -4.154  1.00 33.29           O1-
ATOM    345  N   VAL A  39     -22.379  32.050  -2.289  1.00 20.94           N  
ATOM    346  CA  VAL A  39     -22.764  31.021  -3.259  1.00 23.95           C  
ATOM    347  C   VAL A  39     -24.282  30.820  -3.260  1.00 20.16           C  
ATOM    348  O   VAL A  39     -24.936  30.880  -4.306  1.00 20.22           O  
ATOM    349  CB  VAL A  39     -22.060  29.704  -2.968  1.00 20.47           C  
ATOM    350  CG1 VAL A  39     -22.722  28.505  -3.728  1.00 19.63           C  
ATOM    351  CG2 VAL A  39     -20.620  29.810  -3.403  1.00 21.18           C  
ATOM    352  N   ILE A  40     -24.843  30.616  -2.080  1.00 20.93           N  
ATOM    353  CA  ILE A  40     -26.280  30.363  -1.991  1.00 21.49           C  
ATOM    354  C   ILE A  40     -27.113  31.559  -2.449  1.00 23.03           C  
ATOM    355  O   ILE A  40     -28.093  31.395  -3.187  1.00 22.58           O  
ATOM    356  CB  ILE A  40     -26.654  29.895  -0.592  1.00 28.85           C  
ATOM    357  CG1 ILE A  40     -26.133  28.467  -0.381  1.00 21.11           C  
ATOM    358  CG2 ILE A  40     -28.155  29.961  -0.383  1.00 26.92           C  
ATOM    359  CD1 ILE A  40     -26.281  28.058   1.130  1.00 21.95           C  
ATOM    360  N   ASP A  41     -26.706  32.763  -2.073  1.00 24.95           N  
ATOM    361  CA  ASP A  41     -27.450  33.949  -2.511  1.00 27.38           C  
ATOM    362  C   ASP A  41     -27.448  34.056  -4.060  1.00 25.06           C  
ATOM    363  O   ASP A  41     -28.451  34.463  -4.670  1.00 24.52           O  
ATOM    364  CB  ASP A  41     -26.883  35.226  -1.874  1.00 27.66           C  
ATOM    365  CG  ASP A  41     -27.084  35.287  -0.343  1.00 35.96           C  
ATOM    366  OD1 ASP A  41     -27.858  34.479   0.238  1.00 34.60           O  
ATOM    367  OD2 ASP A  41     -26.461  36.174   0.282  1.00 38.97           O1-
ATOM    368  N   ASP A  42     -26.342  33.682  -4.698  1.00 22.64           N  
ATOM    369  CA  ASP A  42     -26.281  33.731  -6.153  1.00 22.49           C  
ATOM    370  C   ASP A  42     -27.160  32.651  -6.779  1.00 24.87           C  
ATOM    371  O   ASP A  42     -27.805  32.888  -7.812  1.00 23.51           O  
ATOM    372  CB  ASP A  42     -24.837  33.591  -6.651  1.00 23.55           C  
ATOM    373  CG  ASP A  42     -24.046  34.899  -6.516  1.00 27.56           C  
ATOM    374  OD1 ASP A  42     -24.626  35.923  -6.093  1.00 32.86           O  
ATOM    375  OD2 ASP A  42     -22.845  34.920  -6.845  1.00 29.17           O1-
ATOM    376  N   CYS A  43     -27.177  31.467  -6.166  1.00 20.58           N  
ATOM    377  CA  CYS A  43     -28.030  30.385  -6.634  1.00 20.05           C  
ATOM    378  C   CYS A  43     -29.480  30.822  -6.555  1.00 21.30           C  
ATOM    379  O   CYS A  43     -30.250  30.656  -7.508  1.00 22.99           O  
ATOM    380  CB  CYS A  43     -27.834  29.132  -5.764  1.00 19.46           C  
ATOM    381  SG  CYS A  43     -26.234  28.334  -5.966  1.00 19.37           S  
ATOM    382  N   ASN A  44     -29.867  31.384  -5.407  1.00 22.53           N  
ATOM    383  CA  ASN A  44     -31.214  31.843  -5.250  1.00 23.91           C  
ATOM    384  C   ASN A  44     -31.598  32.900  -6.264  1.00 28.22           C  
ATOM    385  O   ASN A  44     -32.705  32.874  -6.793  1.00 25.15           O  
ATOM    386  CB  ASN A  44     -31.444  32.393  -3.839  1.00 25.27           C  
ATOM    387  CG  ASN A  44     -31.653  31.285  -2.834  1.00 25.14           C  
ATOM    388  ND2 ASN A  44     -31.360  31.562  -1.555  1.00 25.91           N  
ATOM    389  OD1 ASN A  44     -32.067  30.185  -3.203  1.00 24.89           O  
ATOM    390  N   ALA A  45     -30.705  33.849  -6.509  1.00 27.82           N  
ATOM    391  CA  ALA A  45     -31.025  34.916  -7.463  1.00 26.37           C  
ATOM    392  C   ALA A  45     -31.152  34.372  -8.885  1.00 25.79           C  
ATOM    393  O   ALA A  45     -31.982  34.861  -9.651  1.00 26.57           O  
ATOM    394  CB  ALA A  45     -29.992  36.015  -7.410  1.00 25.62           C  
ATOM    395  N   ALA A  46     -30.349  33.372  -9.227  1.00 23.13           N  
ATOM    396  CA  ALA A  46     -30.358  32.786 -10.568  1.00 22.15           C  
ATOM    397  C   ALA A  46     -31.670  32.044 -10.851  1.00 26.41           C  
ATOM    398  O   ALA A  46     -32.175  32.028 -11.991  1.00 23.06           O  
ATOM    399  CB  ALA A  46     -29.173  31.871 -10.744  1.00 20.80           C  
ATOM    400  N   VAL A  47     -32.263  31.457  -9.814  1.00 24.89           N  
ATOM    401  CA  VAL A  47     -33.432  30.626 -10.042  1.00 22.73           C  
ATOM    402  C   VAL A  47     -34.725  31.325  -9.655  1.00 24.50           C  
ATOM    403  O   VAL A  47     -35.799  30.817  -9.953  1.00 29.46           O  
ATOM    404  CB  VAL A  47     -33.312  29.211  -9.414  1.00 22.19           C  
ATOM    405  CG1 VAL A  47     -32.062  28.478  -9.952  1.00 20.98           C  
ATOM    406  CG2 VAL A  47     -33.274  29.289  -7.869  1.00 22.49           C  
ATOM    407  N   ALA A  48     -34.631  32.484  -9.006  1.00 25.55           N  
ATOM    408  CA  ALA A  48     -35.834  33.249  -8.677  1.00 30.52           C  
ATOM    409  C   ALA A  48     -36.730  33.593  -9.883  1.00 30.46           C  
ATOM    410  O   ALA A  48     -37.962  33.492  -9.761  1.00 33.55           O  
ATOM    411  CB  ALA A  48     -35.500  34.522  -7.870  1.00 31.70           C  
ATOM    412  N   PRO A  49     -36.148  34.044 -11.015  1.00 33.07           N  
ATOM    413  CA  PRO A  49     -37.035  34.384 -12.144  1.00 36.05           C  
ATOM    414  C   PRO A  49     -37.876  33.193 -12.615  1.00 37.56           C  
ATOM    415  O   PRO A  49     -38.923  33.389 -13.246  1.00 40.70           O  
ATOM    416  CB  PRO A  49     -36.053  34.768 -13.250  1.00 36.77           C  
ATOM    417  CG  PRO A  49     -34.854  35.249 -12.556  1.00 34.14           C  
ATOM    418  CD  PRO A  49     -34.735  34.314 -11.360  1.00 30.86           C  
ATOM    419  N   LEU A  50     -37.420  31.984 -12.300  1.00 34.90           N  
ATOM    420  CA  LEU A  50     -38.136  30.759 -12.624  1.00 36.11           C  
ATOM    421  C   LEU A  50     -39.165  30.424 -11.559  1.00 40.89           C  
ATOM    422  O   LEU A  50     -39.840  29.402 -11.649  1.00 43.45           O  
ATOM    423  CB  LEU A  50     -37.159  29.604 -12.754  1.00 31.93           C  
ATOM    424  CG  LEU A  50     -36.063  29.866 -13.770  1.00 32.28           C  
ATOM    425  CD1 LEU A  50     -34.976  28.818 -13.631  1.00 29.79           C  
ATOM    426  CD2 LEU A  50     -36.652  29.914 -15.198  1.00 33.78           C  
ATOM    427  N   GLY A  51     -39.267  31.273 -10.542  1.00 45.42           N  
ATOM    428  CA  GLY A  51     -40.245  31.077  -9.485  1.00 49.05           C  
ATOM    429  C   GLY A  51     -39.868  29.969  -8.519  1.00 48.39           C  
ATOM    430  O   GLY A  51     -40.708  29.451  -7.783  1.00 52.76           O  
ATOM    431  N   LYS A  52     -38.592  29.602  -8.526  1.00 39.42           N  
ATOM    432  CA  LYS A  52     -38.093  28.546  -7.656  1.00 31.70           C  
ATOM    433  C   LYS A  52     -37.583  29.099  -6.339  1.00 32.24           C  
ATOM    434  O   LYS A  52     -36.730  29.988  -6.329  1.00 37.60           O  
ATOM    435  CB  LYS A  52     -36.932  27.833  -8.363  1.00 32.64           C  
ATOM    436  CG  LYS A  52     -37.395  26.753  -9.315  1.00 35.32           C  
ATOM    437  CD  LYS A  52     -37.242  25.398  -8.638  1.00 39.43           C  
ATOM    438  CE  LYS A  52     -38.498  24.574  -8.773  1.00 45.47           C  
ATOM    439  NZ  LYS A  52     -38.441  23.367  -7.898  1.00 49.36           N1+
ATOM    440  N   THR A  53     -38.100  28.586  -5.220  1.00 29.30           N  
ATOM    441  CA  THR A  53     -37.450  28.835  -3.940  1.00 30.01           C  
ATOM    442  C   THR A  53     -36.913  27.514  -3.400  1.00 35.30           C  
ATOM    443  O   THR A  53     -37.654  26.534  -3.269  1.00 41.46           O  
ATOM    444  CB  THR A  53     -38.368  29.553  -2.920  1.00 34.13           C  
ATOM    445  CG2 THR A  53     -39.408  30.393  -3.657  1.00 32.92           C  
ATOM    446  OG1 THR A  53     -39.011  28.602  -2.062  1.00 41.18           O  
ATOM    447  N   VAL A  54     -35.615  27.508  -3.101  1.00 25.83           N  
ATOM    448  CA  VAL A  54     -34.864  26.318  -2.715  1.00 24.65           C  
ATOM    449  C   VAL A  54     -34.209  26.546  -1.345  1.00 26.02           C  
ATOM    450  O   VAL A  54     -33.658  27.607  -1.099  1.00 25.33           O  
ATOM    451  CB  VAL A  54     -33.769  26.062  -3.765  1.00 22.92           C  
ATOM    452  CG1 VAL A  54     -32.911  24.862  -3.390  1.00 24.06           C  
ATOM    453  CG2 VAL A  54     -34.433  25.891  -5.123  1.00 27.44           C  
ATOM    454  N   SER A  55     -34.290  25.565  -0.455  1.00 25.13           N  
ATOM    455  CA  SER A  55     -33.703  25.724   0.870  1.00 25.61           C  
ATOM    456  C   SER A  55     -32.168  25.671   0.835  1.00 24.26           C  
ATOM    457  O   SER A  55     -31.589  25.106  -0.072  1.00 22.87           O  
ATOM    458  CB  SER A  55     -34.214  24.621   1.786  1.00 26.16           C  
ATOM    459  OG  SER A  55     -33.620  23.388   1.413  1.00 24.76           O  
ATOM    460  N   ASP A  56     -31.527  26.256   1.847  1.00 24.81           N  
ATOM    461  CA  ASP A  56     -30.071  26.136   2.013  1.00 23.78           C  
ATOM    462  C   ASP A  56     -29.645  24.675   2.066  1.00 23.31           C  
ATOM    463  O   ASP A  56     -28.622  24.288   1.491  1.00 22.28           O  
ATOM    464  CB  ASP A  56     -29.591  26.789   3.318  1.00 24.82           C  
ATOM    465  CG  ASP A  56     -29.748  28.304   3.331  1.00 27.39           C  
ATOM    466  OD1 ASP A  56     -30.105  28.904   2.307  1.00 25.74           O  
ATOM    467  OD2 ASP A  56     -29.492  28.907   4.380  1.00 29.22           O1-
ATOM    468  N   GLU A  57     -30.411  23.863   2.777  1.00 23.45           N  
ATOM    469  CA  GLU A  57     -30.048  22.459   2.936  1.00 22.64           C  
ATOM    470  C   GLU A  57     -30.078  21.735   1.617  1.00 21.52           C  
ATOM    471  O   GLU A  57     -29.164  20.933   1.308  1.00 21.62           O  
ATOM    472  CB  GLU A  57     -30.987  21.784   3.915  1.00 24.73           C  
ATOM    473  CG  GLU A  57     -30.676  20.333   4.115  1.00 29.77           C  
ATOM    474  CD  GLU A  57     -31.686  19.703   5.055  1.00 44.63           C  
ATOM    475  OE1 GLU A  57     -32.832  19.434   4.611  1.00 47.09           O  
ATOM    476  OE2 GLU A  57     -31.335  19.513   6.240  1.00 52.93           O1-
ATOM    477  N   ARG A  58     -31.063  22.059   0.767  1.00 21.84           N  
ATOM    478  CA  ARG A  58     -31.007  21.513  -0.588  1.00 20.61           C  
ATOM    479  C   ARG A  58     -29.802  22.017  -1.401  1.00 21.17           C  
ATOM    480  O   ARG A  58     -29.127  21.227  -2.069  1.00 21.82           O  
ATOM    481  CB  ARG A  58     -32.296  21.787  -1.373  1.00 22.15           C  
ATOM    482  CG  ARG A  58     -32.261  21.038  -2.737  1.00 34.29           C  
ATOM    483  CD  ARG A  58     -33.560  21.095  -3.529  1.00 42.90           C  
ATOM    484  NE  ARG A  58     -34.725  20.832  -2.702  1.00 52.10           N  
ATOM    485  CZ  ARG A  58     -35.050  19.638  -2.210  1.00 58.68           C  
ATOM    486  NH1 ARG A  58     -34.294  18.573  -2.456  1.00 57.67           N1+
ATOM    487  NH2 ARG A  58     -36.138  19.512  -1.457  1.00 63.17           N  
ATOM    488  N   TRP A  59     -29.504  23.319  -1.348  1.00 21.37           N  
ATOM    489  CA  TRP A  59     -28.342  23.835  -2.082  1.00 20.85           C  
ATOM    490  C   TRP A  59     -27.076  23.161  -1.591  1.00 20.47           C  
ATOM    491  O   TRP A  59     -26.177  22.829  -2.386  1.00 20.31           O  
ATOM    492  CB  TRP A  59     -28.155  25.338  -1.897  1.00 19.59           C  
ATOM    493  CG  TRP A  59     -29.163  26.207  -2.565  1.00 22.71           C  
ATOM    494  CD1 TRP A  59     -29.974  27.112  -1.938  1.00 24.60           C  
ATOM    495  CD2 TRP A  59     -29.481  26.292  -3.968  1.00 19.64           C  
ATOM    496  CE2 TRP A  59     -30.495  27.268  -4.109  1.00 23.37           C  
ATOM    497  CE3 TRP A  59     -29.009  25.644  -5.123  1.00 18.38           C  
ATOM    498  NE1 TRP A  59     -30.765  27.751  -2.856  1.00 23.14           N  
ATOM    499  CZ2 TRP A  59     -31.047  27.627  -5.339  1.00 21.56           C  
ATOM    500  CZ3 TRP A  59     -29.580  25.971  -6.343  1.00 19.42           C  
ATOM    501  CH2 TRP A  59     -30.590  26.963  -6.442  1.00 20.80           C  
ATOM    502  N   ILE A  60     -26.982  23.001  -0.273  1.00 20.32           N  
ATOM    503  CA  ILE A  60     -25.784  22.388   0.322  1.00 18.59           C  
ATOM    504  C   ILE A  60     -25.604  20.955  -0.147  1.00 24.29           C  
ATOM    505  O   ILE A  60     -24.466  20.511  -0.364  1.00 23.89           O  
ATOM    506  CB  ILE A  60     -25.794  22.542   1.854  1.00 22.47           C  
ATOM    507  CG1 ILE A  60     -25.504  24.003   2.177  1.00 20.80           C  
ATOM    508  CG2 ILE A  60     -24.722  21.699   2.494  1.00 26.18           C  
ATOM    509  CD1 ILE A  60     -25.781  24.368   3.601  1.00 25.87           C  
ATOM    510  N   SER A  61     -26.711  20.237  -0.356  1.00 23.50           N  
ATOM    511  CA  SER A  61     -26.593  18.872  -0.884  1.00 22.00           C  
ATOM    512  C   SER A  61     -26.141  18.875  -2.328  1.00 22.81           C  
ATOM    513  O   SER A  61     -25.366  18.008  -2.724  1.00 27.15           O  
ATOM    514  CB  SER A  61     -27.863  18.036  -0.725  1.00 23.81           C  
ATOM    515  OG  SER A  61     -28.873  18.452  -1.637  1.00 33.68           O  
ATOM    516  N   TYR A  62     -26.609  19.836  -3.131  1.00 18.14           N  
ATOM    517  CA  TYR A  62     -26.138  19.921  -4.516  1.00 20.35           C  
ATOM    518  C   TYR A  62     -24.658  20.282  -4.582  1.00 22.99           C  
ATOM    519  O   TYR A  62     -23.891  19.734  -5.392  1.00 22.88           O  
ATOM    520  CB  TYR A  62     -26.926  20.972  -5.286  1.00 19.24           C  
ATOM    521  CG  TYR A  62     -28.366  20.633  -5.477  1.00 22.45           C  
ATOM    522  CD1 TYR A  62     -28.755  19.312  -5.583  1.00 38.54           C  
ATOM    523  CD2 TYR A  62     -29.319  21.612  -5.590  1.00 26.18           C  
ATOM    524  CE1 TYR A  62     -30.071  18.972  -5.766  1.00 47.04           C  
ATOM    525  CE2 TYR A  62     -30.660  21.284  -5.776  1.00 32.24           C  
ATOM    526  CZ  TYR A  62     -31.017  19.952  -5.871  1.00 44.41           C  
ATOM    527  OH  TYR A  62     -32.327  19.577  -6.060  1.00 57.05           O  
ATOM    528  N   VAL A  63     -24.237  21.194  -3.724  1.00 17.83           N  
ATOM    529  CA  VAL A  63     -22.885  21.744  -3.851  1.00 16.05           C  
ATOM    530  C   VAL A  63     -21.833  20.762  -3.399  1.00 16.09           C  
ATOM    531  O   VAL A  63     -20.652  20.919  -3.724  1.00 17.63           O  
ATOM    532  CB  VAL A  63     -22.727  23.072  -3.076  1.00 18.09           C  
ATOM    533  CG1 VAL A  63     -22.394  22.839  -1.629  1.00 20.26           C  
ATOM    534  CG2 VAL A  63     -21.614  23.909  -3.751  1.00 22.10           C  
ATOM    535  N   GLY A  64     -22.248  19.747  -2.632  1.00 18.59           N  
ATOM    536  CA  GLY A  64     -21.289  18.824  -2.051  1.00 17.57           C  
ATOM    537  C   GLY A  64     -20.452  18.145  -3.127  1.00 16.41           C  
ATOM    538  O   GLY A  64     -19.276  17.817  -2.911  1.00 14.33           O  
ATOM    539  N   VAL A  65     -21.037  17.927  -4.294  1.00 12.88           N  
ATOM    540  CA  VAL A  65     -20.268  17.239  -5.338  1.00 13.93           C  
ATOM    541  C   VAL A  65     -19.072  18.105  -5.743  1.00 15.11           C  
ATOM    542  O   VAL A  65     -18.011  17.586  -6.067  1.00 12.84           O  
ATOM    543  CB  VAL A  65     -21.125  16.814  -6.541  1.00 12.91           C  
ATOM    544  CG1 VAL A  65     -21.509  18.016  -7.367  1.00 13.13           C  
ATOM    545  CG2 VAL A  65     -20.323  15.846  -7.475  1.00 12.97           C  
ATOM    546  N   VAL A  66     -19.225  19.430  -5.731  1.00 13.08           N  
ATOM    547  CA  VAL A  66     -18.106  20.303  -6.116  1.00 13.28           C  
ATOM    548  C   VAL A  66     -17.088  20.311  -4.983  1.00 11.85           C  
ATOM    549  O   VAL A  66     -15.862  20.324  -5.217  1.00 17.12           O  
ATOM    550  CB  VAL A  66     -18.618  21.746  -6.373  1.00 15.94           C  
ATOM    551  CG1 VAL A  66     -17.479  22.689  -6.852  1.00 13.44           C  
ATOM    552  CG2 VAL A  66     -19.769  21.716  -7.420  1.00 14.79           C  
ATOM    553  N   LEU A  67     -17.575  20.388  -3.731  1.00 12.51           N  
ATOM    554  CA  LEU A  67     -16.668  20.460  -2.606  1.00 13.17           C  
ATOM    555  C   LEU A  67     -15.800  19.195  -2.518  1.00 14.74           C  
ATOM    556  O   LEU A  67     -14.624  19.247  -2.130  1.00 16.50           O  
ATOM    557  CB  LEU A  67     -17.451  20.654  -1.320  1.00 13.88           C  
ATOM    558  CG  LEU A  67     -18.348  21.897  -1.273  1.00 19.74           C  
ATOM    559  CD1 LEU A  67     -18.871  22.078   0.136  1.00 18.91           C  
ATOM    560  CD2 LEU A  67     -17.547  23.109  -1.673  1.00 24.51           C  
ATOM    561  N   TRP A  68     -16.374  18.063  -2.891  1.00 14.54           N  
ATOM    562  CA  TRP A  68     -15.649  16.793  -2.758  1.00 13.45           C  
ATOM    563  C   TRP A  68     -14.906  16.386  -3.990  1.00 13.45           C  
ATOM    564  O   TRP A  68     -13.894  15.674  -3.882  1.00 15.46           O  
ATOM    565  CB  TRP A  68     -16.608  15.650  -2.400  1.00 17.03           C  
ATOM    566  CG  TRP A  68     -16.964  15.640  -0.941  1.00 16.44           C  
ATOM    567  CD1 TRP A  68     -18.114  16.112  -0.360  1.00 21.71           C  
ATOM    568  CD2 TRP A  68     -16.142  15.152   0.131  1.00 19.48           C  
ATOM    569  CE2 TRP A  68     -16.870  15.325   1.332  1.00 24.71           C  
ATOM    570  CE3 TRP A  68     -14.877  14.557   0.179  1.00 22.37           C  
ATOM    571  NE1 TRP A  68     -18.063  15.927   1.016  1.00 23.43           N  
ATOM    572  CZ2 TRP A  68     -16.350  14.969   2.583  1.00 26.02           C  
ATOM    573  CZ3 TRP A  68     -14.372  14.180   1.436  1.00 25.37           C  
ATOM    574  CH2 TRP A  68     -15.103  14.398   2.611  1.00 29.78           C  
ATOM    575  N   SER A  69     -15.379  16.806  -5.158  1.00 13.35           N  
ATOM    576  CA  SER A  69     -14.785  16.291  -6.390  1.00 10.20           C  
ATOM    577  C   SER A  69     -13.731  17.200  -6.956  1.00 15.57           C  
ATOM    578  O   SER A  69     -13.001  16.785  -7.845  1.00 20.03           O  
ATOM    579  CB  SER A  69     -15.835  16.024  -7.443  1.00 14.09           C  
ATOM    580  OG  SER A  69     -16.831  15.240  -6.801  1.00 17.84           O  
ATOM    581  N   GLN A  70     -13.655  18.439  -6.494  1.00 12.75           N  
ATOM    582  CA  GLN A  70     -12.568  19.279  -6.924  1.00 12.72           C  
ATOM    583  C   GLN A  70     -11.328  18.896  -6.137  1.00 16.12           C  
ATOM    584  O   GLN A  70     -11.379  18.062  -5.239  1.00 18.54           O  
ATOM    585  CB  GLN A  70     -12.892  20.772  -6.801  1.00 14.32           C  
ATOM    586  CG  GLN A  70     -14.063  21.216  -7.674  1.00 12.10           C  
ATOM    587  CD  GLN A  70     -13.714  21.388  -9.144  1.00 14.97           C  
ATOM    588  NE2 GLN A  70     -14.753  21.585  -9.936  1.00 14.44           N  
ATOM    589  OE1 GLN A  70     -12.542  21.349  -9.578  1.00 15.50           O  
ATOM    590  N   SER A  71     -10.205  19.506  -6.483  1.00 12.60           N  
ATOM    591  CA  SER A  71      -8.908  19.073  -5.962  1.00 14.09           C  
ATOM    592  C   SER A  71      -8.296  20.211  -5.121  1.00 16.51           C  
ATOM    593  O   SER A  71      -7.636  21.112  -5.661  1.00 16.93           O  
ATOM    594  CB  SER A  71      -8.012  18.718  -7.179  1.00 16.60           C  
ATOM    595  OG  SER A  71      -6.808  18.065  -6.776  1.00 21.61           O  
ATOM    596  N   PRO A  72      -8.542  20.209  -3.790  1.00 15.06           N  
ATOM    597  CA  PRO A  72      -8.146  21.362  -2.967  1.00 16.50           C  
ATOM    598  C   PRO A  72      -6.661  21.682  -2.985  1.00 20.09           C  
ATOM    599  O   PRO A  72      -6.316  22.857  -2.862  1.00 19.72           O  
ATOM    600  CB  PRO A  72      -8.588  20.973  -1.546  1.00 20.59           C  
ATOM    601  CG  PRO A  72      -8.820  19.522  -1.585  1.00 23.40           C  
ATOM    602  CD  PRO A  72      -9.259  19.192  -2.986  1.00 18.39           C  
ATOM    603  N   ARG A  73      -5.803  20.682  -3.156  1.00 15.03           N  
ATOM    604  CA  ARG A  73      -4.360  20.940  -3.193  1.00 19.35           C  
ATOM    605  C   ARG A  73      -4.018  21.974  -4.268  1.00 16.54           C  
ATOM    606  O   ARG A  73      -3.058  22.716  -4.107  1.00 16.72           O  
ATOM    607  CB  ARG A  73      -3.566  19.664  -3.568  1.00 26.58           C  
ATOM    608  CG  ARG A  73      -3.212  18.668  -2.449  1.00 30.47           C  
ATOM    609  CD  ARG A  73      -2.690  17.321  -3.078  1.00 30.09           C  
ATOM    610  NE  ARG A  73      -3.700  16.660  -3.924  1.00 36.28           N  
ATOM    611  CZ  ARG A  73      -3.566  15.452  -4.496  1.00 32.32           C  
ATOM    612  NH1 ARG A  73      -2.462  14.746  -4.297  1.00 32.58           N1+
ATOM    613  NH2 ARG A  73      -4.552  14.922  -5.241  1.00 26.60           N  
ATOM    614  N   HIS A  74      -4.758  21.965  -5.381  1.00 14.93           N  
ATOM    615  CA  HIS A  74      -4.365  22.720  -6.573  1.00 15.93           C  
ATOM    616  C   HIS A  74      -5.162  23.968  -6.869  1.00 17.94           C  
ATOM    617  O   HIS A  74      -4.878  24.685  -7.870  1.00 16.89           O  
ATOM    618  CB  HIS A  74      -4.374  21.785  -7.789  1.00 14.88           C  
ATOM    619  CG  HIS A  74      -3.414  20.650  -7.626  1.00 15.72           C  
ATOM    620  CD2 HIS A  74      -3.614  19.306  -7.661  1.00 17.28           C  
ATOM    621  ND1 HIS A  74      -2.076  20.841  -7.383  1.00 17.65           N  
ATOM    622  CE1 HIS A  74      -1.480  19.659  -7.272  1.00 18.57           C  
ATOM    623  NE2 HIS A  74      -2.384  18.723  -7.441  1.00 16.23           N  
ATOM    624  N   ILE A  75      -6.104  24.285  -5.985  1.00 16.75           N  
ATOM    625  CA  ILE A  75      -6.896  25.484  -6.162  1.00 17.90           C  
ATOM    626  C   ILE A  75      -6.085  26.762  -6.149  1.00 20.20           C  
ATOM    627  O   ILE A  75      -5.311  27.018  -5.240  1.00 21.86           O  
ATOM    628  CB  ILE A  75      -8.065  25.571  -5.164  1.00 16.51           C  
ATOM    629  CG1 ILE A  75      -9.067  24.445  -5.403  1.00 21.00           C  
ATOM    630  CG2 ILE A  75      -8.735  26.952  -5.262  1.00 19.78           C  
ATOM    631  CD1 ILE A  75     -10.140  24.398  -4.314  1.00 25.11           C  
ATOM    632  N   LYS A  76      -6.270  27.580  -7.193  1.00 18.17           N  
ATOM    633  CA  LYS A  76      -5.634  28.878  -7.231  1.00 18.59           C  
ATOM    634  C   LYS A  76      -6.615  30.066  -7.311  1.00 26.40           C  
ATOM    635  O   LYS A  76      -6.271  31.172  -6.922  1.00 30.85           O  
ATOM    636  CB  LYS A  76      -4.600  28.939  -8.372  1.00 22.10           C  
ATOM    637  CG  LYS A  76      -3.365  28.073  -8.114  1.00 29.14           C  
ATOM    638  CD  LYS A  76      -2.136  28.686  -8.750  1.00 39.25           C  
ATOM    639  CE  LYS A  76      -1.417  27.695  -9.645  1.00 45.56           C  
ATOM    640  NZ  LYS A  76      -1.218  26.379  -8.971  1.00 47.88           N1+
ATOM    641  N   ASP A  77      -7.828  29.851  -7.812  1.00 18.22           N  
ATOM    642  CA  ASP A  77      -8.751  30.962  -7.966  1.00 17.47           C  
ATOM    643  C   ASP A  77     -10.052  30.541  -7.294  1.00 21.06           C  
ATOM    644  O   ASP A  77     -10.811  29.747  -7.865  1.00 19.21           O  
ATOM    645  CB  ASP A  77      -9.050  31.168  -9.469  1.00 19.63           C  
ATOM    646  CG  ASP A  77      -9.913  32.390  -9.736  1.00 24.75           C  
ATOM    647  OD1 ASP A  77     -10.583  32.888  -8.816  1.00 27.75           O  
ATOM    648  OD2 ASP A  77      -9.933  32.873 -10.875  1.00 22.21           O1-
ATOM    649  N   MET A  78     -10.318  31.092  -6.108  1.00 19.01           N  
ATOM    650  CA  MET A  78     -11.555  30.764  -5.427  1.00 17.63           C  
ATOM    651  C   MET A  78     -12.800  31.462  -5.985  1.00 17.83           C  
ATOM    652  O   MET A  78     -13.944  31.058  -5.656  1.00 21.03           O  
ATOM    653  CB  MET A  78     -11.408  31.022  -3.923  1.00 18.51           C  
ATOM    654  CG  MET A  78     -10.652  29.902  -3.180  1.00 19.69           C  
ATOM    655  SD  MET A  78     -11.435  28.286  -3.167  1.00 25.85           S  
ATOM    656  CE  MET A  78     -12.941  28.603  -2.230  1.00 35.12           C  
ATOM    657  N   GLU A  79     -12.608  32.507  -6.788  1.00 19.25           N  
ATOM    658  CA  GLU A  79     -13.741  33.120  -7.483  1.00 18.62           C  
ATOM    659  C   GLU A  79     -14.268  32.139  -8.521  1.00 19.59           C  
ATOM    660  O   GLU A  79     -15.482  31.929  -8.637  1.00 18.24           O  
ATOM    661  CB  GLU A  79     -13.356  34.466  -8.133  1.00 19.25           C  
ATOM    662  CG  GLU A  79     -13.014  35.518  -7.101  1.00 30.36           C  
ATOM    663  CD  GLU A  79     -14.146  35.735  -6.109  1.00 33.94           C  
ATOM    664  OE1 GLU A  79     -15.248  36.119  -6.548  1.00 34.79           O  
ATOM    665  OE2 GLU A  79     -13.944  35.537  -4.889  1.00 39.01           O1-
ATOM    666  N   ALA A  80     -13.355  31.512  -9.258  1.00 16.43           N  
ATOM    667  CA  ALA A  80     -13.748  30.472 -10.209  1.00 15.34           C  
ATOM    668  C   ALA A  80     -14.397  29.327  -9.454  1.00 15.72           C  
ATOM    669  O   ALA A  80     -15.349  28.699  -9.939  1.00 14.90           O  
ATOM    670  CB  ALA A  80     -12.532  29.944 -10.987  1.00 17.33           C  
ATOM    671  N   PHE A  81     -13.882  29.048  -8.252  1.00 14.94           N  
ATOM    672  CA  PHE A  81     -14.377  27.895  -7.531  1.00 16.08           C  
ATOM    673  C   PHE A  81     -15.825  28.147  -7.146  1.00 14.67           C  
ATOM    674  O   PHE A  81     -16.702  27.285  -7.355  1.00 16.36           O  
ATOM    675  CB  PHE A  81     -13.554  27.635  -6.277  1.00 14.80           C  
ATOM    676  CG  PHE A  81     -14.014  26.429  -5.552  1.00 16.30           C  
ATOM    677  CD1 PHE A  81     -14.965  26.545  -4.559  1.00 20.58           C  
ATOM    678  CD2 PHE A  81     -13.509  25.173  -5.863  1.00 20.75           C  
ATOM    679  CE1 PHE A  81     -15.405  25.398  -3.862  1.00 17.28           C  
ATOM    680  CE2 PHE A  81     -13.967  24.037  -5.195  1.00 17.59           C  
ATOM    681  CZ  PHE A  81     -14.935  24.151  -4.224  1.00 16.16           C  
ATOM    682  N   LYS A  82     -16.088  29.353  -6.666  1.00 15.67           N  
ATOM    683  CA  LYS A  82     -17.454  29.736  -6.288  1.00 16.16           C  
ATOM    684  C   LYS A  82     -18.349  29.713  -7.524  1.00 18.22           C  
ATOM    685  O   LYS A  82     -19.507  29.325  -7.422  1.00 15.69           O  
ATOM    686  CB  LYS A  82     -17.471  31.108  -5.647  1.00 17.44           C  
ATOM    687  CG  LYS A  82     -16.929  31.068  -4.235  1.00 19.07           C  
ATOM    688  CD  LYS A  82     -17.081  32.403  -3.517  1.00 27.96           C  
ATOM    689  CE  LYS A  82     -16.077  33.391  -4.050  1.00 29.46           C  
ATOM    690  NZ  LYS A  82     -15.954  34.597  -3.179  1.00 31.93           N1+
ATOM    691  N   ALA A  83     -17.828  30.121  -8.684  1.00 15.95           N  
ATOM    692  CA  ALA A  83     -18.639  30.030  -9.906  1.00 16.02           C  
ATOM    693  C   ALA A  83     -19.071  28.599 -10.204  1.00 14.82           C  
ATOM    694  O   ALA A  83     -20.232  28.362 -10.598  1.00 15.00           O  
ATOM    695  CB  ALA A  83     -17.909  30.617 -11.144  1.00 15.18           C  
ATOM    696  N   VAL A  84     -18.158  27.642 -10.035  1.00 13.52           N  
ATOM    697  CA  VAL A  84     -18.507  26.241 -10.286  1.00 12.68           C  
ATOM    698  C   VAL A  84     -19.562  25.764  -9.311  1.00 14.77           C  
ATOM    699  O   VAL A  84     -20.507  25.056  -9.684  1.00 13.44           O  
ATOM    700  CB  VAL A  84     -17.270  25.357 -10.284  1.00 12.08           C  
ATOM    701  CG1 VAL A  84     -17.657  23.893 -10.511  1.00 12.00           C  
ATOM    702  CG2 VAL A  84     -16.333  25.866 -11.405  1.00 12.02           C  
ATOM    703  N   CYS A  85     -19.412  26.182  -8.065  1.00 13.49           N  
ATOM    704  CA  CYS A  85     -20.436  25.890  -7.065  1.00 14.95           C  
ATOM    705  C   CYS A  85     -21.798  26.378  -7.550  1.00 14.90           C  
ATOM    706  O   CYS A  85     -22.789  25.625  -7.529  1.00 17.23           O  
ATOM    707  CB  CYS A  85     -20.105  26.580  -5.753  1.00 16.38           C  
ATOM    708  SG  CYS A  85     -18.721  25.762  -4.897  1.00 17.06           S  
ATOM    709  N   VAL A  86     -21.879  27.650  -7.940  1.00 15.36           N  
ATOM    710  CA  VAL A  86     -23.164  28.200  -8.337  1.00 15.59           C  
ATOM    711  C   VAL A  86     -23.718  27.511  -9.572  1.00 14.94           C  
ATOM    712  O   VAL A  86     -24.897  27.118  -9.624  1.00 15.17           O  
ATOM    713  CB  VAL A  86     -23.077  29.713  -8.552  1.00 16.48           C  
ATOM    714  CG1 VAL A  86     -24.458  30.288  -8.990  1.00 17.26           C  
ATOM    715  CG2 VAL A  86     -22.636  30.392  -7.218  1.00 17.33           C  
ATOM    716  N   LEU A  87     -22.863  27.377 -10.566  1.00 14.26           N  
ATOM    717  CA  LEU A  87     -23.294  26.819 -11.866  1.00 13.98           C  
ATOM    718  C   LEU A  87     -23.763  25.372 -11.749  1.00 14.22           C  
ATOM    719  O   LEU A  87     -24.781  24.963 -12.344  1.00 14.80           O  
ATOM    720  CB  LEU A  87     -22.193  26.945 -12.922  1.00 15.53           C  
ATOM    721  CG  LEU A  87     -21.877  28.363 -13.394  1.00 14.51           C  
ATOM    722  CD1 LEU A  87     -20.586  28.312 -14.195  1.00 14.55           C  
ATOM    723  CD2 LEU A  87     -22.983  28.898 -14.291  1.00 17.10           C  
ATOM    724  N   ASN A  88     -23.005  24.578 -11.014  1.00 14.31           N  
ATOM    725  CA  ASN A  88     -23.409  23.228 -10.698  1.00 16.50           C  
ATOM    726  C   ASN A  88     -24.768  23.197 -10.030  1.00 17.11           C  
ATOM    727  O   ASN A  88     -25.673  22.457 -10.436  1.00 15.80           O  
ATOM    728  CB  ASN A  88     -22.374  22.616  -9.755  1.00 16.14           C  
ATOM    729  CG  ASN A  88     -22.780  21.267  -9.233  1.00 18.25           C  
ATOM    730  ND2 ASN A  88     -23.302  21.215  -7.982  1.00 20.79           N  
ATOM    731  OD1 ASN A  88     -22.604  20.280  -9.922  1.00 21.39           O  
ATOM    732  N   CYS A  89     -24.916  23.984  -8.976  1.00 16.79           N  
ATOM    733  CA  CYS A  89     -26.140  23.964  -8.213  1.00 15.33           C  
ATOM    734  C   CYS A  89     -27.360  24.421  -9.010  1.00 15.15           C  
ATOM    735  O   CYS A  89     -28.447  23.861  -8.867  1.00 18.52           O  
ATOM    736  CB  CYS A  89     -25.996  24.893  -7.022  1.00 16.01           C  
ATOM    737  SG  CYS A  89     -24.906  24.182  -5.719  1.00 22.18           S  
ATOM    738  N   VAL A  90     -27.225  25.461  -9.826  1.00 18.05           N  
ATOM    739  CA  VAL A  90     -28.432  25.975 -10.480  1.00 16.08           C  
ATOM    740  C   VAL A  90     -28.778  25.030 -11.611  1.00 16.52           C  
ATOM    741  O   VAL A  90     -29.949  24.913 -11.975  1.00 17.47           O  
ATOM    742  CB  VAL A  90     -28.301  27.425 -10.967  1.00 19.84           C  
ATOM    743  CG1 VAL A  90     -28.032  28.351  -9.759  1.00 21.67           C  
ATOM    744  CG2 VAL A  90     -27.188  27.550 -11.974  1.00 20.02           C  
ATOM    745  N   THR A  91     -27.764  24.362 -12.161  1.00 17.56           N  
ATOM    746  CA  THR A  91     -28.031  23.376 -13.197  0.34 17.77           C  
ATOM    748  C   THR A  91     -28.714  22.121 -12.645  1.00 17.09           C  
ATOM    749  O   THR A  91     -29.619  21.564 -13.314  1.00 19.44           O  
ATOM    750  CB  THR A  91     -26.814  23.120 -14.133  0.34 17.98           C  
ATOM    752  CG2 THR A  91     -26.524  24.393 -14.898  0.34 15.96           C  
ATOM    754  OG1 THR A  91     -25.655  22.738 -13.382  0.34 17.70           O  
ATOM    756  N   PHE A  92     -28.352  21.712 -11.418  1.00 19.35           N  
ATOM    757  CA  PHE A  92     -29.097  20.653 -10.726  1.00 17.73           C  
ATOM    758  C   PHE A  92     -30.575  21.012 -10.574  1.00 21.11           C  
ATOM    759  O   PHE A  92     -31.460  20.173 -10.794  1.00 22.46           O  
ATOM    760  CB  PHE A  92     -28.533  20.407  -9.301  1.00 19.82           C  
ATOM    761  CG  PHE A  92     -27.506  19.293  -9.207  1.00 28.44           C  
ATOM    762  CD1 PHE A  92     -27.911  17.965  -9.122  1.00 37.01           C  
ATOM    763  CD2 PHE A  92     -26.140  19.580  -9.165  1.00 31.39           C  
ATOM    764  CE1 PHE A  92     -26.960  16.930  -9.025  1.00 42.50           C  
ATOM    765  CE2 PHE A  92     -25.178  18.552  -9.067  1.00 32.61           C  
ATOM    766  CZ  PHE A  92     -25.591  17.234  -8.995  1.00 35.84           C  
ATOM    767  N   VAL A  93     -30.869  22.245 -10.157  1.00 20.54           N  
ATOM    768  CA  VAL A  93     -32.243  22.641  -9.949  1.00 20.48           C  
ATOM    769  C   VAL A  93     -32.974  22.649 -11.285  1.00 19.43           C  
ATOM    770  O   VAL A  93     -34.129  22.210 -11.371  1.00 24.89           O  
ATOM    771  CB  VAL A  93     -32.350  24.029  -9.303  1.00 21.84           C  
ATOM    772  CG1 VAL A  93     -33.798  24.558  -9.372  1.00 22.92           C  
ATOM    773  CG2 VAL A  93     -31.906  23.946  -7.864  1.00 26.84           C  
ATOM    774  N   TRP A  94     -32.277  23.104 -12.311  1.00 19.87           N  
ATOM    775  CA  TRP A  94     -32.880  23.188 -13.650  1.00 19.88           C  
ATOM    776  C   TRP A  94     -33.217  21.779 -14.147  1.00 20.04           C  
ATOM    777  O   TRP A  94     -34.323  21.547 -14.671  1.00 22.19           O  
ATOM    778  CB  TRP A  94     -31.891  23.865 -14.576  1.00 17.77           C  
ATOM    779  CG  TRP A  94     -32.280  23.892 -16.035  1.00 19.56           C  
ATOM    780  CD1 TRP A  94     -31.860  23.019 -16.999  1.00 17.23           C  
ATOM    781  CD2 TRP A  94     -33.109  24.857 -16.687  1.00 22.83           C  
ATOM    782  CE2 TRP A  94     -33.136  24.518 -18.069  1.00 21.84           C  
ATOM    783  CE3 TRP A  94     -33.807  25.985 -16.262  1.00 28.49           C  
ATOM    784  NE1 TRP A  94     -32.377  23.389 -18.221  1.00 23.75           N  
ATOM    785  CZ2 TRP A  94     -33.875  25.255 -19.004  1.00 22.89           C  
ATOM    786  CZ3 TRP A  94     -34.523  26.728 -17.202  1.00 31.35           C  
ATOM    787  CH2 TRP A  94     -34.544  26.359 -18.558  1.00 26.41           C  
ATOM    788  N   ASP A  95     -32.292  20.842 -13.922  1.00 20.33           N  
ATOM    789  CA  ASP A  95     -32.480  19.443 -14.338  1.00 25.83           C  
ATOM    790  C   ASP A  95     -33.575  18.739 -13.540  1.00 29.56           C  
ATOM    791  O   ASP A  95     -34.196  17.793 -14.030  1.00 31.91           O  
ATOM    792  CB  ASP A  95     -31.170  18.650 -14.262  1.00 29.62           C  
ATOM    793  CG  ASP A  95     -30.199  19.022 -15.369  1.00 41.41           C  
ATOM    794  OD1 ASP A  95     -30.643  19.499 -16.448  1.00 41.46           O  
ATOM    795  OD2 ASP A  95     -28.982  18.847 -15.154  1.00 45.92           O1-
ATOM    796  N   ASP A  96     -33.825  19.209 -12.323  1.00 28.69           N  
ATOM    797  CA  ASP A  96     -34.853  18.615 -11.471  1.00 32.68           C  
ATOM    798  C   ASP A  96     -36.242  19.184 -11.772  1.00 33.68           C  
ATOM    799  O   ASP A  96     -37.252  18.697 -11.263  1.00 35.07           O  
ATOM    800  CB  ASP A  96     -34.506  18.811  -9.988  1.00 39.45           C  
ATOM    801  CG  ASP A  96     -33.294  17.969  -9.542  1.00 50.82           C  
ATOM    802  OD1 ASP A  96     -32.928  17.020 -10.273  1.00 56.19           O  
ATOM    803  OD2 ASP A  96     -32.711  18.240  -8.455  1.00 51.06           O1-
ATOM    804  N   MET A  97     -36.297  20.217 -12.594  1.00 30.60           N  
ATOM    805  CA  MET A  97     -37.564  20.864 -12.896  1.00 36.32           C  
ATOM    806  C   MET A  97     -38.358  20.128 -13.947  1.00 38.16           C  
ATOM    807  O   MET A  97     -37.795  19.495 -14.840  1.00 38.68           O  
ATOM    808  CB  MET A  97     -37.344  22.281 -13.394  1.00 36.35           C  
ATOM    809  CG  MET A  97     -36.964  23.246 -12.308  1.00 37.49           C  
ATOM    810  SD  MET A  97     -36.502  24.781 -13.121  1.00 34.79           S  
ATOM    811  CE  MET A  97     -38.070  25.214 -13.880  1.00 30.82           C  
ATOM    812  N   ASP A  98     -39.679  20.213 -13.821  1.00 40.22           N  
ATOM    813  CA  ASP A  98     -40.569  19.842 -14.902  1.00 39.56           C  
ATOM    814  C   ASP A  98     -40.103  20.630 -16.114  1.00 37.36           C  
ATOM    815  O   ASP A  98     -40.147  21.859 -16.083  1.00 34.92           O  
ATOM    816  CB  ASP A  98     -41.996  20.253 -14.538  1.00 41.94           C  
ATOM    817  CG  ASP A  98     -43.021  19.792 -15.551  1.00 46.06           C  
ATOM    818  OD1 ASP A  98     -42.629  19.376 -16.663  1.00 42.07           O  
ATOM    819  OD2 ASP A  98     -44.232  19.848 -15.231  1.00 54.03           O1-
ATOM    820  N   PRO A  99     -39.626  19.926 -17.168  1.00 43.82           N  
ATOM    821  CA  PRO A  99     -39.137  20.521 -18.421  1.00 43.76           C  
ATOM    822  C   PRO A  99     -40.143  21.461 -19.085  1.00 40.11           C  
ATOM    823  O   PRO A  99     -39.742  22.315 -19.859  1.00 42.45           O  
ATOM    824  CB  PRO A  99     -38.888  19.295 -19.314  1.00 45.55           C  
ATOM    825  CG  PRO A  99     -38.557  18.208 -18.369  1.00 46.43           C  
ATOM    826  CD  PRO A  99     -39.414  18.463 -17.149  1.00 44.16           C  
ATOM    827  N   ALA A 100     -41.430  21.323 -18.779  1.00 41.34           N  
ATOM    828  CA  ALA A 100     -42.432  22.230 -19.331  1.00 37.46           C  
ATOM    829  C   ALA A 100     -42.333  23.639 -18.742  1.00 38.97           C  
ATOM    830  O   ALA A 100     -42.975  24.572 -19.230  1.00 44.59           O  
ATOM    831  CB  ALA A 100     -43.831  21.663 -19.120  1.00 35.74           C  
ATOM    832  N   LEU A 101     -41.546  23.780 -17.675  1.00 40.00           N  
ATOM    833  CA  LEU A 101     -41.341  25.062 -17.004  1.00 40.27           C  
ATOM    834  C   LEU A 101     -39.971  25.659 -17.334  1.00 41.59           C  
ATOM    835  O   LEU A 101     -39.569  26.683 -16.759  1.00 42.60           O  
ATOM    836  CB  LEU A 101     -41.476  24.890 -15.490  1.00 41.69           C  
ATOM    837  CG  LEU A 101     -42.729  24.159 -15.025  1.00 45.41           C  
ATOM    838  CD1 LEU A 101     -42.884  24.275 -13.522  1.00 44.90           C  
ATOM    839  CD2 LEU A 101     -43.952  24.723 -15.738  1.00 48.38           C  
ATOM    840  N   HIS A 102     -39.260  25.011 -18.257  1.00 35.14           N  
ATOM    841  CA  HIS A 102     -37.944  25.470 -18.686  1.00 35.04           C  
ATOM    842  C   HIS A 102     -38.005  26.726 -19.532  1.00 40.28           C  
ATOM    843  O   HIS A 102     -38.298  26.662 -20.728  1.00 47.51           O  
ATOM    844  CB  HIS A 102     -37.239  24.368 -19.457  1.00 32.04           C  
ATOM    845  CG  HIS A 102     -36.527  23.401 -18.575  1.00 27.99           C  
ATOM    846  CD2 HIS A 102     -36.313  23.411 -17.234  1.00 27.86           C  
ATOM    847  ND1 HIS A 102     -35.903  22.273 -19.057  1.00 25.46           N  
ATOM    848  CE1 HIS A 102     -35.343  21.622 -18.052  1.00 25.05           C  
ATOM    849  NE2 HIS A 102     -35.586  22.286 -16.934  1.00 23.37           N  
ATOM    850  N   ASP A 103     -37.730  27.870 -18.916  1.00 33.61           N  
ATOM    851  CA  ASP A 103     -37.742  29.126 -19.654  1.00 35.29           C  
ATOM    852  C   ASP A 103     -36.294  29.538 -19.921  1.00 34.78           C  
ATOM    853  O   ASP A 103     -35.640  30.113 -19.045  1.00 34.11           O  
ATOM    854  CB  ASP A 103     -38.497  30.209 -18.869  1.00 35.72           C  
ATOM    855  CG  ASP A 103     -38.768  31.440 -19.703  1.00 38.48           C  
ATOM    856  OD1 ASP A 103     -37.948  31.751 -20.591  1.00 36.19           O  
ATOM    857  OD2 ASP A 103     -39.799  32.095 -19.480  1.00 43.19           O1-
ATOM    858  N   PHE A 104     -35.778  29.219 -21.116  1.00 27.87           N  
ATOM    859  CA  PHE A 104     -34.386  29.537 -21.424  1.00 25.12           C  
ATOM    860  C   PHE A 104     -34.173  31.034 -21.506  1.00 26.05           C  
ATOM    861  O   PHE A 104     -33.069  31.520 -21.270  1.00 27.39           O  
ATOM    862  CB  PHE A 104     -33.972  28.935 -22.770  1.00 20.57           C  
ATOM    863  CG  PHE A 104     -33.737  27.484 -22.715  1.00 23.19           C  
ATOM    864  CD1 PHE A 104     -32.454  26.991 -22.541  1.00 25.73           C  
ATOM    865  CD2 PHE A 104     -34.791  26.598 -22.841  1.00 27.72           C  
ATOM    866  CE1 PHE A 104     -32.211  25.625 -22.465  1.00 29.36           C  
ATOM    867  CE2 PHE A 104     -34.553  25.219 -22.776  1.00 27.25           C  
ATOM    868  CZ  PHE A 104     -33.269  24.740 -22.579  1.00 31.94           C  
ATOM    869  N   GLY A 105     -35.221  31.751 -21.886  1.00 27.85           N  
ATOM    870  CA  GLY A 105     -35.163  33.198 -22.002  1.00 26.29           C  
ATOM    871  C   GLY A 105     -34.877  33.856 -20.667  1.00 26.80           C  
ATOM    872  O   GLY A 105     -34.233  34.898 -20.608  1.00 31.89           O  
ATOM    873  N   LEU A 106     -35.342  33.234 -19.587  1.00 30.00           N  
ATOM    874  CA  LEU A 106     -35.074  33.730 -18.235  1.00 30.91           C  
ATOM    875  C   LEU A 106     -33.801  33.142 -17.653  1.00 29.99           C  
ATOM    876  O   LEU A 106     -33.087  33.829 -16.933  1.00 31.57           O  
ATOM    877  CB  LEU A 106     -36.234  33.421 -17.284  1.00 27.71           C  
ATOM    878  CG  LEU A 106     -37.610  33.940 -17.694  1.00 34.55           C  
ATOM    879  CD1 LEU A 106     -38.690  33.413 -16.747  1.00 35.37           C  
ATOM    880  CD2 LEU A 106     -37.577  35.436 -17.701  1.00 37.12           C  
ATOM    881  N   PHE A 107     -33.521  31.877 -17.968  1.00 24.41           N  
ATOM    882  CA  PHE A 107     -32.415  31.150 -17.349  1.00 23.49           C  
ATOM    883  C   PHE A 107     -31.043  31.499 -17.930  1.00 25.00           C  
ATOM    884  O   PHE A 107     -30.109  31.771 -17.180  1.00 22.49           O  
ATOM    885  CB  PHE A 107     -32.657  29.627 -17.425  1.00 21.82           C  
ATOM    886  CG  PHE A 107     -31.721  28.802 -16.576  1.00 21.81           C  
ATOM    887  CD1 PHE A 107     -31.534  29.095 -15.228  1.00 26.12           C  
ATOM    888  CD2 PHE A 107     -31.049  27.720 -17.114  1.00 26.24           C  
ATOM    889  CE1 PHE A 107     -30.660  28.319 -14.438  1.00 25.69           C  
ATOM    890  CE2 PHE A 107     -30.191  26.952 -16.340  1.00 24.93           C  
ATOM    891  CZ  PHE A 107     -30.009  27.248 -14.994  1.00 26.94           C  
ATOM    892  N   LEU A 108     -30.907  31.479 -19.251  1.00 22.65           N  
ATOM    893  CA  LEU A 108     -29.583  31.721 -19.854  1.00 20.17           C  
ATOM    894  C   LEU A 108     -28.940  33.070 -19.451  1.00 21.66           C  
ATOM    895  O   LEU A 108     -27.747  33.085 -19.157  1.00 22.05           O  
ATOM    896  CB  LEU A 108     -29.595  31.562 -21.398  1.00 24.59           C  
ATOM    897  CG  LEU A 108     -29.918  30.161 -21.887  1.00 22.56           C  
ATOM    898  CD1 LEU A 108     -30.136  30.208 -23.397  1.00 27.31           C  
ATOM    899  CD2 LEU A 108     -28.810  29.187 -21.504  1.00 22.71           C  
ATOM    900  N   PRO A 109     -29.714  34.185 -19.432  1.00 24.80           N  
ATOM    901  CA  PRO A 109     -29.150  35.445 -18.925  1.00 23.95           C  
ATOM    902  C   PRO A 109     -28.636  35.332 -17.480  1.00 26.04           C  
ATOM    903  O   PRO A 109     -27.633  35.966 -17.143  1.00 22.57           O  
ATOM    904  CB  PRO A 109     -30.339  36.412 -18.985  1.00 27.76           C  
ATOM    905  CG  PRO A 109     -31.197  35.885 -20.050  1.00 30.52           C  
ATOM    906  CD  PRO A 109     -31.068  34.398 -19.984  1.00 24.79           C  
ATOM    907  N   GLN A 110     -29.298  34.534 -16.644  1.00 21.35           N  
ATOM    908  CA  GLN A 110     -28.782  34.295 -15.290  1.00 22.78           C  
ATOM    909  C   GLN A 110     -27.456  33.538 -15.283  1.00 24.17           C  
ATOM    910  O   GLN A 110     -26.554  33.857 -14.509  1.00 22.02           O  
ATOM    911  CB  GLN A 110     -29.817  33.542 -14.452  1.00 23.09           C  
ATOM    912  CG  GLN A 110     -31.074  34.359 -14.162  1.00 27.72           C  
ATOM    913  CD  GLN A 110     -30.788  35.716 -13.545  1.00 28.83           C  
ATOM    914  NE2 GLN A 110     -31.431  36.752 -14.070  1.00 31.50           N  
ATOM    915  OE1 GLN A 110     -30.002  35.832 -12.601  1.00 29.28           O  
ATOM    916  N   LEU A 111     -27.325  32.532 -16.141  1.00 18.63           N  
ATOM    917  CA  LEU A 111     -26.083  31.820 -16.237  1.00 19.16           C  
ATOM    918  C   LEU A 111     -24.968  32.761 -16.707  1.00 20.50           C  
ATOM    919  O   LEU A 111     -23.859  32.691 -16.204  1.00 20.57           O  
ATOM    920  CB  LEU A 111     -26.213  30.639 -17.220  1.00 20.98           C  
ATOM    921  CG  LEU A 111     -27.183  29.545 -16.785  1.00 24.98           C  
ATOM    922  CD1 LEU A 111     -27.237  28.414 -17.804  1.00 22.79           C  
ATOM    923  CD2 LEU A 111     -26.794  29.027 -15.409  1.00 23.85           C  
ATOM    924  N   ARG A 112     -25.267  33.633 -17.678  1.00 19.80           N  
ATOM    925  CA  ARG A 112     -24.275  34.585 -18.164  1.00 21.61           C  
ATOM    926  C   ARG A 112     -23.854  35.555 -17.054  1.00 19.57           C  
ATOM    927  O   ARG A 112     -22.679  35.889 -16.926  1.00 23.59           O  
ATOM    928  CB  ARG A 112     -24.811  35.372 -19.363  1.00 23.28           C  
ATOM    929  CG  ARG A 112     -23.935  36.518 -19.772  1.00 28.50           C  
ATOM    930  CD  ARG A 112     -24.217  37.006 -21.214  1.00 35.28           C  
ATOM    931  NE  ARG A 112     -23.707  36.091 -22.236  1.00 35.54           N  
ATOM    932  CZ  ARG A 112     -22.425  36.024 -22.613  1.00 40.90           C  
ATOM    933  NH1 ARG A 112     -21.512  36.801 -22.033  1.00 40.19           N1+
ATOM    934  NH2 ARG A 112     -22.044  35.175 -23.563  1.00 37.45           N  
ATOM    935  N   LYS A 113     -24.825  36.029 -16.264  1.00 20.44           N  
ATOM    936  CA  LYS A 113     -24.521  36.902 -15.137  1.00 22.98           C  
ATOM    937  C   LYS A 113     -23.532  36.254 -14.162  1.00 21.59           C  
ATOM    938  O   LYS A 113     -22.633  36.929 -13.657  1.00 21.70           O  
ATOM    939  CB  LYS A 113     -25.808  37.262 -14.386  1.00 22.31           C  
ATOM    940  CG  LYS A 113     -25.628  38.212 -13.224  1.00 42.55           C  
ATOM    941  CD  LYS A 113     -26.946  38.388 -12.483  1.00 47.51           C  
ATOM    942  CE  LYS A 113     -27.916  39.253 -13.260  1.00 49.69           C  
ATOM    943  NZ  LYS A 113     -27.611  40.705 -13.055  1.00 53.86           N1+
ATOM    944  N   ILE A 114     -23.687  34.960 -13.910  1.00 19.67           N  
ATOM    945  CA  ILE A 114     -22.824  34.266 -12.943  1.00 18.68           C  
ATOM    946  C   ILE A 114     -21.435  34.185 -13.523  1.00 20.22           C  
ATOM    947  O   ILE A 114     -20.440  34.382 -12.824  1.00 20.95           O  
ATOM    948  CB  ILE A 114     -23.325  32.805 -12.667  1.00 17.68           C  
ATOM    949  CG1 ILE A 114     -24.676  32.824 -11.943  1.00 21.54           C  
ATOM    950  CG2 ILE A 114     -22.288  31.959 -11.903  1.00 17.63           C  
ATOM    951  CD1 ILE A 114     -25.441  31.516 -12.111  1.00 20.20           C  
ATOM    952  N   CYS A 115     -21.355  33.849 -14.810  1.00 20.49           N  
ATOM    953  CA  CYS A 115     -20.061  33.666 -15.444  1.00 21.48           C  
ATOM    954  C   CYS A 115     -19.302  34.996 -15.496  1.00 21.17           C  
ATOM    955  O   CYS A 115     -18.092  35.026 -15.274  1.00 19.30           O  
ATOM    956  CB  CYS A 115     -20.219  33.101 -16.870  1.00 16.48           C  
ATOM    957  SG  CYS A 115     -20.746  31.386 -16.860  1.00 19.85           S  
ATOM    958  N   GLU A 116     -20.013  36.080 -15.800  1.00 21.06           N  
ATOM    959  CA  GLU A 116     -19.399  37.396 -15.867  1.00 22.98           C  
ATOM    960  C   GLU A 116     -18.978  37.910 -14.502  1.00 22.14           C  
ATOM    961  O   GLU A 116     -18.053  38.712 -14.407  1.00 25.77           O  
ATOM    962  CB  GLU A 116     -20.333  38.400 -16.549  1.00 25.82           C  
ATOM    963  CG  GLU A 116     -20.572  38.027 -18.021  1.00 30.54           C  
ATOM    964  CD  GLU A 116     -21.519  38.963 -18.743  1.00 41.21           C  
ATOM    965  OE1 GLU A 116     -22.262  39.704 -18.064  1.00 48.89           O  
ATOM    966  OE2 GLU A 116     -21.527  38.951 -19.998  1.00 41.64           O1-
ATOM    967  N   LYS A 117     -19.646  37.465 -13.437  1.00 21.24           N  
ATOM    968  CA  LYS A 117     -19.254  37.958 -12.123  1.00 23.93           C  
ATOM    969  C   LYS A 117     -17.927  37.346 -11.683  1.00 23.41           C  
ATOM    970  O   LYS A 117     -17.085  38.018 -11.082  1.00 25.03           O  
ATOM    971  CB  LYS A 117     -20.324  37.619 -11.073  1.00 21.61           C  
ATOM    972  CG  LYS A 117     -19.879  37.839  -9.625  1.00 24.41           C  
ATOM    973  CD  LYS A 117     -20.993  37.473  -8.655  1.00 24.55           C  
ATOM    974  CE  LYS A 117     -20.565  37.747  -7.225  1.00 29.55           C  
ATOM    975  NZ  LYS A 117     -21.584  37.222  -6.268  1.00 32.21           N1+
ATOM    976  N   TYR A 118     -17.755  36.060 -11.963  1.00 19.50           N  
ATOM    977  CA  TYR A 118     -16.670  35.311 -11.362  1.00 22.22           C  
ATOM    978  C   TYR A 118     -15.463  35.036 -12.230  1.00 22.65           C  
ATOM    979  O   TYR A 118     -14.383  34.707 -11.706  1.00 23.02           O  
ATOM    980  CB  TYR A 118     -17.184  33.976 -10.866  1.00 18.18           C  
ATOM    981  CG  TYR A 118     -18.078  34.067  -9.655  1.00 19.15           C  
ATOM    982  CD1 TYR A 118     -17.560  34.378  -8.403  1.00 21.72           C  
ATOM    983  CD2 TYR A 118     -19.438  33.787  -9.759  1.00 21.03           C  
ATOM    984  CE1 TYR A 118     -18.389  34.439  -7.281  1.00 24.36           C  
ATOM    985  CE2 TYR A 118     -20.276  33.816  -8.629  1.00 23.95           C  
ATOM    986  CZ  TYR A 118     -19.748  34.149  -7.408  1.00 26.52           C  
ATOM    987  OH  TYR A 118     -20.571  34.189  -6.277  1.00 25.90           O  
ATOM    988  N   TYR A 119     -15.633  35.128 -13.549  1.00 18.25           N  
ATOM    989  CA  TYR A 119     -14.528  34.802 -14.421  1.00 19.51           C  
ATOM    990  C   TYR A 119     -14.094  36.042 -15.158  1.00 23.38           C  
ATOM    991  O   TYR A 119     -14.870  36.993 -15.298  1.00 24.56           O  
ATOM    992  CB  TYR A 119     -14.989  33.788 -15.472  1.00 16.84           C  
ATOM    993  CG  TYR A 119     -15.414  32.415 -14.973  1.00 15.75           C  
ATOM    994  CD1 TYR A 119     -14.476  31.504 -14.494  1.00 16.57           C  
ATOM    995  CD2 TYR A 119     -16.740  31.997 -15.056  1.00 16.77           C  
ATOM    996  CE1 TYR A 119     -14.846  30.231 -14.070  1.00 14.26           C  
ATOM    997  CE2 TYR A 119     -17.135  30.711 -14.637  1.00 16.53           C  
ATOM    998  CZ  TYR A 119     -16.185  29.838 -14.164  1.00 13.94           C  
ATOM    999  OH  TYR A 119     -16.562  28.592 -13.759  1.00 17.09           O  
ATOM   1000  N   GLY A 120     -12.857  36.043 -15.638  1.00 22.26           N  
ATOM   1001  CA  GLY A 120     -12.416  37.115 -16.521  1.00 23.10           C  
ATOM   1002  C   GLY A 120     -13.096  36.964 -17.873  1.00 25.50           C  
ATOM   1003  O   GLY A 120     -13.786  35.965 -18.111  1.00 25.24           O  
ATOM   1004  N   PRO A 121     -12.872  37.925 -18.783  1.00 26.49           N  
ATOM   1005  CA  PRO A 121     -13.611  38.024 -20.039  1.00 32.25           C  
ATOM   1006  C   PRO A 121     -13.603  36.748 -20.845  1.00 28.76           C  
ATOM   1007  O   PRO A 121     -14.692  36.319 -21.246  1.00 27.75           O  
ATOM   1008  CB  PRO A 121     -12.854  39.124 -20.794  1.00 29.67           C  
ATOM   1009  CG  PRO A 121     -12.340  39.994 -19.715  1.00 31.95           C  
ATOM   1010  CD  PRO A 121     -11.967  39.073 -18.594  1.00 26.34           C  
ATOM   1011  N   GLU A 122     -12.436  36.146 -21.081  1.00 25.81           N  
ATOM   1012  CA  GLU A 122     -12.404  34.983 -21.972  1.00 23.28           C  
ATOM   1013  C   GLU A 122     -12.965  33.750 -21.274  1.00 19.62           C  
ATOM   1014  O   GLU A 122     -13.685  32.944 -21.885  1.00 21.68           O  
ATOM   1015  CB  GLU A 122     -10.993  34.700 -22.516  1.00 35.11           C  
ATOM   1016  CG  GLU A 122     -10.089  33.928 -21.544  1.00 49.44           C  
ATOM   1017  CD  GLU A 122      -9.218  32.824 -22.174  1.00 56.54           C  
ATOM   1018  OE1 GLU A 122      -8.421  33.124 -23.110  1.00 52.10           O  
ATOM   1019  OE2 GLU A 122      -9.310  31.659 -21.680  1.00 55.31           O1-
ATOM   1020  N   ASP A 123     -12.648  33.579 -19.986  1.00 16.85           N  
ATOM   1021  CA  ASP A 123     -13.077  32.390 -19.280  1.00 15.79           C  
ATOM   1022  C   ASP A 123     -14.571  32.423 -19.083  1.00 15.62           C  
ATOM   1023  O   ASP A 123     -15.199  31.381 -19.126  1.00 17.94           O  
ATOM   1024  CB  ASP A 123     -12.391  32.318 -17.904  1.00 18.50           C  
ATOM   1025  CG  ASP A 123     -10.927  31.955 -18.008  1.00 21.06           C  
ATOM   1026  OD1 ASP A 123     -10.490  31.516 -19.118  1.00 20.45           O  
ATOM   1027  OD2 ASP A 123     -10.237  32.102 -16.973  1.00 22.07           O1-
ATOM   1028  N   ALA A 124     -15.130  33.618 -18.900  1.00 16.54           N  
ATOM   1029  CA  ALA A 124     -16.595  33.782 -18.765  1.00 17.61           C  
ATOM   1030  C   ALA A 124     -17.304  33.264 -19.996  1.00 19.95           C  
ATOM   1031  O   ALA A 124     -18.331  32.588 -19.895  1.00 18.86           O  
ATOM   1032  CB  ALA A 124     -16.971  35.240 -18.541  1.00 19.63           C  
ATOM   1033  N   GLU A 125     -16.750  33.568 -21.166  1.00 20.33           N  
ATOM   1034  CA  GLU A 125     -17.352  33.101 -22.423  1.00 16.45           C  
ATOM   1035  C   GLU A 125     -17.244  31.596 -22.561  1.00 15.21           C  
ATOM   1036  O   GLU A 125     -18.198  30.936 -23.025  1.00 17.85           O  
ATOM   1037  CB  GLU A 125     -16.703  33.780 -23.635  1.00 18.99           C  
ATOM   1038  CG  GLU A 125     -16.990  35.277 -23.758  1.00 28.19           C  
ATOM   1039  CD  GLU A 125     -18.490  35.608 -23.757  1.00 33.57           C  
ATOM   1040  OE1 GLU A 125     -19.292  34.785 -24.249  1.00 31.21           O  
ATOM   1041  OE2 GLU A 125     -18.870  36.688 -23.242  1.00 37.49           O1-
ATOM   1042  N   VAL A 126     -16.083  31.036 -22.222  1.00 14.75           N  
ATOM   1043  CA  VAL A 126     -15.890  29.601 -22.269  1.00 14.47           C  
ATOM   1044  C   VAL A 126     -16.854  28.889 -21.330  1.00 15.38           C  
ATOM   1045  O   VAL A 126     -17.499  27.917 -21.745  1.00 13.21           O  
ATOM   1046  CB  VAL A 126     -14.398  29.195 -21.995  1.00 15.34           C  
ATOM   1047  CG1 VAL A 126     -14.239  27.682 -21.965  1.00 14.70           C  
ATOM   1048  CG2 VAL A 126     -13.474  29.843 -23.038  1.00 17.58           C  
ATOM   1049  N   ALA A 127     -16.959  29.338 -20.064  1.00 14.32           N  
ATOM   1050  CA  ALA A 127     -17.840  28.667 -19.139  1.00 13.72           C  
ATOM   1051  C   ALA A 127     -19.302  28.788 -19.584  1.00 13.18           C  
ATOM   1052  O   ALA A 127     -20.069  27.817 -19.524  1.00 17.03           O  
ATOM   1053  CB  ALA A 127     -17.643  29.215 -17.712  1.00 14.12           C  
ATOM   1054  N   TYR A 128     -19.684  29.969 -20.063  1.00 14.03           N  
ATOM   1055  CA  TYR A 128     -21.070  30.197 -20.441  1.00 14.95           C  
ATOM   1056  C   TYR A 128     -21.445  29.333 -21.647  1.00 16.00           C  
ATOM   1057  O   TYR A 128     -22.524  28.729 -21.687  1.00 16.29           O  
ATOM   1058  CB  TYR A 128     -21.287  31.642 -20.811  1.00 16.27           C  
ATOM   1059  CG  TYR A 128     -22.685  31.829 -21.329  1.00 20.95           C  
ATOM   1060  CD1 TYR A 128     -23.771  31.780 -20.472  1.00 20.28           C  
ATOM   1061  CD2 TYR A 128     -22.913  31.973 -22.694  1.00 19.63           C  
ATOM   1062  CE1 TYR A 128     -25.070  31.929 -20.959  1.00 17.53           C  
ATOM   1063  CE2 TYR A 128     -24.172  32.109 -23.185  1.00 21.07           C  
ATOM   1064  CZ  TYR A 128     -25.255  32.094 -22.308  1.00 21.35           C  
ATOM   1065  OH  TYR A 128     -26.516  32.227 -22.849  1.00 25.57           O  
ATOM   1066  N   GLU A 129     -20.554  29.282 -22.623  1.00 16.94           N  
ATOM   1067  CA  GLU A 129     -20.828  28.449 -23.784  1.00 16.67           C  
ATOM   1068  C   GLU A 129     -21.038  26.989 -23.403  1.00 12.81           C  
ATOM   1069  O   GLU A 129     -21.966  26.327 -23.920  1.00 15.04           O  
ATOM   1070  CB  GLU A 129     -19.706  28.580 -24.812  1.00 15.80           C  
ATOM   1071  CG  GLU A 129     -19.778  27.474 -25.876  1.00 15.05           C  
ATOM   1072  CD  GLU A 129     -21.065  27.470 -26.734  1.00 20.21           C  
ATOM   1073  OE1 GLU A 129     -21.814  28.487 -26.834  1.00 22.68           O  
ATOM   1074  OE2 GLU A 129     -21.315  26.398 -27.335  1.00 20.50           O1-
ATOM   1075  N   ALA A 130     -20.209  26.474 -22.489  1.00 14.13           N  
ATOM   1076  CA  ALA A 130     -20.318  25.076 -22.053  1.00 11.47           C  
ATOM   1077  C   ALA A 130     -21.641  24.855 -21.337  1.00 11.56           C  
ATOM   1078  O   ALA A 130     -22.293  23.821 -21.507  1.00 14.27           O  
ATOM   1079  CB  ALA A 130     -19.177  24.716 -21.106  1.00 14.87           C  
ATOM   1080  N   ALA A 131     -22.046  25.830 -20.528  1.00 13.85           N  
ATOM   1081  CA  ALA A 131     -23.321  25.733 -19.813  1.00 12.37           C  
ATOM   1082  C   ALA A 131     -24.470  25.766 -20.790  1.00 13.34           C  
ATOM   1083  O   ALA A 131     -25.398  24.960 -20.709  1.00 14.20           O  
ATOM   1084  CB  ALA A 131     -23.450  26.893 -18.830  1.00 15.10           C  
ATOM   1085  N   ARG A 132     -24.415  26.724 -21.704  1.00 13.42           N  
ATOM   1086  CA  ARG A 132     -25.428  26.856 -22.742  1.00 14.02           C  
ATOM   1087  C   ARG A 132     -25.533  25.573 -23.577  1.00 15.18           C  
ATOM   1088  O   ARG A 132     -26.633  25.059 -23.819  1.00 17.12           O  
ATOM   1089  CB  ARG A 132     -25.061  28.026 -23.644  1.00 15.77           C  
ATOM   1090  CG  ARG A 132     -26.105  28.292 -24.737  1.00 17.21           C  
ATOM   1091  CD  ARG A 132     -25.466  28.881 -26.002  1.00 22.84           C  
ATOM   1092  NE  ARG A 132     -24.591  27.866 -26.580  1.00 19.81           N  
ATOM   1093  CZ  ARG A 132     -25.019  26.808 -27.275  1.00 22.85           C  
ATOM   1094  NH1 ARG A 132     -26.329  26.646 -27.523  1.00 17.09           N1+
ATOM   1095  NH2 ARG A 132     -24.120  25.923 -27.754  1.00 20.26           N  
ATOM   1096  N   ALA A 133     -24.388  25.056 -24.027  1.00 14.38           N  
ATOM   1097  CA  ALA A 133     -24.352  23.791 -24.761  1.00 13.85           C  
ATOM   1098  C   ALA A 133     -24.973  22.632 -24.028  1.00 12.83           C  
ATOM   1099  O   ALA A 133     -25.764  21.909 -24.640  1.00 15.95           O  
ATOM   1100  CB  ALA A 133     -22.932  23.447 -25.191  1.00 14.63           C  
ATOM   1101  N   PHE A 134     -24.709  22.524 -22.712  1.00 13.60           N  
ATOM   1102  CA  PHE A 134     -25.206  21.432 -21.913  1.00 13.21           C  
ATOM   1103  C   PHE A 134     -26.721  21.515 -21.805  1.00 16.79           C  
ATOM   1104  O   PHE A 134     -27.419  20.531 -22.135  1.00 17.33           O  
ATOM   1105  CB  PHE A 134     -24.601  21.510 -20.528  1.00 11.07           C  
ATOM   1106  CG  PHE A 134     -25.144  20.474 -19.598  1.00 15.90           C  
ATOM   1107  CD1 PHE A 134     -24.822  19.136 -19.792  1.00 17.15           C  
ATOM   1108  CD2 PHE A 134     -26.008  20.826 -18.597  1.00 16.90           C  
ATOM   1109  CE1 PHE A 134     -25.311  18.175 -18.959  1.00 21.03           C  
ATOM   1110  CE2 PHE A 134     -26.521  19.855 -17.756  1.00 19.51           C  
ATOM   1111  CZ  PHE A 134     -26.157  18.525 -17.941  1.00 20.04           C  
ATOM   1112  N   VAL A 135     -27.256  22.676 -21.399  1.00 15.13           N  
ATOM   1113  CA  VAL A 135     -28.685  22.749 -21.183  1.00 17.77           C  
ATOM   1114  C   VAL A 135     -29.425  22.675 -22.518  1.00 17.43           C  
ATOM   1115  O   VAL A 135     -30.543  22.147 -22.608  1.00 16.15           O  
ATOM   1116  CB  VAL A 135     -29.131  23.986 -20.338  1.00 17.95           C  
ATOM   1117  CG1 VAL A 135     -28.532  23.920 -18.936  1.00 19.57           C  
ATOM   1118  CG2 VAL A 135     -28.794  25.297 -21.048  1.00 17.67           C  
ATOM   1119  N   THR A 136     -28.779  23.145 -23.590  1.00 15.58           N  
ATOM   1120  CA  THR A 136     -29.425  23.084 -24.885  1.00 14.66           C  
ATOM   1121  C   THR A 136     -29.512  21.658 -25.388  1.00 19.97           C  
ATOM   1122  O   THR A 136     -30.540  21.242 -25.963  1.00 19.17           O  
ATOM   1123  CB  THR A 136     -28.730  23.978 -25.893  1.00 15.73           C  
ATOM   1124  CG2 THR A 136     -29.385  23.880 -27.263  1.00 17.83           C  
ATOM   1125  OG1 THR A 136     -28.832  25.338 -25.451  1.00 18.58           O  
ATOM   1126  N   SER A 137     -28.447  20.902 -25.203  1.00 22.11           N  
ATOM   1127  CA  SER A 137     -28.362  19.491 -25.581  0.45 24.31           C  
ATOM   1130  C   SER A 137     -29.421  18.680 -24.866  1.00 24.13           C  
ATOM   1131  O   SER A 137     -30.083  17.802 -25.424  1.00 22.95           O  
ATOM   1132  CB  SER A 137     -26.968  18.949 -25.202  0.45 21.31           C  
ATOM   1135  OG  SER A 137     -26.943  17.525 -25.146  0.45 19.91           O  
ATOM   1138  N   ASP A 138     -29.560  18.973 -23.578  1.00 24.90           N  
ATOM   1139  CA  ASP A 138     -30.516  18.233 -22.779  1.00 21.54           C  
ATOM   1140  C   ASP A 138     -31.916  18.422 -23.349  1.00 21.77           C  
ATOM   1141  O   ASP A 138     -32.723  17.487 -23.428  1.00 27.13           O  
ATOM   1142  CB  ASP A 138     -30.487  18.718 -21.320  1.00 23.73           C  
ATOM   1143  CG  ASP A 138     -31.538  18.062 -20.505  1.00 32.93           C  
ATOM   1144  OD1 ASP A 138     -31.369  16.855 -20.247  1.00 36.00           O  
ATOM   1145  OD2 ASP A 138     -32.550  18.724 -20.170  1.00 38.66           O1-
ATOM   1146  N   HIS A 139     -32.204  19.637 -23.774  1.00 17.48           N  
ATOM   1147  CA  HIS A 139     -33.501  19.944 -24.324  1.00 17.53           C  
ATOM   1148  C   HIS A 139     -33.732  19.307 -25.692  1.00 23.95           C  
ATOM   1149  O   HIS A 139     -34.777  18.719 -25.944  1.00 24.97           O  
ATOM   1150  CB  HIS A 139     -33.658  21.462 -24.438  1.00 23.82           C  
ATOM   1151  CG  HIS A 139     -34.982  21.887 -24.971  1.00 33.86           C  
ATOM   1152  CD2 HIS A 139     -35.368  22.270 -26.215  1.00 36.42           C  
ATOM   1153  ND1 HIS A 139     -36.115  21.949 -24.185  1.00 34.24           N  
ATOM   1154  CE1 HIS A 139     -37.137  22.349 -24.919  1.00 34.60           C  
ATOM   1155  NE2 HIS A 139     -36.707  22.559 -26.153  1.00 35.45           N  
ATOM   1156  N   MET A 140     -32.666  19.209 -26.484  0.60 18.95           N  
ATOM   1158  CA  MET A 140     -32.703  18.488 -27.777  0.60 16.27           C  
ATOM   1160  C   MET A 140     -32.877  16.972 -27.712  0.60 17.84           C  
ATOM   1162  O   MET A 140     -33.489  16.377 -28.615  0.60 16.81           O  
ATOM   1164  CB  MET A 140     -31.366  18.708 -28.478  0.60 15.57           C  
ATOM   1166  CG  MET A 140     -31.210  20.066 -29.030  0.60 24.51           C  
ATOM   1168  SD  MET A 140     -29.632  20.163 -29.888  0.60 25.58           S  
ATOM   1170  CE  MET A 140     -29.718  18.832 -31.072  0.60 20.83           C  
ATOM   1172  N   PHE A 141     -32.295  16.333 -26.691  0.60 17.24           N  
ATOM   1174  CA  PHE A 141     -32.291  14.867 -26.638  0.60 22.95           C  
ATOM   1176  C   PHE A 141     -33.431  14.262 -25.848  0.60 31.79           C  
ATOM   1178  O   PHE A 141     -33.605  13.039 -25.829  0.60 27.49           O  
ATOM   1180  CB  PHE A 141     -30.956  14.327 -26.150  0.60 18.99           C  
ATOM   1182  CG  PHE A 141     -29.871  14.492 -27.155  0.60 18.76           C  
ATOM   1184  CD1 PHE A 141     -29.819  13.671 -28.262  0.60 23.63           C  
ATOM   1186  CD2 PHE A 141     -28.922  15.485 -27.004  0.60 19.51           C  
ATOM   1188  CE1 PHE A 141     -28.830  13.844 -29.211  0.60 22.45           C  
ATOM   1190  CE2 PHE A 141     -27.935  15.658 -27.928  0.60 20.05           C  
ATOM   1192  CZ  PHE A 141     -27.885  14.836 -29.030  0.60 15.69           C  
ATOM   1194  N   ARG A 142     -34.210  15.124 -25.210  0.60 38.03           N  
ATOM   1196  CA  ARG A 142     -35.461  14.677 -24.642  0.60 43.72           C  
ATOM   1198  C   ARG A 142     -36.240  13.974 -25.747  0.60 47.98           C  
ATOM   1200  O   ARG A 142     -36.776  14.609 -26.659  0.60 49.12           O  
ATOM   1202  CB  ARG A 142     -36.254  15.841 -24.050  0.60 45.37           C  
ATOM   1204  CG  ARG A 142     -37.268  15.396 -23.009  0.60 47.67           C  
ATOM   1206  CD  ARG A 142     -37.635  16.541 -22.081  0.60 49.82           C  
ATOM   1208  NE  ARG A 142     -36.470  17.088 -21.378  0.60 48.11           N  
ATOM   1210  CZ  ARG A 142     -36.105  18.365 -21.437  0.60 44.41           C  
ATOM   1212  NH1 ARG A 142     -36.809  19.217 -22.167  0.60 46.77           N1+
ATOM   1214  NH2 ARG A 142     -35.045  18.791 -20.765  0.60 42.85           N  
ATOM   1216  N   ASP A 143     -36.255  12.648 -25.663  0.60 48.66           N  
ATOM   1218  CA  ASP A 143     -36.960  11.788 -26.604  0.60 49.65           C  
ATOM   1220  C   ASP A 143     -36.456  11.942 -28.034  0.60 47.59           C  
ATOM   1222  O   ASP A 143     -37.245  11.961 -28.977  0.60 47.52           O  
ATOM   1224  CB  ASP A 143     -38.469  12.034 -26.541  0.60 54.82           C  
ATOM   1226  CG  ASP A 143     -38.937  12.450 -25.157  0.60 60.11           C  
ATOM   1228  OD1 ASP A 143     -39.107  11.569 -24.284  0.60 61.70           O  
ATOM   1230  OD2 ASP A 143     -39.136  13.666 -24.943  0.60 61.84           O1-
ATOM   1232  N   SER A 144     -35.145  12.061 -28.199  1.00 42.57           N  
ATOM   1233  CA  SER A 144     -34.561  12.025 -29.535  1.00 42.72           C  
ATOM   1234  C   SER A 144     -34.295  10.579 -29.912  1.00 35.56           C  
ATOM   1235  O   SER A 144     -33.891   9.786 -29.056  1.00 30.86           O  
ATOM   1236  CB  SER A 144     -33.238  12.783 -29.577  1.00 43.05           C  
ATOM   1237  OG  SER A 144     -32.758  12.856 -30.897  1.00 49.51           O  
ATOM   1238  N   PRO A 145     -34.533  10.223 -31.187  1.00 30.91           N  
ATOM   1239  CA  PRO A 145     -34.109   8.912 -31.700  1.00 29.52           C  
ATOM   1240  C   PRO A 145     -32.616   8.713 -31.525  1.00 24.69           C  
ATOM   1241  O   PRO A 145     -32.105   7.579 -31.362  1.00 21.95           O  
ATOM   1242  CB  PRO A 145     -34.423   9.005 -33.208  1.00 27.46           C  
ATOM   1243  CG  PRO A 145     -35.515  10.023 -33.311  1.00 30.93           C  
ATOM   1244  CD  PRO A 145     -35.297  11.005 -32.177  1.00 32.42           C  
ATOM   1245  N   ILE A 146     -31.883   9.819 -31.553  1.00 19.66           N  
ATOM   1246  CA  ILE A 146     -30.442   9.722 -31.407  1.00 25.79           C  
ATOM   1247  C   ILE A 146     -30.113   9.189 -30.013  1.00 21.67           C  
ATOM   1248  O   ILE A 146     -29.205   8.352 -29.830  1.00 21.99           O  
ATOM   1249  CB  ILE A 146     -29.778  11.097 -31.588  1.00 30.15           C  
ATOM   1250  CG1 ILE A 146     -30.222  11.746 -32.895  1.00 38.11           C  
ATOM   1251  CG2 ILE A 146     -28.257  10.976 -31.476  1.00 35.52           C  
ATOM   1252  CD1 ILE A 146     -29.969  13.246 -32.923  1.00 39.16           C  
ATOM   1253  N   LYS A 147     -30.825   9.702 -29.012  1.00 22.72           N  
ATOM   1254  CA  LYS A 147     -30.508   9.345 -27.643  1.00 21.15           C  
ATOM   1255  C   LYS A 147     -30.754   7.865 -27.489  1.00 19.36           C  
ATOM   1256  O   LYS A 147     -29.906   7.151 -26.943  1.00 20.31           O  
ATOM   1257  CB  LYS A 147     -31.348  10.152 -26.632  1.00 25.01           C  
ATOM   1258  CG  LYS A 147     -30.982   9.813 -25.185  1.00 26.18           C  
ATOM   1259  CD  LYS A 147     -31.343  10.935 -24.186  1.00 31.42           C  
ATOM   1260  CE  LYS A 147     -32.744  10.791 -23.644  1.00 39.46           C  
ATOM   1261  NZ  LYS A 147     -32.962  11.758 -22.538  1.00 40.06           N1+
ATOM   1262  N   ALA A 148     -31.900   7.409 -27.990  1.00 18.54           N  
ATOM   1263  CA  ALA A 148     -32.248   5.999 -27.967  1.00 23.11           C  
ATOM   1264  C   ALA A 148     -31.195   5.125 -28.644  1.00 25.51           C  
ATOM   1265  O   ALA A 148     -30.782   4.094 -28.106  1.00 22.36           O  
ATOM   1266  CB  ALA A 148     -33.597   5.795 -28.592  1.00 26.56           C  
ATOM   1267  N   ALA A 149     -30.753   5.555 -29.821  1.00 23.22           N  
ATOM   1268  CA  ALA A 149     -29.730   4.845 -30.591  1.00 22.89           C  
ATOM   1269  C   ALA A 149     -28.402   4.715 -29.855  1.00 21.79           C  
ATOM   1270  O   ALA A 149     -27.800   3.644 -29.817  1.00 21.84           O  
ATOM   1271  CB  ALA A 149     -29.507   5.538 -31.979  1.00 23.08           C  
ATOM   1272  N   LEU A 150     -27.915   5.828 -29.339  1.00 16.73           N  
ATOM   1273  CA  LEU A 150     -26.619   5.844 -28.736  1.00 19.23           C  
ATOM   1274  C   LEU A 150     -26.666   5.105 -27.412  1.00 21.64           C  
ATOM   1275  O   LEU A 150     -25.678   4.500 -27.016  1.00 22.99           O  
ATOM   1276  CB  LEU A 150     -26.145   7.284 -28.496  1.00 19.46           C  
ATOM   1277  CG  LEU A 150     -25.892   7.983 -29.841  1.00 21.50           C  
ATOM   1278  CD1 LEU A 150     -25.396   9.392 -29.610  1.00 22.94           C  
ATOM   1279  CD2 LEU A 150     -24.852   7.199 -30.625  1.00 25.29           C  
ATOM   1280  N   CYS A 151     -27.800   5.151 -26.724  1.00 17.12           N  
ATOM   1281  CA  CYS A 151     -27.799   4.592 -25.360  1.00 23.07           C  
ATOM   1282  C   CYS A 151     -28.117   3.115 -25.339  1.00 25.25           C  
ATOM   1283  O   CYS A 151     -27.951   2.460 -24.309  1.00 27.81           O  
ATOM   1284  CB  CYS A 151     -28.769   5.330 -24.426  1.00 19.09           C  
ATOM   1285  SG  CYS A 151     -28.320   7.001 -24.084  1.00 25.62           S  
ATOM   1286  N   THR A 152     -28.570   2.574 -26.456  1.00 19.97           N  
ATOM   1287  CA  THR A 152     -28.931   1.153 -26.474  1.00 24.28           C  
ATOM   1288  C   THR A 152     -27.998   0.328 -27.362  1.00 25.08           C  
ATOM   1289  O   THR A 152     -28.026  -0.893 -27.326  1.00 30.75           O  
ATOM   1290  CB  THR A 152     -30.387   0.909 -26.872  1.00 24.15           C  
ATOM   1291  CG2 THR A 152     -31.337   1.726 -26.025  1.00 23.66           C  
ATOM   1292  OG1 THR A 152     -30.571   1.256 -28.250  1.00 27.44           O  
ATOM   1293  N   THR A 153     -27.145   0.998 -28.126  1.00 21.38           N  
ATOM   1294  CA  THR A 153     -26.307   0.271 -29.076  1.00 27.45           C  
ATOM   1295  C   THR A 153     -25.145  -0.505 -28.475  1.00 24.09           C  
ATOM   1296  O   THR A 153     -24.976  -1.695 -28.752  1.00 29.91           O  
ATOM   1297  CB  THR A 153     -25.799   1.197 -30.196  1.00 30.98           C  
ATOM   1298  CG2 THR A 153     -24.773   0.480 -31.063  1.00 33.69           C  
ATOM   1299  OG1 THR A 153     -26.921   1.578 -31.001  1.00 29.07           O  
ATOM   1300  N   SER A 154     -24.322   0.169 -27.687  1.00 20.63           N  
ATOM   1301  CA  SER A 154     -23.141  -0.452 -27.081  1.00 20.44           C  
ATOM   1302  C   SER A 154     -22.613   0.489 -26.029  1.00 21.60           C  
ATOM   1303  O   SER A 154     -22.963   1.673 -26.039  1.00 19.36           O  
ATOM   1304  CB  SER A 154     -22.060  -0.632 -28.149  1.00 24.74           C  
ATOM   1305  OG  SER A 154     -21.654   0.630 -28.672  1.00 24.46           O  
ATOM   1306  N   PRO A 155     -21.787  -0.024 -25.097  1.00 21.40           N  
ATOM   1307  CA  PRO A 155     -21.246   0.856 -24.056  1.00 22.25           C  
ATOM   1308  C   PRO A 155     -20.480   2.001 -24.703  1.00 20.54           C  
ATOM   1309  O   PRO A 155     -20.590   3.132 -24.239  1.00 20.64           O  
ATOM   1310  CB  PRO A 155     -20.303  -0.055 -23.271  1.00 23.54           C  
ATOM   1311  CG  PRO A 155     -20.858  -1.442 -23.459  1.00 26.80           C  
ATOM   1312  CD  PRO A 155     -21.425  -1.439 -24.872  1.00 27.63           C  
ATOM   1313  N   GLU A 156     -19.750   1.711 -25.779  1.00 23.56           N  
ATOM   1314  CA  GLU A 156     -18.967   2.748 -26.429  0.58 25.99           C  
ATOM   1316  C   GLU A 156     -19.832   3.890 -26.988  1.00 23.53           C  
ATOM   1317  O   GLU A 156     -19.475   5.067 -26.800  1.00 19.98           O  
ATOM   1318  CB  GLU A 156     -18.022   2.158 -27.480  0.58 30.32           C  
ATOM   1320  CG  GLU A 156     -16.888   3.098 -27.873  0.58 31.70           C  
ATOM   1322  CD  GLU A 156     -17.247   3.938 -29.070  0.58 34.08           C  
ATOM   1324  OE1 GLU A 156     -18.282   3.636 -29.700  0.58 36.31           O  
ATOM   1326  OE2 GLU A 156     -16.496   4.887 -29.390  0.58 35.00           O1-
ATOM   1328  N   GLN A 157     -20.967   3.580 -27.620  1.00 19.80           N  
ATOM   1329  CA  GLN A 157     -21.844   4.642 -28.106  1.00 16.10           C  
ATOM   1330  C   GLN A 157     -22.460   5.385 -26.919  1.00 13.60           C  
ATOM   1331  O   GLN A 157     -22.687   6.592 -26.955  1.00 15.57           O  
ATOM   1332  CB  GLN A 157     -22.958   4.108 -29.032  1.00 19.09           C  
ATOM   1333  CG  GLN A 157     -22.428   3.362 -30.250  1.00 21.79           C  
ATOM   1334  CD  GLN A 157     -21.807   4.288 -31.278  1.00 26.95           C  
ATOM   1335  NE2 GLN A 157     -21.095   3.712 -32.240  1.00 25.20           N  
ATOM   1336  OE1 GLN A 157     -21.985   5.507 -31.220  1.00 28.63           O  
ATOM   1337  N   TYR A 158     -22.751   4.641 -25.857  1.00 13.93           N  
ATOM   1338  CA  TYR A 158     -23.432   5.250 -24.737  1.00 12.94           C  
ATOM   1339  C   TYR A 158     -22.498   6.233 -24.073  1.00 12.69           C  
ATOM   1340  O   TYR A 158     -22.886   7.367 -23.761  1.00 13.85           O  
ATOM   1341  CB  TYR A 158     -23.853   4.157 -23.750  1.00 13.44           C  
ATOM   1342  CG  TYR A 158     -24.309   4.728 -22.424  1.00 12.45           C  
ATOM   1343  CD1 TYR A 158     -25.554   5.321 -22.285  1.00 18.90           C  
ATOM   1344  CD2 TYR A 158     -23.480   4.683 -21.323  1.00 13.06           C  
ATOM   1345  CE1 TYR A 158     -25.948   5.869 -21.042  1.00 14.42           C  
ATOM   1346  CE2 TYR A 158     -23.886   5.209 -20.094  1.00 13.74           C  
ATOM   1347  CZ  TYR A 158     -25.095   5.802 -19.981  1.00 15.31           C  
ATOM   1348  OH  TYR A 158     -25.499   6.324 -18.780  1.00 14.58           O  
ATOM   1349  N   PHE A 159     -21.252   5.833 -23.857  1.00 12.75           N  
ATOM   1350  CA  PHE A 159     -20.358   6.757 -23.185  1.00 11.66           C  
ATOM   1351  C   PHE A 159     -20.002   7.908 -24.099  1.00 15.95           C  
ATOM   1352  O   PHE A 159     -19.792   9.012 -23.640  1.00 13.35           O  
ATOM   1353  CB  PHE A 159     -19.084   6.068 -22.682  1.00 14.47           C  
ATOM   1354  CG  PHE A 159     -19.332   5.118 -21.549  1.00 13.38           C  
ATOM   1355  CD1 PHE A 159     -19.903   5.570 -20.352  1.00 15.83           C  
ATOM   1356  CD2 PHE A 159     -18.957   3.779 -21.657  1.00 16.19           C  
ATOM   1357  CE1 PHE A 159     -20.166   4.696 -19.299  1.00 15.47           C  
ATOM   1358  CE2 PHE A 159     -19.195   2.890 -20.606  1.00 19.03           C  
ATOM   1359  CZ  PHE A 159     -19.794   3.349 -19.409  1.00 16.57           C  
ATOM   1360  N   ARG A 160     -19.989   7.672 -25.408  1.00 11.58           N  
ATOM   1361  CA  ARG A 160     -19.818   8.775 -26.331  1.00 15.68           C  
ATOM   1362  C   ARG A 160     -20.904   9.860 -26.172  1.00 14.80           C  
ATOM   1363  O   ARG A 160     -20.622  11.082 -26.200  1.00 14.20           O  
ATOM   1364  CB  ARG A 160     -19.819   8.200 -27.762  1.00 18.24           C  
ATOM   1365  CG  ARG A 160     -19.541   9.220 -28.809  1.00 21.50           C  
ATOM   1366  CD  ARG A 160     -19.682   8.584 -30.160  1.00 21.95           C  
ATOM   1367  NE  ARG A 160     -18.693   7.537 -30.347  1.00 20.28           N  
ATOM   1368  CZ  ARG A 160     -18.648   6.774 -31.437  1.00 25.28           C  
ATOM   1369  NH1 ARG A 160     -19.545   6.948 -32.390  1.00 28.03           N1+
ATOM   1370  NH2 ARG A 160     -17.716   5.841 -31.570  1.00 27.99           N  
ATOM   1371  N   PHE A 161     -22.148   9.432 -25.962  1.00 10.86           N  
ATOM   1372  CA  PHE A 161     -23.222  10.373 -25.690  1.00 12.03           C  
ATOM   1373  C   PHE A 161     -23.019  11.062 -24.326  1.00 14.08           C  
ATOM   1374  O   PHE A 161     -23.258  12.275 -24.192  1.00 13.93           O  
ATOM   1375  CB  PHE A 161     -24.569   9.648 -25.759  1.00 11.58           C  
ATOM   1376  CG  PHE A 161     -25.742  10.531 -25.455  1.00 19.41           C  
ATOM   1377  CD1 PHE A 161     -26.089  11.579 -26.297  1.00 21.44           C  
ATOM   1378  CD2 PHE A 161     -26.487  10.327 -24.289  1.00 17.55           C  
ATOM   1379  CE1 PHE A 161     -27.165  12.435 -25.978  1.00 22.40           C  
ATOM   1380  CE2 PHE A 161     -27.559  11.156 -23.980  1.00 16.83           C  
ATOM   1381  CZ  PHE A 161     -27.902  12.205 -24.792  1.00 17.58           C  
ATOM   1382  N   ARG A 162     -22.612  10.280 -23.323  1.00 10.65           N  
ATOM   1383  CA  ARG A 162     -22.540  10.814 -21.975  1.00 12.19           C  
ATOM   1384  C   ARG A 162     -21.404  11.824 -21.744  1.00 14.32           C  
ATOM   1385  O   ARG A 162     -21.485  12.597 -20.817  1.00 15.69           O  
ATOM   1386  CB  ARG A 162     -22.493   9.657 -20.952  1.00 12.24           C  
ATOM   1387  CG  ARG A 162     -23.793   8.869 -20.878  1.00 15.08           C  
ATOM   1388  CD  ARG A 162     -24.937   9.677 -20.295  1.00 18.20           C  
ATOM   1389  NE  ARG A 162     -25.271   9.142 -18.962  1.00 19.74           N  
ATOM   1390  CZ  ARG A 162     -25.923   9.830 -18.026  1.00 20.80           C  
ATOM   1391  NH1 ARG A 162     -26.340  11.073 -18.255  1.00 20.46           N1+
ATOM   1392  NH2 ARG A 162     -26.175   9.266 -16.854  1.00 24.29           N  
ATOM   1393  N   VAL A 163     -20.396  11.899 -22.615  1.00 12.19           N  
ATOM   1394  CA  VAL A 163     -19.340  12.932 -22.444  1.00 13.04           C  
ATOM   1395  C   VAL A 163     -19.976  14.312 -22.250  1.00 18.20           C  
ATOM   1396  O   VAL A 163     -19.600  15.108 -21.383  1.00 15.40           O  
ATOM   1397  CB  VAL A 163     -18.434  12.995 -23.712  1.00 19.54           C  
ATOM   1398  CG1 VAL A 163     -17.441  14.202 -23.590  1.00 17.92           C  
ATOM   1399  CG2 VAL A 163     -17.648  11.711 -23.898  1.00 18.65           C  
ATOM   1400  N   THR A 164     -20.996  14.589 -23.051  1.00 12.10           N  
ATOM   1401  CA  THR A 164     -21.784  15.811 -22.896  1.00 10.15           C  
ATOM   1402  C   THR A 164     -22.926  15.626 -21.921  1.00 12.15           C  
ATOM   1403  O   THR A 164     -23.116  16.451 -21.033  1.00 13.49           O  
ATOM   1404  CB  THR A 164     -22.386  16.262 -24.223  1.00 14.65           C  
ATOM   1405  CG2 THR A 164     -23.166  17.593 -24.028  1.00 12.55           C  
ATOM   1406  OG1 THR A 164     -21.310  16.490 -25.155  1.00 18.52           O  
ATOM   1407  N   ASP A 165     -23.700  14.551 -22.094  1.00 14.81           N  
ATOM   1408  CA  ASP A 165     -24.961  14.431 -21.379  1.00 18.50           C  
ATOM   1409  C   ASP A 165     -24.841  14.311 -19.856  1.00 16.91           C  
ATOM   1410  O   ASP A 165     -25.729  14.791 -19.142  1.00 21.63           O  
ATOM   1411  CB  ASP A 165     -25.819  13.298 -21.954  1.00 22.26           C  
ATOM   1412  CG  ASP A 165     -27.195  13.212 -21.288  1.00 27.26           C  
ATOM   1413  OD1 ASP A 165     -28.082  14.039 -21.647  1.00 24.66           O  
ATOM   1414  OD2 ASP A 165     -27.398  12.317 -20.414  1.00 23.55           O1-
ATOM   1415  N   ILE A 166     -23.777  13.693 -19.362  1.00 14.75           N  
ATOM   1416  CA  ILE A 166     -23.552  13.563 -17.889  1.00 15.38           C  
ATOM   1417  C   ILE A 166     -23.033  14.901 -17.347  1.00 17.71           C  
ATOM   1418  O   ILE A 166     -23.041  15.127 -16.123  1.00 17.14           O  
ATOM   1419  CB  ILE A 166     -22.520  12.439 -17.555  1.00 15.98           C  
ATOM   1420  CG1 ILE A 166     -22.575  12.024 -16.067  1.00 26.12           C  
ATOM   1421  CG2 ILE A 166     -21.101  12.897 -17.798  1.00 22.75           C  
ATOM   1422  CD1 ILE A 166     -23.440  10.853 -15.801  1.00 19.94           C  
ATOM   1423  N   GLY A 167     -22.583  15.775 -18.247  1.00 13.74           N  
ATOM   1424  CA  GLY A 167     -22.187  17.130 -17.889  1.00 12.26           C  
ATOM   1425  C   GLY A 167     -20.704  17.297 -17.622  1.00 13.14           C  
ATOM   1426  O   GLY A 167     -20.279  18.369 -17.141  1.00 12.71           O  
ATOM   1427  N   VAL A 168     -19.902  16.291 -17.956  1.00 12.68           N  
ATOM   1428  CA  VAL A 168     -18.475  16.375 -17.637  1.00 12.01           C  
ATOM   1429  C   VAL A 168     -17.716  17.368 -18.510  1.00 11.41           C  
ATOM   1430  O   VAL A 168     -16.773  18.009 -18.044  1.00 12.06           O  
ATOM   1431  CB  VAL A 168     -17.753  14.998 -17.595  1.00 21.99           C  
ATOM   1432  CG1 VAL A 168     -17.724  14.386 -18.909  1.00 20.04           C  
ATOM   1433  CG2 VAL A 168     -16.336  15.154 -17.087  1.00 17.61           C  
ATOM   1434  N   ASP A 169     -18.106  17.488 -19.771  1.00 11.67           N  
ATOM   1435  CA  ASP A 169     -17.471  18.517 -20.584  1.00 12.09           C  
ATOM   1436  C   ASP A 169     -17.739  19.922 -19.997  1.00 14.80           C  
ATOM   1437  O   ASP A 169     -16.842  20.763 -19.923  1.00 11.22           O  
ATOM   1438  CB  ASP A 169     -17.914  18.408 -22.055  1.00 12.97           C  
ATOM   1439  CG  ASP A 169     -16.998  19.176 -22.969  1.00 20.44           C  
ATOM   1440  OD1 ASP A 169     -15.765  19.153 -22.716  1.00 15.81           O  
ATOM   1441  OD2 ASP A 169     -17.498  19.813 -23.926  1.00 19.84           O1-
ATOM   1442  N   PHE A 170     -18.988  20.166 -19.594  1.00  9.80           N  
ATOM   1443  CA  PHE A 170     -19.379  21.431 -18.943  1.00 11.31           C  
ATOM   1444  C   PHE A 170     -18.520  21.592 -17.695  1.00 12.71           C  
ATOM   1445  O   PHE A 170     -17.905  22.641 -17.472  1.00 12.21           O  
ATOM   1446  CB  PHE A 170     -20.884  21.293 -18.575  1.00 11.90           C  
ATOM   1447  CG  PHE A 170     -21.466  22.447 -17.793  1.00 15.18           C  
ATOM   1448  CD1 PHE A 170     -20.848  23.694 -17.735  1.00 11.43           C  
ATOM   1449  CD2 PHE A 170     -22.704  22.271 -17.170  1.00 16.65           C  
ATOM   1450  CE1 PHE A 170     -21.431  24.760 -17.008  1.00 13.74           C  
ATOM   1451  CE2 PHE A 170     -23.300  23.336 -16.416  1.00 16.62           C  
ATOM   1452  CZ  PHE A 170     -22.658  24.574 -16.354  1.00 14.86           C  
ATOM   1453  N   TRP A 171     -18.441  20.539 -16.894  1.00 10.75           N  
ATOM   1454  CA  TRP A 171     -17.695  20.627 -15.635  1.00 12.16           C  
ATOM   1455  C   TRP A 171     -16.229  21.041 -15.902  1.00 12.39           C  
ATOM   1456  O   TRP A 171     -15.652  21.914 -15.247  1.00 12.92           O  
ATOM   1457  CB  TRP A 171     -17.734  19.251 -14.979  1.00  9.27           C  
ATOM   1458  CG  TRP A 171     -16.948  19.151 -13.730  1.00 11.07           C  
ATOM   1459  CD1 TRP A 171     -15.611  18.946 -13.622  1.00  9.73           C  
ATOM   1460  CD2 TRP A 171     -17.488  19.165 -12.408  1.00 10.57           C  
ATOM   1461  CE2 TRP A 171     -16.405  19.001 -11.509  1.00 12.01           C  
ATOM   1462  CE3 TRP A 171     -18.776  19.322 -11.896  1.00 15.05           C  
ATOM   1463  NE1 TRP A 171     -15.265  18.854 -12.254  1.00 11.79           N  
ATOM   1464  CZ2 TRP A 171     -16.580  18.970 -10.098  1.00 13.25           C  
ATOM   1465  CZ3 TRP A 171     -18.956  19.293 -10.476  1.00 15.83           C  
ATOM   1466  CH2 TRP A 171     -17.849  19.132  -9.614  1.00 15.82           C  
ATOM   1467  N   MET A 172     -15.593  20.456 -16.909  1.00  9.32           N  
ATOM   1468  CA  MET A 172     -14.169  20.771 -17.101  1.00  9.83           C  
ATOM   1469  C   MET A 172     -13.982  22.198 -17.644  1.00 13.45           C  
ATOM   1470  O   MET A 172     -13.020  22.912 -17.317  1.00 11.57           O  
ATOM   1471  CB  MET A 172     -13.586  19.792 -18.142  1.00 13.51           C  
ATOM   1472  CG  MET A 172     -13.487  18.362 -17.693  1.00 13.12           C  
ATOM   1473  SD  MET A 172     -12.393  18.217 -16.271  1.00 14.30           S  
ATOM   1474  CE  MET A 172     -12.271  16.434 -16.055  1.00 12.91           C  
ATOM   1475  N   LYS A 173     -14.907  22.614 -18.506  1.00  9.80           N  
ATOM   1476  CA  LYS A 173     -14.796  23.946 -19.095  1.00 10.39           C  
ATOM   1477  C   LYS A 173     -15.134  25.063 -18.136  1.00 14.54           C  
ATOM   1478  O   LYS A 173     -14.752  26.198 -18.391  1.00 14.84           O  
ATOM   1479  CB  LYS A 173     -15.669  24.018 -20.356  1.00 10.46           C  
ATOM   1480  CG  LYS A 173     -14.993  23.230 -21.489  1.00 10.44           C  
ATOM   1481  CD  LYS A 173     -15.945  23.050 -22.677  1.00 11.82           C  
ATOM   1482  CE  LYS A 173     -15.127  22.505 -23.866  1.00 13.06           C  
ATOM   1483  NZ  LYS A 173     -16.091  22.237 -25.027  1.00 14.87           N1+
ATOM   1484  N   MET A 174     -15.822  24.763 -17.029  1.00 10.71           N  
ATOM   1485  CA  MET A 174     -16.018  25.830 -16.038  1.00 12.22           C  
ATOM   1486  C   MET A 174     -15.032  25.688 -14.916  1.00 11.56           C  
ATOM   1487  O   MET A 174     -14.840  26.616 -14.133  1.00 11.96           O  
ATOM   1488  CB  MET A 174     -17.456  25.847 -15.484  1.00 11.91           C  
ATOM   1489  CG  MET A 174     -17.875  24.560 -14.819  1.00 12.23           C  
ATOM   1490  SD  MET A 174     -19.453  24.806 -13.940  1.00 15.32           S  
ATOM   1491  CE  MET A 174     -20.074  23.144 -13.836  1.00 14.90           C  
ATOM   1492  N   SER A 175     -14.354  24.554 -14.853  1.00 12.18           N  
ATOM   1493  CA  SER A 175     -13.422  24.323 -13.744  1.00 10.95           C  
ATOM   1494  C   SER A 175     -11.995  24.690 -14.028  1.00 11.46           C  
ATOM   1495  O   SER A 175     -11.259  24.940 -13.077  1.00 11.92           O  
ATOM   1496  CB  SER A 175     -13.410  22.835 -13.368  1.00 10.35           C  
ATOM   1497  OG  SER A 175     -14.678  22.463 -12.826  1.00 13.40           O  
ATOM   1498  N   TYR A 176     -11.532  24.688 -15.281  1.00 14.12           N  
ATOM   1499  CA  TYR A 176     -10.098  24.966 -15.459  1.00 11.76           C  
ATOM   1500  C   TYR A 176      -9.634  26.324 -14.853  1.00 12.66           C  
ATOM   1501  O   TYR A 176      -8.482  26.439 -14.418  1.00 15.57           O  
ATOM   1502  CB  TYR A 176      -9.631  24.799 -16.962  1.00 11.75           C  
ATOM   1503  CG  TYR A 176     -10.112  25.902 -17.825  1.00 12.16           C  
ATOM   1504  CD1 TYR A 176     -11.289  25.757 -18.574  1.00 13.85           C  
ATOM   1505  CD2 TYR A 176      -9.439  27.098 -17.882  1.00 13.03           C  
ATOM   1506  CE1 TYR A 176     -11.746  26.805 -19.351  1.00 15.61           C  
ATOM   1507  CE2 TYR A 176      -9.892  28.154 -18.630  1.00 15.07           C  
ATOM   1508  CZ  TYR A 176     -11.034  27.996 -19.369  1.00 14.88           C  
ATOM   1509  OH  TYR A 176     -11.441  29.072 -20.085  1.00 18.43           O  
ATOM   1510  N   PRO A 177     -10.507  27.367 -14.806  1.00 14.02           N  
ATOM   1511  CA  PRO A 177      -9.945  28.573 -14.197  1.00 13.98           C  
ATOM   1512  C   PRO A 177      -9.691  28.446 -12.688  1.00 14.20           C  
ATOM   1513  O   PRO A 177      -8.998  29.312 -12.143  1.00 17.36           O  
ATOM   1514  CB  PRO A 177     -11.002  29.659 -14.509  1.00 14.39           C  
ATOM   1515  CG  PRO A 177     -11.753  29.132 -15.736  1.00 13.74           C  
ATOM   1516  CD  PRO A 177     -11.807  27.646 -15.452  1.00 12.82           C  
ATOM   1517  N   ILE A 178     -10.238  27.420 -12.045  1.00 13.53           N  
ATOM   1518  CA  ILE A 178      -9.917  27.193 -10.619  1.00 13.80           C  
ATOM   1519  C   ILE A 178      -8.428  26.934 -10.466  1.00 15.83           C  
ATOM   1520  O   ILE A 178      -7.809  27.339  -9.479  1.00 17.85           O  
ATOM   1521  CB  ILE A 178     -10.685  25.985 -10.079  1.00 13.04           C  
ATOM   1522  CG1 ILE A 178     -12.194  26.270 -10.121  1.00 12.88           C  
ATOM   1523  CG2 ILE A 178     -10.206  25.640  -8.630  1.00 13.39           C  
ATOM   1524  CD1 ILE A 178     -13.070  25.035  -9.791  1.00 13.87           C  
ATOM   1525  N   TYR A 179      -7.837  26.248 -11.454  1.00 14.48           N  
ATOM   1526  CA  TYR A 179      -6.461  25.708 -11.279  1.00 14.07           C  
ATOM   1527  C   TYR A 179      -5.387  26.535 -11.965  1.00 15.10           C  
ATOM   1528  O   TYR A 179      -4.219  26.491 -11.596  1.00 16.15           O  
ATOM   1529  CB  TYR A 179      -6.411  24.237 -11.753  1.00 13.25           C  
ATOM   1530  CG  TYR A 179      -7.428  23.403 -10.983  1.00 12.59           C  
ATOM   1531  CD1 TYR A 179      -7.182  23.097  -9.650  1.00 13.21           C  
ATOM   1532  CD2 TYR A 179      -8.646  23.015 -11.545  1.00 14.03           C  
ATOM   1533  CE1 TYR A 179      -8.096  22.397  -8.911  1.00 15.13           C  
ATOM   1534  CE2 TYR A 179      -9.572  22.292 -10.782  1.00 14.87           C  
ATOM   1535  CZ  TYR A 179      -9.277  22.000  -9.477  1.00 18.33           C  
ATOM   1536  OH  TYR A 179     -10.175  21.316  -8.701  1.00 14.93           O  
ATOM   1537  N   ARG A 180      -5.791  27.297 -12.976  1.00 16.15           N  
ATOM   1538  CA  ARG A 180      -4.846  28.176 -13.681  0.38 18.37           C  
ATOM   1540  C   ARG A 180      -3.606  27.395 -14.122  1.00 16.86           C  
ATOM   1541  O   ARG A 180      -2.488  27.878 -13.990  1.00 18.63           O  
ATOM   1542  CB  ARG A 180      -4.420  29.373 -12.810  0.38 21.74           C  
ATOM   1544  CG  ARG A 180      -5.557  30.280 -12.308  0.38 23.50           C  
ATOM   1546  CD  ARG A 180      -4.986  31.587 -11.748  0.38 28.57           C  
ATOM   1548  NE  ARG A 180      -5.957  32.408 -11.018  0.38 31.40           N  
ATOM   1550  CZ  ARG A 180      -5.628  33.337 -10.121  0.38 35.17           C  
ATOM   1552  NH1 ARG A 180      -4.351  33.569  -9.835  0.38 38.88           N1+
ATOM   1554  NH2 ARG A 180      -6.574  34.033  -9.501  0.38 34.08           N  
ATOM   1556  N   HIS A 181      -3.818  26.178 -14.615  1.00 16.24           N  
ATOM   1557  CA  HIS A 181      -2.694  25.320 -15.017  1.00 15.38           C  
ATOM   1558  C   HIS A 181      -2.771  25.108 -16.537  1.00 15.17           C  
ATOM   1559  O   HIS A 181      -3.726  24.499 -16.976  1.00 15.26           O  
ATOM   1560  CB  HIS A 181      -2.857  23.973 -14.313  1.00 18.94           C  
ATOM   1561  CG  HIS A 181      -1.755  22.991 -14.587  1.00 16.01           C  
ATOM   1562  CD2 HIS A 181      -1.821  21.715 -15.068  1.00 15.46           C  
ATOM   1563  ND1 HIS A 181      -0.439  23.255 -14.339  1.00 21.35           N  
ATOM   1564  CE1 HIS A 181       0.292  22.185 -14.660  1.00 23.08           C  
ATOM   1565  NE2 HIS A 181      -0.525  21.250 -15.099  1.00 20.79           N  
ATOM   1566  N   PRO A 182      -1.760  25.572 -17.283  1.00 17.72           N  
ATOM   1567  CA  PRO A 182      -1.849  25.653 -18.750  1.00 22.00           C  
ATOM   1568  C   PRO A 182      -2.197  24.319 -19.350  1.00 20.41           C  
ATOM   1569  O   PRO A 182      -3.068  24.286 -20.241  1.00 18.37           O  
ATOM   1570  CB  PRO A 182      -0.445  26.072 -19.160  1.00 22.27           C  
ATOM   1571  CG  PRO A 182       0.052  26.879 -17.996  1.00 24.52           C  
ATOM   1572  CD  PRO A 182      -0.504  26.166 -16.792  1.00 17.29           C  
ATOM   1573  N   GLU A 183      -1.559  23.236 -18.899  1.00 15.18           N  
ATOM   1574  CA  GLU A 183      -1.915  21.931 -19.492  1.00 19.42           C  
ATOM   1575  C   GLU A 183      -3.343  21.492 -19.257  1.00 14.76           C  
ATOM   1576  O   GLU A 183      -4.003  20.983 -20.169  1.00 15.83           O  
ATOM   1577  CB  GLU A 183      -1.005  20.807 -19.011  1.00 19.03           C  
ATOM   1578  CG  GLU A 183       0.395  20.898 -19.500  1.00 21.57           C  
ATOM   1579  CD  GLU A 183       1.286  21.288 -18.376  1.00 36.63           C  
ATOM   1580  OE1 GLU A 183       1.059  22.398 -17.792  1.00 31.30           O  
ATOM   1581  OE2 GLU A 183       2.180  20.467 -18.057  1.00 44.84           O1-
ATOM   1582  N   PHE A 184      -3.830  21.644 -18.021  1.00 13.03           N  
ATOM   1583  CA  PHE A 184      -5.171  21.289 -17.707  1.00 14.57           C  
ATOM   1584  C   PHE A 184      -6.132  22.109 -18.530  1.00 12.00           C  
ATOM   1585  O   PHE A 184      -7.136  21.582 -19.026  1.00 15.08           O  
ATOM   1586  CB  PHE A 184      -5.437  21.459 -16.186  1.00 13.05           C  
ATOM   1587  CG  PHE A 184      -6.802  21.001 -15.766  1.00 18.84           C  
ATOM   1588  CD1 PHE A 184      -7.038  19.666 -15.491  1.00 25.26           C  
ATOM   1589  CD2 PHE A 184      -7.841  21.912 -15.603  1.00 18.63           C  
ATOM   1590  CE1 PHE A 184      -8.304  19.229 -15.103  1.00 27.74           C  
ATOM   1591  CE2 PHE A 184      -9.140  21.478 -15.225  1.00 20.56           C  
ATOM   1592  CZ  PHE A 184      -9.366  20.141 -14.987  1.00 17.71           C  
ATOM   1593  N   THR A 185      -5.827  23.386 -18.681  1.00 12.80           N  
ATOM   1594  CA  THR A 185      -6.690  24.272 -19.422  1.00 12.71           C  
ATOM   1595  C   THR A 185      -6.836  23.775 -20.850  1.00 12.56           C  
ATOM   1596  O   THR A 185      -7.959  23.745 -21.364  1.00 13.50           O  
ATOM   1597  CB  THR A 185      -6.092  25.652 -19.440  1.00 13.98           C  
ATOM   1598  CG2 THR A 185      -6.848  26.594 -20.366  1.00 16.15           C  
ATOM   1599  OG1 THR A 185      -6.172  26.164 -18.083  1.00 15.81           O  
ATOM   1600  N   GLU A 186      -5.726  23.402 -21.471  1.00 13.03           N  
ATOM   1601  CA  GLU A 186      -5.861  22.825 -22.838  1.00 12.96           C  
ATOM   1602  C   GLU A 186      -6.643  21.512 -22.888  1.00 17.07           C  
ATOM   1603  O   GLU A 186      -7.491  21.367 -23.762  1.00 14.37           O  
ATOM   1604  CB  GLU A 186      -4.481  22.709 -23.496  1.00 13.81           C  
ATOM   1605  CG  GLU A 186      -3.767  24.070 -23.596  1.00 15.55           C  
ATOM   1606  CD  GLU A 186      -4.570  25.153 -24.324  1.00 23.26           C  
ATOM   1607  OE1 GLU A 186      -5.296  24.829 -25.321  1.00 20.86           O  
ATOM   1608  OE2 GLU A 186      -4.475  26.331 -23.892  1.00 24.70           O1-
ATOM   1609  N   HIS A 187      -6.446  20.571 -21.950  1.00 11.70           N  
ATOM   1610  CA  HIS A 187      -7.215  19.351 -21.996  1.00 12.17           C  
ATOM   1611  C   HIS A 187      -8.674  19.626 -21.732  1.00 12.11           C  
ATOM   1612  O   HIS A 187      -9.535  18.943 -22.266  1.00 12.81           O  
ATOM   1613  CB  HIS A 187      -6.697  18.366 -20.932  1.00 12.15           C  
ATOM   1614  CG  HIS A 187      -5.274  17.965 -21.132  1.00 14.06           C  
ATOM   1615  CD2 HIS A 187      -4.238  17.908 -20.257  1.00 16.59           C  
ATOM   1616  ND1 HIS A 187      -4.769  17.527 -22.345  1.00 15.84           N  
ATOM   1617  CE1 HIS A 187      -3.497  17.221 -22.202  1.00 19.25           C  
ATOM   1618  NE2 HIS A 187      -3.144  17.452 -20.947  1.00 18.51           N  
ATOM   1619  N   ALA A 188      -8.975  20.661 -20.936  1.00 11.70           N  
ATOM   1620  CA  ALA A 188     -10.395  21.003 -20.726  1.00 10.16           C  
ATOM   1621  C   ALA A 188     -10.997  21.565 -22.031  1.00 12.88           C  
ATOM   1622  O   ALA A 188     -12.128  21.201 -22.447  1.00 12.62           O  
ATOM   1623  CB  ALA A 188     -10.541  22.032 -19.572  1.00 12.69           C  
ATOM   1624  N   LYS A 189     -10.243  22.413 -22.698  1.00 11.01           N  
ATOM   1625  CA  LYS A 189     -10.759  23.081 -23.898  1.00 11.76           C  
ATOM   1626  C   LYS A 189     -10.835  22.182 -25.115  1.00 14.65           C  
ATOM   1627  O   LYS A 189     -11.643  22.449 -26.018  1.00 12.84           O  
ATOM   1628  CB  LYS A 189      -9.921  24.332 -24.199  1.00 12.23           C  
ATOM   1629  CG  LYS A 189     -10.180  25.501 -23.212  1.00 12.50           C  
ATOM   1630  CD  LYS A 189      -9.318  26.705 -23.522  1.00 16.22           C  
ATOM   1631  CE  LYS A 189      -9.587  27.817 -22.490  1.00 21.02           C  
ATOM   1632  NZ  LYS A 189      -8.793  29.054 -22.812  1.00 23.76           N1+
ATOM   1633  N   THR A 190     -10.007  21.137 -25.193  1.00 11.62           N  
ATOM   1634  CA  THR A 190     -10.119  20.193 -26.321  1.00 12.71           C  
ATOM   1635  C   THR A 190     -11.145  19.086 -25.983  1.00 16.00           C  
ATOM   1636  O   THR A 190     -11.486  18.248 -26.847  1.00 14.44           O  
ATOM   1637  CB  THR A 190      -8.851  19.457 -26.586  1.00 11.54           C  
ATOM   1638  CG2 THR A 190      -7.705  20.409 -26.943  1.00 14.17           C  
ATOM   1639  OG1 THR A 190      -8.512  18.722 -25.422  1.00 11.73           O  
ATOM   1640  N   SER A 191     -11.628  19.085 -24.746  1.00 13.41           N  
ATOM   1641  CA  SER A 191     -12.469  18.020 -24.225  1.00 13.38           C  
ATOM   1642  C   SER A 191     -11.795  16.686 -23.985  1.00 12.28           C  
ATOM   1643  O   SER A 191     -12.479  15.749 -23.551  1.00 11.70           O  
ATOM   1644  CB  SER A 191     -13.769  17.813 -25.041  1.00 14.21           C  
ATOM   1645  OG  SER A 191     -14.545  18.992 -25.008  1.00 13.18           O  
ATOM   1646  N   LEU A 192     -10.477  16.609 -24.109  1.00  9.71           N  
ATOM   1647  CA  LEU A 192      -9.808  15.358 -23.775  1.00 12.53           C  
ATOM   1648  C   LEU A 192      -9.984  15.088 -22.291  1.00 13.28           C  
ATOM   1649  O   LEU A 192     -10.194  13.945 -21.880  1.00 11.78           O  
ATOM   1650  CB  LEU A 192      -8.302  15.394 -24.140  1.00 10.30           C  
ATOM   1651  CG  LEU A 192      -7.506  14.132 -23.800  1.00 11.91           C  
ATOM   1652  CD1 LEU A 192      -8.099  12.878 -24.522  1.00 12.81           C  
ATOM   1653  CD2 LEU A 192      -6.039  14.350 -24.140  1.00 12.87           C  
ATOM   1654  N   ALA A 193      -9.987  16.153 -21.490  1.00 10.26           N  
ATOM   1655  CA  ALA A 193     -10.261  15.979 -20.034  1.00 10.32           C  
ATOM   1656  C   ALA A 193     -11.593  15.264 -19.813  1.00 11.65           C  
ATOM   1657  O   ALA A 193     -11.716  14.300 -19.034  1.00 11.22           O  
ATOM   1658  CB  ALA A 193     -10.297  17.374 -19.319  1.00 11.65           C  
ATOM   1659  N   ALA A 194     -12.625  15.745 -20.478  1.00  9.28           N  
ATOM   1660  CA  ALA A 194     -13.942  15.125 -20.356  1.00 13.42           C  
ATOM   1661  C   ALA A 194     -13.917  13.687 -20.898  1.00 12.83           C  
ATOM   1662  O   ALA A 194     -14.517  12.801 -20.309  1.00 13.07           O  
ATOM   1663  CB  ALA A 194     -15.019  15.943 -21.090  1.00 12.06           C  
ATOM   1664  N   ARG A 195     -13.286  13.462 -22.053  1.00 10.64           N  
ATOM   1665  CA  ARG A 195     -13.272  12.104 -22.623  1.00  8.86           C  
ATOM   1666  C   ARG A 195     -12.535  11.111 -21.709  1.00 12.88           C  
ATOM   1667  O   ARG A 195     -12.934   9.951 -21.628  1.00 14.85           O  
ATOM   1668  CB  ARG A 195     -12.660  12.127 -24.030  1.00 12.79           C  
ATOM   1669  CG  ARG A 195     -13.522  12.974 -24.955  1.00 13.90           C  
ATOM   1670  CD  ARG A 195     -13.143  12.703 -26.406  1.00 12.72           C  
ATOM   1671  NE  ARG A 195     -11.767  13.125 -26.755  1.00 14.57           N  
ATOM   1672  CZ  ARG A 195     -11.406  14.383 -27.021  1.00 12.51           C  
ATOM   1673  NH1 ARG A 195     -12.309  15.358 -26.997  1.00 11.59           N1+
ATOM   1674  NH2 ARG A 195     -10.153  14.677 -27.352  1.00 13.66           N  
ATOM   1675  N   MET A 196     -11.520  11.561 -20.986  1.00 11.88           N  
ATOM   1676  CA  MET A 196     -10.775  10.665 -20.064  1.00 10.58           C  
ATOM   1677  C   MET A 196     -11.540  10.304 -18.800  1.00 10.94           C  
ATOM   1678  O   MET A 196     -11.289   9.239 -18.239  1.00 11.65           O  
ATOM   1679  CB  MET A 196      -9.476  11.303 -19.606  1.00 12.24           C  
ATOM   1680  CG  MET A 196      -8.377  11.478 -20.693  1.00 14.06           C  
ATOM   1681  SD  MET A 196      -8.038   9.969 -21.614  1.00 16.71           S  
ATOM   1682  CE  MET A 196      -7.414   8.875 -20.323  1.00 15.53           C  
ATOM   1683  N   THR A 197     -12.430  11.182 -18.344  1.00  9.67           N  
ATOM   1684  CA  THR A 197     -13.126  10.998 -17.064  1.00 13.26           C  
ATOM   1685  C   THR A 197     -14.569  10.521 -17.169  1.00 12.63           C  
ATOM   1686  O   THR A 197     -15.186  10.202 -16.135  1.00 11.79           O  
ATOM   1687  CB  THR A 197     -13.079  12.302 -16.209  1.00 10.87           C  
ATOM   1688  CG2 THR A 197     -11.617  12.651 -15.812  1.00 10.58           C  
ATOM   1689  OG1 THR A 197     -13.609  13.397 -16.968  1.00 13.37           O  
ATOM   1690  N   THR A 198     -15.135  10.473 -18.387  1.00 10.57           N  
ATOM   1691  CA  THR A 198     -16.549  10.185 -18.561  1.00 10.63           C  
ATOM   1692  C   THR A 198     -16.911   8.848 -17.991  1.00  9.35           C  
ATOM   1693  O   THR A 198     -17.885   8.743 -17.255  1.00 11.42           O  
ATOM   1694  CB  THR A 198     -16.933  10.270 -20.037  1.00 11.29           C  
ATOM   1695  CG2 THR A 198     -18.382   9.716 -20.302  1.00 15.25           C  
ATOM   1696  OG1 THR A 198     -16.914  11.660 -20.378  1.00 14.48           O  
ATOM   1697  N   ARG A 199     -16.160   7.812 -18.328  1.00 12.62           N  
ATOM   1698  CA  ARG A 199     -16.571   6.471 -17.869  1.00 12.61           C  
ATOM   1699  C   ARG A 199     -16.550   6.336 -16.364  1.00 10.94           C  
ATOM   1700  O   ARG A 199     -17.506   5.776 -15.794  1.00 13.92           O  
ATOM   1701  CB  ARG A 199     -15.738   5.353 -18.527  1.00 13.06           C  
ATOM   1702  CG  ARG A 199     -15.956   5.320 -20.041  1.00 14.60           C  
ATOM   1703  CD  ARG A 199     -15.468   4.036 -20.689  1.00 15.61           C  
ATOM   1704  NE  ARG A 199     -14.019   3.868 -20.557  1.00 13.78           N  
ATOM   1705  CZ  ARG A 199     -13.319   2.940 -21.214  1.00 18.68           C  
ATOM   1706  NH1 ARG A 199     -13.949   2.128 -22.045  1.00 20.89           N1+
ATOM   1707  NH2 ARG A 199     -12.003   2.806 -21.031  1.00 20.06           N  
ATOM   1708  N   GLY A 200     -15.524   6.875 -15.700  1.00  9.15           N  
ATOM   1709  CA  GLY A 200     -15.428   6.720 -14.241  1.00  9.59           C  
ATOM   1710  C   GLY A 200     -16.511   7.471 -13.516  1.00 13.53           C  
ATOM   1711  O   GLY A 200     -17.036   7.001 -12.501  1.00 15.07           O  
ATOM   1712  N   LEU A 201     -16.891   8.624 -14.052  1.00 10.76           N  
ATOM   1713  CA  LEU A 201     -18.017   9.349 -13.488  1.00 12.37           C  
ATOM   1714  C   LEU A 201     -19.351   8.665 -13.804  1.00 14.37           C  
ATOM   1715  O   LEU A 201     -20.221   8.483 -12.920  1.00 13.08           O  
ATOM   1716  CB  LEU A 201     -17.999  10.776 -14.041  1.00 10.20           C  
ATOM   1717  CG  LEU A 201     -16.784  11.547 -13.543  1.00  9.18           C  
ATOM   1718  CD1 LEU A 201     -16.680  12.842 -14.370  1.00 10.18           C  
ATOM   1719  CD2 LEU A 201     -16.891  11.889 -12.059  1.00 11.23           C  
ATOM   1720  N   THR A 202     -19.538   8.274 -15.063  1.00 10.93           N  
ATOM   1721  CA  THR A 202     -20.835   7.759 -15.485  1.00 10.66           C  
ATOM   1722  C   THR A 202     -21.147   6.382 -14.935  1.00 10.71           C  
ATOM   1723  O   THR A 202     -22.276   6.103 -14.577  1.00 10.64           O  
ATOM   1724  CB  THR A 202     -20.906   7.710 -17.020  1.00 10.85           C  
ATOM   1725  CG2 THR A 202     -22.287   7.276 -17.510  1.00 12.11           C  
ATOM   1726  OG1 THR A 202     -20.653   9.041 -17.484  1.00 12.02           O  
ATOM   1727  N   ILE A 203     -20.149   5.519 -14.865  1.00 10.06           N  
ATOM   1728  CA  ILE A 203     -20.427   4.190 -14.333  1.00 10.70           C  
ATOM   1729  C   ILE A 203     -20.873   4.257 -12.867  1.00 10.61           C  
ATOM   1730  O   ILE A 203     -21.826   3.592 -12.470  1.00 12.01           O  
ATOM   1731  CB  ILE A 203     -19.181   3.280 -14.505  1.00 14.61           C  
ATOM   1732  CG1 ILE A 203     -19.017   2.911 -15.983  1.00 15.10           C  
ATOM   1733  CG2 ILE A 203     -19.308   1.999 -13.635  1.00 13.68           C  
ATOM   1734  CD1 ILE A 203     -17.622   2.500 -16.381  1.00 13.62           C  
ATOM   1735  N   VAL A 204     -20.184   5.058 -12.066  1.00 13.66           N  
ATOM   1736  CA  VAL A 204     -20.581   5.214 -10.662  1.00 12.54           C  
ATOM   1737  C   VAL A 204     -21.962   5.872 -10.587  1.00 13.63           C  
ATOM   1738  O   VAL A 204     -22.837   5.378  -9.875  1.00 12.65           O  
ATOM   1739  CB  VAL A 204     -19.523   6.046  -9.916  1.00 11.25           C  
ATOM   1740  CG1 VAL A 204     -20.029   6.581  -8.532  1.00 11.22           C  
ATOM   1741  CG2 VAL A 204     -18.253   5.222  -9.763  1.00 12.84           C  
ATOM   1742  N   ASN A 205     -22.175   6.982 -11.298  1.00 10.97           N  
ATOM   1743  CA  ASN A 205     -23.484   7.651 -11.252  1.00 13.90           C  
ATOM   1744  C   ASN A 205     -24.601   6.734 -11.691  1.00 14.59           C  
ATOM   1745  O   ASN A 205     -25.653   6.720 -11.072  1.00 13.38           O  
ATOM   1746  CB  ASN A 205     -23.500   8.969 -12.076  1.00 15.37           C  
ATOM   1747  CG  ASN A 205     -22.672  10.075 -11.413  1.00 27.97           C  
ATOM   1748  ND2 ASN A 205     -22.475  11.200 -12.122  1.00 31.68           N  
ATOM   1749  OD1 ASN A 205     -22.223   9.922 -10.274  1.00 31.44           O  
ATOM   1750  N   ASP A 206     -24.372   5.949 -12.740  1.00 11.69           N  
ATOM   1751  CA  ASP A 206     -25.390   5.033 -13.233  1.00 11.55           C  
ATOM   1752  C   ASP A 206     -25.720   3.905 -12.271  1.00 12.00           C  
ATOM   1753  O   ASP A 206     -26.860   3.527 -12.139  1.00 12.73           O  
ATOM   1754  CB  ASP A 206     -24.973   4.427 -14.573  1.00 11.15           C  
ATOM   1755  CG  ASP A 206     -25.036   5.439 -15.729  1.00 17.64           C  
ATOM   1756  OD1 ASP A 206     -25.475   6.614 -15.534  1.00 14.56           O  
ATOM   1757  OD2 ASP A 206     -24.607   5.035 -16.831  1.00 16.26           O1-
ATOM   1758  N   PHE A 207     -24.700   3.352 -11.619  1.00 15.45           N  
ATOM   1759  CA  PHE A 207     -24.977   2.276 -10.701  1.00 17.09           C  
ATOM   1760  C   PHE A 207     -25.924   2.777  -9.600  1.00 15.67           C  
ATOM   1761  O   PHE A 207     -26.932   2.140  -9.265  1.00 15.83           O  
ATOM   1762  CB  PHE A 207     -23.687   1.702 -10.088  1.00 12.44           C  
ATOM   1763  CG  PHE A 207     -23.982   0.570  -9.182  1.00 15.34           C  
ATOM   1764  CD1 PHE A 207     -24.367  -0.648  -9.720  1.00 17.27           C  
ATOM   1765  CD2 PHE A 207     -23.989   0.744  -7.799  1.00 15.51           C  
ATOM   1766  CE1 PHE A 207     -24.731  -1.721  -8.881  1.00 17.71           C  
ATOM   1767  CE2 PHE A 207     -24.359  -0.309  -6.943  1.00 18.36           C  
ATOM   1768  CZ  PHE A 207     -24.720  -1.546  -7.488  1.00 19.34           C  
ATOM   1769  N   TYR A 208     -25.593   3.940  -9.039  1.00 12.71           N  
ATOM   1770  CA  TYR A 208     -26.337   4.401  -7.877  1.00 16.44           C  
ATOM   1771  C   TYR A 208     -27.657   5.082  -8.214  1.00 18.25           C  
ATOM   1772  O   TYR A 208     -28.459   5.347  -7.308  1.00 19.82           O  
ATOM   1773  CB  TYR A 208     -25.446   5.284  -6.994  1.00 17.71           C  
ATOM   1774  CG  TYR A 208     -24.357   4.462  -6.353  1.00 13.67           C  
ATOM   1775  CD1 TYR A 208     -24.652   3.596  -5.289  1.00 14.11           C  
ATOM   1776  CD2 TYR A 208     -23.053   4.510  -6.846  1.00 12.47           C  
ATOM   1777  CE1 TYR A 208     -23.660   2.842  -4.712  1.00 14.70           C  
ATOM   1778  CE2 TYR A 208     -22.045   3.749  -6.283  1.00 12.30           C  
ATOM   1779  CZ  TYR A 208     -22.369   2.912  -5.228  1.00 13.85           C  
ATOM   1780  OH  TYR A 208     -21.373   2.146  -4.668  1.00 14.05           O  
ATOM   1781  N   SER A 209     -27.899   5.342  -9.497  1.00 17.19           N  
ATOM   1782  CA  SER A 209     -29.176   5.930  -9.913  0.75 16.01           C  
ATOM   1784  C   SER A 209     -30.074   4.951 -10.620  1.00 18.48           C  
ATOM   1785  O   SER A 209     -31.217   5.280 -10.908  1.00 20.56           O  
ATOM   1786  CB  SER A 209     -28.962   7.115 -10.864  0.75 17.46           C  
ATOM   1788  OG  SER A 209     -28.352   6.690 -12.082  0.75 19.63           O  
ATOM   1790  N   TYR A 210     -29.568   3.753 -10.899  1.00 17.84           N  
ATOM   1791  CA  TYR A 210     -30.321   2.755 -11.664  1.00 16.75           C  
ATOM   1792  C   TYR A 210     -31.744   2.497 -11.180  1.00 20.84           C  
ATOM   1793  O   TYR A 210     -32.684   2.537 -11.985  1.00 24.93           O  
ATOM   1794  CB  TYR A 210     -29.559   1.430 -11.752  1.00 18.32           C  
ATOM   1795  CG  TYR A 210     -30.250   0.385 -12.614  1.00 21.29           C  
ATOM   1796  CD1 TYR A 210     -31.211  -0.485 -12.078  1.00 20.62           C  
ATOM   1797  CD2 TYR A 210     -29.948   0.275 -13.966  1.00 20.39           C  
ATOM   1798  CE1 TYR A 210     -31.849  -1.446 -12.882  1.00 24.05           C  
ATOM   1799  CE2 TYR A 210     -30.560  -0.667 -14.771  1.00 22.66           C  
ATOM   1800  CZ  TYR A 210     -31.504  -1.520 -14.239  1.00 24.67           C  
ATOM   1801  OH  TYR A 210     -32.102  -2.460 -15.053  1.00 25.74           O  
ATOM   1802  N   ASP A 211     -31.941   2.180  -9.892  1.00 18.48           N  
ATOM   1803  CA  ASP A 211     -33.274   1.832  -9.460  1.00 22.60           C  
ATOM   1804  C   ASP A 211     -34.224   2.988  -9.706  1.00 26.23           C  
ATOM   1805  O   ASP A 211     -35.330   2.794 -10.203  1.00 30.39           O  
ATOM   1806  CB  ASP A 211     -33.259   1.413  -7.986  1.00 23.41           C  
ATOM   1807  CG  ASP A 211     -32.688   0.025  -7.798  1.00 30.32           C  
ATOM   1808  OD1 ASP A 211     -31.956  -0.435  -8.695  1.00 25.16           O  
ATOM   1809  OD2 ASP A 211     -32.982  -0.647  -6.783  1.00 31.49           O1-
ATOM   1810  N   ARG A 212     -33.770   4.197  -9.410  1.00 27.35           N  
ATOM   1811  CA  ARG A 212     -34.602   5.367  -9.632  1.00 33.21           C  
ATOM   1812  C   ARG A 212     -34.855   5.593 -11.128  1.00 35.42           C  
ATOM   1813  O   ARG A 212     -36.010   5.791 -11.555  1.00 39.24           O  
ATOM   1814  CB  ARG A 212     -33.957   6.605  -9.019  1.00 36.91           C  
ATOM   1815  CG  ARG A 212     -34.789   7.868  -9.215  1.00 46.25           C  
ATOM   1816  CD  ARG A 212     -34.008   9.136  -8.886  1.00 52.33           C  
ATOM   1817  NE  ARG A 212     -32.818   9.262  -9.724  1.00 58.23           N  
ATOM   1818  CZ  ARG A 212     -32.779   9.902 -10.892  1.00 61.80           C  
ATOM   1819  NH1 ARG A 212     -33.870  10.496 -11.374  1.00 63.86           N1+
ATOM   1820  NH2 ARG A 212     -31.644   9.951 -11.580  1.00 61.31           N  
ATOM   1821  N   GLU A 213     -33.796   5.559 -11.928  1.00 31.70           N  
ATOM   1822  CA  GLU A 213     -33.952   5.865 -13.353  1.00 34.10           C  
ATOM   1823  C   GLU A 213     -34.823   4.898 -14.140  1.00 37.00           C  
ATOM   1824  O   GLU A 213     -35.641   5.331 -14.965  1.00 41.26           O  
ATOM   1825  CB  GLU A 213     -32.603   6.040 -14.024  1.00 34.43           C  
ATOM   1826  CG  GLU A 213     -31.974   7.382 -13.699  1.00 43.70           C  
ATOM   1827  CD  GLU A 213     -30.554   7.495 -14.208  1.00 49.79           C  
ATOM   1828  OE1 GLU A 213     -30.040   6.476 -14.717  1.00 49.00           O  
ATOM   1829  OE2 GLU A 213     -29.955   8.595 -14.089  1.00 52.47           O1-
ATOM   1830  N   VAL A 214     -34.673   3.595 -13.911  1.00 35.09           N  
ATOM   1831  CA  VAL A 214     -35.540   2.658 -14.622  1.00 36.84           C  
ATOM   1832  C   VAL A 214     -36.986   2.813 -14.159  1.00 39.44           C  
ATOM   1833  O   VAL A 214     -37.909   2.627 -14.948  1.00 38.40           O  
ATOM   1834  CB  VAL A 214     -35.088   1.173 -14.513  1.00 33.58           C  
ATOM   1835  CG1 VAL A 214     -33.674   1.008 -15.031  1.00 35.21           C  
ATOM   1836  CG2 VAL A 214     -35.234   0.643 -13.082  1.00 33.90           C  
ATOM   1837  N   SER A 215     -37.181   3.166 -12.888  1.00 38.18           N  
ATOM   1838  CA  SER A 215     -38.525   3.358 -12.357  1.00 41.40           C  
ATOM   1839  C   SER A 215     -39.193   4.581 -12.988  1.00 43.62           C  
ATOM   1840  O   SER A 215     -40.417   4.703 -12.969  1.00 44.48           O  
ATOM   1841  CB  SER A 215     -38.487   3.539 -10.841  1.00 41.15           C  
ATOM   1842  OG  SER A 215     -38.333   4.911 -10.519  1.00 39.41           O  
ATOM   1843  N   LEU A 216     -38.386   5.480 -13.545  1.00 43.93           N  
ATOM   1844  CA  LEU A 216     -38.893   6.685 -14.202  1.00 41.63           C  
ATOM   1845  C   LEU A 216     -38.791   6.625 -15.734  1.00 42.13           C  
ATOM   1846  O   LEU A 216     -38.977   7.644 -16.406  1.00 43.61           O  
ATOM   1847  CB  LEU A 216     -38.118   7.908 -13.709  1.00 37.47           C  
ATOM   1848  CG  LEU A 216     -38.372   8.362 -12.279  1.00 39.00           C  
ATOM   1849  CD1 LEU A 216     -37.422   9.485 -11.954  1.00 39.81           C  
ATOM   1850  CD2 LEU A 216     -39.811   8.825 -12.178  1.00 42.89           C  
ATOM   1851  N   GLY A 217     -38.477   5.452 -16.281  1.00 38.21           N  
ATOM   1852  CA  GLY A 217     -38.426   5.283 -17.728  1.00 35.54           C  
ATOM   1853  C   GLY A 217     -37.244   5.997 -18.367  1.00 37.62           C  
ATOM   1854  O   GLY A 217     -37.271   6.316 -19.563  1.00 41.63           O  
ATOM   1855  N   GLN A 218     -36.186   6.249 -17.593  1.00 34.86           N  
ATOM   1856  CA  GLN A 218     -35.018   6.919 -18.160  1.00 33.83           C  
ATOM   1857  C   GLN A 218     -34.057   5.902 -18.780  1.00 33.52           C  
ATOM   1858  O   GLN A 218     -33.790   4.848 -18.194  1.00 31.09           O  
ATOM   1859  CB  GLN A 218     -34.299   7.777 -17.103  1.00 36.99           C  
ATOM   1860  CG  GLN A 218     -35.159   8.924 -16.569  1.00 42.86           C  
ATOM   1861  CD  GLN A 218     -35.567   9.896 -17.663  1.00 54.44           C  
ATOM   1862  NE2 GLN A 218     -34.576  10.606 -18.228  1.00 55.14           N  
ATOM   1863  OE1 GLN A 218     -36.755  10.007 -18.010  1.00 61.47           O  
ATOM   1864  N   ILE A 219     -33.517   6.212 -19.960  1.00 28.32           N  
ATOM   1865  CA  ILE A 219     -32.774   5.197 -20.688  1.00 28.41           C  
ATOM   1866  C   ILE A 219     -31.281   5.459 -20.629  1.00 27.83           C  
ATOM   1867  O   ILE A 219     -30.466   4.618 -21.064  1.00 27.63           O  
ATOM   1868  CB  ILE A 219     -33.250   5.069 -22.175  1.00 34.89           C  
ATOM   1869  CG1 ILE A 219     -32.889   6.312 -22.986  1.00 30.43           C  
ATOM   1870  CG2 ILE A 219     -34.756   4.809 -22.257  1.00 34.42           C  
ATOM   1871  CD1 ILE A 219     -33.270   6.192 -24.485  1.00 27.77           C  
ATOM   1872  N   THR A 220     -30.911   6.616 -20.076  1.00 27.13           N  
ATOM   1873  CA  THR A 220     -29.518   6.983 -19.983  1.00 23.45           C  
ATOM   1874  C   THR A 220     -28.896   6.327 -18.754  1.00 19.79           C  
ATOM   1875  O   THR A 220     -28.663   6.985 -17.755  1.00 22.47           O  
ATOM   1876  CB  THR A 220     -29.304   8.508 -19.931  1.00 30.63           C  
ATOM   1877  CG2 THR A 220     -29.691   9.131 -21.264  1.00 30.85           C  
ATOM   1878  OG1 THR A 220     -30.141   9.067 -18.907  1.00 31.25           O  
ATOM   1879  N   ASN A 221     -28.670   5.021 -18.849  1.00 17.08           N  
ATOM   1880  CA  ASN A 221     -28.002   4.287 -17.802  1.00 15.86           C  
ATOM   1881  C   ASN A 221     -27.343   3.063 -18.392  1.00 12.63           C  
ATOM   1882  O   ASN A 221     -28.011   2.241 -19.043  1.00 16.13           O  
ATOM   1883  CB  ASN A 221     -29.026   3.865 -16.757  1.00 15.69           C  
ATOM   1884  CG  ASN A 221     -28.351   3.358 -15.506  1.00 18.36           C  
ATOM   1885  ND2 ASN A 221     -28.520   4.085 -14.405  1.00 15.62           N  
ATOM   1886  OD1 ASN A 221     -27.616   2.353 -15.549  1.00 17.10           O  
ATOM   1887  N   CYS A 222     -26.031   2.927 -18.192  1.00 15.58           N  
ATOM   1888  CA  CYS A 222     -25.299   1.870 -18.893  1.00 16.29           C  
ATOM   1889  C   CYS A 222     -25.693   0.492 -18.381  1.00 18.47           C  
ATOM   1890  O   CYS A 222     -25.583  -0.501 -19.101  1.00 19.53           O  
ATOM   1891  CB  CYS A 222     -23.786   2.071 -18.807  1.00 14.52           C  
ATOM   1892  SG  CYS A 222     -23.104   1.942 -17.136  1.00 18.83           S  
ATOM   1893  N   PHE A 223     -26.230   0.411 -17.158  1.00 17.12           N  
ATOM   1894  CA  PHE A 223     -26.662  -0.906 -16.699  1.00 18.58           C  
ATOM   1895  C   PHE A 223     -27.914  -1.418 -17.339  1.00 18.13           C  
ATOM   1896  O   PHE A 223     -28.253  -2.564 -17.142  1.00 22.52           O  
ATOM   1897  CB  PHE A 223     -26.743  -0.956 -15.169  1.00 19.11           C  
ATOM   1898  CG  PHE A 223     -25.402  -0.793 -14.552  1.00 16.65           C  
ATOM   1899  CD1 PHE A 223     -24.557  -1.895 -14.437  1.00 22.33           C  
ATOM   1900  CD2 PHE A 223     -24.926   0.461 -14.175  1.00 13.50           C  
ATOM   1901  CE1 PHE A 223     -23.273  -1.768 -13.899  1.00 19.09           C  
ATOM   1902  CE2 PHE A 223     -23.646   0.587 -13.652  1.00 14.16           C  
ATOM   1903  CZ  PHE A 223     -22.824  -0.529 -13.525  1.00 17.92           C  
ATOM   1904  N   ARG A 224     -28.594  -0.581 -18.125  1.00 18.96           N  
ATOM   1905  CA  ARG A 224     -29.728  -1.036 -18.907  1.00 20.28           C  
ATOM   1906  C   ARG A 224     -29.228  -1.884 -20.074  1.00 22.55           C  
ATOM   1907  O   ARG A 224     -30.018  -2.572 -20.723  1.00 27.99           O  
ATOM   1908  CB  ARG A 224     -30.539   0.151 -19.433  1.00 20.98           C  
ATOM   1909  CG  ARG A 224     -31.224   0.959 -18.353  1.00 27.73           C  
ATOM   1910  CD  ARG A 224     -31.978   2.130 -18.951  1.00 34.35           C  
ATOM   1911  NE  ARG A 224     -32.994   1.623 -19.872  1.00 36.26           N  
ATOM   1912  CZ  ARG A 224     -34.297   1.607 -19.622  1.00 36.73           C  
ATOM   1913  NH1 ARG A 224     -34.784   2.116 -18.493  1.00 35.68           N1+
ATOM   1914  NH2 ARG A 224     -35.121   1.089 -20.516  1.00 33.01           N  
ATOM   1915  N   LEU A 225     -27.917  -1.858 -20.311  1.00 21.19           N  
ATOM   1916  CA  LEU A 225     -27.305  -2.638 -21.396  1.00 23.17           C  
ATOM   1917  C   LEU A 225     -27.071  -4.079 -20.979  1.00 29.74           C  
ATOM   1918  O   LEU A 225     -26.728  -4.923 -21.807  1.00 30.65           O  
ATOM   1919  CB  LEU A 225     -25.996  -2.002 -21.867  1.00 23.57           C  
ATOM   1920  CG  LEU A 225     -26.155  -0.678 -22.621  1.00 22.55           C  
ATOM   1921  CD1 LEU A 225     -24.825   0.001 -22.832  1.00 19.23           C  
ATOM   1922  CD2 LEU A 225     -26.818  -0.920 -23.971  1.00 26.67           C  
ATOM   1923  N   CYS A 226     -27.282  -4.386 -19.705  1.00 25.98           N  
ATOM   1924  CA  CYS A 226     -27.279  -5.790 -19.309  1.00 29.37           C  
ATOM   1925  C   CYS A 226     -28.574  -6.170 -18.591  1.00 28.80           C  
ATOM   1926  O   CYS A 226     -29.363  -5.311 -18.199  1.00 29.30           O  
ATOM   1927  CB  CYS A 226     -26.037  -6.128 -18.471  1.00 28.96           C  
ATOM   1928  SG  CYS A 226     -26.155  -5.617 -16.744  1.00 33.36           S  
ATOM   1929  N   ASP A 227     -28.801  -7.468 -18.455  1.00 31.92           N  
ATOM   1930  CA  ASP A 227     -29.931  -7.956 -17.688  1.00 32.59           C  
ATOM   1931  C   ASP A 227     -29.507  -8.040 -16.227  1.00 32.14           C  
ATOM   1932  O   ASP A 227     -28.839  -8.992 -15.824  1.00 32.90           O  
ATOM   1933  CB  ASP A 227     -30.354  -9.331 -18.221  1.00 37.43           C  
ATOM   1934  CG  ASP A 227     -31.470  -9.955 -17.423  1.00 38.58           C  
ATOM   1935  OD1 ASP A 227     -32.093  -9.263 -16.594  1.00 35.40           O  
ATOM   1936  OD2 ASP A 227     -31.730 -11.157 -17.640  1.00 43.81           O1-
ATOM   1937  N   VAL A 228     -29.887  -7.046 -15.431  1.00 28.23           N  
ATOM   1938  CA  VAL A 228     -29.422  -7.025 -14.054  1.00 30.88           C  
ATOM   1939  C   VAL A 228     -30.089  -8.102 -13.204  1.00 32.46           C  
ATOM   1940  O   VAL A 228     -29.650  -8.343 -12.081  1.00 35.57           O  
ATOM   1941  CB  VAL A 228     -29.561  -5.632 -13.393  1.00 31.36           C  
ATOM   1942  CG1 VAL A 228     -28.791  -4.569 -14.208  1.00 28.16           C  
ATOM   1943  CG2 VAL A 228     -31.003  -5.255 -13.220  1.00 28.66           C  
ATOM   1944  N   SER A 229     -31.123  -8.755 -13.735  1.00 30.40           N  
ATOM   1945  CA  SER A 229     -31.785  -9.807 -12.979  0.63 31.54           C  
ATOM   1947  C   SER A 229     -30.951 -11.082 -12.985  1.00 36.08           C  
ATOM   1948  O   SER A 229     -31.092 -11.926 -12.094  1.00 38.94           O  
ATOM   1949  CB  SER A 229     -33.194 -10.089 -13.522  0.63 30.87           C  
ATOM   1951  OG  SER A 229     -33.146 -10.876 -14.698  0.63 31.60           O  
ATOM   1953  N   ASP A 230     -30.088 -11.230 -13.984  1.00 37.38           N  
ATOM   1954  CA  ASP A 230     -29.223 -12.404 -14.065  1.00 36.08           C  
ATOM   1955  C   ASP A 230     -27.925 -12.066 -13.356  1.00 34.29           C  
ATOM   1956  O   ASP A 230     -27.147 -11.268 -13.860  1.00 31.06           O  
ATOM   1957  CB  ASP A 230     -28.949 -12.777 -15.527  1.00 35.67           C  
ATOM   1958  CG  ASP A 230     -27.972 -13.926 -15.665  1.00 43.03           C  
ATOM   1959  OD1 ASP A 230     -27.675 -14.590 -14.654  1.00 46.75           O  
ATOM   1960  OD2 ASP A 230     -27.503 -14.174 -16.792  1.00 48.80           O1-
ATOM   1961  N   GLU A 231     -27.698 -12.689 -12.200  1.00 36.32           N  
ATOM   1962  CA  GLU A 231     -26.545 -12.364 -11.368  1.00 36.77           C  
ATOM   1963  C   GLU A 231     -25.273 -12.614 -12.150  1.00 35.13           C  
ATOM   1964  O   GLU A 231     -24.347 -11.816 -12.099  1.00 32.36           O  
ATOM   1965  CB  GLU A 231     -26.545 -13.184 -10.079  1.00 41.23           C  
ATOM   1966  CG  GLU A 231     -25.406 -12.837  -9.124  1.00 50.57           C  
ATOM   1967  CD  GLU A 231     -25.731 -13.174  -7.673  1.00 58.87           C  
ATOM   1968  OE1 GLU A 231     -26.631 -14.018  -7.451  1.00 62.20           O  
ATOM   1969  OE2 GLU A 231     -25.093 -12.589  -6.762  1.00 60.90           O1-
ATOM   1970  N   THR A 232     -25.240 -13.718 -12.886  1.00 31.78           N  
ATOM   1971  CA  THR A 232     -24.107 -14.025 -13.744  1.00 32.74           C  
ATOM   1972  C   THR A 232     -23.802 -12.932 -14.775  1.00 31.53           C  
ATOM   1973  O   THR A 232     -22.667 -12.468 -14.867  1.00 36.16           O  
ATOM   1974  CB  THR A 232     -24.300 -15.370 -14.451  1.00 43.08           C  
ATOM   1975  CG2 THR A 232     -23.214 -15.572 -15.474  1.00 47.67           C  
ATOM   1976  OG1 THR A 232     -24.232 -16.428 -13.486  1.00 47.89           O  
ATOM   1977  N   ALA A 233     -24.804 -12.534 -15.556  1.00 28.90           N  
ATOM   1978  CA  ALA A 233     -24.644 -11.480 -16.553  1.00 32.04           C  
ATOM   1979  C   ALA A 233     -24.316 -10.135 -15.904  1.00 29.21           C  
ATOM   1980  O   ALA A 233     -23.530  -9.350 -16.451  1.00 27.44           O  
ATOM   1981  CB  ALA A 233     -25.892 -11.349 -17.409  1.00 32.05           C  
ATOM   1982  N   PHE A 234     -24.922  -9.861 -14.751  1.00 25.71           N  
ATOM   1983  CA  PHE A 234     -24.617  -8.609 -14.083  1.00 26.74           C  
ATOM   1984  C   PHE A 234     -23.156  -8.554 -13.660  1.00 21.66           C  
ATOM   1985  O   PHE A 234     -22.490  -7.536 -13.854  1.00 22.51           O  
ATOM   1986  CB  PHE A 234     -25.497  -8.354 -12.861  1.00 29.20           C  
ATOM   1987  CG  PHE A 234     -25.085  -7.123 -12.123  1.00 23.85           C  
ATOM   1988  CD1 PHE A 234     -25.452  -5.879 -12.597  1.00 24.24           C  
ATOM   1989  CD2 PHE A 234     -24.238  -7.198 -11.022  1.00 23.75           C  
ATOM   1990  CE1 PHE A 234     -25.045  -4.718 -11.979  1.00 22.35           C  
ATOM   1991  CE2 PHE A 234     -23.802  -6.029 -10.375  1.00 20.35           C  
ATOM   1992  CZ  PHE A 234     -24.199  -4.787 -10.839  1.00 20.19           C  
ATOM   1993  N   LYS A 235     -22.652  -9.633 -13.061  1.00 25.06           N  
ATOM   1994  CA  LYS A 235     -21.285  -9.609 -12.519  1.00 24.48           C  
ATOM   1995  C   LYS A 235     -20.287  -9.419 -13.626  1.00 27.42           C  
ATOM   1996  O   LYS A 235     -19.313  -8.658 -13.500  1.00 25.51           O  
ATOM   1997  CB  LYS A 235     -20.975 -10.908 -11.782  1.00 30.24           C  
ATOM   1998  CG  LYS A 235     -21.697 -11.015 -10.457  1.00 35.96           C  
ATOM   1999  CD  LYS A 235     -21.396  -9.807  -9.584  1.00 42.59           C  
ATOM   2000  CE  LYS A 235     -22.254  -9.808  -8.318  1.00 46.09           C  
ATOM   2001  NZ  LYS A 235     -22.087 -11.064  -7.525  1.00 49.82           N1+
ATOM   2002  N   GLU A 236     -20.538 -10.116 -14.724  1.00 21.26           N  
ATOM   2003  CA  GLU A 236     -19.713 -10.005 -15.907  1.00 21.68           C  
ATOM   2004  C   GLU A 236     -19.699  -8.574 -16.448  1.00 22.27           C  
ATOM   2005  O   GLU A 236     -18.639  -8.041 -16.818  1.00 22.48           O  
ATOM   2006  CB  GLU A 236     -20.257 -10.964 -16.963  1.00 29.56           C  
ATOM   2007  CG  GLU A 236     -19.463 -11.001 -18.232  1.00 38.98           C  
ATOM   2008  CD  GLU A 236     -19.978 -12.090 -19.154  1.00 47.09           C  
ATOM   2009  OE1 GLU A 236     -20.587 -11.741 -20.194  1.00 49.47           O  
ATOM   2010  OE2 GLU A 236     -19.795 -13.285 -18.809  1.00 50.73           O1-
ATOM   2011  N   PHE A 237     -20.871  -7.944 -16.467  1.00 22.42           N  
ATOM   2012  CA  PHE A 237     -21.000  -6.599 -17.009  1.00 22.33           C  
ATOM   2013  C   PHE A 237     -20.345  -5.629 -16.052  1.00 22.79           C  
ATOM   2014  O   PHE A 237     -19.593  -4.752 -16.472  1.00 18.41           O  
ATOM   2015  CB  PHE A 237     -22.463  -6.238 -17.252  1.00 23.20           C  
ATOM   2016  CG  PHE A 237     -22.665  -4.884 -17.909  1.00 22.32           C  
ATOM   2017  CD1 PHE A 237     -22.718  -4.769 -19.287  1.00 23.77           C  
ATOM   2018  CD2 PHE A 237     -22.801  -3.732 -17.144  1.00 21.77           C  
ATOM   2019  CE1 PHE A 237     -22.918  -3.520 -19.916  1.00 25.13           C  
ATOM   2020  CE2 PHE A 237     -22.976  -2.458 -17.758  1.00 19.66           C  
ATOM   2021  CZ  PHE A 237     -23.049  -2.368 -19.150  1.00 22.50           C  
ATOM   2022  N   PHE A 238     -20.613  -5.805 -14.760  1.00 18.30           N  
ATOM   2023  CA  PHE A 238     -19.994  -4.958 -13.750  1.00 16.54           C  
ATOM   2024  C   PHE A 238     -18.489  -5.063 -13.812  1.00 17.81           C  
ATOM   2025  O   PHE A 238     -17.801  -4.053 -13.767  1.00 18.30           O  
ATOM   2026  CB  PHE A 238     -20.466  -5.305 -12.333  1.00 15.70           C  
ATOM   2027  CG  PHE A 238     -19.977  -4.313 -11.317  1.00 17.31           C  
ATOM   2028  CD1 PHE A 238     -18.916  -4.613 -10.479  1.00 20.09           C  
ATOM   2029  CD2 PHE A 238     -20.551  -3.060 -11.251  1.00 19.26           C  
ATOM   2030  CE1 PHE A 238     -18.452  -3.690  -9.560  1.00 21.20           C  
ATOM   2031  CE2 PHE A 238     -20.096  -2.123 -10.320  1.00 15.27           C  
ATOM   2032  CZ  PHE A 238     -19.047  -2.443  -9.481  1.00 18.07           C  
ATOM   2033  N   GLN A 239     -17.948  -6.278 -13.922  1.00 18.33           N  
ATOM   2034  CA  GLN A 239     -16.483  -6.412 -14.039  1.00 20.49           C  
ATOM   2035  C   GLN A 239     -15.920  -5.696 -15.278  1.00 20.87           C  
ATOM   2036  O   GLN A 239     -14.855  -5.075 -15.223  1.00 19.50           O  
ATOM   2037  CB  GLN A 239     -16.064  -7.888 -14.049  1.00 23.64           C  
ATOM   2038  CG  GLN A 239     -14.551  -8.078 -14.086  1.00 23.47           C  
ATOM   2039  CD  GLN A 239     -13.881  -7.511 -12.841  1.00 25.05           C  
ATOM   2040  NE2 GLN A 239     -12.955  -6.562 -13.037  1.00 22.86           N  
ATOM   2041  OE1 GLN A 239     -14.200  -7.912 -11.710  1.00 26.56           O  
ATOM   2042  N   ALA A 240     -16.651  -5.757 -16.390  1.00 19.96           N  
ATOM   2043  CA  ALA A 240     -16.223  -5.096 -17.615  1.00 20.60           C  
ATOM   2044  C   ALA A 240     -16.156  -3.569 -17.400  1.00 18.09           C  
ATOM   2045  O   ALA A 240     -15.236  -2.879 -17.887  1.00 15.74           O  
ATOM   2046  CB  ALA A 240     -17.169  -5.461 -18.787  1.00 18.10           C  
ATOM   2047  N   ARG A 241     -17.116  -3.048 -16.640  1.00 18.54           N  
ATOM   2048  CA  ARG A 241     -17.139  -1.619 -16.339  1.00 15.33           C  
ATOM   2049  C   ARG A 241     -16.039  -1.221 -15.376  1.00 16.85           C  
ATOM   2050  O   ARG A 241     -15.461  -0.152 -15.533  1.00 15.55           O  
ATOM   2051  CB  ARG A 241     -18.504  -1.198 -15.763  1.00 14.94           C  
ATOM   2052  CG  ARG A 241     -19.711  -1.443 -16.702  1.00 15.14           C  
ATOM   2053  CD  ARG A 241     -19.678  -0.592 -18.004  1.00 17.13           C  
ATOM   2054  NE  ARG A 241     -18.662  -0.971 -18.999  1.00 22.04           N  
ATOM   2055  CZ  ARG A 241     -18.732  -2.027 -19.807  1.00 23.04           C  
ATOM   2056  NH1 ARG A 241     -19.784  -2.848 -19.765  1.00 25.98           N1+
ATOM   2057  NH2 ARG A 241     -17.752  -2.261 -20.687  1.00 21.30           N  
ATOM   2058  N   LEU A 242     -15.734  -2.070 -14.390  1.00 16.02           N  
ATOM   2059  CA  LEU A 242     -14.610  -1.810 -13.474  1.00 15.24           C  
ATOM   2060  C   LEU A 242     -13.334  -1.784 -14.291  1.00 16.69           C  
ATOM   2061  O   LEU A 242     -12.510  -0.900 -14.115  1.00 19.50           O  
ATOM   2062  CB  LEU A 242     -14.528  -2.912 -12.405  1.00 17.18           C  
ATOM   2063  CG  LEU A 242     -14.179  -2.518 -11.002  1.00 31.73           C  
ATOM   2064  CD1 LEU A 242     -15.059  -1.328 -10.554  1.00 28.02           C  
ATOM   2065  CD2 LEU A 242     -14.379  -3.772 -10.125  1.00 27.98           C  
ATOM   2066  N   ASP A 243     -13.190  -2.748 -15.198  1.00 16.64           N  
ATOM   2067  CA  ASP A 243     -12.005  -2.835 -16.058  1.00 17.28           C  
ATOM   2068  C   ASP A 243     -11.855  -1.557 -16.898  1.00 19.55           C  
ATOM   2069  O   ASP A 243     -10.740  -1.064 -17.065  1.00 19.02           O  
ATOM   2070  CB  ASP A 243     -12.112  -4.022 -17.009  1.00 22.33           C  
ATOM   2071  CG  ASP A 243     -11.992  -5.355 -16.315  1.00 32.63           C  
ATOM   2072  OD1 ASP A 243     -11.410  -5.399 -15.221  1.00 27.64           O  
ATOM   2073  OD2 ASP A 243     -12.480  -6.369 -16.882  1.00 41.59           O1-
ATOM   2074  N   ASP A 244     -12.976  -1.020 -17.382  1.00 14.64           N  
ATOM   2075  CA  ASP A 244     -12.965   0.258 -18.141  1.00 13.46           C  
ATOM   2076  C   ASP A 244     -12.475   1.397 -17.238  1.00 17.15           C  
ATOM   2077  O   ASP A 244     -11.683   2.238 -17.667  1.00 13.89           O  
ATOM   2078  CB  ASP A 244     -14.375   0.665 -18.613  1.00 14.79           C  
ATOM   2079  CG  ASP A 244     -14.932  -0.178 -19.736  1.00 20.69           C  
ATOM   2080  OD1 ASP A 244     -14.195  -0.941 -20.439  1.00 23.69           O  
ATOM   2081  OD2 ASP A 244     -16.166  -0.019 -19.938  1.00 23.29           O1-
ATOM   2082  N   MET A 245     -12.980   1.467 -16.010  1.00 13.51           N  
ATOM   2083  CA  MET A 245     -12.524   2.527 -15.097  1.00 11.91           C  
ATOM   2084  C   MET A 245     -11.037   2.448 -14.819  1.00 13.87           C  
ATOM   2085  O   MET A 245     -10.313   3.466 -14.770  1.00 14.30           O  
ATOM   2086  CB  MET A 245     -13.278   2.436 -13.737  1.00 15.22           C  
ATOM   2087  CG  MET A 245     -14.752   2.692 -13.937  1.00 13.01           C  
ATOM   2088  SD  MET A 245     -15.679   2.659 -12.377  1.00 18.27           S  
ATOM   2089  CE  MET A 245     -15.059   4.090 -11.510  1.00 15.23           C  
ATOM   2090  N   ILE A 246     -10.571   1.226 -14.594  1.00 13.87           N  
ATOM   2091  CA  ILE A 246      -9.163   1.002 -14.310  1.00 14.74           C  
ATOM   2092  C   ILE A 246      -8.295   1.343 -15.510  1.00 15.89           C  
ATOM   2093  O   ILE A 246      -7.230   1.935 -15.358  1.00 14.62           O  
ATOM   2094  CB  ILE A 246      -8.935  -0.453 -13.887  1.00 17.06           C  
ATOM   2095  CG1 ILE A 246      -9.470  -0.657 -12.470  1.00 18.33           C  
ATOM   2096  CG2 ILE A 246      -7.455  -0.816 -13.933  1.00 17.35           C  
ATOM   2097  CD1 ILE A 246      -9.630  -2.102 -12.104  1.00 22.97           C  
ATOM   2098  N   GLU A 247      -8.750   0.978 -16.713  1.00 13.41           N  
ATOM   2099  CA  GLU A 247      -7.969   1.357 -17.903  1.00 16.24           C  
ATOM   2100  C   GLU A 247      -7.822   2.896 -18.015  1.00 14.45           C  
ATOM   2101  O   GLU A 247      -6.731   3.419 -18.245  1.00 17.17           O  
ATOM   2102  CB  GLU A 247      -8.573   0.780 -19.169  1.00 19.22           C  
ATOM   2103  CG  GLU A 247      -7.741   1.159 -20.396  1.00 21.46           C  
ATOM   2104  CD  GLU A 247      -8.382   0.667 -21.694  1.00 33.03           C  
ATOM   2105  OE1 GLU A 247      -9.093   1.460 -22.339  1.00 36.64           O  
ATOM   2106  OE2 GLU A 247      -8.176  -0.508 -22.051  1.00 37.12           O1-
ATOM   2107  N   ASP A 248      -8.916   3.611 -17.777  1.00 14.04           N  
ATOM   2108  CA  ASP A 248      -8.914   5.061 -17.812  1.00 12.62           C  
ATOM   2109  C   ASP A 248      -8.022   5.624 -16.741  1.00 13.42           C  
ATOM   2110  O   ASP A 248      -7.228   6.523 -16.993  1.00 12.02           O  
ATOM   2111  CB  ASP A 248     -10.333   5.589 -17.638  1.00  9.50           C  
ATOM   2112  CG  ASP A 248     -11.173   5.441 -18.907  1.00 12.78           C  
ATOM   2113  OD1 ASP A 248     -10.613   5.075 -19.992  1.00 16.25           O  
ATOM   2114  OD2 ASP A 248     -12.403   5.669 -18.801  1.00 15.39           O1-
ATOM   2115  N   ILE A 249      -8.149   5.106 -15.530  1.00 10.97           N  
ATOM   2116  CA  ILE A 249      -7.297   5.609 -14.435  1.00 12.24           C  
ATOM   2117  C   ILE A 249      -5.807   5.397 -14.704  1.00 15.71           C  
ATOM   2118  O   ILE A 249      -4.983   6.288 -14.498  1.00 14.88           O  
ATOM   2119  CB  ILE A 249      -7.686   4.973 -13.084  1.00 12.00           C  
ATOM   2120  CG1 ILE A 249      -8.996   5.600 -12.608  1.00 15.68           C  
ATOM   2121  CG2 ILE A 249      -6.571   5.142 -12.063  1.00 16.04           C  
ATOM   2122  CD1 ILE A 249      -9.726   4.744 -11.587  1.00 18.42           C  
ATOM   2123  N   GLU A 250      -5.439   4.233 -15.239  1.00 13.65           N  
ATOM   2124  CA  GLU A 250      -4.058   3.985 -15.536  1.00 16.20           C  
ATOM   2125  C   GLU A 250      -3.548   4.867 -16.695  1.00 13.98           C  
ATOM   2126  O   GLU A 250      -2.400   5.310 -16.667  1.00 16.16           O  
ATOM   2127  CB  GLU A 250      -3.843   2.495 -15.815  1.00 18.14           C  
ATOM   2128  CG  GLU A 250      -4.083   1.664 -14.547  1.00 18.16           C  
ATOM   2129  CD  GLU A 250      -3.151   2.065 -13.401  1.00 30.11           C  
ATOM   2130  OE1 GLU A 250      -1.926   2.154 -13.641  1.00 31.53           O  
ATOM   2131  OE2 GLU A 250      -3.632   2.304 -12.262  1.00 30.54           O1-
ATOM   2132  N   CYS A 251      -4.388   5.140 -17.683  1.00 12.90           N  
ATOM   2133  CA  CYS A 251      -4.026   6.096 -18.729  0.74 14.46           C  
ATOM   2135  C   CYS A 251      -3.898   7.524 -18.193  1.00 16.08           C  
ATOM   2136  O   CYS A 251      -2.998   8.270 -18.601  1.00 13.89           O  
ATOM   2137  CB  CYS A 251      -5.042   6.072 -19.878  0.74 14.55           C  
ATOM   2139  SG  CYS A 251      -4.810   4.660 -20.956  0.74 20.67           S  
ATOM   2141  N   ILE A 252      -4.815   7.918 -17.301  1.00 13.92           N  
ATOM   2142  CA  ILE A 252      -4.751   9.252 -16.696  1.00 12.56           C  
ATOM   2143  C   ILE A 252      -3.422   9.499 -16.013  1.00 12.50           C  
ATOM   2144  O   ILE A 252      -2.946  10.613 -15.958  1.00 14.55           O  
ATOM   2145  CB  ILE A 252      -5.948   9.452 -15.723  1.00 11.77           C  
ATOM   2146  CG1 ILE A 252      -7.198   9.778 -16.521  1.00 12.33           C  
ATOM   2147  CG2 ILE A 252      -5.709  10.576 -14.669  1.00 13.57           C  
ATOM   2148  CD1 ILE A 252      -8.470   9.444 -15.764  1.00 13.69           C  
ATOM   2149  N   LYS A 253      -2.779   8.462 -15.481  1.00 12.85           N  
ATOM   2150  CA  LYS A 253      -1.493   8.640 -14.821  1.00 14.54           C  
ATOM   2151  C   LYS A 253      -0.357   9.028 -15.753  1.00 13.97           C  
ATOM   2152  O   LYS A 253       0.756   9.303 -15.317  1.00 17.13           O  
ATOM   2153  CB  LYS A 253      -1.113   7.374 -14.064  1.00 15.67           C  
ATOM   2154  CG  LYS A 253      -2.114   7.117 -12.924  1.00 19.40           C  
ATOM   2155  CD  LYS A 253      -1.671   5.892 -12.145  1.00 24.81           C  
ATOM   2156  CE  LYS A 253      -2.701   5.576 -11.063  1.00 22.54           C  
ATOM   2157  NZ  LYS A 253      -2.434   4.191 -10.526  1.00 21.84           N1+
ATOM   2158  N   ALA A 254      -0.626   9.015 -17.060  1.00 15.02           N  
ATOM   2159  CA  ALA A 254       0.392   9.462 -17.979  1.00 15.55           C  
ATOM   2160  C   ALA A 254       0.358  10.992 -18.134  1.00 15.03           C  
ATOM   2161  O   ALA A 254       1.292  11.579 -18.711  1.00 20.09           O  
ATOM   2162  CB  ALA A 254       0.201   8.788 -19.406  1.00 17.17           C  
ATOM   2163  N   PHE A 255      -0.727  11.622 -17.702  1.00 15.77           N  
ATOM   2164  CA  PHE A 255      -0.799  13.090 -17.756  1.00 13.33           C  
ATOM   2165  C   PHE A 255       0.157  13.684 -16.747  1.00 17.57           C  
ATOM   2166  O   PHE A 255       0.654  12.969 -15.852  1.00 20.24           O  
ATOM   2167  CB  PHE A 255      -2.227  13.586 -17.506  1.00 12.35           C  
ATOM   2168  CG  PHE A 255      -3.170  13.321 -18.661  1.00 16.55           C  
ATOM   2169  CD1 PHE A 255      -3.545  12.020 -18.991  1.00 16.87           C  
ATOM   2170  CD2 PHE A 255      -3.634  14.378 -19.432  1.00 17.06           C  
ATOM   2171  CE1 PHE A 255      -4.407  11.768 -20.081  1.00 21.69           C  
ATOM   2172  CE2 PHE A 255      -4.507  14.148 -20.503  1.00 15.74           C  
ATOM   2173  CZ  PHE A 255      -4.891  12.846 -20.831  1.00 15.92           C  
ATOM   2174  N   ASP A 256       0.409  14.988 -16.878  1.00 15.54           N  
ATOM   2175  CA  ASP A 256       1.258  15.718 -15.932  1.00 19.66           C  
ATOM   2176  C   ASP A 256       0.644  15.590 -14.512  1.00 15.30           C  
ATOM   2177  O   ASP A 256      -0.529  15.320 -14.350  1.00 15.01           O  
ATOM   2178  CB  ASP A 256       1.408  17.189 -16.362  1.00 20.20           C  
ATOM   2179  CG  ASP A 256       0.125  18.002 -16.174  1.00 25.64           C  
ATOM   2180  OD1 ASP A 256      -0.697  18.072 -17.123  1.00 23.39           O  
ATOM   2181  OD2 ASP A 256      -0.055  18.587 -15.072  1.00 23.87           O1-
ATOM   2182  N   GLN A 257       1.480  15.756 -13.491  1.00 18.86           N  
ATOM   2183  CA  GLN A 257       1.054  15.431 -12.113  1.00 17.46           C  
ATOM   2184  C   GLN A 257      -0.178  16.193 -11.671  1.00 17.31           C  
ATOM   2185  O   GLN A 257      -1.121  15.609 -11.131  1.00 16.98           O  
ATOM   2186  CB  GLN A 257       2.189  15.678 -11.124  1.00 22.13           C  
ATOM   2187  CG  GLN A 257       1.812  15.159  -9.709  1.00 22.88           C  
ATOM   2188  CD  GLN A 257       1.726  13.653  -9.705  1.00 25.80           C  
ATOM   2189  NE2 GLN A 257       0.576  13.123  -9.339  1.00 26.41           N  
ATOM   2190  OE1 GLN A 257       2.695  12.963 -10.071  1.00 31.08           O  
ATOM   2191  N   LEU A 258      -0.202  17.507 -11.894  1.00 16.89           N  
ATOM   2192  CA  LEU A 258      -1.363  18.267 -11.442  1.00 14.01           C  
ATOM   2193  C   LEU A 258      -2.619  17.853 -12.180  1.00 15.84           C  
ATOM   2194  O   LEU A 258      -3.681  17.685 -11.590  1.00 15.15           O  
ATOM   2195  CB  LEU A 258      -1.077  19.755 -11.573  1.00 17.58           C  
ATOM   2196  CG  LEU A 258      -1.932  20.775 -10.832  1.00 25.14           C  
ATOM   2197  CD1 LEU A 258      -1.147  22.073 -10.743  1.00 27.82           C  
ATOM   2198  CD2 LEU A 258      -3.224  20.975 -11.564  1.00 19.18           C  
ATOM   2199  N   THR A 259      -2.536  17.678 -13.488  1.00 13.68           N  
ATOM   2200  CA  THR A 259      -3.723  17.273 -14.212  1.00 12.97           C  
ATOM   2201  C   THR A 259      -4.275  15.909 -13.780  1.00 11.43           C  
ATOM   2202  O   THR A 259      -5.488  15.700 -13.613  1.00 13.87           O  
ATOM   2203  CB  THR A 259      -3.417  17.217 -15.733  1.00 14.90           C  
ATOM   2204  CG2 THR A 259      -4.617  16.673 -16.502  1.00 15.49           C  
ATOM   2205  OG1 THR A 259      -3.119  18.549 -16.162  1.00 16.29           O  
ATOM   2206  N   GLN A 260      -3.351  14.983 -13.557  1.00 11.86           N  
ATOM   2207  CA  GLN A 260      -3.759  13.682 -13.133  1.00 13.09           C  
ATOM   2208  C   GLN A 260      -4.388  13.736 -11.740  1.00 12.65           C  
ATOM   2209  O   GLN A 260      -5.440  13.114 -11.539  1.00 13.37           O  
ATOM   2210  CB  GLN A 260      -2.604  12.700 -13.270  1.00 22.46           C  
ATOM   2211  CG  GLN A 260      -1.907  12.295 -12.066  1.00 29.86           C  
ATOM   2212  CD  GLN A 260      -0.789  11.324 -12.376  1.00 26.25           C  
ATOM   2213  NE2 GLN A 260      -0.796  10.212 -11.691  1.00 22.41           N  
ATOM   2214  OE1 GLN A 260       0.060  11.568 -13.250  1.00 32.57           O  
ATOM   2215  N   ASP A 261      -3.844  14.575 -10.867  1.00 13.70           N  
ATOM   2216  CA  ASP A 261      -4.427  14.784  -9.529  1.00 16.90           C  
ATOM   2217  C   ASP A 261      -5.857  15.260  -9.656  1.00 16.90           C  
ATOM   2218  O   ASP A 261      -6.753  14.752  -8.971  1.00 16.92           O  
ATOM   2219  CB  ASP A 261      -3.632  15.850  -8.725  1.00 14.84           C  
ATOM   2220  CG  ASP A 261      -2.277  15.346  -8.185  1.00 21.23           C  
ATOM   2221  OD1 ASP A 261      -1.973  14.129  -8.298  1.00 21.83           O  
ATOM   2222  OD2 ASP A 261      -1.500  16.188  -7.636  1.00 22.41           O1-
ATOM   2223  N   VAL A 262      -6.090  16.250 -10.516  1.00 12.40           N  
ATOM   2224  CA  VAL A 262      -7.448  16.782 -10.684  1.00 11.77           C  
ATOM   2225  C   VAL A 262      -8.416  15.743 -11.276  1.00 11.18           C  
ATOM   2226  O   VAL A 262      -9.508  15.571 -10.761  1.00 14.03           O  
ATOM   2227  CB  VAL A 262      -7.445  18.087 -11.556  1.00 14.33           C  
ATOM   2228  CG1 VAL A 262      -8.874  18.515 -11.843  1.00 21.64           C  
ATOM   2229  CG2 VAL A 262      -6.641  19.197 -10.870  1.00 17.09           C  
ATOM   2230  N   PHE A 263      -8.012  15.033 -12.330  1.00 11.51           N  
ATOM   2231  CA  PHE A 263      -8.870  14.014 -12.933  1.00 11.32           C  
ATOM   2232  C   PHE A 263      -9.200  12.909 -11.915  1.00  9.88           C  
ATOM   2233  O   PHE A 263     -10.369  12.498 -11.819  1.00 10.64           O  
ATOM   2234  CB  PHE A 263      -8.169  13.340 -14.141  1.00 11.58           C  
ATOM   2235  CG  PHE A 263      -7.989  14.207 -15.346  1.00 16.12           C  
ATOM   2236  CD1 PHE A 263      -8.507  15.489 -15.438  1.00 14.68           C  
ATOM   2237  CD2 PHE A 263      -7.291  13.690 -16.434  1.00 14.65           C  
ATOM   2238  CE1 PHE A 263      -8.334  16.262 -16.614  1.00 13.23           C  
ATOM   2239  CE2 PHE A 263      -7.119  14.451 -17.628  1.00 14.43           C  
ATOM   2240  CZ  PHE A 263      -7.632  15.748 -17.696  1.00 15.05           C  
ATOM   2241  N   LEU A 264      -8.195  12.452 -11.148  1.00 10.63           N  
ATOM   2242  CA  LEU A 264      -8.469  11.328 -10.237  1.00 12.07           C  
ATOM   2243  C   LEU A 264      -9.249  11.785  -9.026  1.00 10.13           C  
ATOM   2244  O   LEU A 264     -10.115  11.043  -8.546  1.00 14.75           O  
ATOM   2245  CB  LEU A 264      -7.211  10.582  -9.797  1.00 11.61           C  
ATOM   2246  CG  LEU A 264      -6.451   9.963 -11.010  1.00 12.73           C  
ATOM   2247  CD1 LEU A 264      -5.144   9.440 -10.494  1.00 16.94           C  
ATOM   2248  CD2 LEU A 264      -7.226   8.853 -11.718  1.00 15.08           C  
ATOM   2249  N   ASP A 265      -8.978  13.000  -8.559  1.00 12.95           N  
ATOM   2250  CA  ASP A 265      -9.796  13.586  -7.461  1.00 14.87           C  
ATOM   2251  C   ASP A 265     -11.275  13.706  -7.885  1.00 13.80           C  
ATOM   2252  O   ASP A 265     -12.177  13.493  -7.069  1.00 13.33           O  
ATOM   2253  CB  ASP A 265      -9.258  14.953  -7.011  1.00 13.03           C  
ATOM   2254  CG  ASP A 265      -8.090  14.833  -5.984  1.00 31.05           C  
ATOM   2255  OD1 ASP A 265      -7.923  13.754  -5.385  1.00 38.12           O  
ATOM   2256  OD2 ASP A 265      -7.334  15.815  -5.777  1.00 26.23           O1-
ATOM   2257  N   LEU A 266     -11.527  14.013  -9.155  1.00 11.24           N  
ATOM   2258  CA  LEU A 266     -12.888  14.136  -9.652  1.00  9.03           C  
ATOM   2259  C   LEU A 266     -13.584  12.774  -9.609  1.00 13.03           C  
ATOM   2260  O   LEU A 266     -14.734  12.643  -9.141  1.00 10.71           O  
ATOM   2261  CB  LEU A 266     -12.840  14.677 -11.124  1.00  8.73           C  
ATOM   2262  CG  LEU A 266     -14.176  14.715 -11.827  1.00 10.79           C  
ATOM   2263  CD1 LEU A 266     -15.244  15.493 -11.045  1.00 13.85           C  
ATOM   2264  CD2 LEU A 266     -13.970  15.324 -13.250  1.00 14.98           C  
ATOM   2265  N   ILE A 267     -12.918  11.751 -10.143  1.00 10.74           N  
ATOM   2266  CA  ILE A 267     -13.562  10.459 -10.252  1.00  9.63           C  
ATOM   2267  C   ILE A 267     -13.757   9.872  -8.866  1.00 10.10           C  
ATOM   2268  O   ILE A 267     -14.849   9.397  -8.557  1.00 12.54           O  
ATOM   2269  CB  ILE A 267     -12.761   9.491 -11.123  1.00  9.74           C  
ATOM   2270  CG1 ILE A 267     -12.665  10.061 -12.535  1.00 11.31           C  
ATOM   2271  CG2 ILE A 267     -13.445   8.126 -11.185  1.00 13.03           C  
ATOM   2272  CD1 ILE A 267     -11.622   9.286 -13.381  1.00 11.58           C  
ATOM   2273  N   TYR A 268     -12.732   9.931  -8.027  1.00 12.42           N  
ATOM   2274  CA  TYR A 268     -12.847   9.326  -6.683  1.00 11.33           C  
ATOM   2275  C   TYR A 268     -13.753  10.184  -5.781  1.00 13.85           C  
ATOM   2276  O   TYR A 268     -14.606   9.667  -5.057  1.00 12.32           O  
ATOM   2277  CB  TYR A 268     -11.440   9.152  -6.120  1.00 11.81           C  
ATOM   2278  CG  TYR A 268     -11.245   8.323  -4.882  1.00 11.08           C  
ATOM   2279  CD1 TYR A 268     -12.303   7.724  -4.236  1.00 12.30           C  
ATOM   2280  CD2 TYR A 268      -9.977   8.169  -4.352  1.00 14.83           C  
ATOM   2281  CE1 TYR A 268     -12.105   6.988  -3.054  1.00 11.97           C  
ATOM   2282  CE2 TYR A 268      -9.747   7.441  -3.172  1.00 16.17           C  
ATOM   2283  CZ  TYR A 268     -10.802   6.848  -2.534  1.00 15.10           C  
ATOM   2284  OH  TYR A 268     -10.549   6.165  -1.365  1.00 17.96           O  
ATOM   2285  N   GLY A 269     -13.590  11.495  -5.852  1.00 11.35           N  
ATOM   2286  CA  GLY A 269     -14.462  12.403  -5.101  1.00 13.12           C  
ATOM   2287  C   GLY A 269     -15.918  12.243  -5.471  1.00 12.48           C  
ATOM   2288  O   GLY A 269     -16.777  12.311  -4.603  1.00 12.35           O  
ATOM   2289  N   ASN A 270     -16.226  12.043  -6.754  1.00 11.76           N  
ATOM   2290  CA  ASN A 270     -17.610  11.898  -7.124  1.00 10.19           C  
ATOM   2291  C   ASN A 270     -18.164  10.635  -6.495  1.00 13.87           C  
ATOM   2292  O   ASN A 270     -19.307  10.598  -6.071  1.00 13.02           O  
ATOM   2293  CB  ASN A 270     -17.723  11.821  -8.657  1.00 11.65           C  
ATOM   2294  CG  ASN A 270     -19.126  11.565  -9.090  1.00 12.83           C  
ATOM   2295  ND2 ASN A 270     -19.387  10.360  -9.613  1.00 13.69           N  
ATOM   2296  OD1 ASN A 270     -20.014  12.425  -8.880  1.00 17.53           O  
ATOM   2297  N   PHE A 271     -17.351   9.591  -6.445  1.00 11.29           N  
ATOM   2298  CA  PHE A 271     -17.792   8.337  -5.818  1.00 11.64           C  
ATOM   2299  C   PHE A 271     -18.128   8.536  -4.348  1.00 13.50           C  
ATOM   2300  O   PHE A 271     -19.193   8.126  -3.879  1.00 13.39           O  
ATOM   2301  CB  PHE A 271     -16.726   7.247  -6.011  1.00 10.47           C  
ATOM   2302  CG  PHE A 271     -16.968   6.008  -5.182  1.00 11.08           C  
ATOM   2303  CD1 PHE A 271     -18.100   5.214  -5.386  1.00 11.32           C  
ATOM   2304  CD2 PHE A 271     -16.088   5.659  -4.184  1.00 11.66           C  
ATOM   2305  CE1 PHE A 271     -18.323   4.061  -4.609  1.00 12.58           C  
ATOM   2306  CE2 PHE A 271     -16.298   4.518  -3.412  1.00 13.33           C  
ATOM   2307  CZ  PHE A 271     -17.414   3.728  -3.607  1.00 15.16           C  
ATOM   2308  N   VAL A 272     -17.228   9.189  -3.614  1.00 11.25           N  
ATOM   2309  CA  VAL A 272     -17.447   9.388  -2.177  1.00 11.98           C  
ATOM   2310  C   VAL A 272     -18.672  10.238  -1.931  1.00 12.21           C  
ATOM   2311  O   VAL A 272     -19.433   9.973  -0.997  1.00 15.88           O  
ATOM   2312  CB  VAL A 272     -16.171  10.042  -1.567  1.00 12.15           C  
ATOM   2313  CG1 VAL A 272     -16.451  10.657  -0.216  1.00 27.33           C  
ATOM   2314  CG2 VAL A 272     -15.107   8.965  -1.473  1.00 14.83           C  
ATOM   2315  N   TRP A 273     -18.902  11.235  -2.776  1.00 12.97           N  
ATOM   2316  CA  TRP A 273     -20.072  12.089  -2.595  0.45 15.77           C  
ATOM   2318  C   TRP A 273     -21.354  11.337  -2.931  1.00 13.63           C  
ATOM   2319  O   TRP A 273     -22.359  11.466  -2.226  1.00 17.92           O  
ATOM   2320  CB  TRP A 273     -19.981  13.373  -3.430  0.45 15.95           C  
ATOM   2322  CG  TRP A 273     -21.259  14.172  -3.420  0.45 17.98           C  
ATOM   2324  CD1 TRP A 273     -21.717  14.974  -2.418  0.45 19.80           C  
ATOM   2326  CD2 TRP A 273     -22.244  14.232  -4.468  0.45 21.41           C  
ATOM   2328  CE2 TRP A 273     -23.267  15.095  -4.032  0.45 23.08           C  
ATOM   2330  CE3 TRP A 273     -22.354  13.645  -5.725  0.45 23.14           C  
ATOM   2332  NE1 TRP A 273     -22.928  15.534  -2.781  0.45 22.02           N  
ATOM   2334  CZ2 TRP A 273     -24.394  15.384  -4.818  0.45 24.21           C  
ATOM   2336  CZ3 TRP A 273     -23.474  13.938  -6.510  0.45 26.55           C  
ATOM   2338  CH2 TRP A 273     -24.473  14.797  -6.051  0.45 26.48           C  
ATOM   2340  N   THR A 274     -21.306  10.565  -4.010  1.00 13.98           N  
ATOM   2341  CA  THR A 274     -22.464   9.793  -4.464  1.00 13.20           C  
ATOM   2342  C   THR A 274     -22.941   8.828  -3.385  1.00 16.88           C  
ATOM   2343  O   THR A 274     -24.156   8.670  -3.150  1.00 19.84           O  
ATOM   2344  CB  THR A 274     -22.116   9.043  -5.777  1.00 14.84           C  
ATOM   2345  CG2 THR A 274     -23.247   8.081  -6.185  1.00 15.90           C  
ATOM   2346  OG1 THR A 274     -21.963  10.016  -6.817  1.00 16.99           O  
ATOM   2347  N   THR A 275     -21.992   8.219  -2.676  1.00 15.57           N  
ATOM   2348  CA  THR A 275     -22.326   7.228  -1.670  1.00 14.05           C  
ATOM   2349  C   THR A 275     -22.558   7.826  -0.293  1.00 21.77           C  
ATOM   2350  O   THR A 275     -22.911   7.132   0.628  1.00 28.76           O  
ATOM   2351  CB  THR A 275     -21.272   6.100  -1.601  1.00 14.99           C  
ATOM   2352  CG2 THR A 275     -21.319   5.260  -2.883  1.00 17.28           C  
ATOM   2353  OG1 THR A 275     -19.963   6.670  -1.565  1.00 20.30           O  
ATOM   2354  N   SER A 276     -22.394   9.132  -0.182  1.00 19.90           N  
ATOM   2355  CA  SER A 276     -22.453   9.797   1.129  1.00 21.43           C  
ATOM   2356  C   SER A 276     -23.868   9.885   1.678  1.00 26.58           C  
ATOM   2357  O   SER A 276     -24.836   9.989   0.930  1.00 36.50           O  
ATOM   2358  CB  SER A 276     -21.884  11.200   0.986  1.00 29.50           C  
ATOM   2359  OG  SER A 276     -21.690  11.765   2.253  1.00 41.32           O  
ATOM   2360  N   ASN A 277     -23.989   9.813   2.999  1.00 34.39           N  
ATOM   2361  CA  ASN A 277     -25.285  10.014   3.624  1.00 40.85           C  
ATOM   2362  C   ASN A 277     -25.779  11.466   3.505  1.00 49.12           C  
ATOM   2363  O   ASN A 277     -26.992  11.704   3.482  1.00 53.91           O  
ATOM   2364  CB  ASN A 277     -25.249   9.587   5.085  1.00 39.06           C  
ATOM   2365  CG  ASN A 277     -26.447  10.085   5.845  1.00 45.14           C  
ATOM   2366  ND2 ASN A 277     -26.209  10.968   6.800  1.00 45.70           N  
ATOM   2367  OD1 ASN A 277     -27.585   9.696   5.563  1.00 45.35           O  
ATOM   2368  N   LYS A 278     -24.838  12.419   3.407  1.00 51.77           N  
ATOM   2369  CA  LYS A 278     -25.138  13.859   3.258  1.00 57.78           C  
ATOM   2370  C   LYS A 278     -25.951  14.168   2.001  1.00 61.71           C  
ATOM   2371  O   LYS A 278     -26.315  15.321   1.726  1.00 63.56           O  
ATOM   2372  CB  LYS A 278     -23.841  14.678   3.198  1.00 57.85           C  
ATOM   2373  CG  LYS A 278     -23.063  14.767   4.507  1.00 59.18           C  
ATOM   2374  CD  LYS A 278     -23.917  15.312   5.648  1.00 61.80           C  
ATOM   2375  CE  LYS A 278     -23.125  15.326   6.958  1.00 64.83           C  
ATOM   2376  NZ  LYS A 278     -23.979  15.085   8.162  1.00 66.86           N1+
ATOM   2377  N   ARG A 279     -26.241  13.108   1.261  1.00 63.08           N  
ATOM   2378  CA  ARG A 279     -26.682  13.186  -0.103  1.00 62.91           C  
ATOM   2379  C   ARG A 279     -27.886  12.259  -0.271  1.00 67.33           C  
ATOM   2380  O   ARG A 279     -28.511  12.213  -1.331  1.00 69.53           O  
ATOM   2381  CB  ARG A 279     -25.513  12.736  -0.964  1.00 59.94           C  
ATOM   2382  CG  ARG A 279     -25.671  12.975  -2.418  1.00 56.70           C  
ATOM   2383  CD  ARG A 279     -25.721  11.655  -3.113  1.00 57.17           C  
ATOM   2384  NE  ARG A 279     -25.908  11.832  -4.543  1.00 59.12           N  
ATOM   2385  CZ  ARG A 279     -26.303  10.866  -5.366  1.00 61.02           C  
ATOM   2386  NH1 ARG A 279     -26.559   9.647  -4.888  1.00 58.18           N1+
ATOM   2387  NH2 ARG A 279     -26.439  11.122  -6.666  1.00 61.81           N  
ATOM   2388  N   TYR A 280     -28.211  11.525   0.794  1.00 68.70           N  
ATOM   2389  CA  TYR A 280     -29.391  10.657   0.823  1.00 67.80           C  
ATOM   2390  C   TYR A 280     -30.671  11.475   0.979  1.00 68.94           C  
ATOM   2391  O   TYR A 280     -31.486  11.552   0.060  1.00 71.05           O  
ATOM   2392  CB  TYR A 280     -29.285   9.637   1.971  1.00 66.69           C  
ATOM   2393  CG  TYR A 280     -30.328   8.527   1.927  1.00 64.23           C  
ATOM   2394  CD1 TYR A 280     -30.092   7.347   1.209  1.00 61.28           C  
ATOM   2395  CD2 TYR A 280     -31.542   8.652   2.606  1.00 64.13           C  
ATOM   2396  CE1 TYR A 280     -31.039   6.331   1.166  1.00 60.48           C  
ATOM   2397  CE2 TYR A 280     -32.490   7.639   2.570  1.00 64.23           C  
ATOM   2398  CZ  TYR A 280     -32.231   6.484   1.845  1.00 63.46           C  
ATOM   2399  OH  TYR A 280     -33.166   5.476   1.807  1.00 66.31           O  
TER
ATOM   2400  N   GLY B   1       7.857  -0.150 -38.492  1.00 47.18           N  
ATOM   2401  CA  GLY B   1       9.060   0.617 -38.772  1.00 46.23           C  
ATOM   2402  C   GLY B   1       9.497   0.444 -40.219  1.00 50.19           C  
ATOM   2403  O   GLY B   1       9.642   1.420 -40.970  1.00 50.34           O  
ATOM   2404  N   ARG B   2       9.715  -0.810 -40.608  1.00 50.71           N  
ATOM   2405  CA  ARG B   2       9.998  -1.158 -42.000  1.00 51.79           C  
ATOM   2406  C   ARG B   2       8.750  -1.782 -42.601  1.00 45.76           C  
ATOM   2407  O   ARG B   2       8.781  -2.312 -43.708  1.00 42.71           O  
ATOM   2408  CB  ARG B   2      11.151  -2.162 -42.090  1.00 55.28           C  
ATOM   2409  CG  ARG B   2      12.421  -1.708 -41.400  1.00 57.01           C  
ATOM   2410  CD  ARG B   2      13.525  -2.746 -41.523  1.00 59.82           C  
ATOM   2411  NE  ARG B   2      14.815  -2.178 -41.149  1.00 65.40           N  
ATOM   2412  CZ  ARG B   2      15.992  -2.649 -41.555  1.00 71.04           C  
ATOM   2413  NH1 ARG B   2      16.051  -3.702 -42.364  1.00 73.99           N1+
ATOM   2414  NH2 ARG B   2      17.115  -2.059 -41.161  1.00 70.90           N  
ATOM   2415  N   SER B   3       7.654  -1.721 -41.851  1.00 44.90           N  
ATOM   2416  CA  SER B   3       6.435  -2.418 -42.225  1.00 36.16           C  
ATOM   2417  C   SER B   3       5.569  -1.614 -43.199  1.00 35.79           C  
ATOM   2418  O   SER B   3       5.809  -0.423 -43.455  1.00 34.92           O  
ATOM   2419  CB  SER B   3       5.642  -2.864 -40.988  1.00 31.68           C  
ATOM   2420  OG  SER B   3       5.117  -1.762 -40.280  1.00 33.21           O  
ATOM   2421  N   SER B   4       4.563  -2.285 -43.749  1.00 34.08           N  
ATOM   2422  CA  SER B   4       3.809  -1.746 -44.882  1.00 26.97           C  
ATOM   2423  C   SER B   4       2.451  -2.414 -44.972  1.00 23.72           C  
ATOM   2424  O   SER B   4       2.301  -3.593 -44.646  1.00 29.33           O  
ATOM   2425  CB  SER B   4       4.599  -2.007 -46.185  1.00 27.88           C  
ATOM   2426  OG  SER B   4       3.885  -1.536 -47.330  1.00 27.80           O  
ATOM   2427  N   VAL B   5       1.464  -1.667 -45.443  1.00 22.01           N  
ATOM   2428  CA  VAL B   5       0.180  -2.264 -45.787  1.00 23.19           C  
ATOM   2429  C   VAL B   5      -0.007  -2.408 -47.299  1.00 21.01           C  
ATOM   2430  O   VAL B   5      -1.130  -2.656 -47.738  1.00 21.60           O  
ATOM   2431  CB  VAL B   5      -1.006  -1.470 -45.236  1.00 21.30           C  
ATOM   2432  CG1 VAL B   5      -1.066  -1.586 -43.732  1.00 22.54           C  
ATOM   2433  CG2 VAL B   5      -0.941   0.021 -45.650  1.00 21.66           C  
ATOM   2434  N   ARG B   6       1.067  -2.219 -48.060  1.00 24.56           N  
ATOM   2435  CA  ARG B   6       1.008  -2.396 -49.518  1.00 25.99           C  
ATOM   2436  C   ARG B   6       0.310  -3.696 -49.947  1.00 28.43           C  
ATOM   2437  O   ARG B   6      -0.489  -3.675 -50.907  1.00 24.02           O  
ATOM   2438  CB  ARG B   6       2.395  -2.294 -50.129  1.00 25.76           C  
ATOM   2439  CG  ARG B   6       2.416  -2.364 -51.673  1.00 26.91           C  
ATOM   2440  CD  ARG B   6       1.429  -1.316 -52.254  1.00 28.37           C  
ATOM   2441  NE  ARG B   6       1.366  -1.472 -53.710  1.00 32.81           N  
ATOM   2442  CZ  ARG B   6       0.510  -2.279 -54.335  1.00 33.21           C  
ATOM   2443  NH1 ARG B   6      -0.380  -2.987 -53.638  1.00 31.26           N1+
ATOM   2444  NH2 ARG B   6       0.542  -2.375 -55.656  1.00 34.24           N  
ATOM   2445  N   PRO B   7       0.553  -4.821 -49.228  1.00 26.70           N  
ATOM   2446  CA  PRO B   7      -0.103  -6.040 -49.710  1.00 26.32           C  
ATOM   2447  C   PRO B   7      -1.630  -5.998 -49.651  1.00 26.21           C  
ATOM   2448  O   PRO B   7      -2.263  -6.821 -50.326  1.00 28.85           O  
ATOM   2449  CB  PRO B   7       0.412  -7.116 -48.742  1.00 32.36           C  
ATOM   2450  CG  PRO B   7       1.736  -6.618 -48.308  1.00 31.30           C  
ATOM   2451  CD  PRO B   7       1.539  -5.137 -48.169  1.00 29.69           C  
ATOM   2452  N   TYR B   8      -2.202  -5.058 -48.895  1.00 21.18           N  
ATOM   2453  CA  TYR B   8      -3.632  -5.016 -48.680  1.00 20.20           C  
ATOM   2454  C   TYR B   8      -4.254  -3.808 -49.338  1.00 19.26           C  
ATOM   2455  O   TYR B   8      -5.444  -3.571 -49.179  1.00 20.15           O  
ATOM   2456  CB  TYR B   8      -3.936  -4.902 -47.163  1.00 19.32           C  
ATOM   2457  CG  TYR B   8      -3.097  -5.829 -46.308  1.00 24.93           C  
ATOM   2458  CD1 TYR B   8      -3.290  -7.196 -46.355  1.00 29.02           C  
ATOM   2459  CD2 TYR B   8      -2.140  -5.322 -45.411  1.00 21.77           C  
ATOM   2460  CE1 TYR B   8      -2.521  -8.058 -45.585  1.00 30.83           C  
ATOM   2461  CE2 TYR B   8      -1.370  -6.179 -44.643  1.00 27.28           C  
ATOM   2462  CZ  TYR B   8      -1.567  -7.545 -44.737  1.00 30.20           C  
ATOM   2463  OH  TYR B   8      -0.831  -8.424 -43.961  1.00 33.04           O  
ATOM   2464  N   LEU B   9      -3.449  -3.014 -50.019  1.00 19.47           N  
ATOM   2465  CA  LEU B   9      -3.880  -1.716 -50.539  0.05 20.62           C  
ATOM   2467  C   LEU B   9      -5.116  -1.829 -51.433  1.00 18.50           C  
ATOM   2468  O   LEU B   9      -6.113  -1.143 -51.241  1.00 18.27           O  
ATOM   2469  CB  LEU B   9      -2.724  -1.066 -51.308  0.05 22.93           C  
ATOM   2471  CG  LEU B   9      -2.752   0.426 -51.634  0.05 25.80           C  
ATOM   2473  CD1 LEU B   9      -1.375   0.877 -52.042  0.05 27.72           C  
ATOM   2475  CD2 LEU B   9      -3.723   0.720 -52.741  0.05 25.89           C  
ATOM   2477  N   GLU B  10      -5.021  -2.691 -52.429  1.00 20.36           N  
ATOM   2478  CA  GLU B  10      -6.141  -2.873 -53.344  1.00 22.41           C  
ATOM   2479  C   GLU B  10      -7.360  -3.465 -52.668  1.00 21.46           C  
ATOM   2480  O   GLU B  10      -8.474  -2.957 -52.808  1.00 18.59           O  
ATOM   2481  CB  GLU B  10      -5.748  -3.766 -54.483  1.00 21.27           C  
ATOM   2482  CG  GLU B  10      -4.703  -3.139 -55.340  1.00 24.94           C  
ATOM   2483  CD  GLU B  10      -3.294  -3.587 -54.967  1.00 33.94           C  
ATOM   2484  OE1 GLU B  10      -3.005  -3.795 -53.743  1.00 33.63           O  
ATOM   2485  OE2 GLU B  10      -2.491  -3.724 -55.914  1.00 40.91           O1-
ATOM   2486  N   GLU B  11      -7.174  -4.571 -51.969  1.00 20.32           N  
ATOM   2487  CA  GLU B  11      -8.324  -5.205 -51.324  1.00 19.45           C  
ATOM   2488  C   GLU B  11      -9.012  -4.303 -50.326  1.00 19.49           C  
ATOM   2489  O   GLU B  11     -10.231  -4.200 -50.324  1.00 18.45           O  
ATOM   2490  CB  GLU B  11      -7.932  -6.532 -50.679  1.00 22.72           C  
ATOM   2491  CG  GLU B  11      -8.999  -7.132 -49.817  1.00 28.46           C  
ATOM   2492  CD  GLU B  11      -8.542  -8.425 -49.175  1.00 40.09           C  
ATOM   2493  OE1 GLU B  11      -7.757  -9.171 -49.813  1.00 40.53           O  
ATOM   2494  OE2 GLU B  11      -8.961  -8.683 -48.020  1.00 47.21           O1-
ATOM   2495  N   CYS B  12      -8.248  -3.623 -49.478  1.00 17.42           N  
ATOM   2496  CA  CYS B  12      -8.876  -2.725 -48.531  1.00 16.20           C  
ATOM   2497  C   CYS B  12      -9.576  -1.562 -49.213  1.00 15.54           C  
ATOM   2498  O   CYS B  12     -10.606  -1.117 -48.754  1.00 14.81           O  
ATOM   2499  CB  CYS B  12      -7.878  -2.193 -47.527  1.00 16.26           C  
ATOM   2500  SG  CYS B  12      -7.260  -3.559 -46.442  1.00 22.17           S  
ATOM   2501  N   THR B  13      -9.025  -1.073 -50.320  1.00 15.91           N  
ATOM   2502  CA  THR B  13      -9.700   0.019 -51.044  1.00 15.43           C  
ATOM   2503  C   THR B  13     -11.067  -0.439 -51.573  1.00 16.06           C  
ATOM   2504  O   THR B  13     -12.085   0.246 -51.406  1.00 15.84           O  
ATOM   2505  CB  THR B  13      -8.829   0.552 -52.191  1.00 18.94           C  
ATOM   2506  CG2 THR B  13      -9.568   1.673 -52.918  1.00 20.71           C  
ATOM   2507  OG1 THR B  13      -7.594   1.060 -51.648  1.00 17.22           O  
ATOM   2508  N   ARG B  14     -11.073  -1.639 -52.133  1.00 17.03           N  
ATOM   2509  CA  ARG B  14     -12.266  -2.240 -52.648  1.00 17.97           C  
ATOM   2510  C   ARG B  14     -13.277  -2.476 -51.519  1.00 16.49           C  
ATOM   2511  O   ARG B  14     -14.461  -2.216 -51.682  1.00 16.31           O  
ATOM   2512  CB  ARG B  14     -11.907  -3.544 -53.399  1.00 22.31           C  
ATOM   2513  CG  ARG B  14     -13.040  -4.443 -53.568  1.00 29.31           C  
ATOM   2514  CD  ARG B  14     -12.692  -5.561 -54.481  1.00 21.00           C  
ATOM   2515  NE  ARG B  14     -11.656  -6.478 -54.016  1.00 26.39           N  
ATOM   2516  CZ  ARG B  14     -11.795  -7.374 -53.043  1.00 30.71           C  
ATOM   2517  NH1 ARG B  14     -12.918  -7.450 -52.330  1.00 26.71           N1+
ATOM   2518  NH2 ARG B  14     -10.773  -8.184 -52.764  1.00 36.71           N  
ATOM   2519  N   ARG B  15     -12.826  -2.922 -50.356  1.00 17.77           N  
ATOM   2520  CA  ARG B  15     -13.740  -3.212 -49.261  0.28 17.24           C  
ATOM   2522  C   ARG B  15     -14.298  -1.927 -48.648  1.00 14.74           C  
ATOM   2523  O   ARG B  15     -15.460  -1.861 -48.259  1.00 17.32           O  
ATOM   2524  CB  ARG B  15     -13.045  -4.090 -48.211  0.28 17.00           C  
ATOM   2526  CG  ARG B  15     -12.533  -5.408 -48.806  0.28 21.52           C  
ATOM   2528  CD  ARG B  15     -13.178  -6.626 -48.166  0.28 26.01           C  
ATOM   2530  NE  ARG B  15     -12.607  -6.891 -46.848  0.28 28.90           N  
ATOM   2532  CZ  ARG B  15     -13.296  -6.898 -45.711  0.28 31.55           C  
ATOM   2534  NH1 ARG B  15     -14.600  -6.670 -45.726  0.28 37.70           N1+
ATOM   2536  NH2 ARG B  15     -12.686  -7.149 -44.558  0.28 30.89           N  
ATOM   2538  N   PHE B  16     -13.462  -0.894 -48.548  1.00 14.61           N  
ATOM   2539  CA  PHE B  16     -13.981   0.386 -48.072  1.00 15.50           C  
ATOM   2540  C   PHE B  16     -15.090   0.824 -49.028  1.00 14.42           C  
ATOM   2541  O   PHE B  16     -16.170   1.226 -48.586  1.00 12.94           O  
ATOM   2542  CB  PHE B  16     -12.904   1.470 -48.052  1.00 12.93           C  
ATOM   2543  CG  PHE B  16     -12.017   1.477 -46.830  1.00 12.41           C  
ATOM   2544  CD1 PHE B  16     -12.544   1.513 -45.542  1.00 13.81           C  
ATOM   2545  CD2 PHE B  16     -10.625   1.563 -46.992  1.00 12.98           C  
ATOM   2546  CE1 PHE B  16     -11.683   1.563 -44.442  1.00 14.28           C  
ATOM   2547  CE2 PHE B  16      -9.800   1.609 -45.894  1.00 13.28           C  
ATOM   2548  CZ  PHE B  16     -10.351   1.624 -44.620  1.00 15.38           C  
ATOM   2549  N   GLN B  17     -14.821   0.798 -50.330  1.00 13.89           N  
ATOM   2550  CA  GLN B  17     -15.833   1.289 -51.289  1.00 14.10           C  
ATOM   2551  C   GLN B  17     -17.126   0.460 -51.232  1.00 14.56           C  
ATOM   2552  O   GLN B  17     -18.223   0.996 -51.281  1.00 19.50           O  
ATOM   2553  CB  GLN B  17     -15.268   1.295 -52.709  1.00 14.83           C  
ATOM   2554  CG  GLN B  17     -16.292   1.727 -53.796  1.00 15.24           C  
ATOM   2555  CD  GLN B  17     -16.731   3.157 -53.568  1.00 19.31           C  
ATOM   2556  NE2 GLN B  17     -17.995   3.438 -53.824  1.00 21.41           N  
ATOM   2557  OE1 GLN B  17     -15.940   3.994 -53.147  1.00 19.85           O  
ATOM   2558  N   GLU B  18     -16.989  -0.859 -51.115  1.00 15.42           N  
ATOM   2559  CA  GLU B  18     -18.139  -1.730 -51.043  1.00 18.50           C  
ATOM   2560  C   GLU B  18     -18.954  -1.416 -49.804  1.00 15.18           C  
ATOM   2561  O   GLU B  18     -20.195  -1.380 -49.829  1.00 19.96           O  
ATOM   2562  CB  GLU B  18     -17.681  -3.189 -51.037  1.00 22.27           C  
ATOM   2563  CG  GLU B  18     -18.803  -4.179 -51.067  1.00 28.35           C  
ATOM   2564  CD  GLU B  18     -18.308  -5.579 -50.799  1.00 35.80           C  
ATOM   2565  OE1 GLU B  18     -17.290  -5.720 -50.076  1.00 38.43           O  
ATOM   2566  OE2 GLU B  18     -18.927  -6.529 -51.299  1.00 36.45           O1-
ATOM   2567  N   MET B  19     -18.259  -1.162 -48.715  1.00 14.47           N  
ATOM   2568  CA  MET B  19     -18.935  -0.806 -47.470  1.00 15.18           C  
ATOM   2569  C   MET B  19     -19.708   0.508 -47.654  1.00 19.40           C  
ATOM   2570  O   MET B  19     -20.874   0.595 -47.268  1.00 17.00           O  
ATOM   2571  CB  MET B  19     -17.903  -0.694 -46.345  1.00 13.31           C  
ATOM   2572  CG  MET B  19     -18.542  -0.422 -44.959  1.00 17.93           C  
ATOM   2573  SD  MET B  19     -18.935   1.299 -44.633  1.00 19.95           S  
ATOM   2574  CE  MET B  19     -17.325   2.095 -44.607  1.00 16.90           C  
ATOM   2575  N   PHE B  20     -19.082   1.535 -48.252  1.00 16.00           N  
ATOM   2576  CA  PHE B  20     -19.798   2.800 -48.412  1.00 13.34           C  
ATOM   2577  C   PHE B  20     -20.966   2.616 -49.366  1.00 19.22           C  
ATOM   2578  O   PHE B  20     -22.025   3.240 -49.161  1.00 20.00           O  
ATOM   2579  CB  PHE B  20     -18.911   3.945 -48.933  1.00 12.41           C  
ATOM   2580  CG  PHE B  20     -17.943   4.483 -47.914  1.00 13.80           C  
ATOM   2581  CD1 PHE B  20     -18.402   5.130 -46.765  1.00 17.42           C  
ATOM   2582  CD2 PHE B  20     -16.591   4.347 -48.093  1.00 14.61           C  
ATOM   2583  CE1 PHE B  20     -17.515   5.631 -45.829  1.00 15.35           C  
ATOM   2584  CE2 PHE B  20     -15.672   4.833 -47.169  1.00 15.83           C  
ATOM   2585  CZ  PHE B  20     -16.130   5.475 -46.004  1.00 18.65           C  
ATOM   2586  N   ASP B  21     -20.802   1.776 -50.402  1.00 16.99           N  
ATOM   2587  CA  ASP B  21     -21.892   1.563 -51.338  1.00 17.91           C  
ATOM   2588  C   ASP B  21     -23.101   0.918 -50.688  1.00 21.66           C  
ATOM   2589  O   ASP B  21     -24.234   1.218 -51.060  1.00 24.93           O  
ATOM   2590  CB  ASP B  21     -21.476   0.717 -52.551  1.00 15.89           C  
ATOM   2591  CG  ASP B  21     -20.716   1.534 -53.587  1.00 27.77           C  
ATOM   2592  OD1 ASP B  21     -20.952   2.756 -53.635  1.00 26.45           O  
ATOM   2593  OD2 ASP B  21     -19.883   0.967 -54.342  1.00 21.06           O1-
ATOM   2594  N   ARG B  22     -22.848   0.038 -49.722  1.00 21.35           N  
ATOM   2595  CA  ARG B  22     -23.939  -0.629 -49.019  1.00 22.32           C  
ATOM   2596  C   ARG B  22     -24.614   0.251 -47.948  1.00 21.62           C  
ATOM   2597  O   ARG B  22     -25.851   0.296 -47.837  1.00 23.44           O  
ATOM   2598  CB  ARG B  22     -23.426  -1.904 -48.346  1.00 22.87           C  
ATOM   2599  CG  ARG B  22     -24.554  -2.577 -47.588  1.00 32.24           C  
ATOM   2600  CD  ARG B  22     -24.416  -4.059 -47.456  1.00 45.99           C  
ATOM   2601  NE  ARG B  22     -25.018  -4.436 -46.181  1.00 54.73           N  
ATOM   2602  CZ  ARG B  22     -25.117  -5.675 -45.709  1.00 61.68           C  
ATOM   2603  NH1 ARG B  22     -24.666  -6.712 -46.415  1.00 62.57           N1+
ATOM   2604  NH2 ARG B  22     -25.679  -5.870 -44.519  1.00 63.70           N  
ATOM   2605  N   HIS B  23     -23.783   0.968 -47.208  1.00 18.93           N  
ATOM   2606  CA  HIS B  23     -24.223   1.637 -45.970  1.00 20.52           C  
ATOM   2607  C   HIS B  23     -24.491   3.141 -46.104  1.00 28.22           C  
ATOM   2608  O   HIS B  23     -25.284   3.697 -45.339  1.00 23.92           O  
ATOM   2609  CB  HIS B  23     -23.233   1.373 -44.828  1.00 16.90           C  
ATOM   2610  CG  HIS B  23     -23.185  -0.050 -44.401  1.00 22.00           C  
ATOM   2611  CD2 HIS B  23     -22.385  -1.080 -44.775  1.00 23.47           C  
ATOM   2612  ND1 HIS B  23     -24.074  -0.576 -43.480  1.00 24.48           N  
ATOM   2613  CE1 HIS B  23     -23.814  -1.858 -43.302  1.00 21.62           C  
ATOM   2614  NE2 HIS B  23     -22.791  -2.190 -44.075  1.00 21.02           N  
ATOM   2615  N   VAL B  24     -23.857   3.803 -47.071  1.00 24.77           N  
ATOM   2616  CA  VAL B  24     -24.097   5.235 -47.239  1.00 21.02           C  
ATOM   2617  C   VAL B  24     -24.863   5.525 -48.507  1.00 28.72           C  
ATOM   2618  O   VAL B  24     -25.777   6.366 -48.510  1.00 29.93           O  
ATOM   2619  CB  VAL B  24     -22.816   6.063 -47.186  1.00 18.64           C  
ATOM   2620  CG1 VAL B  24     -23.140   7.528 -47.509  1.00 21.10           C  
ATOM   2621  CG2 VAL B  24     -22.121   5.906 -45.813  1.00 18.03           C  
ATOM   2622  N   VAL B  25     -24.481   4.826 -49.579  1.00 24.95           N  
ATOM   2623  CA  VAL B  25     -25.215   4.811 -50.823  1.00 29.47           C  
ATOM   2624  C   VAL B  25     -25.046   6.123 -51.599  1.00 35.71           C  
ATOM   2625  O   VAL B  25     -24.518   6.113 -52.712  1.00 32.36           O  
ATOM   2626  CB  VAL B  25     -26.695   4.433 -50.617  1.00 32.19           C  
ATOM   2627  CG1 VAL B  25     -27.392   4.280 -51.946  1.00 31.18           C  
ATOM   2628  CG2 VAL B  25     -26.787   3.130 -49.786  1.00 33.85           C  
ATOM   2629  N   THR B  26     -25.474   7.239 -51.006  1.00 32.20           N  
ATOM   2630  CA  THR B  26     -25.313   8.554 -51.626  1.00 29.25           C  
ATOM   2631  C   THR B  26     -23.852   8.850 -51.956  1.00 27.21           C  
ATOM   2632  O   THR B  26     -23.034   9.022 -51.055  1.00 25.03           O  
ATOM   2633  CB  THR B  26     -25.839   9.656 -50.703  1.00 35.84           C  
ATOM   2634  CG2 THR B  26     -25.858  10.988 -51.436  1.00 37.41           C  
ATOM   2635  OG1 THR B  26     -27.161   9.309 -50.267  1.00 43.40           O  
ATOM   2636  N   ARG B  27     -23.537   8.931 -53.242  1.00 27.40           N  
ATOM   2637  CA  ARG B  27     -22.170   9.201 -53.691  1.00 30.48           C  
ATOM   2638  C   ARG B  27     -21.748  10.630 -53.402  1.00 26.71           C  
ATOM   2639  O   ARG B  27     -22.536  11.570 -53.577  1.00 24.51           O  
ATOM   2640  CB  ARG B  27     -22.057   9.004 -55.206  1.00 31.25           C  
ATOM   2641  CG  ARG B  27     -21.920   7.592 -55.689  1.00 39.58           C  
ATOM   2642  CD  ARG B  27     -21.792   7.655 -57.223  1.00 47.79           C  
ATOM   2643  NE  ARG B  27     -20.722   8.590 -57.590  1.00 50.22           N  
ATOM   2644  CZ  ARG B  27     -20.444   9.005 -58.823  1.00 50.53           C  
ATOM   2645  NH1 ARG B  27     -21.163   8.583 -59.862  1.00 54.06           N1+
ATOM   2646  NH2 ARG B  27     -19.441   9.859 -59.015  1.00 44.52           N  
ATOM   2647  N   PRO B  28     -20.483  10.810 -52.990  1.00 24.09           N  
ATOM   2648  CA  PRO B  28     -19.932  12.154 -52.844  1.00 25.45           C  
ATOM   2649  C   PRO B  28     -19.920  12.931 -54.150  1.00 20.49           C  
ATOM   2650  O   PRO B  28     -19.693  12.434 -55.292  1.00 20.24           O  
ATOM   2651  CB  PRO B  28     -18.494  11.901 -52.402  1.00 24.68           C  
ATOM   2652  CG  PRO B  28     -18.549  10.583 -51.685  1.00 24.36           C  
ATOM   2653  CD  PRO B  28     -19.539   9.779 -52.509  1.00 21.99           C  
ATOM   2654  N   THR B  29     -20.159  14.223 -53.951  1.00 20.62           N  
ATOM   2655  CA  THR B  29     -20.128  15.176 -55.043  1.00 18.15           C  
ATOM   2656  C   THR B  29     -19.238  16.319 -54.545  1.00 19.91           C  
ATOM   2657  O   THR B  29     -19.037  16.496 -53.320  1.00 22.93           O  
ATOM   2658  CB  THR B  29     -21.507  15.740 -55.370  1.00 24.43           C  
ATOM   2659  CG2 THR B  29     -22.469  14.642 -55.760  1.00 28.32           C  
ATOM   2660  OG1 THR B  29     -22.013  16.364 -54.196  1.00 25.23           O  
ATOM   2661  N   LYS B  30     -18.723  17.084 -55.500  1.00 23.84           N  
ATOM   2662  CA  LYS B  30     -17.754  18.129 -55.184  1.00 22.63           C  
ATOM   2663  C   LYS B  30     -18.466  19.494 -55.195  1.00 24.00           C  
ATOM   2664  O   LYS B  30     -19.251  19.797 -56.106  1.00 25.42           O  
ATOM   2665  CB  LYS B  30     -16.657  18.076 -56.243  1.00 23.51           C  
ATOM   2666  CG  LYS B  30     -15.317  18.651 -55.863  1.00 27.86           C  
ATOM   2667  CD  LYS B  30     -14.388  18.627 -57.070  1.00 35.06           C  
ATOM   2668  CE  LYS B  30     -13.165  19.504 -56.848  1.00 35.81           C  
ATOM   2669  NZ  LYS B  30     -12.457  19.839 -58.128  1.00 36.94           N1+
ATOM   2670  N   VAL B  31     -18.215  20.299 -54.172  1.00 21.75           N  
ATOM   2671  CA  VAL B  31     -18.717  21.658 -54.124  1.00 19.92           C  
ATOM   2672  C   VAL B  31     -18.034  22.416 -55.252  1.00 26.42           C  
ATOM   2673  O   VAL B  31     -16.816  22.300 -55.432  1.00 24.05           O  
ATOM   2674  CB  VAL B  31     -18.365  22.319 -52.790  1.00 17.13           C  
ATOM   2675  CG1 VAL B  31     -18.810  23.772 -52.802  1.00 21.92           C  
ATOM   2676  CG2 VAL B  31     -18.988  21.557 -51.574  1.00 17.72           C  
ATOM   2677  N   GLU B  32     -18.813  23.176 -56.026  1.00 23.70           N  
ATOM   2678  CA  GLU B  32     -18.259  24.002 -57.091  1.00 29.65           C  
ATOM   2679  C   GLU B  32     -17.770  25.338 -56.520  1.00 32.28           C  
ATOM   2680  O   GLU B  32     -18.459  25.983 -55.716  1.00 32.42           O  
ATOM   2681  CB  GLU B  32     -19.319  24.228 -58.172  1.00 35.87           C  
ATOM   2682  CG  GLU B  32     -19.046  25.421 -59.069  1.00 48.36           C  
ATOM   2683  CD  GLU B  32     -19.979  25.476 -60.277  1.00 55.32           C  
ATOM   2684  OE1 GLU B  32     -19.619  26.138 -61.276  1.00 56.94           O  
ATOM   2685  OE2 GLU B  32     -21.063  24.848 -60.229  1.00 56.97           O1-
ATOM   2686  N   LEU B  33     -16.540  25.704 -56.857  1.00 23.29           N  
ATOM   2687  CA  LEU B  33     -16.036  27.051 -56.589  1.00 24.28           C  
ATOM   2688  C   LEU B  33     -15.883  27.749 -57.915  1.00 27.88           C  
ATOM   2689  O   LEU B  33     -15.390  27.147 -58.867  1.00 30.12           O  
ATOM   2690  CB  LEU B  33     -14.671  27.014 -55.913  1.00 26.21           C  
ATOM   2691  CG  LEU B  33     -14.599  26.631 -54.446  1.00 25.25           C  
ATOM   2692  CD1 LEU B  33     -13.208  26.883 -53.930  1.00 27.83           C  
ATOM   2693  CD2 LEU B  33     -15.610  27.438 -53.625  1.00 22.62           C  
ATOM   2694  N   THR B  34     -16.315  29.002 -58.019  1.00 26.79           N  
ATOM   2695  CA  THR B  34     -15.972  29.764 -59.230  1.00 26.13           C  
ATOM   2696  C   THR B  34     -14.470  30.046 -59.240  1.00 24.36           C  
ATOM   2697  O   THR B  34     -13.818  29.988 -58.200  1.00 24.91           O  
ATOM   2698  CB  THR B  34     -16.674  31.121 -59.263  1.00 29.33           C  
ATOM   2699  CG2 THR B  34     -18.173  30.954 -59.123  1.00 31.85           C  
ATOM   2700  OG1 THR B  34     -16.182  31.924 -58.181  1.00 26.73           O  
ATOM   2701  N   ASP B  35     -13.921  30.391 -60.403  1.00 27.57           N  
ATOM   2702  CA  ASP B  35     -12.536  30.844 -60.480  1.00 29.00           C  
ATOM   2703  C   ASP B  35     -12.244  31.975 -59.495  1.00 30.05           C  
ATOM   2704  O   ASP B  35     -11.181  32.007 -58.876  1.00 28.29           O  
ATOM   2705  CB  ASP B  35     -12.236  31.363 -61.885  1.00 33.50           C  
ATOM   2706  CG  ASP B  35     -11.943  30.248 -62.882  1.00 45.37           C  
ATOM   2707  OD1 ASP B  35     -11.813  29.084 -62.449  1.00 47.94           O  
ATOM   2708  OD2 ASP B  35     -11.817  30.551 -64.098  1.00 46.92           O1-
ATOM   2709  N   ALA B  36     -13.179  32.916 -59.371  1.00 30.02           N  
ATOM   2710  CA  ALA B  36     -12.994  34.056 -58.473  1.00 30.09           C  
ATOM   2711  C   ALA B  36     -12.925  33.594 -57.042  1.00 25.57           C  
ATOM   2712  O   ALA B  36     -12.132  34.124 -56.260  1.00 25.79           O  
ATOM   2713  CB  ALA B  36     -14.120  35.052 -58.620  1.00 30.81           C  
ATOM   2714  N   GLU B  37     -13.781  32.648 -56.661  1.00 24.37           N  
ATOM   2715  CA  GLU B  37     -13.762  32.171 -55.278  1.00 22.19           C  
ATOM   2716  C   GLU B  37     -12.481  31.413 -54.974  1.00 24.17           C  
ATOM   2717  O   GLU B  37     -11.908  31.550 -53.887  1.00 22.75           O  
ATOM   2718  CB  GLU B  37     -14.983  31.289 -54.978  1.00 23.63           C  
ATOM   2719  CG  GLU B  37     -16.306  32.064 -55.015  1.00 31.47           C  
ATOM   2720  CD  GLU B  37     -17.527  31.155 -54.958  1.00 37.94           C  
ATOM   2721  OE1 GLU B  37     -17.502  30.061 -55.590  1.00 31.99           O  
ATOM   2722  OE2 GLU B  37     -18.506  31.538 -54.260  1.00 39.69           O1-
ATOM   2723  N   LEU B  38     -12.023  30.598 -55.913  1.00 23.38           N  
ATOM   2724  CA  LEU B  38     -10.799  29.841 -55.673  1.00 23.87           C  
ATOM   2725  C   LEU B  38      -9.617  30.799 -55.562  1.00 23.12           C  
ATOM   2726  O   LEU B  38      -8.732  30.589 -54.742  1.00 21.93           O  
ATOM   2727  CB  LEU B  38     -10.560  28.817 -56.783  1.00 27.08           C  
ATOM   2728  CG  LEU B  38      -9.344  27.896 -56.659  1.00 26.38           C  
ATOM   2729  CD1 LEU B  38      -9.358  27.154 -55.358  1.00 24.50           C  
ATOM   2730  CD2 LEU B  38      -9.303  26.936 -57.872  1.00 28.11           C  
ATOM   2731  N   ARG B  39      -9.624  31.862 -56.367  1.00 23.02           N  
ATOM   2732  CA  ARG B  39      -8.559  32.865 -56.315  1.00 25.22           C  
ATOM   2733  C   ARG B  39      -8.547  33.602 -54.985  1.00 24.22           C  
ATOM   2734  O   ARG B  39      -7.488  33.825 -54.382  1.00 23.57           O  
ATOM   2735  CB  ARG B  39      -8.672  33.871 -57.472  1.00 30.42           C  
ATOM   2736  CG  ARG B  39      -7.516  34.856 -57.496  1.00 36.08           C  
ATOM   2737  CD  ARG B  39      -6.178  34.098 -57.600  1.00 45.17           C  
ATOM   2738  NE  ARG B  39      -5.057  34.850 -57.038  1.00 52.38           N  
ATOM   2739  CZ  ARG B  39      -4.330  35.729 -57.727  1.00 56.18           C  
ATOM   2740  NH1 ARG B  39      -4.609  35.966 -59.003  1.00 56.49           N1+
ATOM   2741  NH2 ARG B  39      -3.327  36.377 -57.141  1.00 57.88           N  
ATOM   2742  N   GLU B  40      -9.724  33.986 -54.525  1.00 21.71           N  
ATOM   2743  CA  GLU B  40      -9.848  34.566 -53.185  1.00 21.42           C  
ATOM   2744  C   GLU B  40      -9.329  33.618 -52.096  1.00 20.22           C  
ATOM   2745  O   GLU B  40      -8.572  34.042 -51.193  1.00 20.71           O  
ATOM   2746  CB  GLU B  40     -11.297  34.958 -52.904  1.00 21.32           C  
ATOM   2747  CG  GLU B  40     -11.502  35.491 -51.468  1.00 33.38           C  
ATOM   2748  CD  GLU B  40     -12.941  35.888 -51.160  1.00 35.33           C  
ATOM   2749  OE1 GLU B  40     -13.849  35.555 -51.952  1.00 34.46           O  
ATOM   2750  OE2 GLU B  40     -13.159  36.535 -50.113  1.00 35.64           O1-
ATOM   2751  N   VAL B  41      -9.727  32.354 -52.161  1.00 19.17           N  
ATOM   2752  CA  VAL B  41      -9.222  31.359 -51.204  1.00 18.12           C  
ATOM   2753  C   VAL B  41      -7.691  31.273 -51.250  1.00 18.54           C  
ATOM   2754  O   VAL B  41      -7.026  31.328 -50.235  1.00 18.35           O  
ATOM   2755  CB  VAL B  41      -9.812  29.989 -51.488  1.00 17.21           C  
ATOM   2756  CG1 VAL B  41      -9.027  28.890 -50.761  1.00 16.72           C  
ATOM   2757  CG2 VAL B  41     -11.248  29.960 -50.987  1.00 18.37           C  
ATOM   2758  N   ILE B  42      -7.133  31.129 -52.438  1.00 19.21           N  
ATOM   2759  CA  ILE B  42      -5.691  30.993 -52.546  1.00 22.94           C  
ATOM   2760  C   ILE B  42      -4.953  32.256 -52.119  1.00 20.77           C  
ATOM   2761  O   ILE B  42      -3.936  32.166 -51.436  1.00 20.87           O  
ATOM   2762  CB  ILE B  42      -5.290  30.575 -53.955  1.00 20.41           C  
ATOM   2763  CG1 ILE B  42      -5.733  29.121 -54.189  1.00 22.25           C  
ATOM   2764  CG2 ILE B  42      -3.804  30.776 -54.165  1.00 25.09           C  
ATOM   2765  CD1 ILE B  42      -5.514  28.660 -55.624  1.00 24.44           C  
ATOM   2766  N   ASP B  43      -5.454  33.437 -52.492  1.00 21.63           N  
ATOM   2767  CA  ASP B  43      -4.857  34.677 -51.988  1.00 24.71           C  
ATOM   2768  C   ASP B  43      -4.821  34.731 -50.449  1.00 22.35           C  
ATOM   2769  O   ASP B  43      -3.830  35.203 -49.872  1.00 25.01           O  
ATOM   2770  CB  ASP B  43      -5.613  35.909 -52.477  1.00 24.28           C  
ATOM   2771  CG  ASP B  43      -5.437  36.173 -53.955  1.00 33.15           C  
ATOM   2772  OD1 ASP B  43      -4.568  35.549 -54.622  1.00 32.91           O  
ATOM   2773  OD2 ASP B  43      -6.174  37.060 -54.446  1.00 33.18           O1-
ATOM   2774  N   ASP B  44      -5.903  34.288 -49.802  1.00 20.89           N  
ATOM   2775  CA  ASP B  44      -5.962  34.296 -48.317  1.00 20.29           C  
ATOM   2776  C   ASP B  44      -5.017  33.277 -47.683  1.00 19.65           C  
ATOM   2777  O   ASP B  44      -4.391  33.550 -46.656  1.00 21.55           O  
ATOM   2778  CB  ASP B  44      -7.396  34.118 -47.796  1.00 22.19           C  
ATOM   2779  CG  ASP B  44      -8.218  35.390 -47.939  1.00 27.60           C  
ATOM   2780  OD1 ASP B  44      -7.651  36.432 -48.329  1.00 32.16           O  
ATOM   2781  OD2 ASP B  44      -9.431  35.361 -47.659  1.00 28.02           O1-
ATOM   2782  N   CYS B  45      -4.885  32.117 -48.309  1.00 19.05           N  
ATOM   2783  CA  CYS B  45      -3.918  31.128 -47.850  1.00 20.36           C  
ATOM   2784  C   CYS B  45      -2.488  31.655 -47.971  1.00 19.84           C  
ATOM   2785  O   CYS B  45      -1.684  31.494 -47.049  1.00 19.88           O  
ATOM   2786  CB  CYS B  45      -4.024  29.827 -48.671  1.00 18.01           C  
ATOM   2787  SG  CYS B  45      -5.569  28.920 -48.519  1.00 20.21           S  
ATOM   2788  N   ASN B  46      -2.152  32.296 -49.091  1.00 21.44           N  
ATOM   2789  CA  ASN B  46      -0.797  32.787 -49.267  1.00 22.22           C  
ATOM   2790  C   ASN B  46      -0.500  33.892 -48.261  1.00 26.34           C  
ATOM   2791  O   ASN B  46       0.611  33.988 -47.724  1.00 26.01           O  
ATOM   2792  CB  ASN B  46      -0.606  33.324 -50.694  1.00 23.38           C  
ATOM   2793  CG  ASN B  46      -0.337  32.214 -51.702  1.00 25.64           C  
ATOM   2794  ND2 ASN B  46      -0.718  32.438 -52.974  1.00 24.45           N  
ATOM   2795  OD1 ASN B  46       0.242  31.183 -51.356  1.00 22.70           O  
ATOM   2796  N   ALA B  47      -1.501  34.729 -48.007  1.00 22.85           N  
ATOM   2797  CA  ALA B  47      -1.311  35.835 -47.065  1.00 26.61           C  
ATOM   2798  C   ALA B  47      -1.100  35.286 -45.670  1.00 24.80           C  
ATOM   2799  O   ALA B  47      -0.308  35.850 -44.892  1.00 24.14           O  
ATOM   2800  CB  ALA B  47      -2.499  36.784 -47.074  1.00 25.16           C  
ATOM   2801  N   ALA B  48      -1.799  34.206 -45.352  1.00 22.38           N  
ATOM   2802  CA  ALA B  48      -1.753  33.660 -43.979  1.00 20.65           C  
ATOM   2803  C   ALA B  48      -0.391  33.030 -43.660  1.00 24.85           C  
ATOM   2804  O   ALA B  48       0.073  33.080 -42.503  1.00 27.45           O  
ATOM   2805  CB  ALA B  48      -2.870  32.673 -43.738  1.00 19.18           C  
ATOM   2806  N   VAL B  49       0.272  32.470 -44.666  1.00 23.99           N  
ATOM   2807  CA  VAL B  49       1.531  31.756 -44.414  1.00 21.54           C  
ATOM   2808  C   VAL B  49       2.763  32.527 -44.831  1.00 28.21           C  
ATOM   2809  O   VAL B  49       3.891  32.091 -44.586  1.00 27.35           O  
ATOM   2810  CB  VAL B  49       1.548  30.318 -44.993  1.00 20.70           C  
ATOM   2811  CG1 VAL B  49       0.409  29.481 -44.413  1.00 19.16           C  
ATOM   2812  CG2 VAL B  49       1.491  30.347 -46.535  1.00 22.49           C  
ATOM   2813  N   ALA B  50       2.555  33.685 -45.461  1.00 29.28           N  
ATOM   2814  CA  ALA B  50       3.652  34.579 -45.803  1.00 30.41           C  
ATOM   2815  C   ALA B  50       4.537  35.018 -44.616  1.00 32.72           C  
ATOM   2816  O   ALA B  50       5.766  35.112 -44.768  1.00 33.94           O  
ATOM   2817  CB  ALA B  50       3.130  35.805 -46.565  1.00 32.50           C  
ATOM   2818  N   PRO B  51       3.926  35.317 -43.447  1.00 32.67           N  
ATOM   2819  CA  PRO B  51       4.785  35.707 -42.326  1.00 34.30           C  
ATOM   2820  C   PRO B  51       5.742  34.597 -41.901  1.00 31.09           C  
ATOM   2821  O   PRO B  51       6.743  34.901 -41.251  1.00 36.19           O  
ATOM   2822  CB  PRO B  51       3.782  36.002 -41.211  1.00 36.18           C  
ATOM   2823  CG  PRO B  51       2.534  36.416 -41.933  1.00 33.81           C  
ATOM   2824  CD  PRO B  51       2.497  35.459 -43.098  1.00 28.50           C  
ATOM   2825  N   LEU B  52       5.462  33.353 -42.275  1.00 29.47           N  
ATOM   2826  CA  LEU B  52       6.351  32.250 -41.929  1.00 31.56           C  
ATOM   2827  C   LEU B  52       7.402  32.031 -43.012  1.00 34.32           C  
ATOM   2828  O   LEU B  52       8.202  31.093 -42.931  1.00 38.14           O  
ATOM   2829  CB  LEU B  52       5.559  30.979 -41.745  1.00 28.95           C  
ATOM   2830  CG  LEU B  52       4.404  31.086 -40.762  1.00 29.62           C  
ATOM   2831  CD1 LEU B  52       3.484  29.868 -40.841  1.00 32.60           C  
ATOM   2832  CD2 LEU B  52       4.988  31.294 -39.366  1.00 33.61           C  
ATOM   2833  N   GLY B  53       7.386  32.883 -44.029  1.00 31.90           N  
ATOM   2834  CA  GLY B  53       8.326  32.762 -45.130  1.00 33.80           C  
ATOM   2835  C   GLY B  53       8.045  31.570 -46.027  1.00 34.63           C  
ATOM   2836  O   GLY B  53       8.934  31.059 -46.695  1.00 43.11           O  
ATOM   2837  N   LYS B  54       6.795  31.131 -46.042  1.00 36.67           N  
ATOM   2838  CA  LYS B  54       6.391  29.958 -46.811  1.00 35.46           C  
ATOM   2839  C   LYS B  54       5.892  30.387 -48.171  1.00 35.63           C  
ATOM   2840  O   LYS B  54       5.042  31.280 -48.251  1.00 42.15           O  
ATOM   2841  CB  LYS B  54       5.262  29.230 -46.067  1.00 41.57           C  
ATOM   2842  CG  LYS B  54       5.742  28.486 -44.827  1.00 45.65           C  
ATOM   2843  CD  LYS B  54       6.754  27.387 -45.192  1.00 46.42           C  
ATOM   2844  CE  LYS B  54       6.063  26.146 -45.762  1.00 45.87           C  
ATOM   2845  NZ  LYS B  54       7.014  25.011 -45.959  1.00 48.42           N1+
ATOM   2846  N   THR B  55       6.433  29.798 -49.241  1.00 32.56           N  
ATOM   2847  CA  THR B  55       5.808  29.924 -50.571  1.00 27.50           C  
ATOM   2848  C   THR B  55       5.286  28.577 -50.993  1.00 31.67           C  
ATOM   2849  O   THR B  55       5.992  27.575 -50.920  1.00 33.73           O  
ATOM   2850  CB  THR B  55       6.724  30.472 -51.678  1.00 36.49           C  
ATOM   2851  CG2 THR B  55       7.443  31.714 -51.199  1.00 38.77           C  
ATOM   2852  OG1 THR B  55       7.662  29.465 -52.090  1.00 39.46           O  
ATOM   2853  N   VAL B  56       4.019  28.568 -51.394  1.00 24.11           N  
ATOM   2854  CA  VAL B  56       3.275  27.358 -51.673  1.00 22.91           C  
ATOM   2855  C   VAL B  56       2.656  27.546 -53.038  1.00 24.63           C  
ATOM   2856  O   VAL B  56       2.119  28.618 -53.321  1.00 26.34           O  
ATOM   2857  CB  VAL B  56       2.122  27.231 -50.672  1.00 21.39           C  
ATOM   2858  CG1 VAL B  56       1.187  26.069 -51.001  1.00 20.21           C  
ATOM   2859  CG2 VAL B  56       2.674  27.078 -49.264  1.00 27.89           C  
ATOM   2860  N   SER B  57       2.738  26.536 -53.894  1.00 24.96           N  
ATOM   2861  CA  SER B  57       2.184  26.690 -55.241  1.00 23.69           C  
ATOM   2862  C   SER B  57       0.640  26.617 -55.223  1.00 22.42           C  
ATOM   2863  O   SER B  57       0.031  26.067 -54.311  1.00 21.14           O  
ATOM   2864  CB  SER B  57       2.725  25.594 -56.157  1.00 24.21           C  
ATOM   2865  OG  SER B  57       2.145  24.350 -55.776  1.00 23.49           O  
ATOM   2866  N   ASP B  58       0.002  27.154 -56.267  1.00 22.91           N  
ATOM   2867  CA  ASP B  58      -1.445  27.003 -56.423  1.00 21.94           C  
ATOM   2868  C   ASP B  58      -1.813  25.518 -56.480  1.00 21.01           C  
ATOM   2869  O   ASP B  58      -2.827  25.104 -55.938  1.00 22.91           O  
ATOM   2870  CB  ASP B  58      -1.915  27.648 -57.746  1.00 22.90           C  
ATOM   2871  CG  ASP B  58      -1.880  29.164 -57.719  1.00 25.05           C  
ATOM   2872  OD1 ASP B  58      -1.568  29.740 -56.662  1.00 28.90           O  
ATOM   2873  OD2 ASP B  58      -2.174  29.801 -58.763  1.00 26.88           O1-
ATOM   2874  N   GLU B  59      -1.027  24.726 -57.215  1.00 21.68           N  
ATOM   2875  CA  GLU B  59      -1.335  23.299 -57.344  1.00 24.15           C  
ATOM   2876  C   GLU B  59      -1.346  22.608 -55.993  1.00 22.24           C  
ATOM   2877  O   GLU B  59      -2.218  21.756 -55.707  1.00 24.58           O  
ATOM   2878  CB  GLU B  59      -0.287  22.618 -58.220  1.00 27.61           C  
ATOM   2879  CG  GLU B  59      -0.736  21.259 -58.740  1.00 42.08           C  
ATOM   2880  CD  GLU B  59       0.424  20.474 -59.345  1.00 56.79           C  
ATOM   2881  OE1 GLU B  59       1.537  20.496 -58.755  1.00 61.78           O  
ATOM   2882  OE2 GLU B  59       0.225  19.846 -60.410  1.00 60.35           O1-
ATOM   2883  N   ARG B  60      -0.384  22.956 -55.145  1.00 22.48           N  
ATOM   2884  CA  ARG B  60      -0.396  22.459 -53.763  1.00 22.80           C  
ATOM   2885  C   ARG B  60      -1.653  22.907 -52.974  1.00 22.18           C  
ATOM   2886  O   ARG B  60      -2.324  22.087 -52.309  1.00 24.80           O  
ATOM   2887  CB  ARG B  60       0.890  22.896 -53.062  1.00 25.75           C  
ATOM   2888  CG  ARG B  60       0.842  22.735 -51.543  1.00 37.76           C  
ATOM   2889  CD  ARG B  60       1.464  21.441 -51.070  1.00 44.90           C  
ATOM   2890  NE  ARG B  60       2.744  21.174 -51.721  1.00 51.05           N  
ATOM   2891  CZ  ARG B  60       3.573  20.202 -51.353  1.00 54.85           C  
ATOM   2892  NH1 ARG B  60       3.256  19.417 -50.327  1.00 58.50           N1+
ATOM   2893  NH2 ARG B  60       4.720  20.022 -51.996  1.00 55.26           N  
ATOM   2894  N   TRP B  61      -2.004  24.193 -53.049  1.00 22.11           N  
ATOM   2895  CA  TRP B  61      -3.229  24.650 -52.362  1.00 18.79           C  
ATOM   2896  C   TRP B  61      -4.456  23.921 -52.882  1.00 20.51           C  
ATOM   2897  O   TRP B  61      -5.339  23.550 -52.109  1.00 20.77           O  
ATOM   2898  CB  TRP B  61      -3.450  26.138 -52.606  1.00 20.41           C  
ATOM   2899  CG  TRP B  61      -2.484  27.074 -51.930  1.00 19.63           C  
ATOM   2900  CD1 TRP B  61      -1.768  28.048 -52.526  1.00 20.32           C  
ATOM   2901  CD2 TRP B  61      -2.196  27.176 -50.511  1.00 19.70           C  
ATOM   2902  CE2 TRP B  61      -1.264  28.220 -50.358  1.00 22.90           C  
ATOM   2903  CE3 TRP B  61      -2.610  26.476 -49.380  1.00 21.53           C  
ATOM   2904  NE1 TRP B  61      -1.031  28.739 -51.599  1.00 20.37           N  
ATOM   2905  CZ2 TRP B  61      -0.755  28.605 -49.110  1.00 21.56           C  
ATOM   2906  CZ3 TRP B  61      -2.097  26.849 -48.154  1.00 17.33           C  
ATOM   2907  CH2 TRP B  61      -1.159  27.890 -48.035  1.00 18.25           C  
ATOM   2908  N   ILE B  62      -4.522  23.739 -54.201  1.00 19.54           N  
ATOM   2909  CA  ILE B  62      -5.668  23.069 -54.802  1.00 23.30           C  
ATOM   2910  C   ILE B  62      -5.733  21.622 -54.319  1.00 24.69           C  
ATOM   2911  O   ILE B  62      -6.837  21.101 -54.033  1.00 24.79           O  
ATOM   2912  CB  ILE B  62      -5.622  23.165 -56.340  1.00 22.30           C  
ATOM   2913  CG1 ILE B  62      -5.970  24.588 -56.757  1.00 19.06           C  
ATOM   2914  CG2 ILE B  62      -6.665  22.256 -56.955  1.00 28.22           C  
ATOM   2915  CD1 ILE B  62      -5.674  24.900 -58.141  1.00 24.07           C  
ATOM   2916  N   SER B  63      -4.569  20.980 -54.180  1.00 25.50           N  
ATOM   2917  CA  SER B  63      -4.538  19.611 -53.627  1.00 27.08           C  
ATOM   2918  C   SER B  63      -5.070  19.526 -52.201  1.00 30.89           C  
ATOM   2919  O   SER B  63      -5.819  18.595 -51.857  1.00 34.11           O  
ATOM   2920  CB  SER B  63      -3.148  18.969 -53.739  1.00 32.57           C  
ATOM   2921  OG  SER B  63      -2.257  19.467 -52.755  1.00 44.50           O  
ATOM   2922  N   TYR B  64      -4.717  20.500 -51.370  1.00 22.97           N  
ATOM   2923  CA  TYR B  64      -5.229  20.523 -50.002  1.00 24.31           C  
ATOM   2924  C   TYR B  64      -6.711  20.822 -49.958  1.00 26.54           C  
ATOM   2925  O   TYR B  64      -7.442  20.276 -49.108  1.00 27.13           O  
ATOM   2926  CB  TYR B  64      -4.496  21.579 -49.187  1.00 25.19           C  
ATOM   2927  CG  TYR B  64      -3.061  21.213 -48.910  1.00 29.08           C  
ATOM   2928  CD1 TYR B  64      -2.682  19.883 -48.800  1.00 37.46           C  
ATOM   2929  CD2 TYR B  64      -2.099  22.186 -48.746  1.00 25.58           C  
ATOM   2930  CE1 TYR B  64      -1.381  19.538 -48.546  1.00 42.53           C  
ATOM   2931  CE2 TYR B  64      -0.798  21.854 -48.494  1.00 32.83           C  
ATOM   2932  CZ  TYR B  64      -0.443  20.523 -48.397  1.00 40.85           C  
ATOM   2933  OH  TYR B  64       0.864  20.180 -48.141  1.00 47.80           O  
ATOM   2934  N   VAL B  65      -7.159  21.737 -50.810  1.00 18.59           N  
ATOM   2935  CA  VAL B  65      -8.535  22.194 -50.661  1.00 20.09           C  
ATOM   2936  C   VAL B  65      -9.545  21.134 -51.101  1.00 18.04           C  
ATOM   2937  O   VAL B  65     -10.699  21.183 -50.709  1.00 17.89           O  
ATOM   2938  CB  VAL B  65      -8.817  23.531 -51.365  1.00 23.81           C  
ATOM   2939  CG1 VAL B  65      -9.178  23.338 -52.824  1.00 21.52           C  
ATOM   2940  CG2 VAL B  65      -9.952  24.222 -50.654  1.00 25.65           C  
ATOM   2941  N   GLY B  66      -9.084  20.188 -51.920  1.00 19.87           N  
ATOM   2942  CA  GLY B  66      -9.910  19.102 -52.410  1.00 19.68           C  
ATOM   2943  C   GLY B  66     -10.664  18.371 -51.309  1.00 16.23           C  
ATOM   2944  O   GLY B  66     -11.810  17.950 -51.526  1.00 17.80           O  
ATOM   2945  N   VAL B  67     -10.056  18.202 -50.139  1.00 14.68           N  
ATOM   2946  CA  VAL B  67     -10.775  17.529 -49.057  1.00 15.79           C  
ATOM   2947  C   VAL B  67     -12.047  18.287 -48.625  1.00 12.68           C  
ATOM   2948  O   VAL B  67     -13.085  17.673 -48.348  1.00 15.51           O  
ATOM   2949  CB  VAL B  67      -9.858  17.211 -47.861  1.00 17.65           C  
ATOM   2950  CG1 VAL B  67      -9.440  18.497 -47.130  1.00 15.81           C  
ATOM   2951  CG2 VAL B  67     -10.570  16.263 -46.866  1.00 19.01           C  
ATOM   2952  N   VAL B  68     -11.996  19.617 -48.649  1.00 13.11           N  
ATOM   2953  CA  VAL B  68     -13.161  20.443 -48.302  1.00 12.34           C  
ATOM   2954  C   VAL B  68     -14.164  20.372 -49.444  1.00 15.49           C  
ATOM   2955  O   VAL B  68     -15.359  20.266 -49.192  1.00 13.92           O  
ATOM   2956  CB  VAL B  68     -12.739  21.916 -48.036  1.00 14.50           C  
ATOM   2957  CG1 VAL B  68     -13.944  22.756 -47.543  1.00 12.59           C  
ATOM   2958  CG2 VAL B  68     -11.629  21.921 -47.017  1.00 13.98           C  
ATOM   2959  N   LEU B  69     -13.687  20.435 -50.698  1.00 16.81           N  
ATOM   2960  CA  LEU B  69     -14.607  20.387 -51.834  1.00 16.10           C  
ATOM   2961  C   LEU B  69     -15.349  19.063 -51.885  1.00 18.86           C  
ATOM   2962  O   LEU B  69     -16.528  19.035 -52.206  1.00 19.69           O  
ATOM   2963  CB  LEU B  69     -13.844  20.612 -53.137  1.00 14.63           C  
ATOM   2964  CG  LEU B  69     -13.114  21.955 -53.171  1.00 21.27           C  
ATOM   2965  CD1 LEU B  69     -12.519  22.119 -54.551  1.00 19.23           C  
ATOM   2966  CD2 LEU B  69     -14.086  23.087 -52.866  1.00 25.03           C  
ATOM   2967  N   TRP B  70     -14.665  17.971 -51.527  1.00 13.54           N  
ATOM   2968  CA  TRP B  70     -15.302  16.637 -51.580  1.00 15.55           C  
ATOM   2969  C   TRP B  70     -16.036  16.214 -50.327  1.00 11.40           C  
ATOM   2970  O   TRP B  70     -17.029  15.482 -50.403  1.00 15.98           O  
ATOM   2971  CB  TRP B  70     -14.255  15.575 -51.867  1.00 15.20           C  
ATOM   2972  CG  TRP B  70     -13.929  15.497 -53.287  1.00 14.74           C  
ATOM   2973  CD1 TRP B  70     -12.813  15.997 -53.908  1.00 20.53           C  
ATOM   2974  CD2 TRP B  70     -14.717  14.865 -54.322  1.00 24.14           C  
ATOM   2975  CE2 TRP B  70     -14.022  15.034 -55.534  1.00 31.57           C  
ATOM   2976  CE3 TRP B  70     -15.947  14.205 -54.334  1.00 23.01           C  
ATOM   2977  NE1 TRP B  70     -12.866  15.718 -55.265  1.00 31.39           N  
ATOM   2978  CZ2 TRP B  70     -14.517  14.547 -56.751  1.00 32.97           C  
ATOM   2979  CZ3 TRP B  70     -16.428  13.720 -55.552  1.00 23.97           C  
ATOM   2980  CH2 TRP B  70     -15.709  13.885 -56.728  1.00 32.13           C  
ATOM   2981  N   SER B  71     -15.587  16.683 -49.184  1.00 12.97           N  
ATOM   2982  CA  SER B  71     -16.150  16.190 -47.932  1.00 14.94           C  
ATOM   2983  C   SER B  71     -17.300  17.014 -47.363  1.00 14.65           C  
ATOM   2984  O   SER B  71     -17.972  16.565 -46.451  1.00 19.33           O  
ATOM   2985  CB  SER B  71     -15.071  16.024 -46.854  1.00 19.23           C  
ATOM   2986  OG  SER B  71     -13.978  15.269 -47.362  1.00 19.22           O  
ATOM   2987  N   GLN B  72     -17.502  18.236 -47.840  1.00 11.38           N  
ATOM   2988  CA  GLN B  72     -18.682  18.968 -47.370  1.00 11.93           C  
ATOM   2989  C   GLN B  72     -19.862  18.477 -48.173  1.00 15.32           C  
ATOM   2990  O   GLN B  72     -19.711  17.626 -49.066  1.00 19.65           O  
ATOM   2991  CB  GLN B  72     -18.501  20.486 -47.527  1.00 14.69           C  
ATOM   2992  CG  GLN B  72     -17.306  21.025 -46.726  1.00 12.98           C  
ATOM   2993  CD  GLN B  72     -17.593  21.170 -45.245  1.00 15.48           C  
ATOM   2994  NE2 GLN B  72     -16.559  21.474 -44.479  1.00 13.34           N  
ATOM   2995  OE1 GLN B  72     -18.716  20.980 -44.788  1.00 14.88           O  
ATOM   2996  N   SER B  73     -21.035  19.024 -47.881  1.00 14.90           N  
ATOM   2997  CA  SER B  73     -22.261  18.457 -48.410  1.00 14.18           C  
ATOM   2998  C   SER B  73     -22.930  19.551 -49.239  1.00 16.78           C  
ATOM   2999  O   SER B  73     -23.682  20.373 -48.703  1.00 17.21           O  
ATOM   3000  CB  SER B  73     -23.114  18.033 -47.197  1.00 18.09           C  
ATOM   3001  OG  SER B  73     -24.194  17.157 -47.553  1.00 20.86           O  
ATOM   3002  N   PRO B  74     -22.725  19.545 -50.578  1.00 16.40           N  
ATOM   3003  CA  PRO B  74     -23.158  20.667 -51.416  1.00 16.73           C  
ATOM   3004  C   PRO B  74     -24.670  20.932 -51.409  1.00 17.31           C  
ATOM   3005  O   PRO B  74     -25.057  22.091 -51.544  1.00 15.90           O  
ATOM   3006  CB  PRO B  74     -22.743  20.242 -52.842  1.00 21.46           C  
ATOM   3007  CG  PRO B  74     -21.782  19.129 -52.655  1.00 24.20           C  
ATOM   3008  CD  PRO B  74     -22.066  18.474 -51.340  1.00 21.62           C  
ATOM   3009  N   ARG B  75     -25.505  19.915 -51.234  1.00 18.24           N  
ATOM   3010  CA  ARG B  75     -26.944  20.162 -51.222  1.00 19.55           C  
ATOM   3011  C   ARG B  75     -27.348  21.089 -50.091  1.00 15.36           C  
ATOM   3012  O   ARG B  75     -28.326  21.843 -50.212  1.00 17.64           O  
ATOM   3013  CB  ARG B  75     -27.731  18.847 -51.158  1.00 21.60           C  
ATOM   3014  CG  ARG B  75     -27.759  18.147 -52.510  1.00 23.15           C  
ATOM   3015  CD  ARG B  75     -28.558  16.872 -52.496  1.00 31.21           C  
ATOM   3016  NE  ARG B  75     -28.082  15.970 -51.459  1.00 31.75           N  
ATOM   3017  CZ  ARG B  75     -28.839  15.544 -50.455  1.00 37.79           C  
ATOM   3018  NH1 ARG B  75     -30.116  15.923 -50.372  1.00 39.94           N1+
ATOM   3019  NH2 ARG B  75     -28.327  14.717 -49.553  1.00 31.93           N  
ATOM   3020  N   HIS B  76     -26.623  21.053 -48.980  1.00 15.47           N  
ATOM   3021  CA  HIS B  76     -27.116  21.781 -47.824  1.00 14.64           C  
ATOM   3022  C   HIS B  76     -26.401  23.074 -47.516  1.00 18.85           C  
ATOM   3023  O   HIS B  76     -26.696  23.733 -46.491  1.00 15.78           O  
ATOM   3024  CB  HIS B  76     -26.996  20.874 -46.600  1.00 14.12           C  
ATOM   3025  CG  HIS B  76     -27.790  19.608 -46.764  1.00 16.60           C  
ATOM   3026  CD2 HIS B  76     -27.383  18.315 -46.684  1.00 17.56           C  
ATOM   3027  ND1 HIS B  76     -29.125  19.605 -47.011  1.00 16.98           N  
ATOM   3028  CE1 HIS B  76     -29.548  18.337 -47.079  1.00 21.33           C  
ATOM   3029  NE2 HIS B  76     -28.517  17.556 -46.882  1.00 17.34           N  
ATOM   3030  N   ILE B  77     -25.458  23.446 -48.378  1.00 18.07           N  
ATOM   3031  CA  ILE B  77     -24.724  24.685 -48.144  1.00 16.13           C  
ATOM   3032  C   ILE B  77     -25.582  25.935 -48.214  1.00 19.28           C  
ATOM   3033  O   ILE B  77     -26.348  26.139 -49.160  1.00 19.57           O  
ATOM   3034  CB  ILE B  77     -23.577  24.821 -49.135  1.00 18.44           C  
ATOM   3035  CG1 ILE B  77     -22.612  23.681 -48.894  1.00 17.67           C  
ATOM   3036  CG2 ILE B  77     -22.930  26.218 -49.041  1.00 18.47           C  
ATOM   3037  CD1 ILE B  77     -21.418  23.707 -49.851  1.00 22.28           C  
ATOM   3038  N   LYS B  78     -25.431  26.786 -47.197  1.00 17.50           N  
ATOM   3039  CA  LYS B  78     -26.165  28.037 -47.167  1.00 21.03           C  
ATOM   3040  C   LYS B  78     -25.252  29.239 -47.128  1.00 27.14           C  
ATOM   3041  O   LYS B  78     -25.623  30.314 -47.589  1.00 28.73           O  
ATOM   3042  CB  LYS B  78     -27.111  28.062 -45.975  1.00 22.97           C  
ATOM   3043  CG  LYS B  78     -28.366  27.232 -46.194  1.00 29.02           C  
ATOM   3044  CD  LYS B  78     -29.180  27.180 -44.915  1.00 36.08           C  
ATOM   3045  CE  LYS B  78     -30.527  26.536 -45.146  1.00 41.66           C  
ATOM   3046  NZ  LYS B  78     -31.549  27.557 -45.564  1.00 51.25           N1+
ATOM   3047  N   ASP B  79     -24.048  29.085 -46.584  1.00 16.31           N  
ATOM   3048  CA  ASP B  79     -23.193  30.265 -46.439  1.00 16.68           C  
ATOM   3049  C   ASP B  79     -21.857  29.999 -47.092  1.00 17.24           C  
ATOM   3050  O   ASP B  79     -20.991  29.317 -46.524  1.00 17.15           O  
ATOM   3051  CB  ASP B  79     -23.010  30.543 -44.935  1.00 16.59           C  
ATOM   3052  CG  ASP B  79     -22.183  31.819 -44.645  1.00 26.48           C  
ATOM   3053  OD1 ASP B  79     -21.521  32.347 -45.551  1.00 25.88           O  
ATOM   3054  OD2 ASP B  79     -22.159  32.282 -43.476  1.00 27.20           O1-
ATOM   3055  N   MET B  80     -21.680  30.532 -48.294  1.00 18.35           N  
ATOM   3056  CA  MET B  80     -20.432  30.285 -49.008  1.00 17.60           C  
ATOM   3057  C   MET B  80     -19.264  31.079 -48.454  1.00 18.76           C  
ATOM   3058  O   MET B  80     -18.090  30.728 -48.713  1.00 19.27           O  
ATOM   3059  CB  MET B  80     -20.620  30.579 -50.484  1.00 19.54           C  
ATOM   3060  CG  MET B  80     -21.274  29.436 -51.226  1.00 22.11           C  
ATOM   3061  SD  MET B  80     -20.346  27.903 -51.216  1.00 24.81           S  
ATOM   3062  CE  MET B  80     -18.939  28.294 -52.229  1.00 27.26           C  
ATOM   3063  N   GLU B  81     -19.543  32.126 -47.663  1.00 19.61           N  
ATOM   3064  CA  GLU B  81     -18.441  32.806 -46.954  1.00 18.95           C  
ATOM   3065  C   GLU B  81     -17.813  31.880 -45.919  1.00 20.01           C  
ATOM   3066  O   GLU B  81     -16.583  31.781 -45.804  1.00 19.12           O  
ATOM   3067  CB  GLU B  81     -18.893  34.113 -46.288  1.00 18.24           C  
ATOM   3068  CG  GLU B  81     -19.265  35.196 -47.283  1.00 28.79           C  
ATOM   3069  CD  GLU B  81     -18.139  35.498 -48.250  1.00 33.27           C  
ATOM   3070  OE1 GLU B  81     -17.054  35.915 -47.788  1.00 33.29           O  
ATOM   3071  OE2 GLU B  81     -18.339  35.337 -49.477  1.00 31.25           O1-
ATOM   3072  N   ALA B  82     -18.657  31.222 -45.130  1.00 16.95           N  
ATOM   3073  CA  ALA B  82     -18.179  30.217 -44.202  1.00 16.39           C  
ATOM   3074  C   ALA B  82     -17.473  29.094 -44.965  1.00 14.62           C  
ATOM   3075  O   ALA B  82     -16.483  28.524 -44.486  1.00 15.08           O  
ATOM   3076  CB  ALA B  82     -19.347  29.648 -43.385  1.00 17.02           C  
ATOM   3077  N   PHE B  83     -17.990  28.738 -46.141  1.00 14.10           N  
ATOM   3078  CA  PHE B  83     -17.369  27.663 -46.867  1.00 14.38           C  
ATOM   3079  C   PHE B  83     -15.928  28.055 -47.279  1.00 17.22           C  
ATOM   3080  O   PHE B  83     -14.988  27.261 -47.108  1.00 14.17           O  
ATOM   3081  CB  PHE B  83     -18.180  27.331 -48.134  1.00 13.89           C  
ATOM   3082  CG  PHE B  83     -17.645  26.155 -48.847  1.00 15.67           C  
ATOM   3083  CD1 PHE B  83     -16.701  26.318 -49.842  1.00 19.39           C  
ATOM   3084  CD2 PHE B  83     -18.035  24.881 -48.494  1.00 17.84           C  
ATOM   3085  CE1 PHE B  83     -16.168  25.222 -50.501  1.00 20.34           C  
ATOM   3086  CE2 PHE B  83     -17.483  23.762 -49.164  1.00 16.90           C  
ATOM   3087  CZ  PHE B  83     -16.546  23.948 -50.133  1.00 18.39           C  
ATOM   3088  N   LYS B  84     -15.764  29.261 -47.807  1.00 16.42           N  
ATOM   3089  CA  LYS B  84     -14.411  29.789 -48.093  1.00 17.13           C  
ATOM   3090  C   LYS B  84     -13.494  29.787 -46.876  1.00 17.40           C  
ATOM   3091  O   LYS B  84     -12.294  29.450 -46.980  1.00 15.17           O  
ATOM   3092  CB  LYS B  84     -14.501  31.163 -48.758  1.00 17.14           C  
ATOM   3093  CG  LYS B  84     -15.023  31.041 -50.173  1.00 18.72           C  
ATOM   3094  CD  LYS B  84     -14.986  32.375 -50.897  1.00 26.30           C  
ATOM   3095  CE  LYS B  84     -16.034  33.295 -50.328  1.00 25.72           C  
ATOM   3096  NZ  LYS B  84     -16.274  34.474 -51.224  1.00 26.49           N1+
ATOM   3097  N   ALA B  85     -14.043  30.153 -45.710  1.00 15.89           N  
ATOM   3098  CA  ALA B  85     -13.240  30.133 -44.479  1.00 14.35           C  
ATOM   3099  C   ALA B  85     -12.698  28.739 -44.235  1.00 13.43           C  
ATOM   3100  O   ALA B  85     -11.526  28.570 -43.832  1.00 14.68           O  
ATOM   3101  CB  ALA B  85     -14.078  30.545 -43.260  1.00 15.72           C  
ATOM   3102  N   VAL B  86     -13.564  27.739 -44.380  1.00 13.38           N  
ATOM   3103  CA  VAL B  86     -13.129  26.364 -44.102  1.00 12.01           C  
ATOM   3104  C   VAL B  86     -12.057  25.941 -45.099  1.00 17.57           C  
ATOM   3105  O   VAL B  86     -11.074  25.277 -44.741  1.00 13.45           O  
ATOM   3106  CB  VAL B  86     -14.324  25.360 -44.063  1.00 12.95           C  
ATOM   3107  CG1 VAL B  86     -13.806  23.932 -43.956  1.00 14.99           C  
ATOM   3108  CG2 VAL B  86     -15.221  25.662 -42.889  1.00 12.23           C  
ATOM   3109  N   CYS B  87     -12.219  26.358 -46.352  1.00 14.55           N  
ATOM   3110  CA  CYS B  87     -11.186  26.051 -47.345  1.00 15.12           C  
ATOM   3111  C   CYS B  87      -9.875  26.659 -46.885  1.00 13.37           C  
ATOM   3112  O   CYS B  87      -8.819  26.001 -46.915  1.00 16.53           O  
ATOM   3113  CB  CYS B  87     -11.545  26.672 -48.691  1.00 14.06           C  
ATOM   3114  SG  CYS B  87     -12.887  25.833 -49.549  1.00 16.00           S  
ATOM   3115  N   VAL B  88      -9.892  27.928 -46.467  1.00 13.94           N  
ATOM   3116  CA  VAL B  88      -8.623  28.586 -46.113  1.00 14.56           C  
ATOM   3117  C   VAL B  88      -8.055  27.990 -44.824  1.00 14.60           C  
ATOM   3118  O   VAL B  88      -6.863  27.656 -44.763  1.00 15.18           O  
ATOM   3119  CB  VAL B  88      -8.787  30.101 -45.941  1.00 15.43           C  
ATOM   3120  CG1 VAL B  88      -7.481  30.763 -45.435  1.00 17.40           C  
ATOM   3121  CG2 VAL B  88      -9.270  30.757 -47.278  1.00 16.15           C  
ATOM   3122  N   LEU B  89      -8.891  27.830 -43.822  1.00 13.82           N  
ATOM   3123  CA  LEU B  89      -8.361  27.284 -42.564  1.00 14.09           C  
ATOM   3124  C   LEU B  89      -7.814  25.853 -42.742  1.00 15.00           C  
ATOM   3125  O   LEU B  89      -6.789  25.462 -42.138  1.00 16.24           O  
ATOM   3126  CB  LEU B  89      -9.417  27.295 -41.453  1.00 12.65           C  
ATOM   3127  CG  LEU B  89      -9.826  28.725 -41.058  1.00 14.13           C  
ATOM   3128  CD1 LEU B  89     -11.157  28.699 -40.274  1.00 13.31           C  
ATOM   3129  CD2 LEU B  89      -8.778  29.373 -40.170  1.00 14.66           C  
ATOM   3130  N   ASN B  90      -8.511  25.054 -43.534  1.00 15.16           N  
ATOM   3131  CA  ASN B  90      -8.030  23.714 -43.760  1.00 12.56           C  
ATOM   3132  C   ASN B  90      -6.670  23.755 -44.429  1.00 14.48           C  
ATOM   3133  O   ASN B  90      -5.724  23.082 -44.014  1.00 16.62           O  
ATOM   3134  CB  ASN B  90      -9.001  22.987 -44.674  1.00 15.26           C  
ATOM   3135  CG  ASN B  90      -8.430  21.705 -45.230  1.00 20.18           C  
ATOM   3136  ND2 ASN B  90      -7.882  21.758 -46.469  1.00 21.72           N  
ATOM   3137  OD1 ASN B  90      -8.481  20.678 -44.558  1.00 24.06           O  
ATOM   3138  N   CYS B  91      -6.554  24.581 -45.464  1.00 13.27           N  
ATOM   3139  CA  CYS B  91      -5.362  24.577 -46.269  1.00 14.89           C  
ATOM   3140  C   CYS B  91      -4.201  25.103 -45.480  1.00 15.04           C  
ATOM   3141  O   CYS B  91      -3.089  24.566 -45.580  1.00 16.34           O  
ATOM   3142  CB  CYS B  91      -5.526  25.465 -47.506  1.00 18.16           C  
ATOM   3143  SG  CYS B  91      -6.586  24.695 -48.755  1.00 22.89           S  
ATOM   3144  N   VAL B  92      -4.406  26.166 -44.704  1.00 16.08           N  
ATOM   3145  CA  VAL B  92      -3.254  26.751 -44.015  1.00 15.19           C  
ATOM   3146  C   VAL B  92      -2.783  25.852 -42.856  1.00 14.92           C  
ATOM   3147  O   VAL B  92      -1.586  25.848 -42.496  1.00 16.95           O  
ATOM   3148  CB  VAL B  92      -3.488  28.205 -43.543  1.00 21.00           C  
ATOM   3149  CG1 VAL B  92      -3.757  29.144 -44.776  1.00 17.10           C  
ATOM   3150  CG2 VAL B  92      -4.597  28.249 -42.495  1.00 19.90           C  
ATOM   3151  N   THR B  93      -3.699  25.109 -42.272  1.00 19.66           N  
ATOM   3152  CA  THR B  93      -3.243  24.232 -41.200  0.45 18.89           C  
ATOM   3154  C   THR B  93      -2.618  22.970 -41.777  1.00 18.65           C  
ATOM   3155  O   THR B  93      -1.709  22.451 -41.175  1.00 18.48           O  
ATOM   3156  CB  THR B  93      -4.302  23.955 -40.156  0.45 17.48           C  
ATOM   3158  CG2 THR B  93      -4.678  25.251 -39.462  0.45 14.88           C  
ATOM   3160  OG1 THR B  93      -5.448  23.396 -40.799  0.45 16.16           O  
ATOM   3162  N   PHE B  94      -3.028  22.529 -42.987  1.00 17.89           N  
ATOM   3163  CA  PHE B  94      -2.232  21.520 -43.691  1.00 20.27           C  
ATOM   3164  C   PHE B  94      -0.768  22.005 -43.860  1.00 20.26           C  
ATOM   3165  O   PHE B  94       0.204  21.251 -43.648  1.00 20.21           O  
ATOM   3166  CB  PHE B  94      -2.810  21.194 -45.092  1.00 19.23           C  
ATOM   3167  CG  PHE B  94      -3.663  19.960 -45.137  1.00 26.32           C  
ATOM   3168  CD1 PHE B  94      -3.089  18.701 -44.996  1.00 36.27           C  
ATOM   3169  CD2 PHE B  94      -5.027  20.050 -45.378  1.00 29.00           C  
ATOM   3170  CE1 PHE B  94      -3.869  17.549 -45.046  1.00 37.21           C  
ATOM   3171  CE2 PHE B  94      -5.824  18.898 -45.442  1.00 35.98           C  
ATOM   3172  CZ  PHE B  94      -5.246  17.652 -45.284  1.00 37.30           C  
ATOM   3173  N   VAL B  95      -0.566  23.263 -44.269  1.00 16.84           N  
ATOM   3174  CA  VAL B  95       0.788  23.745 -44.481  1.00 18.61           C  
ATOM   3175  C   VAL B  95       1.591  23.807 -43.182  1.00 22.04           C  
ATOM   3176  O   VAL B  95       2.776  23.441 -43.133  1.00 24.01           O  
ATOM   3177  CB  VAL B  95       0.817  25.112 -45.213  1.00 24.14           C  
ATOM   3178  CG1 VAL B  95       2.234  25.705 -45.205  1.00 28.16           C  
ATOM   3179  CG2 VAL B  95       0.305  24.927 -46.642  1.00 26.66           C  
ATOM   3180  N   TRP B  96       0.918  24.270 -42.137  1.00 20.30           N  
ATOM   3181  CA  TRP B  96       1.500  24.333 -40.803  1.00 22.98           C  
ATOM   3182  C   TRP B  96       1.883  22.931 -40.348  1.00 19.67           C  
ATOM   3183  O   TRP B  96       3.015  22.727 -39.876  1.00 24.26           O  
ATOM   3184  CB  TRP B  96       0.465  24.928 -39.872  1.00 20.73           C  
ATOM   3185  CG  TRP B  96       0.848  25.018 -38.449  1.00 21.74           C  
ATOM   3186  CD1 TRP B  96       0.498  24.157 -37.471  1.00 19.94           C  
ATOM   3187  CD2 TRP B  96       1.593  26.070 -37.833  1.00 20.38           C  
ATOM   3188  CE2 TRP B  96       1.650  25.780 -36.446  1.00 19.73           C  
ATOM   3189  CE3 TRP B  96       2.215  27.231 -38.307  1.00 23.77           C  
ATOM   3190  NE1 TRP B  96       1.001  24.591 -36.264  1.00 18.52           N  
ATOM   3191  CZ2 TRP B  96       2.336  26.595 -35.541  1.00 24.21           C  
ATOM   3192  CZ3 TRP B  96       2.873  28.065 -37.383  1.00 23.89           C  
ATOM   3193  CH2 TRP B  96       2.928  27.731 -36.023  1.00 26.36           C  
ATOM   3194  N   ASP B  97       0.990  21.967 -40.560  1.00 21.46           N  
ATOM   3195  CA  ASP B  97       1.223  20.583 -40.149  0.45 25.06           C  
ATOM   3197  C   ASP B  97       2.377  19.953 -40.923  1.00 27.68           C  
ATOM   3198  O   ASP B  97       3.125  19.143 -40.384  1.00 30.64           O  
ATOM   3199  CB  ASP B  97      -0.047  19.742 -40.295  0.45 24.45           C  
ATOM   3201  CG  ASP B  97       0.071  18.386 -39.627  0.45 29.01           C  
ATOM   3203  OD1 ASP B  97       0.169  18.335 -38.378  0.45 30.83           O  
ATOM   3205  OD2 ASP B  97       0.045  17.369 -40.352  0.45 32.20           O1-
ATOM   3207  N   ASP B  98       2.529  20.352 -42.182  1.00 29.71           N  
ATOM   3208  CA  ASP B  98       3.601  19.849 -43.033  1.00 35.40           C  
ATOM   3209  C   ASP B  98       4.962  20.495 -42.753  1.00 34.69           C  
ATOM   3210  O   ASP B  98       5.987  20.001 -43.228  1.00 38.56           O  
ATOM   3211  CB  ASP B  98       3.258  20.079 -44.508  1.00 43.84           C  
ATOM   3212  CG  ASP B  98       2.328  19.010 -45.078  1.00 53.21           C  
ATOM   3213  OD1 ASP B  98       1.762  18.212 -44.301  1.00 57.44           O  
ATOM   3214  OD2 ASP B  98       2.156  18.981 -46.316  1.00 54.78           O1-
ATOM   3215  N   MET B  99       4.990  21.595 -42.005  1.00 30.63           N  
ATOM   3216  CA  MET B  99       6.259  22.274 -41.704  1.00 33.45           C  
ATOM   3217  C   MET B  99       7.078  21.557 -40.645  1.00 36.34           C  
ATOM   3218  O   MET B  99       6.536  20.909 -39.738  1.00 37.12           O  
ATOM   3219  CB  MET B  99       6.034  23.698 -41.191  1.00 32.29           C  
ATOM   3220  CG  MET B  99       5.528  24.689 -42.203  1.00 34.47           C  
ATOM   3221  SD  MET B  99       5.017  26.159 -41.286  1.00 38.13           S  
ATOM   3222  CE  MET B  99       6.596  26.959 -41.041  1.00 36.05           C  
ATOM   3223  N   ASP B 100       8.392  21.696 -40.754  1.00 34.01           N  
ATOM   3224  CA  ASP B 100       9.276  21.298 -39.678  1.00 36.50           C  
ATOM   3225  C   ASP B 100       8.888  22.090 -38.440  1.00 36.36           C  
ATOM   3226  O   ASP B 100       8.949  23.318 -38.459  1.00 39.21           O  
ATOM   3227  CB  ASP B 100      10.712  21.611 -40.096  1.00 41.30           C  
ATOM   3228  CG  ASP B 100      11.667  21.666 -38.938  1.00 47.67           C  
ATOM   3229  OD1 ASP B 100      11.462  20.945 -37.941  1.00 47.93           O  
ATOM   3230  OD2 ASP B 100      12.645  22.442 -39.044  1.00 49.72           O1-
ATOM   3231  N   PRO B 101       8.500  21.390 -37.356  1.00 41.27           N  
ATOM   3232  CA  PRO B 101       7.941  22.022 -36.146  1.00 43.58           C  
ATOM   3233  C   PRO B 101       8.878  23.038 -35.495  1.00 42.49           C  
ATOM   3234  O   PRO B 101       8.416  23.905 -34.759  1.00 42.41           O  
ATOM   3235  CB  PRO B 101       7.703  20.839 -35.195  1.00 44.39           C  
ATOM   3236  CG  PRO B 101       7.694  19.623 -36.076  1.00 44.30           C  
ATOM   3237  CD  PRO B 101       8.621  19.929 -37.209  1.00 42.31           C  
ATOM   3238  N   ALA B 102      10.177  22.958 -35.771  1.00 42.30           N  
ATOM   3239  CA  ALA B 102      11.100  23.952 -35.246  1.00 40.70           C  
ATOM   3240  C   ALA B 102      10.880  25.341 -35.870  1.00 39.96           C  
ATOM   3241  O   ALA B 102      11.435  26.330 -35.399  1.00 44.56           O  
ATOM   3242  CB  ALA B 102      12.548  23.491 -35.432  1.00 40.23           C  
ATOM   3243  N   LEU B 103      10.088  25.413 -36.940  1.00 36.06           N  
ATOM   3244  CA  LEU B 103       9.795  26.688 -37.598  1.00 36.13           C  
ATOM   3245  C   LEU B 103       8.397  27.228 -37.235  1.00 37.43           C  
ATOM   3246  O   LEU B 103       7.934  28.228 -37.790  1.00 40.54           O  
ATOM   3247  CB  LEU B 103       9.940  26.546 -39.121  1.00 35.82           C  
ATOM   3248  CG  LEU B 103      11.334  26.273 -39.708  1.00 41.11           C  
ATOM   3249  CD1 LEU B 103      11.216  25.718 -41.117  1.00 41.74           C  
ATOM   3250  CD2 LEU B 103      12.171  27.534 -39.715  1.00 43.66           C  
ATOM   3251  N   HIS B 104       7.739  26.570 -36.289  1.00 32.74           N  
ATOM   3252  CA  HIS B 104       6.383  26.950 -35.876  1.00 30.79           C  
ATOM   3253  C   HIS B 104       6.363  28.195 -35.000  1.00 38.01           C  
ATOM   3254  O   HIS B 104       6.628  28.122 -33.789  1.00 45.55           O  
ATOM   3255  CB  HIS B 104       5.733  25.800 -35.117  1.00 28.18           C  
ATOM   3256  CG  HIS B 104       5.152  24.748 -35.996  1.00 25.84           C  
ATOM   3257  CD2 HIS B 104       5.009  24.688 -37.348  1.00 22.49           C  
ATOM   3258  ND1 HIS B 104       4.592  23.590 -35.501  1.00 26.49           N  
ATOM   3259  CE1 HIS B 104       4.130  22.863 -36.500  1.00 30.30           C  
ATOM   3260  NE2 HIS B 104       4.378  23.503 -37.634  1.00 25.34           N  
ATOM   3261  N   ASP B 105       6.030  29.335 -35.598  1.00 30.79           N  
ATOM   3262  CA  ASP B 105       5.979  30.586 -34.849  1.00 33.69           C  
ATOM   3263  C   ASP B 105       4.516  30.905 -34.549  1.00 31.07           C  
ATOM   3264  O   ASP B 105       3.786  31.368 -35.431  1.00 25.36           O  
ATOM   3265  CB  ASP B 105       6.626  31.703 -35.672  1.00 37.15           C  
ATOM   3266  CG  ASP B 105       6.832  32.994 -34.878  1.00 36.26           C  
ATOM   3267  OD1 ASP B 105       5.975  33.347 -34.045  1.00 35.67           O  
ATOM   3268  OD2 ASP B 105       7.850  33.673 -35.106  1.00 39.53           O1-
ATOM   3269  N   PHE B 106       4.058  30.637 -33.322  1.00 25.60           N  
ATOM   3270  CA  PHE B 106       2.638  30.831 -33.052  1.00 24.75           C  
ATOM   3271  C   PHE B 106       2.264  32.296 -33.022  1.00 27.29           C  
ATOM   3272  O   PHE B 106       1.150  32.671 -33.383  1.00 26.20           O  
ATOM   3273  CB  PHE B 106       2.262  30.184 -31.716  1.00 24.60           C  
ATOM   3274  CG  PHE B 106       2.218  28.695 -31.776  1.00 25.42           C  
ATOM   3275  CD1 PHE B 106       1.018  28.038 -31.960  1.00 24.82           C  
ATOM   3276  CD2 PHE B 106       3.387  27.946 -31.669  1.00 28.92           C  
ATOM   3277  CE1 PHE B 106       0.964  26.655 -32.012  1.00 25.56           C  
ATOM   3278  CE2 PHE B 106       3.338  26.550 -31.721  1.00 22.47           C  
ATOM   3279  CZ  PHE B 106       2.127  25.916 -31.897  1.00 26.66           C  
ATOM   3280  N   GLY B 107       3.194  33.121 -32.575  1.00 25.28           N  
ATOM   3281  CA  GLY B 107       2.985  34.554 -32.512  1.00 27.58           C  
ATOM   3282  C   GLY B 107       2.694  35.131 -33.892  1.00 28.44           C  
ATOM   3283  O   GLY B 107       1.988  36.132 -34.002  1.00 28.79           O  
ATOM   3284  N   LEU B 108       3.235  34.511 -34.939  1.00 30.32           N  
ATOM   3285  CA  LEU B 108       2.964  34.967 -36.313  1.00 29.03           C  
ATOM   3286  C   LEU B 108       1.725  34.324 -36.907  1.00 27.16           C  
ATOM   3287  O   LEU B 108       1.011  34.950 -37.691  1.00 33.11           O  
ATOM   3288  CB  LEU B 108       4.155  34.707 -37.248  1.00 25.18           C  
ATOM   3289  CG  LEU B 108       5.455  35.431 -36.901  1.00 30.75           C  
ATOM   3290  CD1 LEU B 108       6.531  35.023 -37.853  1.00 33.96           C  
ATOM   3291  CD2 LEU B 108       5.287  36.916 -36.936  1.00 32.25           C  
ATOM   3292  N   PHE B 109       1.443  33.091 -36.507  1.00 21.69           N  
ATOM   3293  CA  PHE B 109       0.442  32.296 -37.185  1.00 20.34           C  
ATOM   3294  C   PHE B 109      -0.955  32.500 -36.581  1.00 22.41           C  
ATOM   3295  O   PHE B 109      -1.942  32.640 -37.315  1.00 21.86           O  
ATOM   3296  CB  PHE B 109       0.865  30.816 -37.156  1.00 19.56           C  
ATOM   3297  CG  PHE B 109      -0.004  29.900 -37.984  1.00 23.06           C  
ATOM   3298  CD1 PHE B 109      -0.174  30.118 -39.360  1.00 24.47           C  
ATOM   3299  CD2 PHE B 109      -0.605  28.796 -37.415  1.00 25.90           C  
ATOM   3300  CE1 PHE B 109      -0.975  29.259 -40.110  1.00 23.18           C  
ATOM   3301  CE2 PHE B 109      -1.391  27.938 -38.166  1.00 26.30           C  
ATOM   3302  CZ  PHE B 109      -1.584  28.174 -39.497  1.00 23.97           C  
ATOM   3303  N   LEU B 110      -1.043  32.508 -35.249  1.00 22.81           N  
ATOM   3304  CA  LEU B 110      -2.351  32.655 -34.617  1.00 23.03           C  
ATOM   3305  C   LEU B 110      -3.091  33.939 -35.052  1.00 21.42           C  
ATOM   3306  O   LEU B 110      -4.285  33.877 -35.327  1.00 23.24           O  
ATOM   3307  CB  LEU B 110      -2.258  32.508 -33.071  1.00 20.39           C  
ATOM   3308  CG  LEU B 110      -1.948  31.095 -32.568  1.00 25.25           C  
ATOM   3309  CD1 LEU B 110      -1.864  31.094 -31.022  1.00 26.88           C  
ATOM   3310  CD2 LEU B 110      -2.964  30.071 -33.038  1.00 25.43           C  
ATOM   3311  N   PRO B 111      -2.386  35.079 -35.181  1.00 20.97           N  
ATOM   3312  CA  PRO B 111      -3.129  36.259 -35.613  1.00 25.50           C  
ATOM   3313  C   PRO B 111      -3.643  36.091 -37.039  1.00 23.84           C  
ATOM   3314  O   PRO B 111      -4.676  36.674 -37.382  1.00 22.24           O  
ATOM   3315  CB  PRO B 111      -2.081  37.368 -35.532  1.00 23.99           C  
ATOM   3316  CG  PRO B 111      -1.182  36.931 -34.413  1.00 25.35           C  
ATOM   3317  CD  PRO B 111      -1.058  35.448 -34.642  1.00 22.13           C  
ATOM   3318  N   GLN B 112      -2.946  35.298 -37.851  1.00 20.72           N  
ATOM   3319  CA  GLN B 112      -3.432  35.096 -39.228  1.00 20.31           C  
ATOM   3320  C   GLN B 112      -4.688  34.258 -39.222  1.00 18.99           C  
ATOM   3321  O   GLN B 112      -5.601  34.514 -40.004  1.00 19.49           O  
ATOM   3322  CB  GLN B 112      -2.348  34.464 -40.090  1.00 20.91           C  
ATOM   3323  CG  GLN B 112      -1.167  35.408 -40.298  1.00 24.17           C  
ATOM   3324  CD  GLN B 112      -1.561  36.738 -40.929  1.00 28.14           C  
ATOM   3325  NE2 GLN B 112      -0.975  37.832 -40.434  1.00 24.96           N  
ATOM   3326  OE1 GLN B 112      -2.389  36.782 -41.849  1.00 26.65           O  
ATOM   3327  N   LEU B 113      -4.759  33.264 -38.322  1.00 18.53           N  
ATOM   3328  CA  LEU B 113      -5.968  32.474 -38.208  1.00 18.99           C  
ATOM   3329  C   LEU B 113      -7.131  33.358 -37.755  1.00 18.59           C  
ATOM   3330  O   LEU B 113      -8.244  33.217 -38.262  1.00 20.79           O  
ATOM   3331  CB  LEU B 113      -5.795  31.289 -37.240  1.00 16.18           C  
ATOM   3332  CG  LEU B 113      -4.702  30.311 -37.646  1.00 18.31           C  
ATOM   3333  CD1 LEU B 113      -4.571  29.171 -36.598  1.00 22.55           C  
ATOM   3334  CD2 LEU B 113      -4.986  29.756 -39.049  1.00 22.08           C  
ATOM   3335  N   ARG B 114      -6.891  34.227 -36.776  1.00 21.26           N  
ATOM   3336  CA  ARG B 114      -7.933  35.126 -36.292  0.65 20.42           C  
ATOM   3338  C   ARG B 114      -8.452  36.045 -37.404  1.00 21.58           C  
ATOM   3339  O   ARG B 114      -9.670  36.254 -37.536  1.00 20.72           O  
ATOM   3340  CB  ARG B 114      -7.435  35.926 -35.087  0.65 25.23           C  
ATOM   3342  CG  ARG B 114      -8.402  36.995 -34.654  0.65 28.50           C  
ATOM   3344  CD  ARG B 114      -8.085  37.508 -33.258  0.65 34.36           C  
ATOM   3346  NE  ARG B 114      -8.600  36.612 -32.225  0.65 34.89           N  
ATOM   3348  CZ  ARG B 114      -9.894  36.491 -31.916  0.65 35.86           C  
ATOM   3350  NH1 ARG B 114     -10.814  37.201 -32.566  0.65 35.18           N1+
ATOM   3352  NH2 ARG B 114     -10.275  35.659 -30.955  0.65 35.57           N  
ATOM   3354  N   LYS B 115      -7.524  36.551 -38.213  1.00 19.93           N  
ATOM   3355  CA  LYS B 115      -7.828  37.403 -39.365  1.00 25.47           C  
ATOM   3356  C   LYS B 115      -8.782  36.708 -40.340  1.00 22.50           C  
ATOM   3357  O   LYS B 115      -9.779  37.304 -40.824  1.00 23.41           O  
ATOM   3358  CB  LYS B 115      -6.519  37.771 -40.056  1.00 25.50           C  
ATOM   3359  CG  LYS B 115      -6.650  38.679 -41.246  1.00 34.28           C  
ATOM   3360  CD  LYS B 115      -5.274  39.248 -41.620  1.00 40.69           C  
ATOM   3361  CE  LYS B 115      -5.368  40.682 -42.111  1.00 47.30           C  
ATOM   3362  NZ  LYS B 115      -5.521  40.744 -43.598  1.00 50.09           N1+
ATOM   3363  N   ILE B 116      -8.480  35.452 -40.623  1.00 18.74           N  
ATOM   3364  CA  ILE B 116      -9.312  34.656 -41.499  1.00 17.91           C  
ATOM   3365  C   ILE B 116     -10.703  34.485 -40.896  1.00 20.81           C  
ATOM   3366  O   ILE B 116     -11.713  34.639 -41.589  1.00 17.48           O  
ATOM   3367  CB  ILE B 116      -8.711  33.267 -41.703  1.00 16.93           C  
ATOM   3368  CG1 ILE B 116      -7.399  33.359 -42.488  1.00 20.20           C  
ATOM   3369  CG2 ILE B 116      -9.687  32.337 -42.454  1.00 20.54           C  
ATOM   3370  CD1 ILE B 116      -6.620  32.069 -42.350  1.00 19.48           C  
ATOM   3371  N   CYS B 117     -10.764  34.165 -39.611  1.00 17.41           N  
ATOM   3372  CA  CYS B 117     -12.071  33.892 -38.988  1.00 16.65           C  
ATOM   3373  C   CYS B 117     -12.903  35.175 -38.945  1.00 21.92           C  
ATOM   3374  O   CYS B 117     -14.118  35.183 -39.184  1.00 19.08           O  
ATOM   3375  CB  CYS B 117     -11.872  33.359 -37.557  1.00 16.24           C  
ATOM   3376  SG  CYS B 117     -11.240  31.690 -37.578  1.00 18.87           S  
ATOM   3377  N   GLU B 118     -12.248  36.266 -38.633  1.00 18.73           N  
ATOM   3378  CA  GLU B 118     -12.942  37.538 -38.560  1.00 21.78           C  
ATOM   3379  C   GLU B 118     -13.457  38.011 -39.919  1.00 22.05           C  
ATOM   3380  O   GLU B 118     -14.462  38.715 -39.991  1.00 23.48           O  
ATOM   3381  CB  GLU B 118     -12.049  38.584 -37.877  1.00 21.46           C  
ATOM   3382  CG  GLU B 118     -11.920  38.286 -36.343  1.00 31.50           C  
ATOM   3383  CD  GLU B 118     -11.058  39.303 -35.587  1.00 40.25           C  
ATOM   3384  OE1 GLU B 118     -10.370  40.119 -36.246  1.00 48.31           O  
ATOM   3385  OE2 GLU B 118     -11.066  39.281 -34.330  1.00 40.40           O1-
ATOM   3386  N   LYS B 119     -12.771  37.658 -41.003  1.00 22.24           N  
ATOM   3387  CA  LYS B 119     -13.233  38.087 -42.312  1.00 23.55           C  
ATOM   3388  C   LYS B 119     -14.504  37.343 -42.737  1.00 21.53           C  
ATOM   3389  O   LYS B 119     -15.414  37.947 -43.313  1.00 22.70           O  
ATOM   3390  CB  LYS B 119     -12.137  37.849 -43.351  1.00 23.51           C  
ATOM   3391  CG  LYS B 119     -12.637  37.903 -44.795  1.00 23.30           C  
ATOM   3392  CD  LYS B 119     -11.474  37.771 -45.772  1.00 23.90           C  
ATOM   3393  CE  LYS B 119     -12.000  37.827 -47.178  1.00 26.90           C  
ATOM   3394  NZ  LYS B 119     -10.943  37.594 -48.202  1.00 31.80           N1+
ATOM   3395  N   TYR B 120     -14.564  36.040 -42.463  1.00 19.01           N  
ATOM   3396  CA  TYR B 120     -15.594  35.202 -43.080  1.00 22.35           C  
ATOM   3397  C   TYR B 120     -16.794  34.836 -42.216  1.00 17.73           C  
ATOM   3398  O   TYR B 120     -17.844  34.465 -42.739  1.00 23.90           O  
ATOM   3399  CB  TYR B 120     -14.988  33.895 -43.551  1.00 17.06           C  
ATOM   3400  CG  TYR B 120     -14.086  34.019 -44.762  1.00 17.85           C  
ATOM   3401  CD1 TYR B 120     -14.608  34.313 -46.001  1.00 22.21           C  
ATOM   3402  CD2 TYR B 120     -12.715  33.840 -44.650  1.00 21.26           C  
ATOM   3403  CE1 TYR B 120     -13.783  34.415 -47.124  1.00 24.63           C  
ATOM   3404  CE2 TYR B 120     -11.876  33.938 -45.758  1.00 22.93           C  
ATOM   3405  CZ  TYR B 120     -12.416  34.220 -46.990  1.00 25.22           C  
ATOM   3406  OH  TYR B 120     -11.626  34.308 -48.128  1.00 24.76           O  
ATOM   3407  N   TYR B 121     -16.619  34.880 -40.898  1.00 19.14           N  
ATOM   3408  CA  TYR B 121     -17.696  34.548 -39.991  1.00 19.35           C  
ATOM   3409  C   TYR B 121     -18.222  35.792 -39.292  1.00 20.64           C  
ATOM   3410  O   TYR B 121     -17.512  36.788 -39.186  1.00 22.22           O  
ATOM   3411  CB  TYR B 121     -17.147  33.636 -38.905  1.00 18.29           C  
ATOM   3412  CG  TYR B 121     -16.642  32.296 -39.406  1.00 15.42           C  
ATOM   3413  CD1 TYR B 121     -17.518  31.313 -39.879  1.00 18.80           C  
ATOM   3414  CD2 TYR B 121     -15.294  31.995 -39.365  1.00 17.62           C  
ATOM   3415  CE1 TYR B 121     -17.037  30.066 -40.312  1.00 16.71           C  
ATOM   3416  CE2 TYR B 121     -14.809  30.755 -39.798  1.00 14.73           C  
ATOM   3417  CZ  TYR B 121     -15.692  29.790 -40.228  1.00 14.83           C  
ATOM   3418  OH  TYR B 121     -15.179  28.566 -40.600  1.00 15.50           O  
ATOM   3419  N   GLY B 122     -19.443  35.691 -38.761  1.00 19.34           N  
ATOM   3420  CA  GLY B 122     -19.976  36.678 -37.822  1.00 23.51           C  
ATOM   3421  C   GLY B 122     -19.215  36.640 -36.513  1.00 25.49           C  
ATOM   3422  O   GLY B 122     -18.417  35.729 -36.291  1.00 23.77           O  
ATOM   3423  N   PRO B 123     -19.463  37.621 -35.633  1.00 23.85           N  
ATOM   3424  CA  PRO B 123     -18.774  37.731 -34.344  1.00 29.23           C  
ATOM   3425  C   PRO B 123     -18.706  36.444 -33.560  1.00 27.31           C  
ATOM   3426  O   PRO B 123     -17.604  36.050 -33.158  1.00 25.57           O  
ATOM   3427  CB  PRO B 123     -19.639  38.740 -33.578  1.00 31.18           C  
ATOM   3428  CG  PRO B 123     -20.175  39.617 -34.660  1.00 33.98           C  
ATOM   3429  CD  PRO B 123     -20.418  38.728 -35.838  1.00 30.34           C  
ATOM   3430  N   GLU B 124     -19.840  35.788 -33.332  1.00 21.98           N  
ATOM   3431  CA  GLU B 124     -19.835  34.598 -32.458  1.00 21.93           C  
ATOM   3432  C   GLU B 124     -19.145  33.431 -33.145  1.00 20.35           C  
ATOM   3433  O   GLU B 124     -18.320  32.715 -32.557  1.00 16.93           O  
ATOM   3434  CB  GLU B 124     -21.265  34.198 -32.085  1.00 29.61           C  
ATOM   3435  CG  GLU B 124     -21.379  32.999 -31.131  1.00 41.99           C  
ATOM   3436  CD  GLU B 124     -22.825  32.727 -30.698  1.00 54.65           C  
ATOM   3437  OE1 GLU B 124     -23.746  33.435 -31.181  1.00 58.40           O  
ATOM   3438  OE2 GLU B 124     -23.034  31.810 -29.871  1.00 58.39           O1-
ATOM   3439  N   ASP B 125     -19.466  33.223 -34.414  1.00 18.68           N  
ATOM   3440  CA  ASP B 125     -18.912  32.069 -35.101  1.00 16.04           C  
ATOM   3441  C   ASP B 125     -17.404  32.226 -35.291  1.00 16.09           C  
ATOM   3442  O   ASP B 125     -16.693  31.234 -35.306  1.00 16.75           O  
ATOM   3443  CB  ASP B 125     -19.561  31.909 -36.479  1.00 15.77           C  
ATOM   3444  CG  ASP B 125     -21.041  31.523 -36.391  1.00 27.48           C  
ATOM   3445  OD1 ASP B 125     -21.497  31.081 -35.308  1.00 22.43           O  
ATOM   3446  OD2 ASP B 125     -21.739  31.658 -37.424  1.00 22.31           O1-
ATOM   3447  N   ALA B 126     -16.948  33.464 -35.459  1.00 16.59           N  
ATOM   3448  CA  ALA B 126     -15.526  33.743 -35.662  1.00 16.64           C  
ATOM   3449  C   ALA B 126     -14.768  33.274 -34.435  1.00 20.75           C  
ATOM   3450  O   ALA B 126     -13.721  32.638 -34.540  1.00 18.12           O  
ATOM   3451  CB  ALA B 126     -15.313  35.243 -35.891  1.00 17.90           C  
ATOM   3452  N   GLU B 127     -15.340  33.557 -33.269  1.00 18.41           N  
ATOM   3453  CA  GLU B 127     -14.722  33.131 -31.992  1.00 18.39           C  
ATOM   3454  C   GLU B 127     -14.728  31.632 -31.829  1.00 15.58           C  
ATOM   3455  O   GLU B 127     -13.726  31.054 -31.382  1.00 16.26           O  
ATOM   3456  CB  GLU B 127     -15.382  33.804 -30.801  1.00 20.35           C  
ATOM   3457  CG  GLU B 127     -15.214  35.306 -30.803  1.00 24.51           C  
ATOM   3458  CD  GLU B 127     -13.759  35.754 -30.687  1.00 36.69           C  
ATOM   3459  OE1 GLU B 127     -12.977  35.089 -29.981  1.00 39.32           O  
ATOM   3460  OE2 GLU B 127     -13.396  36.779 -31.311  1.00 44.37           O1-
ATOM   3461  N   VAL B 128     -15.836  30.975 -32.196  1.00 16.68           N  
ATOM   3462  CA  VAL B 128     -15.907  29.520 -32.100  1.00 14.09           C  
ATOM   3463  C   VAL B 128     -14.920  28.867 -33.038  1.00 17.66           C  
ATOM   3464  O   VAL B 128     -14.228  27.925 -32.649  1.00 16.61           O  
ATOM   3465  CB  VAL B 128     -17.326  28.979 -32.413  1.00 15.24           C  
ATOM   3466  CG1 VAL B 128     -17.327  27.439 -32.442  1.00 14.87           C  
ATOM   3467  CG2 VAL B 128     -18.315  29.514 -31.347  1.00 16.68           C  
ATOM   3468  N   ALA B 129     -14.865  29.351 -34.283  1.00 16.02           N  
ATOM   3469  CA  ALA B 129     -13.952  28.764 -35.245  1.00 16.56           C  
ATOM   3470  C   ALA B 129     -12.515  29.022 -34.844  1.00 13.23           C  
ATOM   3471  O   ALA B 129     -11.680  28.125 -34.877  1.00 14.46           O  
ATOM   3472  CB  ALA B 129     -14.205  29.334 -36.633  1.00 13.51           C  
ATOM   3473  N   TYR B 130     -12.237  30.240 -34.411  1.00 14.13           N  
ATOM   3474  CA  TYR B 130     -10.860  30.575 -34.002  1.00 14.58           C  
ATOM   3475  C   TYR B 130     -10.419  29.745 -32.765  1.00 17.33           C  
ATOM   3476  O   TYR B 130      -9.309  29.191 -32.726  1.00 15.39           O  
ATOM   3477  CB  TYR B 130     -10.719  32.053 -33.683  1.00 16.86           C  
ATOM   3478  CG  TYR B 130      -9.343  32.321 -33.144  1.00 17.03           C  
ATOM   3479  CD1 TYR B 130      -8.243  32.307 -33.995  1.00 19.25           C  
ATOM   3480  CD2 TYR B 130      -9.126  32.491 -31.784  1.00 19.03           C  
ATOM   3481  CE1 TYR B 130      -6.971  32.525 -33.511  1.00 18.65           C  
ATOM   3482  CE2 TYR B 130      -7.873  32.698 -31.284  1.00 24.00           C  
ATOM   3483  CZ  TYR B 130      -6.796  32.709 -32.151  1.00 21.35           C  
ATOM   3484  OH  TYR B 130      -5.553  32.915 -31.595  1.00 24.44           O  
ATOM   3485  N   GLU B 131     -11.266  29.664 -31.752  1.00 14.33           N  
ATOM   3486  CA  GLU B 131     -10.905  28.811 -30.616  1.00 14.11           C  
ATOM   3487  C   GLU B 131     -10.588  27.368 -31.012  1.00 13.17           C  
ATOM   3488  O   GLU B 131      -9.643  26.747 -30.474  1.00 14.33           O  
ATOM   3489  CB  GLU B 131     -12.020  28.842 -29.571  1.00 15.00           C  
ATOM   3490  CG  GLU B 131     -11.932  27.788 -28.452  1.00 15.82           C  
ATOM   3491  CD  GLU B 131     -10.611  27.827 -27.653  1.00 22.64           C  
ATOM   3492  OE1 GLU B 131      -9.944  28.895 -27.579  1.00 22.23           O  
ATOM   3493  OE2 GLU B 131     -10.291  26.753 -27.061  1.00 20.73           O1-
ATOM   3494  N   ALA B 132     -11.358  26.818 -31.940  1.00 14.22           N  
ATOM   3495  CA  ALA B 132     -11.153  25.421 -32.322  1.00 12.98           C  
ATOM   3496  C   ALA B 132      -9.829  25.289 -33.068  1.00 14.81           C  
ATOM   3497  O   ALA B 132      -9.075  24.322 -32.863  1.00 13.87           O  
ATOM   3498  CB  ALA B 132     -12.298  24.920 -33.195  1.00 14.41           C  
ATOM   3499  N   ALA B 133      -9.533  26.282 -33.902  1.00 12.56           N  
ATOM   3500  CA  ALA B 133      -8.263  26.272 -34.620  1.00 16.14           C  
ATOM   3501  C   ALA B 133      -7.119  26.378 -33.637  1.00 13.41           C  
ATOM   3502  O   ALA B 133      -6.128  25.625 -33.727  1.00 15.66           O  
ATOM   3503  CB  ALA B 133      -8.201  27.434 -35.610  1.00 14.60           C  
ATOM   3504  N   ARG B 134      -7.240  27.333 -32.717  1.00 13.58           N  
ATOM   3505  CA  ARG B 134      -6.222  27.578 -31.734  1.00 14.28           C  
ATOM   3506  C   ARG B 134      -6.008  26.319 -30.889  1.00 15.87           C  
ATOM   3507  O   ARG B 134      -4.861  25.954 -30.581  1.00 15.53           O  
ATOM   3508  CB  ARG B 134      -6.627  28.726 -30.778  1.00 15.06           C  
ATOM   3509  CG  ARG B 134      -5.616  28.985 -29.670  1.00 15.90           C  
ATOM   3510  CD  ARG B 134      -6.262  29.554 -28.389  1.00 16.44           C  
ATOM   3511  NE  ARG B 134      -7.114  28.531 -27.811  1.00 18.70           N  
ATOM   3512  CZ  ARG B 134      -6.658  27.516 -27.079  1.00 22.08           C  
ATOM   3513  NH1 ARG B 134      -5.358  27.414 -26.833  1.00 20.93           N1+
ATOM   3514  NH2 ARG B 134      -7.503  26.623 -26.575  1.00 22.40           N  
ATOM   3515  N   ALA B 135      -7.105  25.688 -30.456  1.00 14.67           N  
ATOM   3516  CA  ALA B 135      -6.975  24.496 -29.603  1.00 14.32           C  
ATOM   3517  C   ALA B 135      -6.317  23.365 -30.363  1.00 14.87           C  
ATOM   3518  O   ALA B 135      -5.487  22.620 -29.811  1.00 14.35           O  
ATOM   3519  CB  ALA B 135      -8.350  24.042 -29.046  1.00 14.04           C  
ATOM   3520  N   PHE B 136      -6.633  23.260 -31.645  1.00 13.46           N  
ATOM   3521  CA  PHE B 136      -6.087  22.187 -32.450  1.00 15.77           C  
ATOM   3522  C   PHE B 136      -4.563  22.330 -32.576  1.00 15.20           C  
ATOM   3523  O   PHE B 136      -3.825  21.353 -32.332  1.00 15.57           O  
ATOM   3524  CB  PHE B 136      -6.730  22.163 -33.851  1.00 12.81           C  
ATOM   3525  CG  PHE B 136      -6.084  21.162 -34.777  1.00 15.28           C  
ATOM   3526  CD1 PHE B 136      -6.274  19.810 -34.585  1.00 15.90           C  
ATOM   3527  CD2 PHE B 136      -5.248  21.582 -35.785  1.00 15.46           C  
ATOM   3528  CE1 PHE B 136      -5.674  18.878 -35.414  1.00 20.66           C  
ATOM   3529  CE2 PHE B 136      -4.614  20.653 -36.613  1.00 19.97           C  
ATOM   3530  CZ  PHE B 136      -4.828  19.308 -36.426  1.00 21.52           C  
ATOM   3531  N   VAL B 137      -4.081  23.518 -32.970  1.00 13.03           N  
ATOM   3532  CA  VAL B 137      -2.620  23.676 -33.178  1.00 15.37           C  
ATOM   3533  C   VAL B 137      -1.880  23.687 -31.854  1.00 18.04           C  
ATOM   3534  O   VAL B 137      -0.701  23.298 -31.767  1.00 16.96           O  
ATOM   3535  CB  VAL B 137      -2.199  24.914 -34.055  1.00 19.18           C  
ATOM   3536  CG1 VAL B 137      -2.834  24.788 -35.473  1.00 20.28           C  
ATOM   3537  CG2 VAL B 137      -2.540  26.224 -33.364  1.00 19.29           C  
ATOM   3538  N   THR B 138      -2.560  24.132 -30.787  1.00 18.40           N  
ATOM   3539  CA  THR B 138      -1.933  24.119 -29.483  1.00 17.96           C  
ATOM   3540  C   THR B 138      -1.750  22.674 -29.002  1.00 22.50           C  
ATOM   3541  O   THR B 138      -0.678  22.335 -28.487  1.00 22.22           O  
ATOM   3542  CB  THR B 138      -2.686  24.986 -28.491  1.00 16.89           C  
ATOM   3543  CG2 THR B 138      -1.988  25.003 -27.125  1.00 16.24           C  
ATOM   3544  OG1 THR B 138      -2.717  26.327 -29.017  1.00 18.65           O  
ATOM   3545  N   SER B 139      -2.770  21.837 -29.218  1.00 21.12           N  
ATOM   3546  CA  SER B 139      -2.714  20.400 -28.877  0.68 21.43           C  
ATOM   3548  C   SER B 139      -1.575  19.687 -29.586  1.00 18.79           C  
ATOM   3549  O   SER B 139      -0.799  18.958 -28.961  1.00 21.75           O  
ATOM   3550  CB  SER B 139      -4.053  19.696 -29.226  0.68 24.03           C  
ATOM   3552  OG  SER B 139      -3.955  18.264 -29.188  0.68 22.02           O  
ATOM   3554  N   ASP B 140      -1.466  19.905 -30.895  1.00 19.62           N  
ATOM   3555  CA  ASP B 140      -0.415  19.269 -31.677  1.00 22.36           C  
ATOM   3556  C   ASP B 140       0.951  19.589 -31.055  1.00 22.67           C  
ATOM   3557  O   ASP B 140       1.811  18.718 -30.905  1.00 23.56           O  
ATOM   3558  CB  ASP B 140      -0.483  19.767 -33.120  1.00 19.46           C  
ATOM   3559  CG  ASP B 140       0.645  19.229 -33.975  1.00 35.70           C  
ATOM   3560  OD1 ASP B 140       0.620  18.020 -34.299  1.00 41.14           O  
ATOM   3561  OD2 ASP B 140       1.556  20.018 -34.307  1.00 35.08           O1-
ATOM   3562  N   HIS B 141       1.138  20.841 -30.660  1.00 19.48           N  
ATOM   3563  CA  HIS B 141       2.399  21.274 -30.073  1.00 19.47           C  
ATOM   3564  C   HIS B 141       2.633  20.626 -28.707  1.00 22.69           C  
ATOM   3565  O   HIS B 141       3.708  20.104 -28.418  1.00 24.68           O  
ATOM   3566  CB  HIS B 141       2.383  22.789 -29.963  1.00 21.68           C  
ATOM   3567  CG  HIS B 141       3.659  23.365 -29.446  1.00 31.20           C  
ATOM   3568  CD2 HIS B 141       4.008  23.788 -28.206  1.00 34.52           C  
ATOM   3569  ND1 HIS B 141       4.773  23.542 -30.240  1.00 32.50           N  
ATOM   3570  CE1 HIS B 141       5.751  24.052 -29.509  1.00 38.04           C  
ATOM   3571  NE2 HIS B 141       5.311  24.213 -28.273  1.00 37.16           N  
ATOM   3572  N   MET B 142       1.531  20.462 -27.973  0.60 17.71           N  
ATOM   3574  CA  MET B 142       1.587  19.786 -26.661  0.60 22.49           C  
ATOM   3576  C   MET B 142       1.923  18.295 -26.697  0.60 20.30           C  
ATOM   3578  O   MET B 142       2.637  17.801 -25.813  0.60 18.87           O  
ATOM   3580  CB  MET B 142       0.253  19.941 -25.946  0.60 24.08           C  
ATOM   3582  CG  MET B 142       0.164  21.191 -25.132  0.60 26.76           C  
ATOM   3584  SD  MET B 142      -1.498  21.198 -24.441  0.60 24.04           S  
ATOM   3586  CE  MET B 142      -1.337  20.008 -23.125  0.60 18.80           C  
ATOM   3588  N   PHE B 143       1.422  17.578 -27.706  0.60 18.04           N  
ATOM   3590  CA  PHE B 143       1.509  16.115 -27.688  0.60 20.07           C  
ATOM   3592  C   PHE B 143       2.744  15.550 -28.398  0.60 31.17           C  
ATOM   3594  O   PHE B 143       3.005  14.346 -28.365  0.60 28.18           O  
ATOM   3596  CB  PHE B 143       0.205  15.478 -28.185  0.60 16.95           C  
ATOM   3598  CG  PHE B 143      -0.891  15.556 -27.178  0.60 15.63           C  
ATOM   3600  CD1 PHE B 143      -0.865  14.742 -26.068  0.60 17.11           C  
ATOM   3602  CD2 PHE B 143      -1.937  16.454 -27.334  0.60 16.78           C  
ATOM   3604  CE1 PHE B 143      -1.888  14.835 -25.107  0.60 16.72           C  
ATOM   3606  CE2 PHE B 143      -2.939  16.557 -26.388  0.60 16.00           C  
ATOM   3608  CZ  PHE B 143      -2.924  15.748 -25.291  0.60 13.72           C  
ATOM   3610  N   ARG B 144       3.535  16.428 -28.993  0.60 37.92           N  
ATOM   3612  CA  ARG B 144       4.813  15.982 -29.535  0.60 41.36           C  
ATOM   3614  C   ARG B 144       5.694  15.340 -28.471  0.60 41.41           C  
ATOM   3616  O   ARG B 144       6.062  15.975 -27.475  0.60 41.87           O  
ATOM   3618  CB  ARG B 144       5.544  17.132 -30.205  0.60 45.42           C  
ATOM   3620  CG  ARG B 144       4.902  17.505 -31.496  0.60 46.62           C  
ATOM   3622  CD  ARG B 144       5.911  17.531 -32.610  0.60 51.49           C  
ATOM   3624  NE  ARG B 144       5.244  17.726 -33.888  0.60 54.27           N  
ATOM   3626  CZ  ARG B 144       4.705  18.876 -34.279  0.60 55.25           C  
ATOM   3628  NH1 ARG B 144       4.751  19.944 -33.485  0.60 55.78           N1+
ATOM   3630  NH2 ARG B 144       4.116  18.958 -35.466  0.60 54.97           N  
ATOM   3632  N   ASP B 145       6.012  14.067 -28.690  0.60 41.93           N  
ATOM   3634  CA  ASP B 145       6.850  13.303 -27.777  0.60 45.40           C  
ATOM   3636  C   ASP B 145       6.307  13.312 -26.351  0.60 42.48           C  
ATOM   3638  O   ASP B 145       7.064  13.194 -25.393  0.60 42.63           O  
ATOM   3640  CB  ASP B 145       8.290  13.829 -27.805  0.60 51.05           C  
ATOM   3642  CG  ASP B 145       9.074  13.313 -28.992  0.60 54.16           C  
ATOM   3644  OD1 ASP B 145       9.911  12.405 -28.791  0.60 57.10           O  
ATOM   3646  OD2 ASP B 145       8.853  13.808 -30.120  0.60 54.29           O1-
ATOM   3648  N   SER B 146       4.994  13.463 -26.209  0.94 37.68           N  
ATOM   3649  CA  SER B 146       4.394  13.473 -24.881  1.00 35.35           C  
ATOM   3650  C   SER B 146       4.029  12.068 -24.439  1.00 28.52           C  
ATOM   3651  O   SER B 146       3.581  11.273 -25.249  1.00 29.28           O  
ATOM   3652  CB  SER B 146       3.135  14.320 -24.910  1.00 37.71           C  
ATOM   3653  OG  SER B 146       2.235  13.937 -23.890  1.00 38.70           O  
ATOM   3654  N   PRO B 147       4.221  11.760 -23.143  1.00 29.88           N  
ATOM   3655  CA  PRO B 147       3.850  10.454 -22.598  1.00 26.53           C  
ATOM   3656  C   PRO B 147       2.375  10.175 -22.743  1.00 22.80           C  
ATOM   3657  O   PRO B 147       1.971   9.008 -22.828  1.00 22.48           O  
ATOM   3658  CB  PRO B 147       4.173  10.608 -21.101  1.00 23.86           C  
ATOM   3659  CG  PRO B 147       5.225  11.657 -21.042  1.00 30.72           C  
ATOM   3660  CD  PRO B 147       4.886  12.610 -22.133  1.00 27.25           C  
ATOM   3661  N   ILE B 148       1.547  11.217 -22.773  1.00 20.59           N  
ATOM   3662  CA  ILE B 148       0.130  11.013 -22.891  1.00 21.57           C  
ATOM   3663  C   ILE B 148      -0.199  10.435 -24.265  1.00 17.70           C  
ATOM   3664  O   ILE B 148      -1.019   9.515 -24.393  1.00 20.09           O  
ATOM   3665  CB  ILE B 148      -0.601  12.335 -22.749  1.00 30.02           C  
ATOM   3666  CG1 ILE B 148      -0.202  12.994 -21.433  1.00 35.13           C  
ATOM   3667  CG2 ILE B 148      -2.099  12.122 -22.854  1.00 34.62           C  
ATOM   3668  CD1 ILE B 148      -0.593  14.458 -21.334  1.00 39.93           C  
ATOM   3669  N   LYS B 149       0.440  10.983 -25.301  1.00 19.89           N  
ATOM   3670  CA  LYS B 149       0.162  10.504 -26.648  1.00 23.83           C  
ATOM   3671  C   LYS B 149       0.553   9.038 -26.752  1.00 21.69           C  
ATOM   3672  O   LYS B 149      -0.238   8.233 -27.254  1.00 22.14           O  
ATOM   3673  CB  LYS B 149       0.843  11.376 -27.724  1.00 21.01           C  
ATOM   3674  CG  LYS B 149       0.628  10.861 -29.125  1.00 19.84           C  
ATOM   3675  CD  LYS B 149       1.633  11.512 -30.089  1.00 27.68           C  
ATOM   3676  CE  LYS B 149       1.009  12.529 -31.004  1.00 34.10           C  
ATOM   3677  NZ  LYS B 149       2.144  13.285 -31.634  1.00 36.15           N1+
ATOM   3678  N   ALA B 150       1.729   8.689 -26.237  1.00 19.60           N  
ATOM   3679  CA  ALA B 150       2.185   7.296 -26.212  1.00 22.39           C  
ATOM   3680  C   ALA B 150       1.165   6.398 -25.521  1.00 20.78           C  
ATOM   3681  O   ALA B 150       0.753   5.377 -26.056  1.00 22.72           O  
ATOM   3682  CB  ALA B 150       3.541   7.190 -25.567  1.00 29.68           C  
ATOM   3683  N   ALA B 151       0.733   6.778 -24.326  1.00 19.79           N  
ATOM   3684  CA  ALA B 151      -0.268   5.974 -23.630  1.00 20.99           C  
ATOM   3685  C   ALA B 151      -1.570   5.793 -24.424  1.00 19.92           C  
ATOM   3686  O   ALA B 151      -2.060   4.664 -24.601  1.00 20.93           O  
ATOM   3687  CB  ALA B 151      -0.554   6.567 -22.211  1.00 18.37           C  
ATOM   3688  N   LEU B 152      -2.146   6.891 -24.910  1.00 16.95           N  
ATOM   3689  CA  LEU B 152      -3.432   6.797 -25.538  1.00 16.51           C  
ATOM   3690  C   LEU B 152      -3.317   6.073 -26.853  1.00 19.67           C  
ATOM   3691  O   LEU B 152      -4.249   5.373 -27.264  1.00 21.62           O  
ATOM   3692  CB  LEU B 152      -4.053   8.174 -25.794  1.00 19.09           C  
ATOM   3693  CG  LEU B 152      -4.415   8.823 -24.453  1.00 23.55           C  
ATOM   3694  CD1 LEU B 152      -4.960  10.182 -24.732  1.00 23.46           C  
ATOM   3695  CD2 LEU B 152      -5.495   7.985 -23.846  1.00 27.82           C  
ATOM   3696  N   CYS B 153      -2.176   6.218 -27.510  1.00 17.89           N  
ATOM   3697  CA  CYS B 153      -2.112   5.649 -28.882  1.00 21.60           C  
ATOM   3698  C   CYS B 153      -1.748   4.177 -28.885  1.00 26.81           C  
ATOM   3699  O   CYS B 153      -1.963   3.487 -29.891  1.00 27.87           O  
ATOM   3700  CB  CYS B 153      -1.170   6.448 -29.806  1.00 16.98           C  
ATOM   3701  SG  CYS B 153      -1.824   8.039 -30.196  1.00 24.57           S  
ATOM   3702  N   THR B 154      -1.225   3.675 -27.775  1.00 19.57           N  
ATOM   3703  CA  THR B 154      -0.792   2.281 -27.745  1.00 24.09           C  
ATOM   3704  C   THR B 154      -1.666   1.402 -26.862  1.00 22.78           C  
ATOM   3705  O   THR B 154      -1.491   0.205 -26.811  1.00 25.74           O  
ATOM   3706  CB  THR B 154       0.676   2.145 -27.307  1.00 26.63           C  
ATOM   3707  CG2 THR B 154       1.584   2.976 -28.202  1.00 26.08           C  
ATOM   3708  OG1 THR B 154       0.817   2.592 -25.949  1.00 27.06           O  
ATOM   3709  N   THR B 155      -2.634   1.987 -26.176  1.00 22.55           N  
ATOM   3710  CA  THR B 155      -3.347   1.198 -25.170  1.00 28.21           C  
ATOM   3711  C   THR B 155      -4.438   0.288 -25.742  1.00 25.80           C  
ATOM   3712  O   THR B 155      -4.507  -0.893 -25.388  1.00 29.85           O  
ATOM   3713  CB  THR B 155      -3.851   2.092 -24.005  1.00 28.64           C  
ATOM   3714  CG2 THR B 155      -4.809   1.335 -23.099  1.00 34.34           C  
ATOM   3715  OG1 THR B 155      -2.714   2.530 -23.239  1.00 28.45           O  
ATOM   3716  N   SER B 156      -5.280   0.845 -26.602  1.00 21.00           N  
ATOM   3717  CA  SER B 156      -6.432   0.155 -27.163  1.00 23.58           C  
ATOM   3718  C   SER B 156      -7.010   1.055 -28.249  1.00 19.52           C  
ATOM   3719  O   SER B 156      -6.748   2.254 -28.252  1.00 21.53           O  
ATOM   3720  CB  SER B 156      -7.485  -0.075 -26.070  1.00 29.18           C  
ATOM   3721  OG  SER B 156      -8.060   1.158 -25.640  1.00 24.51           O  
ATOM   3722  N   PRO B 157      -7.776   0.484 -29.195  1.00 22.56           N  
ATOM   3723  CA  PRO B 157      -8.407   1.322 -30.219  1.00 23.48           C  
ATOM   3724  C   PRO B 157      -9.241   2.433 -29.568  1.00 20.22           C  
ATOM   3725  O   PRO B 157      -9.204   3.567 -30.046  1.00 20.54           O  
ATOM   3726  CB  PRO B 157      -9.313   0.339 -30.974  1.00 27.42           C  
ATOM   3727  CG  PRO B 157      -8.635  -0.994 -30.814  1.00 28.87           C  
ATOM   3728  CD  PRO B 157      -7.996  -0.956 -29.429  1.00 27.52           C  
ATOM   3729  N   GLU B 158      -9.928   2.111 -28.474  1.00 22.13           N  
ATOM   3730  CA  GLU B 158     -10.802   3.065 -27.790  0.54 25.69           C  
ATOM   3732  C   GLU B 158     -10.037   4.282 -27.278  1.00 18.35           C  
ATOM   3733  O   GLU B 158     -10.478   5.426 -27.470  1.00 21.81           O  
ATOM   3734  CB  GLU B 158     -11.560   2.389 -26.632  0.54 32.45           C  
ATOM   3736  CG  GLU B 158     -12.834   3.135 -26.208  0.54 35.15           C  
ATOM   3738  CD  GLU B 158     -12.594   4.194 -25.140  0.54 38.08           C  
ATOM   3740  OE1 GLU B 158     -11.535   4.145 -24.484  0.54 40.09           O  
ATOM   3742  OE2 GLU B 158     -13.474   5.064 -24.941  0.54 38.86           O1-
ATOM   3744  N   GLN B 159      -8.888   4.048 -26.644  1.00 15.20           N  
ATOM   3745  CA  GLN B 159      -8.047   5.152 -26.122  1.00 13.07           C  
ATOM   3746  C   GLN B 159      -7.484   5.931 -27.310  1.00 12.56           C  
ATOM   3747  O   GLN B 159      -7.356   7.154 -27.281  1.00 14.29           O  
ATOM   3748  CB  GLN B 159      -6.903   4.635 -25.249  1.00 19.90           C  
ATOM   3749  CG  GLN B 159      -7.404   3.897 -24.002  1.00 21.54           C  
ATOM   3750  CD  GLN B 159      -8.068   4.801 -23.001  1.00 25.47           C  
ATOM   3751  NE2 GLN B 159      -8.712   4.183 -22.014  1.00 20.85           N  
ATOM   3752  OE1 GLN B 159      -7.965   6.036 -23.061  1.00 27.92           O  
ATOM   3753  N   TYR B 160      -7.124   5.216 -28.371  1.00 13.59           N  
ATOM   3754  CA  TYR B 160      -6.541   5.883 -29.525  1.00 13.74           C  
ATOM   3755  C   TYR B 160      -7.552   6.811 -30.200  1.00 11.78           C  
ATOM   3756  O   TYR B 160      -7.250   7.974 -30.505  1.00 12.83           O  
ATOM   3757  CB  TYR B 160      -6.013   4.824 -30.508  1.00 14.04           C  
ATOM   3758  CG  TYR B 160      -5.642   5.422 -31.851  1.00 13.59           C  
ATOM   3759  CD1 TYR B 160      -4.443   6.108 -32.006  1.00 17.89           C  
ATOM   3760  CD2 TYR B 160      -6.497   5.311 -32.930  1.00 12.72           C  
ATOM   3761  CE1 TYR B 160      -4.091   6.691 -33.229  1.00 16.80           C  
ATOM   3762  CE2 TYR B 160      -6.129   5.858 -34.170  1.00 13.73           C  
ATOM   3763  CZ  TYR B 160      -4.941   6.557 -34.286  1.00 14.67           C  
ATOM   3764  OH  TYR B 160      -4.568   7.145 -35.480  1.00 15.58           O  
ATOM   3765  N   PHE B 161      -8.765   6.338 -30.425  1.00 11.98           N  
ATOM   3766  CA  PHE B 161      -9.731   7.180 -31.108  1.00 12.30           C  
ATOM   3767  C   PHE B 161     -10.160   8.309 -30.192  1.00 13.56           C  
ATOM   3768  O   PHE B 161     -10.480   9.398 -30.659  1.00 14.40           O  
ATOM   3769  CB  PHE B 161     -10.933   6.353 -31.567  1.00 15.70           C  
ATOM   3770  CG  PHE B 161     -10.614   5.439 -32.714  1.00 13.80           C  
ATOM   3771  CD1 PHE B 161     -10.011   5.949 -33.865  1.00 13.49           C  
ATOM   3772  CD2 PHE B 161     -10.842   4.079 -32.621  1.00 14.32           C  
ATOM   3773  CE1 PHE B 161      -9.667   5.102 -34.937  1.00 17.14           C  
ATOM   3774  CE2 PHE B 161     -10.519   3.211 -33.703  1.00 17.21           C  
ATOM   3775  CZ  PHE B 161      -9.921   3.735 -34.858  1.00 16.48           C  
ATOM   3776  N   ARG B 162     -10.091   8.080 -28.880  1.00 11.95           N  
ATOM   3777  CA  ARG B 162     -10.400   9.163 -27.931  1.00 16.21           C  
ATOM   3778  C   ARG B 162      -9.395  10.327 -28.113  1.00 14.90           C  
ATOM   3779  O   ARG B 162      -9.737  11.521 -28.133  1.00 15.43           O  
ATOM   3780  CB  ARG B 162     -10.310   8.604 -26.520  1.00 17.12           C  
ATOM   3781  CG  ARG B 162     -10.600   9.610 -25.429  1.00 20.22           C  
ATOM   3782  CD  ARG B 162     -10.485   8.941 -24.064  1.00 20.11           C  
ATOM   3783  NE  ARG B 162     -11.413   7.834 -23.889  1.00 21.74           N  
ATOM   3784  CZ  ARG B 162     -11.421   7.086 -22.789  1.00 22.95           C  
ATOM   3785  NH1 ARG B 162     -10.552   7.349 -21.825  1.00 20.67           N1+
ATOM   3786  NH2 ARG B 162     -12.292   6.095 -22.665  1.00 26.36           N  
ATOM   3787  N   PHE B 163      -8.141   9.981 -28.339  1.00 11.46           N  
ATOM   3788  CA  PHE B 163      -7.158  11.015 -28.599  1.00 12.83           C  
ATOM   3789  C   PHE B 163      -7.371  11.686 -29.965  1.00 14.13           C  
ATOM   3790  O   PHE B 163      -7.216  12.908 -30.076  1.00 13.41           O  
ATOM   3791  CB  PHE B 163      -5.739  10.411 -28.476  1.00 14.16           C  
ATOM   3792  CG  PHE B 163      -4.627  11.358 -28.839  1.00 17.31           C  
ATOM   3793  CD1 PHE B 163      -4.278  12.398 -27.988  1.00 22.43           C  
ATOM   3794  CD2 PHE B 163      -3.890  11.181 -30.022  1.00 15.46           C  
ATOM   3795  CE1 PHE B 163      -3.237  13.272 -28.314  1.00 19.48           C  
ATOM   3796  CE2 PHE B 163      -2.855  12.057 -30.356  1.00 15.62           C  
ATOM   3797  CZ  PHE B 163      -2.538  13.108 -29.510  1.00 20.96           C  
ATOM   3798  N   ARG B 164      -7.740  10.910 -30.978  1.00 11.60           N  
ATOM   3799  CA  ARG B 164      -7.863  11.455 -32.320  1.00 12.88           C  
ATOM   3800  C   ARG B 164      -9.063  12.351 -32.549  1.00 14.03           C  
ATOM   3801  O   ARG B 164      -9.077  13.093 -33.520  1.00 15.06           O  
ATOM   3802  CB  ARG B 164      -7.869  10.338 -33.362  1.00 13.54           C  
ATOM   3803  CG  ARG B 164      -6.547   9.632 -33.434  1.00 15.47           C  
ATOM   3804  CD  ARG B 164      -5.469  10.525 -34.045  1.00 17.33           C  
ATOM   3805  NE  ARG B 164      -5.059   9.946 -35.328  1.00 16.86           N  
ATOM   3806  CZ  ARG B 164      -4.423  10.629 -36.274  1.00 21.42           C  
ATOM   3807  NH1 ARG B 164      -4.103  11.898 -36.083  1.00 18.30           N1+
ATOM   3808  NH2 ARG B 164      -4.076  10.023 -37.405  1.00 20.85           N  
ATOM   3809  N   VAL B 165     -10.066  12.332 -31.669  1.00 11.68           N  
ATOM   3810  CA  VAL B 165     -11.216  13.230 -31.839  1.00 12.32           C  
ATOM   3811  C   VAL B 165     -10.694  14.640 -32.018  1.00 15.40           C  
ATOM   3812  O   VAL B 165     -11.200  15.412 -32.852  1.00 15.18           O  
ATOM   3813  CB  VAL B 165     -12.091  13.228 -30.554  1.00 13.92           C  
ATOM   3814  CG1 VAL B 165     -13.212  14.308 -30.686  1.00 21.72           C  
ATOM   3815  CG2 VAL B 165     -12.696  11.866 -30.327  1.00 17.92           C  
ATOM   3816  N   THR B 166      -9.663  14.978 -31.234  1.00 11.06           N  
ATOM   3817  CA  THR B 166      -8.998  16.267 -31.383  1.00 10.43           C  
ATOM   3818  C   THR B 166      -7.868  16.212 -32.382  1.00 15.85           C  
ATOM   3819  O   THR B 166      -7.789  17.058 -33.277  1.00 17.46           O  
ATOM   3820  CB  THR B 166      -8.421  16.759 -30.080  1.00 18.98           C  
ATOM   3821  CG2 THR B 166      -7.709  18.119 -30.284  1.00 17.13           C  
ATOM   3822  OG1 THR B 166      -9.502  16.915 -29.160  1.00 16.52           O  
ATOM   3823  N   ASP B 167      -7.022  15.196 -32.242  1.00 14.29           N  
ATOM   3824  CA  ASP B 167      -5.750  15.171 -32.953  1.00 12.87           C  
ATOM   3825  C   ASP B 167      -5.877  15.035 -34.448  1.00 14.31           C  
ATOM   3826  O   ASP B 167      -5.002  15.541 -35.181  1.00 20.72           O  
ATOM   3827  CB  ASP B 167      -4.845  14.078 -32.373  1.00 14.77           C  
ATOM   3828  CG  ASP B 167      -3.430  14.066 -33.007  1.00 21.20           C  
ATOM   3829  OD1 ASP B 167      -2.622  14.942 -32.643  1.00 22.26           O  
ATOM   3830  OD2 ASP B 167      -3.115  13.177 -33.843  1.00 20.70           O1-
ATOM   3831  N   ILE B 168      -6.941  14.396 -34.923  1.00 14.56           N  
ATOM   3832  CA  ILE B 168      -7.044  14.226 -36.396  1.00 15.86           C  
ATOM   3833  C   ILE B 168      -7.701  15.475 -36.964  1.00 19.54           C  
ATOM   3834  O   ILE B 168      -7.696  15.689 -38.180  1.00 19.32           O  
ATOM   3835  CB  ILE B 168      -7.757  12.946 -36.786  1.00 19.44           C  
ATOM   3836  CG1 ILE B 168      -7.528  12.640 -38.285  1.00 27.47           C  
ATOM   3837  CG2 ILE B 168      -9.225  13.071 -36.640  1.00 17.21           C  
ATOM   3838  CD1 ILE B 168      -6.802  11.396 -38.526  1.00 22.30           C  
ATOM   3839  N   GLY B 169      -8.219  16.331 -36.088  1.00 13.08           N  
ATOM   3840  CA  GLY B 169      -8.780  17.589 -36.556  1.00 12.51           C  
ATOM   3841  C   GLY B 169     -10.275  17.639 -36.766  1.00 13.12           C  
ATOM   3842  O   GLY B 169     -10.766  18.671 -37.221  1.00 11.05           O  
ATOM   3843  N   VAL B 170     -11.010  16.590 -36.373  1.00 12.58           N  
ATOM   3844  CA  VAL B 170     -12.430  16.586 -36.720  0.70 11.80           C  
ATOM   3846  C   VAL B 170     -13.213  17.527 -35.833  1.00  9.26           C  
ATOM   3847  O   VAL B 170     -14.134  18.133 -36.300  1.00 10.97           O  
ATOM   3848  CB  VAL B 170     -13.049  15.174 -36.794  0.70 17.63           C  
ATOM   3850  CG1 VAL B 170     -13.042  14.529 -35.442  0.70 19.49           C  
ATOM   3852  CG2 VAL B 170     -14.462  15.270 -37.335  0.70 19.67           C  
ATOM   3854  N   ASP B 171     -12.830  17.684 -34.571  1.00  9.73           N  
ATOM   3855  CA  ASP B 171     -13.557  18.655 -33.778  1.00 10.04           C  
ATOM   3856  C   ASP B 171     -13.392  20.072 -34.342  1.00 13.97           C  
ATOM   3857  O   ASP B 171     -14.350  20.821 -34.406  1.00 15.20           O  
ATOM   3858  CB  ASP B 171     -13.127  18.599 -32.303  1.00 12.28           C  
ATOM   3859  CG  ASP B 171     -14.063  19.369 -31.422  1.00 18.30           C  
ATOM   3860  OD1 ASP B 171     -15.309  19.251 -31.589  1.00 15.71           O  
ATOM   3861  OD2 ASP B 171     -13.548  20.106 -30.547  1.00 15.86           O1-
ATOM   3862  N   PHE B 172     -12.181  20.428 -34.749  1.00 11.47           N  
ATOM   3863  CA  PHE B 172     -11.906  21.700 -35.438  1.00 10.69           C  
ATOM   3864  C   PHE B 172     -12.766  21.792 -36.692  1.00 10.80           C  
ATOM   3865  O   PHE B 172     -13.456  22.800 -36.893  1.00 12.74           O  
ATOM   3866  CB  PHE B 172     -10.391  21.751 -35.742  1.00 13.53           C  
ATOM   3867  CG  PHE B 172      -9.916  22.931 -36.575  1.00 13.04           C  
ATOM   3868  CD1 PHE B 172     -10.625  24.126 -36.675  1.00 14.51           C  
ATOM   3869  CD2 PHE B 172      -8.693  22.826 -37.235  1.00 17.25           C  
ATOM   3870  CE1 PHE B 172     -10.143  25.181 -37.438  1.00 17.71           C  
ATOM   3871  CE2 PHE B 172      -8.214  23.879 -38.032  1.00 19.83           C  
ATOM   3872  CZ  PHE B 172      -8.932  25.047 -38.122  1.00 18.56           C  
ATOM   3873  N   TRP B 173     -12.747  20.752 -37.522  1.00 11.56           N  
ATOM   3874  CA  TRP B 173     -13.542  20.722 -38.737  1.00 11.99           C  
ATOM   3875  C   TRP B 173     -15.006  21.055 -38.458  1.00 11.47           C  
ATOM   3876  O   TRP B 173     -15.615  21.881 -39.129  1.00 12.55           O  
ATOM   3877  CB  TRP B 173     -13.509  19.312 -39.312  1.00 13.18           C  
ATOM   3878  CG  TRP B 173     -14.259  19.179 -40.609  1.00 12.83           C  
ATOM   3879  CD1 TRP B 173     -15.586  18.896 -40.781  1.00 14.15           C  
ATOM   3880  CD2 TRP B 173     -13.686  19.274 -41.913  1.00 15.25           C  
ATOM   3881  CE2 TRP B 173     -14.710  19.057 -42.840  1.00 11.84           C  
ATOM   3882  CE3 TRP B 173     -12.387  19.519 -42.381  1.00 15.03           C  
ATOM   3883  NE1 TRP B 173     -15.868  18.820 -42.146  1.00 13.24           N  
ATOM   3884  CZ2 TRP B 173     -14.478  19.058 -44.255  1.00 13.18           C  
ATOM   3885  CZ3 TRP B 173     -12.148  19.534 -43.781  1.00 20.33           C  
ATOM   3886  CH2 TRP B 173     -13.196  19.306 -44.690  1.00 19.20           C  
ATOM   3887  N   MET B 174     -15.578  20.426 -37.443  1.00  9.76           N  
ATOM   3888  CA  MET B 174     -17.001  20.615 -37.201  1.00  9.16           C  
ATOM   3889  C   MET B 174     -17.297  22.003 -36.709  1.00 10.83           C  
ATOM   3890  O   MET B 174     -18.316  22.599 -37.081  1.00 13.47           O  
ATOM   3891  CB  MET B 174     -17.504  19.603 -36.155  1.00 13.76           C  
ATOM   3892  CG  MET B 174     -17.393  18.164 -36.677  1.00 12.30           C  
ATOM   3893  SD  MET B 174     -18.555  17.900 -38.076  1.00 14.81           S  
ATOM   3894  CE  MET B 174     -18.437  16.110 -38.178  1.00 14.20           C  
ATOM   3895  N   LYS B 175     -16.418  22.509 -35.834  1.00 10.56           N  
ATOM   3896  CA  LYS B 175     -16.610  23.835 -35.266  1.00 11.92           C  
ATOM   3897  C   LYS B 175     -16.340  24.987 -36.271  1.00 14.73           C  
ATOM   3898  O   LYS B 175     -16.803  26.109 -36.072  1.00 14.44           O  
ATOM   3899  CB  LYS B 175     -15.793  23.960 -33.997  1.00 10.60           C  
ATOM   3900  CG  LYS B 175     -16.455  23.219 -32.831  1.00 13.86           C  
ATOM   3901  CD  LYS B 175     -15.493  23.142 -31.657  1.00 12.13           C  
ATOM   3902  CE  LYS B 175     -16.211  22.511 -30.427  1.00 10.81           C  
ATOM   3903  NZ  LYS B 175     -15.241  22.135 -29.347  1.00 15.83           N1+
ATOM   3904  N   MET B 176     -15.626  24.732 -37.364  1.00 13.26           N  
ATOM   3905  CA  MET B 176     -15.544  25.768 -38.365  1.00 11.11           C  
ATOM   3906  C   MET B 176     -16.543  25.524 -39.497  1.00 11.09           C  
ATOM   3907  O   MET B 176     -16.809  26.427 -40.286  1.00 12.52           O  
ATOM   3908  CB  MET B 176     -14.125  25.886 -38.954  1.00 14.91           C  
ATOM   3909  CG  MET B 176     -13.611  24.601 -39.584  1.00 11.29           C  
ATOM   3910  SD  MET B 176     -12.051  25.021 -40.461  1.00 14.68           S  
ATOM   3911  CE  MET B 176     -11.276  23.450 -40.602  1.00 10.37           C  
ATOM   3912  N   SER B 177     -17.111  24.331 -39.578  1.00 11.62           N  
ATOM   3913  CA  SER B 177     -18.044  24.030 -40.699  1.00 12.48           C  
ATOM   3914  C   SER B 177     -19.510  24.284 -40.387  1.00 16.64           C  
ATOM   3915  O   SER B 177     -20.306  24.457 -41.299  1.00 13.45           O  
ATOM   3916  CB  SER B 177     -17.935  22.559 -41.072  1.00 10.48           C  
ATOM   3917  OG  SER B 177     -16.634  22.281 -41.578  1.00 14.33           O  
ATOM   3918  N   TYR B 178     -19.922  24.296 -39.124  1.00 14.03           N  
ATOM   3919  CA  TYR B 178     -21.368  24.466 -38.906  1.00 13.03           C  
ATOM   3920  C   TYR B 178     -21.999  25.734 -39.554  1.00 15.86           C  
ATOM   3921  O   TYR B 178     -23.163  25.687 -39.967  1.00 15.19           O  
ATOM   3922  CB  TYR B 178     -21.808  24.225 -37.414  1.00 11.71           C  
ATOM   3923  CG  TYR B 178     -21.400  25.375 -36.537  1.00 14.99           C  
ATOM   3924  CD1 TYR B 178     -20.203  25.352 -35.840  1.00 15.48           C  
ATOM   3925  CD2 TYR B 178     -22.189  26.507 -36.449  1.00 15.47           C  
ATOM   3926  CE1 TYR B 178     -19.803  26.441 -35.087  1.00 14.71           C  
ATOM   3927  CE2 TYR B 178     -21.792  27.613 -35.708  1.00 15.18           C  
ATOM   3928  CZ  TYR B 178     -20.609  27.562 -35.023  1.00 15.58           C  
ATOM   3929  OH  TYR B 178     -20.258  28.658 -34.291  1.00 17.43           O  
ATOM   3930  N   PRO B 179     -21.264  26.861 -39.616  1.00 13.91           N  
ATOM   3931  CA  PRO B 179     -21.870  28.059 -40.202  1.00 13.77           C  
ATOM   3932  C   PRO B 179     -22.148  27.881 -41.672  1.00 13.87           C  
ATOM   3933  O   PRO B 179     -22.915  28.681 -42.240  1.00 16.36           O  
ATOM   3934  CB  PRO B 179     -20.772  29.113 -40.013  1.00 14.75           C  
ATOM   3935  CG  PRO B 179     -20.112  28.678 -38.713  1.00 15.82           C  
ATOM   3936  CD  PRO B 179     -19.992  27.199 -38.935  1.00 13.52           C  
ATOM   3937  N   ILE B 180     -21.492  26.902 -42.286  1.00 13.14           N  
ATOM   3938  CA  ILE B 180     -21.745  26.648 -43.720  1.00 14.18           C  
ATOM   3939  C   ILE B 180     -23.216  26.275 -43.866  1.00 13.91           C  
ATOM   3940  O   ILE B 180     -23.856  26.624 -44.863  1.00 15.53           O  
ATOM   3941  CB  ILE B 180     -20.880  25.470 -44.222  1.00 12.50           C  
ATOM   3942  CG1 ILE B 180     -19.414  25.886 -44.304  1.00 15.85           C  
ATOM   3943  CG2 ILE B 180     -21.349  24.954 -45.620  1.00 12.85           C  
ATOM   3944  CD1 ILE B 180     -18.498  24.709 -44.497  1.00 12.09           C  
ATOM   3945  N   TYR B 181     -23.764  25.550 -42.876  1.00 14.85           N  
ATOM   3946  CA  TYR B 181     -25.085  24.918 -43.047  1.00 13.73           C  
ATOM   3947  C   TYR B 181     -26.229  25.674 -42.385  1.00 14.63           C  
ATOM   3948  O   TYR B 181     -27.384  25.528 -42.772  1.00 16.97           O  
ATOM   3949  CB  TYR B 181     -25.009  23.456 -42.538  1.00 14.23           C  
ATOM   3950  CG  TYR B 181     -23.970  22.694 -43.334  1.00 13.90           C  
ATOM   3951  CD1 TYR B 181     -24.265  22.324 -44.639  1.00 15.12           C  
ATOM   3952  CD2 TYR B 181     -22.711  22.425 -42.840  1.00 16.40           C  
ATOM   3953  CE1 TYR B 181     -23.324  21.678 -45.440  1.00 16.73           C  
ATOM   3954  CE2 TYR B 181     -21.744  21.776 -43.640  1.00 15.95           C  
ATOM   3955  CZ  TYR B 181     -22.081  21.395 -44.920  1.00 16.36           C  
ATOM   3956  OH  TYR B 181     -21.123  20.759 -45.666  1.00 17.54           O  
ATOM   3957  N   ARG B 182     -25.877  26.478 -41.372  1.00 16.87           N  
ATOM   3958  CA  ARG B 182     -26.854  27.206 -40.540  1.00 16.46           C  
ATOM   3959  C   ARG B 182     -28.031  26.334 -40.175  1.00 18.67           C  
ATOM   3960  O   ARG B 182     -29.167  26.762 -40.334  1.00 19.66           O  
ATOM   3961  CB  ARG B 182     -27.378  28.467 -41.237  1.00 21.90           C  
ATOM   3962  CG  ARG B 182     -26.340  29.293 -41.934  1.00 27.64           C  
ATOM   3963  CD  ARG B 182     -26.963  30.473 -42.682  1.00 37.07           C  
ATOM   3964  NE  ARG B 182     -26.262  31.690 -42.303  1.00 49.98           N  
ATOM   3965  CZ  ARG B 182     -26.725  32.554 -41.408  1.00 56.90           C  
ATOM   3966  NH1 ARG B 182     -27.911  32.349 -40.854  1.00 58.67           N1+
ATOM   3967  NH2 ARG B 182     -26.021  33.636 -41.086  1.00 58.89           N  
ATOM   3968  N   HIS B 183     -27.749  25.127 -39.676  1.00 15.08           N  
ATOM   3969  CA  HIS B 183     -28.780  24.175 -39.338  1.00 15.45           C  
ATOM   3970  C   HIS B 183     -28.672  23.968 -37.855  1.00 16.41           C  
ATOM   3971  O   HIS B 183     -27.682  23.438 -37.404  1.00 15.00           O  
ATOM   3972  CB  HIS B 183     -28.511  22.845 -40.067  1.00 14.56           C  
ATOM   3973  CG  HIS B 183     -29.541  21.790 -39.786  1.00 18.00           C  
ATOM   3974  CD2 HIS B 183     -29.403  20.554 -39.245  1.00 19.01           C  
ATOM   3975  ND1 HIS B 183     -30.868  21.939 -40.110  1.00 21.90           N  
ATOM   3976  CE1 HIS B 183     -31.524  20.835 -39.757  1.00 24.17           C  
ATOM   3977  NE2 HIS B 183     -30.660  19.991 -39.237  1.00 20.30           N  
ATOM   3978  N   PRO B 184     -29.673  24.424 -37.116  1.00 17.08           N  
ATOM   3979  CA  PRO B 184     -29.570  24.465 -35.652  1.00 18.62           C  
ATOM   3980  C   PRO B 184     -29.144  23.147 -35.052  1.00 20.07           C  
ATOM   3981  O   PRO B 184     -28.306  23.188 -34.137  1.00 18.74           O  
ATOM   3982  CB  PRO B 184     -30.997  24.806 -35.218  1.00 22.67           C  
ATOM   3983  CG  PRO B 184     -31.531  25.659 -36.375  1.00 20.53           C  
ATOM   3984  CD  PRO B 184     -30.912  25.060 -37.618  1.00 21.59           C  
ATOM   3985  N   GLU B 185     -29.719  22.013 -35.474  1.00 19.88           N  
ATOM   3986  CA  GLU B 185     -29.311  20.747 -34.862  1.00 18.47           C  
ATOM   3987  C   GLU B 185     -27.848  20.448 -35.072  1.00 20.42           C  
ATOM   3988  O   GLU B 185     -27.131  20.000 -34.159  1.00 17.30           O  
ATOM   3989  CB  GLU B 185     -30.113  19.574 -35.391  1.00 21.37           C  
ATOM   3990  CG  GLU B 185     -31.516  19.533 -34.872  1.00 24.66           C  
ATOM   3991  CD  GLU B 185     -32.494  20.023 -35.922  1.00 38.89           C  
ATOM   3992  OE1 GLU B 185     -32.277  21.124 -36.515  1.00 34.99           O  
ATOM   3993  OE2 GLU B 185     -33.476  19.286 -36.170  1.00 52.67           O1-
ATOM   3994  N   PHE B 186     -27.394  20.660 -36.301  1.00 16.29           N  
ATOM   3995  CA  PHE B 186     -26.005  20.396 -36.617  1.00 13.14           C  
ATOM   3996  C   PHE B 186     -25.088  21.308 -35.825  1.00 17.29           C  
ATOM   3997  O   PHE B 186     -24.028  20.885 -35.332  1.00 14.65           O  
ATOM   3998  CB  PHE B 186     -25.772  20.619 -38.133  1.00 12.08           C  
ATOM   3999  CG  PHE B 186     -24.375  20.318 -38.568  1.00 18.19           C  
ATOM   4000  CD1 PHE B 186     -24.020  19.012 -38.909  1.00 26.58           C  
ATOM   4001  CD2 PHE B 186     -23.413  21.313 -38.661  1.00 22.83           C  
ATOM   4002  CE1 PHE B 186     -22.715  18.713 -39.298  1.00 29.45           C  
ATOM   4003  CE2 PHE B 186     -22.084  21.004 -39.045  1.00 22.71           C  
ATOM   4004  CZ  PHE B 186     -21.745  19.728 -39.359  1.00 22.92           C  
ATOM   4005  N   THR B 187     -25.480  22.573 -35.720  1.00 14.84           N  
ATOM   4006  CA  THR B 187     -24.713  23.579 -34.953  1.00 14.00           C  
ATOM   4007  C   THR B 187     -24.548  23.091 -33.531  1.00 15.93           C  
ATOM   4008  O   THR B 187     -23.454  23.130 -33.012  1.00 13.24           O  
ATOM   4009  CB  THR B 187     -25.410  24.941 -34.932  1.00 16.30           C  
ATOM   4010  CG2 THR B 187     -24.722  25.957 -34.012  1.00 15.68           C  
ATOM   4011  OG1 THR B 187     -25.419  25.455 -36.268  1.00 17.14           O  
ATOM   4012  N   GLU B 188     -25.612  22.646 -32.899  1.00 13.34           N  
ATOM   4013  CA  GLU B 188     -25.421  22.081 -31.538  1.00 13.34           C  
ATOM   4014  C   GLU B 188     -24.518  20.846 -31.463  1.00 13.41           C  
ATOM   4015  O   GLU B 188     -23.714  20.731 -30.520  1.00 13.10           O  
ATOM   4016  CB  GLU B 188     -26.767  21.782 -30.885  1.00 14.18           C  
ATOM   4017  CG  GLU B 188     -27.575  23.029 -30.707  1.00 17.53           C  
ATOM   4018  CD  GLU B 188     -26.820  24.181 -30.015  1.00 23.41           C  
ATOM   4019  OE1 GLU B 188     -26.073  23.919 -29.028  1.00 21.96           O  
ATOM   4020  OE2 GLU B 188     -27.004  25.355 -30.434  1.00 25.96           O1-
ATOM   4021  N   HIS B 189     -24.657  19.878 -32.382  1.00 13.66           N  
ATOM   4022  CA  HIS B 189     -23.801  18.693 -32.345  1.00 12.58           C  
ATOM   4023  C   HIS B 189     -22.361  19.073 -32.575  1.00 13.55           C  
ATOM   4024  O   HIS B 189     -21.460  18.428 -32.046  1.00 13.16           O  
ATOM   4025  CB  HIS B 189     -24.229  17.667 -33.403  1.00 11.02           C  
ATOM   4026  CG  HIS B 189     -25.588  17.151 -33.185  1.00 14.43           C  
ATOM   4027  CD2 HIS B 189     -26.659  17.017 -34.008  1.00 17.04           C  
ATOM   4028  ND1 HIS B 189     -26.024  16.660 -31.940  1.00 14.39           N  
ATOM   4029  CE1 HIS B 189     -27.257  16.267 -32.040  1.00 20.23           C  
ATOM   4030  NE2 HIS B 189     -27.682  16.461 -33.295  1.00 18.65           N  
ATOM   4031  N   ALA B 190     -22.126  20.108 -33.378  1.00 11.50           N  
ATOM   4032  CA  ALA B 190     -20.751  20.557 -33.601  1.00 12.29           C  
ATOM   4033  C   ALA B 190     -20.228  21.174 -32.319  1.00 13.30           C  
ATOM   4034  O   ALA B 190     -19.094  20.902 -31.872  1.00 12.85           O  
ATOM   4035  CB  ALA B 190     -20.697  21.599 -34.759  1.00 12.81           C  
ATOM   4036  N   LYS B 191     -21.068  21.979 -31.677  1.00 11.35           N  
ATOM   4037  CA  LYS B 191     -20.641  22.671 -30.444  1.00 11.81           C  
ATOM   4038  C   LYS B 191     -20.462  21.767 -29.237  1.00 12.65           C  
ATOM   4039  O   LYS B 191     -19.657  22.093 -28.353  1.00 14.55           O  
ATOM   4040  CB  LYS B 191     -21.584  23.847 -30.116  1.00 12.74           C  
ATOM   4041  CG  LYS B 191     -21.421  25.016 -31.129  1.00 12.94           C  
ATOM   4042  CD  LYS B 191     -22.250  26.241 -30.764  1.00 15.71           C  
ATOM   4043  CE  LYS B 191     -22.180  27.290 -31.893  1.00 16.57           C  
ATOM   4044  NZ  LYS B 191     -23.093  28.429 -31.500  1.00 20.92           N1+
ATOM   4045  N   THR B 192     -21.182  20.648 -29.161  1.00 11.65           N  
ATOM   4046  CA  THR B 192     -20.989  19.739 -28.031  1.00 12.02           C  
ATOM   4047  C   THR B 192     -19.896  18.722 -28.360  1.00 10.98           C  
ATOM   4048  O   THR B 192     -19.501  17.949 -27.456  1.00 13.45           O  
ATOM   4049  CB  THR B 192     -22.255  18.892 -27.713  1.00 12.67           C  
ATOM   4050  CG2 THR B 192     -23.440  19.765 -27.360  1.00 13.69           C  
ATOM   4051  OG1 THR B 192     -22.542  18.145 -28.908  1.00 13.34           O  
ATOM   4052  N   SER B 193     -19.398  18.747 -29.603  1.00 10.43           N  
ATOM   4053  CA  SER B 193     -18.478  17.762 -30.165  1.00 10.51           C  
ATOM   4054  C   SER B 193     -19.058  16.389 -30.363  1.00 11.04           C  
ATOM   4055  O   SER B 193     -18.313  15.504 -30.726  1.00 12.44           O  
ATOM   4056  CB  SER B 193     -17.163  17.640 -29.348  1.00 14.02           C  
ATOM   4057  OG  SER B 193     -16.508  18.900 -29.314  1.00 14.36           O  
ATOM   4058  N   LEU B 194     -20.366  16.200 -30.173  1.00 11.90           N  
ATOM   4059  CA  LEU B 194     -20.945  14.891 -30.506  1.00  9.97           C  
ATOM   4060  C   LEU B 194     -20.724  14.632 -32.000  1.00  9.51           C  
ATOM   4061  O   LEU B 194     -20.454  13.498 -32.421  1.00 12.30           O  
ATOM   4062  CB  LEU B 194     -22.445  14.834 -30.150  1.00 12.19           C  
ATOM   4063  CG  LEU B 194     -23.133  13.509 -30.490  1.00 11.45           C  
ATOM   4064  CD1 LEU B 194     -22.381  12.343 -29.770  1.00 12.94           C  
ATOM   4065  CD2 LEU B 194     -24.639  13.554 -30.117  1.00 11.52           C  
ATOM   4066  N   ALA B 195     -20.761  15.700 -32.798  1.00  9.74           N  
ATOM   4067  CA  ALA B 195     -20.507  15.570 -34.230  1.00 10.09           C  
ATOM   4068  C   ALA B 195     -19.129  14.967 -34.483  1.00 12.40           C  
ATOM   4069  O   ALA B 195     -18.984  14.003 -35.221  1.00 12.88           O  
ATOM   4070  CB  ALA B 195     -20.619  16.938 -34.945  1.00 11.07           C  
ATOM   4071  N   ALA B 196     -18.113  15.502 -33.817  1.00 10.33           N  
ATOM   4072  CA  ALA B 196     -16.790  14.966 -33.957  1.00 12.14           C  
ATOM   4073  C   ALA B 196     -16.705  13.547 -33.423  1.00 11.21           C  
ATOM   4074  O   ALA B 196     -16.035  12.717 -34.043  1.00 12.20           O  
ATOM   4075  CB  ALA B 196     -15.785  15.852 -33.229  1.00 12.60           C  
ATOM   4076  N   ARG B 197     -17.318  13.266 -32.270  1.00 11.16           N  
ATOM   4077  CA  ARG B 197     -17.182  11.933 -31.702  1.00 12.03           C  
ATOM   4078  C   ARG B 197     -17.799  10.873 -32.650  1.00 11.88           C  
ATOM   4079  O   ARG B 197     -17.318   9.754 -32.704  1.00 15.19           O  
ATOM   4080  CB  ARG B 197     -17.773  11.900 -30.302  1.00 11.01           C  
ATOM   4081  CG  ARG B 197     -16.936  12.692 -29.335  1.00 11.33           C  
ATOM   4082  CD  ARG B 197     -17.390  12.479 -27.882  1.00 12.58           C  
ATOM   4083  NE  ARG B 197     -18.779  12.821 -27.557  1.00 13.22           N  
ATOM   4084  CZ  ARG B 197     -19.219  14.053 -27.302  1.00 13.05           C  
ATOM   4085  NH1 ARG B 197     -18.389  15.083 -27.354  1.00 12.00           N1+
ATOM   4086  NH2 ARG B 197     -20.496  14.259 -26.963  1.00 15.83           N  
ATOM   4087  N   MET B 198     -18.853  11.235 -33.365  1.00 12.20           N  
ATOM   4088  CA  MET B 198     -19.536  10.288 -34.260  1.00  9.31           C  
ATOM   4089  C   MET B 198     -18.747   9.977 -35.518  1.00 10.08           C  
ATOM   4090  O   MET B 198     -18.908   8.881 -36.090  1.00 14.89           O  
ATOM   4091  CB  MET B 198     -20.912  10.813 -34.662  1.00 14.62           C  
ATOM   4092  CG  MET B 198     -21.929  10.924 -33.501  1.00 15.04           C  
ATOM   4093  SD  MET B 198     -22.262   9.377 -32.692  1.00 17.79           S  
ATOM   4094  CE  MET B 198     -22.905   8.373 -34.053  1.00 17.25           C  
ATOM   4095  N   THR B 199     -17.914  10.898 -35.972  1.00 10.85           N  
ATOM   4096  CA  THR B 199     -17.283  10.752 -37.288  1.00 10.98           C  
ATOM   4097  C   THR B 199     -15.780  10.434 -37.149  1.00 11.58           C  
ATOM   4098  O   THR B 199     -15.110  10.147 -38.147  1.00 12.30           O  
ATOM   4099  CB  THR B 199     -17.475  12.078 -38.129  1.00 12.66           C  
ATOM   4100  CG2 THR B 199     -18.977  12.241 -38.506  1.00 13.69           C  
ATOM   4101  OG1 THR B 199     -17.026  13.207 -37.327  1.00 11.91           O  
ATOM   4102  N   THR B 200     -15.256  10.484 -35.907  1.00 10.70           N  
ATOM   4103  CA  THR B 200     -13.825  10.302 -35.710  1.00 11.40           C  
ATOM   4104  C   THR B 200     -13.347   8.954 -36.269  1.00 11.44           C  
ATOM   4105  O   THR B 200     -12.351   8.918 -36.982  1.00 11.24           O  
ATOM   4106  CB  THR B 200     -13.448  10.420 -34.227  1.00 12.12           C  
ATOM   4107  CG2 THR B 200     -12.009   9.953 -34.002  1.00 13.63           C  
ATOM   4108  OG1 THR B 200     -13.495  11.806 -33.889  1.00 14.22           O  
ATOM   4109  N   ARG B 201     -14.071   7.860 -36.014  1.00 11.52           N  
ATOM   4110  CA  ARG B 201     -13.519   6.555 -36.422  1.00 12.93           C  
ATOM   4111  C   ARG B 201     -13.506   6.390 -37.932  1.00 12.83           C  
ATOM   4112  O   ARG B 201     -12.541   5.883 -38.492  1.00 16.54           O  
ATOM   4113  CB  ARG B 201     -14.213   5.381 -35.732  1.00 13.87           C  
ATOM   4114  CG  ARG B 201     -14.033   5.388 -34.213  1.00 15.91           C  
ATOM   4115  CD  ARG B 201     -14.400   4.035 -33.599  1.00 16.90           C  
ATOM   4116  NE  ARG B 201     -15.843   3.749 -33.697  1.00 14.10           N  
ATOM   4117  CZ  ARG B 201     -16.453   2.795 -32.991  1.00 17.51           C  
ATOM   4118  NH1 ARG B 201     -15.766   2.048 -32.152  1.00 19.76           N1+
ATOM   4119  NH2 ARG B 201     -17.748   2.559 -33.175  1.00 19.15           N  
ATOM   4120  N   GLY B 202     -14.556   6.848 -38.588  1.00 12.12           N  
ATOM   4121  CA  GLY B 202     -14.609   6.668 -40.033  1.00 11.66           C  
ATOM   4122  C   GLY B 202     -13.570   7.494 -40.750  1.00 12.64           C  
ATOM   4123  O   GLY B 202     -13.010   7.045 -41.757  1.00 15.53           O  
ATOM   4124  N   LEU B 203     -13.304   8.698 -40.253  1.00 12.33           N  
ATOM   4125  CA  LEU B 203     -12.260   9.532 -40.824  1.00 11.34           C  
ATOM   4126  C   LEU B 203     -10.888   8.982 -40.482  1.00 11.24           C  
ATOM   4127  O   LEU B 203      -9.995   8.890 -41.343  1.00 12.13           O  
ATOM   4128  CB  LEU B 203     -12.379  10.970 -40.284  1.00 11.75           C  
ATOM   4129  CG  LEU B 203     -13.614  11.688 -40.773  1.00 12.96           C  
ATOM   4130  CD1 LEU B 203     -13.782  12.972 -39.962  1.00 14.60           C  
ATOM   4131  CD2 LEU B 203     -13.482  11.992 -42.279  1.00 12.28           C  
ATOM   4132  N   THR B 204     -10.707   8.573 -39.234  1.00 10.39           N  
ATOM   4133  CA  THR B 204      -9.372   8.191 -38.793  1.00  9.57           C  
ATOM   4134  C   THR B 204      -8.917   6.849 -39.366  1.00  9.83           C  
ATOM   4135  O   THR B 204      -7.749   6.677 -39.700  1.00 13.77           O  
ATOM   4136  CB  THR B 204      -9.309   8.112 -37.257  1.00 11.93           C  
ATOM   4137  CG2 THR B 204      -7.916   7.855 -36.793  1.00 13.72           C  
ATOM   4138  OG1 THR B 204      -9.680   9.380 -36.716  1.00 15.11           O  
ATOM   4139  N   ILE B 205      -9.826   5.878 -39.420  1.00 10.98           N  
ATOM   4140  CA  ILE B 205      -9.447   4.568 -39.923  1.00 10.64           C  
ATOM   4141  C   ILE B 205      -8.985   4.689 -41.402  1.00 13.08           C  
ATOM   4142  O   ILE B 205      -7.970   4.115 -41.810  1.00 13.14           O  
ATOM   4143  CB  ILE B 205     -10.617   3.573 -39.758  1.00 13.16           C  
ATOM   4144  CG1 ILE B 205     -10.810   3.267 -38.256  1.00 13.48           C  
ATOM   4145  CG2 ILE B 205     -10.348   2.287 -40.561  1.00 14.63           C  
ATOM   4146  CD1 ILE B 205     -12.180   2.700 -37.886  1.00 14.44           C  
ATOM   4147  N   VAL B 206      -9.733   5.460 -42.191  1.00 12.54           N  
ATOM   4148  CA  VAL B 206      -9.393   5.670 -43.596  1.00 10.90           C  
ATOM   4149  C   VAL B 206      -8.076   6.424 -43.682  1.00 11.35           C  
ATOM   4150  O   VAL B 206      -7.146   5.992 -44.383  1.00 12.76           O  
ATOM   4151  CB  VAL B 206     -10.525   6.408 -44.340  1.00 10.31           C  
ATOM   4152  CG1 VAL B 206     -10.048   6.968 -45.718  1.00 14.66           C  
ATOM   4153  CG2 VAL B 206     -11.720   5.475 -44.570  1.00 13.59           C  
ATOM   4154  N   ASN B 207      -7.939   7.534 -42.948  1.00 11.51           N  
ATOM   4155  CA  ASN B 207      -6.683   8.278 -43.071  1.00 10.60           C  
ATOM   4156  C   ASN B 207      -5.498   7.447 -42.651  1.00 13.07           C  
ATOM   4157  O   ASN B 207      -4.441   7.500 -43.247  1.00 14.78           O  
ATOM   4158  CB  ASN B 207      -6.719   9.581 -42.236  1.00 14.64           C  
ATOM   4159  CG  ASN B 207      -7.605  10.641 -42.874  1.00 25.52           C  
ATOM   4160  ND2 ASN B 207      -7.764  11.781 -42.195  1.00 27.16           N  
ATOM   4161  OD1 ASN B 207      -8.152  10.428 -43.960  1.00 27.36           O  
ATOM   4162  N   ASP B 208      -5.674   6.693 -41.583  1.00 10.99           N  
ATOM   4163  CA  ASP B 208      -4.600   5.905 -41.042  1.00 11.64           C  
ATOM   4164  C   ASP B 208      -4.221   4.793 -41.982  1.00 12.49           C  
ATOM   4165  O   ASP B 208      -3.036   4.499 -42.144  1.00 13.92           O  
ATOM   4166  CB  ASP B 208      -4.991   5.263 -39.713  1.00 11.49           C  
ATOM   4167  CG  ASP B 208      -4.956   6.239 -38.544  1.00 16.38           C  
ATOM   4168  OD1 ASP B 208      -4.605   7.434 -38.701  1.00 15.52           O  
ATOM   4169  OD2 ASP B 208      -5.329   5.774 -37.455  1.00 14.38           O1-
ATOM   4170  N   PHE B 209      -5.204   4.181 -42.636  1.00 14.45           N  
ATOM   4171  CA  PHE B 209      -4.803   3.136 -43.564  1.00 13.93           C  
ATOM   4172  C   PHE B 209      -3.903   3.656 -44.700  1.00 13.57           C  
ATOM   4173  O   PHE B 209      -2.851   3.089 -45.012  1.00 14.62           O  
ATOM   4174  CB  PHE B 209      -6.018   2.371 -44.092  1.00 13.42           C  
ATOM   4175  CG  PHE B 209      -5.626   1.286 -45.033  1.00 14.45           C  
ATOM   4176  CD1 PHE B 209      -5.075   0.106 -44.545  1.00 15.02           C  
ATOM   4177  CD2 PHE B 209      -5.703   1.475 -46.418  1.00 14.39           C  
ATOM   4178  CE1 PHE B 209      -4.679  -0.890 -45.389  1.00 16.55           C  
ATOM   4179  CE2 PHE B 209      -5.264   0.468 -47.288  1.00 16.57           C  
ATOM   4180  CZ  PHE B 209      -4.752  -0.718 -46.777  1.00 21.50           C  
ATOM   4181  N   TYR B 210      -4.298   4.784 -45.276  1.00 13.10           N  
ATOM   4182  CA  TYR B 210      -3.602   5.307 -46.445  1.00 15.26           C  
ATOM   4183  C   TYR B 210      -2.334   6.100 -46.122  1.00 18.68           C  
ATOM   4184  O   TYR B 210      -1.561   6.399 -47.013  1.00 20.18           O  
ATOM   4185  CB  TYR B 210      -4.571   6.113 -47.316  1.00 17.02           C  
ATOM   4186  CG  TYR B 210      -5.583   5.203 -47.941  1.00 13.24           C  
ATOM   4187  CD1 TYR B 210      -5.227   4.372 -49.006  1.00 17.98           C  
ATOM   4188  CD2 TYR B 210      -6.878   5.141 -47.455  1.00 12.52           C  
ATOM   4189  CE1 TYR B 210      -6.147   3.531 -49.564  1.00 16.30           C  
ATOM   4190  CE2 TYR B 210      -7.809   4.265 -47.981  1.00 16.89           C  
ATOM   4191  CZ  TYR B 210      -7.432   3.461 -49.047  1.00 16.26           C  
ATOM   4192  OH  TYR B 210      -8.353   2.609 -49.613  1.00 15.93           O  
ATOM   4193  N   SER B 211      -2.134   6.428 -44.844  1.00 16.54           N  
ATOM   4194  CA  SER B 211      -0.929   7.133 -44.411  0.77 18.53           C  
ATOM   4196  C   SER B 211       0.030   6.215 -43.687  1.00 18.88           C  
ATOM   4197  O   SER B 211       1.116   6.626 -43.343  1.00 18.05           O  
ATOM   4198  CB  SER B 211      -1.255   8.293 -43.459  0.77 14.27           C  
ATOM   4200  OG  SER B 211      -1.871   7.860 -42.256  0.77 16.66           O  
ATOM   4202  N   TYR B 212      -0.375   4.972 -43.446  1.00 17.97           N  
ATOM   4203  CA  TYR B 212       0.456   4.082 -42.630  1.00 15.67           C  
ATOM   4204  C   TYR B 212       1.909   3.966 -43.084  1.00 17.64           C  
ATOM   4205  O   TYR B 212       2.853   4.180 -42.310  1.00 20.76           O  
ATOM   4206  CB  TYR B 212      -0.184   2.671 -42.549  1.00 15.78           C  
ATOM   4207  CG  TYR B 212       0.609   1.697 -41.687  1.00 19.07           C  
ATOM   4208  CD1 TYR B 212       1.621   0.931 -42.217  1.00 20.18           C  
ATOM   4209  CD2 TYR B 212       0.329   1.562 -40.320  1.00 21.39           C  
ATOM   4210  CE1 TYR B 212       2.368   0.045 -41.418  1.00 22.50           C  
ATOM   4211  CE2 TYR B 212       1.041   0.693 -39.534  1.00 22.89           C  
ATOM   4212  CZ  TYR B 212       2.060  -0.067 -40.085  1.00 22.87           C  
ATOM   4213  OH  TYR B 212       2.768  -0.941 -39.306  1.00 22.80           O  
ATOM   4214  N   ASP B 213       2.124   3.544 -44.325  1.00 20.89           N  
ATOM   4215  CA  ASP B 213       3.484   3.407 -44.798  1.00 23.29           C  
ATOM   4216  C   ASP B 213       4.351   4.638 -44.560  1.00 25.29           C  
ATOM   4217  O   ASP B 213       5.479   4.515 -44.063  1.00 28.32           O  
ATOM   4218  CB  ASP B 213       3.501   3.024 -46.283  1.00 25.41           C  
ATOM   4219  CG  ASP B 213       3.085   1.587 -46.503  1.00 31.50           C  
ATOM   4220  OD1 ASP B 213       2.397   1.029 -45.616  1.00 30.07           O  
ATOM   4221  OD2 ASP B 213       3.444   1.004 -47.550  1.00 33.89           O1-
ATOM   4222  N   ARG B 214       3.841   5.813 -44.922  1.00 23.91           N  
ATOM   4223  CA  ARG B 214       4.579   7.067 -44.686  1.00 28.10           C  
ATOM   4224  C   ARG B 214       4.787   7.354 -43.184  1.00 29.58           C  
ATOM   4225  O   ARG B 214       5.888   7.705 -42.747  1.00 31.37           O  
ATOM   4226  CB  ARG B 214       3.875   8.258 -45.365  1.00 31.45           C  
ATOM   4227  CG  ARG B 214       4.305   9.609 -44.808  1.00 38.55           C  
ATOM   4228  CD  ARG B 214       3.794  10.762 -45.644  1.00 46.98           C  
ATOM   4229  NE  ARG B 214       2.383  10.594 -45.960  1.00 54.47           N  
ATOM   4230  CZ  ARG B 214       1.381  10.948 -45.156  1.00 55.84           C  
ATOM   4231  NH1 ARG B 214       1.635  11.500 -43.977  1.00 55.84           N1+
ATOM   4232  NH2 ARG B 214       0.123  10.742 -45.533  1.00 56.91           N  
ATOM   4233  N   GLU B 215       3.744   7.197 -42.390  1.00 26.98           N  
ATOM   4234  CA  GLU B 215       3.866   7.483 -40.954  1.00 28.64           C  
ATOM   4235  C   GLU B 215       4.820   6.567 -40.185  1.00 31.65           C  
ATOM   4236  O   GLU B 215       5.650   7.057 -39.399  1.00 32.44           O  
ATOM   4237  CB  GLU B 215       2.485   7.564 -40.299  1.00 30.73           C  
ATOM   4238  CG  GLU B 215       1.668   8.702 -40.899  1.00 40.43           C  
ATOM   4239  CD  GLU B 215       0.312   8.873 -40.258  1.00 47.97           C  
ATOM   4240  OE1 GLU B 215      -0.124   7.962 -39.524  1.00 48.81           O  
ATOM   4241  OE2 GLU B 215      -0.328   9.924 -40.503  1.00 53.26           O1-
ATOM   4242  N   VAL B 216       4.742   5.253 -40.401  1.00 29.41           N  
ATOM   4243  CA  VAL B 216       5.698   4.370 -39.728  1.00 33.07           C  
ATOM   4244  C   VAL B 216       7.143   4.622 -40.189  1.00 35.58           C  
ATOM   4245  O   VAL B 216       8.083   4.509 -39.394  1.00 35.74           O  
ATOM   4246  CB  VAL B 216       5.343   2.865 -39.842  1.00 35.79           C  
ATOM   4247  CG1 VAL B 216       3.990   2.583 -39.218  1.00 31.13           C  
ATOM   4248  CG2 VAL B 216       5.400   2.395 -41.282  1.00 32.85           C  
ATOM   4249  N   SER B 217       7.337   4.992 -41.456  1.00 34.09           N  
ATOM   4250  CA  SER B 217       8.691   5.309 -41.907  1.00 35.63           C  
ATOM   4251  C   SER B 217       9.227   6.604 -41.276  1.00 36.86           C  
ATOM   4252  O   SER B 217      10.422   6.842 -41.287  1.00 35.55           O  
ATOM   4253  CB  SER B 217       8.768   5.386 -43.442  1.00 35.17           C  
ATOM   4254  OG  SER B 217       8.251   6.620 -43.913  1.00 32.90           O  
ATOM   4255  N   LEU B 218       8.349   7.438 -40.728  1.00 36.60           N  
ATOM   4256  CA  LEU B 218       8.768   8.652 -40.028  1.00 35.43           C  
ATOM   4257  C   LEU B 218       8.684   8.521 -38.494  1.00 40.85           C  
ATOM   4258  O   LEU B 218       8.729   9.524 -37.775  1.00 39.44           O  
ATOM   4259  CB  LEU B 218       7.931   9.844 -40.487  1.00 36.16           C  
ATOM   4260  CG  LEU B 218       7.977  10.137 -41.990  1.00 40.59           C  
ATOM   4261  CD1 LEU B 218       7.038  11.283 -42.374  1.00 40.77           C  
ATOM   4262  CD2 LEU B 218       9.387  10.419 -42.396  1.00 42.40           C  
ATOM   4263  N   GLY B 219       8.562   7.292 -37.998  1.00 40.24           N  
ATOM   4264  CA  GLY B 219       8.396   7.061 -36.570  1.00 37.68           C  
ATOM   4265  C   GLY B 219       7.170   7.684 -35.914  1.00 33.53           C  
ATOM   4266  O   GLY B 219       7.152   7.847 -34.687  1.00 32.98           O  
ATOM   4267  N   GLN B 220       6.135   8.024 -36.685  1.00 35.36           N  
ATOM   4268  CA  GLN B 220       4.928   8.585 -36.068  1.00 33.66           C  
ATOM   4269  C   GLN B 220       4.042   7.481 -35.473  1.00 29.61           C  
ATOM   4270  O   GLN B 220       3.810   6.457 -36.113  1.00 30.55           O  
ATOM   4271  CB  GLN B 220       4.159   9.453 -37.072  1.00 41.64           C  
ATOM   4272  CG  GLN B 220       5.009  10.590 -37.661  1.00 47.28           C  
ATOM   4273  CD  GLN B 220       5.351  11.645 -36.618  1.00 55.31           C  
ATOM   4274  NE2 GLN B 220       6.635  12.015 -36.537  1.00 58.31           N  
ATOM   4275  OE1 GLN B 220       4.475  12.112 -35.879  1.00 56.26           O  
ATOM   4276  N   ILE B 221       3.536   7.672 -34.252  1.00 24.55           N  
ATOM   4277  CA  ILE B 221       2.749   6.607 -33.602  1.00 26.63           C  
ATOM   4278  C   ILE B 221       1.242   6.793 -33.684  1.00 26.46           C  
ATOM   4279  O   ILE B 221       0.464   5.928 -33.250  1.00 27.33           O  
ATOM   4280  CB  ILE B 221       3.147   6.433 -32.113  1.00 24.18           C  
ATOM   4281  CG1 ILE B 221       2.695   7.642 -31.295  1.00 28.32           C  
ATOM   4282  CG2 ILE B 221       4.632   6.196 -31.987  1.00 25.65           C  
ATOM   4283  CD1 ILE B 221       2.932   7.451 -29.778  1.00 25.47           C  
ATOM   4284  N   THR B 222       0.812   7.915 -34.254  1.00 20.84           N  
ATOM   4285  CA  THR B 222      -0.584   8.186 -34.302  1.00 18.64           C  
ATOM   4286  C   THR B 222      -1.112   7.466 -35.534  1.00 20.82           C  
ATOM   4287  O   THR B 222      -1.418   8.089 -36.541  1.00 21.80           O  
ATOM   4288  CB  THR B 222      -0.860   9.681 -34.368  1.00 23.53           C  
ATOM   4289  CG2 THR B 222      -0.602  10.266 -33.030  1.00 28.88           C  
ATOM   4290  OG1 THR B 222       0.081  10.280 -35.275  1.00 29.52           O  
ATOM   4291  N   ASN B 223      -1.218   6.147 -35.424  1.00 16.96           N  
ATOM   4292  CA  ASN B 223      -1.887   5.380 -36.484  1.00 14.43           C  
ATOM   4293  C   ASN B 223      -2.477   4.101 -35.907  1.00 14.87           C  
ATOM   4294  O   ASN B 223      -1.737   3.330 -35.283  1.00 18.30           O  
ATOM   4295  CB  ASN B 223      -0.861   5.017 -37.525  1.00 13.78           C  
ATOM   4296  CG  ASN B 223      -1.527   4.488 -38.792  1.00 18.48           C  
ATOM   4297  ND2 ASN B 223      -1.413   5.236 -39.894  1.00 18.46           N  
ATOM   4298  OD1 ASN B 223      -2.184   3.448 -38.758  1.00 15.88           O  
ATOM   4299  N   CYS B 224      -3.762   3.852 -36.103  1.00 17.79           N  
ATOM   4300  CA  CYS B 224      -4.386   2.714 -35.414  1.00 13.23           C  
ATOM   4301  C   CYS B 224      -3.850   1.395 -35.900  1.00 16.88           C  
ATOM   4302  O   CYS B 224      -3.881   0.423 -35.175  1.00 17.56           O  
ATOM   4303  CB  CYS B 224      -5.909   2.704 -35.475  1.00 13.26           C  
ATOM   4304  SG  CYS B 224      -6.588   2.491 -37.113  1.00 17.59           S  
ATOM   4305  N   PHE B 225      -3.325   1.349 -37.118  1.00 14.25           N  
ATOM   4306  CA  PHE B 225      -2.803   0.063 -37.582  1.00 15.80           C  
ATOM   4307  C   PHE B 225      -1.527  -0.376 -36.886  1.00 19.42           C  
ATOM   4308  O   PHE B 225      -1.121  -1.525 -37.025  1.00 21.28           O  
ATOM   4309  CB  PHE B 225      -2.718   0.022 -39.115  1.00 16.57           C  
ATOM   4310  CG  PHE B 225      -4.075   0.074 -39.743  1.00 15.52           C  
ATOM   4311  CD1 PHE B 225      -4.856  -1.096 -39.819  1.00 17.71           C  
ATOM   4312  CD2 PHE B 225      -4.633   1.282 -40.156  1.00 13.35           C  
ATOM   4313  CE1 PHE B 225      -6.149  -1.082 -40.356  1.00 19.45           C  
ATOM   4314  CE2 PHE B 225      -5.937   1.298 -40.676  1.00 14.76           C  
ATOM   4315  CZ  PHE B 225      -6.688   0.121 -40.778  1.00 17.59           C  
ATOM   4316  N   ARG B 226      -0.918   0.517 -36.098  1.00 16.37           N  
ATOM   4317  CA  ARG B 226       0.247   0.130 -35.306  1.00 20.23           C  
ATOM   4318  C   ARG B 226      -0.168  -0.745 -34.120  1.00 22.92           C  
ATOM   4319  O   ARG B 226       0.676  -1.291 -33.415  1.00 24.60           O  
ATOM   4320  CB  ARG B 226       0.945   1.375 -34.795  1.00 22.07           C  
ATOM   4321  CG  ARG B 226       1.645   2.164 -35.865  1.00 22.57           C  
ATOM   4322  CD  ARG B 226       2.288   3.385 -35.240  1.00 27.75           C  
ATOM   4323  NE  ARG B 226       3.329   2.974 -34.305  1.00 28.71           N  
ATOM   4324  CZ  ARG B 226       4.629   3.097 -34.538  1.00 31.64           C  
ATOM   4325  NH1 ARG B 226       5.068   3.682 -35.652  1.00 28.12           N1+
ATOM   4326  NH2 ARG B 226       5.489   2.660 -33.645  1.00 35.02           N  
ATOM   4327  N   LEU B 227      -1.475  -0.857 -33.910  1.00 21.64           N  
ATOM   4328  CA  LEU B 227      -2.039  -1.653 -32.808  1.00 25.03           C  
ATOM   4329  C   LEU B 227      -2.197  -3.097 -33.229  1.00 28.79           C  
ATOM   4330  O   LEU B 227      -2.528  -3.948 -32.407  1.00 29.04           O  
ATOM   4331  CB  LEU B 227      -3.416  -1.111 -32.416  1.00 20.56           C  
ATOM   4332  CG  LEU B 227      -3.414   0.219 -31.681  1.00 21.22           C  
ATOM   4333  CD1 LEU B 227      -4.839   0.679 -31.459  1.00 22.01           C  
ATOM   4334  CD2 LEU B 227      -2.672   0.103 -30.354  1.00 24.73           C  
ATOM   4335  N   CYS B 228      -1.981  -3.379 -34.516  1.00 23.18           N  
ATOM   4336  CA  CYS B 228      -1.935  -4.768 -34.944  1.00 24.04           C  
ATOM   4337  C   CYS B 228      -0.641  -5.038 -35.675  1.00 27.85           C  
ATOM   4338  O   CYS B 228       0.100  -4.109 -36.023  1.00 30.64           O  
ATOM   4339  CB  CYS B 228      -3.131  -5.123 -35.821  1.00 27.61           C  
ATOM   4340  SG  CYS B 228      -2.942  -4.616 -37.533  1.00 32.34           S  
ATOM   4341  N   ASP B 229      -0.351  -6.308 -35.902  1.00 29.61           N  
ATOM   4342  CA  ASP B 229       0.867  -6.660 -36.617  1.00 32.40           C  
ATOM   4343  C   ASP B 229       0.525  -6.800 -38.095  1.00 31.95           C  
ATOM   4344  O   ASP B 229      -0.017  -7.825 -38.519  1.00 33.19           O  
ATOM   4345  CB  ASP B 229       1.471  -7.955 -36.054  1.00 34.59           C  
ATOM   4346  CG  ASP B 229       2.617  -8.481 -36.887  1.00 37.20           C  
ATOM   4347  OD1 ASP B 229       3.210  -7.709 -37.677  1.00 34.69           O  
ATOM   4348  OD2 ASP B 229       2.929  -9.676 -36.737  1.00 42.09           O1-
ATOM   4349  N   VAL B 230       0.823  -5.754 -38.867  1.00 28.47           N  
ATOM   4350  CA  VAL B 230       0.425  -5.718 -40.272  1.00 28.73           C  
ATOM   4351  C   VAL B 230       1.192  -6.728 -41.106  1.00 30.49           C  
ATOM   4352  O   VAL B 230       0.846  -6.951 -42.259  1.00 32.01           O  
ATOM   4353  CB  VAL B 230       0.513  -4.299 -40.908  1.00 24.33           C  
ATOM   4354  CG1 VAL B 230      -0.315  -3.274 -40.104  1.00 22.86           C  
ATOM   4355  CG2 VAL B 230       1.941  -3.844 -41.087  1.00 27.32           C  
ATOM   4356  N   SER B 231       2.219  -7.348 -40.521  1.00 30.97           N  
ATOM   4357  CA  SER B 231       2.976  -8.355 -41.255  0.70 34.41           C  
ATOM   4359  C   SER B 231       2.280  -9.715 -41.219  1.00 37.21           C  
ATOM   4360  O   SER B 231       2.584 -10.584 -42.030  1.00 41.02           O  
ATOM   4361  CB  SER B 231       4.409  -8.475 -40.724  0.70 36.92           C  
ATOM   4363  OG  SER B 231       4.437  -9.070 -39.439  0.70 36.08           O  
ATOM   4365  N   ASP B 232       1.344  -9.890 -40.292  1.00 36.44           N  
ATOM   4366  CA  ASP B 232       0.618 -11.152 -40.167  1.00 37.46           C  
ATOM   4367  C   ASP B 232      -0.745 -10.972 -40.834  1.00 33.80           C  
ATOM   4368  O   ASP B 232      -1.599 -10.256 -40.316  1.00 31.67           O  
ATOM   4369  CB  ASP B 232       0.444 -11.529 -38.689  1.00 41.26           C  
ATOM   4370  CG  ASP B 232      -0.435 -12.773 -38.479  1.00 46.28           C  
ATOM   4371  OD1 ASP B 232      -0.821 -13.443 -39.460  1.00 51.05           O  
ATOM   4372  OD2 ASP B 232      -0.720 -13.092 -37.305  1.00 49.21           O1-
ATOM   4373  N   GLU B 233      -0.919 -11.624 -41.976  1.00 36.26           N  
ATOM   4374  CA  GLU B 233      -2.124 -11.494 -42.787  1.00 34.43           C  
ATOM   4375  C   GLU B 233      -3.359 -11.731 -41.940  1.00 33.27           C  
ATOM   4376  O   GLU B 233      -4.307 -10.948 -41.945  1.00 32.15           O  
ATOM   4377  CB  GLU B 233      -2.057 -12.516 -43.923  1.00 36.41           C  
ATOM   4378  CG  GLU B 233      -3.262 -12.546 -44.836  1.00 48.68           C  
ATOM   4379  CD  GLU B 233      -3.058 -13.463 -46.040  1.00 60.41           C  
ATOM   4380  OE1 GLU B 233      -2.111 -14.293 -46.039  1.00 66.22           O  
ATOM   4381  OE2 GLU B 233      -3.858 -13.343 -46.993  1.00 63.80           O1-
ATOM   4382  N   THR B 234      -3.324 -12.808 -41.180  1.00 38.57           N  
ATOM   4383  CA  THR B 234      -4.439 -13.179 -40.333  1.00 36.98           C  
ATOM   4384  C   THR B 234      -4.771 -12.124 -39.275  1.00 35.84           C  
ATOM   4385  O   THR B 234      -5.928 -11.718 -39.145  1.00 35.27           O  
ATOM   4386  CB  THR B 234      -4.172 -14.551 -39.713  1.00 43.17           C  
ATOM   4387  CG2 THR B 234      -5.264 -14.921 -38.720  1.00 45.00           C  
ATOM   4388  OG1 THR B 234      -4.130 -15.517 -40.772  1.00 49.56           O  
ATOM   4389  N   ALA B 235      -3.763 -11.673 -38.533  1.00 34.88           N  
ATOM   4390  CA  ALA B 235      -3.951 -10.602 -37.557  1.00 32.94           C  
ATOM   4391  C   ALA B 235      -4.418  -9.304 -38.226  1.00 29.60           C  
ATOM   4392  O   ALA B 235      -5.310  -8.611 -37.708  1.00 29.17           O  
ATOM   4393  CB  ALA B 235      -2.670 -10.365 -36.786  1.00 36.81           C  
ATOM   4394  N   PHE B 236      -3.814  -8.964 -39.363  1.00 28.02           N  
ATOM   4395  CA  PHE B 236      -4.260  -7.780 -40.091  1.00 29.19           C  
ATOM   4396  C   PHE B 236      -5.716  -7.885 -40.516  1.00 28.52           C  
ATOM   4397  O   PHE B 236      -6.497  -6.948 -40.325  1.00 23.13           O  
ATOM   4398  CB  PHE B 236      -3.430  -7.480 -41.338  1.00 29.18           C  
ATOM   4399  CG  PHE B 236      -3.991  -6.331 -42.115  1.00 26.48           C  
ATOM   4400  CD1 PHE B 236      -3.715  -5.032 -41.725  1.00 24.07           C  
ATOM   4401  CD2 PHE B 236      -4.881  -6.534 -43.175  1.00 27.40           C  
ATOM   4402  CE1 PHE B 236      -4.275  -3.950 -42.375  1.00 23.98           C  
ATOM   4403  CE2 PHE B 236      -5.439  -5.442 -43.840  1.00 25.49           C  
ATOM   4404  CZ  PHE B 236      -5.133  -4.155 -43.442  1.00 24.32           C  
ATOM   4405  N   LYS B 237      -6.069  -9.004 -41.144  1.00 26.73           N  
ATOM   4406  CA  LYS B 237      -7.428  -9.196 -41.644  1.00 29.48           C  
ATOM   4407  C   LYS B 237      -8.456  -9.025 -40.547  1.00 27.11           C  
ATOM   4408  O   LYS B 237      -9.484  -8.356 -40.724  1.00 26.69           O  
ATOM   4409  CB  LYS B 237      -7.586 -10.584 -42.254  1.00 36.40           C  
ATOM   4410  CG  LYS B 237      -6.983 -10.711 -43.638  1.00 44.32           C  
ATOM   4411  CD  LYS B 237      -7.411  -9.572 -44.542  1.00 46.56           C  
ATOM   4412  CE  LYS B 237      -7.054  -9.903 -45.987  1.00 50.65           C  
ATOM   4413  NZ  LYS B 237      -7.847 -11.071 -46.504  1.00 53.97           N1+
ATOM   4414  N   GLU B 238      -8.172  -9.662 -39.426  1.00 24.30           N  
ATOM   4415  CA  GLU B 238      -8.994  -9.591 -38.231  1.00 26.48           C  
ATOM   4416  C   GLU B 238      -9.177  -8.153 -37.744  1.00 22.68           C  
ATOM   4417  O   GLU B 238     -10.289  -7.740 -37.422  1.00 23.48           O  
ATOM   4418  CB  GLU B 238      -8.343 -10.432 -37.127  1.00 32.55           C  
ATOM   4419  CG  GLU B 238      -9.327 -11.022 -36.137  1.00 42.27           C  
ATOM   4420  CD  GLU B 238      -8.665 -11.545 -34.860  1.00 55.31           C  
ATOM   4421  OE1 GLU B 238      -7.547 -11.085 -34.504  1.00 59.53           O  
ATOM   4422  OE2 GLU B 238      -9.281 -12.412 -34.203  1.00 59.54           O1-
ATOM   4423  N   PHE B 239      -8.068  -7.426 -37.656  1.00 21.62           N  
ATOM   4424  CA  PHE B 239      -8.073  -6.051 -37.187  1.00 21.32           C  
ATOM   4425  C   PHE B 239      -8.793  -5.167 -38.191  1.00 21.57           C  
ATOM   4426  O   PHE B 239      -9.600  -4.330 -37.800  1.00 18.76           O  
ATOM   4427  CB  PHE B 239      -6.642  -5.567 -36.969  1.00 22.12           C  
ATOM   4428  CG  PHE B 239      -6.550  -4.202 -36.325  1.00 19.21           C  
ATOM   4429  CD1 PHE B 239      -6.477  -4.079 -34.938  1.00 26.48           C  
ATOM   4430  CD2 PHE B 239      -6.511  -3.051 -37.102  1.00 19.95           C  
ATOM   4431  CE1 PHE B 239      -6.384  -2.817 -34.338  1.00 23.08           C  
ATOM   4432  CE2 PHE B 239      -6.416  -1.778 -36.513  1.00 22.76           C  
ATOM   4433  CZ  PHE B 239      -6.357  -1.672 -35.130  1.00 23.34           C  
ATOM   4434  N   PHE B 240      -8.492  -5.351 -39.481  1.00 19.11           N  
ATOM   4435  CA  PHE B 240      -9.158  -4.563 -40.495  1.00 17.43           C  
ATOM   4436  C   PHE B 240     -10.667  -4.785 -40.444  1.00 18.85           C  
ATOM   4437  O   PHE B 240     -11.430  -3.826 -40.506  1.00 17.34           O  
ATOM   4438  CB  PHE B 240      -8.641  -4.863 -41.899  1.00 15.78           C  
ATOM   4439  CG  PHE B 240      -9.218  -3.940 -42.928  1.00 16.67           C  
ATOM   4440  CD1 PHE B 240     -10.236  -4.348 -43.775  1.00 20.10           C  
ATOM   4441  CD2 PHE B 240      -8.783  -2.640 -42.999  1.00 17.05           C  
ATOM   4442  CE1 PHE B 240     -10.786  -3.472 -44.708  1.00 23.40           C  
ATOM   4443  CE2 PHE B 240      -9.319  -1.760 -43.945  1.00 18.69           C  
ATOM   4444  CZ  PHE B 240     -10.323  -2.176 -44.779  1.00 20.51           C  
ATOM   4445  N   GLN B 241     -11.106  -6.033 -40.318  1.00 20.29           N  
ATOM   4446  CA  GLN B 241     -12.552  -6.295 -40.176  1.00 22.04           C  
ATOM   4447  C   GLN B 241     -13.164  -5.630 -38.938  1.00 21.21           C  
ATOM   4448  O   GLN B 241     -14.289  -5.137 -38.984  1.00 20.01           O  
ATOM   4449  CB  GLN B 241     -12.855  -7.803 -40.155  1.00 23.54           C  
ATOM   4450  CG  GLN B 241     -14.347  -8.115 -40.150  1.00 21.40           C  
ATOM   4451  CD  GLN B 241     -15.047  -7.587 -41.387  1.00 25.28           C  
ATOM   4452  NE2 GLN B 241     -16.016  -6.697 -41.192  1.00 23.63           N  
ATOM   4453  OE1 GLN B 241     -14.712  -7.965 -42.509  1.00 30.05           O  
ATOM   4454  N   ALA B 242     -12.450  -5.635 -37.815  1.00 19.97           N  
ATOM   4455  CA  ALA B 242     -12.982  -4.973 -36.618  1.00 19.36           C  
ATOM   4456  C   ALA B 242     -13.111  -3.454 -36.847  1.00 16.70           C  
ATOM   4457  O   ALA B 242     -14.052  -2.816 -36.387  1.00 17.49           O  
ATOM   4458  CB  ALA B 242     -12.113  -5.258 -35.411  1.00 20.48           C  
ATOM   4459  N   ARG B 243     -12.162  -2.873 -37.562  1.00 18.55           N  
ATOM   4460  CA  ARG B 243     -12.269  -1.461 -37.880  1.00 18.79           C  
ATOM   4461  C   ARG B 243     -13.396  -1.148 -38.864  1.00 18.49           C  
ATOM   4462  O   ARG B 243     -14.051  -0.124 -38.726  1.00 16.00           O  
ATOM   4463  CB  ARG B 243     -10.926  -0.931 -38.410  1.00 15.83           C  
ATOM   4464  CG  ARG B 243      -9.750  -1.071 -37.416  1.00 17.18           C  
ATOM   4465  CD  ARG B 243      -9.841  -0.195 -36.165  1.00 18.24           C  
ATOM   4466  NE  ARG B 243     -10.806  -0.701 -35.186  1.00 19.46           N  
ATOM   4467  CZ  ARG B 243     -10.607  -1.735 -34.362  1.00 23.71           C  
ATOM   4468  NH1 ARG B 243      -9.452  -2.406 -34.384  1.00 23.60           N1+
ATOM   4469  NH2 ARG B 243     -11.568  -2.112 -33.502  1.00 24.15           N  
ATOM   4470  N   LEU B 244     -13.625  -2.009 -39.855  1.00 13.59           N  
ATOM   4471  CA  LEU B 244     -14.793  -1.860 -40.713  1.00 14.13           C  
ATOM   4472  C   LEU B 244     -16.073  -1.945 -39.908  1.00 19.34           C  
ATOM   4473  O   LEU B 244     -16.990  -1.157 -40.137  1.00 18.47           O  
ATOM   4474  CB  LEU B 244     -14.813  -2.942 -41.813  1.00 20.82           C  
ATOM   4475  CG  LEU B 244     -15.237  -2.558 -43.207  1.00 30.32           C  
ATOM   4476  CD1 LEU B 244     -14.425  -1.365 -43.658  1.00 23.99           C  
ATOM   4477  CD2 LEU B 244     -14.955  -3.762 -44.109  1.00 29.14           C  
ATOM   4478  N   ASP B 245     -16.122  -2.889 -38.962  1.00 20.29           N  
ATOM   4479  CA  ASP B 245     -17.287  -3.062 -38.113  1.00 21.01           C  
ATOM   4480  C   ASP B 245     -17.521  -1.797 -37.307  1.00 18.07           C  
ATOM   4481  O   ASP B 245     -18.687  -1.380 -37.125  1.00 20.17           O  
ATOM   4482  CB  ASP B 245     -17.110  -4.247 -37.166  1.00 19.35           C  
ATOM   4483  CG  ASP B 245     -17.157  -5.578 -37.875  1.00 29.88           C  
ATOM   4484  OD1 ASP B 245     -17.682  -5.632 -39.013  1.00 27.18           O  
ATOM   4485  OD2 ASP B 245     -16.691  -6.582 -37.271  1.00 37.31           O1-
ATOM   4486  N   ASP B 246     -16.425  -1.179 -36.840  1.00 15.04           N  
ATOM   4487  CA  ASP B 246     -16.516   0.102 -36.135  1.00 17.09           C  
ATOM   4488  C   ASP B 246     -17.105   1.189 -37.033  1.00 18.82           C  
ATOM   4489  O   ASP B 246     -17.979   1.953 -36.600  1.00 15.66           O  
ATOM   4490  CB  ASP B 246     -15.144   0.600 -35.665  1.00 17.04           C  
ATOM   4491  CG  ASP B 246     -14.573  -0.183 -34.498  1.00 21.12           C  
ATOM   4492  OD1 ASP B 246     -15.284  -0.994 -33.841  1.00 20.77           O  
ATOM   4493  OD2 ASP B 246     -13.359   0.028 -34.229  1.00 24.05           O1-
ATOM   4494  N   MET B 247     -16.608   1.305 -38.261  1.00 17.10           N  
ATOM   4495  CA  MET B 247     -17.185   2.284 -39.193  1.00 12.99           C  
ATOM   4496  C   MET B 247     -18.671   2.070 -39.454  1.00 16.78           C  
ATOM   4497  O   MET B 247     -19.462   3.018 -39.470  1.00 15.08           O  
ATOM   4498  CB  MET B 247     -16.427   2.258 -40.518  1.00 13.04           C  
ATOM   4499  CG  MET B 247     -14.999   2.612 -40.300  1.00 16.36           C  
ATOM   4500  SD  MET B 247     -14.103   2.647 -41.855  1.00 19.74           S  
ATOM   4501  CE  MET B 247     -14.844   4.047 -42.704  1.00 13.38           C  
ATOM   4502  N   ILE B 248     -19.056   0.818 -39.654  1.00 15.81           N  
ATOM   4503  CA  ILE B 248     -20.431   0.478 -39.910  1.00 15.85           C  
ATOM   4504  C   ILE B 248     -21.339   0.781 -38.729  1.00 14.60           C  
ATOM   4505  O   ILE B 248     -22.455   1.302 -38.905  1.00 16.31           O  
ATOM   4506  CB  ILE B 248     -20.559  -1.007 -40.299  1.00 18.29           C  
ATOM   4507  CG1 ILE B 248     -19.923  -1.223 -41.675  1.00 15.72           C  
ATOM   4508  CG2 ILE B 248     -22.033  -1.422 -40.336  1.00 19.69           C  
ATOM   4509  CD1 ILE B 248     -19.665  -2.690 -42.048  1.00 19.92           C  
ATOM   4510  N   GLU B 249     -20.889   0.436 -37.529  1.00 15.83           N  
ATOM   4511  CA  GLU B 249     -21.700   0.736 -36.339  1.00 18.04           C  
ATOM   4512  C   GLU B 249     -21.918   2.251 -36.257  1.00 14.28           C  
ATOM   4513  O   GLU B 249     -23.032   2.696 -35.993  1.00 17.36           O  
ATOM   4514  CB  GLU B 249     -21.018   0.265 -35.059  1.00 19.92           C  
ATOM   4515  CG  GLU B 249     -21.883   0.528 -33.817  1.00 21.14           C  
ATOM   4516  CD  GLU B 249     -21.202   0.054 -32.524  1.00 33.21           C  
ATOM   4517  OE1 GLU B 249     -20.530   0.870 -31.867  1.00 38.14           O  
ATOM   4518  OE2 GLU B 249     -21.339  -1.134 -32.177  1.00 36.93           O1-
ATOM   4519  N   ASP B 250     -20.872   3.044 -36.515  1.00 13.10           N  
ATOM   4520  CA  ASP B 250     -21.009   4.497 -36.448  1.00 12.58           C  
ATOM   4521  C   ASP B 250     -21.947   4.997 -37.512  1.00 14.96           C  
ATOM   4522  O   ASP B 250     -22.766   5.863 -37.261  1.00 12.37           O  
ATOM   4523  CB  ASP B 250     -19.669   5.208 -36.605  1.00 10.35           C  
ATOM   4524  CG  ASP B 250     -18.789   5.124 -35.336  1.00 14.42           C  
ATOM   4525  OD1 ASP B 250     -19.303   4.740 -34.259  1.00 14.98           O  
ATOM   4526  OD2 ASP B 250     -17.577   5.432 -35.435  1.00 16.43           O1-
ATOM   4527  N   ILE B 251     -21.789   4.482 -38.725  1.00 13.89           N  
ATOM   4528  CA  ILE B 251     -22.665   4.901 -39.828  1.00 12.95           C  
ATOM   4529  C   ILE B 251     -24.119   4.593 -39.532  1.00 14.77           C  
ATOM   4530  O   ILE B 251     -24.993   5.438 -39.742  1.00 16.68           O  
ATOM   4531  CB  ILE B 251     -22.187   4.279 -41.154  1.00 11.69           C  
ATOM   4532  CG1 ILE B 251     -20.910   4.981 -41.558  1.00 14.23           C  
ATOM   4533  CG2 ILE B 251     -23.256   4.358 -42.234  1.00 14.36           C  
ATOM   4534  CD1 ILE B 251     -20.145   4.300 -42.708  1.00 20.85           C  
ATOM   4535  N   GLU B 252     -24.398   3.388 -39.032  1.00 16.81           N  
ATOM   4536  CA  GLU B 252     -25.770   3.036 -38.723  1.00 16.62           C  
ATOM   4537  C   GLU B 252     -26.325   3.900 -37.579  1.00 15.79           C  
ATOM   4538  O   GLU B 252     -27.477   4.272 -37.609  1.00 19.90           O  
ATOM   4539  CB  GLU B 252     -25.909   1.541 -38.445  1.00 22.91           C  
ATOM   4540  CG  GLU B 252     -25.606   0.716 -39.703  1.00 25.46           C  
ATOM   4541  CD  GLU B 252     -26.547   1.070 -40.878  1.00 33.32           C  
ATOM   4542  OE1 GLU B 252     -27.781   1.175 -40.670  1.00 33.40           O  
ATOM   4543  OE2 GLU B 252     -26.059   1.258 -42.020  1.00 30.83           O1-
ATOM   4544  N   CYS B 253     -25.491   4.267 -36.605  1.00 15.76           N  
ATOM   4545  CA  CYS B 253     -25.930   5.175 -35.540  0.69 14.30           C  
ATOM   4547  C   CYS B 253     -26.171   6.594 -36.057  1.00 16.63           C  
ATOM   4548  O   CYS B 253     -27.118   7.286 -35.631  1.00 15.32           O  
ATOM   4549  CB  CYS B 253     -24.895   5.206 -34.422  0.69 17.20           C  
ATOM   4551  SG  CYS B 253     -25.047   3.799 -33.337  0.69 27.10           S  
ATOM   4553  N   ILE B 254     -25.327   7.024 -36.977  1.00 15.70           N  
ATOM   4554  CA  ILE B 254     -25.470   8.350 -37.604  1.00 13.99           C  
ATOM   4555  C   ILE B 254     -26.829   8.484 -38.306  1.00 14.08           C  
ATOM   4556  O   ILE B 254     -27.434   9.569 -38.351  1.00 14.63           O  
ATOM   4557  CB  ILE B 254     -24.284   8.605 -38.549  1.00 11.28           C  
ATOM   4558  CG1 ILE B 254     -23.058   9.031 -37.755  1.00 15.01           C  
ATOM   4559  CG2 ILE B 254     -24.618   9.713 -39.547  1.00 15.79           C  
ATOM   4560  CD1 ILE B 254     -21.742   8.820 -38.519  1.00 15.81           C  
ATOM   4561  N   LYS B 255     -27.395   7.381 -38.803  1.00 15.08           N  
ATOM   4562  CA  LYS B 255     -28.687   7.472 -39.487  1.00 15.38           C  
ATOM   4563  C   LYS B 255     -29.849   7.727 -38.539  1.00 17.01           C  
ATOM   4564  O   LYS B 255     -30.977   7.949 -38.974  1.00 19.16           O  
ATOM   4565  CB  LYS B 255     -28.917   6.188 -40.259  1.00 19.55           C  
ATOM   4566  CG  LYS B 255     -27.884   6.058 -41.392  1.00 20.08           C  
ATOM   4567  CD  LYS B 255     -28.241   4.861 -42.204  1.00 24.33           C  
ATOM   4568  CE  LYS B 255     -27.223   4.584 -43.283  1.00 22.24           C  
ATOM   4569  NZ  LYS B 255     -27.397   3.133 -43.654  1.00 23.07           N1+
ATOM   4570  N   ALA B 256     -29.589   7.682 -37.225  1.00 16.25           N  
ATOM   4571  CA  ALA B 256     -30.593   8.129 -36.272  1.00 18.34           C  
ATOM   4572  C   ALA B 256     -30.647   9.670 -36.141  1.00 18.71           C  
ATOM   4573  O   ALA B 256     -31.638  10.202 -35.587  1.00 20.29           O  
ATOM   4574  CB  ALA B 256     -30.353   7.483 -34.899  1.00 17.35           C  
ATOM   4575  N   PHE B 257     -29.620  10.382 -36.613  1.00 14.91           N  
ATOM   4576  CA  PHE B 257     -29.660  11.852 -36.566  1.00 14.35           C  
ATOM   4577  C   PHE B 257     -30.663  12.406 -37.573  1.00 17.58           C  
ATOM   4578  O   PHE B 257     -31.131  11.673 -38.449  1.00 18.07           O  
ATOM   4579  CB  PHE B 257     -28.290  12.458 -36.834  1.00 12.40           C  
ATOM   4580  CG  PHE B 257     -27.324  12.286 -35.674  1.00 17.67           C  
ATOM   4581  CD1 PHE B 257     -26.815  11.032 -35.350  1.00 22.86           C  
ATOM   4582  CD2 PHE B 257     -26.994  13.380 -34.877  1.00 17.14           C  
ATOM   4583  CE1 PHE B 257     -25.957  10.867 -34.229  1.00 25.60           C  
ATOM   4584  CE2 PHE B 257     -26.102  13.240 -33.795  1.00 15.49           C  
ATOM   4585  CZ  PHE B 257     -25.595  11.989 -33.475  1.00 19.29           C  
ATOM   4586  N   ASP B 258     -31.012  13.680 -37.431  1.00 18.87           N  
ATOM   4587  CA  ASP B 258     -31.926  14.278 -38.378  1.00 17.15           C  
ATOM   4588  C   ASP B 258     -31.285  14.214 -39.760  1.00 16.57           C  
ATOM   4589  O   ASP B 258     -30.077  14.121 -39.900  1.00 15.96           O  
ATOM   4590  CB  ASP B 258     -32.271  15.721 -38.000  1.00 19.40           C  
ATOM   4591  CG  ASP B 258     -31.102  16.650 -38.177  1.00 25.58           C  
ATOM   4592  OD1 ASP B 258     -30.290  16.812 -37.216  1.00 24.14           O  
ATOM   4593  OD2 ASP B 258     -30.972  17.203 -39.291  1.00 24.76           O1-
ATOM   4594  N   GLN B 259     -32.139  14.232 -40.782  1.00 18.20           N  
ATOM   4595  CA  GLN B 259     -31.666  14.017 -42.144  1.00 17.79           C  
ATOM   4596  C   GLN B 259     -30.524  14.918 -42.611  1.00 16.69           C  
ATOM   4597  O   GLN B 259     -29.571  14.450 -43.212  1.00 16.85           O  
ATOM   4598  CB  GLN B 259     -32.811  14.149 -43.136  1.00 19.73           C  
ATOM   4599  CG  GLN B 259     -32.363  13.714 -44.521  1.00 23.80           C  
ATOM   4600  CD  GLN B 259     -32.246  12.217 -44.591  1.00 28.38           C  
ATOM   4601  NE2 GLN B 259     -31.106  11.723 -45.049  1.00 28.32           N  
ATOM   4602  OE1 GLN B 259     -33.183  11.499 -44.223  1.00 33.35           O  
ATOM   4603  N   LEU B 260     -30.633  16.221 -42.389  1.00 15.71           N  
ATOM   4604  CA  LEU B 260     -29.560  17.077 -42.832  1.00 16.91           C  
ATOM   4605  C   LEU B 260     -28.254  16.753 -42.116  1.00 19.58           C  
ATOM   4606  O   LEU B 260     -27.218  16.627 -42.769  1.00 15.00           O  
ATOM   4607  CB  LEU B 260     -29.970  18.556 -42.721  1.00 19.29           C  
ATOM   4608  CG  LEU B 260     -29.089  19.597 -43.423  1.00 22.65           C  
ATOM   4609  CD1 LEU B 260     -29.963  20.845 -43.595  1.00 26.08           C  
ATOM   4610  CD2 LEU B 260     -27.860  19.911 -42.661  1.00 23.77           C  
ATOM   4611  N   THR B 261     -28.288  16.607 -40.784  1.00 14.94           N  
ATOM   4612  CA  THR B 261     -27.080  16.249 -40.043  1.00 13.10           C  
ATOM   4613  C   THR B 261     -26.476  14.933 -40.508  1.00 11.39           C  
ATOM   4614  O   THR B 261     -25.276  14.828 -40.705  1.00 12.89           O  
ATOM   4615  CB  THR B 261     -27.420  16.168 -38.536  1.00 14.71           C  
ATOM   4616  CG2 THR B 261     -26.175  15.850 -37.734  1.00 13.71           C  
ATOM   4617  OG1 THR B 261     -27.898  17.453 -38.140  1.00 18.28           O  
ATOM   4618  N   GLN B 262     -27.327  13.941 -40.733  1.00 13.67           N  
ATOM   4619  CA  GLN B 262     -26.794  12.659 -41.156  1.00 13.98           C  
ATOM   4620  C   GLN B 262     -26.163  12.775 -42.548  1.00 12.58           C  
ATOM   4621  O   GLN B 262     -25.084  12.217 -42.792  1.00 14.19           O  
ATOM   4622  CB  GLN B 262     -27.832  11.543 -41.054  1.00 20.51           C  
ATOM   4623  CG  GLN B 262     -28.818  11.390 -42.138  1.00 24.97           C  
ATOM   4624  CD  GLN B 262     -29.688  10.148 -41.904  1.00 23.92           C  
ATOM   4625  NE2 GLN B 262     -30.610  10.235 -40.952  1.00 26.79           N  
ATOM   4626  OE1 GLN B 262     -29.486   9.113 -42.547  1.00 23.29           O  
ATOM   4627  N   ASP B 263     -26.797  13.562 -43.416  1.00 17.64           N  
ATOM   4628  CA  ASP B 263     -26.209  13.786 -44.740  1.00 15.40           C  
ATOM   4629  C   ASP B 263     -24.813  14.394 -44.621  1.00 13.91           C  
ATOM   4630  O   ASP B 263     -23.873  13.986 -45.309  1.00 17.62           O  
ATOM   4631  CB  ASP B 263     -27.087  14.736 -45.564  1.00 15.15           C  
ATOM   4632  CG  ASP B 263     -28.323  14.088 -46.086  1.00 20.84           C  
ATOM   4633  OD1 ASP B 263     -28.457  12.840 -45.969  1.00 21.42           O  
ATOM   4634  OD2 ASP B 263     -29.192  14.831 -46.612  1.00 23.98           O1-
ATOM   4635  N   VAL B 264     -24.690  15.411 -43.781  1.00 11.07           N  
ATOM   4636  CA  VAL B 264     -23.399  16.060 -43.598  1.00 12.68           C  
ATOM   4637  C   VAL B 264     -22.354  15.108 -43.019  1.00 13.02           C  
ATOM   4638  O   VAL B 264     -21.228  15.031 -43.522  1.00 14.28           O  
ATOM   4639  CB  VAL B 264     -23.516  17.347 -42.741  1.00 19.41           C  
ATOM   4640  CG1 VAL B 264     -22.127  17.944 -42.473  1.00 20.02           C  
ATOM   4641  CG2 VAL B 264     -24.431  18.377 -43.419  1.00 18.29           C  
ATOM   4642  N   PHE B 265     -22.735  14.324 -42.010  1.00 11.16           N  
ATOM   4643  CA  PHE B 265     -21.774  13.444 -41.385  1.00 10.21           C  
ATOM   4644  C   PHE B 265     -21.302  12.373 -42.374  1.00 12.81           C  
ATOM   4645  O   PHE B 265     -20.109  12.022 -42.403  1.00 12.47           O  
ATOM   4646  CB  PHE B 265     -22.409  12.709 -40.175  1.00 13.07           C  
ATOM   4647  CG  PHE B 265     -22.640  13.564 -38.924  1.00 12.97           C  
ATOM   4648  CD1 PHE B 265     -22.276  14.903 -38.833  1.00 14.67           C  
ATOM   4649  CD2 PHE B 265     -23.276  12.973 -37.844  1.00 13.38           C  
ATOM   4650  CE1 PHE B 265     -22.556  15.652 -37.631  1.00 11.91           C  
ATOM   4651  CE2 PHE B 265     -23.519  13.698 -36.645  1.00 13.78           C  
ATOM   4652  CZ  PHE B 265     -23.152  15.044 -36.579  1.00 12.51           C  
ATOM   4653  N   LEU B 266     -22.252  11.816 -43.123  1.00 11.38           N  
ATOM   4654  CA  LEU B 266     -21.939  10.703 -44.005  1.00 12.23           C  
ATOM   4655  C   LEU B 266     -21.210  11.229 -45.227  1.00 14.90           C  
ATOM   4656  O   LEU B 266     -20.296  10.572 -45.715  1.00 14.64           O  
ATOM   4657  CB  LEU B 266     -23.163   9.901 -44.411  1.00 13.58           C  
ATOM   4658  CG  LEU B 266     -23.901   9.184 -43.278  1.00 15.91           C  
ATOM   4659  CD1 LEU B 266     -25.154   8.501 -43.754  1.00 21.60           C  
ATOM   4660  CD2 LEU B 266     -22.948   8.221 -42.556  1.00 13.43           C  
ATOM   4661  N   ASP B 267     -21.570  12.422 -45.698  1.00 13.06           N  
ATOM   4662  CA  ASP B 267     -20.791  13.024 -46.793  1.00 14.70           C  
ATOM   4663  C   ASP B 267     -19.342  13.271 -46.385  1.00 14.75           C  
ATOM   4664  O   ASP B 267     -18.422  13.126 -47.208  1.00 12.86           O  
ATOM   4665  CB  ASP B 267     -21.407  14.356 -47.283  1.00 19.02           C  
ATOM   4666  CG  ASP B 267     -22.460  14.157 -48.356  1.00 29.00           C  
ATOM   4667  OD1 ASP B 267     -22.316  13.208 -49.175  1.00 30.51           O  
ATOM   4668  OD2 ASP B 267     -23.426  14.964 -48.372  1.00 28.15           O1-
ATOM   4669  N   LEU B 268     -19.124  13.661 -45.131  1.00 11.87           N  
ATOM   4670  CA  LEU B 268     -17.775  13.892 -44.639  1.00  8.87           C  
ATOM   4671  C   LEU B 268     -16.982  12.599 -44.655  1.00 11.72           C  
ATOM   4672  O   LEU B 268     -15.868  12.552 -45.124  1.00 11.66           O  
ATOM   4673  CB  LEU B 268     -17.846  14.395 -43.177  1.00 10.82           C  
ATOM   4674  CG  LEU B 268     -16.504  14.551 -42.458  1.00 10.72           C  
ATOM   4675  CD1 LEU B 268     -15.533  15.486 -43.207  1.00 12.08           C  
ATOM   4676  CD2 LEU B 268     -16.857  15.101 -41.052  1.00 13.86           C  
ATOM   4677  N   ILE B 269     -17.546  11.539 -44.082  1.00 13.78           N  
ATOM   4678  CA  ILE B 269     -16.784  10.306 -43.992  1.00 11.06           C  
ATOM   4679  C   ILE B 269     -16.516   9.696 -45.401  1.00 10.34           C  
ATOM   4680  O   ILE B 269     -15.375   9.321 -45.731  1.00 11.40           O  
ATOM   4681  CB  ILE B 269     -17.521   9.284 -43.113  1.00 10.42           C  
ATOM   4682  CG1 ILE B 269     -17.720   9.843 -41.685  1.00 11.05           C  
ATOM   4683  CG2 ILE B 269     -16.743   7.989 -43.074  1.00 14.55           C  
ATOM   4684  CD1 ILE B 269     -18.609   8.930 -40.825  1.00 13.56           C  
ATOM   4685  N   TYR B 270     -17.550   9.601 -46.228  1.00 10.50           N  
ATOM   4686  CA  TYR B 270     -17.392   9.041 -47.576  1.00 11.85           C  
ATOM   4687  C   TYR B 270     -16.598   9.995 -48.485  1.00 11.97           C  
ATOM   4688  O   TYR B 270     -15.705   9.581 -49.244  1.00 12.35           O  
ATOM   4689  CB  TYR B 270     -18.809   8.774 -48.118  1.00 12.51           C  
ATOM   4690  CG  TYR B 270     -18.966   7.915 -49.345  1.00 11.53           C  
ATOM   4691  CD1 TYR B 270     -17.885   7.400 -50.006  1.00 12.24           C  
ATOM   4692  CD2 TYR B 270     -20.246   7.629 -49.833  1.00 15.93           C  
ATOM   4693  CE1 TYR B 270     -18.057   6.628 -51.176  1.00 13.70           C  
ATOM   4694  CE2 TYR B 270     -20.422   6.870 -50.949  1.00 18.22           C  
ATOM   4695  CZ  TYR B 270     -19.324   6.382 -51.625  1.00 18.03           C  
ATOM   4696  OH  TYR B 270     -19.565   5.637 -52.750  1.00 20.16           O  
ATOM   4697  N   GLY B 271     -16.890  11.289 -48.418  1.00 13.00           N  
ATOM   4698  CA  GLY B 271     -16.093  12.233 -49.214  1.00 12.67           C  
ATOM   4699  C   GLY B 271     -14.603  12.237 -48.838  1.00 12.36           C  
ATOM   4700  O   GLY B 271     -13.740  12.352 -49.711  1.00 13.56           O  
ATOM   4701  N   ASN B 272     -14.279  12.103 -47.562  1.00 10.74           N  
ATOM   4702  CA  ASN B 272     -12.887  12.015 -47.172  1.00 11.60           C  
ATOM   4703  C   ASN B 272     -12.203  10.805 -47.812  1.00 12.54           C  
ATOM   4704  O   ASN B 272     -11.061  10.878 -48.268  1.00 14.08           O  
ATOM   4705  CB  ASN B 272     -12.742  11.963 -45.645  1.00 11.94           C  
ATOM   4706  CG  ASN B 272     -11.310  11.870 -45.237  1.00 14.52           C  
ATOM   4707  ND2 ASN B 272     -10.903  10.698 -44.711  1.00 16.31           N  
ATOM   4708  OD1 ASN B 272     -10.538  12.822 -45.447  1.00 16.12           O  
ATOM   4709  N   PHE B 273     -12.924   9.694 -47.872  1.00 13.65           N  
ATOM   4710  CA  PHE B 273     -12.352   8.500 -48.468  1.00 10.53           C  
ATOM   4711  C   PHE B 273     -12.084   8.690 -49.956  1.00 12.91           C  
ATOM   4712  O   PHE B 273     -11.019   8.318 -50.450  1.00 13.43           O  
ATOM   4713  CB  PHE B 273     -13.313   7.321 -48.235  1.00 12.06           C  
ATOM   4714  CG  PHE B 273     -12.997   6.108 -49.060  1.00 11.30           C  
ATOM   4715  CD1 PHE B 273     -11.839   5.375 -48.833  1.00 13.78           C  
ATOM   4716  CD2 PHE B 273     -13.857   5.701 -50.051  1.00 13.60           C  
ATOM   4717  CE1 PHE B 273     -11.533   4.232 -49.621  1.00 13.16           C  
ATOM   4718  CE2 PHE B 273     -13.600   4.551 -50.807  1.00 15.39           C  
ATOM   4719  CZ  PHE B 273     -12.435   3.820 -50.594  1.00 13.95           C  
ATOM   4720  N   VAL B 274     -13.045   9.255 -50.682  1.00 12.91           N  
ATOM   4721  CA  VAL B 274     -12.846   9.529 -52.106  1.00 14.57           C  
ATOM   4722  C   VAL B 274     -11.659  10.455 -52.338  1.00 14.99           C  
ATOM   4723  O   VAL B 274     -10.859  10.232 -53.245  1.00 16.45           O  
ATOM   4724  CB  VAL B 274     -14.124  10.097 -52.737  1.00 13.54           C  
ATOM   4725  CG1 VAL B 274     -13.877  10.638 -54.153  1.00 19.94           C  
ATOM   4726  CG2 VAL B 274     -15.162   8.982 -52.789  1.00 15.12           C  
ATOM   4727  N   TRP B 275     -11.523  11.482 -51.505  1.00 13.39           N  
ATOM   4728  CA  TRP B 275     -10.429  12.405 -51.745  1.00 12.31           C  
ATOM   4729  C   TRP B 275      -9.087  11.765 -51.393  1.00 13.65           C  
ATOM   4730  O   TRP B 275      -8.077  11.957 -52.088  1.00 18.03           O  
ATOM   4731  CB  TRP B 275     -10.610  13.654 -50.887  1.00 18.13           C  
ATOM   4732  CG  TRP B 275      -9.416  14.560 -50.955  1.00 18.54           C  
ATOM   4733  CD1 TRP B 275      -9.055  15.390 -51.996  1.00 26.18           C  
ATOM   4734  CD2 TRP B 275      -8.430  14.730 -49.931  1.00 23.30           C  
ATOM   4735  CE2 TRP B 275      -7.503  15.679 -50.396  1.00 27.59           C  
ATOM   4736  CE3 TRP B 275      -8.251  14.175 -48.654  1.00 33.66           C  
ATOM   4737  NE1 TRP B 275      -7.902  16.072 -51.648  1.00 26.38           N  
ATOM   4738  CZ2 TRP B 275      -6.395  16.090 -49.617  1.00 34.16           C  
ATOM   4739  CZ3 TRP B 275      -7.154  14.579 -47.886  1.00 36.64           C  
ATOM   4740  CH2 TRP B 275      -6.234  15.521 -48.382  1.00 38.30           C  
ATOM   4741  N   THR B 276      -9.091  10.987 -50.314  1.00 14.68           N  
ATOM   4742  CA  THR B 276      -7.869  10.311 -49.862  1.00 15.26           C  
ATOM   4743  C   THR B 276      -7.331   9.361 -50.938  1.00 17.19           C  
ATOM   4744  O   THR B 276      -6.129   9.257 -51.147  1.00 19.21           O  
ATOM   4745  CB  THR B 276      -8.184   9.533 -48.584  1.00 13.26           C  
ATOM   4746  CG2 THR B 276      -7.001   8.677 -48.135  1.00 15.64           C  
ATOM   4747  OG1 THR B 276      -8.433  10.472 -47.537  1.00 16.55           O  
ATOM   4748  N   THR B 277      -8.235   8.690 -51.630  1.00 16.44           N  
ATOM   4749  CA  THR B 277      -7.822   7.693 -52.613  1.00 14.75           C  
ATOM   4750  C   THR B 277      -7.469   8.340 -53.952  1.00 21.34           C  
ATOM   4751  O   THR B 277      -6.845   7.719 -54.812  1.00 24.99           O  
ATOM   4752  CB  THR B 277      -8.855   6.547 -52.738  1.00 21.86           C  
ATOM   4753  CG2 THR B 277      -8.876   5.689 -51.459  1.00 25.81           C  
ATOM   4754  OG1 THR B 277     -10.154   7.106 -52.893  1.00 25.90           O  
ATOM   4755  N   SER B 278      -7.858   9.593 -54.152  1.00 19.78           N  
ATOM   4756  CA  SER B 278      -7.541  10.205 -55.456  1.00 26.50           C  
ATOM   4757  C   SER B 278      -6.256  11.007 -55.338  1.00 39.26           C  
ATOM   4758  O   SER B 278      -5.579  11.254 -56.319  1.00 46.19           O  
ATOM   4759  CB  SER B 278      -8.660  11.115 -55.894  1.00 35.44           C  
ATOM   4760  OG  SER B 278      -8.654  12.252 -55.071  1.00 42.49           O  
ATOM   4761  N   ASN B 279      -5.952  11.404 -54.099  1.00 49.85           N  
ATOM   4762  CA  ASN B 279      -4.845  12.296 -53.750  1.00 56.26           C  
ATOM   4763  C   ASN B 279      -3.478  11.806 -54.207  1.00 57.93           C  
ATOM   4764  O   ASN B 279      -2.501  12.551 -54.168  1.00 60.96           O  
ATOM   4765  CB  ASN B 279      -4.831  12.512 -52.229  1.00 58.26           C  
ATOM   4766  CG  ASN B 279      -4.509  13.937 -51.850  1.00 63.57           C  
ATOM   4767  ND2 ASN B 279      -3.711  14.104 -50.802  1.00 66.09           N  
ATOM   4768  OD1 ASN B 279      -4.962  14.881 -52.498  1.00 65.34           O  
