# Supplementary material for: Structural Descriptors for Subunit Interface Regions in Homodimers: Effect of Lipid Membrane and Secondary Structure Type
Source: J Chem Inf Model. 2025 Mar 27;65(7):3117–26. doi: 10.1021/acs.jcim.4c01233 (PMC12004529; doi:10.1021/acs.jcim.4c01233)
Supplement: Supplementary file 3 — ci4c01233_si_003.tar [file ci4c01233_si_003.tar › database/alpha/5wp0_cytop.pdb]

HEADER    5wp0_chain_A
ATOM      1  N   PHE A   1      21.099   5.897 -12.943  1.00 53.39           N  
ATOM      2  CA  PHE A   1      19.632   5.736 -12.977  1.00 53.39           C  
ATOM     10  C   PHE A   1      19.097   6.179 -14.298  1.00 53.39           C  
ATOM     11  O   PHE A   1      18.028   5.740 -14.724  1.00 53.39           O  
ATOM      3  CB  PHE A   1      19.001   6.539 -11.832  1.00 53.39           C  
ATOM      4  CG  PHE A   1      19.519   5.880 -10.602  1.00 53.39           C  
ATOM      5  CD1 PHE A   1      20.733   6.252 -10.072  1.00 53.39           C  
ATOM      6  CD2 PHE A   1      18.807   4.873  -9.989  1.00 53.39           C  
ATOM      7  CE1 PHE A   1      21.225   5.642  -8.942  1.00 53.39           C  
ATOM      8  CE2 PHE A   1      19.294   4.260  -8.858  1.00 53.39           C  
ATOM      9  CZ  PHE A   1      20.503   4.644  -8.332  1.00 53.39           C  
ATOM     12  N   GLN A   2      19.840   7.068 -14.985  1.00 58.81           N  
ATOM     13  CA  GLN A   2      19.407   7.510 -16.278  1.00 58.81           C  
ATOM     19  C   GLN A   2      19.460   6.370 -17.239  1.00 58.81           C  
ATOM     20  O   GLN A   2      18.564   6.209 -18.066  1.00 58.81           O  
ATOM     14  CB  GLN A   2      20.224   8.655 -16.899  1.00 58.81           C  
ATOM     15  CG  GLN A   2      19.927  10.024 -16.289  1.00 58.81           C  
ATOM     16  CD  GLN A   2      20.444  11.073 -17.263  1.00 58.81           C  
ATOM     18  NE2 GLN A   2      21.790  11.123 -17.451  1.00 58.81           N  
ATOM     17  OE1 GLN A   2      19.667  11.823 -17.853  1.00 58.81           O  
ATOM     21  N   GLY A   3      20.511   5.537 -17.152  1.00 17.45           N  
ATOM     22  CA  GLY A   3      20.619   4.448 -18.075  1.00 17.45           C  
ATOM     23  C   GLY A   3      19.407   3.608 -17.873  1.00 17.45           C  
ATOM     24  O   GLY A   3      18.812   3.103 -18.824  1.00 17.45           O  
ATOM     25  N   MET A   4      19.023   3.439 -16.598  1.00166.11           N  
ATOM     26  CA  MET A   4      17.861   2.683 -16.257  1.00166.11           C  
ATOM     31  C   MET A   4      16.647   3.380 -16.776  1.00166.11           C  
ATOM     32  O   MET A   4      15.692   2.742 -17.212  1.00166.11           O  
ATOM     27  CB  MET A   4      17.651   2.521 -14.741  1.00166.11           C  
ATOM     28  CG  MET A   4      18.601   1.515 -14.105  1.00166.11           C  
ATOM     29  SD  MET A   4      18.329  -0.192 -14.664  1.00166.11           S  
ATOM     30  CE  MET A   4      19.787  -0.862 -13.816  1.00166.11           C  
ATOM     33  N   GLN A   5      16.647   4.721 -16.725  1.00 68.97           N  
ATOM     34  CA  GLN A   5      15.483   5.455 -17.122  1.00 68.97           C  
ATOM     40  C   GLN A   5      15.164   5.233 -18.579  1.00 68.97           C  
ATOM     41  O   GLN A   5      14.006   5.014 -18.937  1.00 68.97           O  
ATOM     35  CB  GLN A   5      15.637   6.970 -16.902  1.00 68.97           C  
ATOM     36  CG  GLN A   5      14.400   7.776 -17.304  1.00 68.97           C  
ATOM     37  CD  GLN A   5      14.685   9.243 -17.014  1.00 68.97           C  
ATOM     39  NE2 GLN A   5      13.608  10.050 -16.819  1.00 68.97           N  
ATOM     38  OE1 GLN A   5      15.840   9.663 -16.953  1.00 68.97           O  
ATOM     42  N   GLN A   6      16.176   5.266 -19.467  1.00109.96           N  
ATOM     43  CA  GLN A   6      15.908   5.160 -20.876  1.00109.96           C  
ATOM     49  C   GLN A   6      15.401   3.787 -21.179  1.00109.96           C  
ATOM     50  O   GLN A   6      14.568   3.604 -22.065  1.00109.96           O  
ATOM     44  CB  GLN A   6      17.130   5.448 -21.769  1.00109.96           C  
ATOM     45  CG  GLN A   6      18.195   4.356 -21.799  1.00109.96           C  
ATOM     46  CD  GLN A   6      17.841   3.485 -22.997  1.00109.96           C  
ATOM     48  NE2 GLN A   6      18.787   2.608 -23.423  1.00109.96           N  
ATOM     47  OE1 GLN A   6      16.750   3.593 -23.557  1.00109.96           O  
ATOM     51  N   GLN A   7      15.904   2.772 -20.455  1.00 57.43           N  
ATOM     52  CA  GLN A   7      15.479   1.433 -20.728  1.00 57.43           C  
ATOM     58  C   GLN A   7      14.006   1.383 -20.488  1.00 57.43           C  
ATOM     59  O   GLN A   7      13.250   0.812 -21.271  1.00 57.43           O  
ATOM     53  CB  GLN A   7      16.075   0.413 -19.745  1.00 57.43           C  
ATOM     54  CG  GLN A   7      17.599   0.314 -19.760  1.00 57.43           C  
ATOM     55  CD  GLN A   7      17.989  -0.633 -18.632  1.00 57.43           C  
ATOM     57  NE2 GLN A   7      17.002  -1.437 -18.151  1.00 57.43           N  
ATOM     56  OE1 GLN A   7      19.134  -0.651 -18.182  1.00 57.43           O  
ATOM     60  N   ILE A   8      13.578   2.000 -19.374  1.00 76.79           N  
ATOM     61  CA  ILE A   8      12.221   1.990 -18.918  1.00 76.79           C  
ATOM     66  C   ILE A   8      11.302   2.754 -19.829  1.00 76.79           C  
ATOM     67  O   ILE A   8      10.182   2.321 -20.096  1.00 76.79           O  
ATOM     62  CB  ILE A   8      12.104   2.537 -17.526  1.00 76.79           C  
ATOM     63  CG1 ILE A   8      12.921   1.656 -16.561  1.00 76.79           C  
ATOM     64  CG2 ILE A   8      10.612   2.631 -17.167  1.00 76.79           C  
ATOM     65  CD1 ILE A   8      13.144   2.271 -15.181  1.00 76.79           C  
ATOM     68  N   VAL A   9      11.746   3.919 -20.333  1.00 54.22           N  
ATOM     69  CA  VAL A   9      10.913   4.783 -21.129  1.00 54.22           C  
ATOM     73  C   VAL A   9      10.440   4.063 -22.355  1.00 54.22           C  
ATOM     74  O   VAL A   9       9.266   4.138 -22.720  1.00 54.22           O  
ATOM     70  CB  VAL A   9      11.660   5.990 -21.617  1.00 54.22           C  
ATOM     71  CG1 VAL A   9      10.727   6.820 -22.515  1.00 54.22           C  
ATOM     72  CG2 VAL A   9      12.218   6.751 -20.404  1.00 54.22           C  
ATOM     75  N   GLU A  10      11.356   3.346 -23.026  1.00 88.89           N  
ATOM     76  CA  GLU A  10      11.052   2.676 -24.254  1.00 88.89           C  
ATOM     82  C   GLU A  10      10.061   1.581 -24.031  1.00 88.89           C  
ATOM     83  O   GLU A  10       9.162   1.380 -24.845  1.00 88.89           O  
ATOM     77  CB  GLU A  10      12.295   2.036 -24.889  1.00 88.89           C  
ATOM     78  CG  GLU A  10      13.288   3.064 -25.425  1.00 88.89           C  
ATOM     79  CD  GLU A  10      12.605   3.747 -26.598  1.00 88.89           C  
ATOM     80  OE1 GLU A  10      11.636   3.156 -27.146  1.00 88.89           O  
ATOM     81  OE2 GLU A  10      13.038   4.871 -26.956  1.00 88.89           O1-
ATOM     84  N   GLU A  11      10.205   0.840 -22.922  1.00 53.84           N  
ATOM     85  CA  GLU A  11       9.356  -0.292 -22.677  1.00 53.84           C  
ATOM     91  C   GLU A  11       7.925   0.146 -22.529  1.00 53.84           C  
ATOM     92  O   GLU A  11       7.015  -0.469 -23.084  1.00 53.84           O  
ATOM     86  CB  GLU A  11       9.730  -1.025 -21.379  1.00 53.84           C  
ATOM     87  CG  GLU A  11       8.869  -2.255 -21.096  1.00 53.84           C  
ATOM     88  CD  GLU A  11       9.359  -2.865 -19.789  1.00 53.84           C  
ATOM     89  OE1 GLU A  11      10.193  -2.211 -19.105  1.00 53.84           O  
ATOM     90  OE2 GLU A  11       8.901  -3.990 -19.454  1.00 53.84           O1-
ATOM     93  N   MET A  12       7.698   1.231 -21.771  1.00 82.10           N  
ATOM     94  CA  MET A  12       6.386   1.726 -21.449  1.00 82.10           C  
ATOM     99  C   MET A  12       5.687   2.278 -22.657  1.00 82.10           C  
ATOM    100  O   MET A  12       4.458   2.252 -22.729  1.00 82.10           O  
ATOM     95  CB  MET A  12       6.412   2.778 -20.332  1.00 82.10           C  
ATOM     96  CG  MET A  12       6.868   2.155 -19.012  1.00 82.10           C  
ATOM     97  SD  MET A  12       5.815   0.779 -18.461  1.00 82.10           S  
ATOM     98  CE  MET A  12       6.900   0.228 -17.115  1.00 82.10           C  
ATOM    101  N   LYS A  13       6.450   2.823 -23.623  1.00125.75           N  
ATOM    102  CA  LYS A  13       5.898   3.351 -24.842  1.00125.75           C  
ATOM    108  C   LYS A  13       4.993   4.517 -24.599  1.00125.75           C  
ATOM    109  O   LYS A  13       3.975   4.667 -25.275  1.00125.75           O  
ATOM    103  CB  LYS A  13       5.109   2.319 -25.673  1.00125.75           C  
ATOM    104  CG  LYS A  13       5.972   1.373 -26.514  1.00125.75           C  
ATOM    105  CD  LYS A  13       6.771   0.338 -25.725  1.00125.75           C  
ATOM    106  CE  LYS A  13       7.504  -0.660 -26.624  1.00125.75           C  
ATOM    107  NZ  LYS A  13       8.336  -1.569 -25.806  1.00125.75           N1+
ATOM    110  N   VAL A  14       5.347   5.400 -23.647  1.00 66.65           N  
ATOM    111  CA  VAL A  14       4.532   6.564 -23.453  1.00 66.65           C  
ATOM    115  C   VAL A  14       5.154   7.694 -24.219  1.00 66.65           C  
ATOM    116  O   VAL A  14       6.375   7.866 -24.222  1.00 66.65           O  
ATOM    112  CB  VAL A  14       4.412   7.001 -22.026  1.00 66.65           C  
ATOM    113  CG1 VAL A  14       3.686   8.351 -22.031  1.00 66.65           C  
ATOM    114  CG2 VAL A  14       3.673   5.915 -21.225  1.00 66.65           C  
ATOM    117  N   LYS A  15       4.285   8.489 -24.880  1.00153.61           N  
ATOM    118  CA  LYS A  15       4.597   9.592 -25.750  1.00153.61           C  
ATOM    124  C   LYS A  15       4.994  10.781 -24.933  1.00153.61           C  
ATOM    125  O   LYS A  15       4.715  10.866 -23.740  1.00153.61           O  
ATOM    119  CB  LYS A  15       3.364  10.085 -26.530  1.00153.61           C  
ATOM    120  CG  LYS A  15       2.617   9.032 -27.354  1.00153.61           C  
ATOM    121  CD  LYS A  15       3.348   8.528 -28.598  1.00153.61           C  
ATOM    122  CE  LYS A  15       2.480   7.608 -29.462  1.00153.61           C  
ATOM    123  NZ  LYS A  15       1.316   8.349 -30.002  1.00153.61           N1+
ATOM    126  N   VAL A  16       5.677  11.740 -25.584  1.00 96.94           N  
ATOM    127  CA  VAL A  16       6.061  12.968 -24.954  1.00 96.94           C  
ATOM    131  C   VAL A  16       4.804  13.720 -24.623  1.00 96.94           C  
ATOM    132  O   VAL A  16       4.714  14.362 -23.578  1.00 96.94           O  
ATOM    128  CB  VAL A  16       6.876  13.852 -25.849  1.00 96.94           C  
ATOM    129  CG1 VAL A  16       7.232  15.131 -25.073  1.00 96.94           C  
ATOM    130  CG2 VAL A  16       8.075  13.046 -26.380  1.00 96.94           C  
ATOM    133  N   SER A  17       3.802  13.688 -25.530  1.00 91.39           N  
ATOM    134  CA  SER A  17       2.575  14.396 -25.261  1.00 91.39           C  
ATOM    137  C   SER A  17       1.456  13.684 -25.963  1.00 91.39           C  
ATOM    138  O   SER A  17       1.694  12.787 -26.770  1.00 91.39           O  
ATOM    135  CB  SER A  17       2.599  15.854 -25.748  1.00 91.39           C  
ATOM    136  OG  SER A  17       1.440  16.536 -25.298  1.00 91.39           O  
ATOM    139  N   ILE A  18       0.193  14.045 -25.631  1.00128.73           N  
ATOM    140  CA  ILE A  18      -0.962  13.429 -26.231  1.00128.73           C  
ATOM    145  C   ILE A  18      -2.078  14.421 -26.401  1.00128.73           C  
ATOM    146  O   ILE A  18      -2.139  15.440 -25.712  1.00128.73           O  
ATOM    141  CB  ILE A  18      -1.464  12.251 -25.430  1.00128.73           C  
ATOM    142  CG1 ILE A  18      -1.774  12.631 -23.964  1.00128.73           C  
ATOM    143  CG2 ILE A  18      -0.418  11.130 -25.552  1.00128.73           C  
ATOM    144  CD1 ILE A  18      -2.994  13.522 -23.750  1.00128.73           C  
ATOM    147  N   ASP A  19      -2.981  14.156 -27.374  1.00 74.47           N  
ATOM    148  CA  ASP A  19      -4.164  14.960 -27.533  1.00 74.47           C  
ATOM    153  C   ASP A  19      -5.255  14.137 -26.918  1.00 74.47           C  
ATOM    154  O   ASP A  19      -5.556  13.046 -27.398  1.00 74.47           O  
ATOM    149  CB  ASP A  19      -4.550  15.257 -28.997  1.00 74.47           C  
ATOM    150  CG  ASP A  19      -5.688  16.276 -29.006  1.00 74.47           C  
ATOM    151  OD1 ASP A  19      -6.382  16.410 -27.962  1.00 74.47           O  
ATOM    152  OD2 ASP A  19      -5.878  16.939 -30.060  1.00 74.47           O1-
ATOM    155  N   PRO A  20      -5.844  14.615 -25.851  1.00105.26           N  
ATOM    156  CA  PRO A  20      -6.830  13.832 -25.155  1.00105.26           C  
ATOM    160  C   PRO A  20      -8.053  13.501 -25.947  1.00105.26           C  
ATOM    161  O   PRO A  20      -8.616  12.424 -25.753  1.00105.26           O  
ATOM    158  CB  PRO A  20      -7.100  14.576 -23.847  1.00105.26           C  
ATOM    159  CG  PRO A  20      -5.771  15.300 -23.565  1.00105.26           C  
ATOM    157  CD  PRO A  20      -5.163  15.541 -24.959  1.00105.26           C  
ATOM    162  N   VAL A  21      -8.502  14.404 -26.827  1.00 42.99           N  
ATOM    163  CA  VAL A  21      -9.662  14.093 -27.602  1.00 42.99           C  
ATOM    167  C   VAL A  21      -9.318  12.937 -28.488  1.00 42.99           C  
ATOM    168  O   VAL A  21     -10.095  11.994 -28.628  1.00 42.99           O  
ATOM    164  CB  VAL A  21     -10.087  15.236 -28.476  1.00 42.99           C  
ATOM    165  CG1 VAL A  21     -11.268  14.778 -29.349  1.00 42.99           C  
ATOM    166  CG2 VAL A  21     -10.412  16.439 -27.574  1.00 42.99           C  
ATOM    169  N   GLU A  22      -8.119  12.986 -29.103  1.00 88.66           N  
ATOM    170  CA  GLU A  22      -7.694  11.969 -30.025  1.00 88.66           C  
ATOM    176  C   GLU A  22      -7.510  10.652 -29.341  1.00 88.66           C  
ATOM    177  O   GLU A  22      -7.896   9.617 -29.880  1.00 88.66           O  
ATOM    171  CB  GLU A  22      -6.374  12.300 -30.736  1.00 88.66           C  
ATOM    172  CG  GLU A  22      -5.901  11.164 -31.646  1.00 88.66           C  
ATOM    173  CD  GLU A  22      -6.996  10.890 -32.670  1.00 88.66           C  
ATOM    174  OE1 GLU A  22      -7.839  11.797 -32.903  1.00 88.66           O  
ATOM    175  OE2 GLU A  22      -7.003   9.762 -33.232  1.00 88.66           O1-
ATOM    178  N   GLU A  23      -6.905  10.645 -28.137  1.00 93.63           N  
ATOM    179  CA  GLU A  23      -6.652   9.404 -27.460  1.00 93.63           C  
ATOM    185  C   GLU A  23      -7.954   8.762 -27.094  1.00 93.63           C  
ATOM    186  O   GLU A  23      -8.083   7.540 -27.152  1.00 93.63           O  
ATOM    180  CB  GLU A  23      -5.832   9.577 -26.169  1.00 93.63           C  
ATOM    181  CG  GLU A  23      -4.354   9.898 -26.415  1.00 93.63           C  
ATOM    182  CD  GLU A  23      -3.621   8.593 -26.701  1.00 93.63           C  
ATOM    183  OE1 GLU A  23      -4.296   7.529 -26.727  1.00 93.63           O  
ATOM    184  OE2 GLU A  23      -2.375   8.637 -26.892  1.00 93.63           O1-
ATOM    187  N   ILE A  24      -8.959   9.565 -26.692  1.00 45.59           N  
ATOM    188  CA  ILE A  24     -10.214   8.977 -26.326  1.00 45.59           C  
ATOM    193  C   ILE A  24     -10.771   8.299 -27.538  1.00 45.59           C  
ATOM    194  O   ILE A  24     -11.195   7.148 -27.476  1.00 45.59           O  
ATOM    189  CB  ILE A  24     -11.229   9.980 -25.852  1.00 45.59           C  
ATOM    190  CG1 ILE A  24     -10.734  10.699 -24.585  1.00 45.59           C  
ATOM    191  CG2 ILE A  24     -12.561   9.240 -25.643  1.00 45.59           C  
ATOM    192  CD1 ILE A  24     -11.599  11.892 -24.182  1.00 45.59           C  
ATOM    195  N   LYS A  25     -10.744   8.990 -28.691  1.00104.39           N  
ATOM    196  CA  LYS A  25     -11.275   8.422 -29.895  1.00104.39           C  
ATOM    202  C   LYS A  25     -10.513   7.180 -30.236  1.00104.39           C  
ATOM    203  O   LYS A  25     -11.104   6.159 -30.579  1.00104.39           O  
ATOM    197  CB  LYS A  25     -11.158   9.369 -31.104  1.00104.39           C  
ATOM    198  CG  LYS A  25     -11.526   8.717 -32.442  1.00104.39           C  
ATOM    199  CD  LYS A  25     -12.993   8.307 -32.554  1.00104.39           C  
ATOM    200  CE  LYS A  25     -13.245   6.855 -32.143  1.00104.39           C  
ATOM    201  NZ  LYS A  25     -14.694   6.569 -32.160  1.00104.39           N1+
ATOM    204  N   LYS A  26      -9.172   7.227 -30.147  1.00102.88           N  
ATOM    205  CA  LYS A  26      -8.381   6.097 -30.541  1.00102.88           C  
ATOM    211  C   LYS A  26      -8.641   4.924 -29.639  1.00102.88           C  
ATOM    212  O   LYS A  26      -8.733   3.793 -30.105  1.00102.88           O  
ATOM    206  CB  LYS A  26      -6.873   6.400 -30.528  1.00102.88           C  
ATOM    207  CG  LYS A  26      -6.021   5.203 -30.947  1.00102.88           C  
ATOM    208  CD  LYS A  26      -4.579   5.551 -31.324  1.00102.88           C  
ATOM    209  CE  LYS A  26      -3.765   6.194 -30.198  1.00102.88           C  
ATOM    210  NZ  LYS A  26      -3.921   7.666 -30.225  1.00102.88           N1+
ATOM    213  N   ARG A  27      -8.733   5.158 -28.319  1.00123.88           N  
ATOM    214  CA  ARG A  27      -8.942   4.111 -27.354  1.00123.88           C  
ATOM    222  C   ARG A  27     -10.330   3.558 -27.430  1.00123.88           C  
ATOM    223  O   ARG A  27     -10.543   2.374 -27.170  1.00123.88           O  
ATOM    215  CB  ARG A  27      -8.658   4.585 -25.915  1.00123.88           C  
ATOM    216  CG  ARG A  27      -7.164   4.854 -25.689  1.00123.88           C  
ATOM    217  CD  ARG A  27      -6.761   5.018 -24.220  1.00123.88           C  
ATOM    218  NE  ARG A  27      -5.269   4.980 -24.148  1.00123.88           N  
ATOM    219  CZ  ARG A  27      -4.528   6.126 -24.107  1.00123.88           C  
ATOM    220  NH1 ARG A  27      -5.141   7.344 -24.098  1.00123.88           N1+
ATOM    221  NH2 ARG A  27      -3.165   6.050 -24.049  1.00123.88           N  
ATOM    224  N   VAL A  28     -11.327   4.412 -27.728  1.00 41.12           N  
ATOM    225  CA  VAL A  28     -12.681   3.942 -27.812  1.00 41.12           C  
ATOM    229  C   VAL A  28     -12.805   2.993 -28.966  1.00 41.12           C  
ATOM    230  O   VAL A  28     -13.397   1.922 -28.839  1.00 41.12           O  
ATOM    226  CB  VAL A  28     -13.677   5.045 -28.043  1.00 41.12           C  
ATOM    227  CG1 VAL A  28     -15.060   4.407 -28.251  1.00 41.12           C  
ATOM    228  CG2 VAL A  28     -13.625   6.033 -26.863  1.00 41.12           C  
ATOM    231  N   ASP A  29     -12.231   3.355 -30.130  1.00126.07           N  
ATOM    232  CA  ASP A  29     -12.364   2.520 -31.289  1.00126.07           C  
ATOM    237  C   ASP A  29     -11.659   1.219 -31.048  1.00126.07           C  
ATOM    238  O   ASP A  29     -12.038   0.189 -31.602  1.00126.07           O  
ATOM    233  CB  ASP A  29     -11.930   3.200 -32.608  1.00126.07           C  
ATOM    234  CG  ASP A  29     -10.471   3.588 -32.543  1.00126.07           C  
ATOM    235  OD1 ASP A  29      -9.658   2.698 -32.191  1.00126.07           O  
ATOM    236  OD2 ASP A  29     -10.148   4.771 -32.831  1.00126.07           O1-
ATOM    239  N   PHE A  30     -10.603   1.237 -30.214  1.00 52.65           N  
ATOM    240  CA  PHE A  30      -9.848   0.061 -29.874  1.00 52.65           C  
ATOM    248  C   PHE A  30     -10.727  -0.921 -29.156  1.00 52.65           C  
ATOM    249  O   PHE A  30     -10.716  -2.110 -29.468  1.00 52.65           O  
ATOM    241  CB  PHE A  30      -8.660   0.410 -28.955  1.00 52.65           C  
ATOM    242  CG  PHE A  30      -7.981  -0.841 -28.517  1.00 52.65           C  
ATOM    243  CD1 PHE A  30      -7.142  -1.525 -29.367  1.00 52.65           C  
ATOM    244  CD2 PHE A  30      -8.169  -1.318 -27.240  1.00 52.65           C  
ATOM    245  CE1 PHE A  30      -6.511  -2.673 -28.953  1.00 52.65           C  
ATOM    246  CE2 PHE A  30      -7.541  -2.465 -26.820  1.00 52.65           C  
ATOM    247  CZ  PHE A  30      -6.713  -3.146 -27.679  1.00 52.65           C  
ATOM    250  N   ILE A  31     -11.522  -0.447 -28.175  1.00 43.98           N  
ATOM    251  CA  ILE A  31     -12.342  -1.339 -27.403  1.00 43.98           C  
ATOM    256  C   ILE A  31     -13.351  -1.979 -28.299  1.00 43.98           C  
ATOM    257  O   ILE A  31     -13.592  -3.180 -28.216  1.00 43.98           O  
ATOM    252  CB  ILE A  31     -13.063  -0.664 -26.273  1.00 43.98           C  
ATOM    253  CG1 ILE A  31     -12.054  -0.074 -25.270  1.00 43.98           C  
ATOM    254  CG2 ILE A  31     -14.010  -1.696 -25.642  1.00 43.98           C  
ATOM    255  CD1 ILE A  31     -12.702   0.814 -24.208  1.00 43.98           C  
ATOM    258  N   LYS A  32     -13.967  -1.191 -29.192  1.00 92.31           N  
ATOM    259  CA  LYS A  32     -14.972  -1.701 -30.080  1.00 92.31           C  
ATOM    265  C   LYS A  32     -14.339  -2.708 -30.987  1.00 92.31           C  
ATOM    266  O   LYS A  32     -14.947  -3.724 -31.319  1.00 92.31           O  
ATOM    260  CB  LYS A  32     -15.553  -0.588 -30.960  1.00 92.31           C  
ATOM    261  CG  LYS A  32     -16.233   0.512 -30.147  1.00 92.31           C  
ATOM    262  CD  LYS A  32     -16.406   1.810 -30.934  1.00 92.31           C  
ATOM    263  CE  LYS A  32     -17.123   1.619 -32.269  1.00 92.31           C  
ATOM    264  NZ  LYS A  32     -17.028   2.858 -33.075  1.00 92.31           N1+
ATOM    267  N   GLY A  33     -13.090  -2.454 -31.415  1.00 20.93           N  
ATOM    268  CA  GLY A  33     -12.457  -3.346 -32.343  1.00 20.93           C  
ATOM    269  C   GLY A  33     -12.346  -4.702 -31.723  1.00 20.93           C  
ATOM    270  O   GLY A  33     -12.625  -5.708 -32.371  1.00 20.93           O  
ATOM    271  N   LYS A  34     -11.919  -4.761 -30.450  1.00101.10           N  
ATOM    272  CA  LYS A  34     -11.786  -6.009 -29.754  1.00101.10           C  
ATOM    278  C   LYS A  34     -13.142  -6.614 -29.556  1.00101.10           C  
ATOM    279  O   LYS A  34     -13.287  -7.835 -29.592  1.00101.10           O  
ATOM    273  CB  LYS A  34     -11.138  -5.855 -28.370  1.00101.10           C  
ATOM    274  CG  LYS A  34      -9.618  -5.710 -28.420  1.00101.10           C  
ATOM    275  CD  LYS A  34      -8.919  -6.959 -28.961  1.00101.10           C  
ATOM    276  CE  LYS A  34      -7.392  -6.874 -28.922  1.00101.10           C  
ATOM    277  NZ  LYS A  34      -6.800  -8.157 -29.363  1.00101.10           N1+
ATOM    280  N   LEU A  35     -14.174  -5.784 -29.302  1.00167.08           N  
ATOM    281  CA  LEU A  35     -15.481  -6.353 -29.103  1.00167.08           C  
ATOM    286  C   LEU A  35     -15.960  -7.028 -30.345  1.00167.08           C  
ATOM    287  O   LEU A  35     -16.476  -8.141 -30.286  1.00167.08           O  
ATOM    282  CB  LEU A  35     -16.603  -5.367 -28.714  1.00167.08           C  
ATOM    283  CG  LEU A  35     -16.732  -5.053 -27.212  1.00167.08           C  
ATOM    284  CD1 LEU A  35     -17.089  -6.324 -26.430  1.00167.08           C  
ATOM    285  CD2 LEU A  35     -15.508  -4.333 -26.645  1.00167.08           C  
ATOM    288  N   LEU A  36     -15.814  -6.368 -31.507  1.00 44.40           N  
ATOM    289  CA  LEU A  36     -16.322  -6.906 -32.738  1.00 44.40           C  
ATOM    294  C   LEU A  36     -15.568  -8.149 -33.109  1.00 44.40           C  
ATOM    295  O   LEU A  36     -16.154  -9.117 -33.594  1.00 44.40           O  
ATOM    290  CB  LEU A  36     -16.209  -5.910 -33.902  1.00 44.40           C  
ATOM    291  CG  LEU A  36     -17.050  -4.636 -33.688  1.00 44.40           C  
ATOM    292  CD1 LEU A  36     -16.915  -3.665 -34.872  1.00 44.40           C  
ATOM    293  CD2 LEU A  36     -18.514  -4.981 -33.364  1.00 44.40           C  
ATOM    296  N   GLU A  37     -14.238  -8.147 -32.893  1.00 43.86           N  
ATOM    297  CA  GLU A  37     -13.389  -9.247 -33.264  1.00 43.86           C  
ATOM    303  C   GLU A  37     -13.811 -10.464 -32.500  1.00 43.86           C  
ATOM    304  O   GLU A  37     -13.957 -11.550 -33.057  1.00 43.86           O  
ATOM    298  CB  GLU A  37     -11.922  -8.945 -32.910  1.00 43.86           C  
ATOM    299  CG  GLU A  37     -10.909 -10.009 -33.324  1.00 43.86           C  
ATOM    300  CD  GLU A  37      -9.535  -9.513 -32.890  1.00 43.86           C  
ATOM    301  OE1 GLU A  37      -9.136  -8.408 -33.347  1.00 43.86           O  
ATOM    302  OE2 GLU A  37      -8.864 -10.226 -32.096  1.00 43.86           O1-
ATOM    305  N   ALA A  38     -14.021 -10.284 -31.187  1.00 64.29           N  
ATOM    306  CA  ALA A  38     -14.435 -11.276 -30.237  1.00 64.29           C  
ATOM    308  C   ALA A  38     -15.840 -11.712 -30.517  1.00 64.29           C  
ATOM    309  O   ALA A  38     -16.238 -12.810 -30.129  1.00 64.29           O  
ATOM    307  CB  ALA A  38     -14.378 -10.761 -28.790  1.00 64.29           C  
ATOM    310  N   HIS A  39     -16.643 -10.849 -31.171  1.00 68.90           N  
ATOM    311  CA  HIS A  39     -18.039 -11.119 -31.377  1.00 68.90           C  
ATOM    318  C   HIS A  39     -18.713 -11.150 -30.037  1.00 68.90           C  
ATOM    319  O   HIS A  39     -19.544 -12.017 -29.767  1.00 68.90           O  
ATOM    314  CB  HIS A  39     -18.320 -12.456 -32.094  1.00 68.90           C  
ATOM    313  CG  HIS A  39     -17.828 -12.499 -33.512  1.00 68.90           C  
ATOM    316  CD2 HIS A  39     -18.401 -12.023 -34.652  1.00 68.90           C  
ATOM    312  ND1 HIS A  39     -16.637 -13.070 -33.904  1.00 68.90           N  
ATOM    317  CE1 HIS A  39     -16.550 -12.913 -35.249  1.00 68.90           C  
ATOM    315  NE2 HIS A  39     -17.597 -12.282 -35.748  1.00 68.90           N  
ATOM    320  N   CYS A  40     -18.361 -10.178 -29.163  1.00 57.18           N  
ATOM    321  CA  CYS A  40     -18.940 -10.072 -27.850  1.00 57.18           C  
ATOM    324  C   CYS A  40     -19.665  -8.755 -27.732  1.00 57.18           C  
ATOM    325  O   CYS A  40     -19.284  -7.760 -28.344  1.00 57.18           O  
ATOM    322  CB  CYS A  40     -17.897 -10.118 -26.719  1.00 57.18           C  
ATOM    323  SG  CYS A  40     -17.026 -11.712 -26.646  1.00 57.18           S  
ATOM    326  N   LYS A  41     -20.829  -8.782 -27.049  1.00200.98           N  
ATOM    327  CA  LYS A  41     -21.691  -7.670 -26.722  1.00200.98           C  
ATOM    333  C   LYS A  41     -21.409  -6.929 -25.440  1.00200.98           C  
ATOM    334  O   LYS A  41     -21.876  -5.801 -25.292  1.00200.98           O  
ATOM    328  CB  LYS A  41     -23.182  -8.042 -26.706  1.00200.98           C  
ATOM    329  CG  LYS A  41     -23.783  -8.052 -28.111  1.00200.98           C  
ATOM    330  CD  LYS A  41     -23.229  -9.148 -29.016  1.00200.98           C  
ATOM    331  CE  LYS A  41     -23.599  -8.953 -30.485  1.00200.98           C  
ATOM    332  NZ  LYS A  41     -25.066  -8.991 -30.643  1.00200.98           N1+
ATOM    335  N   SER A  42     -20.746  -7.534 -24.431  1.00116.11           N  
ATOM    336  CA  SER A  42     -20.676  -6.824 -23.175  1.00116.11           C  
ATOM    339  C   SER A  42     -19.270  -6.707 -22.668  1.00116.11           C  
ATOM    340  O   SER A  42     -18.385  -7.475 -23.040  1.00116.11           O  
ATOM    337  CB  SER A  42     -21.571  -7.440 -22.087  1.00116.11           C  
ATOM    338  OG  SER A  42     -21.256  -8.810 -21.914  1.00116.11           O  
ATOM    341  N   LEU A  43     -19.038  -5.693 -21.801  1.00 69.11           N  
ATOM    342  CA  LEU A  43     -17.741  -5.410 -21.248  1.00 69.11           C  
ATOM    347  C   LEU A  43     -17.822  -5.486 -19.754  1.00 69.11           C  
ATOM    348  O   LEU A  43     -18.843  -5.143 -19.157  1.00 69.11           O  
ATOM    343  CB  LEU A  43     -17.244  -3.996 -21.596  1.00 69.11           C  
ATOM    344  CG  LEU A  43     -16.995  -3.790 -23.101  1.00 69.11           C  
ATOM    345  CD1 LEU A  43     -16.504  -2.365 -23.403  1.00 69.11           C  
ATOM    346  CD2 LEU A  43     -16.045  -4.866 -23.652  1.00 69.11           C  
ATOM    349  N   ILE A  44     -16.725  -5.948 -19.115  1.00113.01           N  
ATOM    350  CA  ILE A  44     -16.716  -6.094 -17.687  1.00113.01           C  
ATOM    355  C   ILE A  44     -15.509  -5.387 -17.145  1.00113.01           C  
ATOM    356  O   ILE A  44     -14.409  -5.511 -17.684  1.00113.01           O  
ATOM    351  CB  ILE A  44     -16.606  -7.529 -17.264  1.00113.01           C  
ATOM    352  CG1 ILE A  44     -17.749  -8.345 -17.891  1.00113.01           C  
ATOM    353  CG2 ILE A  44     -16.566  -7.578 -15.727  1.00113.01           C  
ATOM    354  CD1 ILE A  44     -19.138  -7.796 -17.582  1.00113.01           C  
ATOM    357  N   LEU A  45     -15.696  -4.599 -16.065  1.00 72.46           N  
ATOM    358  CA  LEU A  45     -14.590  -3.912 -15.459  1.00 72.46           C  
ATOM    363  C   LEU A  45     -14.845  -3.786 -13.988  1.00 72.46           C  
ATOM    364  O   LEU A  45     -15.952  -3.458 -13.563  1.00 72.46           O  
ATOM    359  CB  LEU A  45     -14.378  -2.499 -16.036  1.00 72.46           C  
ATOM    360  CG  LEU A  45     -13.224  -1.716 -15.389  1.00 72.46           C  
ATOM    361  CD1 LEU A  45     -11.892  -2.473 -15.518  1.00 72.46           C  
ATOM    362  CD2 LEU A  45     -13.141  -0.286 -15.951  1.00 72.46           C  
ATOM    365  N   GLY A  46     -13.821  -4.082 -13.160  1.00 44.14           N  
ATOM    366  CA  GLY A  46     -13.975  -3.918 -11.741  1.00 44.14           C  
ATOM    367  C   GLY A  46     -13.804  -2.464 -11.440  1.00 44.14           C  
ATOM    368  O   GLY A  46     -12.843  -1.846 -11.894  1.00 44.14           O  
ATOM    369  N   ILE A  47     -14.707  -1.886 -10.621  1.00 94.25           N  
ATOM    370  CA  ILE A  47     -14.590  -0.484 -10.318  1.00 94.25           C  
ATOM    375  C   ILE A  47     -14.239  -0.302  -8.870  1.00 94.25           C  
ATOM    376  O   ILE A  47     -14.920  -0.811  -7.978  1.00 94.25           O  
ATOM    371  CB  ILE A  47     -15.815   0.303 -10.677  1.00 94.25           C  
ATOM    372  CG1 ILE A  47     -15.890   0.344 -12.212  1.00 94.25           C  
ATOM    373  CG2 ILE A  47     -15.755   1.688 -10.011  1.00 94.25           C  
ATOM    374  CD1 ILE A  47     -17.160   0.958 -12.778  1.00 94.25           C  
ATOM    377  N   SER A  48     -13.052   0.316  -8.649  1.00144.69           N  
ATOM    378  CA  SER A  48     -12.447   0.660  -7.384  1.00144.69           C  
ATOM    381  C   SER A  48     -12.721   2.065  -6.938  1.00144.69           C  
ATOM    382  O   SER A  48     -12.674   2.355  -5.746  1.00144.69           O  
ATOM    379  CB  SER A  48     -10.916   0.574  -7.443  1.00144.69           C  
ATOM    380  OG  SER A  48     -10.507  -0.703  -7.900  1.00144.69           O  
ATOM    383  N   GLY A  49     -12.959   2.999  -7.877  1.00 52.32           N  
ATOM    384  CA  GLY A  49     -13.098   4.370  -7.481  1.00 52.32           C  
ATOM    385  C   GLY A  49     -11.836   5.100  -7.838  1.00 52.32           C  
ATOM    386  O   GLY A  49     -11.814   6.328  -7.840  1.00 52.32           O  
ATOM    387  N   GLY A  50     -10.746   4.373  -8.159  1.00 51.72           N  
ATOM    388  CA  GLY A  50      -9.524   5.028  -8.523  1.00 51.72           C  
ATOM    389  C   GLY A  50      -9.690   5.584  -9.910  1.00 51.72           C  
ATOM    390  O   GLY A  50     -10.591   5.193 -10.652  1.00 51.72           O  
ATOM    391  N   VAL A  51      -8.784   6.504 -10.302  1.00155.88           N  
ATOM    392  CA  VAL A  51      -8.878   7.182 -11.568  1.00155.88           C  
ATOM    396  C   VAL A  51      -8.715   6.193 -12.677  1.00155.88           C  
ATOM    397  O   VAL A  51      -9.202   6.389 -13.790  1.00155.88           O  
ATOM    393  CB  VAL A  51      -7.841   8.263 -11.727  1.00155.88           C  
ATOM    394  CG1 VAL A  51      -6.435   7.640 -11.684  1.00155.88           C  
ATOM    395  CG2 VAL A  51      -8.138   9.049 -13.016  1.00155.88           C  
ATOM    398  N   ASP A  52      -7.962   5.116 -12.410  1.00134.14           N  
ATOM    399  CA  ASP A  52      -7.696   4.139 -13.418  1.00134.14           C  
ATOM    404  C   ASP A  52      -8.970   3.502 -13.874  1.00134.14           C  
ATOM    405  O   ASP A  52      -9.294   3.529 -15.060  1.00134.14           O  
ATOM    400  CB  ASP A  52      -6.797   3.035 -12.839  1.00134.14           C  
ATOM    401  CG  ASP A  52      -5.976   2.461 -13.969  1.00134.14           C  
ATOM    402  OD1 ASP A  52      -6.147   2.944 -15.118  1.00134.14           O  
ATOM    403  OD2 ASP A  52      -5.146   1.553 -13.698  1.00134.14           O1-
ATOM    406  N   SER A  53      -9.749   2.944 -12.931  1.00 54.56           N  
ATOM    407  CA  SER A  53     -10.954   2.253 -13.294  1.00 54.56           C  
ATOM    410  C   SER A  53     -11.951   3.244 -13.792  1.00 54.56           C  
ATOM    411  O   SER A  53     -12.755   2.942 -14.673  1.00 54.56           O  
ATOM    408  CB  SER A  53     -11.583   1.490 -12.114  1.00 54.56           C  
ATOM    409  OG  SER A  53     -11.947   2.391 -11.079  1.00 54.56           O  
ATOM    412  N   THR A  54     -11.925   4.468 -13.235  1.00 55.76           N  
ATOM    413  CA  THR A  54     -12.911   5.432 -13.628  1.00 55.76           C  
ATOM    417  C   THR A  54     -12.725   5.805 -15.070  1.00 55.76           C  
ATOM    418  O   THR A  54     -13.698   5.921 -15.813  1.00 55.76           O  
ATOM    414  CB  THR A  54     -12.864   6.689 -12.814  1.00 55.76           C  
ATOM    416  CG2 THR A  54     -13.983   7.626 -13.302  1.00 55.76           C  
ATOM    415  OG1 THR A  54     -13.048   6.388 -11.439  1.00 55.76           O  
ATOM    419  N   THR A  55     -11.469   6.028 -15.503  1.00 59.69           N  
ATOM    420  CA  THR A  55     -11.236   6.426 -16.866  1.00 59.69           C  
ATOM    424  C   THR A  55     -11.609   5.322 -17.818  1.00 59.69           C  
ATOM    425  O   THR A  55     -12.348   5.533 -18.779  1.00 59.69           O  
ATOM    421  CB  THR A  55      -9.799   6.768 -17.122  1.00 59.69           C  
ATOM    423  CG2 THR A  55      -9.655   7.208 -18.587  1.00 59.69           C  
ATOM    422  OG1 THR A  55      -9.385   7.815 -16.256  1.00 59.69           O  
ATOM    426  N   CYS A  56     -11.126   4.095 -17.556  1.00 55.01           N  
ATOM    427  CA  CYS A  56     -11.353   2.976 -18.425  1.00 55.01           C  
ATOM    430  C   CYS A  56     -12.814   2.677 -18.445  1.00 55.01           C  
ATOM    431  O   CYS A  56     -13.343   2.202 -19.447  1.00 55.01           O  
ATOM    428  CB  CYS A  56     -10.624   1.705 -17.962  1.00 55.01           C  
ATOM    429  SG  CYS A  56     -10.912   0.301 -19.080  1.00 55.01           S  
ATOM    432  N   GLY A  57     -13.496   2.901 -17.312  1.00 36.96           N  
ATOM    433  CA  GLY A  57     -14.901   2.625 -17.224  1.00 36.96           C  
ATOM    434  C   GLY A  57     -15.680   3.524 -18.142  1.00 36.96           C  
ATOM    435  O   GLY A  57     -16.628   3.078 -18.787  1.00 36.96           O  
ATOM    436  N   ARG A  58     -15.336   4.827 -18.198  1.00129.37           N  
ATOM    437  CA  ARG A  58     -16.109   5.705 -19.026  1.00129.37           C  
ATOM    445  C   ARG A  58     -15.890   5.393 -20.476  1.00129.37           C  
ATOM    446  O   ARG A  58     -16.819   5.470 -21.278  1.00129.37           O  
ATOM    438  CB  ARG A  58     -15.865   7.204 -18.811  1.00129.37           C  
ATOM    439  CG  ARG A  58     -16.801   7.994 -19.723  1.00129.37           C  
ATOM    440  CD  ARG A  58     -17.097   9.420 -19.283  1.00129.37           C  
ATOM    441  NE  ARG A  58     -18.171   9.919 -20.186  1.00129.37           N  
ATOM    442  CZ  ARG A  58     -19.469   9.575 -19.945  1.00129.37           C  
ATOM    443  NH1 ARG A  58     -19.777   8.792 -18.868  1.00129.37           N1+
ATOM    444  NH2 ARG A  58     -20.455  10.002 -20.785  1.00129.37           N  
ATOM    447  N   LEU A  59     -14.649   5.047 -20.867  1.00105.07           N  
ATOM    448  CA  LEU A  59     -14.415   4.741 -22.250  1.00105.07           C  
ATOM    453  C   LEU A  59     -15.174   3.509 -22.637  1.00105.07           C  
ATOM    454  O   LEU A  59     -15.712   3.431 -23.740  1.00105.07           O  
ATOM    449  CB  LEU A  59     -12.933   4.577 -22.629  1.00105.07           C  
ATOM    450  CG  LEU A  59     -12.180   5.924 -22.690  1.00105.07           C  
ATOM    451  CD1 LEU A  59     -12.008   6.546 -21.302  1.00105.07           C  
ATOM    452  CD2 LEU A  59     -10.858   5.804 -23.458  1.00105.07           C  
ATOM    455  N   ALA A  60     -15.245   2.512 -21.736  1.00 38.60           N  
ATOM    456  CA  ALA A  60     -15.968   1.305 -22.025  1.00 38.60           C  
ATOM    458  C   ALA A  60     -17.405   1.671 -22.240  1.00 38.60           C  
ATOM    459  O   ALA A  60     -18.076   1.109 -23.103  1.00 38.60           O  
ATOM    457  CB  ALA A  60     -15.915   0.282 -20.875  1.00 38.60           C  
ATOM    460  N   GLN A  61     -17.927   2.610 -21.428  1.00 68.15           N  
ATOM    461  CA  GLN A  61     -19.294   3.027 -21.562  1.00 68.15           C  
ATOM    467  C   GLN A  61     -19.471   3.748 -22.864  1.00 68.15           C  
ATOM    468  O   GLN A  61     -20.487   3.587 -23.538  1.00 68.15           O  
ATOM    462  CB  GLN A  61     -19.746   3.964 -20.429  1.00 68.15           C  
ATOM    463  CG  GLN A  61     -21.223   4.342 -20.526  1.00 68.15           C  
ATOM    464  CD  GLN A  61     -22.027   3.048 -20.521  1.00 68.15           C  
ATOM    466  NE2 GLN A  61     -23.267   3.106 -21.074  1.00 68.15           N  
ATOM    465  OE1 GLN A  61     -21.563   2.012 -20.045  1.00 68.15           O  
ATOM    469  N   LEU A  62     -18.492   4.591 -23.244  1.00 55.79           N  
ATOM    470  CA  LEU A  62     -18.587   5.344 -24.464  1.00 55.79           C  
ATOM    475  C   LEU A  62     -18.519   4.431 -25.656  1.00 55.79           C  
ATOM    476  O   LEU A  62     -19.267   4.600 -26.617  1.00 55.79           O  
ATOM    471  CB  LEU A  62     -17.463   6.386 -24.611  1.00 55.79           C  
ATOM    472  CG  LEU A  62     -17.525   7.508 -23.555  1.00 55.79           C  
ATOM    473  CD1 LEU A  62     -16.397   8.533 -23.757  1.00 55.79           C  
ATOM    474  CD2 LEU A  62     -18.918   8.156 -23.516  1.00 55.79           C  
ATOM    477  N   ALA A  63     -17.608   3.439 -25.634  1.00 35.08           N  
ATOM    478  CA  ALA A  63     -17.440   2.545 -26.751  1.00 35.08           C  
ATOM    480  C   ALA A  63     -18.691   1.748 -26.942  1.00 35.08           C  
ATOM    481  O   ALA A  63     -19.142   1.516 -28.062  1.00 35.08           O  
ATOM    479  CB  ALA A  63     -16.291   1.548 -26.545  1.00 35.08           C  
ATOM    482  N   VAL A  64     -19.281   1.308 -25.822  1.00 71.64           N  
ATOM    483  CA  VAL A  64     -20.475   0.517 -25.807  1.00 71.64           C  
ATOM    487  C   VAL A  64     -21.597   1.304 -26.399  1.00 71.64           C  
ATOM    488  O   VAL A  64     -22.486   0.734 -27.030  1.00 71.64           O  
ATOM    484  CB  VAL A  64     -20.846   0.146 -24.403  1.00 71.64           C  
ATOM    485  CG1 VAL A  64     -22.280  -0.391 -24.373  1.00 71.64           C  
ATOM    486  CG2 VAL A  64     -19.811  -0.874 -23.909  1.00 71.64           C  
ATOM    489  N   ASN A  65     -21.611   2.631 -26.164  1.00 41.93           N  
ATOM    490  CA  ASN A  65     -22.660   3.477 -26.659  1.00 41.93           C  
ATOM    495  C   ASN A  65     -22.635   3.563 -28.159  1.00 41.93           C  
ATOM    496  O   ASN A  65     -23.680   3.492 -28.804  1.00 41.93           O  
ATOM    491  CB  ASN A  65     -22.571   4.917 -26.124  1.00 41.93           C  
ATOM    492  CG  ASN A  65     -22.951   4.899 -24.651  1.00 41.93           C  
ATOM    494  ND2 ASN A  65     -22.470   5.914 -23.887  1.00 41.93           N  
ATOM    493  OD1 ASN A  65     -23.666   4.007 -24.196  1.00 41.93           O  
ATOM    497  N   GLU A  66     -21.440   3.715 -28.761  1.00 54.41           N  
ATOM    498  CA  GLU A  66     -21.327   3.905 -30.183  1.00 54.41           C  
ATOM    504  C   GLU A  66     -21.812   2.699 -30.920  1.00 54.41           C  
ATOM    505  O   GLU A  66     -22.426   2.821 -31.977  1.00 54.41           O  
ATOM    499  CB  GLU A  66     -19.881   4.145 -30.644  1.00 54.41           C  
ATOM    500  CG  GLU A  66     -19.309   5.490 -30.201  1.00 54.41           C  
ATOM    501  CD  GLU A  66     -17.926   5.613 -30.821  1.00 54.41           C  
ATOM    502  OE1 GLU A  66     -16.966   5.016 -30.260  1.00 54.41           O  
ATOM    503  OE2 GLU A  66     -17.814   6.297 -31.872  1.00 54.41           O1-
ATOM    506  N   LEU A  67     -21.510   1.501 -30.388  1.00 57.85           N  
ATOM    507  CA  LEU A  67     -21.862   0.250 -30.999  1.00 57.85           C  
ATOM    512  C   LEU A  67     -23.348   0.066 -31.011  1.00 57.85           C  
ATOM    513  O   LEU A  67     -23.902  -0.469 -31.969  1.00 57.85           O  
ATOM    508  CB  LEU A  67     -21.207  -0.949 -30.284  1.00 57.85           C  
ATOM    509  CG  LEU A  67     -19.675  -1.004 -30.475  1.00 57.85           C  
ATOM    510  CD1 LEU A  67     -19.040  -2.195 -29.734  1.00 57.85           C  
ATOM    511  CD2 LEU A  67     -19.316  -1.007 -31.969  1.00 57.85           C  
ATOM    514  N   ASN A  68     -24.038   0.501 -29.942  1.00 36.04           N  
ATOM    515  CA  ASN A  68     -25.460   0.326 -29.870  1.00 36.04           C  
ATOM    520  C   ASN A  68     -26.079   1.076 -31.007  1.00 36.04           C  
ATOM    521  O   ASN A  68     -27.049   0.616 -31.608  1.00 36.04           O  
ATOM    516  CB  ASN A  68     -26.068   0.870 -28.566  1.00 36.04           C  
ATOM    517  CG  ASN A  68     -25.634  -0.035 -27.421  1.00 36.04           C  
ATOM    519  ND2 ASN A  68     -25.378   0.569 -26.229  1.00 36.04           N  
ATOM    518  OD1 ASN A  68     -25.527  -1.249 -27.584  1.00 36.04           O  
ATOM    522  N   LEU A  69     -25.537   2.268 -31.317  1.00 41.26           N  
ATOM    523  CA  LEU A  69     -26.065   3.109 -32.353  1.00 41.26           C  
ATOM    528  C   LEU A  69     -25.916   2.439 -33.689  1.00 41.26           C  
ATOM    529  O   LEU A  69     -26.856   2.406 -34.483  1.00 41.26           O  
ATOM    524  CB  LEU A  69     -25.313   4.446 -32.454  1.00 41.26           C  
ATOM    525  CG  LEU A  69     -25.324   5.275 -31.157  1.00 41.26           C  
ATOM    526  CD1 LEU A  69     -24.552   6.593 -31.343  1.00 41.26           C  
ATOM    527  CD2 LEU A  69     -26.753   5.491 -30.630  1.00 41.26           C  
ATOM    530  N   GLU A  70     -24.732   1.860 -33.963  1.00 57.16           N  
ATOM    531  CA  GLU A  70     -24.448   1.285 -35.250  1.00 57.16           C  
ATOM    537  C   GLU A  70     -25.412   0.168 -35.509  1.00 57.16           C  
ATOM    538  O   GLU A  70     -25.946   0.028 -36.608  1.00 57.16           O  
ATOM    532  CB  GLU A  70     -23.045   0.656 -35.299  1.00 57.16           C  
ATOM    533  CG  GLU A  70     -21.901   1.645 -35.057  1.00 57.16           C  
ATOM    534  CD  GLU A  70     -20.630   0.832 -34.834  1.00 57.16           C  
ATOM    535  OE1 GLU A  70     -20.689  -0.417 -34.995  1.00 57.16           O  
ATOM    536  OE2 GLU A  70     -19.586   1.445 -34.489  1.00 57.16           O1-
ATOM    539  N   THR A  71     -25.634  -0.657 -34.474  1.00 78.21           N  
ATOM    540  CA  THR A  71     -26.453  -1.835 -34.485  1.00 78.21           C  
ATOM    544  C   THR A  71     -27.919  -1.527 -34.535  1.00 78.21           C  
ATOM    545  O   THR A  71     -28.697  -2.378 -34.964  1.00 78.21           O  
ATOM    541  CB  THR A  71     -26.186  -2.730 -33.309  1.00 78.21           C  
ATOM    543  CG2 THR A  71     -24.711  -3.164 -33.358  1.00 78.21           C  
ATOM    542  OG1 THR A  71     -26.457  -2.052 -32.092  1.00 78.21           O  
ATOM    546  N   GLN A  72     -28.343  -0.329 -34.080  1.00 75.62           N  
ATOM    547  CA  GLN A  72     -29.744  -0.010 -34.047  1.00 75.62           C  
ATOM    553  C   GLN A  72     -30.372  -0.903 -33.027  1.00 75.62           C  
ATOM    554  O   GLN A  72     -31.552  -1.236 -33.125  1.00 75.62           O  
ATOM    548  CB  GLN A  72     -30.442  -0.317 -35.385  1.00 75.62           C  
ATOM    549  CG  GLN A  72     -29.883   0.459 -36.577  1.00 75.62           C  
ATOM    550  CD  GLN A  72     -30.178  -0.367 -37.822  1.00 75.62           C  
ATOM    552  NE2 GLN A  72     -31.233   0.022 -38.587  1.00 75.62           N  
ATOM    551  OE1 GLN A  72     -29.487  -1.348 -38.098  1.00 75.62           O  
ATOM    555  N   SER A  73     -29.586  -1.313 -32.009  1.00 42.81           N  
ATOM    556  CA  SER A  73     -30.111  -2.175 -30.992  1.00 42.81           C  
ATOM    559  C   SER A  73     -29.453  -1.834 -29.688  1.00 42.81           C  
ATOM    560  O   SER A  73     -28.387  -1.221 -29.654  1.00 42.81           O  
ATOM    557  CB  SER A  73     -29.831  -3.663 -31.262  1.00 42.81           C  
ATOM    558  OG  SER A  73     -28.432  -3.901 -31.262  1.00 42.81           O  
ATOM    561  N   SER A  74     -30.132  -2.187 -28.578  1.00106.16           N  
ATOM    562  CA  SER A  74     -29.694  -2.000 -27.221  1.00106.16           C  
ATOM    565  C   SER A  74     -28.842  -3.170 -26.804  1.00106.16           C  
ATOM    566  O   SER A  74     -28.715  -3.443 -25.611  1.00106.16           O  
ATOM    563  CB  SER A  74     -30.871  -1.896 -26.233  1.00106.16           C  
ATOM    564  OG  SER A  74     -30.397  -1.616 -24.924  1.00106.16           O  
ATOM    567  N   ASP A  75     -28.286  -3.934 -27.764  1.00 73.52           N  
ATOM    568  CA  ASP A  75     -27.573  -5.136 -27.422  1.00 73.52           C  
ATOM    573  C   ASP A  75     -26.333  -4.914 -26.596  1.00 73.52           C  
ATOM    574  O   ASP A  75     -26.134  -5.618 -25.607  1.00 73.52           O  
ATOM    569  CB  ASP A  75     -27.136  -5.973 -28.639  1.00 73.52           C  
ATOM    570  CG  ASP A  75     -28.338  -6.759 -29.145  1.00 73.52           C  
ATOM    571  OD1 ASP A  75     -29.446  -6.591 -28.569  1.00 73.52           O  
ATOM    572  OD2 ASP A  75     -28.160  -7.549 -30.111  1.00 73.52           O1-
ATOM    575  N   TYR A  76     -25.469  -3.942 -26.953  1.00160.99           N  
ATOM    576  CA  TYR A  76     -24.215  -3.778 -26.259  1.00160.99           C  
ATOM    585  C   TYR A  76     -24.415  -3.183 -24.901  1.00160.99           C  
ATOM    586  O   TYR A  76     -25.147  -2.208 -24.733  1.00160.99           O  
ATOM    577  CB  TYR A  76     -23.191  -2.920 -27.022  1.00160.99           C  
ATOM    578  CG  TYR A  76     -22.727  -3.754 -28.164  1.00160.99           C  
ATOM    579  CD1 TYR A  76     -23.440  -3.785 -29.339  1.00160.99           C  
ATOM    580  CD2 TYR A  76     -21.590  -4.519 -28.048  1.00160.99           C  
ATOM    581  CE1 TYR A  76     -23.019  -4.561 -30.394  1.00160.99           C  
ATOM    582  CE2 TYR A  76     -21.164  -5.296 -29.100  1.00160.99           C  
ATOM    583  CZ  TYR A  76     -21.877  -5.316 -30.275  1.00160.99           C  
ATOM    584  OH  TYR A  76     -21.445  -6.111 -31.357  1.00160.99           O  
ATOM    587  N   GLN A  77     -23.742  -3.781 -23.889  1.00153.66           N  
ATOM    588  CA  GLN A  77     -23.884  -3.368 -22.518  1.00153.66           C  
ATOM    594  C   GLN A  77     -22.520  -3.288 -21.905  1.00153.66           C  
ATOM    595  O   GLN A  77     -21.593  -3.978 -22.327  1.00153.66           O  
ATOM    589  CB  GLN A  77     -24.519  -4.440 -21.618  1.00153.66           C  
ATOM    590  CG  GLN A  77     -25.852  -5.018 -22.075  1.00153.66           C  
ATOM    591  CD  GLN A  77     -26.124  -6.229 -21.190  1.00153.66           C  
ATOM    593  NE2 GLN A  77     -25.165  -7.195 -21.159  1.00153.66           N  
ATOM    592  OE1 GLN A  77     -27.166  -6.317 -20.544  1.00153.66           O  
ATOM    596  N   PHE A  78     -22.385  -2.445 -20.861  1.00120.17           N  
ATOM    597  CA  PHE A  78     -21.173  -2.347 -20.096  1.00120.17           C  
ATOM    605  C   PHE A  78     -21.540  -2.637 -18.675  1.00120.17           C  
ATOM    606  O   PHE A  78     -22.432  -2.000 -18.116  1.00120.17           O  
ATOM    598  CB  PHE A  78     -20.520  -0.949 -20.195  1.00120.17           C  
ATOM    599  CG  PHE A  78     -19.475  -0.771 -19.144  1.00120.17           C  
ATOM    600  CD1 PHE A  78     -18.305  -1.492 -19.173  1.00120.17           C  
ATOM    601  CD2 PHE A  78     -19.686   0.115 -18.109  1.00120.17           C  
ATOM    602  CE1 PHE A  78     -17.355  -1.317 -18.193  1.00120.17           C  
ATOM    603  CE2 PHE A  78     -18.739   0.296 -17.128  1.00120.17           C  
ATOM    604  CZ  PHE A  78     -17.569  -0.423 -17.172  1.00120.17           C  
ATOM    607  N   ILE A  79     -20.858  -3.626 -18.055  1.00106.96           N  
ATOM    608  CA  ILE A  79     -21.184  -3.988 -16.703  1.00106.96           C  
ATOM    613  C   ILE A  79     -20.032  -3.601 -15.829  1.00106.96           C  
ATOM    614  O   ILE A  79     -18.907  -4.059 -16.027  1.00106.96           O  
ATOM    609  CB  ILE A  79     -21.390  -5.464 -16.493  1.00106.96           C  
ATOM    610  CG1 ILE A  79     -22.483  -6.020 -17.419  1.00106.96           C  
ATOM    611  CG2 ILE A  79     -21.708  -5.675 -15.003  1.00106.96           C  
ATOM    612  CD1 ILE A  79     -22.033  -6.174 -18.869  1.00106.96           C  
ATOM    615  N   ALA A  80     -20.300  -2.735 -14.827  1.00 47.61           N  
ATOM    616  CA  ALA A  80     -19.286  -2.299 -13.905  1.00 47.61           C  
ATOM    618  C   ALA A  80     -19.498  -3.065 -12.639  1.00 47.61           C  
ATOM    619  O   ALA A  80     -20.619  -3.138 -12.137  1.00 47.61           O  
ATOM    617  CB  ALA A  80     -19.390  -0.804 -13.558  1.00 47.61           C  
ATOM    620  N   VAL A  81     -18.423  -3.668 -12.088  1.00 63.19           N  
ATOM    621  CA  VAL A  81     -18.619  -4.465 -10.911  1.00 63.19           C  
ATOM    625  C   VAL A  81     -17.774  -3.947  -9.787  1.00 63.19           C  
ATOM    626  O   VAL A  81     -16.561  -3.790  -9.915  1.00 63.19           O  
ATOM    622  CB  VAL A  81     -18.281  -5.919 -11.110  1.00 63.19           C  
ATOM    623  CG1 VAL A  81     -18.445  -6.663  -9.770  1.00 63.19           C  
ATOM    624  CG2 VAL A  81     -19.161  -6.478 -12.238  1.00 63.19           C  
ATOM    627  N   ARG A  82     -18.427  -3.651  -8.644  1.00 99.40           N  
ATOM    628  CA  ARG A  82     -17.732  -3.264  -7.451  1.00 99.40           C  
ATOM    636  C   ARG A  82     -17.438  -4.551  -6.751  1.00 99.40           C  
ATOM    637  O   ARG A  82     -18.320  -5.398  -6.612  1.00 99.40           O  
ATOM    629  CB  ARG A  82     -18.593  -2.386  -6.523  1.00 99.40           C  
ATOM    630  CG  ARG A  82     -18.837  -0.982  -7.084  1.00 99.40           C  
ATOM    631  CD  ARG A  82     -19.918  -0.191  -6.342  1.00 99.40           C  
ATOM    632  NE  ARG A  82     -21.242  -0.713  -6.791  1.00 99.40           N  
ATOM    633  CZ  ARG A  82     -22.388  -0.358  -6.137  1.00 99.40           C  
ATOM    634  NH1 ARG A  82     -22.327   0.437  -5.031  1.00 99.40           N1+
ATOM    635  NH2 ARG A  82     -23.601  -0.791  -6.592  1.00 99.40           N  
ATOM    638  N   LEU A  83     -16.183  -4.749  -6.303  1.00 87.57           N  
ATOM    639  CA  LEU A  83     -15.870  -5.999  -5.671  1.00 87.57           C  
ATOM    644  C   LEU A  83     -15.297  -5.728  -4.312  1.00 87.57           C  
ATOM    645  O   LEU A  83     -14.082  -5.644  -4.134  1.00 87.57           O  
ATOM    640  CB  LEU A  83     -14.831  -6.801  -6.478  1.00 87.57           C  
ATOM    641  CG  LEU A  83     -15.338  -7.221  -7.874  1.00 87.57           C  
ATOM    642  CD1 LEU A  83     -14.250  -7.950  -8.677  1.00 87.57           C  
ATOM    643  CD2 LEU A  83     -16.628  -8.051  -7.768  1.00 87.57           C  
ATOM    646  N   PRO A  84     -16.158  -5.580  -3.344  1.00 93.65           N  
ATOM    647  CA  PRO A  84     -15.713  -5.357  -1.994  1.00 93.65           C  
ATOM    651  C   PRO A  84     -15.499  -6.650  -1.276  1.00 93.65           C  
ATOM    652  O   PRO A  84     -16.083  -7.659  -1.666  1.00 93.65           O  
ATOM    649  CB  PRO A  84     -16.786  -4.496  -1.329  1.00 93.65           C  
ATOM    650  CG  PRO A  84     -18.033  -4.706  -2.206  1.00 93.65           C  
ATOM    648  CD  PRO A  84     -17.451  -4.970  -3.599  1.00 93.65           C  
ATOM    653  N   TYR A  85     -14.672  -6.630  -0.218  1.00158.12           N  
ATOM    654  CA  TYR A  85     -14.461  -7.763   0.631  1.00158.12           C  
ATOM    663  C   TYR A  85     -15.046  -7.354   1.950  1.00158.12           C  
ATOM    664  O   TYR A  85     -14.494  -6.497   2.638  1.00158.12           O  
ATOM    655  CB  TYR A  85     -12.962  -8.064   0.817  1.00158.12           C  
ATOM    656  CG  TYR A  85     -12.778  -9.067   1.901  1.00158.12           C  
ATOM    657  CD1 TYR A  85     -12.783 -10.414   1.629  1.00158.12           C  
ATOM    658  CD2 TYR A  85     -12.595  -8.650   3.199  1.00158.12           C  
ATOM    659  CE1 TYR A  85     -12.612 -11.330   2.640  1.00158.12           C  
ATOM    660  CE2 TYR A  85     -12.423  -9.557   4.215  1.00158.12           C  
ATOM    661  CZ  TYR A  85     -12.433 -10.899   3.934  1.00158.12           C  
ATOM    662  OH  TYR A  85     -12.256 -11.828   4.979  1.00158.12           O  
ATOM    665  N   GLY A  86     -16.180  -7.970   2.344  1.00 36.75           N  
ATOM    666  CA  GLY A  86     -16.828  -7.577   3.566  1.00 36.75           C  
ATOM    667  C   GLY A  86     -17.674  -6.377   3.275  1.00 36.75           C  
ATOM    668  O   GLY A  86     -18.334  -6.309   2.241  1.00 36.75           O  
ATOM    669  N   ILE A  87     -17.700  -5.401   4.203  1.00104.06           N  
ATOM    670  CA  ILE A  87     -18.498  -4.227   3.999  1.00104.06           C  
ATOM    675  C   ILE A  87     -17.765  -3.337   3.047  1.00104.06           C  
ATOM    676  O   ILE A  87     -16.549  -3.176   3.149  1.00104.06           O  
ATOM    671  CB  ILE A  87     -18.774  -3.457   5.256  1.00104.06           C  
ATOM    672  CG1 ILE A  87     -19.928  -2.476   5.015  1.00104.06           C  
ATOM    673  CG2 ILE A  87     -17.467  -2.786   5.717  1.00104.06           C  
ATOM    674  CD1 ILE A  87     -20.516  -1.925   6.307  1.00104.06           C  
ATOM    677  N   GLN A  88     -18.493  -2.745   2.078  1.00 60.09           N  
ATOM    678  CA  GLN A  88     -17.848  -1.931   1.085  1.00 60.09           C  
ATOM    684  C   GLN A  88     -17.242  -0.731   1.748  1.00 60.09           C  
ATOM    685  O   GLN A  88     -17.936   0.044   2.403  1.00 60.09           O  
ATOM    679  CB  GLN A  88     -18.802  -1.373   0.010  1.00 60.09           C  
ATOM    680  CG  GLN A  88     -19.491  -2.437  -0.840  1.00 60.09           C  
ATOM    681  CD  GLN A  88     -20.385  -1.733  -1.849  1.00 60.09           C  
ATOM    683  NE2 GLN A  88     -19.948  -1.723  -3.137  1.00 60.09           N  
ATOM    682  OE1 GLN A  88     -21.445  -1.212  -1.507  1.00 60.09           O  
ATOM    686  N   GLN A  89     -15.915  -0.545   1.568  1.00136.43           N  
ATOM    687  CA  GLN A  89     -15.208   0.573   2.132  1.00136.43           C  
ATOM    693  C   GLN A  89     -15.170   1.678   1.122  1.00136.43           C  
ATOM    694  O   GLN A  89     -15.159   1.432  -0.083  1.00136.43           O  
ATOM    688  CB  GLN A  89     -13.738   0.273   2.476  1.00136.43           C  
ATOM    689  CG  GLN A  89     -13.556  -0.792   3.555  1.00136.43           C  
ATOM    690  CD  GLN A  89     -14.075  -0.222   4.865  1.00136.43           C  
ATOM    692  NE2 GLN A  89     -13.612   1.006   5.223  1.00136.43           N  
ATOM    691  OE1 GLN A  89     -14.868  -0.856   5.557  1.00136.43           O  
ATOM    695  N   ASP A  90     -15.133   2.934   1.617  1.00 63.93           N  
ATOM    696  CA  ASP A  90     -15.058   4.105   0.787  1.00 63.93           C  
ATOM    701  C   ASP A  90     -16.081   4.009  -0.299  1.00 63.93           C  
ATOM    702  O   ASP A  90     -15.769   4.133  -1.483  1.00 63.93           O  
ATOM    697  CB  ASP A  90     -13.661   4.357   0.191  1.00 63.93           C  
ATOM    698  CG  ASP A  90     -12.779   4.841   1.333  1.00 63.93           C  
ATOM    699  OD1 ASP A  90     -13.303   4.942   2.474  1.00 63.93           O  
ATOM    700  OD2 ASP A  90     -11.577   5.126   1.084  1.00 63.93           O1-
ATOM    703  N   GLU A  91     -17.346   3.782   0.099  1.00 79.80           N  
ATOM    704  CA  GLU A  91     -18.428   3.656  -0.832  1.00 79.80           C  
ATOM    710  C   GLU A  91     -18.658   4.953  -1.536  1.00 79.80           C  
ATOM    711  O   GLU A  91     -18.902   4.973  -2.741  1.00 79.80           O  
ATOM    705  CB  GLU A  91     -19.744   3.225  -0.159  1.00 79.80           C  
ATOM    706  CG  GLU A  91     -20.077   4.044   1.088  1.00 79.80           C  
ATOM    707  CD  GLU A  91     -19.285   3.433   2.234  1.00 79.80           C  
ATOM    708  OE1 GLU A  91     -19.680   2.331   2.699  1.00 79.80           O  
ATOM    709  OE2 GLU A  91     -18.269   4.049   2.653  1.00 79.80           O1-
ATOM    712  N   ASP A  92     -18.551   6.080  -0.810  1.00113.37           N  
ATOM    713  CA  ASP A  92     -18.863   7.356  -1.388  1.00113.37           C  
ATOM    718  C   ASP A  92     -17.963   7.584  -2.549  1.00113.37           C  
ATOM    719  O   ASP A  92     -18.399   8.051  -3.601  1.00113.37           O  
ATOM    714  CB  ASP A  92     -18.646   8.519  -0.408  1.00113.37           C  
ATOM    715  CG  ASP A  92     -19.622   8.326   0.738  1.00113.37           C  
ATOM    716  OD1 ASP A  92     -20.274   7.249   0.769  1.00113.37           O  
ATOM    717  OD2 ASP A  92     -19.732   9.244   1.595  1.00113.37           O1-
ATOM    720  N   GLU A  93     -16.670   7.261  -2.382  1.00110.92           N  
ATOM    721  CA  GLU A  93     -15.737   7.482  -3.444  1.00110.92           C  
ATOM    727  C   GLU A  93     -16.054   6.565  -4.594  1.00110.92           C  
ATOM    728  O   GLU A  93     -15.879   6.937  -5.753  1.00110.92           O  
ATOM    722  CB  GLU A  93     -14.269   7.277  -3.041  1.00110.92           C  
ATOM    723  CG  GLU A  93     -13.301   7.895  -4.056  1.00110.92           C  
ATOM    724  CD  GLU A  93     -13.436   9.415  -3.981  1.00110.92           C  
ATOM    725  OE1 GLU A  93     -13.786   9.930  -2.885  1.00110.92           O  
ATOM    726  OE2 GLU A  93     -13.192  10.082  -5.021  1.00110.92           O1-
ATOM    729  N   ALA A  94     -16.480   5.320  -4.299  1.00 52.56           N  
ATOM    730  CA  ALA A  94     -16.820   4.345  -5.308  1.00 52.56           C  
ATOM    732  C   ALA A  94     -18.067   4.738  -6.059  1.00 52.56           C  
ATOM    733  O   ALA A  94     -18.166   4.529  -7.268  1.00 52.56           O  
ATOM    731  CB  ALA A  94     -17.073   2.945  -4.723  1.00 52.56           C  
ATOM    734  N   GLN A  95     -19.071   5.278  -5.338  1.00 51.14           N  
ATOM    735  CA  GLN A  95     -20.341   5.684  -5.879  1.00 51.14           C  
ATOM    741  C   GLN A  95     -20.111   6.834  -6.809  1.00 51.14           C  
ATOM    742  O   GLN A  95     -20.810   6.978  -7.810  1.00 51.14           O  
ATOM    736  CB  GLN A  95     -21.312   6.171  -4.787  1.00 51.14           C  
ATOM    737  CG  GLN A  95     -21.653   5.110  -3.737  1.00 51.14           C  
ATOM    738  CD  GLN A  95     -22.553   4.062  -4.370  1.00 51.14           C  
ATOM    740  NE2 GLN A  95     -22.979   3.058  -3.556  1.00 51.14           N  
ATOM    739  OE1 GLN A  95     -22.866   4.129  -5.557  1.00 51.14           O  
ATOM    743  N   LEU A  96     -19.124   7.690  -6.481  1.00127.80           N  
ATOM    744  CA  LEU A  96     -18.806   8.876  -7.225  1.00127.80           C  
ATOM    749  C   LEU A  96     -18.438   8.471  -8.621  1.00127.80           C  
ATOM    750  O   LEU A  96     -18.917   9.054  -9.593  1.00127.80           O  
ATOM    745  CB  LEU A  96     -17.573   9.592  -6.616  1.00127.80           C  
ATOM    746  CG  LEU A  96     -17.146  10.948  -7.228  1.00127.80           C  
ATOM    747  CD1 LEU A  96     -16.708  10.840  -8.696  1.00127.80           C  
ATOM    748  CD2 LEU A  96     -18.200  12.033  -6.981  1.00127.80           C  
ATOM    751  N   ALA A  97     -17.577   7.447  -8.757  1.00 56.19           N  
ATOM    752  CA  ALA A  97     -17.091   7.047 -10.048  1.00 56.19           C  
ATOM    754  C   ALA A  97     -18.225   6.560 -10.905  1.00 56.19           C  
ATOM    755  O   ALA A  97     -18.336   6.923 -12.075  1.00 56.19           O  
ATOM    753  CB  ALA A  97     -16.066   5.905  -9.974  1.00 56.19           C  
ATOM    756  N   LEU A  98     -19.124   5.744 -10.330  1.00 89.31           N  
ATOM    757  CA  LEU A  98     -20.212   5.150 -11.056  1.00 89.31           C  
ATOM    762  C   LEU A  98     -21.154   6.209 -11.526  1.00 89.31           C  
ATOM    763  O   LEU A  98     -21.920   5.990 -12.462  1.00 89.31           O  
ATOM    758  CB  LEU A  98     -20.986   4.091 -10.252  1.00 89.31           C  
ATOM    759  CG  LEU A  98     -20.149   2.816 -10.022  1.00 89.31           C  
ATOM    760  CD1 LEU A  98     -20.934   1.758  -9.230  1.00 89.31           C  
ATOM    761  CD2 LEU A  98     -19.596   2.271 -11.350  1.00 89.31           C  
ATOM    764  N   GLN A  99     -21.211   7.353 -10.821  1.00 64.45           N  
ATOM    765  CA  GLN A  99     -22.065   8.410 -11.277  1.00 64.45           C  
ATOM    771  C   GLN A  99     -21.505   9.008 -12.535  1.00 64.45           C  
ATOM    772  O   GLN A  99     -22.247   9.349 -13.454  1.00 64.45           O  
ATOM    766  CB  GLN A  99     -22.255   9.535 -10.249  1.00 64.45           C  
ATOM    767  CG  GLN A  99     -23.366  10.504 -10.658  1.00 64.45           C  
ATOM    768  CD  GLN A  99     -24.656   9.697 -10.725  1.00 64.45           C  
ATOM    770  NE2 GLN A  99     -25.081   9.336 -11.966  1.00 64.45           N  
ATOM    769  OE1 GLN A  99     -25.265   9.386  -9.704  1.00 64.45           O  
ATOM    773  N   PHE A 100     -20.173   9.201 -12.581  1.00 80.21           N  
ATOM    774  CA  PHE A 100     -19.501   9.748 -13.727  1.00 80.21           C  
ATOM    782  C   PHE A 100     -19.527   8.762 -14.865  1.00 80.21           C  
ATOM    783  O   PHE A 100     -19.780   9.120 -16.014  1.00 80.21           O  
ATOM    775  CB  PHE A 100     -18.037  10.084 -13.394  1.00 80.21           C  
ATOM    776  CG  PHE A 100     -17.312  10.428 -14.645  1.00 80.21           C  
ATOM    777  CD1 PHE A 100     -17.472  11.654 -15.246  1.00 80.21           C  
ATOM    778  CD2 PHE A 100     -16.449   9.513 -15.201  1.00 80.21           C  
ATOM    779  CE1 PHE A 100     -16.788  11.954 -16.401  1.00 80.21           C  
ATOM    780  CE2 PHE A 100     -15.763   9.810 -16.353  1.00 80.21           C  
ATOM    781  CZ  PHE A 100     -15.933  11.033 -16.956  1.00 80.21           C  
ATOM    784  N   ILE A 101     -19.224   7.488 -14.560  1.00149.54           N  
ATOM    785  CA  ILE A 101     -19.143   6.418 -15.514  1.00149.54           C  
ATOM    790  C   ILE A 101     -20.511   6.063 -16.055  1.00149.54           C  
ATOM    791  O   ILE A 101     -20.704   5.966 -17.266  1.00149.54           O  
ATOM    786  CB  ILE A 101     -18.460   5.237 -14.861  1.00149.54           C  
ATOM    787  CG1 ILE A 101     -17.844   4.277 -15.869  1.00149.54           C  
ATOM    788  CG2 ILE A 101     -19.420   4.545 -13.887  1.00149.54           C  
ATOM    789  CD1 ILE A 101     -16.894   3.309 -15.166  1.00149.54           C  
ATOM    792  N   GLN A 102     -21.515   5.924 -15.162  1.00 84.07           N  
ATOM    793  CA  GLN A 102     -22.866   5.556 -15.499  1.00 84.07           C  
ATOM    799  C   GLN A 102     -22.916   4.365 -16.426  1.00 84.07           C  
ATOM    800  O   GLN A 102     -23.250   4.492 -17.602  1.00 84.07           O  
ATOM    794  CB  GLN A 102     -23.682   6.700 -16.122  1.00 84.07           C  
ATOM    795  CG  GLN A 102     -23.922   7.856 -15.151  1.00 84.07           C  
ATOM    796  CD  GLN A 102     -24.788   8.886 -15.862  1.00 84.07           C  
ATOM    798  NE2 GLN A 102     -24.302   9.398 -17.024  1.00 84.07           N  
ATOM    797  OE1 GLN A 102     -25.874   9.229 -15.397  1.00 84.07           O  
ATOM    801  N   PRO A 103     -22.573   3.205 -15.925  1.00 86.18           N  
ATOM    802  CA  PRO A 103     -22.562   1.968 -16.666  1.00 86.18           C  
ATOM    806  C   PRO A 103     -23.948   1.505 -16.979  1.00 86.18           C  
ATOM    807  O   PRO A 103     -24.897   1.966 -16.347  1.00 86.18           O  
ATOM    804  CB  PRO A 103     -21.858   0.966 -15.751  1.00 86.18           C  
ATOM    805  CG  PRO A 103     -22.145   1.501 -14.336  1.00 86.18           C  
ATOM    803  CD  PRO A 103     -22.210   3.025 -14.530  1.00 86.18           C  
ATOM    808  N   THR A 104     -24.085   0.590 -17.962  1.00 32.56           N  
ATOM    809  CA  THR A 104     -25.371   0.048 -18.285  1.00 32.56           C  
ATOM    813  C   THR A 104     -25.851  -0.670 -17.066  1.00 32.56           C  
ATOM    814  O   THR A 104     -27.019  -0.561 -16.699  1.00 32.56           O  
ATOM    810  CB  THR A 104     -25.315  -0.951 -19.398  1.00 32.56           C  
ATOM    812  CG2 THR A 104     -26.745  -1.450 -19.671  1.00 32.56           C  
ATOM    811  OG1 THR A 104     -24.774  -0.353 -20.566  1.00 32.56           O  
ATOM    815  N   HIS A 105     -24.950  -1.428 -16.405  1.00 43.86           N  
ATOM    816  CA  HIS A 105     -25.334  -2.139 -15.221  1.00 43.86           C  
ATOM    823  C   HIS A 105     -24.317  -1.855 -14.162  1.00 43.86           C  
ATOM    824  O   HIS A 105     -23.121  -1.779 -14.440  1.00 43.86           O  
ATOM    819  CB  HIS A 105     -25.382  -3.662 -15.419  1.00 43.86           C  
ATOM    818  CG  HIS A 105     -26.447  -4.070 -16.389  1.00 43.86           C  
ATOM    821  CD2 HIS A 105     -26.388  -4.240 -17.738  1.00 43.86           C  
ATOM    817  ND1 HIS A 105     -27.748  -4.343 -16.032  1.00 43.86           N  
ATOM    822  CE1 HIS A 105     -28.407  -4.662 -17.174  1.00 43.86           C  
ATOM    820  NE2 HIS A 105     -27.623  -4.615 -18.236  1.00 43.86           N  
ATOM    825  N   SER A 106     -24.796  -1.665 -12.913  1.00 54.09           N  
ATOM    826  CA  SER A 106     -23.938  -1.437 -11.788  1.00 54.09           C  
ATOM    829  C   SER A 106     -24.249  -2.521 -10.808  1.00 54.09           C  
ATOM    830  O   SER A 106     -25.385  -2.674 -10.363  1.00 54.09           O  
ATOM    827  CB  SER A 106     -24.207  -0.092 -11.086  1.00 54.09           C  
ATOM    828  OG  SER A 106     -23.331   0.081  -9.981  1.00 54.09           O  
ATOM    831  N   ILE A 107     -23.218  -3.294 -10.434  1.00153.44           N  
ATOM    832  CA  ILE A 107     -23.395  -4.445  -9.598  1.00153.44           C  
ATOM    837  C   ILE A 107     -22.308  -4.428  -8.573  1.00153.44           C  
ATOM    838  O   ILE A 107     -21.257  -3.826  -8.787  1.00153.44           O  
ATOM    833  CB  ILE A 107     -23.206  -5.682 -10.421  1.00153.44           C  
ATOM    834  CG1 ILE A 107     -23.459  -6.963  -9.625  1.00153.44           C  
ATOM    835  CG2 ILE A 107     -21.805  -5.599 -11.045  1.00153.44           C  
ATOM    836  CD1 ILE A 107     -23.350  -8.214 -10.498  1.00153.44           C  
ATOM    839  N   SER A 108     -22.551  -5.050  -7.400  1.00105.23           N  
ATOM    840  CA  SER A 108     -21.483  -5.146  -6.447  1.00105.23           C  
ATOM    843  C   SER A 108     -21.468  -6.552  -5.939  1.00105.23           C  
ATOM    844  O   SER A 108     -22.473  -7.058  -5.437  1.00105.23           O  
ATOM    841  CB  SER A 108     -21.606  -4.202  -5.239  1.00105.23           C  
ATOM    842  OG  SER A 108     -22.675  -4.604  -4.399  1.00105.23           O  
ATOM    845  N   ILE A 109     -20.304  -7.221  -6.048  1.00 50.34           N  
ATOM    846  CA  ILE A 109     -20.217  -8.584  -5.620  1.00 50.34           C  
ATOM    851  C   ILE A 109     -19.339  -8.623  -4.415  1.00 50.34           C  
ATOM    852  O   ILE A 109     -18.202  -8.151  -4.440  1.00 50.34           O  
ATOM    847  CB  ILE A 109     -19.631  -9.490  -6.663  1.00 50.34           C  
ATOM    848  CG1 ILE A 109     -20.519  -9.478  -7.918  1.00 50.34           C  
ATOM    849  CG2 ILE A 109     -19.464 -10.891  -6.052  1.00 50.34           C  
ATOM    850  CD1 ILE A 109     -19.884 -10.166  -9.125  1.00 50.34           C  
ATOM    853  N   ASN A 110     -19.874  -9.197  -3.317  1.00 60.55           N  
ATOM    854  CA  ASN A 110     -19.171  -9.299  -2.073  1.00 60.55           C  
ATOM    859  C   ASN A 110     -18.376 -10.570  -2.115  1.00 60.55           C  
ATOM    860  O   ASN A 110     -18.913 -11.672  -2.031  1.00 60.55           O  
ATOM    855  CB  ASN A 110     -20.123  -9.394  -0.867  1.00 60.55           C  
ATOM    856  CG  ASN A 110     -19.316  -9.324   0.418  1.00 60.55           C  
ATOM    858  ND2 ASN A 110     -20.001  -9.536   1.574  1.00 60.55           N  
ATOM    857  OD1 ASN A 110     -18.109  -9.088   0.398  1.00 60.55           O  
ATOM    861  N   ILE A 111     -17.051 -10.401  -2.247  1.00105.03           N  
ATOM    862  CA  ILE A 111     -16.005 -11.377  -2.363  1.00105.03           C  
ATOM    867  C   ILE A 111     -15.758 -12.126  -1.091  1.00105.03           C  
ATOM    868  O   ILE A 111     -15.095 -13.159  -1.113  1.00105.03           O  
ATOM    863  CB  ILE A 111     -14.721 -10.789  -2.881  1.00105.03           C  
ATOM    864  CG1 ILE A 111     -14.143  -9.729  -1.934  1.00105.03           C  
ATOM    865  CG2 ILE A 111     -15.011 -10.249  -4.292  1.00105.03           C  
ATOM    866  CD1 ILE A 111     -12.726  -9.303  -2.322  1.00105.03           C  
ATOM    869  N   LYS A 112     -16.218 -11.590   0.053  1.00 99.07           N  
ATOM    870  CA  LYS A 112     -15.892 -12.075   1.366  1.00 99.07           C  
ATOM    876  C   LYS A 112     -16.115 -13.557   1.508  1.00 99.07           C  
ATOM    877  O   LYS A 112     -15.270 -14.244   2.078  1.00 99.07           O  
ATOM    871  CB  LYS A 112     -16.738 -11.366   2.438  1.00 99.07           C  
ATOM    872  CG  LYS A 112     -16.384 -11.738   3.876  1.00 99.07           C  
ATOM    873  CD  LYS A 112     -17.016 -10.804   4.907  1.00 99.07           C  
ATOM    874  CE  LYS A 112     -16.764 -11.230   6.353  1.00 99.07           C  
ATOM    875  NZ  LYS A 112     -15.310 -11.240   6.628  1.00 99.07           N1+
ATOM    878  N   ASN A 113     -17.232 -14.110   1.005  1.00 49.81           N  
ATOM    879  CA  ASN A 113     -17.483 -15.513   1.202  1.00 49.81           C  
ATOM    884  C   ASN A 113     -16.405 -16.323   0.540  1.00 49.81           C  
ATOM    885  O   ASN A 113     -15.840 -17.233   1.147  1.00 49.81           O  
ATOM    880  CB  ASN A 113     -18.808 -15.946   0.550  1.00 49.81           C  
ATOM    881  CG  ASN A 113     -19.923 -15.071   1.110  1.00 49.81           C  
ATOM    883  ND2 ASN A 113     -20.984 -14.850   0.287  1.00 49.81           N  
ATOM    882  OD1 ASN A 113     -19.851 -14.588   2.238  1.00 49.81           O  
ATOM    886  N   GLY A 114     -16.094 -16.001  -0.731  1.00 29.35           N  
ATOM    887  CA  GLY A 114     -15.170 -16.766  -1.523  1.00 29.35           C  
ATOM    888  C   GLY A 114     -13.768 -16.717  -0.996  1.00 29.35           C  
ATOM    889  O   GLY A 114     -13.101 -17.746  -0.911  1.00 29.35           O  
ATOM    890  N   VAL A 115     -13.267 -15.519  -0.644  1.00 48.64           N  
ATOM    891  CA  VAL A 115     -11.906 -15.400  -0.200  1.00 48.64           C  
ATOM    895  C   VAL A 115     -11.737 -16.139   1.087  1.00 48.64           C  
ATOM    896  O   VAL A 115     -10.739 -16.830   1.288  1.00 48.64           O  
ATOM    892  CB  VAL A 115     -11.488 -13.978   0.036  1.00 48.64           C  
ATOM    893  CG1 VAL A 115     -10.067 -13.971   0.627  1.00 48.64           C  
ATOM    894  CG2 VAL A 115     -11.609 -13.211  -1.292  1.00 48.64           C  
ATOM    897  N   ASP A 116     -12.724 -16.010   1.994  1.00 40.55           N  
ATOM    898  CA  ASP A 116     -12.642 -16.617   3.293  1.00 40.55           C  
ATOM    903  C   ASP A 116     -12.589 -18.099   3.143  1.00 40.55           C  
ATOM    904  O   ASP A 116     -11.832 -18.770   3.842  1.00 40.55           O  
ATOM    899  CB  ASP A 116     -13.866 -16.316   4.174  1.00 40.55           C  
ATOM    900  CG  ASP A 116     -13.844 -14.835   4.509  1.00 40.55           C  
ATOM    901  OD1 ASP A 116     -12.870 -14.162   4.082  1.00 40.55           O  
ATOM    902  OD2 ASP A 116     -14.790 -14.359   5.194  1.00 40.55           O1-
ATOM    905  N   GLY A 117     -13.396 -18.655   2.224  1.00 19.34           N  
ATOM    906  CA  GLY A 117     -13.425 -20.081   2.098  1.00 19.34           C  
ATOM    907  C   GLY A 117     -12.074 -20.563   1.688  1.00 19.34           C  
ATOM    908  O   GLY A 117     -11.584 -21.565   2.206  1.00 19.34           O  
ATOM    909  N   LEU A 118     -11.449 -19.871   0.720  1.00 47.83           N  
ATOM    910  CA  LEU A 118     -10.166 -20.285   0.236  1.00 47.83           C  
ATOM    915  C   LEU A 118      -9.127 -20.109   1.299  1.00 47.83           C  
ATOM    916  O   LEU A 118      -8.328 -21.006   1.556  1.00 47.83           O  
ATOM    911  CB  LEU A 118      -9.707 -19.465  -0.980  1.00 47.83           C  
ATOM    912  CG  LEU A 118     -10.641 -19.599  -2.195  1.00 47.83           C  
ATOM    913  CD1 LEU A 118     -10.104 -18.806  -3.398  1.00 47.83           C  
ATOM    914  CD2 LEU A 118     -10.926 -21.073  -2.525  1.00 47.83           C  
ATOM    917  N   HIS A 119      -9.128 -18.938   1.960  1.00 51.93           N  
ATOM    918  CA  HIS A 119      -8.098 -18.603   2.900  1.00 51.93           C  
ATOM    925  C   HIS A 119      -8.118 -19.512   4.095  1.00 51.93           C  
ATOM    926  O   HIS A 119      -7.083 -20.048   4.488  1.00 51.93           O  
ATOM    921  CB  HIS A 119      -8.231 -17.148   3.390  1.00 51.93           C  
ATOM    920  CG  HIS A 119      -7.033 -16.644   4.137  1.00 51.93           C  
ATOM    923  CD2 HIS A 119      -6.859 -16.411   5.466  1.00 51.93           C  
ATOM    919  ND1 HIS A 119      -5.844 -16.299   3.535  1.00 51.93           N  
ATOM    924  CE1 HIS A 119      -5.014 -15.876   4.522  1.00 51.93           C  
ATOM    922  NE2 HIS A 119      -5.586 -15.924   5.710  1.00 51.93           N  
ATOM    927  N   SER A 120      -9.305 -19.724   4.694  1.00 75.97           N  
ATOM    928  CA  SER A 120      -9.434 -20.496   5.902  1.00 75.97           C  
ATOM    931  C   SER A 120      -9.071 -21.919   5.639  1.00 75.97           C  
ATOM    932  O   SER A 120      -8.373 -22.554   6.429  1.00 75.97           O  
ATOM    929  CB  SER A 120     -10.876 -20.494   6.427  1.00 75.97           C  
ATOM    930  OG  SER A 120     -11.316 -19.156   6.593  1.00 75.97           O  
ATOM    933  N   ALA A 121      -9.528 -22.446   4.492  1.00 31.87           N  
ATOM    934  CA  ALA A 121      -9.318 -23.820   4.161  1.00 31.87           C  
ATOM    936  C   ALA A 121      -7.855 -24.061   4.072  1.00 31.87           C  
ATOM    937  O   ALA A 121      -7.369 -25.111   4.488  1.00 31.87           O  
ATOM    935  CB  ALA A 121      -9.929 -24.205   2.803  1.00 31.87           C  
ATOM    938  N   ASN A 122      -7.107 -23.090   3.521  1.00 84.72           N  
ATOM    939  CA  ASN A 122      -5.706 -23.295   3.343  1.00 84.72           C  
ATOM    944  C   ASN A 122      -5.048 -23.492   4.670  1.00 84.72           C  
ATOM    945  O   ASN A 122      -4.296 -24.441   4.860  1.00 84.72           O  
ATOM    940  CB  ASN A 122      -5.012 -22.126   2.633  1.00 84.72           C  
ATOM    941  CG  ASN A 122      -5.481 -22.199   1.192  1.00 84.72           C  
ATOM    943  ND2 ASN A 122      -5.147 -21.160   0.381  1.00 84.72           N  
ATOM    942  OD1 ASN A 122      -6.125 -23.169   0.799  1.00 84.72           O  
ATOM    946  N   HIS A 123      -5.349 -22.634   5.652  1.00 65.55           N  
ATOM    947  CA  HIS A 123      -4.668 -22.705   6.909  1.00 65.55           C  
ATOM    954  C   HIS A 123      -4.958 -23.981   7.628  1.00 65.55           C  
ATOM    955  O   HIS A 123      -4.077 -24.529   8.286  1.00 65.55           O  
ATOM    950  CB  HIS A 123      -5.006 -21.531   7.844  1.00 65.55           C  
ATOM    949  CG  HIS A 123      -4.574 -20.216   7.269  1.00 65.55           C  
ATOM    952  CD2 HIS A 123      -4.147 -19.913   6.014  1.00 65.55           C  
ATOM    948  ND1 HIS A 123      -4.557 -19.032   7.971  1.00 65.55           N  
ATOM    953  CE1 HIS A 123      -4.122 -18.077   7.111  1.00 65.55           C  
ATOM    951  NE2 HIS A 123      -3.861 -18.564   5.911  1.00 65.55           N  
ATOM    956  N   ILE A 124      -6.194 -24.495   7.549  1.00 39.58           N  
ATOM    957  CA  ILE A 124      -6.485 -25.678   8.301  1.00 39.58           C  
ATOM    962  C   ILE A 124      -5.668 -26.834   7.802  1.00 39.58           C  
ATOM    963  O   ILE A 124      -5.076 -27.559   8.599  1.00 39.58           O  
ATOM    958  CB  ILE A 124      -7.933 -26.061   8.257  1.00 39.58           C  
ATOM    959  CG1 ILE A 124      -8.791 -24.947   8.884  1.00 39.58           C  
ATOM    960  CG2 ILE A 124      -8.087 -27.416   8.968  1.00 39.58           C  
ATOM    961  CD1 ILE A 124     -10.293 -25.129   8.660  1.00 39.58           C  
ATOM    964  N   ALA A 125      -5.618 -27.048   6.470  1.00 36.99           N  
ATOM    965  CA  ALA A 125      -4.877 -28.146   5.903  1.00 36.99           C  
ATOM    967  C   ALA A 125      -3.408 -27.957   6.138  1.00 36.99           C  
ATOM    968  O   ALA A 125      -2.696 -28.899   6.477  1.00 36.99           O  
ATOM    966  CB  ALA A 125      -5.087 -28.278   4.386  1.00 36.99           C  
ATOM    969  N   LEU A 126      -2.938 -26.713   5.950  1.00147.05           N  
ATOM    970  CA  LEU A 126      -1.582 -26.259   6.064  1.00147.05           C  
ATOM    975  C   LEU A 126      -1.102 -26.242   7.484  1.00147.05           C  
ATOM    976  O   LEU A 126       0.080 -26.017   7.723  1.00147.05           O  
ATOM    971  CB  LEU A 126      -1.339 -24.875   5.430  1.00147.05           C  
ATOM    972  CG  LEU A 126      -1.196 -24.919   3.891  1.00147.05           C  
ATOM    973  CD1 LEU A 126       0.083 -25.663   3.489  1.00147.05           C  
ATOM    974  CD2 LEU A 126      -2.427 -25.506   3.184  1.00147.05           C  
ATOM    977  N   LYS A 127      -1.994 -26.393   8.476  1.00103.64           N  
ATOM    978  CA  LYS A 127      -1.603 -26.206   9.848  1.00103.64           C  
ATOM    984  C   LYS A 127      -0.430 -27.071  10.253  1.00103.64           C  
ATOM    985  O   LYS A 127       0.600 -26.549  10.674  1.00103.64           O  
ATOM    979  CB  LYS A 127      -2.758 -26.521  10.812  1.00103.64           C  
ATOM    980  CG  LYS A 127      -2.557 -26.001  12.235  1.00103.64           C  
ATOM    981  CD  LYS A 127      -3.829 -26.091  13.077  1.00103.64           C  
ATOM    982  CE  LYS A 127      -5.047 -25.443  12.415  1.00103.64           C  
ATOM    983  NZ  LYS A 127      -6.284 -25.816  13.140  1.00103.64           N1+
ATOM    986  N   ASP A 128      -0.533 -28.408  10.120  1.00 55.77           N  
ATOM    987  CA  ASP A 128       0.495 -29.320  10.559  1.00 55.77           C  
ATOM    992  C   ASP A 128       1.719 -29.266   9.693  1.00 55.77           C  
ATOM    993  O   ASP A 128       2.824 -29.541  10.159  1.00 55.77           O  
ATOM    988  CB  ASP A 128       0.014 -30.780  10.607  1.00 55.77           C  
ATOM    989  CG  ASP A 128      -0.921 -30.918  11.801  1.00 55.77           C  
ATOM    990  OD1 ASP A 128      -0.773 -30.124  12.769  1.00 55.77           O  
ATOM    991  OD2 ASP A 128      -1.794 -31.825  11.765  1.00 55.77           O1-
ATOM    994  N   THR A 129       1.554 -28.890   8.413  1.00 61.27           N  
ATOM    995  CA  THR A 129       2.581 -28.989   7.412  1.00 61.27           C  
ATOM    999  C   THR A 129       3.852 -28.282   7.792  1.00 61.27           C  
ATOM   1000  O   THR A 129       4.924 -28.880   7.717  1.00 61.27           O  
ATOM    996  CB  THR A 129       2.130 -28.423   6.096  1.00 61.27           C  
ATOM    998  CG2 THR A 129       0.833 -29.136   5.684  1.00 61.27           C  
ATOM    997  OG1 THR A 129       1.899 -27.027   6.207  1.00 61.27           O  
ATOM   1001  N   GLY A 130       3.798 -27.010   8.222  1.00 31.63           N  
ATOM   1002  CA  GLY A 130       5.024 -26.325   8.530  1.00 31.63           C  
ATOM   1003  C   GLY A 130       5.453 -25.565   7.308  1.00 31.63           C  
ATOM   1004  O   GLY A 130       6.486 -24.897   7.306  1.00 31.63           O  
ATOM   1005  N   LEU A 131       4.672 -25.679   6.221  1.00115.87           N  
ATOM   1006  CA  LEU A 131       4.913 -25.011   4.971  1.00115.87           C  
ATOM   1011  C   LEU A 131       4.670 -23.535   5.068  1.00115.87           C  
ATOM   1012  O   LEU A 131       5.297 -22.758   4.354  1.00115.87           O  
ATOM   1007  CB  LEU A 131       4.047 -25.551   3.819  1.00115.87           C  
ATOM   1008  CG  LEU A 131       4.509 -26.923   3.289  1.00115.87           C  
ATOM   1009  CD1 LEU A 131       4.486 -28.003   4.374  1.00115.87           C  
ATOM   1010  CD2 LEU A 131       3.702 -27.340   2.054  1.00115.87           C  
ATOM   1013  N   LEU A 132       3.740 -23.103   5.934  1.00161.69           N  
ATOM   1014  CA  LEU A 132       3.321 -21.726   5.955  1.00161.69           C  
ATOM   1019  C   LEU A 132       4.363 -20.826   6.586  1.00161.69           C  
ATOM   1020  O   LEU A 132       5.206 -21.261   7.368  1.00161.69           O  
ATOM   1015  CB  LEU A 132       1.972 -21.572   6.681  1.00161.69           C  
ATOM   1016  CG  LEU A 132       1.243 -20.236   6.458  1.00161.69           C  
ATOM   1017  CD1 LEU A 132       0.819 -20.063   4.989  1.00161.69           C  
ATOM   1018  CD2 LEU A 132       0.048 -20.105   7.412  1.00161.69           C  
ATOM   1021  N   PRO A 133       4.339 -19.565   6.201  1.00 80.40           N  
ATOM   1022  CA  PRO A 133       5.284 -18.584   6.711  1.00 80.40           C  
ATOM   1026  C   PRO A 133       4.991 -18.125   8.116  1.00 80.40           C  
ATOM   1027  O   PRO A 133       3.851 -18.242   8.560  1.00 80.40           O  
ATOM   1024  CB  PRO A 133       5.267 -17.428   5.713  1.00 80.40           C  
ATOM   1025  CG  PRO A 133       4.830 -18.083   4.392  1.00 80.40           C  
ATOM   1023  CD  PRO A 133       3.951 -19.267   4.830  1.00 80.40           C  
ATOM   1028  N   THR A 134       6.030 -17.661   8.847  1.00 57.05           N  
ATOM   1029  CA  THR A 134       5.925 -17.180  10.200  1.00 57.05           C  
ATOM   1033  C   THR A 134       5.337 -15.801  10.339  1.00 57.05           C  
ATOM   1034  O   THR A 134       4.448 -15.581  11.162  1.00 57.05           O  
ATOM   1030  CB  THR A 134       7.252 -17.162  10.903  1.00 57.05           C  
ATOM   1032  CG2 THR A 134       7.844 -18.583  10.888  1.00 57.05           C  
ATOM   1031  OG1 THR A 134       8.138 -16.260  10.257  1.00 57.05           O  
ATOM   1035  N   ASP A 135       5.800 -14.830   9.527  1.00 70.35           N  
ATOM   1036  CA  ASP A 135       5.429 -13.462   9.775  1.00 70.35           C  
ATOM   1041  C   ASP A 135       3.957 -13.267   9.572  1.00 70.35           C  
ATOM   1042  O   ASP A 135       3.408 -13.602   8.525  1.00 70.35           O  
ATOM   1037  CB  ASP A 135       6.203 -12.465   8.893  1.00 70.35           C  
ATOM   1038  CG  ASP A 135       6.063 -11.083   9.512  1.00 70.35           C  
ATOM   1039  OD1 ASP A 135       4.908 -10.681   9.809  1.00 70.35           O  
ATOM   1040  OD2 ASP A 135       7.113 -10.411   9.699  1.00 70.35           O1-
ATOM   1043  N   SER A 136       3.278 -12.679  10.580  1.00 82.93           N  
ATOM   1044  CA  SER A 136       1.854 -12.492  10.526  1.00 82.93           C  
ATOM   1047  C   SER A 136       1.516 -11.539   9.425  1.00 82.93           C  
ATOM   1048  O   SER A 136       0.511 -11.705   8.736  1.00 82.93           O  
ATOM   1045  CB  SER A 136       1.267 -11.914  11.823  1.00 82.93           C  
ATOM   1046  OG  SER A 136       1.726 -10.585  12.016  1.00 82.93           O  
ATOM   1049  N   ALA A 137       2.358 -10.509   9.236  1.00 31.79           N  
ATOM   1050  CA  ALA A 137       2.137  -9.522   8.224  1.00 31.79           C  
ATOM   1052  C   ALA A 137       2.199 -10.198   6.894  1.00 31.79           C  
ATOM   1053  O   ALA A 137       1.434  -9.873   5.988  1.00 31.79           O  
ATOM   1051  CB  ALA A 137       3.204  -8.414   8.236  1.00 31.79           C  
ATOM   1054  N   LYS A 138       3.124 -11.166   6.750  1.00 93.28           N  
ATOM   1055  CA  LYS A 138       3.329 -11.839   5.501  1.00 93.28           C  
ATOM   1061  C   LYS A 138       2.098 -12.591   5.100  1.00 93.28           C  
ATOM   1062  O   LYS A 138       1.716 -12.565   3.933  1.00 93.28           O  
ATOM   1056  CB  LYS A 138       4.502 -12.830   5.546  1.00 93.28           C  
ATOM   1057  CG  LYS A 138       5.835 -12.111   5.745  1.00 93.28           C  
ATOM   1058  CD  LYS A 138       6.102 -11.063   4.663  1.00 93.28           C  
ATOM   1059  CE  LYS A 138       7.275 -10.129   4.971  1.00 93.28           C  
ATOM   1060  NZ  LYS A 138       7.362  -9.069   3.940  1.00 93.28           N1+
ATOM   1063  N   ILE A 139       1.439 -13.281   6.049  1.00 93.49           N  
ATOM   1064  CA  ILE A 139       0.269 -14.042   5.714  1.00 93.49           C  
ATOM   1069  C   ILE A 139      -0.846 -13.153   5.244  1.00 93.49           C  
ATOM   1070  O   ILE A 139      -1.545 -13.495   4.293  1.00 93.49           O  
ATOM   1065  CB  ILE A 139      -0.249 -14.899   6.834  1.00 93.49           C  
ATOM   1066  CG1 ILE A 139       0.662 -16.121   7.064  1.00 93.49           C  
ATOM   1067  CG2 ILE A 139      -1.694 -15.288   6.486  1.00 93.49           C  
ATOM   1068  CD1 ILE A 139       2.057 -15.794   7.585  1.00 93.49           C  
ATOM   1071  N   ASP A 140      -1.056 -11.999   5.906  1.00 48.41           N  
ATOM   1072  CA  ASP A 140      -2.132 -11.105   5.567  1.00 48.41           C  
ATOM   1077  C   ASP A 140      -1.912 -10.555   4.198  1.00 48.41           C  
ATOM   1078  O   ASP A 140      -2.858 -10.389   3.431  1.00 48.41           O  
ATOM   1073  CB  ASP A 140      -2.235  -9.921   6.542  1.00 48.41           C  
ATOM   1074  CG  ASP A 140      -2.606 -10.506   7.897  1.00 48.41           C  
ATOM   1075  OD1 ASP A 140      -3.359 -11.516   7.913  1.00 48.41           O  
ATOM   1076  OD2 ASP A 140      -2.138  -9.956   8.930  1.00 48.41           O1-
ATOM   1079  N   PHE A 141      -0.648 -10.261   3.850  1.00 55.89           N  
ATOM   1080  CA  PHE A 141      -0.382  -9.690   2.563  1.00 55.89           C  
ATOM   1088  C   PHE A 141      -0.752 -10.712   1.533  1.00 55.89           C  
ATOM   1089  O   PHE A 141      -1.227 -10.366   0.452  1.00 55.89           O  
ATOM   1081  CB  PHE A 141       1.079  -9.286   2.333  1.00 55.89           C  
ATOM   1082  CG  PHE A 141       1.029  -8.397   1.139  1.00 55.89           C  
ATOM   1083  CD1 PHE A 141       0.755  -7.055   1.293  1.00 55.89           C  
ATOM   1084  CD2 PHE A 141       1.234  -8.895  -0.126  1.00 55.89           C  
ATOM   1085  CE1 PHE A 141       0.695  -6.219   0.202  1.00 55.89           C  
ATOM   1086  CE2 PHE A 141       1.174  -8.062  -1.219  1.00 55.89           C  
ATOM   1087  CZ  PHE A 141       0.904  -6.724  -1.058  1.00 55.89           C  
ATOM   1090  N   VAL A 142      -0.505 -12.001   1.841  1.00 42.05           N  
ATOM   1091  CA  VAL A 142      -0.831 -13.101   0.972  1.00 42.05           C  
ATOM   1095  C   VAL A 142      -2.315 -13.117   0.789  1.00 42.05           C  
ATOM   1096  O   VAL A 142      -2.812 -13.386  -0.304  1.00 42.05           O  
ATOM   1092  CB  VAL A 142      -0.429 -14.429   1.541  1.00 42.05           C  
ATOM   1093  CG1 VAL A 142      -0.931 -15.536   0.598  1.00 42.05           C  
ATOM   1094  CG2 VAL A 142       1.093 -14.431   1.756  1.00 42.05           C  
ATOM   1097  N   LYS A 143      -3.066 -12.833   1.867  1.00 51.84           N  
ATOM   1098  CA  LYS A 143      -4.496 -12.793   1.784  1.00 51.84           C  
ATOM   1104  C   LYS A 143      -4.861 -11.683   0.846  1.00 51.84           C  
ATOM   1105  O   LYS A 143      -5.870 -11.745   0.149  1.00 51.84           O  
ATOM   1099  CB  LYS A 143      -5.182 -12.526   3.136  1.00 51.84           C  
ATOM   1100  CG  LYS A 143      -6.699 -12.700   3.055  1.00 51.84           C  
ATOM   1101  CD  LYS A 143      -7.412 -12.702   4.406  1.00 51.84           C  
ATOM   1102  CE  LYS A 143      -8.931 -12.814   4.270  1.00 51.84           C  
ATOM   1103  NZ  LYS A 143      -9.575 -12.745   5.600  1.00 51.84           N1+
ATOM   1106  N   GLY A 144      -4.043 -10.619   0.807  1.00 31.66           N  
ATOM   1107  CA  GLY A 144      -4.325  -9.521  -0.070  1.00 31.66           C  
ATOM   1108  C   GLY A 144      -4.320 -10.023  -1.484  1.00 31.66           C  
ATOM   1109  O   GLY A 144      -5.098  -9.561  -2.318  1.00 31.66           O  
ATOM   1110  N   ASN A 145      -3.397 -10.951  -1.799  1.00 58.21           N  
ATOM   1111  CA  ASN A 145      -3.268 -11.511  -3.114  1.00 58.21           C  
ATOM   1116  C   ASN A 145      -4.459 -12.365  -3.426  1.00 58.21           C  
ATOM   1117  O   ASN A 145      -4.931 -12.362  -4.561  1.00 58.21           O  
ATOM   1112  CB  ASN A 145      -2.018 -12.392  -3.261  1.00 58.21           C  
ATOM   1113  CG  ASN A 145      -0.816 -11.466  -3.212  1.00 58.21           C  
ATOM   1115  ND2 ASN A 145       0.108 -11.720  -2.249  1.00 58.21           N  
ATOM   1114  OD1 ASN A 145      -0.708 -10.529  -4.002  1.00 58.21           O  
ATOM   1118  N   VAL A 146      -4.979 -13.128  -2.440  1.00124.35           N  
ATOM   1119  CA  VAL A 146      -6.084 -14.003  -2.732  1.00124.35           C  
ATOM   1123  C   VAL A 146      -7.249 -13.166  -3.147  1.00124.35           C  
ATOM   1124  O   VAL A 146      -8.040 -13.576  -3.994  1.00124.35           O  
ATOM   1120  CB  VAL A 146      -6.561 -14.892  -1.610  1.00124.35           C  
ATOM   1121  CG1 VAL A 146      -5.409 -15.806  -1.182  1.00124.35           C  
ATOM   1122  CG2 VAL A 146      -7.178 -14.062  -0.479  1.00124.35           C  
ATOM   1125  N   LYS A 147      -7.407 -11.984  -2.524  1.00 96.55           N  
ATOM   1126  CA  LYS A 147      -8.512 -11.124  -2.830  1.00 96.55           C  
ATOM   1132  C   LYS A 147      -8.418 -10.622  -4.247  1.00 96.55           C  
ATOM   1133  O   LYS A 147      -9.394 -10.656  -4.994  1.00 96.55           O  
ATOM   1127  CB  LYS A 147      -8.572  -9.887  -1.912  1.00 96.55           C  
ATOM   1128  CG  LYS A 147      -8.661 -10.208  -0.414  1.00 96.55           C  
ATOM   1129  CD  LYS A 147      -8.420  -8.988   0.478  1.00 96.55           C  
ATOM   1130  CE  LYS A 147      -8.038  -9.331   1.919  1.00 96.55           C  
ATOM   1131  NZ  LYS A 147      -9.172  -9.984   2.608  1.00 96.55           N1+
ATOM   1134  N   ALA A 148      -7.223 -10.159  -4.659  1.00 47.26           N  
ATOM   1135  CA  ALA A 148      -7.032  -9.563  -5.957  1.00 47.26           C  
ATOM   1137  C   ALA A 148      -7.307 -10.572  -7.024  1.00 47.26           C  
ATOM   1138  O   ALA A 148      -7.918 -10.265  -8.048  1.00 47.26           O  
ATOM   1136  CB  ALA A 148      -5.596  -9.053  -6.159  1.00 47.26           C  
ATOM   1139  N   ARG A 149      -6.833 -11.811  -6.813  1.00 77.97           N  
ATOM   1140  CA  ARG A 149      -7.041 -12.870  -7.754  1.00 77.97           C  
ATOM   1148  C   ARG A 149      -8.506 -13.184  -7.781  1.00 77.97           C  
ATOM   1149  O   ARG A 149      -9.064 -13.467  -8.837  1.00 77.97           O  
ATOM   1141  CB  ARG A 149      -6.252 -14.142  -7.385  1.00 77.97           C  
ATOM   1142  CG  ARG A 149      -4.733 -13.976  -7.522  1.00 77.97           C  
ATOM   1143  CD  ARG A 149      -3.931 -15.197  -7.060  1.00 77.97           C  
ATOM   1144  NE  ARG A 149      -2.483 -14.895  -7.254  1.00 77.97           N  
ATOM   1145  CZ  ARG A 149      -1.575 -15.242  -6.294  1.00 77.97           C  
ATOM   1146  NH1 ARG A 149      -2.001 -15.800  -5.122  1.00 77.97           N1+
ATOM   1147  NH2 ARG A 149      -0.243 -15.035  -6.505  1.00 77.97           N  
ATOM   1150  N   ALA A 150      -9.169 -13.122  -6.608  1.00 38.40           N  
ATOM   1151  CA  ALA A 150     -10.568 -13.428  -6.469  1.00 38.40           C  
ATOM   1153  C   ALA A 150     -11.363 -12.468  -7.296  1.00 38.40           C  
ATOM   1154  O   ALA A 150     -12.385 -12.832  -7.874  1.00 38.40           O  
ATOM   1152  CB  ALA A 150     -11.060 -13.313  -5.013  1.00 38.40           C  
ATOM   1155  N   ARG A 151     -10.930 -11.197  -7.350  1.00 98.03           N  
ATOM   1156  CA  ARG A 151     -11.629 -10.207  -8.116  1.00 98.03           C  
ATOM   1164  C   ARG A 151     -11.590 -10.592  -9.562  1.00 98.03           C  
ATOM   1165  O   ARG A 151     -12.549 -10.361 -10.294  1.00 98.03           O  
ATOM   1157  CB  ARG A 151     -11.034  -8.799  -7.958  1.00 98.03           C  
ATOM   1158  CG  ARG A 151     -11.339  -8.202  -6.583  1.00 98.03           C  
ATOM   1159  CD  ARG A 151     -10.833  -6.772  -6.397  1.00 98.03           C  
ATOM   1160  NE  ARG A 151     -11.397  -6.274  -5.112  1.00 98.03           N  
ATOM   1161  CZ  ARG A 151     -10.782  -6.576  -3.933  1.00 98.03           C  
ATOM   1162  NH1 ARG A 151      -9.643  -7.327  -3.931  1.00 98.03           N1+
ATOM   1163  NH2 ARG A 151     -11.308  -6.131  -2.755  1.00 98.03           N  
ATOM   1166  N   MET A 152     -10.467 -11.169 -10.023  1.00 44.21           N  
ATOM   1167  CA  MET A 152     -10.357 -11.574 -11.395  1.00 44.21           C  
ATOM   1172  C   MET A 152     -11.352 -12.665 -11.664  1.00 44.21           C  
ATOM   1173  O   MET A 152     -11.999 -12.672 -12.710  1.00 44.21           O  
ATOM   1168  CB  MET A 152      -8.941 -12.074 -11.746  1.00 44.21           C  
ATOM   1169  CG  MET A 152      -8.770 -12.512 -13.201  1.00 44.21           C  
ATOM   1170  SD  MET A 152      -9.467 -14.146 -13.583  1.00 44.21           S  
ATOM   1171  CE  MET A 152      -8.087 -15.063 -12.840  1.00 44.21           C  
ATOM   1174  N   ILE A 153     -11.516 -13.616 -10.720  1.00 81.53           N  
ATOM   1175  CA  ILE A 153     -12.445 -14.692 -10.930  1.00 81.53           C  
ATOM   1180  C   ILE A 153     -13.839 -14.153 -11.051  1.00 81.53           C  
ATOM   1181  O   ILE A 153     -14.588 -14.562 -11.937  1.00 81.53           O  
ATOM   1176  CB  ILE A 153     -12.448 -15.727  -9.838  1.00 81.53           C  
ATOM   1177  CG1 ILE A 153     -11.209 -16.638  -9.933  1.00 81.53           C  
ATOM   1178  CG2 ILE A 153     -13.773 -16.501  -9.933  1.00 81.53           C  
ATOM   1179  CD1 ILE A 153      -9.878 -15.940  -9.682  1.00 81.53           C  
ATOM   1182  N   ALA A 154     -14.227 -13.215 -10.169  1.00 35.42           N  
ATOM   1183  CA  ALA A 154     -15.560 -12.682 -10.187  1.00 35.42           C  
ATOM   1185  C   ALA A 154     -15.804 -11.967 -11.482  1.00 35.42           C  
ATOM   1186  O   ALA A 154     -16.872 -12.102 -12.073  1.00 35.42           O  
ATOM   1184  CB  ALA A 154     -15.819 -11.685  -9.043  1.00 35.42           C  
ATOM   1187  N   GLN A 155     -14.822 -11.174 -11.954  1.00 46.03           N  
ATOM   1188  CA  GLN A 155     -14.993 -10.429 -13.170  1.00 46.03           C  
ATOM   1194  C   GLN A 155     -15.128 -11.376 -14.327  1.00 46.03           C  
ATOM   1195  O   GLN A 155     -15.997 -11.209 -15.178  1.00 46.03           O  
ATOM   1189  CB  GLN A 155     -13.807  -9.500 -13.479  1.00 46.03           C  
ATOM   1190  CG  GLN A 155     -13.645  -8.362 -12.473  1.00 46.03           C  
ATOM   1191  CD  GLN A 155     -12.443  -7.533 -12.898  1.00 46.03           C  
ATOM   1193  NE2 GLN A 155     -11.622  -7.110 -11.900  1.00 46.03           N  
ATOM   1192  OE1 GLN A 155     -12.236  -7.271 -14.081  1.00 46.03           O  
ATOM   1196  N   TYR A 156     -14.266 -12.406 -14.395  1.00134.37           N  
ATOM   1197  CA  TYR A 156     -14.335 -13.363 -15.464  1.00134.37           C  
ATOM   1206  C   TYR A 156     -15.600 -14.153 -15.368  1.00134.37           C  
ATOM   1207  O   TYR A 156     -16.176 -14.534 -16.385  1.00134.37           O  
ATOM   1198  CB  TYR A 156     -13.139 -14.327 -15.541  1.00134.37           C  
ATOM   1199  CG  TYR A 156     -12.075 -13.655 -16.347  1.00134.37           C  
ATOM   1200  CD1 TYR A 156     -11.153 -12.807 -15.779  1.00134.37           C  
ATOM   1201  CD2 TYR A 156     -12.022 -13.876 -17.704  1.00134.37           C  
ATOM   1202  CE1 TYR A 156     -10.189 -12.207 -16.558  1.00134.37           C  
ATOM   1203  CE2 TYR A 156     -11.063 -13.281 -18.488  1.00134.37           C  
ATOM   1204  CZ  TYR A 156     -10.140 -12.444 -17.911  1.00134.37           C  
ATOM   1205  OH  TYR A 156      -9.147 -11.826 -18.702  1.00134.37           O  
ATOM   1208  N   GLU A 157     -16.050 -14.444 -14.138  1.00 45.27           N  
ATOM   1209  CA  GLU A 157     -17.242 -15.212 -13.921  1.00 45.27           C  
ATOM   1215  C   GLU A 157     -18.405 -14.487 -14.525  1.00 45.27           C  
ATOM   1216  O   GLU A 157     -19.238 -15.104 -15.187  1.00 45.27           O  
ATOM   1210  CB  GLU A 157     -17.511 -15.370 -12.414  1.00 45.27           C  
ATOM   1211  CG  GLU A 157     -18.724 -16.220 -12.049  1.00 45.27           C  
ATOM   1212  CD  GLU A 157     -18.804 -16.240 -10.528  1.00 45.27           C  
ATOM   1213  OE1 GLU A 157     -17.726 -16.173  -9.877  1.00 45.27           O  
ATOM   1214  OE2 GLU A 157     -19.944 -16.309  -9.999  1.00 45.27           O1-
ATOM   1217  N   VAL A 158     -18.495 -13.156 -14.319  1.00 97.06           N  
ATOM   1218  CA  VAL A 158     -19.589 -12.395 -14.854  1.00 97.06           C  
ATOM   1222  C   VAL A 158     -19.493 -12.416 -16.347  1.00 97.06           C  
ATOM   1223  O   VAL A 158     -20.501 -12.498 -17.047  1.00 97.06           O  
ATOM   1219  CB  VAL A 158     -19.626 -10.965 -14.381  1.00 97.06           C  
ATOM   1220  CG1 VAL A 158     -18.518 -10.153 -15.067  1.00 97.06           C  
ATOM   1221  CG2 VAL A 158     -21.041 -10.416 -14.613  1.00 97.06           C  
ATOM   1224  N   ALA A 159     -18.259 -12.339 -16.873  1.00 34.13           N  
ATOM   1225  CA  ALA A 159     -18.027 -12.347 -18.286  1.00 34.13           C  
ATOM   1227  C   ALA A 159     -18.470 -13.656 -18.861  1.00 34.13           C  
ATOM   1228  O   ALA A 159     -19.009 -13.698 -19.961  1.00 34.13           O  
ATOM   1226  CB  ALA A 159     -16.544 -12.153 -18.643  1.00 34.13           C  
ATOM   1229  N   GLY A 160     -18.249 -14.771 -18.142  1.00 25.01           N  
ATOM   1230  CA  GLY A 160     -18.580 -16.061 -18.678  1.00 25.01           C  
ATOM   1231  C   GLY A 160     -20.052 -16.172 -18.924  1.00 25.01           C  
ATOM   1232  O   GLY A 160     -20.478 -16.730 -19.934  1.00 25.01           O  
ATOM   1233  N   TYR A 161     -20.877 -15.670 -17.990  1.00 64.06           N  
ATOM   1234  CA  TYR A 161     -22.291 -15.843 -18.145  1.00 64.06           C  
ATOM   1243  C   TYR A 161     -22.795 -15.076 -19.337  1.00 64.06           C  
ATOM   1244  O   TYR A 161     -23.515 -15.623 -20.170  1.00 64.06           O  
ATOM   1235  CB  TYR A 161     -23.073 -15.406 -16.892  1.00 64.06           C  
ATOM   1236  CG  TYR A 161     -22.565 -16.254 -15.770  1.00 64.06           C  
ATOM   1237  CD1 TYR A 161     -22.798 -17.610 -15.749  1.00 64.06           C  
ATOM   1238  CD2 TYR A 161     -21.874 -15.685 -14.724  1.00 64.06           C  
ATOM   1239  CE1 TYR A 161     -22.328 -18.388 -14.715  1.00 64.06           C  
ATOM   1240  CE2 TYR A 161     -21.400 -16.455 -13.688  1.00 64.06           C  
ATOM   1241  CZ  TYR A 161     -21.626 -17.811 -13.683  1.00 64.06           C  
ATOM   1242  OH  TYR A 161     -21.142 -18.606 -12.623  1.00 64.06           O  
ATOM   1245  N   VAL A 162     -22.420 -13.783 -19.428  1.00 70.85           N  
ATOM   1246  CA  VAL A 162     -22.824 -12.854 -20.451  1.00 70.85           C  
ATOM   1250  C   VAL A 162     -22.120 -13.065 -21.766  1.00 70.85           C  
ATOM   1251  O   VAL A 162     -22.657 -12.702 -22.813  1.00 70.85           O  
ATOM   1247  CB  VAL A 162     -22.639 -11.417 -20.048  1.00 70.85           C  
ATOM   1248  CG1 VAL A 162     -23.519 -11.145 -18.817  1.00 70.85           C  
ATOM   1249  CG2 VAL A 162     -21.146 -11.137 -19.821  1.00 70.85           C  
ATOM   1252  N   GLY A 163     -20.886 -13.607 -21.759  1.00 39.23           N  
ATOM   1253  CA  GLY A 163     -20.133 -13.762 -22.975  1.00 39.23           C  
ATOM   1254  C   GLY A 163     -19.468 -12.452 -23.309  1.00 39.23           C  
ATOM   1255  O   GLY A 163     -19.476 -12.021 -24.461  1.00 39.23           O  
ATOM   1256  N   GLY A 164     -18.905 -11.757 -22.293  1.00 41.80           N  
ATOM   1257  CA  GLY A 164     -18.267 -10.481 -22.506  1.00 41.80           C  
ATOM   1258  C   GLY A 164     -16.763 -10.566 -22.438  1.00 41.80           C  
ATOM   1259  O   GLY A 164     -16.171 -11.645 -22.439  1.00 41.80           O  
ATOM   1260  N   LEU A 165     -16.110  -9.378 -22.369  1.00 59.74           N  
ATOM   1261  CA  LEU A 165     -14.678  -9.251 -22.305  1.00 59.74           C  
ATOM   1266  C   LEU A 165     -14.322  -8.485 -21.065  1.00 59.74           C  
ATOM   1267  O   LEU A 165     -14.935  -7.462 -20.760  1.00 59.74           O  
ATOM   1262  CB  LEU A 165     -14.083  -8.471 -23.490  1.00 59.74           C  
ATOM   1263  CG  LEU A 165     -14.307  -9.141 -24.857  1.00 59.74           C  
ATOM   1264  CD1 LEU A 165     -13.646  -8.338 -25.992  1.00 59.74           C  
ATOM   1265  CD2 LEU A 165     -13.864 -10.612 -24.839  1.00 59.74           C  
ATOM   1268  N   VAL A 166     -13.303  -8.968 -20.317  1.00 53.96           N  
ATOM   1269  CA  VAL A 166     -12.890  -8.305 -19.111  1.00 53.96           C  
ATOM   1273  C   VAL A 166     -11.895  -7.247 -19.474  1.00 53.96           C  
ATOM   1274  O   VAL A 166     -10.903  -7.506 -20.155  1.00 53.96           O  
ATOM   1270  CB  VAL A 166     -12.238  -9.226 -18.120  1.00 53.96           C  
ATOM   1271  CG1 VAL A 166     -11.707  -8.390 -16.944  1.00 53.96           C  
ATOM   1272  CG2 VAL A 166     -13.260 -10.302 -17.709  1.00 53.96           C  
ATOM   1275  N   LEU A 167     -12.151  -6.010 -19.009  1.00 70.51           N  
ATOM   1276  CA  LEU A 167     -11.295  -4.883 -19.265  1.00 70.51           C  
ATOM   1281  C   LEU A 167     -10.186  -4.865 -18.263  1.00 70.51           C  
ATOM   1282  O   LEU A 167     -10.257  -5.512 -17.217  1.00 70.51           O  
ATOM   1277  CB  LEU A 167     -12.032  -3.535 -19.155  1.00 70.51           C  
ATOM   1278  CG  LEU A 167     -13.110  -3.318 -20.236  1.00 70.51           C  
ATOM   1279  CD1 LEU A 167     -13.809  -1.962 -20.065  1.00 70.51           C  
ATOM   1280  CD2 LEU A 167     -12.525  -3.484 -21.648  1.00 70.51           C  
ATOM   1283  N   GLY A 168      -9.107  -4.121 -18.588  1.00 45.45           N  
ATOM   1284  CA  GLY A 168      -7.988  -4.004 -17.698  1.00 45.45           C  
ATOM   1285  C   GLY A 168      -7.609  -2.552 -17.623  1.00 45.45           C  
ATOM   1286  O   GLY A 168      -7.481  -1.858 -18.629  1.00 45.45           O  
ATOM   1287  N   THR A 169      -7.433  -2.074 -16.382  1.00109.94           N  
ATOM   1288  CA  THR A 169      -7.092  -0.734 -16.005  1.00109.94           C  
ATOM   1292  C   THR A 169      -5.631  -0.440 -16.193  1.00109.94           C  
ATOM   1293  O   THR A 169      -5.227   0.713 -16.092  1.00109.94           O  
ATOM   1289  CB  THR A 169      -7.448  -0.457 -14.575  1.00109.94           C  
ATOM   1291  CG2 THR A 169      -8.966  -0.653 -14.406  1.00109.94           C  
ATOM   1290  OG1 THR A 169      -6.744  -1.339 -13.713  1.00109.94           O  
ATOM   1294  N   ASP A 170      -4.784  -1.470 -16.379  1.00101.28           N  
ATOM   1295  CA  ASP A 170      -3.350  -1.319 -16.414  1.00101.28           C  
ATOM   1300  C   ASP A 170      -2.878  -0.292 -17.406  1.00101.28           C  
ATOM   1301  O   ASP A 170      -3.059  -0.430 -18.614  1.00101.28           O  
ATOM   1296  CB  ASP A 170      -2.635  -2.651 -16.707  1.00101.28           C  
ATOM   1297  CG  ASP A 170      -1.132  -2.461 -16.577  1.00101.28           C  
ATOM   1298  OD1 ASP A 170      -0.519  -1.861 -17.499  1.00101.28           O  
ATOM   1299  OD2 ASP A 170      -0.578  -2.915 -15.541  1.00101.28           O1-
ATOM   1302  N   HIS A 171      -2.221   0.772 -16.888  1.00109.59           N  
ATOM   1303  CA  HIS A 171      -1.621   1.817 -17.676  1.00109.59           C  
ATOM   1310  C   HIS A 171      -0.151   1.760 -17.399  1.00109.59           C  
ATOM   1311  O   HIS A 171       0.314   0.941 -16.610  1.00109.59           O  
ATOM   1306  CB  HIS A 171      -2.134   3.224 -17.325  1.00109.59           C  
ATOM   1305  CG  HIS A 171      -2.231   3.445 -15.848  1.00109.59           C  
ATOM   1308  CD2 HIS A 171      -3.270   3.176 -15.011  1.00109.59           C  
ATOM   1304  ND1 HIS A 171      -1.233   3.957 -15.052  1.00109.59           N  
ATOM   1309  CE1 HIS A 171      -1.713   3.972 -13.783  1.00109.59           C  
ATOM   1307  NE2 HIS A 171      -2.945   3.505 -13.709  1.00109.59           N  
ATOM   1312  N   SER A 172       0.627   2.617 -18.082  1.00 63.87           N  
ATOM   1313  CA  SER A 172       2.055   2.604 -17.965  1.00 63.87           C  
ATOM   1316  C   SER A 172       2.484   3.049 -16.598  1.00 63.87           C  
ATOM   1317  O   SER A 172       3.501   2.588 -16.083  1.00 63.87           O  
ATOM   1314  CB  SER A 172       2.717   3.548 -18.980  1.00 63.87           C  
ATOM   1315  OG  SER A 172       2.394   3.148 -20.304  1.00 63.87           O  
ATOM   1318  N   ALA A 173       1.737   3.971 -15.967  1.00108.91           N  
ATOM   1319  CA  ALA A 173       2.165   4.484 -14.698  1.00108.91           C  
ATOM   1321  C   ALA A 173       2.190   3.390 -13.676  1.00108.91           C  
ATOM   1322  O   ALA A 173       3.124   3.329 -12.886  1.00108.91           O  
ATOM   1320  CB  ALA A 173       1.228   5.563 -14.152  1.00108.91           C  
ATOM   1323  N   GLU A 174       1.135   2.551 -13.600  1.00127.60           N  
ATOM   1324  CA  GLU A 174       1.058   1.442 -12.678  1.00127.60           C  
ATOM   1330  C   GLU A 174       1.803   0.233 -13.145  1.00127.60           C  
ATOM   1331  O   GLU A 174       2.181  -0.608 -12.332  1.00127.60           O  
ATOM   1325  CB  GLU A 174      -0.379   1.046 -12.293  1.00127.60           C  
ATOM   1326  CG  GLU A 174      -0.997   2.072 -11.335  1.00127.60           C  
ATOM   1327  CD  GLU A 174      -2.335   1.560 -10.827  1.00127.60           C  
ATOM   1328  OE1 GLU A 174      -3.113   1.006 -11.650  1.00127.60           O  
ATOM   1329  OE2 GLU A 174      -2.596   1.719  -9.604  1.00127.60           O1-
ATOM   1332  N   ASN A 175       1.975   0.065 -14.466  1.00 66.77           N  
ATOM   1333  CA  ASN A 175       2.696  -1.071 -14.965  1.00 66.77           C  
ATOM   1338  C   ASN A 175       4.081  -0.994 -14.400  1.00 66.77           C  
ATOM   1339  O   ASN A 175       4.678  -2.002 -14.025  1.00 66.77           O  
ATOM   1334  CB  ASN A 175       2.801  -1.059 -16.502  1.00 66.77           C  
ATOM   1335  CG  ASN A 175       3.388  -2.384 -16.965  1.00 66.77           C  
ATOM   1337  ND2 ASN A 175       2.580  -3.174 -17.722  1.00 66.77           N  
ATOM   1336  OD1 ASN A 175       4.533  -2.711 -16.660  1.00 66.77           O  
ATOM   1340  N   ILE A 176       4.642   0.225 -14.349  1.00 90.51           N  
ATOM   1341  CA  ILE A 176       5.956   0.422 -13.816  1.00 90.51           C  
ATOM   1346  C   ILE A 176       5.966   0.183 -12.323  1.00 90.51           C  
ATOM   1347  O   ILE A 176       6.944  -0.325 -11.779  1.00 90.51           O  
ATOM   1342  CB  ILE A 176       6.533   1.783 -14.101  1.00 90.51           C  
ATOM   1343  CG1 ILE A 176       8.054   1.763 -13.869  1.00 90.51           C  
ATOM   1344  CG2 ILE A 176       5.792   2.830 -13.259  1.00 90.51           C  
ATOM   1345  CD1 ILE A 176       8.781   2.980 -14.441  1.00 90.51           C  
ATOM   1348  N   THR A 177       4.891   0.597 -11.619  1.00124.97           N  
ATOM   1349  CA  THR A 177       4.742   0.492 -10.189  1.00124.97           C  
ATOM   1353  C   THR A 177       4.554  -0.931  -9.696  1.00124.97           C  
ATOM   1354  O   THR A 177       4.837  -1.227  -8.537  1.00124.97           O  
ATOM   1350  CB  THR A 177       3.614   1.336  -9.693  1.00124.97           C  
ATOM   1352  CG2 THR A 177       3.880   2.800 -10.089  1.00124.97           C  
ATOM   1351  OG1 THR A 177       2.382   0.888 -10.238  1.00124.97           O  
ATOM   1355  N   GLY A 178       3.981  -1.852 -10.494  1.00 76.33           N  
ATOM   1356  CA  GLY A 178       3.884  -3.207 -10.009  1.00 76.33           C  
ATOM   1357  C   GLY A 178       2.892  -3.261  -8.881  1.00 76.33           C  
ATOM   1358  O   GLY A 178       2.902  -4.174  -8.056  1.00 76.33           O  
ATOM   1359  N   PHE A 179       1.973  -2.291  -8.848  1.00223.24           N  
ATOM   1360  CA  PHE A 179       0.976  -2.143  -7.830  1.00223.24           C  
ATOM   1368  C   PHE A 179      -0.104  -3.154  -7.952  1.00223.24           C  
ATOM   1369  O   PHE A 179      -1.126  -2.988  -7.304  1.00223.24           O  
ATOM   1361  CB  PHE A 179       0.343  -0.753  -7.661  1.00223.24           C  
ATOM   1362  CG  PHE A 179       1.362   0.041  -6.924  1.00223.24           C  
ATOM   1363  CD1 PHE A 179       1.855  -0.407  -5.720  1.00223.24           C  
ATOM   1364  CD2 PHE A 179       1.794   1.248  -7.401  1.00223.24           C  
ATOM   1365  CE1 PHE A 179       2.793   0.322  -5.028  1.00223.24           C  
ATOM   1366  CE2 PHE A 179       2.731   1.984  -6.717  1.00223.24           C  
ATOM   1367  CZ  PHE A 179       3.239   1.519  -5.530  1.00223.24           C  
ATOM   1370  N   TYR A 180      -0.013  -4.102  -8.900  1.00189.51           N  
ATOM   1371  CA  TYR A 180      -1.075  -5.060  -9.038  1.00189.51           C  
ATOM   1380  C   TYR A 180      -0.608  -6.454  -8.714  1.00189.51           C  
ATOM   1381  O   TYR A 180       0.578  -6.764  -8.786  1.00189.51           O  
ATOM   1372  CB  TYR A 180      -1.629  -5.068 -10.468  1.00189.51           C  
ATOM   1373  CG  TYR A 180      -0.448  -5.249 -11.363  1.00189.51           C  
ATOM   1374  CD1 TYR A 180       0.257  -4.152 -11.807  1.00189.51           C  
ATOM   1375  CD2 TYR A 180      -0.031  -6.502 -11.748  1.00189.51           C  
ATOM   1376  CE1 TYR A 180       1.349  -4.301 -12.628  1.00189.51           C  
ATOM   1377  CE2 TYR A 180       1.062  -6.659 -12.570  1.00189.51           C  
ATOM   1378  CZ  TYR A 180       1.753  -5.556 -13.014  1.00189.51           C  
ATOM   1379  OH  TYR A 180       2.876  -5.708 -13.857  1.00189.51           O  
ATOM   1382  N   THR A 181      -1.558  -7.331  -8.303  1.00 62.39           N  
ATOM   1383  CA  THR A 181      -1.252  -8.697  -7.964  1.00 62.39           C  
ATOM   1387  C   THR A 181      -1.073  -9.469  -9.232  1.00 62.39           C  
ATOM   1388  O   THR A 181      -1.798  -9.274 -10.205  1.00 62.39           O  
ATOM   1384  CB  THR A 181      -2.327  -9.383  -7.163  1.00 62.39           C  
ATOM   1386  CG2 THR A 181      -1.913 -10.845  -6.899  1.00 62.39           C  
ATOM   1385  OG1 THR A 181      -2.540  -8.699  -5.936  1.00 62.39           O  
ATOM   1389  N   LYS A 182      -0.086 -10.386  -9.236  1.00110.36           N  
ATOM   1390  CA  LYS A 182       0.245 -11.167 -10.393  1.00110.36           C  
ATOM   1396  C   LYS A 182      -0.912 -12.068 -10.706  1.00110.36           C  
ATOM   1397  O   LYS A 182      -1.330 -12.880  -9.881  1.00110.36           O  
ATOM   1391  CB  LYS A 182       1.501 -12.018 -10.135  1.00110.36           C  
ATOM   1392  CG  LYS A 182       2.145 -12.654 -11.365  1.00110.36           C  
ATOM   1393  CD  LYS A 182       3.588 -13.097 -11.100  1.00110.36           C  
ATOM   1394  CE  LYS A 182       3.757 -13.922  -9.820  1.00110.36           C  
ATOM   1395  NZ  LYS A 182       5.190 -14.205  -9.577  1.00110.36           N1+
ATOM   1398  N   PHE A 183      -1.444 -11.923 -11.936  1.00101.24           N  
ATOM   1399  CA  PHE A 183      -2.547 -12.681 -12.453  1.00101.24           C  
ATOM   1407  C   PHE A 183      -3.801 -12.296 -11.733  1.00101.24           C  
ATOM   1408  O   PHE A 183      -4.838 -12.935 -11.923  1.00101.24           O  
ATOM   1400  CB  PHE A 183      -2.366 -14.200 -12.295  1.00101.24           C  
ATOM   1401  CG  PHE A 183      -1.255 -14.616 -13.195  1.00101.24           C  
ATOM   1402  CD1 PHE A 183      -1.475 -14.768 -14.543  1.00101.24           C  
ATOM   1403  CD2 PHE A 183      -0.000 -14.866 -12.688  1.00101.24           C  
ATOM   1404  CE1 PHE A 183      -0.455 -15.155 -15.378  1.00101.24           C  
ATOM   1405  CE2 PHE A 183       1.024 -15.254 -13.518  1.00101.24           C  
ATOM   1406  CZ  PHE A 183       0.797 -15.397 -14.866  1.00101.24           C  
ATOM   1409  N   GLY A 184      -3.756 -11.340 -10.783  1.00106.07           N  
ATOM   1410  CA  GLY A 184      -5.055 -10.976 -10.302  1.00106.07           C  
ATOM   1411  C   GLY A 184      -5.726  -9.900 -11.113  1.00106.07           C  
ATOM   1412  O   GLY A 184      -6.484 -10.139 -12.050  1.00106.07           O  
ATOM   1413  N   ASP A 185      -5.327  -8.651 -10.800  1.00171.04           N  
ATOM   1414  CA  ASP A 185      -5.866  -7.430 -11.339  1.00171.04           C  
ATOM   1419  C   ASP A 185      -5.313  -7.235 -12.705  1.00171.04           C  
ATOM   1420  O   ASP A 185      -5.969  -6.761 -13.630  1.00171.04           O  
ATOM   1415  CB  ASP A 185      -5.363  -6.184 -10.593  1.00171.04           C  
ATOM   1416  CG  ASP A 185      -5.692  -6.277  -9.115  1.00171.04           C  
ATOM   1417  OD1 ASP A 185      -5.498  -7.375  -8.527  1.00171.04           O  
ATOM   1418  OD2 ASP A 185      -6.132  -5.241  -8.550  1.00171.04           O1-
ATOM   1421  N   GLY A 186      -4.029  -7.595 -12.806  1.00 87.95           N  
ATOM   1422  CA  GLY A 186      -3.152  -7.465 -13.926  1.00 87.95           C  
ATOM   1423  C   GLY A 186      -3.623  -8.303 -15.064  1.00 87.95           C  
ATOM   1424  O   GLY A 186      -3.039  -8.226 -16.141  1.00 87.95           O  
ATOM   1425  N   ALA A 187      -4.566  -9.237 -14.824  1.00 63.47           N  
ATOM   1426  CA  ALA A 187      -5.015 -10.084 -15.897  1.00 63.47           C  
ATOM   1428  C   ALA A 187      -6.334  -9.601 -16.450  1.00 63.47           C  
ATOM   1429  O   ALA A 187      -7.268  -9.302 -15.703  1.00 63.47           O  
ATOM   1427  CB  ALA A 187      -5.208 -11.555 -15.486  1.00 63.47           C  
ATOM   1430  N   CYS A 188      -6.432  -9.515 -17.803  1.00 67.25           N  
ATOM   1431  CA  CYS A 188      -7.638  -9.079 -18.462  1.00 67.25           C  
ATOM   1434  C   CYS A 188      -7.554  -9.436 -19.929  1.00 67.25           C  
ATOM   1435  O   CYS A 188      -6.559  -9.993 -20.390  1.00 67.25           O  
ATOM   1432  CB  CYS A 188      -7.860  -7.559 -18.390  1.00 67.25           C  
ATOM   1433  SG  CYS A 188      -6.602  -6.628 -19.314  1.00 67.25           S  
ATOM   1436  N   ASP A 189      -8.666  -9.201 -20.670  1.00 85.24           N  
ATOM   1437  CA  ASP A 189      -8.802  -9.426 -22.087  1.00 85.24           C  
ATOM   1442  C   ASP A 189      -8.173  -8.344 -22.929  1.00 85.24           C  
ATOM   1443  O   ASP A 189      -7.726  -8.611 -24.045  1.00 85.24           O  
ATOM   1438  CB  ASP A 189     -10.270  -9.573 -22.501  1.00 85.24           C  
ATOM   1439  CG  ASP A 189     -10.765 -10.853 -21.840  1.00 85.24           C  
ATOM   1440  OD1 ASP A 189      -9.905 -11.707 -21.491  1.00 85.24           O  
ATOM   1441  OD2 ASP A 189     -12.003 -10.990 -21.665  1.00 85.24           O1-
ATOM   1444  N   LEU A 190      -8.200  -7.073 -22.469  1.00137.44           N  
ATOM   1445  CA  LEU A 190      -7.604  -6.012 -23.242  1.00137.44           C  
ATOM   1450  C   LEU A 190      -7.302  -4.858 -22.331  1.00137.44           C  
ATOM   1451  O   LEU A 190      -8.056  -4.593 -21.396  1.00137.44           O  
ATOM   1446  CB  LEU A 190      -8.495  -5.505 -24.394  1.00137.44           C  
ATOM   1447  CG  LEU A 190      -9.864  -4.927 -23.981  1.00137.44           C  
ATOM   1448  CD1 LEU A 190     -10.650  -4.458 -25.217  1.00137.44           C  
ATOM   1449  CD2 LEU A 190     -10.681  -5.912 -23.133  1.00137.44           C  
ATOM   1452  N   ALA A 191      -6.170  -4.152 -22.569  1.00 65.07           N  
ATOM   1453  CA  ALA A 191      -5.846  -3.011 -21.747  1.00 65.07           C  
ATOM   1455  C   ALA A 191      -5.831  -1.792 -22.632  1.00 65.07           C  
ATOM   1456  O   ALA A 191      -4.839  -1.513 -23.303  1.00 65.07           O  
ATOM   1454  CB  ALA A 191      -4.458  -3.107 -21.091  1.00 65.07           C  
ATOM   1457  N   PRO A 192      -6.904  -1.038 -22.624  1.00 98.02           N  
ATOM   1458  CA  PRO A 192      -6.986   0.138 -23.456  1.00 98.02           C  
ATOM   1462  C   PRO A 192      -6.094   1.268 -23.040  1.00 98.02           C  
ATOM   1463  O   PRO A 192      -5.780   2.122 -23.866  1.00 98.02           O  
ATOM   1460  CB  PRO A 192      -8.464   0.522 -23.483  1.00 98.02           C  
ATOM   1461  CG  PRO A 192      -9.195  -0.812 -23.249  1.00 98.02           C  
ATOM   1459  CD  PRO A 192      -8.211  -1.639 -22.407  1.00 98.02           C  
ATOM   1464  N   LEU A 193      -5.754   1.323 -21.747  1.00112.69           N  
ATOM   1465  CA  LEU A 193      -4.965   2.338 -21.109  1.00112.69           C  
ATOM   1470  C   LEU A 193      -3.480   2.226 -21.338  1.00112.69           C  
ATOM   1471  O   LEU A 193      -2.759   3.176 -21.047  1.00112.69           O  
ATOM   1466  CB  LEU A 193      -5.220   2.414 -19.596  1.00112.69           C  
ATOM   1467  CG  LEU A 193      -6.661   2.854 -19.270  1.00112.69           C  
ATOM   1468  CD1 LEU A 193      -6.874   3.010 -17.760  1.00112.69           C  
ATOM   1469  CD2 LEU A 193      -7.055   4.118 -20.051  1.00112.69           C  
ATOM   1472  N   PHE A 194      -2.950   1.059 -21.758  1.00 85.80           N  
ATOM   1473  CA  PHE A 194      -1.515   0.903 -21.837  1.00 85.80           C  
ATOM   1481  C   PHE A 194      -0.914   1.859 -22.833  1.00 85.80           C  
ATOM   1482  O   PHE A 194      -1.547   2.233 -23.820  1.00 85.80           O  
ATOM   1474  CB  PHE A 194      -1.078  -0.524 -22.211  1.00 85.80           C  
ATOM   1475  CG  PHE A 194       0.404  -0.589 -22.067  1.00 85.80           C  
ATOM   1476  CD1 PHE A 194       0.971  -0.733 -20.821  1.00 85.80           C  
ATOM   1477  CD2 PHE A 194       1.223  -0.514 -23.168  1.00 85.80           C  
ATOM   1478  CE1 PHE A 194       2.336  -0.796 -20.671  1.00 85.80           C  
ATOM   1479  CE2 PHE A 194       2.590  -0.576 -23.029  1.00 85.80           C  
ATOM   1480  CZ  PHE A 194       3.146  -0.716 -21.779  1.00 85.80           C  
ATOM   1483  N   GLY A 195       0.349   2.282 -22.569  1.00 53.43           N  
ATOM   1484  CA  GLY A 195       1.062   3.206 -23.412  1.00 53.43           C  
ATOM   1485  C   GLY A 195       0.719   4.591 -22.983  1.00 53.43           C  
ATOM   1486  O   GLY A 195       1.059   5.569 -23.649  1.00 53.43           O  
ATOM   1487  N   LEU A 196       0.033   4.696 -21.833  1.00 94.23           N  
ATOM   1488  CA  LEU A 196      -0.417   5.970 -21.374  1.00 94.23           C  
ATOM   1493  C   LEU A 196      -0.013   6.096 -19.942  1.00 94.23           C  
ATOM   1494  O   LEU A 196      -0.191   5.183 -19.137  1.00 94.23           O  
ATOM   1489  CB  LEU A 196      -1.955   6.074 -21.430  1.00 94.23           C  
ATOM   1490  CG  LEU A 196      -2.548   7.478 -21.207  1.00 94.23           C  
ATOM   1491  CD1 LEU A 196      -2.295   8.384 -22.424  1.00 94.23           C  
ATOM   1492  CD2 LEU A 196      -4.037   7.402 -20.833  1.00 94.23           C  
ATOM   1495  N   ASN A 197       0.551   7.267 -19.618  1.00247.47           N  
ATOM   1496  CA  ASN A 197       0.961   7.687 -18.321  1.00247.47           C  
ATOM   1501  C   ASN A 197      -0.280   7.932 -17.560  1.00247.47           C  
ATOM   1502  O   ASN A 197      -1.383   7.985 -18.095  1.00247.47           O  
ATOM   1497  CB  ASN A 197       1.355   9.155 -18.297  1.00247.47           C  
ATOM   1498  CG  ASN A 197       2.729   9.566 -18.740  1.00247.47           C  
ATOM   1500  ND2 ASN A 197       2.831  10.131 -19.970  1.00247.47           N  
ATOM   1499  OD1 ASN A 197       3.675   9.483 -17.968  1.00247.47           O  
ATOM   1503  N   LYS A 198      -0.093   8.139 -16.257  1.00283.99           N  
ATOM   1504  CA  LYS A 198      -1.174   8.512 -15.421  1.00283.99           C  
ATOM   1510  C   LYS A 198      -1.664   9.891 -15.738  1.00283.99           C  
ATOM   1511  O   LYS A 198      -2.862  10.083 -15.866  1.00283.99           O  
ATOM   1505  CB  LYS A 198      -0.828   8.436 -13.930  1.00283.99           C  
ATOM   1506  CG  LYS A 198      -1.131   7.083 -13.292  1.00283.99           C  
ATOM   1507  CD  LYS A 198      -2.628   6.795 -13.133  1.00283.99           C  
ATOM   1508  CE  LYS A 198      -3.404   6.736 -14.447  1.00283.99           C  
ATOM   1509  NZ  LYS A 198      -4.710   6.069 -14.235  1.00283.99           N1+
ATOM   1512  N   ARG A 199      -0.774  10.884 -15.913  1.00303.26           N  
ATOM   1513  CA  ARG A 199      -1.180  12.257 -16.086  1.00303.26           C  
ATOM   1521  C   ARG A 199      -1.990  12.310 -17.304  1.00303.26           C  
ATOM   1522  O   ARG A 199      -2.927  13.092 -17.401  1.00303.26           O  
ATOM   1514  CB  ARG A 199       0.007  13.198 -16.318  1.00303.26           C  
ATOM   1515  CG  ARG A 199      -0.345  14.662 -16.530  1.00303.26           C  
ATOM   1516  CD  ARG A 199       0.855  15.450 -17.045  1.00303.26           C  
ATOM   1517  NE  ARG A 199       2.011  14.938 -16.263  1.00303.26           N  
ATOM   1518  CZ  ARG A 199       3.286  15.104 -16.712  1.00303.26           C  
ATOM   1519  NH1 ARG A 199       3.532  15.887 -17.799  1.00303.26           N1+
ATOM   1520  NH2 ARG A 199       4.311  14.490 -16.056  1.00303.26           N  
ATOM   1523  N   GLN A 200      -1.594  11.515 -18.297  1.00105.94           N  
ATOM   1524  CA  GLN A 200      -2.340  11.467 -19.501  1.00105.94           C  
ATOM   1530  C   GLN A 200      -3.658  10.836 -19.185  1.00105.94           C  
ATOM   1531  O   GLN A 200      -4.677  11.275 -19.693  1.00105.94           O  
ATOM   1525  CB  GLN A 200      -1.583  10.684 -20.581  1.00105.94           C  
ATOM   1526  CG  GLN A 200      -0.274  11.406 -20.935  1.00105.94           C  
ATOM   1527  CD  GLN A 200       0.578  10.545 -21.858  1.00105.94           C  
ATOM   1529  NE2 GLN A 200       1.718  11.118 -22.337  1.00105.94           N  
ATOM   1528  OE1 GLN A 200       0.241   9.396 -22.147  1.00105.94           O  
ATOM   1532  N   VAL A 201      -3.685   9.799 -18.322  1.00 85.10           N  
ATOM   1533  CA  VAL A 201      -4.923   9.166 -17.942  1.00 85.10           C  
ATOM   1537  C   VAL A 201      -5.799  10.174 -17.258  1.00 85.10           C  
ATOM   1538  O   VAL A 201      -7.001  10.225 -17.505  1.00 85.10           O  
ATOM   1534  CB  VAL A 201      -4.731   8.034 -16.972  1.00 85.10           C  
ATOM   1535  CG1 VAL A 201      -6.118   7.554 -16.514  1.00 85.10           C  
ATOM   1536  CG2 VAL A 201      -3.889   6.934 -17.637  1.00 85.10           C  
ATOM   1539  N   ARG A 202      -5.245  10.982 -16.338  1.00241.62           N  
ATOM   1540  CA  ARG A 202      -6.025  11.986 -15.678  1.00241.62           C  
ATOM   1548  C   ARG A 202      -6.375  13.070 -16.636  1.00241.62           C  
ATOM   1549  O   ARG A 202      -7.431  13.680 -16.500  1.00241.62           O  
ATOM   1541  CB  ARG A 202      -5.439  12.501 -14.356  1.00241.62           C  
ATOM   1542  CG  ARG A 202      -3.999  12.987 -14.378  1.00241.62           C  
ATOM   1543  CD  ARG A 202      -3.494  13.183 -12.948  1.00241.62           C  
ATOM   1544  NE  ARG A 202      -3.954  11.999 -12.161  1.00241.62           N  
ATOM   1545  CZ  ARG A 202      -3.309  11.633 -11.015  1.00241.62           C  
ATOM   1546  NH1 ARG A 202      -2.183  12.300 -10.631  1.00241.62           N1+
ATOM   1547  NH2 ARG A 202      -3.781  10.593 -10.265  1.00241.62           N  
ATOM   1550  N   GLU A 203      -5.502  13.348 -17.622  1.00106.10           N  
ATOM   1551  CA  GLU A 203      -5.794  14.332 -18.628  1.00106.10           C  
ATOM   1557  C   GLU A 203      -6.967  13.818 -19.392  1.00106.10           C  
ATOM   1558  O   GLU A 203      -7.840  14.576 -19.810  1.00106.10           O  
ATOM   1552  CB  GLU A 203      -4.682  14.513 -19.678  1.00106.10           C  
ATOM   1553  CG  GLU A 203      -3.402  15.166 -19.166  1.00106.10           C  
ATOM   1554  CD  GLU A 203      -2.518  15.411 -20.381  1.00106.10           C  
ATOM   1555  OE1 GLU A 203      -3.048  15.304 -21.517  1.00106.10           O  
ATOM   1556  OE2 GLU A 203      -1.309  15.715 -20.195  1.00106.10           O1-
ATOM   1559  N   VAL A 204      -6.972  12.495 -19.636  1.00 58.84           N  
ATOM   1560  CA  VAL A 204      -8.030  11.838 -20.334  1.00 58.84           C  
ATOM   1564  C   VAL A 204      -9.267  11.887 -19.486  1.00 58.84           C  
ATOM   1565  O   VAL A 204     -10.361  12.161 -19.978  1.00 58.84           O  
ATOM   1561  CB  VAL A 204      -7.739  10.391 -20.614  1.00 58.84           C  
ATOM   1562  CG1 VAL A 204      -8.991   9.761 -21.244  1.00 58.84           C  
ATOM   1563  CG2 VAL A 204      -6.492  10.301 -21.508  1.00 58.84           C  
ATOM   1566  N   ALA A 205      -9.112  11.611 -18.173  1.00 52.11           N  
ATOM   1567  CA  ALA A 205     -10.208  11.572 -17.248  1.00 52.11           C  
ATOM   1569  C   ALA A 205     -10.827  12.930 -17.151  1.00 52.11           C  
ATOM   1570  O   ALA A 205     -12.048  13.064 -17.153  1.00 52.11           O  
ATOM   1568  CB  ALA A 205      -9.773  11.162 -15.831  1.00 52.11           C  
ATOM   1571  N   ALA A 206      -9.989  13.976 -17.060  1.00 51.96           N  
ATOM   1572  CA  ALA A 206     -10.461  15.326 -16.951  1.00 51.96           C  
ATOM   1574  C   ALA A 206     -11.198  15.702 -18.207  1.00 51.96           C  
ATOM   1575  O   ALA A 206     -12.212  16.397 -18.146  1.00 51.96           O  
ATOM   1573  CB  ALA A 206      -9.318  16.339 -16.758  1.00 51.96           C  
ATOM   1576  N   GLN A 207     -10.707  15.245 -19.379  1.00 61.54           N  
ATOM   1577  CA  GLN A 207     -11.260  15.589 -20.662  1.00 61.54           C  
ATOM   1583  C   GLN A 207     -12.664  15.072 -20.740  1.00 61.54           C  
ATOM   1584  O   GLN A 207     -13.527  15.690 -21.358  1.00 61.54           O  
ATOM   1578  CB  GLN A 207     -10.468  14.987 -21.834  1.00 61.54           C  
ATOM   1579  CG  GLN A 207     -10.923  15.506 -23.201  1.00 61.54           C  
ATOM   1580  CD  GLN A 207     -10.482  16.959 -23.309  1.00 61.54           C  
ATOM   1582  NE2 GLN A 207     -11.463  17.882 -23.502  1.00 61.54           N  
ATOM   1581  OE1 GLN A 207      -9.295  17.269 -23.220  1.00 61.54           O  
ATOM   1585  N   LEU A 208     -12.900  13.889 -20.151  1.00 91.12           N  
ATOM   1586  CA  LEU A 208     -14.173  13.239 -20.087  1.00 91.12           C  
ATOM   1591  C   LEU A 208     -15.102  13.991 -19.158  1.00 91.12           C  
ATOM   1592  O   LEU A 208     -16.319  13.855 -19.276  1.00 91.12           O  
ATOM   1587  CB  LEU A 208     -14.071  11.767 -19.644  1.00 91.12           C  
ATOM   1588  CG  LEU A 208     -13.329  10.875 -20.667  1.00 91.12           C  
ATOM   1589  CD1 LEU A 208     -13.246   9.416 -20.194  1.00 91.12           C  
ATOM   1590  CD2 LEU A 208     -13.945  10.996 -22.069  1.00 91.12           C  
ATOM   1593  N   GLY A 209     -14.573  14.776 -18.186  1.00 51.96           N  
ATOM   1594  CA  GLY A 209     -15.435  15.537 -17.311  1.00 51.96           C  
ATOM   1595  C   GLY A 209     -15.499  14.961 -15.918  1.00 51.96           C  
ATOM   1596  O   GLY A 209     -16.429  15.255 -15.166  1.00 51.96           O  
ATOM   1597  N   ALA A 210     -14.522  14.122 -15.522  1.00 64.20           N  
ATOM   1598  CA  ALA A 210     -14.537  13.543 -14.202  1.00 64.20           C  
ATOM   1600  C   ALA A 210     -14.168  14.565 -13.153  1.00 64.20           C  
ATOM   1601  O   ALA A 210     -13.409  15.500 -13.398  1.00 64.20           O  
ATOM   1599  CB  ALA A 210     -13.572  12.356 -14.045  1.00 64.20           C  
ATOM   1602  N   PRO A 211     -14.692  14.404 -11.959  1.00102.41           N  
ATOM   1603  CA  PRO A 211     -14.393  15.282 -10.852  1.00102.41           C  
ATOM   1607  C   PRO A 211     -12.958  15.105 -10.420  1.00102.41           C  
ATOM   1608  O   PRO A 211     -12.419  14.008 -10.552  1.00102.41           O  
ATOM   1605  CB  PRO A 211     -15.420  14.944  -9.767  1.00102.41           C  
ATOM   1606  CG  PRO A 211     -15.987  13.572 -10.180  1.00102.41           C  
ATOM   1604  CD  PRO A 211     -15.846  13.560 -11.711  1.00102.41           C  
ATOM   1609  N   GLU A 212     -12.338  16.167  -9.861  1.00100.77           N  
ATOM   1610  CA  GLU A 212     -10.939  16.215  -9.522  1.00100.77           C  
ATOM   1616  C   GLU A 212     -10.594  15.194  -8.484  1.00100.77           C  
ATOM   1617  O   GLU A 212      -9.495  14.637  -8.491  1.00100.77           O  
ATOM   1611  CB  GLU A 212     -10.484  17.592  -8.997  1.00100.77           C  
ATOM   1612  CG  GLU A 212      -8.961  17.736  -8.890  1.00100.77           C  
ATOM   1613  CD  GLU A 212      -8.506  17.253  -7.521  1.00100.77           C  
ATOM   1614  OE1 GLU A 212      -9.342  17.255  -6.578  1.00100.77           O  
ATOM   1615  OE2 GLU A 212      -7.305  16.892  -7.398  1.00100.77           O1-
ATOM   1618  N   GLN A 213     -11.536  14.898  -7.575  1.00136.80           N  
ATOM   1619  CA  GLN A 213     -11.287  13.997  -6.489  1.00136.80           C  
ATOM   1625  C   GLN A 213     -10.841  12.702  -7.078  1.00136.80           C  
ATOM   1626  O   GLN A 213      -9.975  12.022  -6.532  1.00136.80           O  
ATOM   1620  CB  GLN A 213     -12.566  13.638  -5.708  1.00136.80           C  
ATOM   1621  CG  GLN A 213     -13.270  14.813  -5.034  1.00136.80           C  
ATOM   1622  CD  GLN A 213     -14.606  14.298  -4.505  1.00136.80           C  
ATOM   1624  NE2 GLN A 213     -14.776  12.949  -4.465  1.00136.80           N  
ATOM   1623  OE1 GLN A 213     -15.486  15.079  -4.149  1.00136.80           O  
ATOM   1627  N   LEU A 214     -11.469  12.310  -8.199  1.00 77.40           N  
ATOM   1628  CA  LEU A 214     -11.139  11.075  -8.842  1.00 77.40           C  
ATOM   1633  C   LEU A 214      -9.749  11.153  -9.412  1.00 77.40           C  
ATOM   1634  O   LEU A 214      -8.985  10.192  -9.367  1.00 77.40           O  
ATOM   1629  CB  LEU A 214     -12.114  10.718  -9.975  1.00 77.40           C  
ATOM   1630  CG  LEU A 214     -13.550  10.456  -9.477  1.00 77.40           C  
ATOM   1631  CD1 LEU A 214     -14.486  10.097 -10.640  1.00 77.40           C  
ATOM   1632  CD2 LEU A 214     -13.576   9.409  -8.352  1.00 77.40           C  
ATOM   1635  N   VAL A 215      -9.380  12.329  -9.939  1.00 99.89           N  
ATOM   1636  CA  VAL A 215      -8.125  12.579 -10.596  1.00 99.89           C  
ATOM   1640  C   VAL A 215      -6.935  12.421  -9.649  1.00 99.89           C  
ATOM   1641  O   VAL A 215      -5.812  12.260 -10.109  1.00 99.89           O  
ATOM   1637  CB  VAL A 215      -8.066  13.966 -11.182  1.00 99.89           C  
ATOM   1638  CG1 VAL A 215      -6.697  14.171 -11.860  1.00 99.89           C  
ATOM   1639  CG2 VAL A 215      -9.260  14.142 -12.137  1.00 99.89           C  
ATOM   1642  N   LYS A 216      -7.129  12.487  -8.319  1.00183.95           N  
ATOM   1643  CA  LYS A 216      -6.163  12.626  -7.230  1.00183.95           C  
ATOM   1649  C   LYS A 216      -5.010  11.598  -6.913  1.00183.95           C  
ATOM   1650  O   LYS A 216      -3.912  12.088  -6.663  1.00183.95           O  
ATOM   1644  CB  LYS A 216      -6.952  12.842  -5.925  1.00183.95           C  
ATOM   1645  CG  LYS A 216      -6.210  13.575  -4.813  1.00183.95           C  
ATOM   1646  CD  LYS A 216      -7.165  14.088  -3.730  1.00183.95           C  
ATOM   1647  CE  LYS A 216      -8.359  14.867  -4.293  1.00183.95           C  
ATOM   1648  NZ  LYS A 216      -9.236  15.332  -3.194  1.00183.95           N1+
ATOM   1651  N   LYS A 217      -5.128  10.219  -6.901  1.00327.06           N  
ATOM   1652  CA  LYS A 217      -4.129   9.241  -6.298  1.00327.06           C  
ATOM   1658  C   LYS A 217      -2.578   9.074  -6.902  1.00327.06           C  
ATOM   1659  O   LYS A 217      -2.606   9.188  -8.128  1.00327.06           O  
ATOM   1653  CB  LYS A 217      -4.675   7.799  -6.241  1.00327.06           C  
ATOM   1654  CG  LYS A 217      -5.942   7.601  -5.406  1.00327.06           C  
ATOM   1655  CD  LYS A 217      -7.219   8.105  -6.077  1.00327.06           C  
ATOM   1656  CE  LYS A 217      -8.493   7.722  -5.321  1.00327.06           C  
ATOM   1657  NZ  LYS A 217      -9.686   8.016  -6.149  1.00327.06           N1+
ATOM   1660  N   VAL A 218      -1.329   8.732  -6.121  1.00425.03           N  
ATOM   1661  CA  VAL A 218       0.261   8.480  -6.046  1.00425.03           C  
ATOM   1665  C   VAL A 218       1.260   9.651  -6.242  1.00425.03           C  
ATOM   1666  O   VAL A 218       2.489   9.474  -6.478  1.00425.03           O  
ATOM   1662  CB  VAL A 218       0.718   7.118  -6.573  1.00425.03           C  
ATOM   1663  CG1 VAL A 218       2.196   6.793  -6.273  1.00425.03           C  
ATOM   1664  CG2 VAL A 218      -0.262   6.072  -6.017  1.00425.03           C  
ATOM   1667  N   PRO A 219       0.677  10.865  -6.158  1.00183.23           N  
ATOM   1668  CA  PRO A 219       1.430  12.024  -5.784  1.00183.23           C  
ATOM   1672  C   PRO A 219       1.377  12.048  -4.295  1.00183.23           C  
ATOM   1673  O   PRO A 219       2.172  12.748  -3.671  1.00183.23           O  
ATOM   1670  CB  PRO A 219       0.760  13.251  -6.402  1.00183.23           C  
ATOM   1671  CG  PRO A 219      -0.662  12.782  -6.705  1.00183.23           C  
ATOM   1669  CD  PRO A 219      -0.468  11.285  -6.968  1.00183.23           C  
ATOM   1674  N   THR A 220       0.432  11.282  -3.714  1.00279.28           N  
ATOM   1675  CA  THR A 220       0.190  11.358  -2.307  1.00279.28           C  
ATOM   1679  C   THR A 220       0.184   9.984  -1.732  1.00279.28           C  
ATOM   1680  O   THR A 220       0.177   8.985  -2.449  1.00279.28           O  
ATOM   1676  CB  THR A 220      -1.149  11.956  -1.984  1.00279.28           C  
ATOM   1678  CG2 THR A 220      -2.245  11.016  -2.524  1.00279.28           C  
ATOM   1677  OG1 THR A 220      -1.287  12.129  -0.581  1.00279.28           O  
ATOM   1681  N   ALA A 221       0.208   9.928  -0.387  1.00193.92           N  
ATOM   1682  CA  ALA A 221       0.176   8.697   0.342  1.00193.92           C  
ATOM   1684  C   ALA A 221      -1.234   8.215   0.318  1.00193.92           C  
ATOM   1685  O   ALA A 221      -2.159   8.963   0.001  1.00193.92           O  
ATOM   1683  CB  ALA A 221       0.597   8.834   1.818  1.00193.92           C  
ATOM   1686  N   ASP A 222      -1.426   6.924   0.636  1.00 69.92           N  
ATOM   1687  CA  ASP A 222      -2.736   6.353   0.631  1.00 69.92           C  
ATOM   1692  C   ASP A 222      -3.553   7.083   1.647  1.00 69.92           C  
ATOM   1693  O   ASP A 222      -4.709   7.421   1.397  1.00 69.92           O  
ATOM   1688  CB  ASP A 222      -2.734   4.871   1.043  1.00 69.92           C  
ATOM   1689  CG  ASP A 222      -1.997   4.071  -0.019  1.00 69.92           C  
ATOM   1690  OD1 ASP A 222      -1.823   4.603  -1.148  1.00 69.92           O  
ATOM   1691  OD2 ASP A 222      -1.596   2.916   0.287  1.00 69.92           O1-
ATOM   1694  N   LEU A 223      -2.955   7.360   2.822  1.00222.39           N  
ATOM   1695  CA  LEU A 223      -3.679   8.001   3.879  1.00222.39           C  
ATOM   1700  C   LEU A 223      -3.213   9.416   3.993  1.00222.39           C  
ATOM   1701  O   LEU A 223      -2.054   9.730   3.726  1.00222.39           O  
ATOM   1696  CB  LEU A 223      -3.444   7.373   5.267  1.00222.39           C  
ATOM   1697  CG  LEU A 223      -3.871   5.897   5.384  1.00222.39           C  
ATOM   1698  CD1 LEU A 223      -3.627   5.349   6.801  1.00222.39           C  
ATOM   1699  CD2 LEU A 223      -5.312   5.695   4.896  1.00222.39           C  
ATOM   1702  N   GLU A 224      -4.143  10.316   4.369  1.00280.43           N  
ATOM   1703  CA  GLU A 224      -3.824  11.693   4.609  1.00280.43           C  
ATOM   1709  C   GLU A 224      -4.644  12.129   5.780  1.00280.43           C  
ATOM   1710  O   GLU A 224      -5.753  11.641   5.989  1.00280.43           O  
ATOM   1704  CB  GLU A 224      -4.226  12.669   3.484  1.00280.43           C  
ATOM   1705  CG  GLU A 224      -3.353  12.653   2.230  1.00280.43           C  
ATOM   1706  CD  GLU A 224      -3.901  13.727   1.294  1.00280.43           C  
ATOM   1707  OE1 GLU A 224      -4.982  14.294   1.610  1.00280.43           O  
ATOM   1708  OE2 GLU A 224      -3.241  14.005   0.257  1.00280.43           O1-
ATOM   1711  N   GLU A 225      -4.103  13.054   6.596  1.00221.84           N  
ATOM   1712  CA  GLU A 225      -4.887  13.593   7.668  1.00221.84           C  
ATOM   1718  C   GLU A 225      -5.700  14.682   7.058  1.00221.84           C  
ATOM   1719  O   GLU A 225      -5.414  15.130   5.948  1.00221.84           O  
ATOM   1713  CB  GLU A 225      -4.083  14.211   8.828  1.00221.84           C  
ATOM   1714  CG  GLU A 225      -3.320  13.190   9.676  1.00221.84           C  
ATOM   1715  CD  GLU A 225      -2.847  13.906  10.933  1.00221.84           C  
ATOM   1716  OE1 GLU A 225      -3.629  14.740  11.463  1.00221.84           O  
ATOM   1717  OE2 GLU A 225      -1.706  13.624  11.386  1.00221.84           O1-
ATOM   1720  N   LEU A 226      -6.760  15.132   7.750  1.00235.48           N  
ATOM   1721  CA  LEU A 226      -7.539  16.167   7.148  1.00235.48           C  
ATOM   1726  C   LEU A 226      -6.748  17.423   7.254  1.00235.48           C  
ATOM   1727  O   LEU A 226      -6.736  18.088   8.289  1.00235.48           O  
ATOM   1722  CB  LEU A 226      -8.885  16.414   7.850  1.00235.48           C  
ATOM   1723  CG  LEU A 226      -9.853  15.223   7.746  1.00235.48           C  
ATOM   1724  CD1 LEU A 226     -10.270  14.976   6.288  1.00235.48           C  
ATOM   1725  CD2 LEU A 226      -9.276  13.972   8.427  1.00235.48           C  
ATOM   1728  N   ALA A 227      -6.045  17.769   6.161  1.00261.01           N  
ATOM   1729  CA  ALA A 227      -5.272  18.970   6.142  1.00261.01           C  
ATOM   1731  C   ALA A 227      -4.808  19.151   4.739  1.00261.01           C  
ATOM   1732  O   ALA A 227      -4.848  18.225   3.930  1.00261.01           O  
ATOM   1730  CB  ALA A 227      -4.013  18.915   7.025  1.00261.01           C  
ATOM   1733  N   PRO A 228      -4.396  20.344   4.427  1.00193.26           N  
ATOM   1734  CA  PRO A 228      -3.872  20.557   3.113  1.00193.26           C  
ATOM   1738  C   PRO A 228      -2.514  19.949   3.034  1.00193.26           C  
ATOM   1739  O   PRO A 228      -1.836  19.860   4.057  1.00193.26           O  
ATOM   1736  CB  PRO A 228      -3.904  22.063   2.881  1.00193.26           C  
ATOM   1737  CG  PRO A 228      -5.076  22.530   3.761  1.00193.26           C  
ATOM   1735  CD  PRO A 228      -5.119  21.510   4.910  1.00193.26           C  
ATOM   1740  N   GLN A 229      -2.105  19.509   1.833  1.00229.95           N  
ATOM   1741  CA  GLN A 229      -0.824  18.909   1.635  1.00229.95           C  
ATOM   1747  C   GLN A 229      -0.427  19.313   0.260  1.00229.95           C  
ATOM   1748  O   GLN A 229      -0.892  20.333  -0.247  1.00229.95           O  
ATOM   1742  CB  GLN A 229      -0.844  17.371   1.682  1.00229.95           C  
ATOM   1743  CG  GLN A 229      -1.126  16.793   3.074  1.00229.95           C  
ATOM   1744  CD  GLN A 229       0.122  16.944   3.934  1.00229.95           C  
ATOM   1746  NE2 GLN A 229      -0.064  17.426   5.193  1.00229.95           N  
ATOM   1745  OE1 GLN A 229       1.233  16.642   3.501  1.00229.95           O  
ATOM   1749  N   LYS A 230       0.461  18.529  -0.377  1.00220.89           N  
ATOM   1750  CA  LYS A 230       0.828  18.871  -1.713  1.00220.89           C  
ATOM   1756  C   LYS A 230      -0.437  18.835  -2.503  1.00220.89           C  
ATOM   1757  O   LYS A 230      -1.269  17.946  -2.327  1.00220.89           O  
ATOM   1751  CB  LYS A 230       1.810  17.878  -2.361  1.00220.89           C  
ATOM   1752  CG  LYS A 230       3.186  17.847  -1.692  1.00220.89           C  
ATOM   1753  CD  LYS A 230       4.058  16.678  -2.150  1.00220.89           C  
ATOM   1754  CE  LYS A 230       5.437  16.653  -1.491  1.00220.89           C  
ATOM   1755  NZ  LYS A 230       6.196  15.476  -1.964  1.00220.89           N1+
ATOM   1758  N   ALA A 231      -0.620  19.832  -3.387  1.00205.57           N  
ATOM   1759  CA  ALA A 231      -1.812  19.886  -4.178  1.00205.57           C  
ATOM   1761  C   ALA A 231      -1.712  18.823  -5.214  1.00205.57           C  
ATOM   1762  O   ALA A 231      -0.659  18.218  -5.406  1.00205.57           O  
ATOM   1760  CB  ALA A 231      -2.038  21.226  -4.902  1.00205.57           C  
ATOM   1763  N   ASP A 232      -2.839  18.552  -5.896  1.00243.93           N  
ATOM   1764  CA  ASP A 232      -2.848  17.541  -6.907  1.00243.93           C  
ATOM   1769  C   ASP A 232      -1.790  17.898  -7.893  1.00243.93           C  
ATOM   1770  O   ASP A 232      -1.560  19.072  -8.179  1.00243.93           O  
ATOM   1765  CB  ASP A 232      -4.175  17.468  -7.680  1.00243.93           C  
ATOM   1766  CG  ASP A 232      -4.375  18.832  -8.330  1.00243.93           C  
ATOM   1767  OD1 ASP A 232      -4.413  19.836  -7.570  1.00243.93           O  
ATOM   1768  OD2 ASP A 232      -4.483  18.898  -9.584  1.00243.93           O1-
ATOM   1771  N   GLU A 233      -1.103  16.875  -8.435  1.00262.96           N  
ATOM   1772  CA  GLU A 233      -0.029  17.148  -9.336  1.00262.96           C  
ATOM   1778  C   GLU A 233      -0.218  16.266 -10.522  1.00262.96           C  
ATOM   1779  O   GLU A 233      -1.316  15.770 -10.766  1.00262.96           O  
ATOM   1773  CB  GLU A 233       1.352  16.828  -8.745  1.00262.96           C  
ATOM   1774  CG  GLU A 233       2.468  17.652  -9.383  1.00262.96           C  
ATOM   1775  CD  GLU A 233       2.426  19.020  -8.718  1.00262.96           C  
ATOM   1776  OE1 GLU A 233       2.548  19.075  -7.464  1.00262.96           O  
ATOM   1777  OE2 GLU A 233       2.279  20.030  -9.457  1.00262.96           O1-
ATOM   1780  N   ASP A 234       0.863  16.061 -11.300  1.00185.65           N  
ATOM   1781  CA  ASP A 234       0.773  15.246 -12.475  1.00185.65           C  
ATOM   1786  C   ASP A 234       0.563  13.844 -12.020  1.00185.65           C  
ATOM   1787  O   ASP A 234       0.493  13.581 -10.820  1.00185.65           O  
ATOM   1782  CB  ASP A 234       2.023  15.308 -13.363  1.00185.65           C  
ATOM   1783  CG  ASP A 234       2.043  16.689 -13.994  1.00185.65           C  
ATOM   1784  OD1 ASP A 234       0.970  17.078 -14.524  1.00185.65           O  
ATOM   1785  OD2 ASP A 234       3.105  17.367 -13.975  1.00185.65           O1-
ATOM   1788  N   ALA A 235       0.431  12.901 -12.974  1.00292.60           N  
ATOM   1789  CA  ALA A 235       0.044  11.585 -12.563  1.00292.60           C  
ATOM   1791  C   ALA A 235       1.022  10.529 -12.993  1.00292.60           C  
ATOM   1792  O   ALA A 235       1.519  10.610 -14.099  1.00292.60           O  
ATOM   1790  CB  ALA A 235      -1.317  11.220 -13.151  1.00292.60           C  
ATOM   1793  N   LEU A 236       1.313   9.537 -12.103  1.00344.49           N  
ATOM   1794  CA  LEU A 236       2.112   8.331 -12.190  1.00344.49           C  
ATOM   1799  C   LEU A 236       2.436   7.731 -10.810  1.00344.49           C  
ATOM   1800  O   LEU A 236       1.657   6.902 -10.348  1.00344.49           O  
ATOM   1795  CB  LEU A 236       3.327   8.332 -13.125  1.00344.49           C  
ATOM   1796  CG  LEU A 236       3.171   7.722 -14.547  1.00344.49           C  
ATOM   1797  CD1 LEU A 236       2.583   8.645 -15.602  1.00344.49           C  
ATOM   1798  CD2 LEU A 236       4.468   7.086 -15.046  1.00344.49           C  
ATOM   1801  N   SER A 237       3.589   8.025 -10.120  1.00235.92           N  
ATOM   1802  CA  SER A 237       3.797   7.414  -8.798  1.00235.92           C  
ATOM   1805  C   SER A 237       4.860   8.153  -7.987  1.00235.92           C  
ATOM   1806  O   SER A 237       5.670   8.867  -8.570  1.00235.92           O  
ATOM   1803  CB  SER A 237       4.238   5.941  -8.867  1.00235.92           C  
ATOM   1804  OG  SER A 237       4.416   5.421  -7.556  1.00235.92           O  
ATOM   1807  N   VAL A 238       4.900   7.974  -6.621  1.00172.58           N  
ATOM   1808  CA  VAL A 238       5.791   8.681  -5.712  1.00172.58           C  
ATOM   1812  C   VAL A 238       4.982   9.877  -5.522  1.00172.58           C  
ATOM   1813  O   VAL A 238       4.137   9.935  -4.639  1.00172.58           O  
ATOM   1809  CB  VAL A 238       7.130   9.043  -6.289  1.00172.58           C  
ATOM   1810  CG1 VAL A 238       7.944   9.795  -5.227  1.00172.58           C  
ATOM   1811  CG2 VAL A 238       7.796   7.760  -6.825  1.00172.58           C  
ATOM   1814  N   SER A 239       5.230  10.862  -6.384  1.00165.59           N  
ATOM   1815  CA  SER A 239       4.260  11.868  -6.618  1.00165.59           C  
ATOM   1818  C   SER A 239       3.873  11.457  -7.991  1.00165.59           C  
ATOM   1819  O   SER A 239       4.749  11.184  -8.799  1.00165.59           O  
ATOM   1816  CB  SER A 239       4.837  13.296  -6.693  1.00165.59           C  
ATOM   1817  OG  SER A 239       3.796  14.232  -6.938  1.00165.59           O  
ATOM   1820  N   TYR A 240       2.579  11.400  -8.313  1.00232.65           N  
ATOM   1821  CA  TYR A 240       2.158  10.918  -9.594  1.00232.65           C  
ATOM   1830  C   TYR A 240       2.866  11.688 -10.671  1.00232.65           C  
ATOM   1831  O   TYR A 240       3.343  11.104 -11.644  1.00232.65           O  
ATOM   1822  CB  TYR A 240       0.625  11.057  -9.755  1.00232.65           C  
ATOM   1823  CG  TYR A 240      -0.135   9.757  -9.770  1.00232.65           C  
ATOM   1824  CD1 TYR A 240       0.083   8.674  -8.970  1.00232.65           C  
ATOM   1825  CD2 TYR A 240      -1.138   9.629 -10.696  1.00232.65           C  
ATOM   1826  CE1 TYR A 240      -0.677   7.525  -9.100  1.00232.65           C  
ATOM   1827  CE2 TYR A 240      -1.909   8.500 -10.838  1.00232.65           C  
ATOM   1828  CZ  TYR A 240      -1.676   7.425 -10.024  1.00232.65           C  
ATOM   1829  OH  TYR A 240      -2.429   6.239 -10.122  1.00232.65           O  
ATOM   1832  N   ASP A 241       3.047  13.002 -10.466  1.00139.93           N  
ATOM   1833  CA  ASP A 241       3.685  13.831 -11.446  1.00139.93           C  
ATOM   1838  C   ASP A 241       5.029  13.257 -11.737  1.00139.93           C  
ATOM   1839  O   ASP A 241       5.494  13.237 -12.876  1.00139.93           O  
ATOM   1834  CB  ASP A 241       3.874  15.271 -10.929  1.00139.93           C  
ATOM   1835  CG  ASP A 241       4.550  16.131 -11.989  1.00139.93           C  
ATOM   1836  OD1 ASP A 241       4.744  15.632 -13.126  1.00139.93           O  
ATOM   1837  OD2 ASP A 241       4.899  17.301 -11.674  1.00139.93           O1-
ATOM   1840  N   GLN A 242       5.680  12.733 -10.699  1.00144.57           N  
ATOM   1841  CA  GLN A 242       7.011  12.258 -10.889  1.00144.57           C  
ATOM   1847  C   GLN A 242       7.072  11.090 -11.835  1.00144.57           C  
ATOM   1848  O   GLN A 242       7.898  11.085 -12.745  1.00144.57           O  
ATOM   1842  CB  GLN A 242       7.649  11.782  -9.575  1.00144.57           C  
ATOM   1843  CG  GLN A 242       7.651  12.845  -8.473  1.00144.57           C  
ATOM   1844  CD  GLN A 242       8.668  13.918  -8.823  1.00144.57           C  
ATOM   1846  NE2 GLN A 242       8.200  14.994  -9.509  1.00144.57           N  
ATOM   1845  OE1 GLN A 242       9.848  13.806  -8.494  1.00144.57           O  
ATOM   1849  N   ILE A 243       6.211  10.061 -11.680  1.00218.41           N  
ATOM   1850  CA  ILE A 243       6.441   8.936 -12.544  1.00218.41           C  
ATOM   1855  C   ILE A 243       6.102   9.317 -13.944  1.00218.41           C  
ATOM   1856  O   ILE A 243       6.669   8.791 -14.898  1.00218.41           O  
ATOM   1851  CB  ILE A 243       5.918   7.590 -12.113  1.00218.41           C  
ATOM   1852  CG1 ILE A 243       6.301   7.259 -10.671  1.00218.41           C  
ATOM   1853  CG2 ILE A 243       6.550   6.556 -13.055  1.00218.41           C  
ATOM   1854  CD1 ILE A 243       7.805   7.259 -10.427  1.00218.41           C  
ATOM   1857  N   ASP A 244       5.134  10.234 -14.097  1.00165.20           N  
ATOM   1858  CA  ASP A 244       4.710  10.678 -15.389  1.00165.20           C  
ATOM   1863  C   ASP A 244       5.864  11.326 -16.078  1.00165.20           C  
ATOM   1864  O   ASP A 244       6.141  11.036 -17.241  1.00165.20           O  
ATOM   1859  CB  ASP A 244       3.669  11.782 -15.290  1.00165.20           C  
ATOM   1860  CG  ASP A 244       2.913  11.749 -16.586  1.00165.20           C  
ATOM   1861  OD1 ASP A 244       3.406  12.276 -17.616  1.00165.20           O  
ATOM   1862  OD2 ASP A 244       1.802  11.170 -16.548  1.00165.20           O1-
ATOM   1865  N   ASP A 245       6.575  12.217 -15.362  1.00 97.85           N  
ATOM   1866  CA  ASP A 245       7.689  12.911 -15.943  1.00 97.85           C  
ATOM   1871  C   ASP A 245       8.683  11.875 -16.323  1.00 97.85           C  
ATOM   1872  O   ASP A 245       9.373  11.999 -17.332  1.00 97.85           O  
ATOM   1867  CB  ASP A 245       8.461  13.819 -14.966  1.00 97.85           C  
ATOM   1868  CG  ASP A 245       7.743  15.139 -14.748  1.00 97.85           C  
ATOM   1869  OD1 ASP A 245       6.722  15.399 -15.435  1.00 97.85           O  
ATOM   1870  OD2 ASP A 245       8.224  15.919 -13.886  1.00 97.85           O1-
ATOM   1873  N   PHE A 246       8.788  10.829 -15.486  1.00 82.14           N  
ATOM   1874  CA  PHE A 246       9.747   9.797 -15.722  1.00 82.14           C  
ATOM   1882  C   PHE A 246       9.434   9.129 -17.031  1.00 82.14           C  
ATOM   1883  O   PHE A 246      10.316   8.978 -17.875  1.00 82.14           O  
ATOM   1875  CB  PHE A 246       9.706   8.722 -14.622  1.00 82.14           C  
ATOM   1876  CG  PHE A 246      10.824   7.771 -14.859  1.00 82.14           C  
ATOM   1877  CD1 PHE A 246      12.074   8.045 -14.357  1.00 82.14           C  
ATOM   1878  CD2 PHE A 246      10.629   6.612 -15.575  1.00 82.14           C  
ATOM   1879  CE1 PHE A 246      13.116   7.176 -14.568  1.00 82.14           C  
ATOM   1880  CE2 PHE A 246      11.669   5.739 -15.790  1.00 82.14           C  
ATOM   1881  CZ  PHE A 246      12.915   6.020 -15.282  1.00 82.14           C  
ATOM   1884  N   LEU A 247       8.160   8.739 -17.251  1.00 86.93           N  
ATOM   1885  CA  LEU A 247       7.780   8.050 -18.459  1.00 86.93           C  
ATOM   1890  C   LEU A 247       7.944   8.961 -19.643  1.00 86.93           C  
ATOM   1891  O   LEU A 247       8.221   8.507 -20.752  1.00 86.93           O  
ATOM   1886  CB  LEU A 247       6.336   7.516 -18.455  1.00 86.93           C  
ATOM   1887  CG  LEU A 247       6.089   6.383 -17.436  1.00 86.93           C  
ATOM   1888  CD1 LEU A 247       4.708   5.742 -17.653  1.00 86.93           C  
ATOM   1889  CD2 LEU A 247       7.232   5.354 -17.440  1.00 86.93           C  
ATOM   1892  N   GLU A 248       7.722  10.273 -19.440  1.00 93.95           N  
ATOM   1893  CA  GLU A 248       7.847  11.285 -20.453  1.00 93.95           C  
ATOM   1899  C   GLU A 248       9.290  11.472 -20.818  1.00 93.95           C  
ATOM   1900  O   GLU A 248       9.604  12.088 -21.835  1.00 93.95           O  
ATOM   1894  CB  GLU A 248       7.230  12.638 -20.056  1.00 93.95           C  
ATOM   1895  CG  GLU A 248       5.705  12.565 -20.026  1.00 93.95           C  
ATOM   1896  CD  GLU A 248       5.128  13.927 -19.701  1.00 93.95           C  
ATOM   1897  OE1 GLU A 248       5.900  14.913 -19.542  1.00 93.95           O  
ATOM   1898  OE2 GLU A 248       3.871  13.981 -19.630  1.00 93.95           O1-
ATOM   1901  N   GLY A 249      10.219  11.020 -19.960  1.00 42.04           N  
ATOM   1902  CA  GLY A 249      11.616  11.140 -20.277  1.00 42.04           C  
ATOM   1903  C   GLY A 249      12.197  12.338 -19.579  1.00 42.04           C  
ATOM   1904  O   GLY A 249      13.408  12.555 -19.619  1.00 42.04           O  
ATOM   1905  N   LYS A 250      11.351  13.138 -18.905  1.00133.39           N  
ATOM   1906  CA  LYS A 250      11.797  14.329 -18.227  1.00133.39           C  
ATOM   1912  C   LYS A 250      12.576  13.932 -16.998  1.00133.39           C  
ATOM   1913  O   LYS A 250      12.315  12.891 -16.397  1.00133.39           O  
ATOM   1907  CB  LYS A 250      10.625  15.194 -17.728  1.00133.39           C  
ATOM   1908  CG  LYS A 250       9.618  15.576 -18.814  1.00133.39           C  
ATOM   1909  CD  LYS A 250      10.202  16.412 -19.950  1.00133.39           C  
ATOM   1910  CE  LYS A 250       9.182  16.753 -21.039  1.00133.39           C  
ATOM   1911  NZ  LYS A 250       8.821  15.531 -21.792  1.00133.39           N1+
ATOM   1914  N   LYS A 251      13.565  14.762 -16.595  1.00131.43           N  
ATOM   1915  CA  LYS A 251      14.370  14.485 -15.428  1.00131.43           C  
ATOM   1921  C   LYS A 251      13.532  14.758 -14.215  1.00131.43           C  
ATOM   1922  O   LYS A 251      12.833  15.767 -14.143  1.00131.43           O  
ATOM   1916  CB  LYS A 251      15.630  15.363 -15.336  1.00131.43           C  
ATOM   1917  CG  LYS A 251      16.633  14.901 -14.275  1.00131.43           C  
ATOM   1918  CD  LYS A 251      17.422  13.646 -14.666  1.00131.43           C  
ATOM   1919  CE  LYS A 251      16.581  12.373 -14.761  1.00131.43           C  
ATOM   1920  NZ  LYS A 251      17.460  11.198 -14.963  1.00131.43           N1+
ATOM   1923  N   ILE A 252      13.654  13.877 -13.202  1.00181.47           N  
ATOM   1924  CA  ILE A 252      12.795  13.840 -12.049  1.00181.47           C  
ATOM   1929  C   ILE A 252      13.611  13.901 -10.779  1.00181.47           C  
ATOM   1930  O   ILE A 252      14.842  13.890 -10.803  1.00181.47           O  
ATOM   1925  CB  ILE A 252      12.015  12.550 -12.099  1.00181.47           C  
ATOM   1926  CG1 ILE A 252      11.040  12.355 -10.931  1.00181.47           C  
ATOM   1927  CG2 ILE A 252      13.026  11.415 -12.297  1.00181.47           C  
ATOM   1928  CD1 ILE A 252      10.174  11.103 -11.081  1.00181.47           C  
ATOM   1931  N   ASP A 253      12.907  14.018  -9.627  1.00 93.36           N  
ATOM   1932  CA  ASP A 253      13.501  14.124  -8.324  1.00 93.36           C  
ATOM   1937  C   ASP A 253      14.220  12.846  -8.052  1.00 93.36           C  
ATOM   1938  O   ASP A 253      13.859  11.779  -8.540  1.00 93.36           O  
ATOM   1933  CB  ASP A 253      12.447  14.354  -7.222  1.00 93.36           C  
ATOM   1934  CG  ASP A 253      13.122  14.898  -5.972  1.00 93.36           C  
ATOM   1935  OD1 ASP A 253      14.012  14.205  -5.414  1.00 93.36           O  
ATOM   1936  OD2 ASP A 253      12.737  16.022  -5.552  1.00 93.36           O1-
ATOM   1939  N   ALA A 254      15.318  12.941  -7.294  1.00 75.10           N  
ATOM   1940  CA  ALA A 254      16.126  11.799  -7.004  1.00 75.10           C  
ATOM   1942  C   ALA A 254      15.375  10.824  -6.148  1.00 75.10           C  
ATOM   1943  O   ALA A 254      15.422   9.623  -6.409  1.00 75.10           O  
ATOM   1941  CB  ALA A 254      17.415  12.169  -6.254  1.00 75.10           C  
ATOM   1944  N   ASP A 255      14.656  11.317  -5.114  1.00 95.60           N  
ATOM   1945  CA  ASP A 255      13.997  10.475  -4.150  1.00 95.60           C  
ATOM   1950  C   ASP A 255      12.927   9.716  -4.846  1.00 95.60           C  
ATOM   1951  O   ASP A 255      12.683   8.536  -4.593  1.00 95.60           O  
ATOM   1946  CB  ASP A 255      13.306  11.298  -3.051  1.00 95.60           C  
ATOM   1947  CG  ASP A 255      14.381  12.061  -2.295  1.00 95.60           C  
ATOM   1948  OD1 ASP A 255      15.532  11.552  -2.229  1.00 95.60           O  
ATOM   1949  OD2 ASP A 255      14.065  13.165  -1.776  1.00 95.60           O1-
ATOM   1952  N   ALA A 256      12.213  10.419  -5.725  1.00 97.59           N  
ATOM   1953  CA  ALA A 256      11.187   9.771  -6.454  1.00 97.59           C  
ATOM   1955  C   ALA A 256      11.791   8.765  -7.383  1.00 97.59           C  
ATOM   1956  O   ALA A 256      11.256   7.668  -7.533  1.00 97.59           O  
ATOM   1954  CB  ALA A 256      10.375  10.751  -7.317  1.00 97.59           C  
ATOM   1957  N   GLU A 257      12.927   9.111  -8.029  1.00117.99           N  
ATOM   1958  CA  GLU A 257      13.506   8.252  -9.033  1.00117.99           C  
ATOM   1964  C   GLU A 257      13.970   6.979  -8.422  1.00117.99           C  
ATOM   1965  O   GLU A 257      13.897   5.917  -9.042  1.00117.99           O  
ATOM   1959  CB  GLU A 257      14.649   8.886  -9.850  1.00117.99           C  
ATOM   1960  CG  GLU A 257      15.047   8.032 -11.063  1.00117.99           C  
ATOM   1961  CD  GLU A 257      15.720   8.917 -12.105  1.00117.99           C  
ATOM   1962  OE1 GLU A 257      15.518  10.159 -12.043  1.00117.99           O  
ATOM   1963  OE2 GLU A 257      16.434   8.361 -12.982  1.00117.99           O1-
ATOM   1966  N   ASP A 258      14.497   7.058  -7.192  1.00 81.28           N  
ATOM   1967  CA  ASP A 258      14.968   5.879  -6.527  1.00 81.28           C  
ATOM   1972  C   ASP A 258      13.791   5.016  -6.192  1.00 81.28           C  
ATOM   1973  O   ASP A 258      13.841   3.801  -6.378  1.00 81.28           O  
ATOM   1968  CB  ASP A 258      15.702   6.196  -5.213  1.00 81.28           C  
ATOM   1969  CG  ASP A 258      17.000   6.910  -5.558  1.00 81.28           C  
ATOM   1970  OD1 ASP A 258      17.613   6.559  -6.602  1.00 81.28           O  
ATOM   1971  OD2 ASP A 258      17.396   7.819  -4.779  1.00 81.28           O1-
ATOM   1974  N   ARG A 259      12.691   5.638  -5.709  1.00144.71           N  
ATOM   1975  CA  ARG A 259      11.511   4.933  -5.292  1.00144.71           C  
ATOM   1983  C   ARG A 259      10.947   4.221  -6.473  1.00144.71           C  
ATOM   1984  O   ARG A 259      10.497   3.081  -6.373  1.00144.71           O  
ATOM   1976  CB  ARG A 259      10.412   5.879  -4.782  1.00144.71           C  
ATOM   1977  CG  ARG A 259       9.071   5.180  -4.554  1.00144.71           C  
ATOM   1978  CD  ARG A 259       7.909   6.152  -4.354  1.00144.71           C  
ATOM   1979  NE  ARG A 259       6.644   5.366  -4.419  1.00144.71           N  
ATOM   1980  CZ  ARG A 259       6.106   4.841  -3.281  1.00144.71           C  
ATOM   1981  NH1 ARG A 259       6.702   5.076  -2.075  1.00144.71           N1+
ATOM   1982  NH2 ARG A 259       4.967   4.093  -3.354  1.00144.71           N  
ATOM   1985  N   LEU A 260      10.928   4.913  -7.623  1.00 97.29           N  
ATOM   1986  CA  LEU A 260      10.384   4.342  -8.816  1.00 97.29           C  
ATOM   1991  C   LEU A 260      11.218   3.200  -9.332  1.00 97.29           C  
ATOM   1992  O   LEU A 260      10.709   2.120  -9.629  1.00 97.29           O  
ATOM   1987  CB  LEU A 260      10.273   5.382  -9.945  1.00 97.29           C  
ATOM   1988  CG  LEU A 260       9.694   4.821 -11.254  1.00 97.29           C  
ATOM   1989  CD1 LEU A 260       8.274   4.278 -11.037  1.00 97.29           C  
ATOM   1990  CD2 LEU A 260       9.768   5.868 -12.382  1.00 97.29           C  
ATOM   1993  N   ILE A 261      12.546   3.387  -9.428  1.00135.43           N  
ATOM   1994  CA  ILE A 261      13.372   2.356 -10.003  1.00135.43           C  
ATOM   1999  C   ILE A 261      13.282   1.138  -9.142  1.00135.43           C  
ATOM   2000  O   ILE A 261      13.225   0.017  -9.646  1.00135.43           O  
ATOM   1995  CB  ILE A 261      14.825   2.732 -10.088  1.00135.43           C  
ATOM   1996  CG1 ILE A 261      15.033   3.946 -11.012  1.00135.43           C  
ATOM   1997  CG2 ILE A 261      15.603   1.482 -10.540  1.00135.43           C  
ATOM   1998  CD1 ILE A 261      14.672   3.672 -12.471  1.00135.43           C  
ATOM   2001  N   LYS A 262      13.271   1.327  -7.810  1.00175.72           N  
ATOM   2002  CA  LYS A 262      13.262   0.189  -6.939  1.00175.72           C  
ATOM   2008  C   LYS A 262      12.023  -0.594  -7.169  1.00175.72           C  
ATOM   2009  O   LYS A 262      12.045  -1.824  -7.174  1.00175.72           O  
ATOM   2003  CB  LYS A 262      13.353   0.542  -5.448  1.00175.72           C  
ATOM   2004  CG  LYS A 262      14.765   0.971  -5.052  1.00175.72           C  
ATOM   2005  CD  LYS A 262      15.816  -0.057  -5.478  1.00175.72           C  
ATOM   2006  CE  LYS A 262      15.371  -1.506  -5.261  1.00175.72           C  
ATOM   2007  NZ  LYS A 262      16.276  -2.438  -5.973  1.00175.72           N1+
ATOM   2010  N   ILE A 263      10.910   0.124  -7.368  1.00 70.97           N  
ATOM   2011  CA  ILE A 263       9.636  -0.478  -7.598  1.00 70.97           C  
ATOM   2016  C   ILE A 263       9.666  -1.259  -8.891  1.00 70.97           C  
ATOM   2017  O   ILE A 263       9.183  -2.390  -8.957  1.00 70.97           O  
ATOM   2012  CB  ILE A 263       8.568   0.573  -7.713  1.00 70.97           C  
ATOM   2013  CG1 ILE A 263       8.366   1.303  -6.372  1.00 70.97           C  
ATOM   2014  CG2 ILE A 263       7.305  -0.088  -8.268  1.00 70.97           C  
ATOM   2015  CD1 ILE A 263       7.508   2.562  -6.486  1.00 70.97           C  
ATOM   2018  N   TYR A 264      10.253  -0.676  -9.958  1.00 81.77           N  
ATOM   2019  CA  TYR A 264      10.260  -1.252 -11.280  1.00 81.77           C  
ATOM   2028  C   TYR A 264      10.988  -2.559 -11.286  1.00 81.77           C  
ATOM   2029  O   TYR A 264      10.500  -3.552 -11.825  1.00 81.77           O  
ATOM   2020  CB  TYR A 264      10.968  -0.313 -12.282  1.00 81.77           C  
ATOM   2021  CG  TYR A 264      11.208  -0.994 -13.589  1.00 81.77           C  
ATOM   2022  CD1 TYR A 264      10.183  -1.191 -14.485  1.00 81.77           C  
ATOM   2023  CD2 TYR A 264      12.476  -1.412 -13.928  1.00 81.77           C  
ATOM   2024  CE1 TYR A 264      10.417  -1.813 -15.691  1.00 81.77           C  
ATOM   2025  CE2 TYR A 264      12.718  -2.033 -15.132  1.00 81.77           C  
ATOM   2026  CZ  TYR A 264      11.685  -2.235 -16.016  1.00 81.77           C  
ATOM   2027  OH  TYR A 264      11.923  -2.872 -17.253  1.00 81.77           O  
ATOM   2030  N   GLN A 265      12.176  -2.590 -10.667  1.00 96.84           N  
ATOM   2031  CA  GLN A 265      13.008  -3.754 -10.686  1.00 96.84           C  
ATOM   2037  C   GLN A 265      12.365  -4.861  -9.927  1.00 96.84           C  
ATOM   2038  O   GLN A 265      12.447  -6.021 -10.325  1.00 96.84           O  
ATOM   2032  CB  GLN A 265      14.397  -3.458 -10.094  1.00 96.84           C  
ATOM   2033  CG  GLN A 265      15.456  -4.512 -10.409  1.00 96.84           C  
ATOM   2034  CD  GLN A 265      16.814  -3.883 -10.119  1.00 96.84           C  
ATOM   2036  NE2 GLN A 265      17.878  -4.389 -10.799  1.00 96.84           N  
ATOM   2035  OE1 GLN A 265      16.925  -2.955  -9.318  1.00 96.84           O  
ATOM   2039  N   MET A 266      11.691  -4.532  -8.814  1.00 72.06           N  
ATOM   2040  CA  MET A 266      11.099  -5.549  -8.000  1.00 72.06           C  
ATOM   2045  C   MET A 266      10.056  -6.282  -8.792  1.00 72.06           C  
ATOM   2046  O   MET A 266       9.920  -7.498  -8.677  1.00 72.06           O  
ATOM   2041  CB  MET A 266      10.378  -4.978  -6.771  1.00 72.06           C  
ATOM   2042  CG  MET A 266      11.304  -4.284  -5.772  1.00 72.06           C  
ATOM   2043  SD  MET A 266      10.442  -3.611  -4.321  1.00 72.06           S  
ATOM   2044  CE  MET A 266      11.938  -2.960  -3.523  1.00 72.06           C  
ATOM   2047  N   SER A 267       9.276  -5.535  -9.593  1.00121.72           N  
ATOM   2048  CA  SER A 267       8.138  -6.003 -10.343  1.00121.72           C  
ATOM   2051  C   SER A 267       8.483  -6.665 -11.646  1.00121.72           C  
ATOM   2052  O   SER A 267       7.582  -6.886 -12.450  1.00121.72           O  
ATOM   2049  CB  SER A 267       7.171  -4.869 -10.721  1.00121.72           C  
ATOM   2050  OG  SER A 267       6.670  -4.232  -9.557  1.00121.72           O  
ATOM   2053  N   GLN A 268       9.758  -6.978 -11.925  1.00 67.45           N  
ATOM   2054  CA  GLN A 268      10.100  -7.499 -13.224  1.00 67.45           C  
ATOM   2060  C   GLN A 268       9.393  -8.787 -13.514  1.00 67.45           C  
ATOM   2061  O   GLN A 268       8.970  -9.023 -14.645  1.00 67.45           O  
ATOM   2055  CB  GLN A 268      11.604  -7.751 -13.398  1.00 67.45           C  
ATOM   2056  CG  GLN A 268      12.412  -6.458 -13.494  1.00 67.45           C  
ATOM   2057  CD  GLN A 268      12.114  -5.821 -14.844  1.00 67.45           C  
ATOM   2059  NE2 GLN A 268      13.190  -5.418 -15.572  1.00 67.45           N  
ATOM   2058  OE1 GLN A 268      10.957  -5.687 -15.243  1.00 67.45           O  
ATOM   2062  N   HIS A 269       9.235  -9.660 -12.507  1.00 67.44           N  
ATOM   2063  CA  HIS A 269       8.621 -10.932 -12.748  1.00 67.44           C  
ATOM   2070  C   HIS A 269       7.185 -10.754 -13.164  1.00 67.44           C  
ATOM   2071  O   HIS A 269       6.622 -11.606 -13.847  1.00 67.44           O  
ATOM   2066  CB  HIS A 269       8.707 -11.899 -11.551  1.00 67.44           C  
ATOM   2065  CG  HIS A 269       8.043 -11.423 -10.297  1.00 67.44           C  
ATOM   2068  CD2 HIS A 269       8.497 -10.574  -9.335  1.00 67.44           C  
ATOM   2064  ND1 HIS A 269       6.791 -11.825  -9.889  1.00 67.44           N  
ATOM   2069  CE1 HIS A 269       6.551 -11.207  -8.705  1.00 67.44           C  
ATOM   2067  NE2 HIS A 269       7.557 -10.438  -8.329  1.00 67.44           N  
ATOM   2072  N   LYS A 270       6.531  -9.668 -12.721  1.00155.22           N  
ATOM   2073  CA  LYS A 270       5.143  -9.429 -13.019  1.00155.22           C  
ATOM   2079  C   LYS A 270       4.915  -9.220 -14.497  1.00155.22           C  
ATOM   2080  O   LYS A 270       3.975  -9.778 -15.062  1.00155.22           O  
ATOM   2074  CB  LYS A 270       4.639  -8.142 -12.342  1.00155.22           C  
ATOM   2075  CG  LYS A 270       4.932  -8.042 -10.841  1.00155.22           C  
ATOM   2076  CD  LYS A 270       4.220  -9.076  -9.971  1.00155.22           C  
ATOM   2077  CE  LYS A 270       4.547  -8.946  -8.479  1.00155.22           C  
ATOM   2078  NZ  LYS A 270       4.169  -7.604  -7.985  1.00155.22           N1+
ATOM   2081  N   ARG A 271       5.722  -8.333 -15.126  1.00200.64           N  
ATOM   2082  CA  ARG A 271       5.664  -7.962 -16.520  1.00200.64           C  
ATOM   2090  C   ARG A 271       6.219  -9.034 -17.400  1.00200.64           C  
ATOM   2091  O   ARG A 271       5.688  -9.315 -18.473  1.00200.64           O  
ATOM   2083  CB  ARG A 271       6.569  -6.766 -16.850  1.00200.64           C  
ATOM   2084  CG  ARG A 271       6.370  -5.536 -15.977  1.00200.64           C  
ATOM   2085  CD  ARG A 271       7.317  -4.389 -16.333  1.00200.64           C  
ATOM   2086  NE  ARG A 271       7.120  -3.349 -15.291  1.00200.64           N  
ATOM   2087  CZ  ARG A 271       7.823  -3.430 -14.124  1.00200.64           C  
ATOM   2088  NH1 ARG A 271       8.762  -4.405 -13.957  1.00200.64           N1+
ATOM   2089  NH2 ARG A 271       7.586  -2.527 -13.128  1.00200.64           N  
ATOM   2092  N   LYS A 272       7.334  -9.637 -16.946  1.00173.48           N  
ATOM   2093  CA  LYS A 272       8.147 -10.555 -17.696  1.00173.48           C  
ATOM   2099  C   LYS A 272       7.340 -11.769 -18.026  1.00173.48           C  
ATOM   2100  O   LYS A 272       6.317 -12.048 -17.404  1.00173.48           O  
ATOM   2094  CB  LYS A 272       9.393 -10.982 -16.898  1.00173.48           C  
ATOM   2095  CG  LYS A 272      10.600 -11.332 -17.764  1.00173.48           C  
ATOM   2096  CD  LYS A 272      11.152 -10.102 -18.490  1.00173.48           C  
ATOM   2097  CE  LYS A 272      10.972  -8.801 -17.703  1.00173.48           C  
ATOM   2098  NZ  LYS A 272      11.300  -7.641 -18.563  1.00173.48           N1+
ATOM   2101  N   PRO A 273       7.788 -12.480 -19.030  1.00 66.84           N  
ATOM   2102  CA  PRO A 273       7.096 -13.661 -19.463  1.00 66.84           C  
ATOM   2106  C   PRO A 273       7.208 -14.735 -18.436  1.00 66.84           C  
ATOM   2107  O   PRO A 273       8.074 -14.646 -17.568  1.00 66.84           O  
ATOM   2104  CB  PRO A 273       7.713 -14.033 -20.809  1.00 66.84           C  
ATOM   2105  CG  PRO A 273       8.195 -12.687 -21.371  1.00 66.84           C  
ATOM   2103  CD  PRO A 273       8.499 -11.838 -20.124  1.00 66.84           C  
ATOM   2108  N   ILE A 274       6.328 -15.752 -18.509  1.00 94.67           N  
ATOM   2109  CA  ILE A 274       6.338 -16.790 -17.526  1.00 94.67           C  
ATOM   2114  C   ILE A 274       7.619 -17.536 -17.678  1.00 94.67           C  
ATOM   2115  O   ILE A 274       8.014 -17.932 -18.773  1.00 94.67           O  
ATOM   2110  CB  ILE A 274       5.196 -17.757 -17.674  1.00 94.67           C  
ATOM   2111  CG1 ILE A 274       3.849 -17.029 -17.501  1.00 94.67           C  
ATOM   2112  CG2 ILE A 274       5.398 -18.901 -16.662  1.00 94.67           C  
ATOM   2113  CD1 ILE A 274       3.517 -16.042 -18.620  1.00 94.67           C  
ATOM   2116  N   PRO A 275       8.288 -17.692 -16.569  1.00 65.99           N  
ATOM   2117  CA  PRO A 275       9.541 -18.384 -16.587  1.00 65.99           C  
ATOM   2121  C   PRO A 275       9.315 -19.849 -16.716  1.00 65.99           C  
ATOM   2122  O   PRO A 275       8.253 -20.331 -16.323  1.00 65.99           O  
ATOM   2119  CB  PRO A 275      10.261 -17.992 -15.298  1.00 65.99           C  
ATOM   2120  CG  PRO A 275       9.684 -16.608 -14.966  1.00 65.99           C  
ATOM   2118  CD  PRO A 275       8.266 -16.643 -15.561  1.00 65.99           C  
ATOM   2123  N   THR A 276      10.298 -20.569 -17.279  1.00 42.77           N  
ATOM   2124  CA  THR A 276      10.190 -21.985 -17.412  1.00 42.77           C  
ATOM   2128  C   THR A 276      11.482 -22.542 -16.921  1.00 42.77           C  
ATOM   2129  O   THR A 276      12.395 -21.802 -16.559  1.00 42.77           O  
ATOM   2125  CB  THR A 276      10.001 -22.434 -18.831  1.00 42.77           C  
ATOM   2127  CG2 THR A 276       8.736 -21.760 -19.384  1.00 42.77           C  
ATOM   2126  OG1 THR A 276      11.126 -22.074 -19.618  1.00 42.77           O  
ATOM   2130  N   ILE A 277      11.578 -23.877 -16.857  1.00 74.95           N  
ATOM   2131  CA  ILE A 277      12.793 -24.496 -16.424  1.00 74.95           C  
ATOM   2136  C   ILE A 277      13.832 -24.147 -17.438  1.00 74.95           C  
ATOM   2137  O   ILE A 277      15.001 -23.941 -17.115  1.00 74.95           O  
ATOM   2132  CB  ILE A 277      12.682 -25.996 -16.282  1.00 74.95           C  
ATOM   2133  CG1 ILE A 277      12.379 -26.707 -17.614  1.00 74.95           C  
ATOM   2134  CG2 ILE A 277      11.616 -26.270 -15.208  1.00 74.95           C  
ATOM   2135  CD1 ILE A 277      13.587 -26.869 -18.536  1.00 74.95           C  
ATOM   2138  N   TYR A 278      13.398 -24.057 -18.707  1.00 48.84           N  
ATOM   2139  CA  TYR A 278      14.286 -23.842 -19.806  1.00 48.84           C  
ATOM   2148  C   TYR A 278      15.013 -22.543 -19.621  1.00 48.84           C  
ATOM   2149  O   TYR A 278      16.238 -22.502 -19.741  1.00 48.84           O  
ATOM   2140  CB  TYR A 278      13.530 -23.763 -21.144  1.00 48.84           C  
ATOM   2141  CG  TYR A 278      12.699 -24.998 -21.259  1.00 48.84           C  
ATOM   2142  CD1 TYR A 278      13.244 -26.194 -21.663  1.00 48.84           C  
ATOM   2143  CD2 TYR A 278      11.358 -24.951 -20.953  1.00 48.84           C  
ATOM   2144  CE1 TYR A 278      12.459 -27.320 -21.761  1.00 48.84           C  
ATOM   2145  CE2 TYR A 278      10.570 -26.073 -21.049  1.00 48.84           C  
ATOM   2146  CZ  TYR A 278      11.121 -27.263 -21.455  1.00 48.84           C  
ATOM   2147  OH  TYR A 278      10.316 -28.419 -21.556  1.00 48.84           O  
ATOM   2150  N   ASP A 279      14.301 -21.442 -19.302  1.00 77.94           N  
ATOM   2151  CA  ASP A 279      15.023 -20.205 -19.177  1.00 77.94           C  
ATOM   2156  C   ASP A 279      15.399 -20.030 -17.711  1.00 77.94           C  
ATOM   2157  O   ASP A 279      16.194 -19.098 -17.415  1.00 77.94           O  
ATOM   2152  CB  ASP A 279      14.240 -18.947 -19.602  1.00 77.94           C  
ATOM   2153  CG  ASP A 279      13.101 -18.728 -18.621  1.00 77.94           C  
ATOM   2154  OD1 ASP A 279      12.676 -19.724 -17.981  1.00 77.94           O  
ATOM   2155  OD2 ASP A 279      12.646 -17.562 -18.489  1.00 77.94           O1-
ATOM   2158  OXT ASP A 279      14.896 -20.817 -16.867  1.00 77.94           O1-
TER   
HEADER    5wp0_chain_B
ATOM      1  N   PHE B   1       1.604 -28.941 -45.349  1.00103.43           N  
ATOM      2  CA  PHE B   1       2.858 -28.302 -44.893  1.00103.43           C  
ATOM     10  C   PHE B   1       2.709 -26.853 -45.195  1.00103.43           C  
ATOM     11  O   PHE B   1       3.596 -26.235 -45.778  1.00103.43           O  
ATOM      3  CB  PHE B   1       4.032 -28.830 -45.732  1.00103.43           C  
ATOM      4  CG  PHE B   1       4.192 -30.279 -45.425  1.00103.43           C  
ATOM      5  CD1 PHE B   1       3.319 -31.212 -45.940  1.00103.43           C  
ATOM      6  CD2 PHE B   1       5.232 -30.696 -44.629  1.00103.43           C  
ATOM      7  CE1 PHE B   1       3.475 -32.549 -45.650  1.00103.43           C  
ATOM      8  CE2 PHE B   1       5.391 -32.030 -44.339  1.00103.43           C  
ATOM      9  CZ  PHE B   1       4.513 -32.958 -44.847  1.00103.43           C  
ATOM     12  N   GLN B   2       1.572 -26.271 -44.773  1.00158.61           N  
ATOM     13  CA  GLN B   2       1.271 -24.912 -45.103  1.00158.61           C  
ATOM     19  C   GLN B   2       2.242 -24.037 -44.400  1.00158.61           C  
ATOM     20  O   GLN B   2       3.023 -24.477 -43.561  1.00158.61           O  
ATOM     14  CB  GLN B   2      -0.099 -24.400 -44.610  1.00158.61           C  
ATOM     15  CG  GLN B   2      -1.316 -25.251 -44.962  1.00158.61           C  
ATOM     16  CD  GLN B   2      -1.715 -26.010 -43.703  1.00158.61           C  
ATOM     18  NE2 GLN B   2      -2.857 -25.601 -43.090  1.00158.61           N  
ATOM     17  OE1 GLN B   2      -1.028 -26.932 -43.266  1.00158.61           O  
ATOM     21  N   GLY B   3       2.226 -22.750 -44.777  1.00 31.30           N  
ATOM     22  CA  GLY B   3       3.048 -21.784 -44.128  1.00 31.30           C  
ATOM     23  C   GLY B   3       2.577 -21.713 -42.712  1.00 31.30           C  
ATOM     24  O   GLY B   3       3.364 -21.452 -41.807  1.00 31.30           O  
ATOM     25  N   MET B   4       1.252 -21.881 -42.512  1.00 63.09           N  
ATOM     26  CA  MET B   4       0.598 -21.813 -41.231  1.00 63.09           C  
ATOM     31  C   MET B   4       1.050 -22.924 -40.326  1.00 63.09           C  
ATOM     32  O   MET B   4       1.382 -22.693 -39.163  1.00 63.09           O  
ATOM     27  CB  MET B   4      -0.927 -21.981 -41.376  1.00 63.09           C  
ATOM     28  CG  MET B   4      -1.743 -21.663 -40.119  1.00 63.09           C  
ATOM     29  SD  MET B   4      -2.029 -19.892 -39.820  1.00 63.09           S  
ATOM     30  CE  MET B   4      -0.289 -19.467 -39.532  1.00 63.09           C  
ATOM     33  N   GLN B   5       1.091 -24.166 -40.843  1.00 47.23           N  
ATOM     34  CA  GLN B   5       1.424 -25.295 -40.020  1.00 47.23           C  
ATOM     40  C   GLN B   5       2.825 -25.125 -39.536  1.00 47.23           C  
ATOM     41  O   GLN B   5       3.113 -25.324 -38.356  1.00 47.23           O  
ATOM     35  CB  GLN B   5       1.325 -26.626 -40.794  1.00 47.23           C  
ATOM     36  CG  GLN B   5       1.630 -27.870 -39.957  1.00 47.23           C  
ATOM     37  CD  GLN B   5       1.332 -29.093 -40.818  1.00 47.23           C  
ATOM     39  NE2 GLN B   5       1.568 -30.309 -40.253  1.00 47.23           N  
ATOM     38  OE1 GLN B   5       0.890 -28.970 -41.960  1.00 47.23           O  
ATOM     42  N   GLN B   6       3.734 -24.719 -40.433  1.00 40.64           N  
ATOM     43  CA  GLN B   6       5.107 -24.524 -40.074  1.00 40.64           C  
ATOM     49  C   GLN B   6       5.170 -23.411 -39.077  1.00 40.64           C  
ATOM     50  O   GLN B   6       5.982 -23.436 -38.154  1.00 40.64           O  
ATOM     44  CB  GLN B   6       5.982 -24.130 -41.277  1.00 40.64           C  
ATOM     45  CG  GLN B   6       6.071 -25.229 -42.337  1.00 40.64           C  
ATOM     46  CD  GLN B   6       6.912 -24.717 -43.498  1.00 40.64           C  
ATOM     48  NE2 GLN B   6       6.449 -23.617 -44.150  1.00 40.64           N  
ATOM     47  OE1 GLN B   6       7.951 -25.286 -43.828  1.00 40.64           O  
ATOM     51  N   GLN B   7       4.324 -22.379 -39.246  1.00 39.78           N  
ATOM     52  CA  GLN B   7       4.355 -21.283 -38.322  1.00 39.78           C  
ATOM     58  C   GLN B   7       3.940 -21.787 -36.975  1.00 39.78           C  
ATOM     59  O   GLN B   7       4.569 -21.475 -35.965  1.00 39.78           O  
ATOM     53  CB  GLN B   7       3.366 -20.164 -38.688  1.00 39.78           C  
ATOM     54  CG  GLN B   7       3.389 -18.981 -37.716  1.00 39.78           C  
ATOM     55  CD  GLN B   7       2.146 -18.135 -37.964  1.00 39.78           C  
ATOM     57  NE2 GLN B   7       2.263 -17.123 -38.865  1.00 39.78           N  
ATOM     56  OE1 GLN B   7       1.095 -18.372 -37.371  1.00 39.78           O  
ATOM     60  N   ILE B   8       2.860 -22.591 -36.931  1.00 43.37           N  
ATOM     61  CA  ILE B   8       2.342 -23.105 -35.696  1.00 43.37           C  
ATOM     66  C   ILE B   8       3.317 -24.062 -35.080  1.00 43.37           C  
ATOM     67  O   ILE B   8       3.560 -24.027 -33.877  1.00 43.37           O  
ATOM     62  CB  ILE B   8       1.029 -23.812 -35.873  1.00 43.37           C  
ATOM     63  CG1 ILE B   8      -0.034 -22.809 -36.360  1.00 43.37           C  
ATOM     64  CG2 ILE B   8       0.667 -24.507 -34.549  1.00 43.37           C  
ATOM     65  CD1 ILE B   8      -1.339 -23.460 -36.818  1.00 43.37           C  
ATOM     68  N   VAL B   9       3.907 -24.947 -35.901  1.00 29.16           N  
ATOM     69  CA  VAL B   9       4.827 -25.932 -35.416  1.00 29.16           C  
ATOM     73  C   VAL B   9       5.976 -25.215 -34.786  1.00 29.16           C  
ATOM     74  O   VAL B   9       6.458 -25.603 -33.724  1.00 29.16           O  
ATOM     70  CB  VAL B   9       5.378 -26.792 -36.517  1.00 29.16           C  
ATOM     71  CG1 VAL B   9       6.461 -27.713 -35.929  1.00 29.16           C  
ATOM     72  CG2 VAL B   9       4.211 -27.547 -37.180  1.00 29.16           C  
ATOM     75  N   GLU B  10       6.443 -24.137 -35.439  1.00 69.74           N  
ATOM     76  CA  GLU B  10       7.552 -23.388 -34.931  1.00 69.74           C  
ATOM     82  C   GLU B  10       7.179 -22.742 -33.635  1.00 69.74           C  
ATOM     83  O   GLU B  10       7.967 -22.738 -32.690  1.00 69.74           O  
ATOM     77  CB  GLU B  10       8.010 -22.278 -35.886  1.00 69.74           C  
ATOM     78  CG  GLU B  10       9.188 -21.480 -35.330  1.00 69.74           C  
ATOM     79  CD  GLU B  10      10.357 -22.438 -35.159  1.00 69.74           C  
ATOM     80  OE1 GLU B  10      10.243 -23.606 -35.617  1.00 69.74           O  
ATOM     81  OE2 GLU B  10      11.379 -22.012 -34.559  1.00 69.74           O1-
ATOM     84  N   GLU B  11       5.959 -22.181 -33.544  1.00 75.95           N  
ATOM     85  CA  GLU B  11       5.582 -21.497 -32.340  1.00 75.95           C  
ATOM     91  C   GLU B  11       5.566 -22.486 -31.215  1.00 75.95           C  
ATOM     92  O   GLU B  11       5.992 -22.176 -30.104  1.00 75.95           O  
ATOM     86  CB  GLU B  11       4.179 -20.873 -32.398  1.00 75.95           C  
ATOM     87  CG  GLU B  11       4.049 -19.707 -33.377  1.00 75.95           C  
ATOM     88  CD  GLU B  11       2.613 -19.213 -33.290  1.00 75.95           C  
ATOM     89  OE1 GLU B  11       1.869 -19.729 -32.414  1.00 75.95           O  
ATOM     90  OE2 GLU B  11       2.239 -18.314 -34.088  1.00 75.95           O1-
ATOM     93  N   MET B  12       5.046 -23.697 -31.491  1.00165.60           N  
ATOM     94  CA  MET B  12       4.927 -24.782 -30.554  1.00165.60           C  
ATOM     99  C   MET B  12       6.262 -25.345 -30.165  1.00165.60           C  
ATOM    100  O   MET B  12       6.405 -25.878 -29.065  1.00165.60           O  
ATOM     95  CB  MET B  12       4.028 -25.923 -31.056  1.00165.60           C  
ATOM     96  CG  MET B  12       2.552 -25.696 -30.720  1.00165.60           C  
ATOM     97  SD  MET B  12       1.795 -24.216 -31.450  1.00165.60           S  
ATOM     98  CE  MET B  12       2.407 -23.068 -30.180  1.00165.60           C  
ATOM    101  N   LYS B  13       7.261 -25.286 -31.068  1.00146.83           N  
ATOM    102  CA  LYS B  13       8.582 -25.769 -30.764  1.00146.83           C  
ATOM    108  C   LYS B  13       8.585 -27.263 -30.628  1.00146.83           C  
ATOM    109  O   LYS B  13       9.460 -27.819 -29.964  1.00146.83           O  
ATOM    103  CB  LYS B  13       9.107 -25.203 -29.430  1.00146.83           C  
ATOM    104  CG  LYS B  13       9.372 -23.695 -29.427  1.00146.83           C  
ATOM    105  CD  LYS B  13      10.592 -23.269 -30.244  1.00146.83           C  
ATOM    106  CE  LYS B  13      10.637 -23.847 -31.657  1.00146.83           C  
ATOM    107  NZ  LYS B  13      11.966 -23.580 -32.253  1.00146.83           N1+
ATOM    110  N   VAL B  14       7.633 -27.966 -31.273  1.00 40.23           N  
ATOM    111  CA  VAL B  14       7.601 -29.399 -31.156  1.00 40.23           C  
ATOM    115  C   VAL B  14       8.561 -29.994 -32.142  1.00 40.23           C  
ATOM    116  O   VAL B  14       8.629 -29.577 -33.298  1.00 40.23           O  
ATOM    112  CB  VAL B  14       6.243 -29.983 -31.425  1.00 40.23           C  
ATOM    113  CG1 VAL B  14       6.318 -31.512 -31.286  1.00 40.23           C  
ATOM    114  CG2 VAL B  14       5.233 -29.322 -30.474  1.00 40.23           C  
ATOM    117  N   LYS B  15       9.342 -30.996 -31.689  1.00 66.27           N  
ATOM    118  CA  LYS B  15      10.294 -31.660 -32.534  1.00 66.27           C  
ATOM    124  C   LYS B  15       9.608 -32.820 -33.175  1.00 66.27           C  
ATOM    125  O   LYS B  15       8.576 -33.286 -32.696  1.00 66.27           O  
ATOM    119  CB  LYS B  15      11.513 -32.199 -31.769  1.00 66.27           C  
ATOM    120  CG  LYS B  15      12.329 -31.093 -31.100  1.00 66.27           C  
ATOM    121  CD  LYS B  15      13.324 -31.602 -30.059  1.00 66.27           C  
ATOM    122  CE  LYS B  15      14.116 -30.487 -29.374  1.00 66.27           C  
ATOM    123  NZ  LYS B  15      15.048 -29.863 -30.337  1.00 66.27           N1+
ATOM    126  N   VAL B  16      10.151 -33.292 -34.313  1.00 87.67           N  
ATOM    127  CA  VAL B  16       9.569 -34.423 -34.972  1.00 87.67           C  
ATOM    131  C   VAL B  16       9.705 -35.605 -34.062  1.00 87.67           C  
ATOM    132  O   VAL B  16       8.770 -36.390 -33.911  1.00 87.67           O  
ATOM    128  CB  VAL B  16      10.221 -34.749 -36.288  1.00 87.67           C  
ATOM    129  CG1 VAL B  16      11.699 -35.105 -36.059  1.00 87.67           C  
ATOM    130  CG2 VAL B  16       9.409 -35.874 -36.950  1.00 87.67           C  
ATOM    133  N   SER B  17      10.888 -35.763 -33.432  1.00 32.50           N  
ATOM    134  CA  SER B  17      11.101 -36.842 -32.509  1.00 32.50           C  
ATOM    137  C   SER B  17      11.959 -36.300 -31.411  1.00 32.50           C  
ATOM    138  O   SER B  17      12.681 -35.323 -31.606  1.00 32.50           O  
ATOM    135  CB  SER B  17      11.836 -38.047 -33.119  1.00 32.50           C  
ATOM    136  OG  SER B  17      13.145 -37.670 -33.524  1.00 32.50           O  
ATOM    139  N   ILE B  18      11.896 -36.922 -30.215  1.00 51.54           N  
ATOM    140  CA  ILE B  18      12.637 -36.400 -29.104  1.00 51.54           C  
ATOM    145  C   ILE B  18      13.401 -37.501 -28.437  1.00 51.54           C  
ATOM    146  O   ILE B  18      13.081 -38.680 -28.582  1.00 51.54           O  
ATOM    141  CB  ILE B  18      11.759 -35.776 -28.057  1.00 51.54           C  
ATOM    142  CG1 ILE B  18      10.815 -36.831 -27.457  1.00 51.54           C  
ATOM    143  CG2 ILE B  18      11.022 -34.589 -28.699  1.00 51.54           C  
ATOM    144  CD1 ILE B  18      10.111 -36.371 -26.183  1.00 51.54           C  
ATOM    147  N   ASP B  19      14.486 -37.119 -27.727  1.00 56.72           N  
ATOM    148  CA  ASP B  19      15.241 -38.047 -26.934  1.00 56.72           C  
ATOM    153  C   ASP B  19      14.858 -37.747 -25.517  1.00 56.72           C  
ATOM    154  O   ASP B  19      15.339 -36.795 -24.898  1.00 56.72           O  
ATOM    149  CB  ASP B  19      16.769 -37.891 -27.061  1.00 56.72           C  
ATOM    150  CG  ASP B  19      17.452 -39.041 -26.323  1.00 56.72           C  
ATOM    151  OD1 ASP B  19      16.790 -39.687 -25.465  1.00 56.72           O  
ATOM    152  OD2 ASP B  19      18.655 -39.287 -26.605  1.00 56.72           O1-
ATOM    155  N   PRO B  20      13.988 -38.562 -24.996  1.00 71.18           N  
ATOM    156  CA  PRO B  20      13.420 -38.387 -23.688  1.00 71.18           C  
ATOM    160  C   PRO B  20      14.430 -38.300 -22.582  1.00 71.18           C  
ATOM    161  O   PRO B  20      14.123 -37.674 -21.569  1.00 71.18           O  
ATOM    158  CB  PRO B  20      12.486 -39.579 -23.497  1.00 71.18           C  
ATOM    159  CG  PRO B  20      13.126 -40.676 -24.367  1.00 71.18           C  
ATOM    157  CD  PRO B  20      13.775 -39.898 -25.523  1.00 71.18           C  
ATOM    162  N   VAL B  21      15.606 -38.947 -22.709  1.00 35.12           N  
ATOM    163  CA  VAL B  21      16.559 -38.883 -21.635  1.00 35.12           C  
ATOM    167  C   VAL B  21      17.014 -37.468 -21.469  1.00 35.12           C  
ATOM    168  O   VAL B  21      16.983 -36.911 -20.372  1.00 35.12           O  
ATOM    164  CB  VAL B  21      17.788 -39.706 -21.891  1.00 35.12           C  
ATOM    165  CG1 VAL B  21      18.786 -39.435 -20.754  1.00 35.12           C  
ATOM    166  CG2 VAL B  21      17.390 -41.185 -22.035  1.00 35.12           C  
ATOM    169  N   GLU B  22      17.446 -36.846 -22.578  1.00 58.43           N  
ATOM    170  CA  GLU B  22      17.932 -35.498 -22.570  1.00 58.43           C  
ATOM    176  C   GLU B  22      16.796 -34.562 -22.319  1.00 58.43           C  
ATOM    177  O   GLU B  22      16.975 -33.513 -21.704  1.00 58.43           O  
ATOM    171  CB  GLU B  22      18.630 -35.127 -23.887  1.00 58.43           C  
ATOM    172  CG  GLU B  22      17.752 -35.302 -25.125  1.00 58.43           C  
ATOM    173  CD  GLU B  22      18.643 -35.093 -26.339  1.00 58.43           C  
ATOM    174  OE1 GLU B  22      18.851 -33.910 -26.717  1.00 58.43           O  
ATOM    175  OE2 GLU B  22      19.137 -36.109 -26.898  1.00 58.43           O1-
ATOM    178  N   GLU B  23      15.587 -34.918 -22.795  1.00 85.79           N  
ATOM    179  CA  GLU B  23      14.466 -34.043 -22.612  1.00 85.79           C  
ATOM    185  C   GLU B  23      14.257 -33.854 -21.145  1.00 85.79           C  
ATOM    186  O   GLU B  23      13.958 -32.748 -20.698  1.00 85.79           O  
ATOM    180  CB  GLU B  23      13.170 -34.578 -23.238  1.00 85.79           C  
ATOM    181  CG  GLU B  23      13.201 -34.521 -24.767  1.00 85.79           C  
ATOM    182  CD  GLU B  23      13.280 -33.052 -25.163  1.00 85.79           C  
ATOM    183  OE1 GLU B  23      12.993 -32.191 -24.290  1.00 85.79           O  
ATOM    184  OE2 GLU B  23      13.628 -32.772 -26.342  1.00 85.79           O1-
ATOM    187  N   ILE B  24      14.401 -34.924 -20.338  1.00126.20           N  
ATOM    188  CA  ILE B  24      14.213 -34.721 -18.932  1.00126.20           C  
ATOM    193  C   ILE B  24      15.294 -33.835 -18.391  1.00126.20           C  
ATOM    194  O   ILE B  24      15.022 -32.945 -17.586  1.00126.20           O  
ATOM    189  CB  ILE B  24      14.055 -35.986 -18.124  1.00126.20           C  
ATOM    190  CG1 ILE B  24      15.253 -36.932 -18.246  1.00126.20           C  
ATOM    191  CG2 ILE B  24      12.717 -36.618 -18.529  1.00126.20           C  
ATOM    192  CD1 ILE B  24      15.137 -38.170 -17.355  1.00126.20           C  
ATOM    195  N   LYS B  25      16.551 -34.031 -18.827  1.00 63.57           N  
ATOM    196  CA  LYS B  25      17.639 -33.240 -18.322  1.00 63.57           C  
ATOM    202  C   LYS B  25      17.448 -31.801 -18.698  1.00 63.57           C  
ATOM    203  O   LYS B  25      17.684 -30.905 -17.889  1.00 63.57           O  
ATOM    197  CB  LYS B  25      19.007 -33.688 -18.866  1.00 63.57           C  
ATOM    198  CG  LYS B  25      20.187 -33.078 -18.107  1.00 63.57           C  
ATOM    199  CD  LYS B  25      21.519 -33.776 -18.385  1.00 63.57           C  
ATOM    200  CE  LYS B  25      22.653 -33.328 -17.459  1.00 63.57           C  
ATOM    201  NZ  LYS B  25      22.861 -31.868 -17.583  1.00 63.57           N1+
ATOM    204  N   LYS B  26      17.001 -31.537 -19.940  1.00 51.29           N  
ATOM    205  CA  LYS B  26      16.858 -30.180 -20.392  1.00 51.29           C  
ATOM    211  C   LYS B  26      15.857 -29.485 -19.520  1.00 51.29           C  
ATOM    212  O   LYS B  26      16.060 -28.339 -19.125  1.00 51.29           O  
ATOM    206  CB  LYS B  26      16.312 -30.084 -21.825  1.00 51.29           C  
ATOM    207  CG  LYS B  26      17.196 -30.740 -22.886  1.00 51.29           C  
ATOM    208  CD  LYS B  26      16.470 -30.928 -24.218  1.00 51.29           C  
ATOM    209  CE  LYS B  26      17.312 -31.596 -25.304  1.00 51.29           C  
ATOM    210  NZ  LYS B  26      16.507 -31.755 -26.535  1.00 51.29           N1+
ATOM    213  N   ARG B  27      14.729 -30.165 -19.236  1.00120.13           N  
ATOM    214  CA  ARG B  27      13.634 -29.644 -18.463  1.00120.13           C  
ATOM    222  C   ARG B  27      14.004 -29.533 -17.014  1.00120.13           C  
ATOM    223  O   ARG B  27      13.545 -28.627 -16.321  1.00120.13           O  
ATOM    215  CB  ARG B  27      12.390 -30.548 -18.540  1.00120.13           C  
ATOM    216  CG  ARG B  27      12.004 -30.967 -19.965  1.00120.13           C  
ATOM    217  CD  ARG B  27      11.485 -29.850 -20.873  1.00120.13           C  
ATOM    218  NE  ARG B  27      11.258 -30.452 -22.220  1.00120.13           N  
ATOM    219  CZ  ARG B  27      10.967 -29.658 -23.292  1.00120.13           C  
ATOM    220  NH1 ARG B  27      10.856 -28.307 -23.130  1.00120.13           N1+
ATOM    221  NH2 ARG B  27      10.796 -30.214 -24.528  1.00120.13           N  
ATOM    224  N   VAL B  28      14.789 -30.498 -16.496  1.00 40.17           N  
ATOM    225  CA  VAL B  28      15.197 -30.459 -15.121  1.00 40.17           C  
ATOM    229  C   VAL B  28      16.087 -29.268 -14.921  1.00 40.17           C  
ATOM    230  O   VAL B  28      15.983 -28.561 -13.919  1.00 40.17           O  
ATOM    226  CB  VAL B  28      15.962 -31.682 -14.709  1.00 40.17           C  
ATOM    227  CG1 VAL B  28      16.509 -31.456 -13.287  1.00 40.17           C  
ATOM    228  CG2 VAL B  28      15.034 -32.905 -14.834  1.00 40.17           C  
ATOM    231  N   ASP B  29      16.994 -29.017 -15.884  1.00 35.75           N  
ATOM    232  CA  ASP B  29      17.922 -27.926 -15.787  1.00 35.75           C  
ATOM    237  C   ASP B  29      17.177 -26.624 -15.801  1.00 35.75           C  
ATOM    238  O   ASP B  29      17.556 -25.680 -15.110  1.00 35.75           O  
ATOM    233  CB  ASP B  29      18.964 -27.911 -16.919  1.00 35.75           C  
ATOM    234  CG  ASP B  29      19.974 -29.016 -16.630  1.00 35.75           C  
ATOM    235  OD1 ASP B  29      19.919 -29.579 -15.504  1.00 35.75           O  
ATOM    236  OD2 ASP B  29      20.815 -29.306 -17.521  1.00 35.75           O1-
ATOM    239  N   PHE B  30      16.094 -26.544 -16.594  1.00 57.02           N  
ATOM    240  CA  PHE B  30      15.295 -25.355 -16.720  1.00 57.02           C  
ATOM    248  C   PHE B  30      14.660 -25.015 -15.403  1.00 57.02           C  
ATOM    249  O   PHE B  30      14.590 -23.845 -15.032  1.00 57.02           O  
ATOM    241  CB  PHE B  30      14.173 -25.517 -17.766  1.00 57.02           C  
ATOM    242  CG  PHE B  30      13.232 -24.366 -17.648  1.00 57.02           C  
ATOM    243  CD1 PHE B  30      13.574 -23.111 -18.101  1.00 57.02           C  
ATOM    244  CD2 PHE B  30      11.985 -24.552 -17.096  1.00 57.02           C  
ATOM    245  CE1 PHE B  30      12.691 -22.061 -17.988  1.00 57.02           C  
ATOM    246  CE2 PHE B  30      11.101 -23.507 -16.982  1.00 57.02           C  
ATOM    247  CZ  PHE B  30      11.454 -22.257 -17.427  1.00 57.02           C  
ATOM    250  N   ILE B  31      14.153 -26.025 -14.670  1.00 95.10           N  
ATOM    251  CA  ILE B  31      13.498 -25.794 -13.410  1.00 95.10           C  
ATOM    256  C   ILE B  31      14.488 -25.241 -12.432  1.00 95.10           C  
ATOM    257  O   ILE B  31      14.214 -24.293 -11.700  1.00 95.10           O  
ATOM    252  CB  ILE B  31      12.951 -27.061 -12.813  1.00 95.10           C  
ATOM    253  CG1 ILE B  31      11.862 -27.664 -13.714  1.00 95.10           C  
ATOM    254  CG2 ILE B  31      12.457 -26.741 -11.393  1.00 95.10           C  
ATOM    255  CD1 ILE B  31      10.626 -26.779 -13.848  1.00 95.10           C  
ATOM    258  N   LYS B  32      15.673 -25.858 -12.401  1.00119.03           N  
ATOM    259  CA  LYS B  32      16.753 -25.518 -11.528  1.00119.03           C  
ATOM    265  C   LYS B  32      17.201 -24.122 -11.852  1.00119.03           C  
ATOM    266  O   LYS B  32      17.333 -23.277 -10.968  1.00119.03           O  
ATOM    260  CB  LYS B  32      17.885 -26.501 -11.844  1.00119.03           C  
ATOM    261  CG  LYS B  32      19.028 -26.662 -10.859  1.00119.03           C  
ATOM    262  CD  LYS B  32      19.813 -27.923 -11.224  1.00119.03           C  
ATOM    263  CE  LYS B  32      21.248 -27.967 -10.710  1.00119.03           C  
ATOM    264  NZ  LYS B  32      21.993 -28.990 -11.474  1.00119.03           N1+
ATOM    267  N   GLY B  33      17.399 -23.827 -13.151  1.00 21.03           N  
ATOM    268  CA  GLY B  33      17.911 -22.545 -13.550  1.00 21.03           C  
ATOM    269  C   GLY B  33      16.953 -21.466 -13.154  1.00 21.03           C  
ATOM    270  O   GLY B  33      17.364 -20.412 -12.671  1.00 21.03           O  
ATOM    271  N   LYS B  34      15.647 -21.695 -13.374  1.00105.44           N  
ATOM    272  CA  LYS B  34      14.657 -20.712 -13.051  1.00105.44           C  
ATOM    278  C   LYS B  34      14.644 -20.538 -11.568  1.00105.44           C  
ATOM    279  O   LYS B  34      14.517 -19.427 -11.054  1.00105.44           O  
ATOM    273  CB  LYS B  34      13.247 -21.128 -13.513  1.00105.44           C  
ATOM    274  CG  LYS B  34      12.239 -19.981 -13.472  1.00105.44           C  
ATOM    275  CD  LYS B  34      12.570 -18.860 -14.457  1.00105.44           C  
ATOM    276  CE  LYS B  34      11.583 -17.691 -14.429  1.00105.44           C  
ATOM    277  NZ  LYS B  34      12.090 -16.583 -15.274  1.00105.44           N1+
ATOM    280  N   LEU B  35      14.785 -21.657 -10.839  1.00 62.74           N  
ATOM    281  CA  LEU B  35      14.739 -21.639  -9.408  1.00 62.74           C  
ATOM    286  C   LEU B  35      15.906 -20.846  -8.899  1.00 62.74           C  
ATOM    287  O   LEU B  35      15.766 -20.089  -7.941  1.00 62.74           O  
ATOM    282  CB  LEU B  35      14.782 -23.062  -8.825  1.00 62.74           C  
ATOM    283  CG  LEU B  35      14.430 -23.136  -7.333  1.00 62.74           C  
ATOM    284  CD1 LEU B  35      13.002 -22.614  -7.083  1.00 62.74           C  
ATOM    285  CD2 LEU B  35      14.625 -24.560  -6.787  1.00 62.74           C  
ATOM    288  N   LEU B  36      17.099 -21.024  -9.509  1.00 97.82           N  
ATOM    289  CA  LEU B  36      18.280 -20.300  -9.114  1.00 97.82           C  
ATOM    294  C   LEU B  36      18.202 -18.842  -9.473  1.00 97.82           C  
ATOM    295  O   LEU B  36      18.608 -17.992  -8.681  1.00 97.82           O  
ATOM    290  CB  LEU B  36      19.589 -20.887  -9.681  1.00 97.82           C  
ATOM    291  CG  LEU B  36      20.101 -22.125  -8.912  1.00 97.82           C  
ATOM    292  CD1 LEU B  36      20.605 -21.733  -7.513  1.00 97.82           C  
ATOM    293  CD2 LEU B  36      19.057 -23.247  -8.843  1.00 97.82           C  
ATOM    296  N   GLU B  37      17.683 -18.494 -10.671  1.00 84.39           N  
ATOM    297  CA  GLU B  37      17.670 -17.108 -11.065  1.00 84.39           C  
ATOM    303  C   GLU B  37      16.834 -16.354 -10.089  1.00 84.39           C  
ATOM    304  O   GLU B  37      17.228 -15.311  -9.568  1.00 84.39           O  
ATOM    298  CB  GLU B  37      16.953 -16.864 -12.396  1.00 84.39           C  
ATOM    299  CG  GLU B  37      17.573 -17.525 -13.617  1.00 84.39           C  
ATOM    300  CD  GLU B  37      16.592 -17.254 -14.742  1.00 84.39           C  
ATOM    301  OE1 GLU B  37      16.014 -16.133 -14.753  1.00 84.39           O  
ATOM    302  OE2 GLU B  37      16.391 -18.160 -15.593  1.00 84.39           O1-
ATOM    305  N   ALA B  38      15.641 -16.908  -9.828  1.00 57.23           N  
ATOM    306  CA  ALA B  38      14.650 -16.367  -8.948  1.00 57.23           C  
ATOM    308  C   ALA B  38      15.190 -16.357  -7.551  1.00 57.23           C  
ATOM    309  O   ALA B  38      14.785 -15.542  -6.725  1.00 57.23           O  
ATOM    307  CB  ALA B  38      13.347 -17.184  -8.938  1.00 57.23           C  
ATOM    310  N   HIS B  39      16.115 -17.288  -7.253  1.00 69.02           N  
ATOM    311  CA  HIS B  39      16.657 -17.452  -5.935  1.00 69.02           C  
ATOM    318  C   HIS B  39      15.548 -17.859  -5.014  1.00 69.02           C  
ATOM    319  O   HIS B  39      15.408 -17.342  -3.908  1.00 69.02           O  
ATOM    314  CB  HIS B  39      17.341 -16.190  -5.378  1.00 69.02           C  
ATOM    313  CG  HIS B  39      18.186 -16.466  -4.168  1.00 69.02           C  
ATOM    316  CD2 HIS B  39      19.523 -16.718  -4.089  1.00 69.02           C  
ATOM    312  ND1 HIS B  39      17.718 -16.524  -2.874  1.00 69.02           N  
ATOM    317  CE1 HIS B  39      18.783 -16.807  -2.083  1.00 69.02           C  
ATOM    315  NE2 HIS B  39      19.900 -16.935  -2.776  1.00 69.02           N  
ATOM    320  N   CYS B  40      14.715 -18.813  -5.482  1.00 55.17           N  
ATOM    321  CA  CYS B  40      13.650 -19.347  -4.684  1.00 55.17           C  
ATOM    324  C   CYS B  40      13.980 -20.779  -4.375  1.00 55.17           C  
ATOM    325  O   CYS B  40      14.621 -21.471  -5.164  1.00 55.17           O  
ATOM    322  CB  CYS B  40      12.276 -19.341  -5.378  1.00 55.17           C  
ATOM    323  SG  CYS B  40      11.616 -17.669  -5.631  1.00 55.17           S  
ATOM    326  N   LYS B  41      13.666 -21.194  -3.132  1.00178.11           N  
ATOM    327  CA  LYS B  41      13.813 -22.521  -2.598  1.00178.11           C  
ATOM    333  C   LYS B  41      12.662 -23.460  -2.859  1.00178.11           C  
ATOM    334  O   LYS B  41      12.847 -24.670  -2.760  1.00178.11           O  
ATOM    328  CB  LYS B  41      14.106 -22.526  -1.089  1.00178.11           C  
ATOM    329  CG  LYS B  41      15.576 -22.229  -0.788  1.00178.11           C  
ATOM    330  CD  LYS B  41      16.025 -20.827  -1.194  1.00178.11           C  
ATOM    331  CE  LYS B  41      17.539 -20.611  -1.114  1.00178.11           C  
ATOM    332  NZ  LYS B  41      18.010 -20.845   0.267  1.00178.11           N1+
ATOM    335  N   SER B  42      11.429 -22.970  -3.118  1.00 66.64           N  
ATOM    336  CA  SER B  42      10.347 -23.923  -3.154  1.00 66.64           C  
ATOM    339  C   SER B  42       9.638 -23.963  -4.472  1.00 66.64           C  
ATOM    340  O   SER B  42       9.646 -23.003  -5.242  1.00 66.64           O  
ATOM    337  CB  SER B  42       9.303 -23.693  -2.052  1.00 66.64           C  
ATOM    338  OG  SER B  42       9.897 -23.935  -0.785  1.00 66.64           O  
ATOM    341  N   LEU B  43       9.024 -25.134  -4.765  1.00 58.72           N  
ATOM    342  CA  LEU B  43       8.274 -25.358  -5.972  1.00 58.72           C  
ATOM    347  C   LEU B  43       6.896 -25.812  -5.583  1.00 58.72           C  
ATOM    348  O   LEU B  43       6.735 -26.629  -4.677  1.00 58.72           O  
ATOM    343  CB  LEU B  43       8.891 -26.441  -6.877  1.00 58.72           C  
ATOM    344  CG  LEU B  43      10.253 -26.044  -7.480  1.00 58.72           C  
ATOM    345  CD1 LEU B  43      10.823 -27.163  -8.368  1.00 58.72           C  
ATOM    346  CD2 LEU B  43      10.169 -24.699  -8.220  1.00 58.72           C  
ATOM    349  N   ILE B  44       5.856 -25.276  -6.263  1.00112.34           N  
ATOM    350  CA  ILE B  44       4.500 -25.625  -5.937  1.00112.34           C  
ATOM    355  C   ILE B  44       3.810 -26.047  -7.205  1.00112.34           C  
ATOM    356  O   ILE B  44       3.937 -25.388  -8.235  1.00112.34           O  
ATOM    351  CB  ILE B  44       3.730 -24.463  -5.388  1.00112.34           C  
ATOM    352  CG1 ILE B  44       4.484 -23.845  -4.194  1.00112.34           C  
ATOM    353  CG2 ILE B  44       2.314 -24.948  -5.038  1.00112.34           C  
ATOM    354  CD1 ILE B  44       4.777 -24.827  -3.062  1.00112.34           C  
ATOM    357  N   LEU B  45       3.078 -27.186  -7.166  1.00 63.54           N  
ATOM    358  CA  LEU B  45       2.370 -27.635  -8.336  1.00 63.54           C  
ATOM    363  C   LEU B  45       1.184 -28.450  -7.900  1.00 63.54           C  
ATOM    364  O   LEU B  45       1.255 -29.194  -6.924  1.00 63.54           O  
ATOM    359  CB  LEU B  45       3.227 -28.520  -9.256  1.00 63.54           C  
ATOM    360  CG  LEU B  45       2.487 -29.015 -10.512  1.00 63.54           C  
ATOM    361  CD1 LEU B  45       2.123 -27.847 -11.447  1.00 63.54           C  
ATOM    362  CD2 LEU B  45       3.282 -30.123 -11.220  1.00 63.54           C  
ATOM    365  N   GLY B  46       0.041 -28.311  -8.609  1.00 34.73           N  
ATOM    366  CA  GLY B  46      -1.135 -29.072  -8.274  1.00 34.73           C  
ATOM    367  C   GLY B  46      -0.979 -30.465  -8.806  1.00 34.73           C  
ATOM    368  O   GLY B  46      -0.535 -30.655  -9.938  1.00 34.73           O  
ATOM    369  N   ILE B  47      -1.383 -31.480  -8.008  1.00123.48           N  
ATOM    370  CA  ILE B  47      -1.261 -32.851  -8.435  1.00123.48           C  
ATOM    375  C   ILE B  47      -2.628 -33.475  -8.501  1.00123.48           C  
ATOM    376  O   ILE B  47      -3.310 -33.604  -7.484  1.00123.48           O  
ATOM    371  CB  ILE B  47      -0.441 -33.687  -7.501  1.00123.48           C  
ATOM    372  CG1 ILE B  47       0.982 -33.119  -7.405  1.00123.48           C  
ATOM    373  CG2 ILE B  47      -0.488 -35.141  -7.998  1.00123.48           C  
ATOM    374  CD1 ILE B  47       1.692 -33.039  -8.755  1.00123.48           C  
ATOM    377  N   SER B  48      -3.082 -33.779  -9.741  1.00125.08           N  
ATOM    378  CA  SER B  48      -4.326 -34.432 -10.074  1.00125.08           C  
ATOM    381  C   SER B  48      -4.222 -35.922 -10.276  1.00125.08           C  
ATOM    382  O   SER B  48      -5.208 -36.633 -10.088  1.00125.08           O  
ATOM    379  CB  SER B  48      -4.925 -33.872 -11.371  1.00125.08           C  
ATOM    380  OG  SER B  48      -6.065 -34.629 -11.743  1.00125.08           O  
ATOM    383  N   GLY B  49      -3.048 -36.442 -10.692  1.00 36.90           N  
ATOM    384  CA  GLY B  49      -2.941 -37.844 -11.007  1.00 36.90           C  
ATOM    385  C   GLY B  49      -2.849 -38.015 -12.500  1.00 36.90           C  
ATOM    386  O   GLY B  49      -2.523 -39.100 -12.981  1.00 36.90           O  
ATOM    387  N   GLY B  50      -3.123 -36.948 -13.282  1.00 29.78           N  
ATOM    388  CA  GLY B  50      -3.056 -37.054 -14.716  1.00 29.78           C  
ATOM    389  C   GLY B  50      -1.612 -37.063 -15.119  1.00 29.78           C  
ATOM    390  O   GLY B  50      -0.734 -36.653 -14.362  1.00 29.78           O  
ATOM    391  N   VAL B  51      -1.349 -37.488 -16.371  1.00 95.98           N  
ATOM    392  CA  VAL B  51      -0.016 -37.672 -16.872  1.00 95.98           C  
ATOM    396  C   VAL B  51       0.739 -36.377 -16.853  1.00 95.98           C  
ATOM    397  O   VAL B  51       1.927 -36.354 -16.534  1.00 95.98           O  
ATOM    393  CB  VAL B  51       0.008 -38.186 -18.283  1.00 95.98           C  
ATOM    394  CG1 VAL B  51      -0.624 -37.134 -19.209  1.00 95.98           C  
ATOM    395  CG2 VAL B  51       1.460 -38.535 -18.644  1.00 95.98           C  
ATOM    398  N   ASP B  52       0.078 -35.262 -17.209  1.00 42.74           N  
ATOM    399  CA  ASP B  52       0.768 -34.006 -17.280  1.00 42.74           C  
ATOM    404  C   ASP B  52       1.283 -33.610 -15.924  1.00 42.74           C  
ATOM    405  O   ASP B  52       2.445 -33.229 -15.783  1.00 42.74           O  
ATOM    400  CB  ASP B  52      -0.138 -32.868 -17.776  1.00 42.74           C  
ATOM    401  CG  ASP B  52      -0.474 -33.137 -19.235  1.00 42.74           C  
ATOM    402  OD1 ASP B  52       0.162 -34.046 -19.834  1.00 42.74           O  
ATOM    403  OD2 ASP B  52      -1.373 -32.435 -19.768  1.00 42.74           O1-
ATOM    406  N   SER B  53       0.434 -33.707 -14.881  1.00 96.56           N  
ATOM    407  CA  SER B  53       0.794 -33.255 -13.561  1.00 96.56           C  
ATOM    410  C   SER B  53       1.915 -34.071 -12.997  1.00 96.56           C  
ATOM    411  O   SER B  53       2.841 -33.536 -12.388  1.00 96.56           O  
ATOM    408  CB  SER B  53      -0.347 -33.395 -12.537  1.00 96.56           C  
ATOM    409  OG  SER B  53      -1.412 -32.511 -12.847  1.00 96.56           O  
ATOM    412  N   THR B  54       1.833 -35.402 -13.159  1.00 56.54           N  
ATOM    413  CA  THR B  54       2.791 -36.300 -12.576  1.00 56.54           C  
ATOM    417  C   THR B  54       4.130 -36.140 -13.227  1.00 56.54           C  
ATOM    418  O   THR B  54       5.162 -36.292 -12.573  1.00 56.54           O  
ATOM    414  CB  THR B  54       2.395 -37.743 -12.707  1.00 56.54           C  
ATOM    416  CG2 THR B  54       0.998 -37.917 -12.090  1.00 56.54           C  
ATOM    415  OG1 THR B  54       2.374 -38.135 -14.072  1.00 56.54           O  
ATOM    419  N   THR B  55       4.159 -35.898 -14.550  1.00 39.92           N  
ATOM    420  CA  THR B  55       5.417 -35.752 -15.228  1.00 39.92           C  
ATOM    424  C   THR B  55       6.122 -34.529 -14.727  1.00 39.92           C  
ATOM    425  O   THR B  55       7.293 -34.580 -14.357  1.00 39.92           O  
ATOM    421  CB  THR B  55       5.264 -35.601 -16.714  1.00 39.92           C  
ATOM    423  CG2 THR B  55       6.657 -35.418 -17.338  1.00 39.92           C  
ATOM    422  OG1 THR B  55       4.624 -36.744 -17.261  1.00 39.92           O  
ATOM    426  N   CYS B  56       5.406 -33.392 -14.683  1.00 39.59           N  
ATOM    427  CA  CYS B  56       5.973 -32.142 -14.270  1.00 39.59           C  
ATOM    430  C   CYS B  56       6.384 -32.239 -12.835  1.00 39.59           C  
ATOM    431  O   CYS B  56       7.415 -31.703 -12.434  1.00 39.59           O  
ATOM    428  CB  CYS B  56       4.973 -30.978 -14.387  1.00 39.59           C  
ATOM    429  SG  CYS B  56       5.686 -29.388 -13.873  1.00 39.59           S  
ATOM    432  N   GLY B  57       5.572 -32.927 -12.017  1.00 27.50           N  
ATOM    433  CA  GLY B  57       5.834 -33.012 -10.609  1.00 27.50           C  
ATOM    434  C   GLY B  57       7.121 -33.731 -10.340  1.00 27.50           C  
ATOM    435  O   GLY B  57       7.886 -33.330  -9.465  1.00 27.50           O  
ATOM    436  N   ARG B  58       7.379 -34.837 -11.065  1.00102.09           N  
ATOM    437  CA  ARG B  58       8.551 -35.640 -10.845  1.00102.09           C  
ATOM    445  C   ARG B  58       9.761 -34.854 -11.228  1.00102.09           C  
ATOM    446  O   ARG B  58      10.802 -34.933 -10.579  1.00102.09           O  
ATOM    438  CB  ARG B  58       8.542 -36.920 -11.697  1.00102.09           C  
ATOM    439  CG  ARG B  58       9.773 -37.807 -11.500  1.00102.09           C  
ATOM    440  CD  ARG B  58       9.813 -38.520 -10.148  1.00102.09           C  
ATOM    441  NE  ARG B  58      11.059 -39.336 -10.118  1.00102.09           N  
ATOM    442  CZ  ARG B  58      11.501 -39.869  -8.942  1.00102.09           C  
ATOM    443  NH1 ARG B  58      10.816 -39.634  -7.784  1.00102.09           N1+
ATOM    444  NH2 ARG B  58      12.633 -40.631  -8.929  1.00102.09           N  
ATOM    447  N   LEU B  59       9.655 -34.078 -12.321  1.00 51.94           N  
ATOM    448  CA  LEU B  59      10.750 -33.276 -12.780  1.00 51.94           C  
ATOM    453  C   LEU B  59      11.052 -32.270 -11.715  1.00 51.94           C  
ATOM    454  O   LEU B  59      12.204 -31.892 -11.514  1.00 51.94           O  
ATOM    449  CB  LEU B  59      10.411 -32.488 -14.053  1.00 51.94           C  
ATOM    450  CG  LEU B  59      10.134 -33.384 -15.272  1.00 51.94           C  
ATOM    451  CD1 LEU B  59       9.801 -32.536 -16.508  1.00 51.94           C  
ATOM    452  CD2 LEU B  59      11.297 -34.358 -15.526  1.00 51.94           C  
ATOM    455  N   ALA B  60      10.002 -31.768 -11.035  1.00 36.69           N  
ATOM    456  CA  ALA B  60      10.194 -30.792  -9.998  1.00 36.69           C  
ATOM    458  C   ALA B  60      10.980 -31.389  -8.862  1.00 36.69           C  
ATOM    459  O   ALA B  60      11.917 -30.768  -8.357  1.00 36.69           O  
ATOM    457  CB  ALA B  60       8.865 -30.266  -9.426  1.00 36.69           C  
ATOM    460  N   GLN B  61      10.623 -32.616  -8.423  1.00132.38           N  
ATOM    461  CA  GLN B  61      11.345 -33.246  -7.348  1.00132.38           C  
ATOM    467  C   GLN B  61      12.725 -33.572  -7.803  1.00132.38           C  
ATOM    468  O   GLN B  61      13.676 -33.481  -7.030  1.00132.38           O  
ATOM    462  CB  GLN B  61      10.728 -34.544  -6.802  1.00132.38           C  
ATOM    463  CG  GLN B  61       9.679 -34.313  -5.717  1.00132.38           C  
ATOM    464  CD  GLN B  61      10.400 -33.854  -4.452  1.00132.38           C  
ATOM    466  NE2 GLN B  61      11.474 -34.590  -4.056  1.00132.38           N  
ATOM    465  OE1 GLN B  61      10.014 -32.866  -3.828  1.00132.38           O  
ATOM    469  N   LEU B  62      12.872 -33.964  -9.079  1.00 45.53           N  
ATOM    470  CA  LEU B  62      14.170 -34.323  -9.563  1.00 45.53           C  
ATOM    475  C   LEU B  62      15.057 -33.127  -9.423  1.00 45.53           C  
ATOM    476  O   LEU B  62      16.218 -33.253  -9.039  1.00 45.53           O  
ATOM    471  CB  LEU B  62      14.171 -34.733 -11.045  1.00 45.53           C  
ATOM    472  CG  LEU B  62      13.408 -36.042 -11.307  1.00 45.53           C  
ATOM    473  CD1 LEU B  62      13.467 -36.440 -12.791  1.00 45.53           C  
ATOM    474  CD2 LEU B  62      13.889 -37.154 -10.362  1.00 45.53           C  
ATOM    477  N   ALA B  63      14.535 -31.932  -9.752  1.00 36.58           N  
ATOM    478  CA  ALA B  63      15.315 -30.729  -9.663  1.00 36.58           C  
ATOM    480  C   ALA B  63      15.652 -30.420  -8.232  1.00 36.58           C  
ATOM    481  O   ALA B  63      16.784 -30.058  -7.916  1.00 36.58           O  
ATOM    479  CB  ALA B  63      14.592 -29.503 -10.251  1.00 36.58           C  
ATOM    482  N   VAL B  64      14.671 -30.566  -7.322  1.00 40.79           N  
ATOM    483  CA  VAL B  64      14.862 -30.240  -5.934  1.00 40.79           C  
ATOM    487  C   VAL B  64      15.925 -31.123  -5.363  1.00 40.79           C  
ATOM    488  O   VAL B  64      16.801 -30.660  -4.633  1.00 40.79           O  
ATOM    484  CB  VAL B  64      13.607 -30.449  -5.131  1.00 40.79           C  
ATOM    485  CG1 VAL B  64      13.910 -30.213  -3.641  1.00 40.79           C  
ATOM    486  CG2 VAL B  64      12.521 -29.521  -5.701  1.00 40.79           C  
ATOM    489  N   ASN B  65      15.876 -32.426  -5.689  1.00 54.53           N  
ATOM    490  CA  ASN B  65      16.821 -33.362  -5.157  1.00 54.53           C  
ATOM    495  C   ASN B  65      18.190 -33.011  -5.657  1.00 54.53           C  
ATOM    496  O   ASN B  65      19.171 -33.104  -4.921  1.00 54.53           O  
ATOM    491  CB  ASN B  65      16.503 -34.812  -5.564  1.00 54.53           C  
ATOM    492  CG  ASN B  65      15.207 -35.222  -4.869  1.00 54.53           C  
ATOM    494  ND2 ASN B  65      15.242 -35.321  -3.514  1.00 54.53           N  
ATOM    493  OD1 ASN B  65      14.185 -35.447  -5.512  1.00 54.53           O  
ATOM    497  N   GLU B  66      18.289 -32.593  -6.931  1.00 55.99           N  
ATOM    498  CA  GLU B  66      19.548 -32.287  -7.548  1.00 55.99           C  
ATOM    504  C   GLU B  66      20.187 -31.121  -6.846  1.00 55.99           C  
ATOM    505  O   GLU B  66      21.370 -31.162  -6.515  1.00 55.99           O  
ATOM    499  CB  GLU B  66      19.336 -31.943  -9.036  1.00 55.99           C  
ATOM    500  CG  GLU B  66      20.576 -32.035  -9.919  1.00 55.99           C  
ATOM    501  CD  GLU B  66      20.063 -32.158 -11.346  1.00 55.99           C  
ATOM    502  OE1 GLU B  66      18.994 -32.798 -11.529  1.00 55.99           O  
ATOM    503  OE2 GLU B  66      20.724 -31.616 -12.271  1.00 55.99           O1-
ATOM    506  N   LEU B  67      19.408 -30.051  -6.582  1.00 54.92           N  
ATOM    507  CA  LEU B  67      19.914 -28.872  -5.931  1.00 54.92           C  
ATOM    512  C   LEU B  67      20.314 -29.195  -4.526  1.00 54.92           C  
ATOM    513  O   LEU B  67      21.361 -28.757  -4.054  1.00 54.92           O  
ATOM    508  CB  LEU B  67      18.875 -27.735  -5.870  1.00 54.92           C  
ATOM    509  CG  LEU B  67      18.621 -27.065  -7.232  1.00 54.92           C  
ATOM    510  CD1 LEU B  67      17.568 -25.950  -7.126  1.00 54.92           C  
ATOM    511  CD2 LEU B  67      19.939 -26.546  -7.830  1.00 54.92           C  
ATOM    514  N   ASN B  68      19.492 -29.992  -3.821  1.00 32.41           N  
ATOM    515  CA  ASN B  68      19.777 -30.297  -2.451  1.00 32.41           C  
ATOM    520  C   ASN B  68      21.090 -31.004  -2.394  1.00 32.41           C  
ATOM    521  O   ASN B  68      21.883 -30.775  -1.482  1.00 32.41           O  
ATOM    516  CB  ASN B  68      18.726 -31.217  -1.807  1.00 32.41           C  
ATOM    517  CG  ASN B  68      17.443 -30.416  -1.638  1.00 32.41           C  
ATOM    519  ND2 ASN B  68      16.277 -31.106  -1.760  1.00 32.41           N  
ATOM    518  OD1 ASN B  68      17.478 -29.210  -1.397  1.00 32.41           O  
ATOM    522  N   LEU B  69      21.345 -31.899  -3.365  1.00 36.04           N  
ATOM    523  CA  LEU B  69      22.567 -32.645  -3.350  1.00 36.04           C  
ATOM    528  C   LEU B  69      23.731 -31.721  -3.549  1.00 36.04           C  
ATOM    529  O   LEU B  69      24.733 -31.817  -2.843  1.00 36.04           O  
ATOM    524  CB  LEU B  69      22.639 -33.714  -4.453  1.00 36.04           C  
ATOM    525  CG  LEU B  69      23.955 -34.512  -4.429  1.00 36.04           C  
ATOM    526  CD1 LEU B  69      24.096 -35.288  -3.110  1.00 36.04           C  
ATOM    527  CD2 LEU B  69      24.095 -35.413  -5.667  1.00 36.04           C  
ATOM    530  N   GLU B  70      23.628 -30.795  -4.522  1.00 50.87           N  
ATOM    531  CA  GLU B  70      24.726 -29.921  -4.826  1.00 50.87           C  
ATOM    537  C   GLU B  70      24.992 -28.978  -3.693  1.00 50.87           C  
ATOM    538  O   GLU B  70      26.144 -28.728  -3.343  1.00 50.87           O  
ATOM    532  CB  GLU B  70      24.491 -29.115  -6.107  1.00 50.87           C  
ATOM    533  CG  GLU B  70      24.555 -30.026  -7.329  1.00 50.87           C  
ATOM    534  CD  GLU B  70      24.012 -29.274  -8.524  1.00 50.87           C  
ATOM    535  OE1 GLU B  70      24.179 -28.026  -8.584  1.00 50.87           O  
ATOM    536  OE2 GLU B  70      23.413 -29.954  -9.397  1.00 50.87           O1-
ATOM    539  N   THR B  71      23.919 -28.435  -3.094  1.00 64.12           N  
ATOM    540  CA  THR B  71      23.980 -27.493  -2.012  1.00 64.12           C  
ATOM    544  C   THR B  71      24.461 -28.156  -0.758  1.00 64.12           C  
ATOM    545  O   THR B  71      24.996 -27.491   0.126  1.00 64.12           O  
ATOM    541  CB  THR B  71      22.655 -26.838  -1.734  1.00 64.12           C  
ATOM    543  CG2 THR B  71      22.208 -26.078  -2.993  1.00 64.12           C  
ATOM    542  OG1 THR B  71      21.683 -27.809  -1.382  1.00 64.12           O  
ATOM    546  N   GLN B  72      24.275 -29.485  -0.637  1.00 60.08           N  
ATOM    547  CA  GLN B  72      24.656 -30.205   0.546  1.00 60.08           C  
ATOM    553  C   GLN B  72      23.804 -29.722   1.679  1.00 60.08           C  
ATOM    554  O   GLN B  72      24.244 -29.665   2.826  1.00 60.08           O  
ATOM    548  CB  GLN B  72      26.130 -29.991   0.941  1.00 60.08           C  
ATOM    549  CG  GLN B  72      27.132 -30.369  -0.154  1.00 60.08           C  
ATOM    550  CD  GLN B  72      26.970 -31.846  -0.483  1.00 60.08           C  
ATOM    552  NE2 GLN B  72      27.260 -32.214  -1.760  1.00 60.08           N  
ATOM    551  OE1 GLN B  72      26.592 -32.650   0.367  1.00 60.08           O  
ATOM    555  N   SER B  73      22.539 -29.372   1.368  1.00110.08           N  
ATOM    556  CA  SER B  73      21.609 -28.907   2.358  1.00110.08           C  
ATOM    559  C   SER B  73      20.283 -29.495   2.016  1.00110.08           C  
ATOM    560  O   SER B  73      20.147 -30.238   1.044  1.00110.08           O  
ATOM    557  CB  SER B  73      21.334 -27.397   2.309  1.00110.08           C  
ATOM    558  OG  SER B  73      22.501 -26.646   2.580  1.00110.08           O  
ATOM    561  N   SER B  74      19.264 -29.202   2.847  1.00 81.12           N  
ATOM    562  CA  SER B  74      17.934 -29.606   2.500  1.00 81.12           C  
ATOM    565  C   SER B  74      17.135 -28.341   2.438  1.00 81.12           C  
ATOM    566  O   SER B  74      16.050 -28.251   3.009  1.00 81.12           O  
ATOM    563  CB  SER B  74      17.280 -30.512   3.558  1.00 81.12           C  
ATOM    564  OG  SER B  74      17.134 -29.807   4.782  1.00 81.12           O  
ATOM    567  N   ASP B  75      17.679 -27.321   1.743  1.00 62.35           N  
ATOM    568  CA  ASP B  75      17.040 -26.042   1.617  1.00 62.35           C  
ATOM    573  C   ASP B  75      15.862 -26.087   0.684  1.00 62.35           C  
ATOM    574  O   ASP B  75      14.800 -25.547   0.989  1.00 62.35           O  
ATOM    569  CB  ASP B  75      18.004 -24.961   1.098  1.00 62.35           C  
ATOM    570  CG  ASP B  75      19.054 -24.735   2.179  1.00 62.35           C  
ATOM    571  OD1 ASP B  75      18.908 -25.337   3.275  1.00 62.35           O  
ATOM    572  OD2 ASP B  75      20.015 -23.960   1.924  1.00 62.35           O1-
ATOM    575  N   TYR B  76      16.016 -26.757  -0.475  1.00 79.58           N  
ATOM    576  CA  TYR B  76      15.019 -26.761  -1.513  1.00 79.58           C  
ATOM    585  C   TYR B  76      13.951 -27.768  -1.232  1.00 79.58           C  
ATOM    586  O   TYR B  76      14.205 -28.830  -0.666  1.00 79.58           O  
ATOM    577  CB  TYR B  76      15.592 -27.052  -2.911  1.00 79.58           C  
ATOM    578  CG  TYR B  76      16.398 -25.869  -3.327  1.00 79.58           C  
ATOM    579  CD1 TYR B  76      15.799 -24.832  -4.004  1.00 79.58           C  
ATOM    580  CD2 TYR B  76      17.743 -25.792  -3.041  1.00 79.58           C  
ATOM    581  CE1 TYR B  76      16.527 -23.734  -4.397  1.00 79.58           C  
ATOM    582  CE2 TYR B  76      18.477 -24.695  -3.432  1.00 79.58           C  
ATOM    583  CZ  TYR B  76      17.871 -23.668  -4.114  1.00 79.58           C  
ATOM    584  OH  TYR B  76      18.622 -22.544  -4.518  1.00 79.58           O  
ATOM    587  N   GLN B  77      12.695 -27.421  -1.588  1.00 62.20           N  
ATOM    588  CA  GLN B  77      11.616 -28.337  -1.372  1.00 62.20           C  
ATOM    594  C   GLN B  77      10.590 -28.174  -2.457  1.00 62.20           C  
ATOM    595  O   GLN B  77      10.443 -27.103  -3.044  1.00 62.20           O  
ATOM    589  CB  GLN B  77      10.955 -28.137   0.003  1.00 62.20           C  
ATOM    590  CG  GLN B  77      10.359 -26.743   0.192  1.00 62.20           C  
ATOM    591  CD  GLN B  77       9.946 -26.598   1.651  1.00 62.20           C  
ATOM    593  NE2 GLN B  77       9.214 -25.494   1.961  1.00 62.20           N  
ATOM    592  OE1 GLN B  77      10.277 -27.432   2.492  1.00 62.20           O  
ATOM    596  N   PHE B  78       9.879 -29.278  -2.772  1.00 77.93           N  
ATOM    597  CA  PHE B  78       8.818 -29.280  -3.738  1.00 77.93           C  
ATOM    605  C   PHE B  78       7.560 -29.593  -2.988  1.00 77.93           C  
ATOM    606  O   PHE B  78       7.482 -30.605  -2.294  1.00 77.93           O  
ATOM    598  CB  PHE B  78       9.027 -30.333  -4.845  1.00 77.93           C  
ATOM    599  CG  PHE B  78       7.784 -30.488  -5.656  1.00 77.93           C  
ATOM    600  CD1 PHE B  78       7.297 -29.457  -6.426  1.00 77.93           C  
ATOM    601  CD2 PHE B  78       7.123 -31.697  -5.673  1.00 77.93           C  
ATOM    602  CE1 PHE B  78       6.154 -29.619  -7.174  1.00 77.93           C  
ATOM    603  CE2 PHE B  78       5.981 -31.867  -6.420  1.00 77.93           C  
ATOM    604  CZ  PHE B  78       5.493 -30.824  -7.170  1.00 77.93           C  
ATOM    607  N   ILE B  79       6.533 -28.723  -3.098  1.00101.86           N  
ATOM    608  CA  ILE B  79       5.326 -28.975  -2.359  1.00101.86           C  
ATOM    613  C   ILE B  79       4.245 -29.366  -3.319  1.00101.86           C  
ATOM    614  O   ILE B  79       3.758 -28.545  -4.095  1.00101.86           O  
ATOM    609  CB  ILE B  79       4.804 -27.787  -1.596  1.00101.86           C  
ATOM    610  CG1 ILE B  79       5.850 -27.260  -0.600  1.00101.86           C  
ATOM    611  CG2 ILE B  79       3.485 -28.199  -0.921  1.00101.86           C  
ATOM    612  CD1 ILE B  79       6.973 -26.467  -1.263  1.00101.86           C  
ATOM    615  N   ALA B  80       3.849 -30.655  -3.290  1.00 48.82           N  
ATOM    616  CA  ALA B  80       2.781 -31.129  -4.126  1.00 48.82           C  
ATOM    618  C   ALA B  80       1.491 -30.756  -3.462  1.00 48.82           C  
ATOM    619  O   ALA B  80       1.334 -30.935  -2.255  1.00 48.82           O  
ATOM    617  CB  ALA B  80       2.785 -32.658  -4.313  1.00 48.82           C  
ATOM    620  N   VAL B  81       0.514 -30.243  -4.243  1.00 62.23           N  
ATOM    621  CA  VAL B  81      -0.712 -29.848  -3.609  1.00 62.23           C  
ATOM    625  C   VAL B  81      -1.860 -30.472  -4.346  1.00 62.23           C  
ATOM    626  O   VAL B  81      -1.989 -30.340  -5.562  1.00 62.23           O  
ATOM    622  CB  VAL B  81      -0.927 -28.360  -3.619  1.00 62.23           C  
ATOM    623  CG1 VAL B  81      -2.263 -28.042  -2.930  1.00 62.23           C  
ATOM    624  CG2 VAL B  81       0.287 -27.677  -2.972  1.00 62.23           C  
ATOM    627  N   ARG B  82      -2.723 -31.197  -3.605  1.00 98.13           N  
ATOM    628  CA  ARG B  82      -3.919 -31.738  -4.182  1.00 98.13           C  
ATOM    636  C   ARG B  82      -4.983 -30.711  -3.941  1.00 98.13           C  
ATOM    637  O   ARG B  82      -5.080 -30.167  -2.842  1.00 98.13           O  
ATOM    629  CB  ARG B  82      -4.364 -33.060  -3.534  1.00 98.13           C  
ATOM    630  CG  ARG B  82      -3.445 -34.235  -3.879  1.00 98.13           C  
ATOM    631  CD  ARG B  82      -3.755 -35.512  -3.098  1.00 98.13           C  
ATOM    632  NE  ARG B  82      -3.322 -35.285  -1.693  1.00 98.13           N  
ATOM    633  CZ  ARG B  82      -3.920 -35.967  -0.673  1.00 98.13           C  
ATOM    634  NH1 ARG B  82      -4.933 -36.844  -0.936  1.00 98.13           N1+
ATOM    635  NH2 ARG B  82      -3.504 -35.765   0.610  1.00 98.13           N  
ATOM    638  N   LEU B  83      -5.802 -30.395  -4.966  1.00 85.54           N  
ATOM    639  CA  LEU B  83      -6.809 -29.388  -4.774  1.00 85.54           C  
ATOM    644  C   LEU B  83      -8.142 -29.970  -5.142  1.00 85.54           C  
ATOM    645  O   LEU B  83      -8.644 -29.755  -6.245  1.00 85.54           O  
ATOM    640  CB  LEU B  83      -6.576 -28.166  -5.680  1.00 85.54           C  
ATOM    641  CG  LEU B  83      -5.270 -27.406  -5.372  1.00 85.54           C  
ATOM    642  CD1 LEU B  83      -5.059 -26.237  -6.344  1.00 85.54           C  
ATOM    643  CD2 LEU B  83      -5.221 -26.950  -3.905  1.00 85.54           C  
ATOM    646  N   PRO B  84      -8.738 -30.695  -4.237  1.00 85.50           N  
ATOM    647  CA  PRO B  84     -10.020 -31.283  -4.512  1.00 85.50           C  
ATOM    651  C   PRO B  84     -11.135 -30.318  -4.285  1.00 85.50           C  
ATOM    652  O   PRO B  84     -11.006 -29.421  -3.454  1.00 85.50           O  
ATOM    649  CB  PRO B  84     -10.120 -32.531  -3.629  1.00 85.50           C  
ATOM    650  CG  PRO B  84      -9.033 -32.331  -2.561  1.00 85.50           C  
ATOM    648  CD  PRO B  84      -7.977 -31.478  -3.279  1.00 85.50           C  
ATOM    653  N   TYR B  85     -12.249 -30.501  -5.011  1.00 75.68           N  
ATOM    654  CA  TYR B  85     -13.413 -29.698  -4.810  1.00 75.68           C  
ATOM    663  C   TYR B  85     -14.310 -30.589  -4.021  1.00 75.68           C  
ATOM    664  O   TYR B  85     -15.020 -31.422  -4.582  1.00 75.68           O  
ATOM    655  CB  TYR B  85     -14.113 -29.355  -6.139  1.00 75.68           C  
ATOM    656  CG  TYR B  85     -15.378 -28.603  -5.892  1.00 75.68           C  
ATOM    657  CD1 TYR B  85     -15.365 -27.264  -5.574  1.00 75.68           C  
ATOM    658  CD2 TYR B  85     -16.590 -29.245  -6.008  1.00 75.68           C  
ATOM    659  CE1 TYR B  85     -16.540 -26.582  -5.362  1.00 75.68           C  
ATOM    660  CE2 TYR B  85     -17.769 -28.570  -5.796  1.00 75.68           C  
ATOM    661  CZ  TYR B  85     -17.745 -27.235  -5.471  1.00 75.68           C  
ATOM    662  OH  TYR B  85     -18.951 -26.537  -5.254  1.00 75.68           O  
ATOM    665  N   GLY B  86     -14.320 -30.407  -2.686  1.00 36.04           N  
ATOM    666  CA  GLY B  86     -15.099 -31.276  -1.856  1.00 36.04           C  
ATOM    667  C   GLY B  86     -14.330 -32.540  -1.613  1.00 36.04           C  
ATOM    668  O   GLY B  86     -13.462 -32.583  -0.743  1.00 36.04           O  
ATOM    669  N   ILE B  87     -14.648 -33.615  -2.360  1.00 99.17           N  
ATOM    670  CA  ILE B  87     -14.030 -34.892  -2.134  1.00 99.17           C  
ATOM    675  C   ILE B  87     -13.015 -35.136  -3.208  1.00 99.17           C  
ATOM    676  O   ILE B  87     -13.192 -34.720  -4.352  1.00 99.17           O  
ATOM    671  CB  ILE B  87     -15.009 -36.029  -2.167  1.00 99.17           C  
ATOM    672  CG1 ILE B  87     -16.082 -35.828  -1.082  1.00 99.17           C  
ATOM    673  CG2 ILE B  87     -14.223 -37.340  -2.016  1.00 99.17           C  
ATOM    674  CD1 ILE B  87     -15.512 -35.729   0.332  1.00 99.17           C  
ATOM    677  N   GLN B  88     -11.897 -35.803  -2.844  1.00 66.86           N  
ATOM    678  CA  GLN B  88     -10.845 -36.047  -3.789  1.00 66.86           C  
ATOM    684  C   GLN B  88     -11.345 -36.966  -4.852  1.00 66.86           C  
ATOM    685  O   GLN B  88     -11.543 -38.160  -4.629  1.00 66.86           O  
ATOM    679  CB  GLN B  88      -9.591 -36.685  -3.155  1.00 66.86           C  
ATOM    680  CG  GLN B  88      -8.451 -36.968  -4.142  1.00 66.86           C  
ATOM    681  CD  GLN B  88      -7.920 -35.648  -4.685  1.00 66.86           C  
ATOM    683  NE2 GLN B  88      -6.870 -35.096  -4.018  1.00 66.86           N  
ATOM    682  OE1 GLN B  88      -8.420 -35.127  -5.680  1.00 66.86           O  
ATOM    686  N   GLN B  89     -11.525 -36.412  -6.064  1.00 84.11           N  
ATOM    687  CA  GLN B  89     -11.999 -37.177  -7.178  1.00 84.11           C  
ATOM    693  C   GLN B  89     -10.834 -37.969  -7.667  1.00 84.11           C  
ATOM    694  O   GLN B  89      -9.692 -37.526  -7.539  1.00 84.11           O  
ATOM    688  CB  GLN B  89     -12.470 -36.318  -8.363  1.00 84.11           C  
ATOM    689  CG  GLN B  89     -13.558 -35.307  -8.005  1.00 84.11           C  
ATOM    690  CD  GLN B  89     -12.881 -34.090  -7.387  1.00 84.11           C  
ATOM    692  NE2 GLN B  89     -13.695 -33.191  -6.772  1.00 84.11           N  
ATOM    691  OE1 GLN B  89     -11.662 -33.937  -7.455  1.00 84.11           O  
ATOM    695  N   ASP B  90     -11.108 -39.148  -8.267  1.00 67.61           N  
ATOM    696  CA  ASP B  90     -10.078 -40.016  -8.766  1.00 67.61           C  
ATOM    701  C   ASP B  90      -9.059 -40.181  -7.682  1.00 67.61           C  
ATOM    702  O   ASP B  90      -7.912 -39.756  -7.810  1.00 67.61           O  
ATOM    697  CB  ASP B  90      -9.391 -39.462 -10.027  1.00 67.61           C  
ATOM    698  CG  ASP B  90      -8.654 -40.595 -10.724  1.00 67.61           C  
ATOM    699  OD1 ASP B  90      -8.696 -41.743 -10.210  1.00 67.61           O  
ATOM    700  OD2 ASP B  90      -8.045 -40.323 -11.794  1.00 67.61           O1-
ATOM    703  N   GLU B  91      -9.483 -40.808  -6.567  1.00129.56           N  
ATOM    704  CA  GLU B  91      -8.691 -40.937  -5.380  1.00129.56           C  
ATOM    710  C   GLU B  91      -7.417 -41.683  -5.642  1.00129.56           C  
ATOM    711  O   GLU B  91      -6.348 -41.249  -5.220  1.00129.56           O  
ATOM    705  CB  GLU B  91      -9.405 -41.721  -4.262  1.00129.56           C  
ATOM    706  CG  GLU B  91     -10.700 -41.083  -3.755  1.00129.56           C  
ATOM    707  CD  GLU B  91     -11.869 -41.681  -4.529  1.00129.56           C  
ATOM    708  OE1 GLU B  91     -11.798 -41.736  -5.784  1.00129.56           O  
ATOM    709  OE2 GLU B  91     -12.855 -42.101  -3.868  1.00129.56           O1-
ATOM    712  N   ASP B  92      -7.490 -42.825  -6.349  1.00108.47           N  
ATOM    713  CA  ASP B  92      -6.331 -43.663  -6.510  1.00108.47           C  
ATOM    718  C   ASP B  92      -5.234 -43.040  -7.329  1.00108.47           C  
ATOM    719  O   ASP B  92      -4.064 -43.117  -6.955  1.00108.47           O  
ATOM    714  CB  ASP B  92      -6.683 -45.039  -7.111  1.00108.47           C  
ATOM    715  CG  ASP B  92      -7.374 -44.842  -8.453  1.00108.47           C  
ATOM    716  OD1 ASP B  92      -8.357 -44.055  -8.502  1.00108.47           O  
ATOM    717  OD2 ASP B  92      -6.927 -45.473  -9.447  1.00108.47           O1-
ATOM    720  N   GLU B  93      -5.564 -42.388  -8.459  1.00 55.61           N  
ATOM    721  CA  GLU B  93      -4.528 -41.897  -9.324  1.00 55.61           C  
ATOM    727  C   GLU B  93      -3.730 -40.821  -8.657  1.00 55.61           C  
ATOM    728  O   GLU B  93      -2.518 -40.733  -8.847  1.00 55.61           O  
ATOM    722  CB  GLU B  93      -5.049 -41.389 -10.679  1.00 55.61           C  
ATOM    723  CG  GLU B  93      -5.550 -42.542 -11.555  1.00 55.61           C  
ATOM    724  CD  GLU B  93      -6.054 -41.994 -12.883  1.00 55.61           C  
ATOM    725  OE1 GLU B  93      -5.702 -40.835 -13.227  1.00 55.61           O  
ATOM    726  OE2 GLU B  93      -6.801 -42.738 -13.573  1.00 55.61           O1-
ATOM    729  N   ALA B  94      -4.386 -39.947  -7.873  1.00 32.55           N  
ATOM    730  CA  ALA B  94      -3.659 -38.892  -7.228  1.00 32.55           C  
ATOM    732  C   ALA B  94      -2.690 -39.474  -6.241  1.00 32.55           C  
ATOM    733  O   ALA B  94      -1.531 -39.064  -6.185  1.00 32.55           O  
ATOM    731  CB  ALA B  94      -4.576 -37.925  -6.460  1.00 32.55           C  
ATOM    734  N   GLN B  95      -3.140 -40.460  -5.440  1.00 38.78           N  
ATOM    735  CA  GLN B  95      -2.323 -41.041  -4.413  1.00 38.78           C  
ATOM    741  C   GLN B  95      -1.177 -41.774  -5.032  1.00 38.78           C  
ATOM    742  O   GLN B  95      -0.047 -41.684  -4.554  1.00 38.78           O  
ATOM    736  CB  GLN B  95      -3.093 -42.050  -3.544  1.00 38.78           C  
ATOM    737  CG  GLN B  95      -4.239 -41.423  -2.746  1.00 38.78           C  
ATOM    738  CD  GLN B  95      -3.636 -40.573  -1.637  1.00 38.78           C  
ATOM    740  NE2 GLN B  95      -4.185 -40.713  -0.401  1.00 38.78           N  
ATOM    739  OE1 GLN B  95      -2.700 -39.807  -1.860  1.00 38.78           O  
ATOM    743  N   LEU B  96      -1.435 -42.521  -6.120  1.00 39.25           N  
ATOM    744  CA  LEU B  96      -0.402 -43.288  -6.752  1.00 39.25           C  
ATOM    749  C   LEU B  96       0.625 -42.340  -7.284  1.00 39.25           C  
ATOM    750  O   LEU B  96       1.827 -42.572  -7.160  1.00 39.25           O  
ATOM    745  CB  LEU B  96      -0.921 -44.131  -7.926  1.00 39.25           C  
ATOM    746  CG  LEU B  96       0.180 -44.960  -8.613  1.00 39.25           C  
ATOM    747  CD1 LEU B  96       0.819 -45.954  -7.633  1.00 39.25           C  
ATOM    748  CD2 LEU B  96      -0.353 -45.645  -9.880  1.00 39.25           C  
ATOM    751  N   ALA B  97       0.166 -41.233  -7.893  1.00 34.35           N  
ATOM    752  CA  ALA B  97       1.043 -40.239  -8.441  1.00 34.35           C  
ATOM    754  C   ALA B  97       1.835 -39.645  -7.316  1.00 34.35           C  
ATOM    755  O   ALA B  97       3.014 -39.331  -7.464  1.00 34.35           O  
ATOM    753  CB  ALA B  97       0.281 -39.096  -9.131  1.00 34.35           C  
ATOM    756  N   LEU B  98       1.188 -39.463  -6.154  1.00199.08           N  
ATOM    757  CA  LEU B  98       1.818 -38.888  -5.000  1.00199.08           C  
ATOM    762  C   LEU B  98       2.901 -39.789  -4.488  1.00199.08           C  
ATOM    763  O   LEU B  98       3.776 -39.333  -3.762  1.00199.08           O  
ATOM    758  CB  LEU B  98       0.849 -38.583  -3.844  1.00199.08           C  
ATOM    759  CG  LEU B  98      -0.082 -37.388  -4.131  1.00199.08           C  
ATOM    760  CD1 LEU B  98      -1.022 -37.124  -2.953  1.00199.08           C  
ATOM    761  CD2 LEU B  98       0.710 -36.127  -4.506  1.00199.08           C  
ATOM    764  N   GLN B  99       2.800 -41.111  -4.708  1.00122.44           N  
ATOM    765  CA  GLN B  99       3.839 -42.011  -4.276  1.00122.44           C  
ATOM    771  C   GLN B  99       5.057 -41.989  -5.166  1.00122.44           C  
ATOM    772  O   GLN B  99       6.181 -42.117  -4.682  1.00122.44           O  
ATOM    766  CB  GLN B  99       3.347 -43.459  -4.163  1.00122.44           C  
ATOM    767  CG  GLN B  99       2.180 -43.585  -3.181  1.00122.44           C  
ATOM    768  CD  GLN B  99       2.532 -42.753  -1.955  1.00122.44           C  
ATOM    770  NE2 GLN B  99       3.820 -42.816  -1.524  1.00122.44           N  
ATOM    769  OE1 GLN B  99       1.684 -42.058  -1.398  1.00122.44           O  
ATOM    773  N   PHE B 100       4.858 -41.890  -6.497  1.00 67.78           N  
ATOM    774  CA  PHE B 100       5.907 -41.926  -7.487  1.00 67.78           C  
ATOM    782  C   PHE B 100       6.792 -40.712  -7.439  1.00 67.78           C  
ATOM    783  O   PHE B 100       8.014 -40.821  -7.547  1.00 67.78           O  
ATOM    775  CB  PHE B 100       5.319 -42.043  -8.906  1.00 67.78           C  
ATOM    776  CG  PHE B 100       6.402 -41.849  -9.908  1.00 67.78           C  
ATOM    777  CD1 PHE B 100       7.325 -42.837 -10.167  1.00 67.78           C  
ATOM    778  CD2 PHE B 100       6.476 -40.668 -10.609  1.00 67.78           C  
ATOM    779  CE1 PHE B 100       8.314 -42.636 -11.102  1.00 67.78           C  
ATOM    780  CE2 PHE B 100       7.461 -40.463 -11.543  1.00 67.78           C  
ATOM    781  CZ  PHE B 100       8.385 -41.449 -11.790  1.00 67.78           C  
ATOM    784  N   ILE B 101       6.193 -39.515  -7.311  1.00 52.79           N  
ATOM    785  CA  ILE B 101       6.912 -38.271  -7.302  1.00 52.79           C  
ATOM    790  C   ILE B 101       7.792 -38.164  -6.086  1.00 52.79           C  
ATOM    791  O   ILE B 101       8.934 -37.718  -6.184  1.00 52.79           O  
ATOM    786  CB  ILE B 101       5.994 -37.083  -7.334  1.00 52.79           C  
ATOM    787  CG1 ILE B 101       5.205 -37.069  -8.655  1.00 52.79           C  
ATOM    788  CG2 ILE B 101       6.833 -35.817  -7.095  1.00 52.79           C  
ATOM    789  CD1 ILE B 101       4.040 -36.081  -8.674  1.00 52.79           C  
ATOM    792  N   GLN B 102       7.291 -38.607  -4.916  1.00 69.04           N  
ATOM    793  CA  GLN B 102       7.977 -38.502  -3.653  1.00 69.04           C  
ATOM    799  C   GLN B 102       8.366 -37.073  -3.366  1.00 69.04           C  
ATOM    800  O   GLN B 102       9.548 -36.756  -3.250  1.00 69.04           O  
ATOM    794  CB  GLN B 102       9.242 -39.374  -3.566  1.00 69.04           C  
ATOM    795  CG  GLN B 102       8.963 -40.875  -3.682  1.00 69.04           C  
ATOM    796  CD  GLN B 102      10.288 -41.621  -3.579  1.00 69.04           C  
ATOM    798  NE2 GLN B 102      10.258 -42.827  -2.952  1.00 69.04           N  
ATOM    797  OE1 GLN B 102      11.325 -41.139  -4.033  1.00 69.04           O  
ATOM    801  N   PRO B 103       7.393 -36.199  -3.258  1.00 82.69           N  
ATOM    802  CA  PRO B 103       7.582 -34.795  -2.996  1.00 82.69           C  
ATOM    806  C   PRO B 103       8.064 -34.547  -1.603  1.00 82.69           C  
ATOM    807  O   PRO B 103       7.897 -35.408  -0.740  1.00 82.69           O  
ATOM    804  CB  PRO B 103       6.208 -34.164  -3.215  1.00 82.69           C  
ATOM    805  CG  PRO B 103       5.225 -35.302  -2.885  1.00 82.69           C  
ATOM    803  CD  PRO B 103       5.985 -36.569  -3.307  1.00 82.69           C  
ATOM    808  N   THR B 104       8.681 -33.370  -1.371  1.00108.84           N  
ATOM    809  CA  THR B 104       9.169 -33.042  -0.069  1.00108.84           C  
ATOM    813  C   THR B 104       7.989 -32.882   0.849  1.00108.84           C  
ATOM    814  O   THR B 104       8.025 -33.340   1.991  1.00108.84           O  
ATOM    810  CB  THR B 104      10.012 -31.794  -0.064  1.00108.84           C  
ATOM    812  CG2 THR B 104       9.113 -30.551  -0.098  1.00108.84           C  
ATOM    811  OG1 THR B 104      10.818 -31.765   1.100  1.00108.84           O  
ATOM    815  N   HIS B 105       6.898 -32.238   0.374  1.00 43.72           N  
ATOM    816  CA  HIS B 105       5.737 -32.070   1.208  1.00 43.72           C  
ATOM    823  C   HIS B 105       4.515 -32.398   0.399  1.00 43.72           C  
ATOM    824  O   HIS B 105       4.508 -32.259  -0.826  1.00 43.72           O  
ATOM    819  CB  HIS B 105       5.568 -30.642   1.747  1.00 43.72           C  
ATOM    818  CG  HIS B 105       6.686 -30.241   2.663  1.00 43.72           C  
ATOM    821  CD2 HIS B 105       7.781 -29.470   2.426  1.00 43.72           C  
ATOM    817  ND1 HIS B 105       6.775 -30.625   3.983  1.00 43.72           N  
ATOM    822  CE1 HIS B 105       7.910 -30.071   4.475  1.00 43.72           C  
ATOM    820  NE2 HIS B 105       8.556 -29.361   3.568  1.00 43.72           N  
ATOM    825  N   SER B 106       3.448 -32.875   1.077  1.00 46.72           N  
ATOM    826  CA  SER B 106       2.219 -33.183   0.397  1.00 46.72           C  
ATOM    829  C   SER B 106       1.129 -32.483   1.152  1.00 46.72           C  
ATOM    830  O   SER B 106       1.074 -32.535   2.379  1.00 46.72           O  
ATOM    827  CB  SER B 106       1.896 -34.689   0.373  1.00 46.72           C  
ATOM    828  OG  SER B 106       0.674 -34.925  -0.312  1.00 46.72           O  
ATOM    831  N   ILE B 107       0.221 -31.805   0.424  1.00152.41           N  
ATOM    832  CA  ILE B 107      -0.793 -31.002   1.049  1.00152.41           C  
ATOM    837  C   ILE B 107      -2.061 -31.188   0.274  1.00152.41           C  
ATOM    838  O   ILE B 107      -2.027 -31.581  -0.890  1.00152.41           O  
ATOM    833  CB  ILE B 107      -0.434 -29.555   0.922  1.00152.41           C  
ATOM    834  CG1 ILE B 107      -1.332 -28.629   1.743  1.00152.41           C  
ATOM    835  CG2 ILE B 107      -0.405 -29.245  -0.578  1.00152.41           C  
ATOM    836  CD1 ILE B 107      -0.821 -27.190   1.745  1.00152.41           C  
ATOM    839  N   SER B 108      -3.224 -30.932   0.914  1.00 50.36           N  
ATOM    840  CA  SER B 108      -4.469 -31.009   0.200  1.00 50.36           C  
ATOM    843  C   SER B 108      -5.287 -29.813   0.592  1.00 50.36           C  
ATOM    844  O   SER B 108      -5.638 -29.644   1.758  1.00 50.36           O  
ATOM    841  CB  SER B 108      -5.285 -32.270   0.539  1.00 50.36           C  
ATOM    842  OG  SER B 108      -6.500 -32.285  -0.196  1.00 50.36           O  
ATOM    845  N   ILE B 109      -5.636 -28.955  -0.389  1.00 97.51           N  
ATOM    846  CA  ILE B 109      -6.394 -27.767  -0.099  1.00 97.51           C  
ATOM    851  C   ILE B 109      -7.743 -27.937  -0.727  1.00 97.51           C  
ATOM    852  O   ILE B 109      -7.844 -28.204  -1.923  1.00 97.51           O  
ATOM    847  CB  ILE B 109      -5.799 -26.532  -0.716  1.00 97.51           C  
ATOM    848  CG1 ILE B 109      -4.377 -26.284  -0.188  1.00 97.51           C  
ATOM    849  CG2 ILE B 109      -6.758 -25.358  -0.458  1.00 97.51           C  
ATOM    850  CD1 ILE B 109      -4.322 -25.978   1.305  1.00 97.51           C  
ATOM    853  N   ASN B 110      -8.819 -27.772   0.075  1.00 52.82           N  
ATOM    854  CA  ASN B 110     -10.165 -27.953  -0.401  1.00 52.82           C  
ATOM    859  C   ASN B 110     -10.707 -26.621  -0.846  1.00 52.82           C  
ATOM    860  O   ASN B 110     -10.888 -25.703  -0.050  1.00 52.82           O  
ATOM    855  CB  ASN B 110     -11.114 -28.476   0.689  1.00 52.82           C  
ATOM    856  CG  ASN B 110     -12.461 -28.778   0.048  1.00 52.82           C  
ATOM    858  ND2 ASN B 110     -13.475 -29.101   0.895  1.00 52.82           N  
ATOM    857  OD1 ASN B 110     -12.611 -28.720  -1.171  1.00 52.82           O  
ATOM    861  N   ILE B 111     -10.955 -26.509  -2.163  1.00 83.81           N  
ATOM    862  CA  ILE B 111     -11.444 -25.366  -2.890  1.00 83.81           C  
ATOM    867  C   ILE B 111     -12.896 -25.057  -2.660  1.00 83.81           C  
ATOM    868  O   ILE B 111     -13.315 -23.914  -2.834  1.00 83.81           O  
ATOM    863  CB  ILE B 111     -11.215 -25.482  -4.368  1.00 83.81           C  
ATOM    864  CG1 ILE B 111     -11.996 -26.657  -4.971  1.00 83.81           C  
ATOM    865  CG2 ILE B 111      -9.699 -25.586  -4.591  1.00 83.81           C  
ATOM    866  CD1 ILE B 111     -11.981 -26.651  -6.499  1.00 83.81           C  
ATOM    869  N   LYS B 112     -13.714 -26.065  -2.301  1.00 83.45           N  
ATOM    870  CA  LYS B 112     -15.149 -25.941  -2.318  1.00 83.45           C  
ATOM    876  C   LYS B 112     -15.657 -24.731  -1.589  1.00 83.45           C  
ATOM    877  O   LYS B 112     -16.495 -24.009  -2.125  1.00 83.45           O  
ATOM    871  CB  LYS B 112     -15.859 -27.163  -1.704  1.00 83.45           C  
ATOM    872  CG  LYS B 112     -17.387 -27.050  -1.717  1.00 83.45           C  
ATOM    873  CD  LYS B 112     -18.113 -28.369  -1.445  1.00 83.45           C  
ATOM    874  CE  LYS B 112     -19.637 -28.231  -1.439  1.00 83.45           C  
ATOM    875  NZ  LYS B 112     -20.114 -27.845  -2.786  1.00 83.45           N1+
ATOM    878  N   ASN B 113     -15.183 -24.445  -0.368  1.00 36.91           N  
ATOM    879  CA  ASN B 113     -15.767 -23.335   0.335  1.00 36.91           C  
ATOM    884  C   ASN B 113     -15.537 -22.069  -0.433  1.00 36.91           C  
ATOM    885  O   ASN B 113     -16.448 -21.256  -0.584  1.00 36.91           O  
ATOM    880  CB  ASN B 113     -15.155 -23.128   1.729  1.00 36.91           C  
ATOM    881  CG  ASN B 113     -15.480 -24.338   2.593  1.00 36.91           C  
ATOM    883  ND2 ASN B 113     -14.514 -24.732   3.464  1.00 36.91           N  
ATOM    882  OD1 ASN B 113     -16.560 -24.920   2.495  1.00 36.91           O  
ATOM    886  N   GLY B 114     -14.303 -21.867  -0.933  1.00 23.02           N  
ATOM    887  CA  GLY B 114     -13.958 -20.657  -1.624  1.00 23.02           C  
ATOM    888  C   GLY B 114     -14.720 -20.531  -2.906  1.00 23.02           C  
ATOM    889  O   GLY B 114     -15.180 -19.445  -3.257  1.00 23.02           O  
ATOM    890  N   VAL B 115     -14.849 -21.637  -3.659  1.00 32.91           N  
ATOM    891  CA  VAL B 115     -15.513 -21.579  -4.931  1.00 32.91           C  
ATOM    895  C   VAL B 115     -16.952 -21.226  -4.732  1.00 32.91           C  
ATOM    896  O   VAL B 115     -17.497 -20.382  -5.442  1.00 32.91           O  
ATOM    892  CB  VAL B 115     -15.463 -22.889  -5.667  1.00 32.91           C  
ATOM    893  CG1 VAL B 115     -16.322 -22.777  -6.937  1.00 32.91           C  
ATOM    894  CG2 VAL B 115     -13.991 -23.243  -5.946  1.00 32.91           C  
ATOM    897  N   ASP B 116     -17.603 -21.857  -3.739  1.00 33.13           N  
ATOM    898  CA  ASP B 116     -19.006 -21.660  -3.519  1.00 33.13           C  
ATOM    903  C   ASP B 116     -19.282 -20.238  -3.157  1.00 33.13           C  
ATOM    904  O   ASP B 116     -20.272 -19.665  -3.607  1.00 33.13           O  
ATOM    899  CB  ASP B 116     -19.564 -22.531  -2.382  1.00 33.13           C  
ATOM    900  CG  ASP B 116     -19.613 -23.969  -2.873  1.00 33.13           C  
ATOM    901  OD1 ASP B 116     -19.311 -24.195  -4.076  1.00 33.13           O  
ATOM    902  OD2 ASP B 116     -19.961 -24.864  -2.056  1.00 33.13           O1-
ATOM    905  N   GLY B 117     -18.414 -19.622  -2.335  1.00 19.90           N  
ATOM    906  CA  GLY B 117     -18.708 -18.290  -1.901  1.00 19.90           C  
ATOM    907  C   GLY B 117     -18.772 -17.380  -3.086  1.00 19.90           C  
ATOM    908  O   GLY B 117     -19.692 -16.572  -3.207  1.00 19.90           O  
ATOM    909  N   LEU B 118     -17.789 -17.492  -3.995  1.00120.93           N  
ATOM    910  CA  LEU B 118     -17.734 -16.623  -5.133  1.00120.93           C  
ATOM    915  C   LEU B 118     -18.908 -16.906  -6.018  1.00120.93           C  
ATOM    916  O   LEU B 118     -19.560 -15.993  -6.523  1.00120.93           O  
ATOM    911  CB  LEU B 118     -16.445 -16.843  -5.952  1.00120.93           C  
ATOM    912  CG  LEU B 118     -16.174 -15.803  -7.059  1.00120.93           C  
ATOM    913  CD1 LEU B 118     -17.220 -15.853  -8.183  1.00120.93           C  
ATOM    914  CD2 LEU B 118     -15.991 -14.396  -6.466  1.00120.93           C  
ATOM    917  N   HIS B 119     -19.206 -18.200  -6.221  1.00 58.39           N  
ATOM    918  CA  HIS B 119     -20.237 -18.601  -7.133  1.00 58.39           C  
ATOM    925  C   HIS B 119     -21.582 -18.147  -6.651  1.00 58.39           C  
ATOM    926  O   HIS B 119     -22.374 -17.613  -7.427  1.00 58.39           O  
ATOM    921  CB  HIS B 119     -20.243 -20.128  -7.331  1.00 58.39           C  
ATOM    920  CG  HIS B 119     -21.063 -20.613  -8.492  1.00 58.39           C  
ATOM    923  CD2 HIS B 119     -20.816 -20.522  -9.828  1.00 58.39           C  
ATOM    919  ND1 HIS B 119     -22.257 -21.289  -8.376  1.00 58.39           N  
ATOM    924  CE1 HIS B 119     -22.669 -21.573  -9.638  1.00 58.39           C  
ATOM    922  NE2 HIS B 119     -21.826 -21.127 -10.552  1.00 58.39           N  
ATOM    927  N   SER B 120     -21.878 -18.341  -5.352  1.00 26.86           N  
ATOM    928  CA  SER B 120     -23.166 -17.994  -4.818  1.00 26.86           C  
ATOM    931  C   SER B 120     -23.340 -16.512  -4.866  1.00 26.86           C  
ATOM    932  O   SER B 120     -24.422 -16.013  -5.175  1.00 26.86           O  
ATOM    929  CB  SER B 120     -23.333 -18.419  -3.349  1.00 26.86           C  
ATOM    930  OG  SER B 120     -23.261 -19.833  -3.236  1.00 26.86           O  
ATOM    933  N   ALA B 121     -22.261 -15.767  -4.571  1.00 22.73           N  
ATOM    934  CA  ALA B 121     -22.335 -14.338  -4.518  1.00 22.73           C  
ATOM    936  C   ALA B 121     -22.711 -13.823  -5.866  1.00 22.73           C  
ATOM    937  O   ALA B 121     -23.499 -12.887  -5.980  1.00 22.73           O  
ATOM    935  CB  ALA B 121     -20.998 -13.681  -4.136  1.00 22.73           C  
ATOM    938  N   ASN B 122     -22.153 -14.425  -6.931  1.00 40.84           N  
ATOM    939  CA  ASN B 122     -22.414 -13.931  -8.249  1.00 40.84           C  
ATOM    944  C   ASN B 122     -23.876 -14.056  -8.566  1.00 40.84           C  
ATOM    945  O   ASN B 122     -24.509 -13.098  -9.008  1.00 40.84           O  
ATOM    940  CB  ASN B 122     -21.637 -14.690  -9.340  1.00 40.84           C  
ATOM    941  CG  ASN B 122     -21.785 -13.907 -10.636  1.00 40.84           C  
ATOM    943  ND2 ASN B 122     -21.170 -14.421 -11.735  1.00 40.84           N  
ATOM    942  OD1 ASN B 122     -22.443 -12.868 -10.675  1.00 40.84           O  
ATOM    946  N   HIS B 123     -24.457 -15.242  -8.320  1.00 59.72           N  
ATOM    947  CA  HIS B 123     -25.828 -15.501  -8.652  1.00 59.72           C  
ATOM    954  C   HIS B 123     -26.748 -14.671  -7.819  1.00 59.72           C  
ATOM    955  O   HIS B 123     -27.775 -14.197  -8.302  1.00 59.72           O  
ATOM    950  CB  HIS B 123     -26.211 -16.975  -8.474  1.00 59.72           C  
ATOM    949  CG  HIS B 123     -25.502 -17.851  -9.458  1.00 59.72           C  
ATOM    952  CD2 HIS B 123     -24.508 -17.551 -10.339  1.00 59.72           C  
ATOM    948  ND1 HIS B 123     -25.766 -19.190  -9.629  1.00 59.72           N  
ATOM    953  CE1 HIS B 123     -24.926 -19.632 -10.600  1.00 59.72           C  
ATOM    951  NE2 HIS B 123     -24.145 -18.673 -11.062  1.00 59.72           N  
ATOM    956  N   ILE B 124     -26.407 -14.462  -6.539  1.00 80.56           N  
ATOM    957  CA  ILE B 124     -27.301 -13.741  -5.686  1.00 80.56           C  
ATOM    962  C   ILE B 124     -27.484 -12.370  -6.253  1.00 80.56           C  
ATOM    963  O   ILE B 124     -28.601 -11.858  -6.296  1.00 80.56           O  
ATOM    958  CB  ILE B 124     -26.780 -13.595  -4.287  1.00 80.56           C  
ATOM    959  CG1 ILE B 124     -26.562 -14.980  -3.653  1.00 80.56           C  
ATOM    960  CG2 ILE B 124     -27.766 -12.712  -3.505  1.00 80.56           C  
ATOM    961  CD1 ILE B 124     -27.831 -15.826  -3.578  1.00 80.56           C  
ATOM    964  N   ALA B 125     -26.383 -11.733  -6.690  1.00 41.71           N  
ATOM    965  CA  ALA B 125     -26.456 -10.404  -7.225  1.00 41.71           C  
ATOM    967  C   ALA B 125     -27.242 -10.382  -8.509  1.00 41.71           C  
ATOM    968  O   ALA B 125     -28.051  -9.485  -8.729  1.00 41.71           O  
ATOM    966  CB  ALA B 125     -25.069  -9.814  -7.534  1.00 41.71           C  
ATOM    969  N   LEU B 126     -26.991 -11.376  -9.385  1.00148.65           N  
ATOM    970  CA  LEU B 126     -27.492 -11.557 -10.729  1.00148.65           C  
ATOM    975  C   LEU B 126     -28.927 -11.985 -10.903  1.00148.65           C  
ATOM    976  O   LEU B 126     -29.443 -11.880 -12.013  1.00148.65           O  
ATOM    971  CB  LEU B 126     -26.624 -12.482 -11.595  1.00148.65           C  
ATOM    972  CG  LEU B 126     -25.400 -11.771 -12.198  1.00148.65           C  
ATOM    973  CD1 LEU B 126     -24.527 -11.131 -11.111  1.00148.65           C  
ATOM    974  CD2 LEU B 126     -24.615 -12.709 -13.127  1.00148.65           C  
ATOM    977  N   LYS B 127     -29.614 -12.506  -9.873  1.00127.72           N  
ATOM    978  CA  LYS B 127     -30.870 -13.189 -10.083  1.00127.72           C  
ATOM    984  C   LYS B 127     -31.887 -12.433 -10.905  1.00127.72           C  
ATOM    985  O   LYS B 127     -32.325 -12.939 -11.937  1.00127.72           O  
ATOM    979  CB  LYS B 127     -31.567 -13.515  -8.756  1.00127.72           C  
ATOM    980  CG  LYS B 127     -30.741 -14.429  -7.858  1.00127.72           C  
ATOM    981  CD  LYS B 127     -31.257 -14.495  -6.421  1.00127.72           C  
ATOM    982  CE  LYS B 127     -30.452 -15.445  -5.537  1.00127.72           C  
ATOM    983  NZ  LYS B 127     -30.574 -16.823  -6.059  1.00127.72           N1+
ATOM    986  N   ASP B 128     -32.277 -11.208 -10.511  1.00 59.53           N  
ATOM    987  CA  ASP B 128     -33.334 -10.491 -11.182  1.00 59.53           C  
ATOM    992  C   ASP B 128     -32.959 -10.046 -12.568  1.00 59.53           C  
ATOM    993  O   ASP B 128     -33.829  -9.912 -13.429  1.00 59.53           O  
ATOM    988  CB  ASP B 128     -33.833  -9.267 -10.392  1.00 59.53           C  
ATOM    989  CG  ASP B 128     -34.732  -9.774  -9.268  1.00 59.53           C  
ATOM    990  OD1 ASP B 128     -35.343 -10.863  -9.440  1.00 59.53           O  
ATOM    991  OD2 ASP B 128     -34.827  -9.074  -8.226  1.00 59.53           O1-
ATOM    994  N   THR B 129     -31.661  -9.807 -12.824  1.00 46.47           N  
ATOM    995  CA  THR B 129     -31.203  -9.244 -14.066  1.00 46.47           C  
ATOM    999  C   THR B 129     -31.601 -10.104 -15.230  1.00 46.47           C  
ATOM   1000  O   THR B 129     -31.998  -9.581 -16.269  1.00 46.47           O  
ATOM    996  CB  THR B 129     -29.711  -9.059 -14.100  1.00 46.47           C  
ATOM    998  CG2 THR B 129     -29.300  -8.172 -12.912  1.00 46.47           C  
ATOM    997  OG1 THR B 129     -29.048 -10.311 -14.016  1.00 46.47           O  
ATOM   1001  N   GLY B 130     -31.518 -11.442 -15.117  1.00 22.69           N  
ATOM   1002  CA  GLY B 130     -31.897 -12.259 -16.239  1.00 22.69           C  
ATOM   1003  C   GLY B 130     -30.673 -12.529 -17.053  1.00 22.69           C  
ATOM   1004  O   GLY B 130     -30.743 -13.084 -18.148  1.00 22.69           O  
ATOM   1005  N   LEU B 131     -29.510 -12.111 -16.522  1.00 58.19           N  
ATOM   1006  CA  LEU B 131     -28.234 -12.299 -17.149  1.00 58.19           C  
ATOM   1011  C   LEU B 131     -27.902 -13.761 -17.184  1.00 58.19           C  
ATOM   1012  O   LEU B 131     -27.307 -14.236 -18.149  1.00 58.19           O  
ATOM   1007  CB  LEU B 131     -27.114 -11.555 -16.400  1.00 58.19           C  
ATOM   1008  CG  LEU B 131     -27.300 -10.027 -16.443  1.00 58.19           C  
ATOM   1009  CD1 LEU B 131     -26.176  -9.295 -15.691  1.00 58.19           C  
ATOM   1010  CD2 LEU B 131     -27.466  -9.534 -17.892  1.00 58.19           C  
ATOM   1013  N   LEU B 132     -28.257 -14.520 -16.127  1.00120.60           N  
ATOM   1014  CA  LEU B 132     -27.909 -15.917 -16.124  1.00120.60           C  
ATOM   1019  C   LEU B 132     -28.785 -16.687 -17.053  1.00120.60           C  
ATOM   1020  O   LEU B 132     -29.971 -16.416 -17.235  1.00120.60           O  
ATOM   1015  CB  LEU B 132     -28.033 -16.653 -14.780  1.00120.60           C  
ATOM   1016  CG  LEU B 132     -26.949 -16.331 -13.748  1.00120.60           C  
ATOM   1017  CD1 LEU B 132     -27.130 -14.937 -13.145  1.00120.60           C  
ATOM   1018  CD2 LEU B 132     -26.873 -17.444 -12.698  1.00120.60           C  
ATOM   1021  N   PRO B 133     -28.166 -17.660 -17.658  1.00 84.70           N  
ATOM   1022  CA  PRO B 133     -28.853 -18.557 -18.539  1.00 84.70           C  
ATOM   1026  C   PRO B 133     -29.630 -19.566 -17.757  1.00 84.70           C  
ATOM   1027  O   PRO B 133     -29.222 -19.931 -16.655  1.00 84.70           O  
ATOM   1024  CB  PRO B 133     -27.786 -19.178 -19.441  1.00 84.70           C  
ATOM   1025  CG  PRO B 133     -26.456 -18.879 -18.726  1.00 84.70           C  
ATOM   1023  CD  PRO B 133     -26.747 -17.582 -17.958  1.00 84.70           C  
ATOM   1028  N   THR B 134     -30.740 -20.039 -18.342  1.00 51.60           N  
ATOM   1029  CA  THR B 134     -31.634 -20.991 -17.754  1.00 51.60           C  
ATOM   1033  C   THR B 134     -30.956 -22.319 -17.636  1.00 51.60           C  
ATOM   1034  O   THR B 134     -31.318 -23.120 -16.774  1.00 51.60           O  
ATOM   1030  CB  THR B 134     -32.887 -21.177 -18.561  1.00 51.60           C  
ATOM   1032  CG2 THR B 134     -33.615 -19.824 -18.653  1.00 51.60           C  
ATOM   1031  OG1 THR B 134     -32.575 -21.654 -19.861  1.00 51.60           O  
ATOM   1035  N   ASP B 135     -29.981 -22.595 -18.526  1.00 58.38           N  
ATOM   1036  CA  ASP B 135     -29.326 -23.872 -18.593  1.00 58.38           C  
ATOM   1041  C   ASP B 135     -28.271 -23.987 -17.529  1.00 58.38           C  
ATOM   1042  O   ASP B 135     -27.260 -23.287 -17.548  1.00 58.38           O  
ATOM   1037  CB  ASP B 135     -28.656 -24.091 -19.962  1.00 58.38           C  
ATOM   1038  CG  ASP B 135     -28.266 -25.551 -20.118  1.00 58.38           C  
ATOM   1039  OD1 ASP B 135     -28.556 -26.351 -19.190  1.00 58.38           O  
ATOM   1040  OD2 ASP B 135     -27.667 -25.884 -21.177  1.00 58.38           O1-
ATOM   1043  N   SER B 136     -28.495 -24.907 -16.567  1.00 38.70           N  
ATOM   1044  CA  SER B 136     -27.588 -25.153 -15.481  1.00 38.70           C  
ATOM   1047  C   SER B 136     -26.363 -25.818 -16.018  1.00 38.70           C  
ATOM   1048  O   SER B 136     -25.310 -25.794 -15.385  1.00 38.70           O  
ATOM   1045  CB  SER B 136     -28.179 -26.068 -14.393  1.00 38.70           C  
ATOM   1046  OG  SER B 136     -28.429 -27.365 -14.917  1.00 38.70           O  
ATOM   1049  N   ALA B 137     -26.482 -26.466 -17.192  1.00 24.82           N  
ATOM   1050  CA  ALA B 137     -25.349 -27.112 -17.791  1.00 24.82           C  
ATOM   1052  C   ALA B 137     -24.352 -26.051 -18.133  1.00 24.82           C  
ATOM   1053  O   ALA B 137     -23.151 -26.232 -17.936  1.00 24.82           O  
ATOM   1051  CB  ALA B 137     -25.694 -27.863 -19.088  1.00 24.82           C  
ATOM   1054  N   LYS B 138     -24.840 -24.906 -18.651  1.00 34.64           N  
ATOM   1055  CA  LYS B 138     -23.996 -23.811 -19.038  1.00 34.64           C  
ATOM   1061  C   LYS B 138     -23.296 -23.305 -17.820  1.00 34.64           C  
ATOM   1062  O   LYS B 138     -22.119 -22.948 -17.869  1.00 34.64           O  
ATOM   1056  CB  LYS B 138     -24.792 -22.630 -19.617  1.00 34.64           C  
ATOM   1057  CG  LYS B 138     -25.466 -22.929 -20.957  1.00 34.64           C  
ATOM   1058  CD  LYS B 138     -26.521 -21.894 -21.353  1.00 34.64           C  
ATOM   1059  CE  LYS B 138     -27.119 -22.121 -22.745  1.00 34.64           C  
ATOM   1060  NZ  LYS B 138     -28.305 -21.255 -22.936  1.00 34.64           N1+
ATOM   1063  N   ILE B 139     -24.020 -23.264 -16.689  1.00 98.09           N  
ATOM   1064  CA  ILE B 139     -23.504 -22.777 -15.445  1.00 98.09           C  
ATOM   1069  C   ILE B 139     -22.373 -23.654 -15.017  1.00 98.09           C  
ATOM   1070  O   ILE B 139     -21.396 -23.173 -14.447  1.00 98.09           O  
ATOM   1065  CB  ILE B 139     -24.528 -22.770 -14.343  1.00 98.09           C  
ATOM   1066  CG1 ILE B 139     -25.720 -21.876 -14.721  1.00 98.09           C  
ATOM   1067  CG2 ILE B 139     -23.829 -22.312 -13.051  1.00 98.09           C  
ATOM   1068  CD1 ILE B 139     -25.341 -20.411 -14.935  1.00 98.09           C  
ATOM   1071  N   ASP B 140     -22.486 -24.972 -15.266  1.00 31.58           N  
ATOM   1072  CA  ASP B 140     -21.493 -25.919 -14.841  1.00 31.58           C  
ATOM   1077  C   ASP B 140     -20.176 -25.607 -15.485  1.00 31.58           C  
ATOM   1078  O   ASP B 140     -19.134 -25.687 -14.837  1.00 31.58           O  
ATOM   1073  CB  ASP B 140     -21.858 -27.370 -15.203  1.00 31.58           C  
ATOM   1074  CG  ASP B 140     -23.038 -27.787 -14.334  1.00 31.58           C  
ATOM   1075  OD1 ASP B 140     -23.440 -26.977 -13.457  1.00 31.58           O  
ATOM   1076  OD2 ASP B 140     -23.551 -28.921 -14.533  1.00 31.58           O1-
ATOM   1079  N   PHE B 141     -20.176 -25.247 -16.780  1.00 53.17           N  
ATOM   1080  CA  PHE B 141     -18.942 -24.963 -17.445  1.00 53.17           C  
ATOM   1088  C   PHE B 141     -18.306 -23.766 -16.812  1.00 53.17           C  
ATOM   1089  O   PHE B 141     -17.096 -23.750 -16.593  1.00 53.17           O  
ATOM   1081  CB  PHE B 141     -19.108 -24.679 -18.944  1.00 53.17           C  
ATOM   1082  CG  PHE B 141     -17.733 -24.551 -19.506  1.00 53.17           C  
ATOM   1083  CD1 PHE B 141     -16.931 -25.662 -19.615  1.00 53.17           C  
ATOM   1084  CD2 PHE B 141     -17.250 -23.337 -19.940  1.00 53.17           C  
ATOM   1085  CE1 PHE B 141     -15.663 -25.565 -20.134  1.00 53.17           C  
ATOM   1086  CE2 PHE B 141     -15.982 -23.234 -20.463  1.00 53.17           C  
ATOM   1087  CZ  PHE B 141     -15.185 -24.348 -20.559  1.00 53.17           C  
ATOM   1090  N   VAL B 142     -19.114 -22.733 -16.507  1.00 29.38           N  
ATOM   1091  CA  VAL B 142     -18.619 -21.525 -15.910  1.00 29.38           C  
ATOM   1095  C   VAL B 142     -18.041 -21.858 -14.570  1.00 29.38           C  
ATOM   1096  O   VAL B 142     -16.975 -21.366 -14.202  1.00 29.38           O  
ATOM   1092  CB  VAL B 142     -19.695 -20.502 -15.690  1.00 29.38           C  
ATOM   1093  CG1 VAL B 142     -19.076 -19.282 -14.988  1.00 29.38           C  
ATOM   1094  CG2 VAL B 142     -20.354 -20.179 -17.039  1.00 29.38           C  
ATOM   1097  N   LYS B 143     -18.734 -22.723 -13.807  1.00 40.45           N  
ATOM   1098  CA  LYS B 143     -18.302 -23.073 -12.485  1.00 40.45           C  
ATOM   1104  C   LYS B 143     -16.981 -23.775 -12.571  1.00 40.45           C  
ATOM   1105  O   LYS B 143     -16.121 -23.596 -11.710  1.00 40.45           O  
ATOM   1099  CB  LYS B 143     -19.287 -23.999 -11.750  1.00 40.45           C  
ATOM   1100  CG  LYS B 143     -18.995 -24.128 -10.253  1.00 40.45           C  
ATOM   1101  CD  LYS B 143     -20.148 -24.733  -9.451  1.00 40.45           C  
ATOM   1102  CE  LYS B 143     -19.847 -24.854  -7.957  1.00 40.45           C  
ATOM   1103  NZ  LYS B 143     -21.024 -25.403  -7.247  1.00 40.45           N1+
ATOM   1106  N   GLY B 144     -16.780 -24.588 -13.625  1.00 21.64           N  
ATOM   1107  CA  GLY B 144     -15.564 -25.333 -13.767  1.00 21.64           C  
ATOM   1108  C   GLY B 144     -14.408 -24.383 -13.854  1.00 21.64           C  
ATOM   1109  O   GLY B 144     -13.338 -24.645 -13.307  1.00 21.64           O  
ATOM   1110  N   ASN B 145     -14.589 -23.264 -14.576  1.00 43.44           N  
ATOM   1111  CA  ASN B 145     -13.557 -22.278 -14.732  1.00 43.44           C  
ATOM   1116  C   ASN B 145     -13.285 -21.647 -13.404  1.00 43.44           C  
ATOM   1117  O   ASN B 145     -12.142 -21.314 -13.098  1.00 43.44           O  
ATOM   1112  CB  ASN B 145     -13.945 -21.159 -15.710  1.00 43.44           C  
ATOM   1113  CG  ASN B 145     -13.967 -21.766 -17.103  1.00 43.44           C  
ATOM   1115  ND2 ASN B 145     -15.113 -21.608 -17.820  1.00 43.44           N  
ATOM   1114  OD1 ASN B 145     -12.993 -22.375 -17.539  1.00 43.44           O  
ATOM   1118  N   VAL B 146     -14.335 -21.449 -12.584  1.00 25.74           N  
ATOM   1119  CA  VAL B 146     -14.157 -20.818 -11.307  1.00 25.74           C  
ATOM   1123  C   VAL B 146     -13.242 -21.664 -10.478  1.00 25.74           C  
ATOM   1124  O   VAL B 146     -12.329 -21.160  -9.825  1.00 25.74           O  
ATOM   1120  CB  VAL B 146     -15.442 -20.675 -10.543  1.00 25.74           C  
ATOM   1121  CG1 VAL B 146     -15.126 -20.095  -9.153  1.00 25.74           C  
ATOM   1122  CG2 VAL B 146     -16.413 -19.817 -11.372  1.00 25.74           C  
ATOM   1125  N   LYS B 147     -13.468 -22.989 -10.487  1.00 37.37           N  
ATOM   1126  CA  LYS B 147     -12.666 -23.885  -9.709  1.00 37.37           C  
ATOM   1132  C   LYS B 147     -11.259 -23.838 -10.215  1.00 37.37           C  
ATOM   1133  O   LYS B 147     -10.310 -23.844  -9.433  1.00 37.37           O  
ATOM   1127  CB  LYS B 147     -13.152 -25.340  -9.804  1.00 37.37           C  
ATOM   1128  CG  LYS B 147     -14.582 -25.514  -9.285  1.00 37.37           C  
ATOM   1129  CD  LYS B 147     -15.220 -26.854  -9.655  1.00 37.37           C  
ATOM   1130  CE  LYS B 147     -16.660 -26.998  -9.157  1.00 37.37           C  
ATOM   1131  NZ  LYS B 147     -17.213 -28.299  -9.589  1.00 37.37           N1+
ATOM   1134  N   ALA B 148     -11.090 -23.788 -11.549  1.00 30.22           N  
ATOM   1135  CA  ALA B 148      -9.787 -23.780 -12.153  1.00 30.22           C  
ATOM   1137  C   ALA B 148      -9.045 -22.546 -11.734  1.00 30.22           C  
ATOM   1138  O   ALA B 148      -7.856 -22.606 -11.422  1.00 30.22           O  
ATOM   1136  CB  ALA B 148      -9.844 -23.783 -13.691  1.00 30.22           C  
ATOM   1139  N   ARG B 149      -9.729 -21.388 -11.729  1.00 50.58           N  
ATOM   1140  CA  ARG B 149      -9.122 -20.140 -11.356  1.00 50.58           C  
ATOM   1148  C   ARG B 149      -8.779 -20.204  -9.897  1.00 50.58           C  
ATOM   1149  O   ARG B 149      -7.749 -19.694  -9.458  1.00 50.58           O  
ATOM   1141  CB  ARG B 149     -10.076 -18.950 -11.560  1.00 50.58           C  
ATOM   1142  CG  ARG B 149     -10.577 -18.816 -13.003  1.00 50.58           C  
ATOM   1143  CD  ARG B 149     -11.658 -17.748 -13.182  1.00 50.58           C  
ATOM   1144  NE  ARG B 149     -12.259 -17.927 -14.536  1.00 50.58           N  
ATOM   1145  CZ  ARG B 149     -11.795 -17.219 -15.607  1.00 50.58           C  
ATOM   1146  NH1 ARG B 149     -10.752 -16.353 -15.460  1.00 50.58           N1+
ATOM   1147  NH2 ARG B 149     -12.384 -17.375 -16.828  1.00 50.58           N  
ATOM   1150  N   ALA B 150      -9.661 -20.832  -9.099  1.00 38.11           N  
ATOM   1151  CA  ALA B 150      -9.479 -20.964  -7.682  1.00 38.11           C  
ATOM   1153  C   ALA B 150      -8.261 -21.795  -7.416  1.00 38.11           C  
ATOM   1154  O   ALA B 150      -7.561 -21.584  -6.427  1.00 38.11           O  
ATOM   1152  CB  ALA B 150     -10.672 -21.645  -6.987  1.00 38.11           C  
ATOM   1155  N   ARG B 151      -7.999 -22.796  -8.278  1.00 84.28           N  
ATOM   1156  CA  ARG B 151      -6.896 -23.696  -8.092  1.00 84.28           C  
ATOM   1164  C   ARG B 151      -5.589 -22.962  -8.193  1.00 84.28           C  
ATOM   1165  O   ARG B 151      -4.627 -23.296  -7.505  1.00 84.28           O  
ATOM   1157  CB  ARG B 151      -6.927 -24.879  -9.077  1.00 84.28           C  
ATOM   1158  CG  ARG B 151      -8.179 -25.728  -8.837  1.00 84.28           C  
ATOM   1159  CD  ARG B 151      -8.227 -27.090  -9.529  1.00 84.28           C  
ATOM   1160  NE  ARG B 151      -9.532 -27.701  -9.140  1.00 84.28           N  
ATOM   1161  CZ  ARG B 151      -9.804 -29.011  -9.405  1.00 84.28           C  
ATOM   1162  NH1 ARG B 151      -8.864 -29.796 -10.007  1.00 84.28           N1+
ATOM   1163  NH2 ARG B 151     -11.013 -29.540  -9.059  1.00 84.28           N  
ATOM   1166  N   MET B 152      -5.504 -21.971  -9.094  1.00143.62           N  
ATOM   1167  CA  MET B 152      -4.329 -21.159  -9.255  1.00143.62           C  
ATOM   1172  C   MET B 152      -4.124 -20.314  -8.035  1.00143.62           C  
ATOM   1173  O   MET B 152      -2.991 -20.079  -7.616  1.00143.62           O  
ATOM   1168  CB  MET B 152      -4.457 -20.236 -10.483  1.00143.62           C  
ATOM   1169  CG  MET B 152      -3.381 -19.158 -10.595  1.00143.62           C  
ATOM   1170  SD  MET B 152      -3.675 -17.689  -9.563  1.00143.62           S  
ATOM   1171  CE  MET B 152      -5.036 -17.063 -10.590  1.00143.62           C  
ATOM   1174  N   ILE B 153      -5.222 -19.812  -7.440  1.00 78.95           N  
ATOM   1175  CA  ILE B 153      -5.120 -18.942  -6.302  1.00 78.95           C  
ATOM   1180  C   ILE B 153      -4.509 -19.688  -5.159  1.00 78.95           C  
ATOM   1181  O   ILE B 153      -3.642 -19.164  -4.463  1.00 78.95           O  
ATOM   1176  CB  ILE B 153      -6.452 -18.422  -5.848  1.00 78.95           C  
ATOM   1177  CG1 ILE B 153      -7.088 -17.569  -6.957  1.00 78.95           C  
ATOM   1178  CG2 ILE B 153      -6.238 -17.660  -4.530  1.00 78.95           C  
ATOM   1179  CD1 ILE B 153      -6.259 -16.340  -7.326  1.00 78.95           C  
ATOM   1182  N   ALA B 154      -4.949 -20.942  -4.941  1.00 30.67           N  
ATOM   1183  CA  ALA B 154      -4.478 -21.734  -3.840  1.00 30.67           C  
ATOM   1185  C   ALA B 154      -3.005 -21.983  -3.972  1.00 30.67           C  
ATOM   1186  O   ALA B 154      -2.267 -21.921  -2.989  1.00 30.67           O  
ATOM   1184  CB  ALA B 154      -5.168 -23.107  -3.758  1.00 30.67           C  
ATOM   1187  N   GLN B 155      -2.538 -22.286  -5.197  1.00 46.12           N  
ATOM   1188  CA  GLN B 155      -1.154 -22.592  -5.427  1.00 46.12           C  
ATOM   1194  C   GLN B 155      -0.313 -21.377  -5.157  1.00 46.12           C  
ATOM   1195  O   GLN B 155       0.735 -21.469  -4.519  1.00 46.12           O  
ATOM   1189  CB  GLN B 155      -0.908 -23.023  -6.883  1.00 46.12           C  
ATOM   1190  CG  GLN B 155      -1.706 -24.270  -7.274  1.00 46.12           C  
ATOM   1191  CD  GLN B 155      -1.510 -24.515  -8.763  1.00 46.12           C  
ATOM   1193  NE2 GLN B 155      -2.628 -24.468  -9.537  1.00 46.12           N  
ATOM   1192  OE1 GLN B 155      -0.394 -24.737  -9.229  1.00 46.12           O  
ATOM   1196  N   TYR B 156      -0.755 -20.199  -5.638  1.00 65.55           N  
ATOM   1197  CA  TYR B 156      -0.022 -18.979  -5.443  1.00 65.55           C  
ATOM   1206  C   TYR B 156       0.007 -18.612  -3.996  1.00 65.55           C  
ATOM   1207  O   TYR B 156       0.989 -18.046  -3.522  1.00 65.55           O  
ATOM   1198  CB  TYR B 156      -0.534 -17.785  -6.273  1.00 65.55           C  
ATOM   1199  CG  TYR B 156       0.068 -17.933  -7.631  1.00 65.55           C  
ATOM   1200  CD1 TYR B 156      -0.506 -18.725  -8.599  1.00 65.55           C  
ATOM   1201  CD2 TYR B 156       1.236 -17.267  -7.926  1.00 65.55           C  
ATOM   1202  CE1 TYR B 156       0.081 -18.843  -9.840  1.00 65.55           C  
ATOM   1203  CE2 TYR B 156       1.827 -17.380  -9.162  1.00 65.55           C  
ATOM   1204  CZ  TYR B 156       1.247 -18.171 -10.123  1.00 65.55           C  
ATOM   1205  OH  TYR B 156       1.846 -18.295 -11.394  1.00 65.55           O  
ATOM   1208  N   GLU B 157      -1.077 -18.881  -3.251  1.00 37.95           N  
ATOM   1209  CA  GLU B 157      -1.069 -18.540  -1.859  1.00 37.95           C  
ATOM   1215  C   GLU B 157       0.021 -19.313  -1.182  1.00 37.95           C  
ATOM   1216  O   GLU B 157       0.767 -18.760  -0.376  1.00 37.95           O  
ATOM   1210  CB  GLU B 157      -2.386 -18.884  -1.144  1.00 37.95           C  
ATOM   1211  CG  GLU B 157      -2.364 -18.512   0.339  1.00 37.95           C  
ATOM   1212  CD  GLU B 157      -3.702 -18.891   0.954  1.00 37.95           C  
ATOM   1213  OE1 GLU B 157      -4.231 -19.982   0.610  1.00 37.95           O  
ATOM   1214  OE2 GLU B 157      -4.212 -18.086   1.779  1.00 37.95           O1-
ATOM   1217  N   VAL B 158       0.147 -20.616  -1.502  1.00 30.66           N  
ATOM   1218  CA  VAL B 158       1.159 -21.443  -0.903  1.00 30.66           C  
ATOM   1222  C   VAL B 158       2.493 -20.906  -1.313  1.00 30.66           C  
ATOM   1223  O   VAL B 158       3.426 -20.834  -0.515  1.00 30.66           O  
ATOM   1219  CB  VAL B 158       1.080 -22.880  -1.346  1.00 30.66           C  
ATOM   1220  CG1 VAL B 158       2.268 -23.647  -0.738  1.00 30.66           C  
ATOM   1221  CG2 VAL B 158      -0.294 -23.448  -0.945  1.00 30.66           C  
ATOM   1224  N   ALA B 159       2.609 -20.504  -2.590  1.00 30.57           N  
ATOM   1225  CA  ALA B 159       3.834 -19.977  -3.108  1.00 30.57           C  
ATOM   1227  C   ALA B 159       4.159 -18.720  -2.367  1.00 30.57           C  
ATOM   1228  O   ALA B 159       5.325 -18.433  -2.107  1.00 30.57           O  
ATOM   1226  CB  ALA B 159       3.754 -19.636  -4.608  1.00 30.57           C  
ATOM   1229  N   GLY B 160       3.135 -17.916  -2.025  1.00 24.96           N  
ATOM   1230  CA  GLY B 160       3.359 -16.667  -1.357  1.00 24.96           C  
ATOM   1231  C   GLY B 160       3.960 -16.867   0.004  1.00 24.96           C  
ATOM   1232  O   GLY B 160       4.862 -16.126   0.391  1.00 24.96           O  
ATOM   1233  N   TYR B 161       3.460 -17.844   0.789  1.00114.04           N  
ATOM   1234  CA  TYR B 161       3.979 -17.999   2.122  1.00114.04           C  
ATOM   1243  C   TYR B 161       5.407 -18.456   2.098  1.00114.04           C  
ATOM   1244  O   TYR B 161       6.276 -17.858   2.734  1.00114.04           O  
ATOM   1235  CB  TYR B 161       3.210 -19.034   2.963  1.00114.04           C  
ATOM   1236  CG  TYR B 161       1.841 -18.504   3.219  1.00114.04           C  
ATOM   1237  CD1 TYR B 161       1.595 -17.703   4.310  1.00114.04           C  
ATOM   1238  CD2 TYR B 161       0.804 -18.798   2.367  1.00114.04           C  
ATOM   1239  CE1 TYR B 161       0.333 -17.211   4.551  1.00114.04           C  
ATOM   1240  CE2 TYR B 161      -0.460 -18.311   2.601  1.00114.04           C  
ATOM   1241  CZ  TYR B 161      -0.698 -17.515   3.695  1.00114.04           C  
ATOM   1242  OH  TYR B 161      -1.994 -17.011   3.939  1.00114.04           O  
ATOM   1245  N   VAL B 162       5.659 -19.539   1.344  1.00131.59           N  
ATOM   1246  CA  VAL B 162       6.916 -20.216   1.205  1.00131.59           C  
ATOM   1250  C   VAL B 162       7.896 -19.430   0.385  1.00131.59           C  
ATOM   1251  O   VAL B 162       9.105 -19.614   0.520  1.00131.59           O  
ATOM   1247  CB  VAL B 162       6.757 -21.561   0.563  1.00131.59           C  
ATOM   1248  CG1 VAL B 162       6.137 -21.382  -0.832  1.00131.59           C  
ATOM   1249  CG2 VAL B 162       8.132 -22.232   0.529  1.00131.59           C  
ATOM   1252  N   GLY B 163       7.411 -18.576  -0.535  1.00 35.15           N  
ATOM   1253  CA  GLY B 163       8.306 -17.841  -1.383  1.00 35.15           C  
ATOM   1254  C   GLY B 163       8.742 -18.733  -2.510  1.00 35.15           C  
ATOM   1255  O   GLY B 163       9.901 -18.701  -2.923  1.00 35.15           O  
ATOM   1256  N   GLY B 164       7.827 -19.589  -3.016  1.00 38.61           N  
ATOM   1257  CA  GLY B 164       8.166 -20.500  -4.078  1.00 38.61           C  
ATOM   1258  C   GLY B 164       7.642 -20.035  -5.411  1.00 38.61           C  
ATOM   1259  O   GLY B 164       7.144 -18.919  -5.554  1.00 38.61           O  
ATOM   1260  N   LEU B 165       7.749 -20.926  -6.429  1.00104.55           N  
ATOM   1261  CA  LEU B 165       7.305 -20.690  -7.779  1.00104.55           C  
ATOM   1266  C   LEU B 165       6.229 -21.685  -8.090  1.00104.55           C  
ATOM   1267  O   LEU B 165       6.292 -22.832  -7.649  1.00104.55           O  
ATOM   1262  CB  LEU B 165       8.385 -20.952  -8.847  1.00104.55           C  
ATOM   1263  CG  LEU B 165       9.601 -20.012  -8.802  1.00104.55           C  
ATOM   1264  CD1 LEU B 165       9.221 -18.574  -9.181  1.00104.55           C  
ATOM   1265  CD2 LEU B 165      10.326 -20.109  -7.455  1.00104.55           C  
ATOM   1268  N   VAL B 166       5.217 -21.272  -8.885  1.00 46.61           N  
ATOM   1269  CA  VAL B 166       4.148 -22.164  -9.240  1.00 46.61           C  
ATOM   1273  C   VAL B 166       4.461 -22.721 -10.599  1.00 46.61           C  
ATOM   1274  O   VAL B 166       4.733 -21.977 -11.539  1.00 46.61           O  
ATOM   1270  CB  VAL B 166       2.819 -21.471  -9.331  1.00 46.61           C  
ATOM   1271  CG1 VAL B 166       1.746 -22.495  -9.731  1.00 46.61           C  
ATOM   1272  CG2 VAL B 166       2.552 -20.751  -7.998  1.00 46.61           C  
ATOM   1275  N   LEU B 167       4.461 -24.067 -10.726  1.00 97.69           N  
ATOM   1276  CA  LEU B 167       4.753 -24.699 -11.987  1.00 97.69           C  
ATOM   1281  C   LEU B 167       3.488 -24.900 -12.770  1.00 97.69           C  
ATOM   1282  O   LEU B 167       2.395 -24.965 -12.206  1.00 97.69           O  
ATOM   1277  CB  LEU B 167       5.452 -26.071 -11.876  1.00 97.69           C  
ATOM   1278  CG  LEU B 167       6.824 -26.023 -11.172  1.00 97.69           C  
ATOM   1279  CD1 LEU B 167       6.668 -25.884  -9.649  1.00 97.69           C  
ATOM   1280  CD2 LEU B 167       7.723 -27.196 -11.592  1.00 97.69           C  
ATOM   1283  N   GLY B 168       3.622 -25.013 -14.111  1.00 35.09           N  
ATOM   1284  CA  GLY B 168       2.485 -25.202 -14.973  1.00 35.09           C  
ATOM   1285  C   GLY B 168       2.704 -26.445 -15.794  1.00 35.09           C  
ATOM   1286  O   GLY B 168       3.815 -26.741 -16.228  1.00 35.09           O  
ATOM   1287  N   THR B 169       1.611 -27.207 -15.989  1.00 85.08           N  
ATOM   1288  CA  THR B 169       1.484 -28.454 -16.702  1.00 85.08           C  
ATOM   1292  C   THR B 169       1.407 -28.275 -18.195  1.00 85.08           C  
ATOM   1293  O   THR B 169       1.453 -29.257 -18.930  1.00 85.08           O  
ATOM   1289  CB  THR B 169       0.281 -29.243 -16.269  1.00 85.08           C  
ATOM   1291  CG2 THR B 169       0.389 -29.503 -14.755  1.00 85.08           C  
ATOM   1290  OG1 THR B 169      -0.913 -28.531 -16.558  1.00 85.08           O  
ATOM   1294  N   ASP B 170       1.189 -27.041 -18.683  1.00 86.30           N  
ATOM   1295  CA  ASP B 170       0.971 -26.757 -20.081  1.00 86.30           C  
ATOM   1300  C   ASP B 170       2.055 -27.299 -20.965  1.00 86.30           C  
ATOM   1301  O   ASP B 170       3.244 -27.093 -20.733  1.00 86.30           O  
ATOM   1296  CB  ASP B 170       0.867 -25.239 -20.346  1.00 86.30           C  
ATOM   1297  CG  ASP B 170       0.758 -24.964 -21.840  1.00 86.30           C  
ATOM   1298  OD1 ASP B 170       1.798 -25.061 -22.545  1.00 86.30           O  
ATOM   1299  OD2 ASP B 170      -0.373 -24.650 -22.298  1.00 86.30           O1-
ATOM   1302  N   HIS B 171       1.632 -28.019 -22.030  1.00 79.55           N  
ATOM   1303  CA  HIS B 171       2.499 -28.537 -23.051  1.00 79.55           C  
ATOM   1310  C   HIS B 171       1.964 -28.015 -24.354  1.00 79.55           C  
ATOM   1311  O   HIS B 171       0.947 -27.325 -24.381  1.00 79.55           O  
ATOM   1306  CB  HIS B 171       2.557 -30.075 -23.102  1.00 79.55           C  
ATOM   1305  CG  HIS B 171       1.212 -30.741 -23.066  1.00 79.55           C  
ATOM   1308  CD2 HIS B 171       0.515 -31.229 -22.003  1.00 79.55           C  
ATOM   1304  ND1 HIS B 171       0.434 -30.992 -24.173  1.00 79.55           N  
ATOM   1309  CE1 HIS B 171      -0.687 -31.615 -23.729  1.00 79.55           C  
ATOM   1307  NE2 HIS B 171      -0.684 -31.779 -22.419  1.00 79.55           N  
ATOM   1312  N   SER B 172       2.658 -28.307 -25.473  1.00 45.55           N  
ATOM   1313  CA  SER B 172       2.284 -27.777 -26.757  1.00 45.55           C  
ATOM   1316  C   SER B 172       0.938 -28.284 -27.173  1.00 45.55           C  
ATOM   1317  O   SER B 172       0.128 -27.532 -27.713  1.00 45.55           O  
ATOM   1314  CB  SER B 172       3.275 -28.159 -27.869  1.00 45.55           C  
ATOM   1315  OG  SER B 172       4.545 -27.582 -27.609  1.00 45.55           O  
ATOM   1318  N   ALA B 173       0.651 -29.572 -26.922  1.00 44.25           N  
ATOM   1319  CA  ALA B 173      -0.594 -30.141 -27.351  1.00 44.25           C  
ATOM   1321  C   ALA B 173      -1.714 -29.412 -26.676  1.00 44.25           C  
ATOM   1322  O   ALA B 173      -2.764 -29.189 -27.280  1.00 44.25           O  
ATOM   1320  CB  ALA B 173      -0.724 -31.630 -26.989  1.00 44.25           C  
ATOM   1323  N   GLU B 174      -1.551 -29.073 -25.380  1.00100.67           N  
ATOM   1324  CA  GLU B 174      -2.597 -28.349 -24.714  1.00100.67           C  
ATOM   1330  C   GLU B 174      -2.614 -26.924 -25.186  1.00100.67           C  
ATOM   1331  O   GLU B 174      -3.671 -26.303 -25.257  1.00100.67           O  
ATOM   1325  CB  GLU B 174      -2.546 -28.355 -23.173  1.00100.67           C  
ATOM   1326  CG  GLU B 174      -1.448 -27.519 -22.519  1.00100.67           C  
ATOM   1327  CD  GLU B 174      -1.858 -27.367 -21.057  1.00100.67           C  
ATOM   1328  OE1 GLU B 174      -2.358 -28.369 -20.479  1.00100.67           O  
ATOM   1329  OE2 GLU B 174      -1.699 -26.246 -20.504  1.00100.67           O1-
ATOM   1332  N   ASN B 175      -1.428 -26.360 -25.497  1.00 68.64           N  
ATOM   1333  CA  ASN B 175      -1.299 -24.985 -25.902  1.00 68.64           C  
ATOM   1338  C   ASN B 175      -2.006 -24.745 -27.203  1.00 68.64           C  
ATOM   1339  O   ASN B 175      -2.703 -23.745 -27.363  1.00 68.64           O  
ATOM   1334  CB  ASN B 175       0.173 -24.580 -26.096  1.00 68.64           C  
ATOM   1335  CG  ASN B 175       0.257 -23.081 -26.351  1.00 68.64           C  
ATOM   1337  ND2 ASN B 175       0.687 -22.315 -25.312  1.00 68.64           N  
ATOM   1336  OD1 ASN B 175      -0.047 -22.605 -27.444  1.00 68.64           O  
ATOM   1340  N   ILE B 176      -1.849 -25.663 -28.174  1.00 92.47           N  
ATOM   1341  CA  ILE B 176      -2.426 -25.465 -29.475  1.00 92.47           C  
ATOM   1346  C   ILE B 176      -3.927 -25.427 -29.399  1.00 92.47           C  
ATOM   1347  O   ILE B 176      -4.562 -24.597 -30.047  1.00 92.47           O  
ATOM   1342  CB  ILE B 176      -2.040 -26.538 -30.452  1.00 92.47           C  
ATOM   1343  CG1 ILE B 176      -2.581 -26.205 -31.853  1.00 92.47           C  
ATOM   1344  CG2 ILE B 176      -2.523 -27.890 -29.902  1.00 92.47           C  
ATOM   1345  CD1 ILE B 176      -1.955 -24.958 -32.474  1.00 92.47           C  
ATOM   1348  N   THR B 177      -4.535 -26.355 -28.636  1.00 68.36           N  
ATOM   1349  CA  THR B 177      -5.965 -26.443 -28.504  1.00 68.36           C  
ATOM   1353  C   THR B 177      -6.501 -25.312 -27.674  1.00 68.36           C  
ATOM   1354  O   THR B 177      -7.630 -24.871 -27.877  1.00 68.36           O  
ATOM   1350  CB  THR B 177      -6.412 -27.750 -27.913  1.00 68.36           C  
ATOM   1352  CG2 THR B 177      -5.928 -28.890 -28.830  1.00 68.36           C  
ATOM   1351  OG1 THR B 177      -5.888 -27.911 -26.603  1.00 68.36           O  
ATOM   1355  N   GLY B 178      -5.738 -24.862 -26.659  1.00 38.85           N  
ATOM   1356  CA  GLY B 178      -6.127 -23.709 -25.893  1.00 38.85           C  
ATOM   1357  C   GLY B 178      -7.210 -24.033 -24.908  1.00 38.85           C  
ATOM   1358  O   GLY B 178      -7.805 -23.131 -24.317  1.00 38.85           O  
ATOM   1359  N   PHE B 179      -7.511 -25.324 -24.677  1.00149.79           N  
ATOM   1360  CA  PHE B 179      -8.552 -25.571 -23.726  1.00149.79           C  
ATOM   1368  C   PHE B 179      -7.940 -25.601 -22.366  1.00149.79           C  
ATOM   1369  O   PHE B 179      -7.666 -26.668 -21.817  1.00149.79           O  
ATOM   1361  CB  PHE B 179      -9.274 -26.919 -23.937  1.00149.79           C  
ATOM   1362  CG  PHE B 179     -10.438 -26.962 -23.004  1.00149.79           C  
ATOM   1363  CD1 PHE B 179     -10.295 -27.448 -21.724  1.00149.79           C  
ATOM   1364  CD2 PHE B 179     -11.674 -26.503 -23.405  1.00149.79           C  
ATOM   1365  CE1 PHE B 179     -11.363 -27.480 -20.860  1.00149.79           C  
ATOM   1366  CE2 PHE B 179     -12.746 -26.535 -22.542  1.00149.79           C  
ATOM   1367  CZ  PHE B 179     -12.594 -27.023 -21.266  1.00149.79           C  
ATOM   1370  N   TYR B 180      -7.682 -24.402 -21.807  1.00 86.68           N  
ATOM   1371  CA  TYR B 180      -7.264 -24.265 -20.443  1.00 86.68           C  
ATOM   1380  C   TYR B 180      -7.948 -23.037 -19.937  1.00 86.68           C  
ATOM   1381  O   TYR B 180      -8.283 -22.146 -20.717  1.00 86.68           O  
ATOM   1372  CB  TYR B 180      -5.739 -24.167 -20.220  1.00 86.68           C  
ATOM   1373  CG  TYR B 180      -5.148 -23.072 -21.042  1.00 86.68           C  
ATOM   1374  CD1 TYR B 180      -4.728 -23.327 -22.325  1.00 86.68           C  
ATOM   1375  CD2 TYR B 180      -4.995 -21.802 -20.534  1.00 86.68           C  
ATOM   1376  CE1 TYR B 180      -4.173 -22.332 -23.095  1.00 86.68           C  
ATOM   1377  CE2 TYR B 180      -4.441 -20.802 -21.298  1.00 86.68           C  
ATOM   1378  CZ  TYR B 180      -4.028 -21.067 -22.583  1.00 86.68           C  
ATOM   1379  OH  TYR B 180      -3.458 -20.043 -23.371  1.00 86.68           O  
ATOM   1382  N   THR B 181      -8.213 -22.963 -18.620  1.00 42.08           N  
ATOM   1383  CA  THR B 181      -8.903 -21.806 -18.126  1.00 42.08           C  
ATOM   1387  C   THR B 181      -7.948 -20.661 -18.152  1.00 42.08           C  
ATOM   1388  O   THR B 181      -6.835 -20.745 -17.637  1.00 42.08           O  
ATOM   1384  CB  THR B 181      -9.417 -21.958 -16.721  1.00 42.08           C  
ATOM   1386  CG2 THR B 181     -10.126 -20.656 -16.300  1.00 42.08           C  
ATOM   1385  OG1 THR B 181     -10.321 -23.050 -16.648  1.00 42.08           O  
ATOM   1389  N   LYS B 182      -8.386 -19.544 -18.763  1.00 82.89           N  
ATOM   1390  CA  LYS B 182      -7.585 -18.365 -18.879  1.00 82.89           C  
ATOM   1396  C   LYS B 182      -7.299 -17.894 -17.488  1.00 82.89           C  
ATOM   1397  O   LYS B 182      -8.214 -17.687 -16.692  1.00 82.89           O  
ATOM   1391  CB  LYS B 182      -8.356 -17.255 -19.612  1.00 82.89           C  
ATOM   1392  CG  LYS B 182      -7.564 -16.006 -19.992  1.00 82.89           C  
ATOM   1393  CD  LYS B 182      -8.359 -15.113 -20.950  1.00 82.89           C  
ATOM   1394  CE  LYS B 182      -7.639 -13.837 -21.384  1.00 82.89           C  
ATOM   1395  NZ  LYS B 182      -6.876 -14.085 -22.629  1.00 82.89           N1+
ATOM   1398  N   PHE B 183      -6.005 -17.697 -17.169  1.00119.02           N  
ATOM   1399  CA  PHE B 183      -5.612 -17.242 -15.865  1.00119.02           C  
ATOM   1407  C   PHE B 183      -5.988 -18.266 -14.838  1.00119.02           C  
ATOM   1408  O   PHE B 183      -6.101 -17.948 -13.654  1.00119.02           O  
ATOM   1400  CB  PHE B 183      -6.314 -15.933 -15.461  1.00119.02           C  
ATOM   1401  CG  PHE B 183      -5.807 -14.826 -16.321  1.00119.02           C  
ATOM   1402  CD1 PHE B 183      -6.330 -14.586 -17.572  1.00119.02           C  
ATOM   1403  CD2 PHE B 183      -4.800 -14.016 -15.861  1.00119.02           C  
ATOM   1404  CE1 PHE B 183      -5.851 -13.557 -18.350  1.00119.02           C  
ATOM   1405  CE2 PHE B 183      -4.318 -12.987 -16.633  1.00119.02           C  
ATOM   1406  CZ  PHE B 183      -4.842 -12.752 -17.881  1.00119.02           C  
ATOM   1409  N   GLY B 184      -6.171 -19.531 -15.259  1.00 29.91           N  
ATOM   1410  CA  GLY B 184      -6.512 -20.585 -14.344  1.00 29.91           C  
ATOM   1411  C   GLY B 184      -5.297 -21.449 -14.214  1.00 29.91           C  
ATOM   1412  O   GLY B 184      -4.272 -21.034 -13.673  1.00 29.91           O  
ATOM   1413  N   ASP B 185      -5.416 -22.699 -14.699  1.00 52.01           N  
ATOM   1414  CA  ASP B 185      -4.345 -23.653 -14.689  1.00 52.01           C  
ATOM   1419  C   ASP B 185      -3.257 -23.141 -15.582  1.00 52.01           C  
ATOM   1420  O   ASP B 185      -2.082 -23.447 -15.395  1.00 52.01           O  
ATOM   1415  CB  ASP B 185      -4.766 -25.051 -15.184  1.00 52.01           C  
ATOM   1416  CG  ASP B 185      -5.253 -24.952 -16.624  1.00 52.01           C  
ATOM   1417  OD1 ASP B 185      -6.122 -24.082 -16.900  1.00 52.01           O  
ATOM   1418  OD2 ASP B 185      -4.761 -25.749 -17.467  1.00 52.01           O1-
ATOM   1421  N   GLY B 186      -3.646 -22.344 -16.587  1.00 60.43           N  
ATOM   1422  CA  GLY B 186      -2.792 -21.755 -17.576  1.00 60.43           C  
ATOM   1423  C   GLY B 186      -1.811 -20.808 -16.948  1.00 60.43           C  
ATOM   1424  O   GLY B 186      -0.843 -20.424 -17.601  1.00 60.43           O  
ATOM   1425  N   ALA B 187      -2.082 -20.301 -15.727  1.00 45.05           N  
ATOM   1426  CA  ALA B 187      -1.183 -19.346 -15.127  1.00 45.05           C  
ATOM   1428  C   ALA B 187      -0.164 -20.040 -14.267  1.00 45.05           C  
ATOM   1429  O   ALA B 187      -0.502 -20.897 -13.451  1.00 45.05           O  
ATOM   1427  CB  ALA B 187      -1.897 -18.309 -14.239  1.00 45.05           C  
ATOM   1430  N   CYS B 188       1.128 -19.674 -14.444  1.00 50.88           N  
ATOM   1431  CA  CYS B 188       2.194 -20.254 -13.674  1.00 50.88           C  
ATOM   1434  C   CYS B 188       3.439 -19.436 -13.879  1.00 50.88           C  
ATOM   1435  O   CYS B 188       3.497 -18.554 -14.735  1.00 50.88           O  
ATOM   1432  CB  CYS B 188       2.535 -21.693 -14.092  1.00 50.88           C  
ATOM   1433  SG  CYS B 188       3.109 -21.793 -15.815  1.00 50.88           S  
ATOM   1436  N   ASP B 189       4.444 -19.672 -13.009  1.00 75.13           N  
ATOM   1437  CA  ASP B 189       5.733 -19.036 -13.037  1.00 75.13           C  
ATOM   1442  C   ASP B 189       6.623 -19.608 -14.112  1.00 75.13           C  
ATOM   1443  O   ASP B 189       7.468 -18.901 -14.661  1.00 75.13           O  
ATOM   1438  CB  ASP B 189       6.449 -19.164 -11.682  1.00 75.13           C  
ATOM   1439  CG  ASP B 189       5.611 -18.383 -10.674  1.00 75.13           C  
ATOM   1440  OD1 ASP B 189       4.765 -17.560 -11.120  1.00 75.13           O  
ATOM   1441  OD2 ASP B 189       5.797 -18.603  -9.448  1.00 75.13           O1-
ATOM   1444  N   LEU B 190       6.521 -20.928 -14.393  1.00126.31           N  
ATOM   1445  CA  LEU B 190       7.345 -21.519 -15.418  1.00126.31           C  
ATOM   1450  C   LEU B 190       6.650 -22.749 -15.934  1.00126.31           C  
ATOM   1451  O   LEU B 190       5.989 -23.452 -15.172  1.00126.31           O  
ATOM   1446  CB  LEU B 190       8.741 -21.948 -14.926  1.00126.31           C  
ATOM   1447  CG  LEU B 190       8.744 -23.072 -13.868  1.00126.31           C  
ATOM   1448  CD1 LEU B 190      10.178 -23.428 -13.442  1.00126.31           C  
ATOM   1449  CD2 LEU B 190       7.842 -22.736 -12.671  1.00126.31           C  
ATOM   1452  N   ALA B 191       6.760 -23.031 -17.255  1.00 61.50           N  
ATOM   1453  CA  ALA B 191       6.134 -24.221 -17.778  1.00 61.50           C  
ATOM   1455  C   ALA B 191       7.205 -25.079 -18.397  1.00 61.50           C  
ATOM   1456  O   ALA B 191       7.619 -24.861 -19.535  1.00 61.50           O  
ATOM   1454  CB  ALA B 191       5.091 -23.931 -18.871  1.00 61.50           C  
ATOM   1457  N   PRO B 192       7.640 -26.074 -17.667  1.00137.05           N  
ATOM   1458  CA  PRO B 192       8.676 -26.968 -18.126  1.00137.05           C  
ATOM   1462  C   PRO B 192       8.271 -27.951 -19.190  1.00137.05           C  
ATOM   1463  O   PRO B 192       9.152 -28.587 -19.763  1.00137.05           O  
ATOM   1460  CB  PRO B 192       9.253 -27.627 -16.868  1.00137.05           C  
ATOM   1461  CG  PRO B 192       8.260 -27.281 -15.743  1.00137.05           C  
ATOM   1459  CD  PRO B 192       7.612 -25.976 -16.219  1.00137.05           C  
ATOM   1464  N   LEU B 193       6.961 -28.180 -19.379  1.00 92.62           N  
ATOM   1465  CA  LEU B 193       6.397 -29.087 -20.348  1.00 92.62           C  
ATOM   1470  C   LEU B 193       6.334 -28.539 -21.747  1.00 92.62           C  
ATOM   1471  O   LEU B 193       6.250 -29.307 -22.704  1.00 92.62           O  
ATOM   1466  CB  LEU B 193       4.993 -29.577 -19.963  1.00 92.62           C  
ATOM   1467  CG  LEU B 193       5.010 -30.464 -18.706  1.00 92.62           C  
ATOM   1468  CD1 LEU B 193       3.621 -31.045 -18.404  1.00 92.62           C  
ATOM   1469  CD2 LEU B 193       6.103 -31.542 -18.808  1.00 92.62           C  
ATOM   1472  N   PHE B 194       6.296 -27.204 -21.914  1.00 95.67           N  
ATOM   1473  CA  PHE B 194       6.084 -26.627 -23.217  1.00 95.67           C  
ATOM   1481  C   PHE B 194       7.136 -27.106 -24.174  1.00 95.67           C  
ATOM   1482  O   PHE B 194       8.317 -27.172 -23.841  1.00 95.67           O  
ATOM   1474  CB  PHE B 194       6.109 -25.084 -23.177  1.00 95.67           C  
ATOM   1475  CG  PHE B 194       5.854 -24.537 -24.542  1.00 95.67           C  
ATOM   1476  CD1 PHE B 194       4.564 -24.309 -24.971  1.00 95.67           C  
ATOM   1477  CD2 PHE B 194       6.894 -24.247 -25.396  1.00 95.67           C  
ATOM   1478  CE1 PHE B 194       4.315 -23.801 -26.223  1.00 95.67           C  
ATOM   1479  CE2 PHE B 194       6.651 -23.738 -26.650  1.00 95.67           C  
ATOM   1480  CZ  PHE B 194       5.360 -23.513 -27.067  1.00 95.67           C  
ATOM   1483  N   GLY B 195       6.710 -27.434 -25.416  1.00 39.09           N  
ATOM   1484  CA  GLY B 195       7.611 -27.893 -26.437  1.00 39.09           C  
ATOM   1485  C   GLY B 195       7.361 -29.337 -26.763  1.00 39.09           C  
ATOM   1486  O   GLY B 195       7.848 -29.834 -27.778  1.00 39.09           O  
ATOM   1487  N   LEU B 196       6.587 -30.049 -25.923  1.00 65.97           N  
ATOM   1488  CA  LEU B 196       6.340 -31.447 -26.150  1.00 65.97           C  
ATOM   1493  C   LEU B 196       4.877 -31.628 -26.441  1.00 65.97           C  
ATOM   1494  O   LEU B 196       4.034 -30.877 -25.948  1.00 65.97           O  
ATOM   1489  CB  LEU B 196       6.651 -32.291 -24.899  1.00 65.97           C  
ATOM   1490  CG  LEU B 196       8.093 -32.124 -24.367  1.00 65.97           C  
ATOM   1491  CD1 LEU B 196       8.330 -32.988 -23.119  1.00 65.97           C  
ATOM   1492  CD2 LEU B 196       9.142 -32.385 -25.460  1.00 65.97           C  
ATOM   1495  N   ASN B 197       4.544 -32.617 -27.297  1.00 72.88           N  
ATOM   1496  CA  ASN B 197       3.177 -32.961 -27.570  1.00 72.88           C  
ATOM   1501  C   ASN B 197       2.772 -33.998 -26.559  1.00 72.88           C  
ATOM   1502  O   ASN B 197       3.550 -34.341 -25.672  1.00 72.88           O  
ATOM   1497  CB  ASN B 197       2.936 -33.465 -29.009  1.00 72.88           C  
ATOM   1498  CG  ASN B 197       3.805 -34.680 -29.299  1.00 72.88           C  
ATOM   1500  ND2 ASN B 197       3.975 -34.994 -30.612  1.00 72.88           N  
ATOM   1499  OD1 ASN B 197       4.331 -35.319 -28.391  1.00 72.88           O  
ATOM   1503  N   LYS B 198       1.523 -34.502 -26.643  1.00 97.26           N  
ATOM   1504  CA  LYS B 198       1.003 -35.412 -25.655  1.00 97.26           C  
ATOM   1510  C   LYS B 198       1.786 -36.690 -25.604  1.00 97.26           C  
ATOM   1511  O   LYS B 198       2.165 -37.142 -24.523  1.00 97.26           O  
ATOM   1505  CB  LYS B 198      -0.462 -35.796 -25.928  1.00 97.26           C  
ATOM   1506  CG  LYS B 198      -1.151 -36.457 -24.737  1.00 97.26           C  
ATOM   1507  CD  LYS B 198      -1.428 -35.489 -23.583  1.00 97.26           C  
ATOM   1508  CE  LYS B 198      -2.122 -36.146 -22.388  1.00 97.26           C  
ATOM   1509  NZ  LYS B 198      -2.355 -35.150 -21.318  1.00 97.26           N1+
ATOM   1512  N   ARG B 199       2.062 -37.305 -26.770  1.00118.92           N  
ATOM   1513  CA  ARG B 199       2.752 -38.568 -26.792  1.00118.92           C  
ATOM   1521  C   ARG B 199       4.136 -38.389 -26.259  1.00118.92           C  
ATOM   1522  O   ARG B 199       4.669 -39.264 -25.578  1.00118.92           O  
ATOM   1514  CB  ARG B 199       2.836 -39.198 -28.195  1.00118.92           C  
ATOM   1515  CG  ARG B 199       3.532 -38.334 -29.248  1.00118.92           C  
ATOM   1516  CD  ARG B 199       3.587 -38.997 -30.626  1.00118.92           C  
ATOM   1517  NE  ARG B 199       2.185 -39.321 -31.016  1.00118.92           N  
ATOM   1518  CZ  ARG B 199       1.767 -39.154 -32.305  1.00118.92           C  
ATOM   1519  NH1 ARG B 199       2.626 -38.654 -33.240  1.00118.92           N1+
ATOM   1520  NH2 ARG B 199       0.489 -39.481 -32.656  1.00118.92           N  
ATOM   1523  N   GLN B 200       4.768 -37.248 -26.572  1.00 52.55           N  
ATOM   1524  CA  GLN B 200       6.099 -37.000 -26.101  1.00 52.55           C  
ATOM   1530  C   GLN B 200       6.068 -36.884 -24.606  1.00 52.55           C  
ATOM   1531  O   GLN B 200       7.008 -37.296 -23.928  1.00 52.55           O  
ATOM   1525  CB  GLN B 200       6.711 -35.730 -26.716  1.00 52.55           C  
ATOM   1526  CG  GLN B 200       7.006 -35.902 -28.211  1.00 52.55           C  
ATOM   1527  CD  GLN B 200       7.408 -34.562 -28.809  1.00 52.55           C  
ATOM   1529  NE2 GLN B 200       7.754 -34.567 -30.125  1.00 52.55           N  
ATOM   1528  OE1 GLN B 200       7.401 -33.536 -28.131  1.00 52.55           O  
ATOM   1532  N   VAL B 201       4.991 -36.290 -24.052  1.00 38.87           N  
ATOM   1533  CA  VAL B 201       4.876 -36.157 -22.626  1.00 38.87           C  
ATOM   1537  C   VAL B 201       4.812 -37.529 -22.022  1.00 38.87           C  
ATOM   1538  O   VAL B 201       5.489 -37.813 -21.035  1.00 38.87           O  
ATOM   1534  CB  VAL B 201       3.647 -35.404 -22.206  1.00 38.87           C  
ATOM   1535  CG1 VAL B 201       3.543 -35.476 -20.675  1.00 38.87           C  
ATOM   1536  CG2 VAL B 201       3.735 -33.964 -22.744  1.00 38.87           C  
ATOM   1539  N   ARG B 202       3.998 -38.429 -22.609  1.00173.53           N  
ATOM   1540  CA  ARG B 202       3.897 -39.765 -22.095  1.00173.53           C  
ATOM   1548  C   ARG B 202       5.209 -40.462 -22.258  1.00173.53           C  
ATOM   1549  O   ARG B 202       5.579 -41.298 -21.436  1.00173.53           O  
ATOM   1541  CB  ARG B 202       2.796 -40.628 -22.737  1.00173.53           C  
ATOM   1542  CG  ARG B 202       1.439 -40.489 -22.038  1.00173.53           C  
ATOM   1543  CD  ARG B 202       0.779 -39.121 -22.182  1.00173.53           C  
ATOM   1544  NE  ARG B 202      -0.209 -39.228 -23.291  1.00173.53           N  
ATOM   1545  CZ  ARG B 202      -1.500 -39.600 -23.043  1.00173.53           C  
ATOM   1546  NH1 ARG B 202      -1.929 -39.827 -21.767  1.00173.53           N1+
ATOM   1547  NH2 ARG B 202      -2.374 -39.740 -24.082  1.00173.53           N  
ATOM   1550  N   GLU B 203       5.940 -40.151 -23.342  1.00 40.16           N  
ATOM   1551  CA  GLU B 203       7.214 -40.764 -23.589  1.00 40.16           C  
ATOM   1557  C   GLU B 203       8.161 -40.370 -22.493  1.00 40.16           C  
ATOM   1558  O   GLU B 203       8.964 -41.183 -22.037  1.00 40.16           O  
ATOM   1552  CB  GLU B 203       7.814 -40.324 -24.936  1.00 40.16           C  
ATOM   1553  CG  GLU B 203       9.047 -41.116 -25.370  1.00 40.16           C  
ATOM   1554  CD  GLU B 203       9.467 -40.595 -26.738  1.00 40.16           C  
ATOM   1555  OE1 GLU B 203       8.800 -39.652 -27.240  1.00 40.16           O  
ATOM   1556  OE2 GLU B 203      10.459 -41.132 -27.300  1.00 40.16           O1-
ATOM   1559  N   VAL B 204       8.108 -39.095 -22.056  1.00 39.55           N  
ATOM   1560  CA  VAL B 204       8.964 -38.628 -20.999  1.00 39.55           C  
ATOM   1564  C   VAL B 204       8.573 -39.299 -19.715  1.00 39.55           C  
ATOM   1565  O   VAL B 204       9.428 -39.647 -18.901  1.00 39.55           O  
ATOM   1561  CB  VAL B 204       8.888 -37.145 -20.786  1.00 39.55           C  
ATOM   1562  CG1 VAL B 204       9.771 -36.774 -19.580  1.00 39.55           C  
ATOM   1563  CG2 VAL B 204       9.300 -36.446 -22.094  1.00 39.55           C  
ATOM   1566  N   ALA B 205       7.259 -39.494 -19.495  1.00 31.21           N  
ATOM   1567  CA  ALA B 205       6.776 -40.089 -18.278  1.00 31.21           C  
ATOM   1569  C   ALA B 205       7.313 -41.483 -18.151  1.00 31.21           C  
ATOM   1570  O   ALA B 205       7.715 -41.904 -17.068  1.00 31.21           O  
ATOM   1568  CB  ALA B 205       5.241 -40.188 -18.236  1.00 31.21           C  
ATOM   1571  N   ALA B 206       7.333 -42.239 -19.264  1.00 26.17           N  
ATOM   1572  CA  ALA B 206       7.793 -43.601 -19.248  1.00 26.17           C  
ATOM   1574  C   ALA B 206       9.238 -43.632 -18.857  1.00 26.17           C  
ATOM   1575  O   ALA B 206       9.673 -44.508 -18.110  1.00 26.17           O  
ATOM   1573  CB  ALA B 206       7.677 -44.284 -20.622  1.00 26.17           C  
ATOM   1576  N   GLN B 207      10.030 -42.669 -19.362  1.00 40.26           N  
ATOM   1577  CA  GLN B 207      11.441 -42.640 -19.098  1.00 40.26           C  
ATOM   1583  C   GLN B 207      11.664 -42.423 -17.632  1.00 40.26           C  
ATOM   1584  O   GLN B 207      12.604 -42.963 -17.051  1.00 40.26           O  
ATOM   1578  CB  GLN B 207      12.161 -41.504 -19.841  1.00 40.26           C  
ATOM   1579  CG  GLN B 207      13.667 -41.484 -19.583  1.00 40.26           C  
ATOM   1580  CD  GLN B 207      14.250 -42.760 -20.174  1.00 40.26           C  
ATOM   1582  NE2 GLN B 207      15.279 -43.330 -19.490  1.00 40.26           N  
ATOM   1581  OE1 GLN B 207      13.799 -43.241 -21.213  1.00 40.26           O  
ATOM   1585  N   LEU B 208      10.802 -41.605 -17.005  1.00 70.06           N  
ATOM   1586  CA  LEU B 208      10.892 -41.270 -15.612  1.00 70.06           C  
ATOM   1591  C   LEU B 208      10.648 -42.489 -14.770  1.00 70.06           C  
ATOM   1592  O   LEU B 208      11.104 -42.548 -13.627  1.00 70.06           O  
ATOM   1587  CB  LEU B 208       9.919 -40.150 -15.208  1.00 70.06           C  
ATOM   1588  CG  LEU B 208      10.273 -38.800 -15.866  1.00 70.06           C  
ATOM   1589  CD1 LEU B 208       9.293 -37.692 -15.453  1.00 70.06           C  
ATOM   1590  CD2 LEU B 208      11.737 -38.418 -15.595  1.00 70.06           C  
ATOM   1593  N   GLY B 209       9.900 -43.486 -15.290  1.00 27.02           N  
ATOM   1594  CA  GLY B 209       9.667 -44.679 -14.522  1.00 27.02           C  
ATOM   1595  C   GLY B 209       8.298 -44.635 -13.917  1.00 27.02           C  
ATOM   1596  O   GLY B 209       8.001 -45.383 -12.987  1.00 27.02           O  
ATOM   1597  N   ALA B 210       7.423 -43.751 -14.432  1.00 34.93           N  
ATOM   1598  CA  ALA B 210       6.086 -43.651 -13.919  1.00 34.93           C  
ATOM   1600  C   ALA B 210       5.330 -44.891 -14.281  1.00 34.93           C  
ATOM   1601  O   ALA B 210       5.655 -45.585 -15.243  1.00 34.93           O  
ATOM   1599  CB  ALA B 210       5.306 -42.445 -14.468  1.00 34.93           C  
ATOM   1602  N   PRO B 211       4.329 -45.195 -13.496  1.00141.82           N  
ATOM   1603  CA  PRO B 211       3.527 -46.363 -13.743  1.00141.82           C  
ATOM   1607  C   PRO B 211       2.637 -46.158 -14.930  1.00141.82           C  
ATOM   1608  O   PRO B 211       2.332 -45.016 -15.270  1.00141.82           O  
ATOM   1605  CB  PRO B 211       2.788 -46.656 -12.433  1.00141.82           C  
ATOM   1606  CG  PRO B 211       3.027 -45.411 -11.555  1.00141.82           C  
ATOM   1604  CD  PRO B 211       4.345 -44.835 -12.090  1.00141.82           C  
ATOM   1609  N   GLU B 212       2.213 -47.262 -15.569  1.00 76.94           N  
ATOM   1610  CA  GLU B 212       1.400 -47.234 -16.750  1.00 76.94           C  
ATOM   1616  C   GLU B 212       0.073 -46.620 -16.443  1.00 76.94           C  
ATOM   1617  O   GLU B 212      -0.513 -45.950 -17.291  1.00 76.94           O  
ATOM   1611  CB  GLU B 212       1.124 -48.630 -17.326  1.00 76.94           C  
ATOM   1612  CG  GLU B 212       0.145 -48.598 -18.501  1.00 76.94           C  
ATOM   1613  CD  GLU B 212       0.821 -47.899 -19.672  1.00 76.94           C  
ATOM   1614  OE1 GLU B 212       2.075 -47.971 -19.763  1.00 76.94           O  
ATOM   1615  OE2 GLU B 212       0.089 -47.289 -20.496  1.00 76.94           O1-
ATOM   1618  N   GLN B 213      -0.442 -46.829 -15.220  1.00 84.05           N  
ATOM   1619  CA  GLN B 213      -1.743 -46.317 -14.908  1.00 84.05           C  
ATOM   1625  C   GLN B 213      -1.714 -44.828 -15.074  1.00 84.05           C  
ATOM   1626  O   GLN B 213      -2.707 -44.220 -15.469  1.00 84.05           O  
ATOM   1620  CB  GLN B 213      -2.170 -46.578 -13.453  1.00 84.05           C  
ATOM   1621  CG  GLN B 213      -2.286 -48.056 -13.080  1.00 84.05           C  
ATOM   1622  CD  GLN B 213      -0.988 -48.483 -12.408  1.00 84.05           C  
ATOM   1624  NE2 GLN B 213      -1.100 -49.015 -11.162  1.00 84.05           N  
ATOM   1623  OE1 GLN B 213       0.097 -48.343 -12.970  1.00 84.05           O  
ATOM   1627  N   LEU B 214      -0.601 -44.187 -14.681  1.00125.23           N  
ATOM   1628  CA  LEU B 214      -0.465 -42.765 -14.823  1.00125.23           C  
ATOM   1633  C   LEU B 214      -0.209 -42.345 -16.244  1.00125.23           C  
ATOM   1634  O   LEU B 214      -0.662 -41.279 -16.662  1.00125.23           O  
ATOM   1629  CB  LEU B 214       0.657 -42.177 -13.955  1.00125.23           C  
ATOM   1630  CG  LEU B 214       0.378 -42.366 -12.454  1.00125.23           C  
ATOM   1631  CD1 LEU B 214       0.475 -43.841 -12.057  1.00125.23           C  
ATOM   1632  CD2 LEU B 214       1.258 -41.464 -11.585  1.00125.23           C  
ATOM   1635  N   VAL B 215       0.595 -43.128 -16.999  1.00122.43           N  
ATOM   1636  CA  VAL B 215       0.958 -42.772 -18.350  1.00122.43           C  
ATOM   1640  C   VAL B 215      -0.204 -42.848 -19.289  1.00122.43           C  
ATOM   1641  O   VAL B 215      -0.440 -41.928 -20.073  1.00122.43           O  
ATOM   1637  CB  VAL B 215       2.034 -43.639 -18.936  1.00122.43           C  
ATOM   1638  CG1 VAL B 215       3.339 -43.375 -18.184  1.00122.43           C  
ATOM   1639  CG2 VAL B 215       1.590 -45.107 -18.870  1.00122.43           C  
ATOM   1642  N   LYS B 216      -0.966 -43.954 -19.221  1.00 72.06           N  
ATOM   1643  CA  LYS B 216      -2.080 -44.195 -20.093  1.00 72.06           C  
ATOM   1649  C   LYS B 216      -1.635 -44.203 -21.525  1.00 72.06           C  
ATOM   1650  O   LYS B 216      -2.342 -43.725 -22.411  1.00 72.06           O  
ATOM   1644  CB  LYS B 216      -3.216 -43.179 -19.923  1.00 72.06           C  
ATOM   1645  CG  LYS B 216      -3.921 -43.319 -18.573  1.00 72.06           C  
ATOM   1646  CD  LYS B 216      -4.942 -42.219 -18.285  1.00 72.06           C  
ATOM   1647  CE  LYS B 216      -5.736 -42.454 -17.000  1.00 72.06           C  
ATOM   1648  NZ  LYS B 216      -6.728 -41.372 -16.818  1.00 72.06           N1+
ATOM   1651  N   LYS B 217      -0.428 -44.739 -21.786  1.00 52.19           N  
ATOM   1652  CA  LYS B 217       0.085 -44.849 -23.122  1.00 52.19           C  
ATOM   1658  C   LYS B 217      -0.691 -45.876 -23.891  1.00 52.19           C  
ATOM   1659  O   LYS B 217      -1.044 -45.661 -25.050  1.00 52.19           O  
ATOM   1653  CB  LYS B 217       1.566 -45.263 -23.136  1.00 52.19           C  
ATOM   1654  CG  LYS B 217       2.219 -45.190 -24.516  1.00 52.19           C  
ATOM   1655  CD  LYS B 217       3.748 -45.240 -24.470  1.00 52.19           C  
ATOM   1656  CE  LYS B 217       4.407 -45.046 -25.837  1.00 52.19           C  
ATOM   1657  NZ  LYS B 217       5.880 -45.037 -25.692  1.00 52.19           N1+
ATOM   1660  N   VAL B 218      -0.986 -47.032 -23.262  1.00 38.74           N  
ATOM   1661  CA  VAL B 218      -1.683 -48.078 -23.958  1.00 38.74           C  
ATOM   1665  C   VAL B 218      -3.105 -47.649 -24.090  1.00 38.74           C  
ATOM   1666  O   VAL B 218      -3.679 -47.051 -23.182  1.00 38.74           O  
ATOM   1662  CB  VAL B 218      -1.657 -49.391 -23.229  1.00 38.74           C  
ATOM   1663  CG1 VAL B 218      -2.465 -50.424 -24.031  1.00 38.74           C  
ATOM   1664  CG2 VAL B 218      -0.189 -49.792 -23.004  1.00 38.74           C  
ATOM   1667  N   PRO B 219      -3.674 -47.930 -25.229  1.00100.04           N  
ATOM   1668  CA  PRO B 219      -5.043 -47.565 -25.454  1.00100.04           C  
ATOM   1672  C   PRO B 219      -5.941 -48.411 -24.617  1.00100.04           C  
ATOM   1673  O   PRO B 219      -5.617 -49.571 -24.368  1.00100.04           O  
ATOM   1670  CB  PRO B 219      -5.274 -47.719 -26.955  1.00100.04           C  
ATOM   1671  CG  PRO B 219      -3.880 -47.471 -27.559  1.00100.04           C  
ATOM   1669  CD  PRO B 219      -2.902 -47.925 -26.462  1.00100.04           C  
ATOM   1674  N   THR B 220      -7.081 -47.848 -24.178  1.00125.66           N  
ATOM   1675  CA  THR B 220      -7.956 -48.573 -23.313  1.00125.66           C  
ATOM   1679  C   THR B 220      -9.369 -48.126 -23.590  1.00125.66           C  
ATOM   1680  O   THR B 220      -9.638 -47.429 -24.565  1.00125.66           O  
ATOM   1676  CB  THR B 220      -7.592 -48.331 -21.869  1.00125.66           C  
ATOM   1678  CG2 THR B 220      -7.723 -46.830 -21.570  1.00125.66           C  
ATOM   1677  OG1 THR B 220      -8.388 -49.102 -20.983  1.00125.66           O  
ATOM   1681  N   ALA B 221     -10.305 -48.562 -22.726  1.00 65.55           N  
ATOM   1682  CA  ALA B 221     -11.717 -48.300 -22.747  1.00 65.55           C  
ATOM   1684  C   ALA B 221     -11.969 -46.837 -22.540  1.00 65.55           C  
ATOM   1685  O   ALA B 221     -13.024 -46.330 -22.913  1.00 65.55           O  
ATOM   1683  CB  ALA B 221     -12.478 -49.069 -21.652  1.00 65.55           C  
ATOM   1686  N   ASP B 222     -11.008 -46.151 -21.890  1.00 83.06           N  
ATOM   1687  CA  ASP B 222     -11.052 -44.787 -21.424  1.00 83.06           C  
ATOM   1692  C   ASP B 222     -11.322 -43.781 -22.523  1.00 83.06           C  
ATOM   1693  O   ASP B 222     -12.109 -42.856 -22.320  1.00 83.06           O  
ATOM   1688  CB  ASP B 222      -9.711 -44.414 -20.756  1.00 83.06           C  
ATOM   1689  CG  ASP B 222      -9.824 -43.111 -19.973  1.00 83.06           C  
ATOM   1690  OD1 ASP B 222     -10.640 -42.234 -20.356  1.00 83.06           O  
ATOM   1691  OD2 ASP B 222      -9.068 -42.973 -18.976  1.00 83.06           O1-
ATOM   1694  N   LEU B 223     -10.740 -43.929 -23.730  1.00138.23           N  
ATOM   1695  CA  LEU B 223     -10.948 -42.913 -24.733  1.00138.23           C  
ATOM   1700  C   LEU B 223     -10.515 -41.568 -24.231  1.00138.23           C  
ATOM   1701  O   LEU B 223     -11.315 -40.640 -24.110  1.00138.23           O  
ATOM   1696  CB  LEU B 223     -12.405 -42.807 -25.213  1.00138.23           C  
ATOM   1697  CG  LEU B 223     -12.838 -43.967 -26.127  1.00138.23           C  
ATOM   1698  CD1 LEU B 223     -12.664 -45.332 -25.446  1.00138.23           C  
ATOM   1699  CD2 LEU B 223     -14.267 -43.753 -26.638  1.00138.23           C  
ATOM   1702  N   GLU B 224      -9.211 -41.452 -23.905  1.00 77.23           N  
ATOM   1703  CA  GLU B 224      -8.633 -40.223 -23.453  1.00 77.23           C  
ATOM   1709  C   GLU B 224      -8.013 -39.543 -24.637  1.00 77.23           C  
ATOM   1710  O   GLU B 224      -6.843 -39.756 -24.950  1.00 77.23           O  
ATOM   1704  CB  GLU B 224      -7.506 -40.452 -22.427  1.00 77.23           C  
ATOM   1705  CG  GLU B 224      -6.848 -39.175 -21.904  1.00 77.23           C  
ATOM   1706  CD  GLU B 224      -5.661 -39.586 -21.044  1.00 77.23           C  
ATOM   1707  OE1 GLU B 224      -5.232 -40.766 -21.148  1.00 77.23           O  
ATOM   1708  OE2 GLU B 224      -5.163 -38.721 -20.276  1.00 77.23           O1-
ATOM   1711  N   GLU B 225      -8.800 -38.692 -25.324  1.00154.13           N  
ATOM   1712  CA  GLU B 225      -8.317 -37.872 -26.396  1.00154.13           C  
ATOM   1718  C   GLU B 225      -8.358 -36.528 -25.776  1.00154.13           C  
ATOM   1719  O   GLU B 225      -8.346 -36.440 -24.563  1.00154.13           O  
ATOM   1713  CB  GLU B 225      -9.202 -37.851 -27.651  1.00154.13           C  
ATOM   1714  CG  GLU B 225      -9.034 -39.080 -28.545  1.00154.13           C  
ATOM   1715  CD  GLU B 225      -9.695 -40.268 -27.867  1.00154.13           C  
ATOM   1716  OE1 GLU B 225      -9.092 -40.819 -26.905  1.00154.13           O  
ATOM   1717  OE2 GLU B 225     -10.814 -40.640 -28.307  1.00154.13           O1-
ATOM   1720  N   LEU B 226      -8.392 -35.420 -26.507  1.00222.39           N  
ATOM   1721  CA  LEU B 226      -8.362 -34.228 -25.719  1.00222.39           C  
ATOM   1726  C   LEU B 226      -9.754 -33.959 -25.231  1.00222.39           C  
ATOM   1727  O   LEU B 226     -10.513 -33.200 -25.831  1.00222.39           O  
ATOM   1722  CB  LEU B 226      -7.822 -33.050 -26.554  1.00222.39           C  
ATOM   1723  CG  LEU B 226      -7.534 -31.746 -25.788  1.00222.39           C  
ATOM   1724  CD1 LEU B 226      -6.876 -30.710 -26.710  1.00222.39           C  
ATOM   1725  CD2 LEU B 226      -8.795 -31.178 -25.128  1.00222.39           C  
ATOM   1728  N   ALA B 227     -10.117 -34.587 -24.093  1.00 61.27           N  
ATOM   1729  CA  ALA B 227     -11.391 -34.387 -23.473  1.00 61.27           C  
ATOM   1731  C   ALA B 227     -11.067 -33.715 -22.180  1.00 61.27           C  
ATOM   1732  O   ALA B 227     -10.316 -34.247 -21.364  1.00 61.27           O  
ATOM   1730  CB  ALA B 227     -12.107 -35.709 -23.151  1.00 61.27           C  
ATOM   1733  N   PRO B 228     -11.617 -32.550 -21.979  1.00253.61           N  
ATOM   1734  CA  PRO B 228     -11.326 -31.799 -20.789  1.00253.61           C  
ATOM   1738  C   PRO B 228     -11.688 -32.501 -19.520  1.00253.61           C  
ATOM   1739  O   PRO B 228     -10.941 -32.354 -18.556  1.00253.61           O  
ATOM   1736  CB  PRO B 228     -11.986 -30.443 -20.996  1.00253.61           C  
ATOM   1737  CG  PRO B 228     -11.951 -30.264 -22.527  1.00253.61           C  
ATOM   1735  CD  PRO B 228     -11.988 -31.693 -23.092  1.00253.61           C  
ATOM   1740  N   GLN B 229     -12.838 -33.200 -19.440  1.00280.23           N  
ATOM   1741  CA  GLN B 229     -13.852 -33.183 -20.447  1.00280.23           C  
ATOM   1747  C   GLN B 229     -15.125 -32.908 -19.710  1.00280.23           C  
ATOM   1748  O   GLN B 229     -15.699 -33.787 -19.068  1.00280.23           O  
ATOM   1742  CB  GLN B 229     -13.992 -34.507 -21.233  1.00280.23           C  
ATOM   1743  CG  GLN B 229     -14.345 -35.746 -20.399  1.00280.23           C  
ATOM   1744  CD  GLN B 229     -14.631 -36.902 -21.346  1.00280.23           C  
ATOM   1746  NE2 GLN B 229     -14.759 -38.132 -20.780  1.00280.23           N  
ATOM   1745  OE1 GLN B 229     -14.749 -36.717 -22.555  1.00280.23           O  
ATOM   1749  N   LYS B 230     -15.598 -31.650 -19.738  1.00137.08           N  
ATOM   1750  CA  LYS B 230     -16.802 -31.377 -19.014  1.00137.08           C  
ATOM   1756  C   LYS B 230     -17.941 -32.089 -19.664  1.00137.08           C  
ATOM   1757  O   LYS B 230     -18.758 -32.713 -18.988  1.00137.08           O  
ATOM   1751  CB  LYS B 230     -17.152 -29.881 -18.931  1.00137.08           C  
ATOM   1752  CG  LYS B 230     -16.375 -29.127 -17.848  1.00137.08           C  
ATOM   1753  CD  LYS B 230     -14.867 -29.049 -18.079  1.00137.08           C  
ATOM   1754  CE  LYS B 230     -14.141 -28.314 -16.950  1.00137.08           C  
ATOM   1755  NZ  LYS B 230     -12.687 -28.265 -17.221  1.00137.08           N1+
ATOM   1758  N   ALA B 231     -18.018 -32.047 -21.007  1.00210.20           N  
ATOM   1759  CA  ALA B 231     -19.163 -32.640 -21.632  1.00210.20           C  
ATOM   1761  C   ALA B 231     -18.848 -32.914 -23.065  1.00210.20           C  
ATOM   1762  O   ALA B 231     -17.702 -32.830 -23.503  1.00210.20           O  
ATOM   1760  CB  ALA B 231     -20.411 -31.741 -21.612  1.00210.20           C  
ATOM   1763  N   ASP B 232     -19.899 -33.274 -23.826  1.00 98.20           N  
ATOM   1764  CA  ASP B 232     -19.798 -33.596 -25.218  1.00 98.20           C  
ATOM   1769  C   ASP B 232     -19.219 -32.398 -25.894  1.00 98.20           C  
ATOM   1770  O   ASP B 232     -18.349 -32.514 -26.755  1.00 98.20           O  
ATOM   1765  CB  ASP B 232     -21.191 -33.862 -25.825  1.00 98.20           C  
ATOM   1766  CG  ASP B 232     -21.080 -34.288 -27.283  1.00 98.20           C  
ATOM   1767  OD1 ASP B 232     -20.383 -33.593 -28.069  1.00 98.20           O  
ATOM   1768  OD2 ASP B 232     -21.721 -35.314 -27.637  1.00 98.20           O1-
ATOM   1771  N   GLU B 233     -19.686 -31.203 -25.498  1.00 84.58           N  
ATOM   1772  CA  GLU B 233     -19.187 -29.994 -26.075  1.00 84.58           C  
ATOM   1778  C   GLU B 233     -17.735 -29.914 -25.726  1.00 84.58           C  
ATOM   1779  O   GLU B 233     -16.908 -29.513 -26.544  1.00 84.58           O  
ATOM   1773  CB  GLU B 233     -19.911 -28.756 -25.513  1.00 84.58           C  
ATOM   1774  CG  GLU B 233     -19.502 -27.428 -26.151  1.00 84.58           C  
ATOM   1775  CD  GLU B 233     -20.510 -26.378 -25.700  1.00 84.58           C  
ATOM   1776  OE1 GLU B 233     -21.728 -26.702 -25.694  1.00 84.58           O  
ATOM   1777  OE2 GLU B 233     -20.083 -25.240 -25.368  1.00 84.58           O1-
ATOM   1780  N   ASP B 234     -17.397 -30.321 -24.489  1.00122.77           N  
ATOM   1781  CA  ASP B 234     -16.064 -30.277 -23.986  1.00122.77           C  
ATOM   1786  C   ASP B 234     -15.149 -31.173 -24.752  1.00122.77           C  
ATOM   1787  O   ASP B 234     -14.025 -30.772 -25.044  1.00122.77           O  
ATOM   1782  CB  ASP B 234     -15.999 -30.599 -22.489  1.00122.77           C  
ATOM   1783  CG  ASP B 234     -16.545 -29.355 -21.803  1.00122.77           C  
ATOM   1784  OD1 ASP B 234     -15.744 -28.410 -21.576  1.00122.77           O  
ATOM   1785  OD2 ASP B 234     -17.776 -29.318 -21.537  1.00122.77           O1-
ATOM   1788  N   ALA B 235     -15.576 -32.402 -25.110  1.00 45.68           N  
ATOM   1789  CA  ALA B 235     -14.672 -33.221 -25.868  1.00 45.68           C  
ATOM   1791  C   ALA B 235     -14.411 -32.487 -27.142  1.00 45.68           C  
ATOM   1792  O   ALA B 235     -15.336 -32.063 -27.832  1.00 45.68           O  
ATOM   1790  CB  ALA B 235     -15.251 -34.602 -26.218  1.00 45.68           C  
ATOM   1793  N   LEU B 236     -13.119 -32.302 -27.473  1.00100.88           N  
ATOM   1794  CA  LEU B 236     -12.765 -31.574 -28.655  1.00100.88           C  
ATOM   1799  C   LEU B 236     -12.863 -32.497 -29.824  1.00100.88           C  
ATOM   1800  O   LEU B 236     -12.734 -33.712 -29.693  1.00100.88           O  
ATOM   1795  CB  LEU B 236     -11.328 -31.016 -28.627  1.00100.88           C  
ATOM   1796  CG  LEU B 236     -11.086 -29.927 -27.560  1.00100.88           C  
ATOM   1797  CD1 LEU B 236     -11.806 -28.616 -27.910  1.00100.88           C  
ATOM   1798  CD2 LEU B 236     -11.460 -30.430 -26.158  1.00100.88           C  
ATOM   1801  N   SER B 237     -13.105 -31.913 -31.009  1.00 98.53           N  
ATOM   1802  CA  SER B 237     -13.281 -32.631 -32.237  1.00 98.53           C  
ATOM   1805  C   SER B 237     -11.964 -33.154 -32.729  1.00 98.53           C  
ATOM   1806  O   SER B 237     -11.926 -33.846 -33.745  1.00 98.53           O  
ATOM   1803  CB  SER B 237     -13.871 -31.760 -33.359  1.00 98.53           C  
ATOM   1804  OG  SER B 237     -14.018 -32.531 -34.542  1.00 98.53           O  
ATOM   1807  N   VAL B 238     -10.838 -32.811 -32.068  1.00 54.36           N  
ATOM   1808  CA  VAL B 238      -9.578 -33.289 -32.572  1.00 54.36           C  
ATOM   1812  C   VAL B 238      -8.950 -34.153 -31.519  1.00 54.36           C  
ATOM   1813  O   VAL B 238      -8.892 -33.780 -30.350  1.00 54.36           O  
ATOM   1809  CB  VAL B 238      -8.618 -32.175 -32.891  1.00 54.36           C  
ATOM   1810  CG1 VAL B 238      -7.275 -32.771 -33.345  1.00 54.36           C  
ATOM   1811  CG2 VAL B 238      -9.270 -31.263 -33.946  1.00 54.36           C  
ATOM   1814  N   SER B 239      -8.453 -35.339 -31.926  1.00 41.06           N  
ATOM   1815  CA  SER B 239      -7.867 -36.295 -31.028  1.00 41.06           C  
ATOM   1818  C   SER B 239      -6.456 -35.901 -30.711  1.00 41.06           C  
ATOM   1819  O   SER B 239      -5.861 -35.060 -31.383  1.00 41.06           O  
ATOM   1816  CB  SER B 239      -7.830 -37.716 -31.608  1.00 41.06           C  
ATOM   1817  OG  SER B 239      -7.019 -37.744 -32.773  1.00 41.06           O  
ATOM   1820  N   TYR B 240      -5.887 -36.523 -29.654  1.00 92.50           N  
ATOM   1821  CA  TYR B 240      -4.537 -36.236 -29.256  1.00 92.50           C  
ATOM   1830  C   TYR B 240      -3.596 -36.601 -30.355  1.00 92.50           C  
ATOM   1831  O   TYR B 240      -2.631 -35.881 -30.612  1.00 92.50           O  
ATOM   1822  CB  TYR B 240      -4.014 -37.017 -28.038  1.00 92.50           C  
ATOM   1823  CG  TYR B 240      -4.476 -36.386 -26.773  1.00 92.50           C  
ATOM   1824  CD1 TYR B 240      -4.116 -35.090 -26.482  1.00 92.50           C  
ATOM   1825  CD2 TYR B 240      -5.210 -37.103 -25.858  1.00 92.50           C  
ATOM   1826  CE1 TYR B 240      -4.519 -34.501 -25.306  1.00 92.50           C  
ATOM   1827  CE2 TYR B 240      -5.614 -36.518 -24.680  1.00 92.50           C  
ATOM   1828  CZ  TYR B 240      -5.273 -35.215 -24.406  1.00 92.50           C  
ATOM   1829  OH  TYR B 240      -5.687 -34.616 -23.197  1.00 92.50           O  
ATOM   1832  N   ASP B 241      -3.833 -37.751 -31.010  1.00 44.94           N  
ATOM   1833  CA  ASP B 241      -2.948 -38.208 -32.044  1.00 44.94           C  
ATOM   1838  C   ASP B 241      -2.950 -37.239 -33.184  1.00 44.94           C  
ATOM   1839  O   ASP B 241      -1.906 -36.978 -33.780  1.00 44.94           O  
ATOM   1834  CB  ASP B 241      -3.329 -39.587 -32.615  1.00 44.94           C  
ATOM   1835  CG  ASP B 241      -2.938 -40.642 -31.591  1.00 44.94           C  
ATOM   1836  OD1 ASP B 241      -2.154 -40.306 -30.664  1.00 44.94           O  
ATOM   1837  OD2 ASP B 241      -3.418 -41.799 -31.725  1.00 44.94           O1-
ATOM   1840  N   GLN B 242      -4.125 -36.683 -33.531  1.00 43.52           N  
ATOM   1841  CA  GLN B 242      -4.180 -35.775 -34.641  1.00 43.52           C  
ATOM   1847  C   GLN B 242      -3.401 -34.539 -34.310  1.00 43.52           C  
ATOM   1848  O   GLN B 242      -2.757 -33.960 -35.183  1.00 43.52           O  
ATOM   1842  CB  GLN B 242      -5.611 -35.369 -35.031  1.00 43.52           C  
ATOM   1843  CG  GLN B 242      -6.416 -36.529 -35.625  1.00 43.52           C  
ATOM   1844  CD  GLN B 242      -7.801 -36.018 -35.987  1.00 43.52           C  
ATOM   1846  NE2 GLN B 242      -8.662 -36.923 -36.526  1.00 43.52           N  
ATOM   1845  OE1 GLN B 242      -8.109 -34.841 -35.810  1.00 43.52           O  
ATOM   1849  N   ILE B 243      -3.468 -34.084 -33.041  1.00114.44           N  
ATOM   1850  CA  ILE B 243      -2.763 -32.905 -32.616  1.00114.44           C  
ATOM   1855  C   ILE B 243      -1.281 -33.147 -32.695  1.00114.44           C  
ATOM   1856  O   ILE B 243      -0.536 -32.345 -33.256  1.00114.44           O  
ATOM   1851  CB  ILE B 243      -3.043 -32.582 -31.170  1.00114.44           C  
ATOM   1852  CG1 ILE B 243      -4.544 -32.361 -30.892  1.00114.44           C  
ATOM   1853  CG2 ILE B 243      -2.166 -31.381 -30.789  1.00114.44           C  
ATOM   1854  CD1 ILE B 243      -5.134 -31.101 -31.520  1.00114.44           C  
ATOM   1857  N   ASP B 244      -0.817 -34.287 -32.143  1.00 40.74           N  
ATOM   1858  CA  ASP B 244       0.590 -34.579 -32.072  1.00 40.74           C  
ATOM   1863  C   ASP B 244       1.158 -34.702 -33.452  1.00 40.74           C  
ATOM   1864  O   ASP B 244       2.254 -34.215 -33.721  1.00 40.74           O  
ATOM   1859  CB  ASP B 244       0.884 -35.898 -31.337  1.00 40.74           C  
ATOM   1860  CG  ASP B 244       0.514 -35.710 -29.872  1.00 40.74           C  
ATOM   1861  OD1 ASP B 244       0.154 -34.565 -29.491  1.00 40.74           O  
ATOM   1862  OD2 ASP B 244       0.583 -36.714 -29.112  1.00 40.74           O1-
ATOM   1865  N   ASP B 245       0.424 -35.357 -34.369  1.00 31.84           N  
ATOM   1866  CA  ASP B 245       0.924 -35.538 -35.703  1.00 31.84           C  
ATOM   1871  C   ASP B 245       1.088 -34.185 -36.326  1.00 31.84           C  
ATOM   1872  O   ASP B 245       2.063 -33.931 -37.031  1.00 31.84           O  
ATOM   1867  CB  ASP B 245      -0.019 -36.361 -36.601  1.00 31.84           C  
ATOM   1868  CG  ASP B 245       0.009 -37.812 -36.136  1.00 31.84           C  
ATOM   1869  OD1 ASP B 245       0.730 -38.103 -35.144  1.00 31.84           O  
ATOM   1870  OD2 ASP B 245      -0.684 -38.651 -36.772  1.00 31.84           O1-
ATOM   1873  N   PHE B 246       0.127 -33.277 -36.071  1.00 56.67           N  
ATOM   1874  CA  PHE B 246       0.149 -31.952 -36.629  1.00 56.67           C  
ATOM   1882  C   PHE B 246       1.340 -31.211 -36.088  1.00 56.67           C  
ATOM   1883  O   PHE B 246       2.032 -30.510 -36.824  1.00 56.67           O  
ATOM   1875  CB  PHE B 246      -1.119 -31.154 -36.265  1.00 56.67           C  
ATOM   1876  CG  PHE B 246      -1.109 -29.844 -36.980  1.00 56.67           C  
ATOM   1877  CD1 PHE B 246      -1.536 -29.758 -38.285  1.00 56.67           C  
ATOM   1878  CD2 PHE B 246      -0.686 -28.699 -36.343  1.00 56.67           C  
ATOM   1879  CE1 PHE B 246      -1.537 -28.553 -38.949  1.00 56.67           C  
ATOM   1880  CE2 PHE B 246      -0.684 -27.492 -37.002  1.00 56.67           C  
ATOM   1881  CZ  PHE B 246      -1.107 -27.417 -38.307  1.00 56.67           C  
ATOM   1884  N   LEU B 247       1.610 -31.350 -34.776  1.00 52.17           N  
ATOM   1885  CA  LEU B 247       2.703 -30.664 -34.139  1.00 52.17           C  
ATOM   1890  C   LEU B 247       4.007 -31.159 -34.696  1.00 52.17           C  
ATOM   1891  O   LEU B 247       4.979 -30.412 -34.804  1.00 52.17           O  
ATOM   1886  CB  LEU B 247       2.714 -30.863 -32.613  1.00 52.17           C  
ATOM   1887  CG  LEU B 247       1.500 -30.221 -31.916  1.00 52.17           C  
ATOM   1888  CD1 LEU B 247       1.537 -30.432 -30.396  1.00 52.17           C  
ATOM   1889  CD2 LEU B 247       1.365 -28.739 -32.292  1.00 52.17           C  
ATOM   1892  N   GLU B 248       4.055 -32.456 -35.033  1.00 88.22           N  
ATOM   1893  CA  GLU B 248       5.189 -33.142 -35.583  1.00 88.22           C  
ATOM   1899  C   GLU B 248       5.453 -32.674 -36.988  1.00 88.22           C  
ATOM   1900  O   GLU B 248       6.509 -32.958 -37.549  1.00 88.22           O  
ATOM   1894  CB  GLU B 248       5.028 -34.670 -35.535  1.00 88.22           C  
ATOM   1895  CG  GLU B 248       5.072 -35.165 -34.085  1.00 88.22           C  
ATOM   1896  CD  GLU B 248       4.733 -36.645 -34.030  1.00 88.22           C  
ATOM   1897  OE1 GLU B 248       4.362 -37.217 -35.091  1.00 88.22           O  
ATOM   1898  OE2 GLU B 248       4.837 -37.219 -32.914  1.00 88.22           O1-
ATOM   1901  N   GLY B 249       4.479 -32.005 -37.634  1.00 34.11           N  
ATOM   1902  CA  GLY B 249       4.730 -31.523 -38.966  1.00 34.11           C  
ATOM   1903  C   GLY B 249       4.221 -32.519 -39.958  1.00 34.11           C  
ATOM   1904  O   GLY B 249       4.547 -32.444 -41.142  1.00 34.11           O  
ATOM   1905  N   LYS B 250       3.417 -33.492 -39.492  1.00 82.41           N  
ATOM   1906  CA  LYS B 250       2.871 -34.486 -40.371  1.00 82.41           C  
ATOM   1912  C   LYS B 250       1.618 -33.952 -40.988  1.00 82.41           C  
ATOM   1913  O   LYS B 250       1.003 -33.020 -40.472  1.00 82.41           O  
ATOM   1907  CB  LYS B 250       2.509 -35.795 -39.654  1.00 82.41           C  
ATOM   1908  CG  LYS B 250       3.718 -36.502 -39.044  1.00 82.41           C  
ATOM   1909  CD  LYS B 250       3.336 -37.576 -38.025  1.00 82.41           C  
ATOM   1910  CE  LYS B 250       3.500 -39.005 -38.542  1.00 82.41           C  
ATOM   1911  NZ  LYS B 250       4.896 -39.450 -38.337  1.00 82.41           N1+
ATOM   1914  N   LYS B 251       1.221 -34.536 -42.138  1.00 88.19           N  
ATOM   1915  CA  LYS B 251       0.024 -34.121 -42.808  1.00 88.19           C  
ATOM   1921  C   LYS B 251      -1.086 -34.963 -42.268  1.00 88.19           C  
ATOM   1922  O   LYS B 251      -1.073 -36.189 -42.379  1.00 88.19           O  
ATOM   1916  CB  LYS B 251       0.076 -34.347 -44.330  1.00 88.19           C  
ATOM   1917  CG  LYS B 251      -1.075 -33.702 -45.106  1.00 88.19           C  
ATOM   1918  CD  LYS B 251      -0.982 -32.177 -45.183  1.00 88.19           C  
ATOM   1919  CE  LYS B 251      -2.116 -31.538 -45.988  1.00 88.19           C  
ATOM   1920  NZ  LYS B 251      -1.947 -30.069 -46.011  1.00 88.19           N1+
ATOM   1923  N   ILE B 252      -2.114 -34.301 -41.710  1.00 62.71           N  
ATOM   1924  CA  ILE B 252      -3.211 -34.975 -41.081  1.00 62.71           C  
ATOM   1929  C   ILE B 252      -4.406 -34.770 -41.953  1.00 62.71           C  
ATOM   1930  O   ILE B 252      -4.303 -34.213 -43.044  1.00 62.71           O  
ATOM   1925  CB  ILE B 252      -3.541 -34.422 -39.722  1.00 62.71           C  
ATOM   1926  CG1 ILE B 252      -3.946 -32.941 -39.827  1.00 62.71           C  
ATOM   1927  CG2 ILE B 252      -2.345 -34.676 -38.791  1.00 62.71           C  
ATOM   1928  CD1 ILE B 252      -4.494 -32.359 -38.524  1.00 62.71           C  
ATOM   1931  N   ASP B 253      -5.567 -35.289 -41.512  1.00 45.71           N  
ATOM   1932  CA  ASP B 253      -6.784 -35.167 -42.260  1.00 45.71           C  
ATOM   1937  C   ASP B 253      -7.017 -33.710 -42.506  1.00 45.71           C  
ATOM   1938  O   ASP B 253      -6.826 -32.879 -41.621  1.00 45.71           O  
ATOM   1933  CB  ASP B 253      -8.000 -35.706 -41.484  1.00 45.71           C  
ATOM   1934  CG  ASP B 253      -9.254 -35.550 -42.326  1.00 45.71           C  
ATOM   1935  OD1 ASP B 253      -9.130 -35.366 -43.565  1.00 45.71           O  
ATOM   1936  OD2 ASP B 253     -10.360 -35.601 -41.726  1.00 45.71           O1-
ATOM   1939  N   ALA B 254      -7.435 -33.374 -43.741  1.00 25.97           N  
ATOM   1940  CA  ALA B 254      -7.658 -32.011 -44.131  1.00 25.97           C  
ATOM   1942  C   ALA B 254      -8.752 -31.426 -43.294  1.00 25.97           C  
ATOM   1943  O   ALA B 254      -8.643 -30.292 -42.832  1.00 25.97           O  
ATOM   1941  CB  ALA B 254      -8.093 -31.876 -45.599  1.00 25.97           C  
ATOM   1944  N   ASP B 255      -9.844 -32.184 -43.079  1.00 29.05           N  
ATOM   1945  CA  ASP B 255     -10.942 -31.680 -42.304  1.00 29.05           C  
ATOM   1950  C   ASP B 255     -10.495 -31.502 -40.890  1.00 29.05           C  
ATOM   1951  O   ASP B 255     -10.843 -30.522 -40.232  1.00 29.05           O  
ATOM   1946  CB  ASP B 255     -12.155 -32.626 -42.288  1.00 29.05           C  
ATOM   1947  CG  ASP B 255     -12.820 -32.568 -43.656  1.00 29.05           C  
ATOM   1948  OD1 ASP B 255     -12.494 -31.638 -44.442  1.00 29.05           O  
ATOM   1949  OD2 ASP B 255     -13.672 -33.455 -43.929  1.00 29.05           O1-
ATOM   1952  N   ALA B 256      -9.700 -32.464 -40.390  1.00 36.13           N  
ATOM   1953  CA  ALA B 256      -9.241 -32.450 -39.035  1.00 36.13           C  
ATOM   1955  C   ALA B 256      -8.374 -31.252 -38.803  1.00 36.13           C  
ATOM   1956  O   ALA B 256      -8.416 -30.657 -37.727  1.00 36.13           O  
ATOM   1954  CB  ALA B 256      -8.412 -33.697 -38.682  1.00 36.13           C  
ATOM   1957  N   GLU B 257      -7.524 -30.894 -39.786  1.00 91.31           N  
ATOM   1958  CA  GLU B 257      -6.651 -29.769 -39.600  1.00 91.31           C  
ATOM   1964  C   GLU B 257      -7.428 -28.492 -39.619  1.00 91.31           C  
ATOM   1965  O   GLU B 257      -7.097 -27.549 -38.903  1.00 91.31           O  
ATOM   1959  CB  GLU B 257      -5.501 -29.641 -40.618  1.00 91.31           C  
ATOM   1960  CG  GLU B 257      -5.912 -29.275 -42.042  1.00 91.31           C  
ATOM   1961  CD  GLU B 257      -4.640 -28.870 -42.775  1.00 91.31           C  
ATOM   1962  OE1 GLU B 257      -3.562 -28.843 -42.121  1.00 91.31           O  
ATOM   1963  OE2 GLU B 257      -4.731 -28.569 -43.994  1.00 91.31           O1-
ATOM   1966  N   ASP B 258      -8.487 -28.425 -40.445  1.00 73.81           N  
ATOM   1967  CA  ASP B 258      -9.238 -27.211 -40.559  1.00 73.81           C  
ATOM   1972  C   ASP B 258      -9.784 -26.877 -39.210  1.00 73.81           C  
ATOM   1973  O   ASP B 258      -9.740 -25.724 -38.783  1.00 73.81           O  
ATOM   1968  CB  ASP B 258     -10.426 -27.357 -41.524  1.00 73.81           C  
ATOM   1969  CG  ASP B 258     -11.056 -25.988 -41.719  1.00 73.81           C  
ATOM   1970  OD1 ASP B 258     -10.562 -25.014 -41.091  1.00 73.81           O  
ATOM   1971  OD2 ASP B 258     -12.045 -25.899 -42.495  1.00 73.81           O1-
ATOM   1974  N   ARG B 259     -10.312 -27.888 -38.497  1.00145.02           N  
ATOM   1975  CA  ARG B 259     -10.880 -27.634 -37.209  1.00145.02           C  
ATOM   1983  C   ARG B 259      -9.795 -27.221 -36.258  1.00145.02           C  
ATOM   1984  O   ARG B 259      -9.986 -26.324 -35.440  1.00145.02           O  
ATOM   1976  CB  ARG B 259     -11.605 -28.850 -36.605  1.00145.02           C  
ATOM   1977  CG  ARG B 259     -10.702 -30.048 -36.313  1.00145.02           C  
ATOM   1978  CD  ARG B 259     -11.469 -31.310 -35.914  1.00145.02           C  
ATOM   1979  NE  ARG B 259     -11.257 -32.310 -36.998  1.00145.02           N  
ATOM   1980  CZ  ARG B 259     -12.307 -32.953 -37.583  1.00145.02           C  
ATOM   1981  NH1 ARG B 259     -13.586 -32.668 -37.205  1.00145.02           N1+
ATOM   1982  NH2 ARG B 259     -12.078 -33.884 -38.554  1.00145.02           N  
ATOM   1985  N   LEU B 260      -8.618 -27.869 -36.348  1.00112.36           N  
ATOM   1986  CA  LEU B 260      -7.539 -27.629 -35.432  1.00112.36           C  
ATOM   1991  C   LEU B 260      -7.037 -26.219 -35.577  1.00112.36           C  
ATOM   1992  O   LEU B 260      -6.782 -25.536 -34.587  1.00112.36           O  
ATOM   1987  CB  LEU B 260      -6.388 -28.638 -35.640  1.00112.36           C  
ATOM   1988  CG  LEU B 260      -5.262 -28.611 -34.581  1.00112.36           C  
ATOM   1989  CD1 LEU B 260      -4.320 -29.806 -34.767  1.00112.36           C  
ATOM   1990  CD2 LEU B 260      -4.483 -27.290 -34.574  1.00112.36           C  
ATOM   1993  N   ILE B 261      -6.887 -25.725 -36.818  1.00 52.79           N  
ATOM   1994  CA  ILE B 261      -6.405 -24.386 -37.008  1.00 52.79           C  
ATOM   1999  C   ILE B 261      -7.410 -23.429 -36.452  1.00 52.79           C  
ATOM   2000  O   ILE B 261      -7.046 -22.417 -35.853  1.00 52.79           O  
ATOM   1995  CB  ILE B 261      -6.150 -24.047 -38.448  1.00 52.79           C  
ATOM   1996  CG1 ILE B 261      -5.035 -24.956 -38.998  1.00 52.79           C  
ATOM   1997  CG2 ILE B 261      -5.819 -22.545 -38.540  1.00 52.79           C  
ATOM   1998  CD1 ILE B 261      -4.863 -24.886 -40.514  1.00 52.79           C  
ATOM   2001  N   LYS B 262      -8.711 -23.714 -36.640  1.00 48.49           N  
ATOM   2002  CA  LYS B 262      -9.706 -22.810 -36.144  1.00 48.49           C  
ATOM   2008  C   LYS B 262      -9.581 -22.717 -34.659  1.00 48.49           C  
ATOM   2009  O   LYS B 262      -9.705 -21.633 -34.093  1.00 48.49           O  
ATOM   2003  CB  LYS B 262     -11.156 -23.227 -36.417  1.00 48.49           C  
ATOM   2004  CG  LYS B 262     -12.125 -22.192 -35.841  1.00 48.49           C  
ATOM   2005  CD  LYS B 262     -13.589 -22.388 -36.224  1.00 48.49           C  
ATOM   2006  CE  LYS B 262     -14.514 -21.356 -35.570  1.00 48.49           C  
ATOM   2007  NZ  LYS B 262     -15.931 -21.707 -35.814  1.00 48.49           N1+
ATOM   2010  N   ILE B 263      -9.328 -23.853 -33.983  1.00 93.22           N  
ATOM   2011  CA  ILE B 263      -9.259 -23.811 -32.553  1.00 93.22           C  
ATOM   2016  C   ILE B 263      -8.107 -22.940 -32.154  1.00 93.22           C  
ATOM   2017  O   ILE B 263      -8.195 -22.189 -31.184  1.00 93.22           O  
ATOM   2012  CB  ILE B 263      -9.112 -25.155 -31.889  1.00 93.22           C  
ATOM   2013  CG1 ILE B 263      -9.568 -25.049 -30.427  1.00 93.22           C  
ATOM   2014  CG2 ILE B 263      -7.659 -25.632 -31.999  1.00 93.22           C  
ATOM   2015  CD1 ILE B 263      -9.720 -26.410 -29.752  1.00 93.22           C  
ATOM   2018  N   TYR B 264      -6.989 -23.030 -32.898  1.00142.34           N  
ATOM   2019  CA  TYR B 264      -5.798 -22.276 -32.621  1.00142.34           C  
ATOM   2028  C   TYR B 264      -6.084 -20.806 -32.743  1.00142.34           C  
ATOM   2029  O   TYR B 264      -5.677 -20.020 -31.888  1.00142.34           O  
ATOM   2020  CB  TYR B 264      -4.666 -22.658 -33.600  1.00142.34           C  
ATOM   2021  CG  TYR B 264      -3.541 -21.678 -33.548  1.00142.34           C  
ATOM   2022  CD1 TYR B 264      -2.501 -21.813 -32.655  1.00142.34           C  
ATOM   2023  CD2 TYR B 264      -3.530 -20.614 -34.419  1.00142.34           C  
ATOM   2024  CE1 TYR B 264      -1.475 -20.896 -32.634  1.00142.34           C  
ATOM   2025  CE2 TYR B 264      -2.508 -19.696 -34.403  1.00142.34           C  
ATOM   2026  CZ  TYR B 264      -1.475 -19.836 -33.509  1.00142.34           C  
ATOM   2027  OH  TYR B 264      -0.423 -18.894 -33.488  1.00142.34           O  
ATOM   2030  N   GLN B 265      -6.804 -20.397 -33.803  1.00 47.55           N  
ATOM   2031  CA  GLN B 265      -7.072 -19.004 -34.037  1.00 47.55           C  
ATOM   2037  C   GLN B 265      -7.955 -18.444 -32.967  1.00 47.55           C  
ATOM   2038  O   GLN B 265      -7.734 -17.331 -32.495  1.00 47.55           O  
ATOM   2032  CB  GLN B 265      -7.758 -18.746 -35.388  1.00 47.55           C  
ATOM   2033  CG  GLN B 265      -6.874 -19.138 -36.573  1.00 47.55           C  
ATOM   2034  CD  GLN B 265      -7.595 -18.787 -37.867  1.00 47.55           C  
ATOM   2036  NE2 GLN B 265      -6.857 -18.140 -38.809  1.00 47.55           N  
ATOM   2035  OE1 GLN B 265      -8.779 -19.073 -38.039  1.00 47.55           O  
ATOM   2039  N   MET B 266      -8.979 -19.207 -32.548  1.00123.92           N  
ATOM   2040  CA  MET B 266      -9.916 -18.731 -31.570  1.00123.92           C  
ATOM   2045  C   MET B 266      -9.228 -18.507 -30.257  1.00123.92           C  
ATOM   2046  O   MET B 266      -9.621 -17.631 -29.492  1.00123.92           O  
ATOM   2041  CB  MET B 266     -11.071 -19.709 -31.296  1.00123.92           C  
ATOM   2042  CG  MET B 266     -12.062 -19.856 -32.450  1.00123.92           C  
ATOM   2043  SD  MET B 266     -13.415 -21.010 -32.086  1.00123.92           S  
ATOM   2044  CE  MET B 266     -14.193 -19.937 -30.843  1.00123.92           C  
ATOM   2047  N   SER B 267      -8.237 -19.357 -29.943  1.00119.64           N  
ATOM   2048  CA  SER B 267      -7.488 -19.417 -28.714  1.00119.64           C  
ATOM   2051  C   SER B 267      -6.338 -18.442 -28.645  1.00119.64           C  
ATOM   2052  O   SER B 267      -5.567 -18.476 -27.688  1.00119.64           O  
ATOM   2049  CB  SER B 267      -6.921 -20.837 -28.517  1.00119.64           C  
ATOM   2050  OG  SER B 267      -6.183 -20.940 -27.309  1.00119.64           O  
ATOM   2053  N   GLN B 268      -6.154 -17.555 -29.638  1.00 67.60           N  
ATOM   2054  CA  GLN B 268      -4.997 -16.696 -29.667  1.00 67.60           C  
ATOM   2060  C   GLN B 268      -4.932 -15.808 -28.456  1.00 67.60           C  
ATOM   2061  O   GLN B 268      -3.847 -15.536 -27.942  1.00 67.60           O  
ATOM   2055  CB  GLN B 268      -4.966 -15.783 -30.909  1.00 67.60           C  
ATOM   2056  CG  GLN B 268      -4.746 -16.535 -32.225  1.00 67.60           C  
ATOM   2057  CD  GLN B 268      -3.268 -16.891 -32.330  1.00 67.60           C  
ATOM   2059  NE2 GLN B 268      -2.678 -16.687 -33.537  1.00 67.60           N  
ATOM   2058  OE1 GLN B 268      -2.650 -17.328 -31.360  1.00 67.60           O  
ATOM   2062  N   HIS B 269      -6.082 -15.325 -27.955  1.00 47.25           N  
ATOM   2063  CA  HIS B 269      -6.045 -14.403 -26.856  1.00 47.25           C  
ATOM   2070  C   HIS B 269      -5.409 -15.038 -25.662  1.00 47.25           C  
ATOM   2071  O   HIS B 269      -4.656 -14.389 -24.940  1.00 47.25           O  
ATOM   2066  CB  HIS B 269      -7.428 -13.870 -26.443  1.00 47.25           C  
ATOM   2065  CG  HIS B 269      -8.427 -14.942 -26.138  1.00 47.25           C  
ATOM   2068  CD2 HIS B 269      -9.287 -15.589 -26.971  1.00 47.25           C  
ATOM   2064  ND1 HIS B 269      -8.649 -15.469 -24.886  1.00 47.25           N  
ATOM   2069  CE1 HIS B 269      -9.623 -16.402 -25.022  1.00 47.25           C  
ATOM   2067  NE2 HIS B 269     -10.043 -16.510 -26.270  1.00 47.25           N  
ATOM   2072  N   LYS B 270      -5.702 -16.321 -25.396  1.00 45.80           N  
ATOM   2073  CA  LYS B 270      -5.116 -16.956 -24.256  1.00 45.80           C  
ATOM   2079  C   LYS B 270      -3.628 -17.047 -24.443  1.00 45.80           C  
ATOM   2080  O   LYS B 270      -2.868 -16.866 -23.494  1.00 45.80           O  
ATOM   2074  CB  LYS B 270      -5.657 -18.377 -24.031  1.00 45.80           C  
ATOM   2075  CG  LYS B 270      -7.160 -18.414 -23.744  1.00 45.80           C  
ATOM   2076  CD  LYS B 270      -7.775 -19.810 -23.869  1.00 45.80           C  
ATOM   2077  CE  LYS B 270      -9.290 -19.835 -23.644  1.00 45.80           C  
ATOM   2078  NZ  LYS B 270      -9.830 -21.187 -23.916  1.00 45.80           N1+
ATOM   2081  N   ARG B 271      -3.178 -17.380 -25.671  1.00119.38           N  
ATOM   2082  CA  ARG B 271      -1.786 -17.568 -25.989  1.00119.38           C  
ATOM   2090  C   ARG B 271      -0.990 -16.294 -25.999  1.00119.38           C  
ATOM   2091  O   ARG B 271       0.105 -16.239 -25.441  1.00119.38           O  
ATOM   2083  CB  ARG B 271      -1.603 -18.285 -27.342  1.00119.38           C  
ATOM   2084  CG  ARG B 271      -0.151 -18.577 -27.728  1.00119.38           C  
ATOM   2085  CD  ARG B 271      -0.020 -19.631 -28.833  1.00119.38           C  
ATOM   2086  NE  ARG B 271      -1.158 -19.441 -29.774  1.00119.38           N  
ATOM   2087  CZ  ARG B 271      -2.345 -20.086 -29.570  1.00119.38           C  
ATOM   2088  NH1 ARG B 271      -2.485 -20.961 -28.531  1.00119.38           N1+
ATOM   2089  NH2 ARG B 271      -3.396 -19.857 -30.409  1.00119.38           N  
ATOM   2092  N   LYS B 272      -1.523 -15.226 -26.621  1.00 80.12           N  
ATOM   2093  CA  LYS B 272      -0.791 -13.998 -26.774  1.00 80.12           C  
ATOM   2099  C   LYS B 272      -0.834 -13.216 -25.502  1.00 80.12           C  
ATOM   2100  O   LYS B 272      -1.564 -13.530 -24.563  1.00 80.12           O  
ATOM   2094  CB  LYS B 272      -1.303 -13.118 -27.926  1.00 80.12           C  
ATOM   2095  CG  LYS B 272      -1.081 -13.780 -29.289  1.00 80.12           C  
ATOM   2096  CD  LYS B 272      -1.811 -13.111 -30.455  1.00 80.12           C  
ATOM   2097  CE  LYS B 272      -1.562 -13.813 -31.792  1.00 80.12           C  
ATOM   2098  NZ  LYS B 272      -0.117 -13.816 -32.102  1.00 80.12           N1+
ATOM   2101  N   PRO B 273      -0.007 -12.206 -25.472  1.00140.10           N  
ATOM   2102  CA  PRO B 273       0.109 -11.340 -24.334  1.00140.10           C  
ATOM   2106  C   PRO B 273      -1.123 -10.511 -24.197  1.00140.10           C  
ATOM   2107  O   PRO B 273      -1.902 -10.436 -25.146  1.00140.10           O  
ATOM   2104  CB  PRO B 273       1.397 -10.535 -24.540  1.00140.10           C  
ATOM   2105  CG  PRO B 273       1.809 -10.818 -25.997  1.00140.10           C  
ATOM   2103  CD  PRO B 273       1.188 -12.189 -26.296  1.00140.10           C  
ATOM   2108  N   ILE B 274      -1.321  -9.895 -23.017  1.00109.05           N  
ATOM   2109  CA  ILE B 274      -2.507  -9.134 -22.760  1.00109.05           C  
ATOM   2114  C   ILE B 274      -2.588  -8.035 -23.768  1.00109.05           C  
ATOM   2115  O   ILE B 274      -1.607  -7.370 -24.098  1.00109.05           O  
ATOM   2110  CB  ILE B 274      -2.539  -8.531 -21.384  1.00109.05           C  
ATOM   2111  CG1 ILE B 274      -3.968  -8.101 -21.008  1.00109.05           C  
ATOM   2112  CG2 ILE B 274      -1.516  -7.383 -21.348  1.00109.05           C  
ATOM   2113  CD1 ILE B 274      -4.142  -7.787 -19.521  1.00109.05           C  
ATOM   2116  N   PRO B 275      -3.775  -7.881 -24.284  1.00 66.50           N  
ATOM   2117  CA  PRO B 275      -4.004  -6.876 -25.280  1.00 66.50           C  
ATOM   2121  C   PRO B 275      -3.913  -5.515 -24.689  1.00 66.50           C  
ATOM   2122  O   PRO B 275      -4.223  -5.345 -23.510  1.00 66.50           O  
ATOM   2119  CB  PRO B 275      -5.361  -7.203 -25.897  1.00 66.50           C  
ATOM   2120  CG  PRO B 275      -5.474  -8.729 -25.726  1.00 66.50           C  
ATOM   2118  CD  PRO B 275      -4.649  -9.031 -24.464  1.00 66.50           C  
ATOM   2123  N   THR B 276      -3.474  -4.539 -25.500  1.00 91.06           N  
ATOM   2124  CA  THR B 276      -3.321  -3.194 -25.050  1.00 91.06           C  
ATOM   2128  C   THR B 276      -3.890  -2.316 -26.112  1.00 91.06           C  
ATOM   2129  O   THR B 276      -4.291  -2.783 -27.177  1.00 91.06           O  
ATOM   2125  CB  THR B 276      -1.884  -2.823 -24.846  1.00 91.06           C  
ATOM   2127  CG2 THR B 276      -1.130  -3.020 -26.169  1.00 91.06           C  
ATOM   2126  OG1 THR B 276      -1.770  -1.484 -24.395  1.00 91.06           O  
ATOM   2130  N   ILE B 277      -3.963  -1.006 -25.825  1.00147.41           N  
ATOM   2131  CA  ILE B 277      -4.494  -0.078 -26.773  1.00147.41           C  
ATOM   2136  C   ILE B 277      -3.589  -0.094 -27.961  1.00147.41           C  
ATOM   2137  O   ILE B 277      -4.044  -0.095 -29.104  1.00147.41           O  
ATOM   2132  CB  ILE B 277      -4.523   1.323 -26.248  1.00147.41           C  
ATOM   2133  CG1 ILE B 277      -5.391   1.401 -24.981  1.00147.41           C  
ATOM   2134  CG2 ILE B 277      -5.020   2.230 -27.386  1.00147.41           C  
ATOM   2135  CD1 ILE B 277      -6.848   1.003 -25.214  1.00147.41           C  
ATOM   2138  N   TYR B 278      -2.269  -0.122 -27.708  1.00 39.51           N  
ATOM   2139  CA  TYR B 278      -1.303  -0.097 -28.767  1.00 39.51           C  
ATOM   2148  C   TYR B 278      -1.466  -1.318 -29.606  1.00 39.51           C  
ATOM   2149  O   TYR B 278      -1.422  -1.236 -30.833  1.00 39.51           O  
ATOM   2140  CB  TYR B 278       0.147  -0.035 -28.258  1.00 39.51           C  
ATOM   2141  CG  TYR B 278       0.334   1.328 -27.685  1.00 39.51           C  
ATOM   2142  CD1 TYR B 278       0.665   2.380 -28.508  1.00 39.51           C  
ATOM   2143  CD2 TYR B 278       0.176   1.561 -26.339  1.00 39.51           C  
ATOM   2144  CE1 TYR B 278       0.838   3.645 -28.000  1.00 39.51           C  
ATOM   2145  CE2 TYR B 278       0.348   2.826 -25.825  1.00 39.51           C  
ATOM   2146  CZ  TYR B 278       0.682   3.871 -26.654  1.00 39.51           C  
ATOM   2147  OH  TYR B 278       0.860   5.169 -26.128  1.00 39.51           O  
ATOM   2150  N   ASP B 279      -1.662  -2.486 -28.964  1.00 16.51           N  
ATOM   2151  CA  ASP B 279      -1.835  -3.702 -29.705  1.00 16.51           C  
ATOM   2156  C   ASP B 279      -2.974  -3.487 -30.692  1.00 16.51           C  
ATOM   2157  O   ASP B 279      -2.717  -3.577 -31.922  1.00 16.51           O  
ATOM   2152  CB  ASP B 279      -2.223  -4.910 -28.830  1.00 16.51           C  
ATOM   2153  CG  ASP B 279      -1.014  -5.332 -28.009  1.00 16.51           C  
ATOM   2154  OD1 ASP B 279       0.090  -4.777 -28.255  1.00 16.51           O  
ATOM   2155  OD2 ASP B 279      -1.177  -6.219 -27.130  1.00 16.51           O1-
ATOM   2158  OXT ASP B 279      -4.118  -3.232 -30.229  1.00 16.51           O1-
TER   
