# Supplementary material for: Structural Descriptors for Subunit Interface Regions in Homodimers: Effect of Lipid Membrane and Secondary Structure Type
Source: J Chem Inf Model. 2025 Mar 27;65(7):3117–26. doi: 10.1021/acs.jcim.4c01233 (PMC12004529; doi:10.1021/acs.jcim.4c01233)
Supplement: Supplementary file 3 — ci4c01233_si_003.tar [file ci4c01233_si_003.tar › database/alpha/6mtk_cytop.pdb]

HEADER    6mtk_chain_A
ATOM     64  N   HIS A   8      30.288  29.423 -17.783  1.00 86.10           N  
ATOM     65  CA  HIS A   8      30.353  29.413 -16.352  1.00 86.10           C  
ATOM     72  C   HIS A   8      29.169  30.201 -15.894  1.00 86.10           C  
ATOM     73  O   HIS A   8      29.187  31.433 -15.909  1.00 86.10           O  
ATOM     68  CB  HIS A   8      31.634  30.082 -15.818  1.00 86.10           C  
ATOM     67  CG  HIS A   8      32.870  29.411 -16.356  1.00 86.10           C  
ATOM     70  CD2 HIS A   8      33.393  29.489 -17.607  1.00 86.10           C  
ATOM     66  ND1 HIS A   8      33.670  28.535 -15.661  1.00 86.10           N  
ATOM     71  CE1 HIS A   8      34.637  28.122 -16.528  1.00 86.10           C  
ATOM     69  NE2 HIS A   8      34.505  28.671 -17.718  1.00 86.10           N  
ATOM     74  N   MET A   9      28.091  29.495 -15.489  1.00 93.80           N  
ATOM     75  CA  MET A   9      26.889  30.153 -15.075  1.00 93.80           C  
ATOM     80  C   MET A   9      27.114  30.640 -13.685  1.00 93.80           C  
ATOM     81  O   MET A   9      27.481  29.885 -12.787  1.00 93.80           O  
ATOM     76  CB  MET A   9      25.666  29.218 -15.114  1.00 93.80           C  
ATOM     77  CG  MET A   9      24.332  29.938 -15.276  1.00 93.80           C  
ATOM     78  SD  MET A   9      23.160  28.959 -16.258  1.00 93.80           S  
ATOM     79  CE  MET A   9      24.195  29.015 -17.753  1.00 93.80           C  
ATOM     82  N   ARG A  10      26.902  31.948 -13.482  1.00184.93           N  
ATOM     83  CA  ARG A  10      27.153  32.541 -12.207  1.00184.93           C  
ATOM     91  C   ARG A  10      26.020  32.155 -11.311  1.00184.93           C  
ATOM     92  O   ARG A  10      24.855  32.301 -11.677  1.00184.93           O  
ATOM     84  CB  ARG A  10      27.164  34.072 -12.307  1.00184.93           C  
ATOM     85  CG  ARG A  10      27.888  34.765 -11.159  1.00184.93           C  
ATOM     86  CD  ARG A  10      29.408  34.790 -11.334  1.00184.93           C  
ATOM     87  NE  ARG A  10      29.729  35.937 -12.232  1.00184.93           N  
ATOM     88  CZ  ARG A  10      29.918  37.183 -11.708  1.00184.93           C  
ATOM     89  NH1 ARG A  10      29.912  37.364 -10.355  1.00184.93           N1+
ATOM     90  NH2 ARG A  10      30.109  38.253 -12.535  1.00184.93           N  
ATOM     93  N   ILE A  11      26.319  31.650 -10.101  1.00 80.90           N  
ATOM     94  CA  ILE A  11      25.214  31.310  -9.257  1.00 80.90           C  
ATOM     99  C   ILE A  11      25.369  32.048  -7.976  1.00 80.90           C  
ATOM    100  O   ILE A  11      26.463  32.117  -7.419  1.00 80.90           O  
ATOM     95  CB  ILE A  11      25.065  29.841  -8.997  1.00 80.90           C  
ATOM     96  CG1 ILE A  11      24.830  29.150 -10.350  1.00 80.90           C  
ATOM     97  CG2 ILE A  11      23.915  29.617  -7.997  1.00 80.90           C  
ATOM     98  CD1 ILE A  11      24.757  27.629 -10.279  1.00 80.90           C  
ATOM    101  N   LEU A  12      24.274  32.663  -7.484  1.00146.44           N  
ATOM    102  CA  LEU A  12      24.454  33.393  -6.268  1.00146.44           C  
ATOM    107  C   LEU A  12      23.474  32.907  -5.255  1.00146.44           C  
ATOM    108  O   LEU A  12      22.282  32.746  -5.522  1.00146.44           O  
ATOM    103  CB  LEU A  12      24.374  34.926  -6.431  1.00146.44           C  
ATOM    104  CG  LEU A  12      24.857  35.727  -5.200  1.00146.44           C  
ATOM    105  CD1 LEU A  12      24.968  37.218  -5.538  1.00146.44           C  
ATOM    106  CD2 LEU A  12      23.988  35.492  -3.955  1.00146.44           C  
ATOM    109  N   THR A  13      23.988  32.633  -4.042  1.00 67.89           N  
ATOM    110  CA  THR A  13      23.137  32.148  -3.005  1.00 67.89           C  
ATOM    114  C   THR A  13      23.208  33.091  -1.846  1.00 67.89           C  
ATOM    115  O   THR A  13      24.283  33.350  -1.305  1.00 67.89           O  
ATOM    111  CB  THR A  13      23.538  30.793  -2.492  1.00 67.89           C  
ATOM    113  CG2 THR A  13      22.578  30.382  -1.365  1.00 67.89           C  
ATOM    112  OG1 THR A  13      23.499  29.837  -3.542  1.00 67.89           O  
ATOM    116  N   GLY A  14      22.048  33.651  -1.450  1.00 58.84           N  
ATOM    117  CA  GLY A  14      22.019  34.499  -0.300  1.00 58.84           C  
ATOM    118  C   GLY A  14      21.868  33.619   0.889  1.00 58.84           C  
ATOM    119  O   GLY A  14      21.214  32.579   0.835  1.00 58.84           O  
ATOM    120  N   ILE A  15      22.453  34.037   2.018  1.00 77.99           N  
ATOM    121  CA  ILE A  15      22.327  33.240   3.193  1.00 77.99           C  
ATOM    126  C   ILE A  15      21.722  34.114   4.241  1.00 77.99           C  
ATOM    127  O   ILE A  15      22.144  35.251   4.427  1.00 77.99           O  
ATOM    122  CB  ILE A  15      23.639  32.747   3.734  1.00 77.99           C  
ATOM    123  CG1 ILE A  15      24.346  31.866   2.691  1.00 77.99           C  
ATOM    124  CG2 ILE A  15      23.362  32.026   5.067  1.00 77.99           C  
ATOM    125  CD1 ILE A  15      25.827  31.629   2.978  1.00 77.99           C  
ATOM    128  N   GLN A  16      20.694  33.604   4.942  1.00164.50           N  
ATOM    129  CA  GLN A  16      20.081  34.363   5.992  1.00164.50           C  
ATOM    135  C   GLN A  16      21.005  34.372   7.160  1.00164.50           C  
ATOM    136  O   GLN A  16      21.590  33.341   7.489  1.00164.50           O  
ATOM    130  CB  GLN A  16      18.765  33.746   6.485  1.00164.50           C  
ATOM    131  CG  GLN A  16      18.269  34.381   7.780  1.00164.50           C  
ATOM    132  CD  GLN A  16      17.964  35.835   7.479  1.00164.50           C  
ATOM    134  NE2 GLN A  16      18.399  36.747   8.389  1.00164.50           N  
ATOM    133  OE1 GLN A  16      17.367  36.153   6.451  1.00164.50           O  
ATOM    137  N   ALA A  17      21.161  35.545   7.817  1.00 83.19           N  
ATOM    138  CA  ALA A  17      22.009  35.593   8.977  1.00 83.19           C  
ATOM    140  C   ALA A  17      21.159  35.179  10.141  1.00 83.19           C  
ATOM    141  O   ALA A  17      20.805  35.972  11.011  1.00 83.19           O  
ATOM    139  CB  ALA A  17      22.546  37.005   9.279  1.00 83.19           C  
ATOM    142  N   THR A  18      20.798  33.889  10.129  1.00177.29           N  
ATOM    143  CA  THR A  18      19.969  33.177  11.057  1.00177.29           C  
ATOM    147  C   THR A  18      20.691  32.590  12.240  1.00177.29           C  
ATOM    148  O   THR A  18      20.045  32.181  13.205  1.00177.29           O  
ATOM    144  CB  THR A  18      19.205  32.089  10.353  1.00177.29           C  
ATOM    146  CG2 THR A  18      20.193  31.037   9.823  1.00177.29           C  
ATOM    145  OG1 THR A  18      18.246  31.506  11.219  1.00177.29           O  
ATOM    149  N   GLY A  19      22.031  32.444  12.176  1.00 43.46           N  
ATOM    150  CA  GLY A  19      22.713  31.768  13.250  1.00 43.46           C  
ATOM    151  C   GLY A  19      22.926  30.345  12.820  1.00 43.46           C  
ATOM    152  O   GLY A  19      22.777  30.012  11.646  1.00 43.46           O  
ATOM    153  N   THR A  20      23.287  29.456  13.769  1.00146.43           N  
ATOM    154  CA  THR A  20      23.589  28.096  13.410  1.00146.43           C  
ATOM    158  C   THR A  20      22.414  27.453  12.732  1.00146.43           C  
ATOM    159  O   THR A  20      21.286  27.441  13.221  1.00146.43           O  
ATOM    155  CB  THR A  20      24.013  27.230  14.567  1.00146.43           C  
ATOM    157  CG2 THR A  20      25.409  27.649  15.045  1.00146.43           C  
ATOM    156  OG1 THR A  20      23.081  27.323  15.627  1.00146.43           O  
ATOM    160  N   PRO A  21      22.718  26.927  11.572  1.00 99.72           N  
ATOM    161  CA  PRO A  21      21.771  26.294  10.690  1.00 99.72           C  
ATOM    165  C   PRO A  21      21.255  25.026  11.270  1.00 99.72           C  
ATOM    166  O   PRO A  21      22.021  24.307  11.905  1.00 99.72           O  
ATOM    163  CB  PRO A  21      22.570  25.965   9.433  1.00 99.72           C  
ATOM    164  CG  PRO A  21      23.987  25.700   9.980  1.00 99.72           C  
ATOM    162  CD  PRO A  21      24.093  26.646  11.190  1.00 99.72           C  
ATOM    167  N   HIS A  22      19.967  24.725  11.030  1.00 73.63           N  
ATOM    168  CA  HIS A  22      19.401  23.479  11.442  1.00 73.63           C  
ATOM    175  C   HIS A  22      19.620  22.510  10.325  1.00 73.63           C  
ATOM    176  O   HIS A  22      20.145  22.863   9.269  1.00 73.63           O  
ATOM    171  CB  HIS A  22      17.898  23.540  11.773  1.00 73.63           C  
ATOM    170  CG  HIS A  22      17.038  24.126  10.692  1.00 73.63           C  
ATOM    173  CD2 HIS A  22      16.562  25.391  10.549  1.00 73.63           C  
ATOM    169  ND1 HIS A  22      16.536  23.410   9.628  1.00 73.63           N  
ATOM    174  CE1 HIS A  22      15.783  24.275   8.900  1.00 73.63           C  
ATOM    172  NE2 HIS A  22      15.770  25.488   9.419  1.00 73.63           N  
ATOM    177  N   LEU A  23      19.215  21.247  10.543  1.00 82.35           N  
ATOM    178  CA  LEU A  23      19.461  20.175   9.623  1.00 82.35           C  
ATOM    183  C   LEU A  23      18.810  20.463   8.299  1.00 82.35           C  
ATOM    184  O   LEU A  23      19.363  20.135   7.252  1.00 82.35           O  
ATOM    179  CB  LEU A  23      18.929  18.821  10.132  1.00 82.35           C  
ATOM    180  CG  LEU A  23      19.300  17.629   9.230  1.00 82.35           C  
ATOM    181  CD1 LEU A  23      20.813  17.377   9.259  1.00 82.35           C  
ATOM    182  CD2 LEU A  23      18.489  16.373   9.587  1.00 82.35           C  
ATOM    185  N   GLY A  24      17.616  21.080   8.289  1.00 40.03           N  
ATOM    186  CA  GLY A  24      16.970  21.326   7.030  1.00 40.03           C  
ATOM    187  C   GLY A  24      17.870  22.187   6.206  1.00 40.03           C  
ATOM    188  O   GLY A  24      17.987  22.006   4.994  1.00 40.03           O  
ATOM    189  N   ASN A  25      18.508  23.173   6.857  1.00 88.77           N  
ATOM    190  CA  ASN A  25      19.369  24.077   6.163  1.00 88.77           C  
ATOM    195  C   ASN A  25      20.584  23.365   5.640  1.00 88.77           C  
ATOM    196  O   ASN A  25      20.958  23.535   4.479  1.00 88.77           O  
ATOM    191  CB  ASN A  25      19.853  25.228   7.062  1.00 88.77           C  
ATOM    192  CG  ASN A  25      18.619  26.026   7.464  1.00 88.77           C  
ATOM    194  ND2 ASN A  25      17.482  25.759   6.769  1.00 88.77           N  
ATOM    193  OD1 ASN A  25      18.657  26.849   8.376  1.00 88.77           O  
ATOM    197  N   LEU A  26      21.239  22.533   6.476  1.00134.29           N  
ATOM    198  CA  LEU A  26      22.437  21.900   5.997  1.00134.29           C  
ATOM    203  C   LEU A  26      22.131  21.064   4.799  1.00134.29           C  
ATOM    204  O   LEU A  26      22.675  21.283   3.719  1.00134.29           O  
ATOM    199  CB  LEU A  26      23.059  20.904   7.006  1.00134.29           C  
ATOM    200  CG  LEU A  26      23.998  21.469   8.090  1.00134.29           C  
ATOM    201  CD1 LEU A  26      25.409  21.722   7.532  1.00134.29           C  
ATOM    202  CD2 LEU A  26      23.401  22.708   8.767  1.00134.29           C  
ATOM    205  N   LEU A  27      21.211  20.098   4.959  1.00148.43           N  
ATOM    206  CA  LEU A  27      20.930  19.156   3.914  1.00148.43           C  
ATOM    211  C   LEU A  27      20.288  19.795   2.756  1.00148.43           C  
ATOM    212  O   LEU A  27      20.631  19.540   1.602  1.00148.43           O  
ATOM    207  CB  LEU A  27      19.955  18.049   4.363  1.00148.43           C  
ATOM    208  CG  LEU A  27      20.547  16.941   5.252  1.00148.43           C  
ATOM    209  CD1 LEU A  27      21.322  15.906   4.424  1.00148.43           C  
ATOM    210  CD2 LEU A  27      21.386  17.535   6.386  1.00148.43           C  
ATOM    213  N   GLY A  28      19.283  20.623   3.028  1.00105.37           N  
ATOM    214  CA  GLY A  28      18.638  21.081   1.865  1.00105.37           C  
ATOM    215  C   GLY A  28      19.534  21.992   1.093  1.00105.37           C  
ATOM    216  O   GLY A  28      19.645  21.840  -0.123  1.00105.37           O  
ATOM    217  N   ALA A  29      20.037  23.059   1.763  1.00143.82           N  
ATOM    218  CA  ALA A  29      20.928  24.026   1.190  1.00143.82           C  
ATOM    220  C   ALA A  29      22.411  23.846   1.221  1.00143.82           C  
ATOM    221  O   ALA A  29      23.080  23.810   0.188  1.00143.82           O  
ATOM    219  CB  ALA A  29      20.679  25.437   1.749  1.00143.82           C  
ATOM    222  N   ILE A  30      22.954  23.698   2.442  1.00114.90           N  
ATOM    223  CA  ILE A  30      24.359  23.924   2.598  1.00114.90           C  
ATOM    228  C   ILE A  30      25.192  22.922   1.879  1.00114.90           C  
ATOM    229  O   ILE A  30      25.966  23.265   0.986  1.00114.90           O  
ATOM    224  CB  ILE A  30      24.770  23.947   4.053  1.00114.90           C  
ATOM    225  CG1 ILE A  30      24.026  25.075   4.796  1.00114.90           C  
ATOM    226  CG2 ILE A  30      26.299  24.085   4.131  1.00114.90           C  
ATOM    227  CD1 ILE A  30      24.202  25.040   6.315  1.00114.90           C  
ATOM    230  N   ILE A  31      24.982  21.639   2.189  1.00 78.72           N  
ATOM    231  CA  ILE A  31      25.823  20.601   1.686  1.00 78.72           C  
ATOM    236  C   ILE A  31      25.718  20.500   0.198  1.00 78.72           C  
ATOM    237  O   ILE A  31      26.747  20.377  -0.464  1.00 78.72           O  
ATOM    232  CB  ILE A  31      25.425  19.263   2.253  1.00 78.72           C  
ATOM    233  CG1 ILE A  31      25.389  19.327   3.789  1.00 78.72           C  
ATOM    234  CG2 ILE A  31      26.376  18.188   1.696  1.00 78.72           C  
ATOM    235  CD1 ILE A  31      24.614  18.172   4.427  1.00 78.72           C  
ATOM    238  N   PRO A  32      24.554  20.533  -0.391  1.00 88.07           N  
ATOM    239  CA  PRO A  32      24.512  20.387  -1.816  1.00 88.07           C  
ATOM    243  C   PRO A  32      25.136  21.550  -2.476  1.00 88.07           C  
ATOM    244  O   PRO A  32      25.679  21.401  -3.569  1.00 88.07           O  
ATOM    241  CB  PRO A  32      23.044  20.188  -2.177  1.00 88.07           C  
ATOM    242  CG  PRO A  32      22.453  19.536  -0.915  1.00 88.07           C  
ATOM    240  CD  PRO A  32      23.326  20.066   0.238  1.00 88.07           C  
ATOM    245  N   ALA A  33      25.044  22.724  -1.840  1.00 79.73           N  
ATOM    246  CA  ALA A  33      25.582  23.889  -2.443  1.00 79.73           C  
ATOM    248  C   ALA A  33      27.051  23.727  -2.546  1.00 79.73           C  
ATOM    249  O   ALA A  33      27.637  23.923  -3.606  1.00 79.73           O  
ATOM    247  CB  ALA A  33      25.323  25.157  -1.612  1.00 79.73           C  
ATOM    250  N   ILE A  34      27.676  23.289  -1.446  1.00 60.78           N  
ATOM    251  CA  ILE A  34      29.099  23.213  -1.377  1.00 60.78           C  
ATOM    256  C   ILE A  34      29.621  22.234  -2.379  1.00 60.78           C  
ATOM    257  O   ILE A  34      30.614  22.506  -3.050  1.00 60.78           O  
ATOM    252  CB  ILE A  34      29.561  22.814  -0.015  1.00 60.78           C  
ATOM    253  CG1 ILE A  34      29.134  23.911   0.975  1.00 60.78           C  
ATOM    254  CG2 ILE A  34      31.075  22.544  -0.063  1.00 60.78           C  
ATOM    255  CD1 ILE A  34      29.195  23.482   2.432  1.00 60.78           C  
ATOM    258  N   GLU A  35      28.988  21.055  -2.516  1.00 97.15           N  
ATOM    259  CA  GLU A  35      29.540  20.125  -3.459  1.00 97.15           C  
ATOM    265  C   GLU A  35      29.398  20.657  -4.856  1.00 97.15           C  
ATOM    266  O   GLU A  35      30.308  20.510  -5.670  1.00 97.15           O  
ATOM    260  CB  GLU A  35      28.950  18.707  -3.376  1.00 97.15           C  
ATOM    261  CG  GLU A  35      29.720  17.681  -4.218  1.00 97.15           C  
ATOM    262  CD  GLU A  35      31.185  17.705  -3.794  1.00 97.15           C  
ATOM    263  OE1 GLU A  35      31.892  18.672  -4.183  1.00 97.15           O  
ATOM    264  OE2 GLU A  35      31.619  16.761  -3.081  1.00 97.15           O1-
ATOM    267  N   LEU A  36      28.260  21.301  -5.175  1.00150.81           N  
ATOM    268  CA  LEU A  36      28.004  21.815  -6.496  1.00150.81           C  
ATOM    273  C   LEU A  36      28.973  22.910  -6.823  1.00150.81           C  
ATOM    274  O   LEU A  36      29.366  23.076  -7.977  1.00150.81           O  
ATOM    269  CB  LEU A  36      26.588  22.384  -6.656  1.00150.81           C  
ATOM    270  CG  LEU A  36      26.315  22.994  -8.043  1.00150.81           C  
ATOM    271  CD1 LEU A  36      26.582  21.987  -9.175  1.00150.81           C  
ATOM    272  CD2 LEU A  36      24.893  23.579  -8.102  1.00150.81           C  
ATOM    275  N   ALA A  37      29.360  23.701  -5.810  1.00 74.03           N  
ATOM    276  CA  ALA A  37      30.257  24.820  -5.930  1.00 74.03           C  
ATOM    278  C   ALA A  37      31.610  24.336  -6.362  1.00 74.03           C  
ATOM    279  O   ALA A  37      32.422  25.107  -6.865  1.00 74.03           O  
ATOM    277  CB  ALA A  37      30.422  25.605  -4.615  1.00 74.03           C  
ATOM    280  N   LYS A  38      31.920  23.060  -6.075  1.00 95.50           N  
ATOM    281  CA  LYS A  38      33.183  22.459  -6.392  1.00 95.50           C  
ATOM    287  C   LYS A  38      33.394  22.431  -7.883  1.00 95.50           C  
ATOM    288  O   LYS A  38      34.519  22.568  -8.364  1.00 95.50           O  
ATOM    282  CB  LYS A  38      33.249  21.024  -5.845  1.00 95.50           C  
ATOM    283  CG  LYS A  38      34.660  20.476  -5.693  1.00 95.50           C  
ATOM    284  CD  LYS A  38      34.710  19.221  -4.822  1.00 95.50           C  
ATOM    285  CE  LYS A  38      36.128  18.770  -4.487  1.00 95.50           C  
ATOM    286  NZ  LYS A  38      36.094  17.766  -3.402  1.00 95.50           N1+
ATOM    289  N   LYS A  39      32.306  22.256  -8.657  1.00100.35           N  
ATOM    290  CA  LYS A  39      32.362  22.098 -10.085  1.00100.35           C  
ATOM    296  C   LYS A  39      32.960  23.317 -10.730  1.00100.35           C  
ATOM    297  O   LYS A  39      32.644  24.461 -10.413  1.00100.35           O  
ATOM    291  CB  LYS A  39      30.963  21.776 -10.635  1.00100.35           C  
ATOM    292  CG  LYS A  39      30.467  20.454 -10.028  1.00100.35           C  
ATOM    293  CD  LYS A  39      28.961  20.216 -10.116  1.00100.35           C  
ATOM    294  CE  LYS A  39      28.405  20.256 -11.538  1.00100.35           C  
ATOM    295  NZ  LYS A  39      26.958  19.945 -11.515  1.00100.35           N1+
ATOM    298  N   PRO A  40      33.879  23.056 -11.620  1.00146.28           N  
ATOM    299  CA  PRO A  40      34.594  24.096 -12.312  1.00146.28           C  
ATOM    303  C   PRO A  40      33.770  24.880 -13.291  1.00146.28           C  
ATOM    304  O   PRO A  40      34.176  25.987 -13.645  1.00146.28           O  
ATOM    301  CB  PRO A  40      35.818  23.418 -12.935  1.00146.28           C  
ATOM    302  CG  PRO A  40      35.546  21.907 -12.807  1.00146.28           C  
ATOM    300  CD  PRO A  40      34.617  21.808 -11.591  1.00146.28           C  
ATOM    305  N   GLU A  41      32.633  24.334 -13.765  1.00130.40           N  
ATOM    306  CA  GLU A  41      31.841  25.022 -14.748  1.00130.40           C  
ATOM    312  C   GLU A  41      31.298  26.300 -14.178  1.00130.40           C  
ATOM    313  O   GLU A  41      31.457  27.374 -14.754  1.00130.40           O  
ATOM    307  CB  GLU A  41      30.589  24.234 -15.162  1.00130.40           C  
ATOM    308  CG  GLU A  41      30.861  22.826 -15.680  1.00130.40           C  
ATOM    309  CD  GLU A  41      30.688  21.857 -14.519  1.00130.40           C  
ATOM    310  OE1 GLU A  41      31.680  21.633 -13.776  1.00130.40           O  
ATOM    311  OE2 GLU A  41      29.554  21.329 -14.362  1.00130.40           O1-
ATOM    314  N   ASN A  42      30.635  26.223 -13.013  1.00 82.94           N  
ATOM    315  CA  ASN A  42      30.061  27.421 -12.471  1.00 82.94           C  
ATOM    320  C   ASN A  42      31.010  28.024 -11.484  1.00 82.94           C  
ATOM    321  O   ASN A  42      31.819  27.325 -10.879  1.00 82.94           O  
ATOM    316  CB  ASN A  42      28.698  27.200 -11.774  1.00 82.94           C  
ATOM    317  CG  ASN A  42      28.873  26.198 -10.634  1.00 82.94           C  
ATOM    319  ND2 ASN A  42      28.090  25.088 -10.677  1.00 82.94           N  
ATOM    318  OD1 ASN A  42      29.681  26.394  -9.729  1.00 82.94           O  
ATOM    322  N   ASP A  43      30.951  29.365 -11.342  1.00157.69           N  
ATOM    323  CA  ASP A  43      31.682  30.072 -10.326  1.00157.69           C  
ATOM    328  C   ASP A  43      30.601  30.482  -9.381  1.00157.69           C  
ATOM    329  O   ASP A  43      29.547  30.944  -9.816  1.00157.69           O  
ATOM    324  CB  ASP A  43      32.284  31.412 -10.781  1.00157.69           C  
ATOM    325  CG  ASP A  43      33.302  31.202 -11.886  1.00157.69           C  
ATOM    326  OD1 ASP A  43      34.248  30.388 -11.711  1.00157.69           O  
ATOM    327  OD2 ASP A  43      33.135  31.884 -12.931  1.00157.69           O1-
ATOM    330  N   SER A  44      30.812  30.358  -8.063  1.00 68.95           N  
ATOM    331  CA  SER A  44      29.691  30.643  -7.220  1.00 68.95           C  
ATOM    334  C   SER A  44      29.989  31.772  -6.290  1.00 68.95           C  
ATOM    335  O   SER A  44      31.139  32.047  -5.952  1.00 68.95           O  
ATOM    332  CB  SER A  44      29.272  29.444  -6.354  1.00 68.95           C  
ATOM    333  OG  SER A  44      28.882  28.365  -7.189  1.00 68.95           O  
ATOM    336  N   LEU A  45      28.912  32.484  -5.895  1.00121.41           N  
ATOM    337  CA  LEU A  45      28.999  33.524  -4.910  1.00121.41           C  
ATOM    342  C   LEU A  45      28.028  33.184  -3.821  1.00121.41           C  
ATOM    343  O   LEU A  45      26.894  32.782  -4.080  1.00121.41           O  
ATOM    338  CB  LEU A  45      28.600  34.928  -5.402  1.00121.41           C  
ATOM    339  CG  LEU A  45      29.588  35.591  -6.382  1.00121.41           C  
ATOM    340  CD1 LEU A  45      29.696  34.820  -7.706  1.00121.41           C  
ATOM    341  CD2 LEU A  45      29.243  37.075  -6.584  1.00121.41           C  
ATOM    344  N   PHE A  46      28.465  33.311  -2.556  1.00 84.13           N  
ATOM    345  CA  PHE A  46      27.583  33.088  -1.446  1.00 84.13           C  
ATOM    353  C   PHE A  46      27.699  34.301  -0.568  1.00 84.13           C  
ATOM    354  O   PHE A  46      28.809  34.718  -0.240  1.00 84.13           O  
ATOM    346  CB  PHE A  46      27.981  31.863  -0.598  1.00 84.13           C  
ATOM    347  CG  PHE A  46      27.757  30.621  -1.400  1.00 84.13           C  
ATOM    348  CD1 PHE A  46      26.540  29.980  -1.363  1.00 84.13           C  
ATOM    349  CD2 PHE A  46      28.756  30.090  -2.185  1.00 84.13           C  
ATOM    350  CE1 PHE A  46      26.322  28.836  -2.096  1.00 84.13           C  
ATOM    351  CE2 PHE A  46      28.543  28.946  -2.923  1.00 84.13           C  
ATOM    352  CZ  PHE A  46      27.324  28.313  -2.879  1.00 84.13           C  
ATOM    355  N   PHE A  47      26.566  34.926  -0.164  1.00173.99           N  
ATOM    356  CA  PHE A  47      26.727  36.060   0.707  1.00173.99           C  
ATOM    364  C   PHE A  47      25.748  35.975   1.839  1.00173.99           C  
ATOM    365  O   PHE A  47      24.671  35.397   1.705  1.00173.99           O  
ATOM    357  CB  PHE A  47      26.545  37.435   0.028  1.00173.99           C  
ATOM    358  CG  PHE A  47      25.105  37.708  -0.241  1.00173.99           C  
ATOM    359  CD1 PHE A  47      24.498  37.258  -1.389  1.00173.99           C  
ATOM    360  CD2 PHE A  47      24.360  38.422   0.670  1.00173.99           C  
ATOM    361  CE1 PHE A  47      23.168  37.523  -1.621  1.00173.99           C  
ATOM    362  CE2 PHE A  47      23.032  38.692   0.441  1.00173.99           C  
ATOM    363  CZ  PHE A  47      22.433  38.239  -0.709  1.00173.99           C  
ATOM    366  N   ILE A  48      26.113  36.560   3.003  1.00131.15           N  
ATOM    367  CA  ILE A  48      25.230  36.555   4.135  1.00131.15           C  
ATOM    372  C   ILE A  48      24.527  37.888   4.143  1.00131.15           C  
ATOM    373  O   ILE A  48      25.135  38.953   4.211  1.00131.15           O  
ATOM    368  CB  ILE A  48      25.918  36.368   5.461  1.00131.15           C  
ATOM    369  CG1 ILE A  48      26.658  35.022   5.496  1.00131.15           C  
ATOM    370  CG2 ILE A  48      24.853  36.485   6.564  1.00131.15           C  
ATOM    371  CD1 ILE A  48      27.878  34.979   4.580  1.00131.15           C  
ATOM    374  N   ALA A  49      23.190  37.794   4.139  1.00155.30           N  
ATOM    375  CA  ALA A  49      22.083  38.711   4.013  1.00155.30           C  
ATOM    377  C   ALA A  49      21.969  39.701   5.141  1.00155.30           C  
ATOM    378  O   ALA A  49      20.908  40.291   5.316  1.00155.30           O  
ATOM    376  CB  ALA A  49      20.728  37.990   3.913  1.00155.30           C  
ATOM    379  N   ASN A  50      22.970  39.802   6.028  1.00121.56           N  
ATOM    380  CA  ASN A  50      22.878  40.527   7.273  1.00121.56           C  
ATOM    385  C   ASN A  50      22.270  41.913   7.222  1.00121.56           C  
ATOM    386  O   ASN A  50      21.753  42.362   8.245  1.00121.56           O  
ATOM    381  CB  ASN A  50      24.227  40.601   8.013  1.00121.56           C  
ATOM    382  CG  ASN A  50      25.279  41.249   7.121  1.00121.56           C  
ATOM    384  ND2 ASN A  50      26.536  41.297   7.634  1.00121.56           N  
ATOM    383  OD1 ASN A  50      25.007  41.671   5.998  1.00121.56           O  
ATOM    387  N   LEU A  51      22.355  42.682   6.120  1.00 72.41           N  
ATOM    388  CA  LEU A  51      21.716  43.983   6.111  1.00 72.41           C  
ATOM    393  C   LEU A  51      20.219  43.830   6.173  1.00 72.41           C  
ATOM    394  O   LEU A  51      19.523  44.615   6.819  1.00 72.41           O  
ATOM    389  CB  LEU A  51      22.102  44.832   4.885  1.00 72.41           C  
ATOM    390  CG  LEU A  51      23.614  45.148   4.846  1.00 72.41           C  
ATOM    391  CD1 LEU A  51      23.965  46.116   3.704  1.00 72.41           C  
ATOM    392  CD2 LEU A  51      24.132  45.627   6.213  1.00 72.41           C  
ATOM    395  N   HIS A  52      19.679  42.793   5.510  1.00 88.21           N  
ATOM    396  CA  HIS A  52      18.265  42.555   5.468  1.00 88.21           C  
ATOM    403  C   HIS A  52      17.746  42.289   6.844  1.00 88.21           C  
ATOM    404  O   HIS A  52      16.607  42.625   7.162  1.00 88.21           O  
ATOM    399  CB  HIS A  52      17.873  41.331   4.631  1.00 88.21           C  
ATOM    398  CG  HIS A  52      18.161  41.547   3.188  1.00 88.21           C  
ATOM    401  CD2 HIS A  52      19.246  41.184   2.458  1.00 88.21           C  
ATOM    397  ND1 HIS A  52      17.326  42.220   2.328  1.00 88.21           N  
ATOM    402  CE1 HIS A  52      17.944  42.235   1.125  1.00 88.21           C  
ATOM    400  NE2 HIS A  52      19.111  41.619   1.155  1.00 88.21           N  
ATOM    405  N   THR A  53      18.575  41.693   7.708  1.00 73.92           N  
ATOM    406  CA  THR A  53      18.151  41.265   9.010  1.00 73.92           C  
ATOM    410  C   THR A  53      17.609  42.417   9.793  1.00 73.92           C  
ATOM    411  O   THR A  53      16.710  42.244  10.616  1.00 73.92           O  
ATOM    407  CB  THR A  53      19.265  40.671   9.819  1.00 73.92           C  
ATOM    409  CG2 THR A  53      18.703  40.206  11.176  1.00 73.92           C  
ATOM    408  OG1 THR A  53      19.836  39.571   9.123  1.00 73.92           O  
ATOM    412  N   LEU A  54      18.118  43.633   9.552  1.00 78.57           N  
ATOM    413  CA  LEU A  54      17.756  44.750  10.372  1.00 78.57           C  
ATOM    418  C   LEU A  54      16.267  44.957  10.343  1.00 78.57           C  
ATOM    419  O   LEU A  54      15.673  45.399  11.326  1.00 78.57           O  
ATOM    414  CB  LEU A  54      18.448  46.056   9.936  1.00 78.57           C  
ATOM    415  CG  LEU A  54      18.142  47.259  10.846  1.00 78.57           C  
ATOM    416  CD1 LEU A  54      18.659  47.023  12.276  1.00 78.57           C  
ATOM    417  CD2 LEU A  54      18.656  48.570  10.228  1.00 78.57           C  
ATOM    420  N   THR A  55      15.589  44.658   9.226  1.00 88.84           N  
ATOM    421  CA  THR A  55      14.192  44.970   9.241  1.00 88.84           C  
ATOM    425  C   THR A  55      13.450  44.192  10.306  1.00 88.84           C  
ATOM    426  O   THR A  55      12.477  44.713  10.852  1.00 88.84           O  
ATOM    422  CB  THR A  55      13.494  44.757   7.925  1.00 88.84           C  
ATOM    424  CG2 THR A  55      14.150  45.653   6.857  1.00 88.84           C  
ATOM    423  OG1 THR A  55      13.563  43.393   7.543  1.00 88.84           O  
ATOM    427  N   GLN A  56      13.790  42.896  10.528  1.00158.61           N  
ATOM    428  CA  GLN A  56      13.197  42.078  11.563  1.00158.61           C  
ATOM    434  C   GLN A  56      13.808  42.219  12.914  1.00158.61           C  
ATOM    435  O   GLN A  56      13.089  42.385  13.898  1.00158.61           O  
ATOM    429  CB  GLN A  56      13.261  40.578  11.222  1.00158.61           C  
ATOM    430  CG  GLN A  56      14.696  40.049  11.138  1.00158.61           C  
ATOM    431  CD  GLN A  56      14.658  38.545  10.908  1.00158.61           C  
ATOM    433  NE2 GLN A  56      13.427  37.974  10.844  1.00158.61           N  
ATOM    432  OE1 GLN A  56      15.695  37.892  10.797  1.00158.61           O  
ATOM    436  N   ILE A  57      15.155  42.168  12.993  1.00131.97           N  
ATOM    437  CA  ILE A  57      15.775  42.074  14.285  1.00131.97           C  
ATOM    442  C   ILE A  57      16.572  43.293  14.565  1.00131.97           C  
ATOM    443  O   ILE A  57      17.439  43.679  13.786  1.00131.97           O  
ATOM    438  CB  ILE A  57      16.681  40.887  14.420  1.00131.97           C  
ATOM    439  CG1 ILE A  57      15.862  39.592  14.301  1.00131.97           C  
ATOM    440  CG2 ILE A  57      17.448  41.021  15.745  1.00131.97           C  
ATOM    441  CD1 ILE A  57      14.747  39.502  15.341  1.00131.97           C  
ATOM    444  N   LYS A  58      16.201  43.974  15.663  1.00194.81           N  
ATOM    445  CA  LYS A  58      16.873  45.119  16.194  1.00194.81           C  
ATOM    451  C   LYS A  58      18.067  44.785  17.042  1.00194.81           C  
ATOM    452  O   LYS A  58      18.831  45.695  17.343  1.00194.81           O  
ATOM    446  CB  LYS A  58      15.955  46.138  16.890  1.00194.81           C  
ATOM    447  CG  LYS A  58      15.557  47.285  15.946  1.00194.81           C  
ATOM    448  CD  LYS A  58      14.824  46.859  14.667  1.00194.81           C  
ATOM    449  CE  LYS A  58      14.423  48.025  13.755  1.00194.81           C  
ATOM    450  NZ  LYS A  58      15.524  48.348  12.823  1.00194.81           N1+
ATOM    453  N   ASP A  59      18.216  43.517  17.497  1.00 79.54           N  
ATOM    454  CA  ASP A  59      19.222  43.053  18.430  1.00 79.54           C  
ATOM    459  C   ASP A  59      20.603  42.992  17.810  1.00 79.54           C  
ATOM    460  O   ASP A  59      20.915  42.081  17.043  1.00 79.54           O  
ATOM    455  CB  ASP A  59      18.860  41.645  18.938  1.00 79.54           C  
ATOM    456  CG  ASP A  59      19.685  41.304  20.163  1.00 79.54           C  
ATOM    457  OD1 ASP A  59      20.809  41.853  20.296  1.00 79.54           O  
ATOM    458  OD2 ASP A  59      19.193  40.491  20.990  1.00 79.54           O1-
ATOM    461  N   ALA A  60      21.487  43.955  18.173  1.00 48.83           N  
ATOM    462  CA  ALA A  60      22.804  44.078  17.595  1.00 48.83           C  
ATOM    464  C   ALA A  60      23.709  42.928  17.919  1.00 48.83           C  
ATOM    465  O   ALA A  60      24.345  42.369  17.027  1.00 48.83           O  
ATOM    463  CB  ALA A  60      23.534  45.356  18.041  1.00 48.83           C  
ATOM    466  N   ALA A  61      23.792  42.531  19.204  1.00 27.98           N  
ATOM    467  CA  ALA A  61      24.695  41.486  19.599  1.00 27.98           C  
ATOM    469  C   ALA A  61      24.261  40.228  18.934  1.00 27.98           C  
ATOM    470  O   ALA A  61      25.074  39.447  18.438  1.00 27.98           O  
ATOM    468  CB  ALA A  61      24.685  41.246  21.117  1.00 27.98           C  
ATOM    471  N   GLN A  62      22.938  40.021  18.901  1.00 54.96           N  
ATOM    472  CA  GLN A  62      22.392  38.835  18.329  1.00 54.96           C  
ATOM    478  C   GLN A  62      22.743  38.778  16.876  1.00 54.96           C  
ATOM    479  O   GLN A  62      23.099  37.718  16.366  1.00 54.96           O  
ATOM    473  CB  GLN A  62      20.863  38.801  18.395  1.00 54.96           C  
ATOM    474  CG  GLN A  62      20.298  37.535  17.763  1.00 54.96           C  
ATOM    475  CD  GLN A  62      18.796  37.696  17.633  1.00 54.96           C  
ATOM    477  NE2 GLN A  62      18.300  38.960  17.731  1.00 54.96           N  
ATOM    476  OE1 GLN A  62      18.081  36.716  17.437  1.00 54.96           O  
ATOM    480  N   LEU A  63      22.652  39.923  16.172  1.00 58.42           N  
ATOM    481  CA  LEU A  63      22.886  39.942  14.757  1.00 58.42           C  
ATOM    486  C   LEU A  63      24.291  39.541  14.461  1.00 58.42           C  
ATOM    487  O   LEU A  63      24.526  38.700  13.595  1.00 58.42           O  
ATOM    482  CB  LEU A  63      22.682  41.339  14.144  1.00 58.42           C  
ATOM    483  CG  LEU A  63      23.022  41.422  12.644  1.00 58.42           C  
ATOM    484  CD1 LEU A  63      22.067  40.575  11.792  1.00 58.42           C  
ATOM    485  CD2 LEU A  63      23.099  42.883  12.174  1.00 58.42           C  
ATOM    488  N   ARG A  64      25.270  40.118  15.183  1.00 96.18           N  
ATOM    489  CA  ARG A  64      26.627  39.799  14.857  1.00 96.18           C  
ATOM    497  C   ARG A  64      26.865  38.345  15.124  1.00 96.18           C  
ATOM    498  O   ARG A  64      27.481  37.648  14.319  1.00 96.18           O  
ATOM    490  CB  ARG A  64      27.683  40.608  15.637  1.00 96.18           C  
ATOM    491  CG  ARG A  64      29.071  40.493  14.994  1.00 96.18           C  
ATOM    492  CD  ARG A  64      30.189  41.242  15.720  1.00 96.18           C  
ATOM    493  NE  ARG A  64      30.588  40.405  16.882  1.00 96.18           N  
ATOM    494  CZ  ARG A  64      30.225  40.783  18.144  1.00 96.18           C  
ATOM    495  NH1 ARG A  64      29.643  41.999  18.345  1.00 96.18           N1+
ATOM    496  NH2 ARG A  64      30.459  39.956  19.202  1.00 96.18           N  
ATOM    499  N   GLN A  65      26.356  37.834  16.260  1.00 43.10           N  
ATOM    500  CA  GLN A  65      26.601  36.464  16.610  1.00 43.10           C  
ATOM    506  C   GLN A  65      25.971  35.556  15.596  1.00 43.10           C  
ATOM    507  O   GLN A  65      26.558  34.547  15.208  1.00 43.10           O  
ATOM    501  CB  GLN A  65      26.044  36.082  17.988  1.00 43.10           C  
ATOM    502  CG  GLN A  65      26.441  34.664  18.388  1.00 43.10           C  
ATOM    503  CD  GLN A  65      27.962  34.637  18.438  1.00 43.10           C  
ATOM    505  NE2 GLN A  65      28.573  33.528  17.943  1.00 43.10           N  
ATOM    504  OE1 GLN A  65      28.594  35.590  18.891  1.00 43.10           O  
ATOM    508  N   ASN A  66      24.754  35.888  15.133  1.00 44.92           N  
ATOM    509  CA  ASN A  66      24.078  35.052  14.177  1.00 44.92           C  
ATOM    514  C   ASN A  66      24.881  35.018  12.915  1.00 44.92           C  
ATOM    515  O   ASN A  66      24.995  33.973  12.275  1.00 44.92           O  
ATOM    510  CB  ASN A  66      22.703  35.599  13.757  1.00 44.92           C  
ATOM    511  CG  ASN A  66      21.747  35.460  14.923  1.00 44.92           C  
ATOM    513  ND2 ASN A  66      20.749  36.381  15.001  1.00 44.92           N  
ATOM    512  OD1 ASN A  66      21.882  34.552  15.741  1.00 44.92           O  
ATOM    516  N   THR A  67      25.440  36.174  12.510  1.00 43.58           N  
ATOM    517  CA  THR A  67      26.178  36.235  11.283  1.00 43.58           C  
ATOM    521  C   THR A  67      27.393  35.360  11.377  1.00 43.58           C  
ATOM    522  O   THR A  67      27.719  34.635  10.436  1.00 43.58           O  
ATOM    518  CB  THR A  67      26.645  37.620  10.939  1.00 43.58           C  
ATOM    520  CG2 THR A  67      27.386  37.551   9.593  1.00 43.58           C  
ATOM    519  OG1 THR A  67      25.538  38.506  10.838  1.00 43.58           O  
ATOM    523  N   TYR A  68      28.111  35.398  12.515  1.00 91.00           N  
ATOM    524  CA  TYR A  68      29.285  34.579  12.622  1.00 91.00           C  
ATOM    533  C   TYR A  68      28.919  33.127  12.587  1.00 91.00           C  
ATOM    534  O   TYR A  68      29.620  32.327  11.966  1.00 91.00           O  
ATOM    525  CB  TYR A  68      30.133  34.790  13.892  1.00 91.00           C  
ATOM    526  CG  TYR A  68      30.863  36.080  13.737  1.00 91.00           C  
ATOM    527  CD1 TYR A  68      31.699  36.265  12.660  1.00 91.00           C  
ATOM    528  CD2 TYR A  68      30.758  37.081  14.674  1.00 91.00           C  
ATOM    529  CE1 TYR A  68      32.392  37.440  12.494  1.00 91.00           C  
ATOM    530  CE2 TYR A  68      31.449  38.260  14.517  1.00 91.00           C  
ATOM    531  CZ  TYR A  68      32.261  38.443  13.423  1.00 91.00           C  
ATOM    532  OH  TYR A  68      32.970  39.652  13.259  1.00 91.00           O  
ATOM    535  N   GLU A  69      27.816  32.738  13.257  1.00 63.91           N  
ATOM    536  CA  GLU A  69      27.480  31.343  13.360  1.00 63.91           C  
ATOM    542  C   GLU A  69      27.200  30.740  12.010  1.00 63.91           C  
ATOM    543  O   GLU A  69      27.687  29.650  11.710  1.00 63.91           O  
ATOM    537  CB  GLU A  69      26.313  31.082  14.332  1.00 63.91           C  
ATOM    538  CG  GLU A  69      26.723  31.328  15.789  1.00 63.91           C  
ATOM    539  CD  GLU A  69      25.530  31.055  16.690  1.00 63.91           C  
ATOM    540  OE1 GLU A  69      24.460  30.667  16.152  1.00 63.91           O  
ATOM    541  OE2 GLU A  69      25.674  31.234  17.930  1.00 63.91           O1-
ATOM    544  N   ILE A  70      26.432  31.424  11.145  1.00 94.44           N  
ATOM    545  CA  ILE A  70      26.144  30.882   9.845  1.00 94.44           C  
ATOM    550  C   ILE A  70      27.414  30.802   9.055  1.00 94.44           C  
ATOM    551  O   ILE A  70      27.654  29.839   8.328  1.00 94.44           O  
ATOM    546  CB  ILE A  70      25.134  31.690   9.072  1.00 94.44           C  
ATOM    547  CG1 ILE A  70      24.700  30.921   7.816  1.00 94.44           C  
ATOM    548  CG2 ILE A  70      25.719  33.083   8.776  1.00 94.44           C  
ATOM    549  CD1 ILE A  70      23.954  29.623   8.126  1.00 94.44           C  
ATOM    552  N   ALA A  71      28.274  31.830   9.178  1.00 43.34           N  
ATOM    553  CA  ALA A  71      29.509  31.854   8.449  1.00 43.34           C  
ATOM    555  C   ALA A  71      30.326  30.662   8.854  1.00 43.34           C  
ATOM    556  O   ALA A  71      30.928  29.995   8.016  1.00 43.34           O  
ATOM    554  CB  ALA A  71      30.349  33.107   8.759  1.00 43.34           C  
ATOM    557  N   ALA A  72      30.360  30.351  10.164  1.00 44.95           N  
ATOM    558  CA  ALA A  72      31.163  29.262  10.649  1.00 44.95           C  
ATOM    560  C   ALA A  72      30.678  27.967  10.068  1.00 44.95           C  
ATOM    561  O   ALA A  72      31.479  27.101   9.716  1.00 44.95           O  
ATOM    559  CB  ALA A  72      31.127  29.130  12.183  1.00 44.95           C  
ATOM    562  N   ALA A  73      29.348  27.794   9.957  1.00 50.41           N  
ATOM    563  CA  ALA A  73      28.781  26.559   9.490  1.00 50.41           C  
ATOM    565  C   ALA A  73      29.186  26.276   8.073  1.00 50.41           C  
ATOM    566  O   ALA A  73      29.506  25.144   7.719  1.00 50.41           O  
ATOM    564  CB  ALA A  73      27.243  26.579   9.516  1.00 50.41           C  
ATOM    567  N   TRP A  74      29.161  27.298   7.203  1.00 84.23           N  
ATOM    568  CA  TRP A  74      29.512  27.099   5.825  1.00 84.23           C  
ATOM    579  C   TRP A  74      30.950  26.718   5.704  1.00 84.23           C  
ATOM    580  O   TRP A  74      31.297  25.816   4.945  1.00 84.23           O  
ATOM    569  CB  TRP A  74      29.250  28.345   4.979  1.00 84.23           C  
ATOM    570  CG  TRP A  74      27.789  28.483   4.657  1.00 84.23           C  
ATOM    572  CD1 TRP A  74      26.744  28.943   5.406  1.00 84.23           C  
ATOM    571  CD2 TRP A  74      27.249  28.101   3.389  1.00 84.23           C  
ATOM    574  CE2 TRP A  74      25.879  28.343   3.435  1.00 84.23           C  
ATOM    575  CE3 TRP A  74      27.854  27.586   2.279  1.00 84.23           C  
ATOM    573  NE1 TRP A  74      25.579  28.856   4.680  1.00 84.23           N  
ATOM    576  CZ2 TRP A  74      25.083  28.073   2.359  1.00 84.23           C  
ATOM    577  CZ3 TRP A  74      27.054  27.319   1.193  1.00 84.23           C  
ATOM    578  CH2 TRP A  74      25.696  27.559   1.235  1.00 84.23           C  
ATOM    581  N   LEU A  75      31.830  27.407   6.445  1.00 62.01           N  
ATOM    582  CA  LEU A  75      33.225  27.093   6.379  1.00 62.01           C  
ATOM    587  C   LEU A  75      33.438  25.707   6.923  1.00 62.01           C  
ATOM    588  O   LEU A  75      34.253  24.948   6.404  1.00 62.01           O  
ATOM    583  CB  LEU A  75      34.096  28.073   7.182  1.00 62.01           C  
ATOM    584  CG  LEU A  75      34.039  29.504   6.619  1.00 62.01           C  
ATOM    585  CD1 LEU A  75      34.972  30.453   7.390  1.00 62.01           C  
ATOM    586  CD2 LEU A  75      34.263  29.509   5.096  1.00 62.01           C  
ATOM    589  N   ALA A  76      32.690  25.338   7.982  1.00 47.83           N  
ATOM    590  CA  ALA A  76      32.829  24.056   8.629  1.00 47.83           C  
ATOM    592  C   ALA A  76      32.519  22.970   7.650  1.00 47.83           C  
ATOM    593  O   ALA A  76      33.133  21.903   7.671  1.00 47.83           O  
ATOM    591  CB  ALA A  76      31.862  23.871   9.812  1.00 47.83           C  
ATOM    594  N   CYS A  77      31.521  23.228   6.793  1.00 91.32           N  
ATOM    595  CA  CYS A  77      30.995  22.344   5.797  1.00 91.32           C  
ATOM    598  C   CYS A  77      31.960  22.159   4.654  1.00 91.32           C  
ATOM    599  O   CYS A  77      31.728  21.309   3.793  1.00 91.32           O  
ATOM    596  CB  CYS A  77      29.641  22.822   5.258  1.00 91.32           C  
ATOM    597  SG  CYS A  77      28.347  22.808   6.536  1.00 91.32           S  
ATOM    600  N   GLY A  78      33.019  22.992   4.549  1.00 47.52           N  
ATOM    601  CA  GLY A  78      33.989  22.727   3.515  1.00 47.52           C  
ATOM    602  C   GLY A  78      33.939  23.733   2.408  1.00 47.52           C  
ATOM    603  O   GLY A  78      34.541  23.518   1.357  1.00 47.52           O  
ATOM    604  N   LEU A  79      33.239  24.864   2.593  1.00 70.79           N  
ATOM    605  CA  LEU A  79      33.208  25.821   1.525  1.00 70.79           C  
ATOM    610  C   LEU A  79      34.616  26.283   1.280  1.00 70.79           C  
ATOM    611  O   LEU A  79      35.356  26.611   2.206  1.00 70.79           O  
ATOM    606  CB  LEU A  79      32.318  27.037   1.832  1.00 70.79           C  
ATOM    607  CG  LEU A  79      32.134  28.017   0.656  1.00 70.79           C  
ATOM    608  CD1 LEU A  79      31.389  27.358  -0.519  1.00 70.79           C  
ATOM    609  CD2 LEU A  79      31.468  29.315   1.143  1.00 70.79           C  
ATOM    612  N   ASP A  80      35.001  26.303  -0.014  1.00 64.68           N  
ATOM    613  CA  ASP A  80      36.316  26.633  -0.487  1.00 64.68           C  
ATOM    618  C   ASP A  80      36.339  28.103  -0.755  1.00 64.68           C  
ATOM    619  O   ASP A  80      35.866  28.567  -1.787  1.00 64.68           O  
ATOM    614  CB  ASP A  80      36.588  25.904  -1.817  1.00 64.68           C  
ATOM    615  CG  ASP A  80      37.969  26.219  -2.359  1.00 64.68           C  
ATOM    616  OD1 ASP A  80      38.756  26.920  -1.668  1.00 64.68           O  
ATOM    617  OD2 ASP A  80      38.250  25.753  -3.495  1.00 64.68           O1-
ATOM    620  N   THR A  81      36.943  28.866   0.168  1.00130.05           N  
ATOM    621  CA  THR A  81      36.935  30.297   0.128  1.00130.05           C  
ATOM    625  C   THR A  81      37.714  30.805  -1.050  1.00130.05           C  
ATOM    626  O   THR A  81      37.463  31.913  -1.520  1.00130.05           O  
ATOM    622  CB  THR A  81      37.501  30.891   1.382  1.00130.05           C  
ATOM    624  CG2 THR A  81      37.232  32.400   1.348  1.00130.05           C  
ATOM    623  OG1 THR A  81      36.842  30.343   2.514  1.00130.05           O  
ATOM    627  N   GLU A  82      38.753  30.068  -1.493  1.00 94.12           N  
ATOM    628  CA  GLU A  82      39.549  30.491  -2.616  1.00 94.12           C  
ATOM    634  C   GLU A  82      38.824  30.353  -3.933  1.00 94.12           C  
ATOM    635  O   GLU A  82      38.890  31.244  -4.778  1.00 94.12           O  
ATOM    629  CB  GLU A  82      40.870  29.710  -2.718  1.00 94.12           C  
ATOM    630  CG  GLU A  82      41.823  30.001  -1.555  1.00 94.12           C  
ATOM    631  CD  GLU A  82      42.371  31.410  -1.738  1.00 94.12           C  
ATOM    632  OE1 GLU A  82      42.036  32.037  -2.778  1.00 94.12           O  
ATOM    633  OE2 GLU A  82      43.132  31.875  -0.848  1.00 94.12           O1-
ATOM    636  N   LYS A  83      38.151  29.204  -4.167  1.00105.66           N  
ATOM    637  CA  LYS A  83      37.459  28.963  -5.411  1.00105.66           C  
ATOM    643  C   LYS A  83      36.220  29.793  -5.527  1.00105.66           C  
ATOM    644  O   LYS A  83      35.863  30.243  -6.616  1.00105.66           O  
ATOM    638  CB  LYS A  83      37.010  27.514  -5.626  1.00105.66           C  
ATOM    639  CG  LYS A  83      36.220  27.388  -6.928  1.00105.66           C  
ATOM    640  CD  LYS A  83      36.051  25.958  -7.429  1.00105.66           C  
ATOM    641  CE  LYS A  83      34.903  25.806  -8.428  1.00105.66           C  
ATOM    642  NZ  LYS A  83      34.980  26.867  -9.457  1.00105.66           N1+
ATOM    645  N   THR A  84      35.516  29.991  -4.401  1.00124.88           N  
ATOM    646  CA  THR A  84      34.266  30.689  -4.436  1.00124.88           C  
ATOM    650  C   THR A  84      34.382  31.959  -3.649  1.00124.88           C  
ATOM    651  O   THR A  84      35.304  32.131  -2.851  1.00124.88           O  
ATOM    647  CB  THR A  84      33.146  29.860  -3.869  1.00124.88           C  
ATOM    649  CG2 THR A  84      33.402  29.580  -2.385  1.00124.88           C  
ATOM    648  OG1 THR A  84      31.910  30.536  -4.015  1.00124.88           O  
ATOM    652  N   ILE A  85      33.449  32.910  -3.891  1.00 62.09           N  
ATOM    653  CA  ILE A  85      33.461  34.171  -3.206  1.00 62.09           C  
ATOM    658  C   ILE A  85      32.453  34.091  -2.098  1.00 62.09           C  
ATOM    659  O   ILE A  85      31.286  33.789  -2.336  1.00 62.09           O  
ATOM    654  CB  ILE A  85      33.067  35.335  -4.080  1.00 62.09           C  
ATOM    655  CG1 ILE A  85      34.118  35.586  -5.175  1.00 62.09           C  
ATOM    656  CG2 ILE A  85      32.806  36.549  -3.177  1.00 62.09           C  
ATOM    657  CD1 ILE A  85      33.627  36.527  -6.276  1.00 62.09           C  
ATOM    660  N   PHE A  86      32.892  34.357  -0.847  1.00 95.14           N  
ATOM    661  CA  PHE A  86      32.029  34.251   0.299  1.00 95.14           C  
ATOM    669  C   PHE A  86      32.136  35.529   1.094  1.00 95.14           C  
ATOM    670  O   PHE A  86      33.227  35.897   1.529  1.00 95.14           O  
ATOM    662  CB  PHE A  86      32.463  33.045   1.156  1.00 95.14           C  
ATOM    663  CG  PHE A  86      31.595  32.890   2.350  1.00 95.14           C  
ATOM    664  CD1 PHE A  86      30.257  32.620   2.201  1.00 95.14           C  
ATOM    665  CD2 PHE A  86      32.132  32.960   3.614  1.00 95.14           C  
ATOM    666  CE1 PHE A  86      29.450  32.461   3.300  1.00 95.14           C  
ATOM    667  CE2 PHE A  86      31.329  32.801   4.718  1.00 95.14           C  
ATOM    668  CZ  PHE A  86      29.987  32.555   4.562  1.00 95.14           C  
ATOM    671  N   TYR A  87      31.005  36.249   1.313  1.00 94.03           N  
ATOM    672  CA  TYR A  87      31.111  37.526   1.979  1.00 94.03           C  
ATOM    681  C   TYR A  87      29.856  37.915   2.719  1.00 94.03           C  
ATOM    682  O   TYR A  87      28.796  37.314   2.556  1.00 94.03           O  
ATOM    673  CB  TYR A  87      31.456  38.662   0.996  1.00 94.03           C  
ATOM    674  CG  TYR A  87      30.467  38.608  -0.121  1.00 94.03           C  
ATOM    675  CD1 TYR A  87      30.649  37.732  -1.168  1.00 94.03           C  
ATOM    676  CD2 TYR A  87      29.366  39.429  -0.132  1.00 94.03           C  
ATOM    677  CE1 TYR A  87      29.746  37.671  -2.204  1.00 94.03           C  
ATOM    678  CE2 TYR A  87      28.459  39.371  -1.166  1.00 94.03           C  
ATOM    679  CZ  TYR A  87      28.644  38.487  -2.203  1.00 94.03           C  
ATOM    680  OH  TYR A  87      27.717  38.420  -3.264  1.00 94.03           O  
ATOM    683  N   ARG A  88      29.981  38.942   3.599  1.00177.87           N  
ATOM    684  CA  ARG A  88      28.860  39.517   4.302  1.00177.87           C  
ATOM    692  C   ARG A  88      28.307  40.601   3.416  1.00177.87           C  
ATOM    693  O   ARG A  88      29.055  41.330   2.765  1.00177.87           O  
ATOM    685  CB  ARG A  88      29.224  40.263   5.594  1.00177.87           C  
ATOM    686  CG  ARG A  88      29.930  39.458   6.681  1.00177.87           C  
ATOM    687  CD  ARG A  88      30.062  40.263   7.978  1.00177.87           C  
ATOM    688  NE  ARG A  88      31.113  39.625   8.812  1.00177.87           N  
ATOM    689  CZ  ARG A  88      32.398  40.089   8.805  1.00177.87           C  
ATOM    690  NH1 ARG A  88      32.740  41.206   8.098  1.00177.87           N1+
ATOM    691  NH2 ARG A  88      33.346  39.426   9.527  1.00177.87           N  
ATOM    694  N   GLN A  89      26.971  40.763   3.403  1.00 71.32           N  
ATOM    695  CA  GLN A  89      26.331  41.769   2.592  1.00 71.32           C  
ATOM    701  C   GLN A  89      26.729  43.135   3.079  1.00 71.32           C  
ATOM    702  O   GLN A  89      26.892  44.063   2.287  1.00 71.32           O  
ATOM    696  CB  GLN A  89      24.793  41.703   2.634  1.00 71.32           C  
ATOM    697  CG  GLN A  89      24.116  42.743   1.734  1.00 71.32           C  
ATOM    698  CD  GLN A  89      22.612  42.675   1.965  1.00 71.32           C  
ATOM    700  NE2 GLN A  89      21.834  43.411   1.128  1.00 71.32           N  
ATOM    699  OE1 GLN A  89      22.143  41.996   2.878  1.00 71.32           O  
ATOM    703  N   SER A  90      26.893  43.288   4.406  1.00 53.44           N  
ATOM    704  CA  SER A  90      27.186  44.556   5.014  1.00 53.44           C  
ATOM    707  C   SER A  90      28.514  45.064   4.530  1.00 53.44           C  
ATOM    708  O   SER A  90      28.754  46.272   4.516  1.00 53.44           O  
ATOM    705  CB  SER A  90      27.232  44.448   6.546  1.00 53.44           C  
ATOM    706  OG  SER A  90      28.272  43.562   6.935  1.00 53.44           O  
ATOM    709  N   ASP A  91      29.414  44.148   4.129  1.00 88.38           N  
ATOM    710  CA  ASP A  91      30.725  44.495   3.660  1.00 88.38           C  
ATOM    715  C   ASP A  91      30.640  45.241   2.352  1.00 88.38           C  
ATOM    716  O   ASP A  91      31.530  46.036   2.052  1.00 88.38           O  
ATOM    711  CB  ASP A  91      31.650  43.270   3.482  1.00 88.38           C  
ATOM    712  CG  ASP A  91      32.056  42.784   4.875  1.00 88.38           C  
ATOM    713  OD1 ASP A  91      31.905  43.590   5.833  1.00 88.38           O  
ATOM    714  OD2 ASP A  91      32.522  41.621   5.008  1.00 88.38           O1-
ATOM    717  N   ILE A  92      29.627  44.972   1.495  1.00 98.48           N  
ATOM    718  CA  ILE A  92      29.545  45.730   0.270  1.00 98.48           C  
ATOM    723  C   ILE A  92      28.223  46.455   0.236  1.00 98.48           C  
ATOM    724  O   ILE A  92      27.254  46.008  -0.376  1.00 98.48           O  
ATOM    719  CB  ILE A  92      29.633  44.831  -0.924  1.00 98.48           C  
ATOM    720  CG1 ILE A  92      30.951  44.050  -0.841  1.00 98.48           C  
ATOM    721  CG2 ILE A  92      29.511  45.675  -2.202  1.00 98.48           C  
ATOM    722  CD1 ILE A  92      30.983  42.810  -1.725  1.00 98.48           C  
ATOM    725  N   PRO A  93      28.202  47.620   0.819  1.00169.09           N  
ATOM    726  CA  PRO A  93      26.996  48.408   0.913  1.00169.09           C  
ATOM    730  C   PRO A  93      26.540  48.958  -0.403  1.00169.09           C  
ATOM    731  O   PRO A  93      25.487  49.592  -0.445  1.00169.09           O  
ATOM    728  CB  PRO A  93      27.290  49.499   1.939  1.00169.09           C  
ATOM    729  CG  PRO A  93      28.362  48.870   2.843  1.00169.09           C  
ATOM    727  CD  PRO A  93      29.110  47.894   1.923  1.00169.09           C  
ATOM    732  N   GLU A  94      27.299  48.722  -1.485  1.00109.20           N  
ATOM    733  CA  GLU A  94      26.983  49.258  -2.782  1.00109.20           C  
ATOM    739  C   GLU A  94      25.606  48.825  -3.183  1.00109.20           C  
ATOM    740  O   GLU A  94      24.930  49.521  -3.940  1.00109.20           O  
ATOM    734  CB  GLU A  94      27.936  48.798  -3.904  1.00109.20           C  
ATOM    735  CG  GLU A  94      29.246  49.591  -4.019  1.00109.20           C  
ATOM    736  CD  GLU A  94      30.275  49.078  -3.020  1.00109.20           C  
ATOM    737  OE1 GLU A  94      29.888  48.732  -1.874  1.00109.20           O  
ATOM    738  OE2 GLU A  94      31.477  49.031  -3.395  1.00109.20           O1-
ATOM    741  N   THR A  95      25.147  47.666  -2.688  1.00123.10           N  
ATOM    742  CA  THR A  95      23.864  47.165  -3.089  1.00123.10           C  
ATOM    746  C   THR A  95      22.814  48.182  -2.755  1.00123.10           C  
ATOM    747  O   THR A  95      21.789  48.264  -3.430  1.00123.10           O  
ATOM    743  CB  THR A  95      23.498  45.873  -2.427  1.00123.10           C  
ATOM    745  CG2 THR A  95      23.266  46.135  -0.927  1.00123.10           C  
ATOM    744  OG1 THR A  95      22.339  45.323  -3.038  1.00123.10           O  
ATOM    748  N   CYS A  96      23.035  48.966  -1.688  1.00 88.49           N  
ATOM    749  CA  CYS A  96      22.119  49.985  -1.254  1.00 88.49           C  
ATOM    752  C   CYS A  96      21.945  51.007  -2.348  1.00 88.49           C  
ATOM    753  O   CYS A  96      20.849  51.527  -2.555  1.00 88.49           O  
ATOM    750  CB  CYS A  96      22.661  50.710  -0.012  1.00 88.49           C  
ATOM    751  SG  CYS A  96      21.609  52.083   0.524  1.00 88.49           S  
ATOM    754  N   GLU A  97      23.033  51.345  -3.061  1.00 57.46           N  
ATOM    755  CA  GLU A  97      22.972  52.316  -4.119  1.00 57.46           C  
ATOM    761  C   GLU A  97      22.089  51.804  -5.218  1.00 57.46           C  
ATOM    762  O   GLU A  97      21.222  52.515  -5.726  1.00 57.46           O  
ATOM    756  CB  GLU A  97      24.359  52.544  -4.741  1.00 57.46           C  
ATOM    757  CG  GLU A  97      24.366  53.537  -5.901  1.00 57.46           C  
ATOM    758  CD  GLU A  97      25.740  53.460  -6.544  1.00 57.46           C  
ATOM    759  OE1 GLU A  97      26.748  53.474  -5.788  1.00 57.46           O  
ATOM    760  OE2 GLU A  97      25.799  53.372  -7.799  1.00 57.46           O1-
ATOM    763  N   LEU A  98      22.275  50.527  -5.587  1.00122.33           N  
ATOM    764  CA  LEU A  98      21.559  49.931  -6.680  1.00122.33           C  
ATOM    769  C   LEU A  98      20.105  49.927  -6.304  1.00122.33           C  
ATOM    770  O   LEU A  98      19.222  50.111  -7.143  1.00122.33           O  
ATOM    765  CB  LEU A  98      22.017  48.481  -6.935  1.00122.33           C  
ATOM    766  CG  LEU A  98      21.601  47.879  -8.295  1.00122.33           C  
ATOM    767  CD1 LEU A  98      20.085  47.897  -8.504  1.00122.33           C  
ATOM    768  CD2 LEU A  98      22.389  48.508  -9.453  1.00122.33           C  
ATOM    771  N   THR A  99      19.819  49.741  -5.003  1.00 40.37           N  
ATOM    772  CA  THR A  99      18.465  49.665  -4.538  1.00 40.37           C  
ATOM    776  C   THR A  99      17.754  50.934  -4.904  1.00 40.37           C  
ATOM    777  O   THR A  99      16.612  50.903  -5.356  1.00 40.37           O  
ATOM    773  CB  THR A  99      18.372  49.515  -3.046  1.00 40.37           C  
ATOM    775  CG2 THR A  99      16.888  49.440  -2.652  1.00 40.37           C  
ATOM    774  OG1 THR A  99      19.050  48.341  -2.623  1.00 40.37           O  
ATOM    778  N   TRP A 100      18.419  52.091  -4.741  1.00 60.91           N  
ATOM    779  CA  TRP A 100      17.796  53.349  -5.037  1.00 60.91           C  
ATOM    790  C   TRP A 100      17.374  53.385  -6.471  1.00 60.91           C  
ATOM    791  O   TRP A 100      16.243  53.759  -6.779  1.00 60.91           O  
ATOM    780  CB  TRP A 100      18.744  54.541  -4.811  1.00 60.91           C  
ATOM    781  CG  TRP A 100      18.258  55.842  -5.406  1.00 60.91           C  
ATOM    783  CD1 TRP A 100      18.683  56.458  -6.547  1.00 60.91           C  
ATOM    782  CD2 TRP A 100      17.203  56.661  -4.874  1.00 60.91           C  
ATOM    785  CE2 TRP A 100      17.050  57.751  -5.740  1.00 60.91           C  
ATOM    786  CE3 TRP A 100      16.418  56.519  -3.769  1.00 60.91           C  
ATOM    784  NE1 TRP A 100      17.971  57.613  -6.754  1.00 60.91           N  
ATOM    787  CZ2 TRP A 100      16.110  58.712  -5.505  1.00 60.91           C  
ATOM    788  CZ3 TRP A 100      15.475  57.496  -3.535  1.00 60.91           C  
ATOM    789  CH2 TRP A 100      15.322  58.572  -4.385  1.00 60.91           C  
ATOM    792  N   TYR A 101      18.265  52.977  -7.393  1.00 72.76           N  
ATOM    793  CA  TYR A 101      17.933  53.089  -8.782  1.00 72.76           C  
ATOM    802  C   TYR A 101      16.746  52.224  -9.077  1.00 72.76           C  
ATOM    803  O   TYR A 101      15.798  52.660  -9.726  1.00 72.76           O  
ATOM    794  CB  TYR A 101      19.047  52.620  -9.739  1.00 72.76           C  
ATOM    795  CG  TYR A 101      20.289  53.384  -9.436  1.00 72.76           C  
ATOM    796  CD1 TYR A 101      20.304  54.757  -9.503  1.00 72.76           C  
ATOM    797  CD2 TYR A 101      21.450  52.715  -9.122  1.00 72.76           C  
ATOM    798  CE1 TYR A 101      21.455  55.455  -9.229  1.00 72.76           C  
ATOM    799  CE2 TYR A 101      22.604  53.406  -8.847  1.00 72.76           C  
ATOM    800  CZ  TYR A 101      22.603  54.777  -8.896  1.00 72.76           C  
ATOM    801  OH  TYR A 101      23.783  55.493  -8.614  1.00 72.76           O  
ATOM    804  N   LEU A 102      16.747  50.975  -8.579  1.00 65.13           N  
ATOM    805  CA  LEU A 102      15.693  50.058  -8.920  1.00 65.13           C  
ATOM    810  C   LEU A 102      14.381  50.536  -8.390  1.00 65.13           C  
ATOM    811  O   LEU A 102      13.341  50.303  -9.004  1.00 65.13           O  
ATOM    806  CB  LEU A 102      15.934  48.617  -8.451  1.00 65.13           C  
ATOM    807  CG  LEU A 102      17.089  47.926  -9.204  1.00 65.13           C  
ATOM    808  CD1 LEU A 102      17.175  46.439  -8.830  1.00 65.13           C  
ATOM    809  CD2 LEU A 102      16.998  48.149 -10.724  1.00 65.13           C  
ATOM    812  N   ASP A 103      14.392  51.222  -7.233  1.00 47.99           N  
ATOM    813  CA  ASP A 103      13.167  51.706  -6.660  1.00 47.99           C  
ATOM    818  C   ASP A 103      12.474  52.588  -7.659  1.00 47.99           C  
ATOM    819  O   ASP A 103      11.257  52.514  -7.818  1.00 47.99           O  
ATOM    814  CB  ASP A 103      13.377  52.571  -5.400  1.00 47.99           C  
ATOM    815  CG  ASP A 103      13.656  51.686  -4.191  1.00 47.99           C  
ATOM    816  OD1 ASP A 103      13.329  50.472  -4.259  1.00 47.99           O  
ATOM    817  OD2 ASP A 103      14.183  52.217  -3.176  1.00 47.99           O1-
ATOM    820  N   CYS A 104      13.221  53.443  -8.379  1.00 68.55           N  
ATOM    821  CA  CYS A 104      12.572  54.359  -9.276  1.00 68.55           C  
ATOM    824  C   CYS A 104      11.868  53.619 -10.381  1.00 68.55           C  
ATOM    825  O   CYS A 104      10.877  54.094 -10.928  1.00 68.55           O  
ATOM    822  CB  CYS A 104      13.517  55.419  -9.866  1.00 68.55           C  
ATOM    823  SG  CYS A 104      14.029  56.616  -8.592  1.00 68.55           S  
ATOM    826  N   PHE A 105      12.400  52.455 -10.774  1.00173.85           N  
ATOM    827  CA  PHE A 105      11.881  51.615 -11.820  1.00173.85           C  
ATOM    835  C   PHE A 105      10.657  50.823 -11.425  1.00173.85           C  
ATOM    836  O   PHE A 105       9.956  50.329 -12.307  1.00173.85           O  
ATOM    828  CB  PHE A 105      12.943  50.641 -12.363  1.00173.85           C  
ATOM    829  CG  PHE A 105      13.867  51.467 -13.192  1.00173.85           C  
ATOM    830  CD1 PHE A 105      14.873  52.199 -12.605  1.00173.85           C  
ATOM    831  CD2 PHE A 105      13.707  51.533 -14.557  1.00173.85           C  
ATOM    832  CE1 PHE A 105      15.717  52.971 -13.369  1.00173.85           C  
ATOM    833  CE2 PHE A 105      14.549  52.303 -15.326  1.00173.85           C  
ATOM    834  CZ  PHE A 105      15.559  53.023 -14.733  1.00173.85           C  
ATOM    837  N   PHE A 106      10.409  50.611 -10.111  1.00106.79           N  
ATOM    838  CA  PHE A 106       9.414  49.666  -9.657  1.00106.79           C  
ATOM    846  C   PHE A 106       8.188  50.353  -9.097  1.00106.79           C  
ATOM    847  O   PHE A 106       8.276  51.371  -8.415  1.00106.79           O  
ATOM    839  CB  PHE A 106      10.033  48.811  -8.535  1.00106.79           C  
ATOM    840  CG  PHE A 106       9.282  47.551  -8.306  1.00106.79           C  
ATOM    841  CD1 PHE A 106       9.533  46.456  -9.098  1.00106.79           C  
ATOM    842  CD2 PHE A 106       8.357  47.448  -7.295  1.00106.79           C  
ATOM    843  CE1 PHE A 106       8.861  45.275  -8.895  1.00106.79           C  
ATOM    844  CE2 PHE A 106       7.682  46.269  -7.088  1.00106.79           C  
ATOM    845  CZ  PHE A 106       7.932  45.180  -7.887  1.00106.79           C  
ATOM    848  N   PRO A 107       7.024  49.796  -9.365  1.00 70.74           N  
ATOM    849  CA  PRO A 107       5.792  50.373  -8.874  1.00 70.74           C  
ATOM    853  C   PRO A 107       5.618  50.203  -7.393  1.00 70.74           C  
ATOM    854  O   PRO A 107       5.979  49.159  -6.855  1.00 70.74           O  
ATOM    851  CB  PRO A 107       4.674  49.718  -9.678  1.00 70.74           C  
ATOM    852  CG  PRO A 107       5.354  49.337 -11.004  1.00 70.74           C  
ATOM    850  CD  PRO A 107       6.824  49.099 -10.625  1.00 70.74           C  
ATOM    855  N   PHE A 108       5.046  51.225  -6.729  1.00 58.89           N  
ATOM    856  CA  PHE A 108       4.804  51.243  -5.314  1.00 58.89           C  
ATOM    864  C   PHE A 108       3.767  50.231  -4.929  1.00 58.89           C  
ATOM    865  O   PHE A 108       3.947  49.486  -3.967  1.00 58.89           O  
ATOM    857  CB  PHE A 108       4.347  52.636  -4.842  1.00 58.89           C  
ATOM    858  CG  PHE A 108       3.803  52.542  -3.458  1.00 58.89           C  
ATOM    859  CD1 PHE A 108       4.620  52.284  -2.384  1.00 58.89           C  
ATOM    860  CD2 PHE A 108       2.460  52.752  -3.239  1.00 58.89           C  
ATOM    861  CE1 PHE A 108       4.096  52.208  -1.114  1.00 58.89           C  
ATOM    862  CE2 PHE A 108       1.931  52.678  -1.972  1.00 58.89           C  
ATOM    863  CZ  PHE A 108       2.751  52.404  -0.906  1.00 58.89           C  
ATOM    866  N   GLN A 109       2.664  50.145  -5.694  1.00 78.64           N  
ATOM    867  CA  GLN A 109       1.585  49.274  -5.318  1.00 78.64           C  
ATOM    873  C   GLN A 109       2.068  47.861  -5.269  1.00 78.64           C  
ATOM    874  O   GLN A 109       1.712  47.113  -4.359  1.00 78.64           O  
ATOM    868  CB  GLN A 109       0.405  49.317  -6.302  1.00 78.64           C  
ATOM    869  CG  GLN A 109      -0.661  48.251  -6.027  1.00 78.64           C  
ATOM    870  CD  GLN A 109      -1.326  48.553  -4.694  1.00 78.64           C  
ATOM    872  NE2 GLN A 109      -2.682  48.454  -4.660  1.00 78.64           N  
ATOM    871  OE1 GLN A 109      -0.660  48.869  -3.710  1.00 78.64           O  
ATOM    875  N   ARG A 110       2.921  47.463  -6.226  1.00173.67           N  
ATOM    876  CA  ARG A 110       3.356  46.097  -6.280  1.00173.67           C  
ATOM    884  C   ARG A 110       4.028  45.741  -4.993  1.00173.67           C  
ATOM    885  O   ARG A 110       3.832  44.641  -4.478  1.00173.67           O  
ATOM    877  CB  ARG A 110       4.418  45.823  -7.365  1.00173.67           C  
ATOM    878  CG  ARG A 110       3.869  45.614  -8.776  1.00173.67           C  
ATOM    879  CD  ARG A 110       3.815  44.144  -9.215  1.00173.67           C  
ATOM    880  NE  ARG A 110       5.207  43.662  -9.468  1.00173.67           N  
ATOM    881  CZ  ARG A 110       5.426  42.686 -10.399  1.00173.67           C  
ATOM    882  NH1 ARG A 110       4.381  42.194 -11.123  1.00173.67           N1+
ATOM    883  NH2 ARG A 110       6.680  42.183 -10.602  1.00173.67           N  
ATOM    886  N   LEU A 111       4.839  46.664  -4.444  1.00183.51           N  
ATOM    887  CA  LEU A 111       5.604  46.385  -3.262  1.00183.51           C  
ATOM    892  C   LEU A 111       4.727  46.094  -2.081  1.00183.51           C  
ATOM    893  O   LEU A 111       5.020  45.191  -1.299  1.00183.51           O  
ATOM    888  CB  LEU A 111       6.550  47.528  -2.858  1.00183.51           C  
ATOM    889  CG  LEU A 111       7.752  47.640  -3.804  1.00183.51           C  
ATOM    890  CD1 LEU A 111       8.781  48.654  -3.298  1.00183.51           C  
ATOM    891  CD2 LEU A 111       8.372  46.257  -4.034  1.00183.51           C  
ATOM    894  N   THR A 112       3.618  46.832  -1.915  1.00 49.93           N  
ATOM    895  CA  THR A 112       2.772  46.633  -0.769  1.00 49.93           C  
ATOM    899  C   THR A 112       2.229  45.243  -0.825  1.00 49.93           C  
ATOM    900  O   THR A 112       2.002  44.595   0.197  1.00 49.93           O  
ATOM    896  CB  THR A 112       1.593  47.563  -0.730  1.00 49.93           C  
ATOM    898  CG2 THR A 112       2.101  49.015  -0.694  1.00 49.93           C  
ATOM    897  OG1 THR A 112       0.763  47.356  -1.864  1.00 49.93           O  
ATOM    901  N   LEU A 113       2.023  44.763  -2.057  1.00141.10           N  
ATOM    902  CA  LEU A 113       1.440  43.497  -2.384  1.00141.10           C  
ATOM    907  C   LEU A 113       2.253  42.382  -1.811  1.00141.10           C  
ATOM    908  O   LEU A 113       1.686  41.374  -1.393  1.00141.10           O  
ATOM    903  CB  LEU A 113       1.386  43.310  -3.916  1.00141.10           C  
ATOM    904  CG  LEU A 113       0.810  41.977  -4.435  1.00141.10           C  
ATOM    905  CD1 LEU A 113       1.802  40.813  -4.269  1.00141.10           C  
ATOM    906  CD2 LEU A 113      -0.564  41.687  -3.816  1.00141.10           C  
ATOM    909  N   ALA A 114       3.592  42.523  -1.769  1.00 48.69           N  
ATOM    910  CA  ALA A 114       4.413  41.415  -1.362  1.00 48.69           C  
ATOM    912  C   ALA A 114       4.002  40.931  -0.005  1.00 48.69           C  
ATOM    913  O   ALA A 114       3.808  41.706   0.929  1.00 48.69           O  
ATOM    911  CB  ALA A 114       5.915  41.741  -1.319  1.00 48.69           C  
ATOM    914  N   HIS A 115       3.878  39.596   0.119  1.00123.79           N  
ATOM    915  CA  HIS A 115       3.453  38.939   1.322  1.00123.79           C  
ATOM    922  C   HIS A 115       4.504  39.121   2.355  1.00123.79           C  
ATOM    923  O   HIS A 115       4.240  39.104   3.556  1.00123.79           O  
ATOM    918  CB  HIS A 115       3.278  37.420   1.159  1.00123.79           C  
ATOM    917  CG  HIS A 115       2.817  36.718   2.410  1.00123.79           C  
ATOM    920  CD2 HIS A 115       3.530  36.043   3.354  1.00123.79           C  
ATOM    916  ND1 HIS A 115       1.499  36.622   2.797  1.00123.79           N  
ATOM    921  CE1 HIS A 115       1.479  35.896   3.947  1.00123.79           C  
ATOM    919  NE2 HIS A 115       2.688  35.523   4.321  1.00123.79           N  
ATOM    924  N   SER A 116       5.736  39.298   1.879  1.00136.57           N  
ATOM    925  CA  SER A 116       6.904  39.303   2.690  1.00136.57           C  
ATOM    928  C   SER A 116       6.999  40.432   3.670  1.00136.57           C  
ATOM    929  O   SER A 116       7.978  40.437   4.410  1.00136.57           O  
ATOM    926  CB  SER A 116       8.189  39.303   1.849  1.00136.57           C  
ATOM    927  OG  SER A 116       8.263  38.102   1.093  1.00136.57           O  
ATOM    930  N   PHE A 117       6.054  41.405   3.735  1.00229.73           N  
ATOM    931  CA  PHE A 117       6.243  42.475   4.701  1.00229.73           C  
ATOM    939  C   PHE A 117       6.382  41.837   6.102  1.00229.73           C  
ATOM    940  O   PHE A 117       5.618  40.914   6.368  1.00229.73           O  
ATOM    932  CB  PHE A 117       5.106  43.515   4.754  1.00229.73           C  
ATOM    933  CG  PHE A 117       3.984  42.951   5.553  1.00229.73           C  
ATOM    934  CD1 PHE A 117       3.172  41.968   5.043  1.00229.73           C  
ATOM    935  CD2 PHE A 117       3.780  43.387   6.840  1.00229.73           C  
ATOM    936  CE1 PHE A 117       2.146  41.450   5.798  1.00229.73           C  
ATOM    937  CE2 PHE A 117       2.754  42.875   7.600  1.00229.73           C  
ATOM    938  CZ  PHE A 117       1.935  41.906   7.077  1.00229.73           C  
ATOM    941  N   LYS A 118       7.336  42.249   7.029  1.00166.50           N  
ATOM    942  CA  LYS A 118       7.438  41.488   8.255  1.00166.50           C  
ATOM    948  C   LYS A 118       6.739  42.159   9.373  1.00166.50           C  
ATOM    949  O   LYS A 118       7.266  43.087   9.988  1.00166.50           O  
ATOM    943  CB  LYS A 118       8.883  41.274   8.721  1.00166.50           C  
ATOM    944  CG  LYS A 118       9.758  40.506   7.732  1.00166.50           C  
ATOM    945  CD  LYS A 118      11.242  40.637   8.072  1.00166.50           C  
ATOM    946  CE  LYS A 118      12.172  39.891   7.118  1.00166.50           C  
ATOM    947  NZ  LYS A 118      13.578  40.142   7.501  1.00166.50           N1+
ATOM    950  N   ASP A 119       5.516  41.663   9.642  1.00170.55           N  
ATOM    951  CA  ASP A 119       4.763  42.027  10.796  1.00170.55           C  
ATOM    956  C   ASP A 119       4.679  40.732  11.533  1.00170.55           C  
ATOM    957  O   ASP A 119       3.622  40.311  12.001  1.00170.55           O  
ATOM    952  CB  ASP A 119       3.328  42.487  10.472  1.00170.55           C  
ATOM    953  CG  ASP A 119       2.707  43.135  11.704  1.00170.55           C  
ATOM    954  OD1 ASP A 119       2.865  42.585  12.827  1.00170.55           O  
ATOM    955  OD2 ASP A 119       2.051  44.198  11.530  1.00170.55           O1-
ATOM    958  N   LYS A 120       5.831  40.045  11.648  1.00256.61           N  
ATOM    959  CA  LYS A 120       5.776  38.777  12.296  1.00256.61           C  
ATOM    965  C   LYS A 120       6.728  38.769  13.441  1.00256.61           C  
ATOM    966  O   LYS A 120       7.795  39.380  13.409  1.00256.61           O  
ATOM    960  CB  LYS A 120       6.110  37.591  11.382  1.00256.61           C  
ATOM    961  CG  LYS A 120       5.133  37.450  10.214  1.00256.61           C  
ATOM    962  CD  LYS A 120       5.466  36.275   9.296  1.00256.61           C  
ATOM    963  CE  LYS A 120       6.952  36.178   8.947  1.00256.61           C  
ATOM    964  NZ  LYS A 120       7.244  34.868   8.322  1.00256.61           N1+
ATOM    967  N   ALA A 121       6.300  38.077  14.506  1.00317.90           N  
ATOM    968  CA  ALA A 121       7.009  37.905  15.733  1.00317.90           C  
ATOM    970  C   ALA A 121       5.906  37.640  16.684  1.00317.90           C  
ATOM    971  O   ALA A 121       4.745  37.669  16.282  1.00317.90           O  
ATOM    969  CB  ALA A 121       7.755  39.150  16.233  1.00317.90           C  
ATOM    972  N   ASP A 122       6.189  37.362  17.963  1.00243.91           N  
ATOM    973  CA  ASP A 122       5.011  37.115  18.728  1.00243.91           C  
ATOM    978  C   ASP A 122       4.569  38.409  19.318  1.00243.91           C  
ATOM    979  O   ASP A 122       5.287  39.045  20.088  1.00243.91           O  
ATOM    974  CB  ASP A 122       5.152  36.073  19.849  1.00243.91           C  
ATOM    975  CG  ASP A 122       3.744  35.581  20.181  1.00243.91           C  
ATOM    976  OD1 ASP A 122       2.822  36.432  20.290  1.00243.91           O  
ATOM    977  OD2 ASP A 122       3.571  34.339  20.306  1.00243.91           O1-
ATOM    980  N   ARG A 123       3.351  38.824  18.931  1.00324.08           N  
ATOM    981  CA  ARG A 123       2.736  40.025  19.402  1.00324.08           C  
ATOM    989  C   ARG A 123       3.605  41.178  19.009  1.00324.08           C  
ATOM    990  O   ARG A 123       3.595  42.229  19.647  1.00324.08           O  
ATOM    982  CB  ARG A 123       2.548  40.028  20.932  1.00324.08           C  
ATOM    983  CG  ARG A 123       1.369  40.879  21.413  1.00324.08           C  
ATOM    984  CD  ARG A 123       1.633  42.380  21.549  1.00324.08           C  
ATOM    985  NE  ARG A 123       0.353  42.993  22.002  1.00324.08           N  
ATOM    986  CZ  ARG A 123       0.062  43.076  23.334  1.00324.08           C  
ATOM    987  NH1 ARG A 123       0.990  42.701  24.260  1.00324.08           N1+
ATOM    988  NH2 ARG A 123      -1.161  43.526  23.739  1.00324.08           N  
ATOM    991  N   LEU A 124       4.382  41.029  17.922  1.00277.25           N  
ATOM    992  CA  LEU A 124       5.184  42.142  17.506  1.00277.25           C  
ATOM    997  C   LEU A 124       4.457  42.795  16.383  1.00277.25           C  
ATOM    998  O   LEU A 124       4.304  42.207  15.317  1.00277.25           O  
ATOM    993  CB  LEU A 124       6.558  41.747  16.948  1.00277.25           C  
ATOM    994  CG  LEU A 124       7.423  42.940  16.501  1.00277.25           C  
ATOM    995  CD1 LEU A 124       7.850  43.815  17.690  1.00277.25           C  
ATOM    996  CD2 LEU A 124       8.612  42.464  15.654  1.00277.25           C  
ATOM    999  N   GLN A 125       3.984  44.036  16.598  1.00274.48           N  
ATOM   1000  CA  GLN A 125       3.270  44.702  15.549  1.00274.48           C  
ATOM   1006  C   GLN A 125       3.998  45.973  15.253  1.00274.48           C  
ATOM   1007  O   GLN A 125       3.988  46.901  16.060  1.00274.48           O  
ATOM   1001  CB  GLN A 125       1.851  45.114  15.976  1.00274.48           C  
ATOM   1002  CG  GLN A 125       0.985  45.721  14.871  1.00274.48           C  
ATOM   1003  CD  GLN A 125       0.045  44.636  14.367  1.00274.48           C  
ATOM   1005  NE2 GLN A 125      -1.283  44.930  14.411  1.00274.48           N  
ATOM   1004  OE1 GLN A 125       0.473  43.556  13.962  1.00274.48           O  
ATOM   1008  N   ASP A 126       4.674  46.041  14.093  1.00303.66           N  
ATOM   1009  CA  ASP A 126       5.297  47.272  13.702  1.00303.66           C  
ATOM   1014  C   ASP A 126       5.819  47.040  12.326  1.00303.66           C  
ATOM   1015  O   ASP A 126       6.257  45.938  12.006  1.00303.66           O  
ATOM   1010  CB  ASP A 126       6.451  47.745  14.608  1.00303.66           C  
ATOM   1011  CG  ASP A 126       7.635  46.801  14.479  1.00303.66           C  
ATOM   1012  OD1 ASP A 126       7.431  45.560  14.492  1.00303.66           O  
ATOM   1013  OD2 ASP A 126       8.775  47.325  14.350  1.00303.66           O1-
ATOM   1016  N   VAL A 127       5.753  48.076  11.470  1.00134.15           N  
ATOM   1017  CA  VAL A 127       6.184  47.962  10.111  1.00134.15           C  
ATOM   1021  C   VAL A 127       7.144  49.072   9.841  1.00134.15           C  
ATOM   1022  O   VAL A 127       6.940  50.208  10.269  1.00134.15           O  
ATOM   1018  CB  VAL A 127       5.048  48.076   9.143  1.00134.15           C  
ATOM   1019  CG1 VAL A 127       4.260  49.364   9.456  1.00134.15           C  
ATOM   1020  CG2 VAL A 127       5.634  48.017   7.725  1.00134.15           C  
ATOM   1023  N   ASN A 128       8.231  48.760   9.107  1.00130.55           N  
ATOM   1024  CA  ASN A 128       9.243  49.739   8.852  1.00130.55           C  
ATOM   1029  C   ASN A 128       9.333  49.893   7.378  1.00130.55           C  
ATOM   1030  O   ASN A 128       8.901  49.031   6.615  1.00130.55           O  
ATOM   1025  CB  ASN A 128      10.669  49.294   9.212  1.00130.55           C  
ATOM   1026  CG  ASN A 128      10.702  48.788  10.638  1.00130.55           C  
ATOM   1028  ND2 ASN A 128      11.262  49.601  11.571  1.00130.55           N  
ATOM   1027  OD1 ASN A 128      10.260  47.673  10.904  1.00130.55           O  
ATOM   1031  N   ALA A 129       9.912  51.032   6.965  1.00 35.72           N  
ATOM   1032  CA  ALA A 129      10.153  51.347   5.592  1.00 35.72           C  
ATOM   1034  C   ALA A 129      11.151  50.373   5.052  1.00 35.72           C  
ATOM   1035  O   ALA A 129      11.035  49.940   3.907  1.00 35.72           O  
ATOM   1033  CB  ALA A 129      10.731  52.758   5.405  1.00 35.72           C  
ATOM   1036  N   GLY A 130      12.159  49.993   5.862  1.00 32.89           N  
ATOM   1037  CA  GLY A 130      13.177  49.113   5.360  1.00 32.89           C  
ATOM   1038  C   GLY A 130      12.507  47.854   4.936  1.00 32.89           C  
ATOM   1039  O   GLY A 130      12.839  47.256   3.913  1.00 32.89           O  
ATOM   1040  N   LEU A 131      11.525  47.433   5.742  1.00127.08           N  
ATOM   1041  CA  LEU A 131      10.784  46.234   5.531  1.00127.08           C  
ATOM   1046  C   LEU A 131      10.054  46.381   4.231  1.00127.08           C  
ATOM   1047  O   LEU A 131       9.899  45.433   3.462  1.00127.08           O  
ATOM   1042  CB  LEU A 131       9.779  46.059   6.684  1.00127.08           C  
ATOM   1043  CG  LEU A 131       9.102  44.690   6.762  1.00127.08           C  
ATOM   1044  CD1 LEU A 131       8.303  44.401   5.491  1.00127.08           C  
ATOM   1045  CD2 LEU A 131      10.104  43.594   7.155  1.00127.08           C  
ATOM   1048  N   PHE A 132       9.547  47.584   3.955  1.00 80.65           N  
ATOM   1049  CA  PHE A 132       8.826  47.748   2.732  1.00 80.65           C  
ATOM   1057  C   PHE A 132       9.764  47.553   1.565  1.00 80.65           C  
ATOM   1058  O   PHE A 132       9.465  46.819   0.625  1.00 80.65           O  
ATOM   1050  CB  PHE A 132       8.218  49.152   2.634  1.00 80.65           C  
ATOM   1051  CG  PHE A 132       7.266  49.145   1.497  1.00 80.65           C  
ATOM   1052  CD1 PHE A 132       6.010  48.615   1.670  1.00 80.65           C  
ATOM   1053  CD2 PHE A 132       7.618  49.666   0.275  1.00 80.65           C  
ATOM   1054  CE1 PHE A 132       5.107  48.602   0.637  1.00 80.65           C  
ATOM   1055  CE2 PHE A 132       6.719  49.656  -0.763  1.00 80.65           C  
ATOM   1056  CZ  PHE A 132       5.466  49.121  -0.584  1.00 80.65           C  
ATOM   1059  N   ASN A 133      10.948  48.193   1.636  1.00 96.82           N  
ATOM   1060  CA  ASN A 133      11.952  48.314   0.602  1.00 96.82           C  
ATOM   1065  C   ASN A 133      12.695  47.032   0.306  1.00 96.82           C  
ATOM   1066  O   ASN A 133      13.315  46.896  -0.746  1.00 96.82           O  
ATOM   1061  CB  ASN A 133      13.007  49.382   0.936  1.00 96.82           C  
ATOM   1062  CG  ASN A 133      13.621  49.847  -0.375  1.00 96.82           C  
ATOM   1064  ND2 ASN A 133      14.608  50.779  -0.292  1.00 96.82           N  
ATOM   1063  OD1 ASN A 133      13.222  49.400  -1.449  1.00 96.82           O  
ATOM   1067  N   TYR A 134      12.652  46.055   1.221  1.00217.65           N  
ATOM   1068  CA  TYR A 134      13.424  44.838   1.221  1.00217.65           C  
ATOM   1077  C   TYR A 134      13.376  44.075  -0.077  1.00217.65           C  
ATOM   1078  O   TYR A 134      14.423  43.591  -0.506  1.00217.65           O  
ATOM   1069  CB  TYR A 134      12.907  43.985   2.402  1.00217.65           C  
ATOM   1070  CG  TYR A 134      13.048  42.509   2.271  1.00217.65           C  
ATOM   1071  CD1 TYR A 134      14.238  41.846   2.466  1.00217.65           C  
ATOM   1072  CD2 TYR A 134      11.918  41.775   1.988  1.00217.65           C  
ATOM   1073  CE1 TYR A 134      14.291  40.474   2.355  1.00217.65           C  
ATOM   1074  CE2 TYR A 134      11.962  40.409   1.877  1.00217.65           C  
ATOM   1075  CZ  TYR A 134      13.156  39.756   2.057  1.00217.65           C  
ATOM   1076  OH  TYR A 134      13.204  38.351   1.946  1.00217.65           O  
ATOM   1079  N   PRO A 135      12.280  43.913  -0.751  1.00 97.38           N  
ATOM   1080  CA  PRO A 135      12.301  43.146  -1.969  1.00 97.38           C  
ATOM   1084  C   PRO A 135      13.199  43.753  -3.005  1.00 97.38           C  
ATOM   1085  O   PRO A 135      13.778  43.004  -3.793  1.00 97.38           O  
ATOM   1082  CB  PRO A 135      10.839  43.020  -2.389  1.00 97.38           C  
ATOM   1083  CG  PRO A 135      10.069  43.101  -1.055  1.00 97.38           C  
ATOM   1081  CD  PRO A 135      10.965  43.947  -0.132  1.00 97.38           C  
ATOM   1086  N   ILE A 136      13.291  45.096  -3.059  1.00108.33           N  
ATOM   1087  CA  ILE A 136      14.132  45.785  -4.000  1.00108.33           C  
ATOM   1092  C   ILE A 136      15.576  45.596  -3.645  1.00108.33           C  
ATOM   1093  O   ILE A 136      16.429  45.471  -4.523  1.00108.33           O  
ATOM   1088  CB  ILE A 136      13.807  47.248  -4.122  1.00108.33           C  
ATOM   1089  CG1 ILE A 136      12.408  47.427  -4.744  1.00108.33           C  
ATOM   1090  CG2 ILE A 136      14.893  47.898  -4.996  1.00108.33           C  
ATOM   1091  CD1 ILE A 136      11.256  46.857  -3.923  1.00108.33           C  
ATOM   1094  N   LEU A 137      15.898  45.610  -2.338  1.00 54.65           N  
ATOM   1095  CA  LEU A 137      17.258  45.409  -1.929  1.00 54.65           C  
ATOM   1100  C   LEU A 137      17.657  44.027  -2.335  1.00 54.65           C  
ATOM   1101  O   LEU A 137      18.793  43.792  -2.744  1.00 54.65           O  
ATOM   1096  CB  LEU A 137      17.474  45.545  -0.417  1.00 54.65           C  
ATOM   1097  CG  LEU A 137      18.941  45.315  -0.016  1.00 54.65           C  
ATOM   1098  CD1 LEU A 137      19.867  46.317  -0.719  1.00 54.65           C  
ATOM   1099  CD2 LEU A 137      19.108  45.325   1.508  1.00 54.65           C  
ATOM   1102  N   MET A 138      16.723  43.065  -2.224  1.00 76.39           N  
ATOM   1103  CA  MET A 138      17.023  41.713  -2.598  1.00 76.39           C  
ATOM   1108  C   MET A 138      17.331  41.677  -4.057  1.00 76.39           C  
ATOM   1109  O   MET A 138      18.235  40.966  -4.490  1.00 76.39           O  
ATOM   1104  CB  MET A 138      15.852  40.732  -2.406  1.00 76.39           C  
ATOM   1105  CG  MET A 138      16.194  39.322  -2.902  1.00 76.39           C  
ATOM   1106  SD  MET A 138      14.764  38.243  -3.227  1.00 76.39           S  
ATOM   1107  CE  MET A 138      14.595  37.587  -1.544  1.00 76.39           C  
ATOM   1110  N   ALA A 139      16.571  42.442  -4.858  1.00 38.16           N  
ATOM   1111  CA  ALA A 139      16.788  42.451  -6.274  1.00 38.16           C  
ATOM   1113  C   ALA A 139      18.171  42.965  -6.528  1.00 38.16           C  
ATOM   1114  O   ALA A 139      18.903  42.411  -7.345  1.00 38.16           O  
ATOM   1112  CB  ALA A 139      15.805  43.370  -7.019  1.00 38.16           C  
ATOM   1115  N   ALA A 140      18.571  44.027  -5.803  1.00 38.69           N  
ATOM   1116  CA  ALA A 140      19.862  44.632  -5.979  1.00 38.69           C  
ATOM   1118  C   ALA A 140      20.924  43.633  -5.650  1.00 38.69           C  
ATOM   1119  O   ALA A 140      21.943  43.544  -6.331  1.00 38.69           O  
ATOM   1117  CB  ALA A 140      20.082  45.845  -5.059  1.00 38.69           C  
ATOM   1120  N   ASP A 141      20.699  42.829  -4.601  1.00 84.85           N  
ATOM   1121  CA  ASP A 141      21.704  41.909  -4.156  1.00 84.85           C  
ATOM   1126  C   ASP A 141      22.016  40.971  -5.280  1.00 84.85           C  
ATOM   1127  O   ASP A 141      23.152  40.517  -5.415  1.00 84.85           O  
ATOM   1122  CB  ASP A 141      21.227  41.042  -2.988  1.00 84.85           C  
ATOM   1123  CG  ASP A 141      20.887  41.982  -1.851  1.00 84.85           C  
ATOM   1124  OD1 ASP A 141      21.727  42.848  -1.490  1.00 84.85           O  
ATOM   1125  OD2 ASP A 141      19.741  41.853  -1.352  1.00 84.85           O1-
ATOM   1128  N   ILE A 142      20.980  40.573  -6.042  1.00 92.35           N  
ATOM   1129  CA  ILE A 142      21.139  39.674  -7.150  1.00 92.35           C  
ATOM   1134  C   ILE A 142      21.727  40.325  -8.377  1.00 92.35           C  
ATOM   1135  O   ILE A 142      22.698  39.832  -8.945  1.00 92.35           O  
ATOM   1130  CB  ILE A 142      19.842  39.006  -7.516  1.00 92.35           C  
ATOM   1131  CG1 ILE A 142      19.326  38.184  -6.313  1.00 92.35           C  
ATOM   1132  CG2 ILE A 142      20.098  38.155  -8.770  1.00 92.35           C  
ATOM   1133  CD1 ILE A 142      17.864  37.737  -6.409  1.00 92.35           C  
ATOM   1136  N   LEU A 143      21.179  41.474  -8.814  1.00133.23           N  
ATOM   1137  CA  LEU A 143      21.605  42.063 -10.058  1.00133.23           C  
ATOM   1142  C   LEU A 143      23.016  42.578 -10.020  1.00133.23           C  
ATOM   1143  O   LEU A 143      23.714  42.553 -11.032  1.00133.23           O  
ATOM   1138  CB  LEU A 143      20.713  43.214 -10.561  1.00133.23           C  
ATOM   1139  CG  LEU A 143      19.360  42.742 -11.122  1.00133.23           C  
ATOM   1140  CD1 LEU A 143      18.531  42.067 -10.037  1.00133.23           C  
ATOM   1141  CD2 LEU A 143      18.584  43.881 -11.793  1.00133.23           C  
ATOM   1144  N   LEU A 144      23.480  43.070  -8.859  1.00 84.51           N  
ATOM   1145  CA  LEU A 144      24.768  43.708  -8.758  1.00 84.51           C  
ATOM   1150  C   LEU A 144      25.854  42.744  -9.151  1.00 84.51           C  
ATOM   1151  O   LEU A 144      26.878  43.135  -9.707  1.00 84.51           O  
ATOM   1146  CB  LEU A 144      25.024  44.228  -7.330  1.00 84.51           C  
ATOM   1147  CG  LEU A 144      26.364  44.959  -7.119  1.00 84.51           C  
ATOM   1148  CD1 LEU A 144      26.460  46.230  -7.981  1.00 84.51           C  
ATOM   1149  CD2 LEU A 144      26.609  45.231  -5.624  1.00 84.51           C  
ATOM   1152  N   TYR A 145      25.690  41.466  -8.788  1.00156.51           N  
ATOM   1153  CA  TYR A 145      26.584  40.379  -9.065  1.00156.51           C  
ATOM   1162  C   TYR A 145      26.439  39.806 -10.456  1.00156.51           C  
ATOM   1163  O   TYR A 145      27.262  38.994 -10.876  1.00156.51           O  
ATOM   1154  CB  TYR A 145      26.551  39.297  -7.977  1.00156.51           C  
ATOM   1155  CG  TYR A 145      27.037  40.038  -6.771  1.00156.51           C  
ATOM   1156  CD1 TYR A 145      28.373  40.337  -6.612  1.00156.51           C  
ATOM   1157  CD2 TYR A 145      26.159  40.446  -5.793  1.00156.51           C  
ATOM   1158  CE1 TYR A 145      28.818  41.035  -5.513  1.00156.51           C  
ATOM   1159  CE2 TYR A 145      26.597  41.144  -4.690  1.00156.51           C  
ATOM   1160  CZ  TYR A 145      27.933  41.434  -4.543  1.00156.51           C  
ATOM   1161  OH  TYR A 145      28.396  42.150  -3.415  1.00156.51           O  
ATOM   1164  N   ASP A 146      25.343  40.124 -11.177  1.00109.20           N  
ATOM   1165  CA  ASP A 146      25.089  39.557 -12.482  1.00109.20           C  
ATOM   1170  C   ASP A 146      24.768  38.091 -12.356  1.00109.20           C  
ATOM   1171  O   ASP A 146      25.149  37.275 -13.195  1.00109.20           O  
ATOM   1166  CB  ASP A 146      26.277  39.717 -13.446  1.00109.20           C  
ATOM   1167  CG  ASP A 146      26.347  41.175 -13.881  1.00109.20           C  
ATOM   1168  OD1 ASP A 146      25.267  41.814 -13.996  1.00109.20           O  
ATOM   1169  OD2 ASP A 146      27.485  41.668 -14.106  1.00109.20           O1-
ATOM   1172  N   ALA A 147      24.015  37.720 -11.304  1.00 77.23           N  
ATOM   1173  CA  ALA A 147      23.697  36.338 -11.060  1.00 77.23           C  
ATOM   1175  C   ALA A 147      22.735  35.771 -12.071  1.00 77.23           C  
ATOM   1176  O   ALA A 147      21.699  36.356 -12.390  1.00 77.23           O  
ATOM   1174  CB  ALA A 147      23.091  36.090  -9.667  1.00 77.23           C  
ATOM   1177  N   GLU A 148      23.126  34.611 -12.641  1.00107.04           N  
ATOM   1178  CA  GLU A 148      22.369  33.842 -13.588  1.00107.04           C  
ATOM   1184  C   GLU A 148      21.390  32.884 -12.977  1.00107.04           C  
ATOM   1185  O   GLU A 148      20.366  32.625 -13.597  1.00107.04           O  
ATOM   1179  CB  GLU A 148      23.278  33.089 -14.562  1.00107.04           C  
ATOM   1180  CG  GLU A 148      24.115  34.080 -15.372  1.00107.04           C  
ATOM   1181  CD  GLU A 148      24.805  33.340 -16.499  1.00107.04           C  
ATOM   1182  OE1 GLU A 148      24.077  32.807 -17.376  1.00107.04           O  
ATOM   1183  OE2 GLU A 148      26.064  33.305 -16.505  1.00107.04           O1-
ATOM   1186  N   VAL A 149      21.703  32.274 -11.801  1.00 72.55           N  
ATOM   1187  CA  VAL A 149      20.825  31.321 -11.155  1.00 72.55           C  
ATOM   1191  C   VAL A 149      20.734  31.685  -9.702  1.00 72.55           C  
ATOM   1192  O   VAL A 149      21.753  31.945  -9.063  1.00 72.55           O  
ATOM   1188  CB  VAL A 149      21.343  29.908 -11.179  1.00 72.55           C  
ATOM   1189  CG1 VAL A 149      20.426  29.045 -10.296  1.00 72.55           C  
ATOM   1190  CG2 VAL A 149      21.442  29.421 -12.634  1.00 72.55           C  
ATOM   1193  N   VAL A 150      19.504  31.694  -9.135  1.00 93.02           N  
ATOM   1194  CA  VAL A 150      19.324  32.046  -7.753  1.00 93.02           C  
ATOM   1198  C   VAL A 150      18.540  30.972  -7.065  1.00 93.02           C  
ATOM   1199  O   VAL A 150      17.336  30.819  -7.280  1.00 93.02           O  
ATOM   1195  CB  VAL A 150      18.513  33.305  -7.582  1.00 93.02           C  
ATOM   1196  CG1 VAL A 150      18.280  33.547  -6.082  1.00 93.02           C  
ATOM   1197  CG2 VAL A 150      19.226  34.467  -8.291  1.00 93.02           C  
ATOM   1200  N   PRO A 151      19.162  30.218  -6.213  1.00137.68           N  
ATOM   1201  CA  PRO A 151      18.343  29.272  -5.533  1.00137.68           C  
ATOM   1205  C   PRO A 151      17.569  29.987  -4.448  1.00137.68           C  
ATOM   1206  O   PRO A 151      18.163  30.817  -3.762  1.00137.68           O  
ATOM   1203  CB  PRO A 151      19.273  28.165  -5.041  1.00137.68           C  
ATOM   1204  CG  PRO A 151      20.434  28.209  -6.054  1.00137.68           C  
ATOM   1202  CD  PRO A 151      20.480  29.677  -6.511  1.00137.68           C  
ATOM   1207  N   VAL A 152      16.273  29.654  -4.229  1.00203.02           N  
ATOM   1208  CA  VAL A 152      15.448  30.412  -3.326  1.00203.02           C  
ATOM   1212  C   VAL A 152      14.381  29.522  -2.737  1.00203.02           C  
ATOM   1213  O   VAL A 152      14.264  28.358  -3.109  1.00203.02           O  
ATOM   1209  CB  VAL A 152      14.817  31.562  -4.048  1.00203.02           C  
ATOM   1210  CG1 VAL A 152      13.527  31.103  -4.735  1.00203.02           C  
ATOM   1211  CG2 VAL A 152      14.727  32.754  -3.102  1.00203.02           C  
ATOM   1214  N   GLY A 153      13.602  30.042  -1.762  1.00 69.00           N  
ATOM   1215  CA  GLY A 153      12.554  29.300  -1.114  1.00 69.00           C  
ATOM   1216  C   GLY A 153      11.329  29.312  -1.961  1.00 69.00           C  
ATOM   1217  O   GLY A 153      11.208  30.085  -2.906  1.00 69.00           O  
ATOM   1218  N   LYS A 154      10.367  28.444  -1.599  1.00116.88           N  
ATOM   1219  CA  LYS A 154       9.122  28.322  -2.297  1.00116.88           C  
ATOM   1225  C   LYS A 154       8.406  29.628  -2.194  1.00116.88           C  
ATOM   1226  O   LYS A 154       7.797  30.098  -3.153  1.00116.88           O  
ATOM   1220  CB  LYS A 154       8.219  27.251  -1.653  1.00116.88           C  
ATOM   1221  CG  LYS A 154       6.873  27.049  -2.352  1.00116.88           C  
ATOM   1222  CD  LYS A 154       6.056  25.894  -1.769  1.00116.88           C  
ATOM   1223  CE  LYS A 154       6.205  24.581  -2.535  1.00116.88           C  
ATOM   1224  NZ  LYS A 154       5.241  24.549  -3.655  1.00116.88           N1+
ATOM   1227  N   ASP A 155       8.470  30.251  -1.006  1.00 93.93           N  
ATOM   1228  CA  ASP A 155       7.775  31.478  -0.747  1.00 93.93           C  
ATOM   1233  C   ASP A 155       8.362  32.591  -1.565  1.00 93.93           C  
ATOM   1234  O   ASP A 155       7.671  33.534  -1.945  1.00 93.93           O  
ATOM   1229  CB  ASP A 155       7.860  31.915   0.725  1.00 93.93           C  
ATOM   1230  CG  ASP A 155       6.889  33.074   0.905  1.00 93.93           C  
ATOM   1231  OD1 ASP A 155       6.050  33.287  -0.010  1.00 93.93           O  
ATOM   1232  OD2 ASP A 155       6.976  33.762   1.956  1.00 93.93           O1-
ATOM   1235  N   GLN A 156       9.676  32.489  -1.813  1.00171.81           N  
ATOM   1236  CA  GLN A 156      10.566  33.421  -2.446  1.00171.81           C  
ATOM   1242  C   GLN A 156      10.393  33.539  -3.936  1.00171.81           C  
ATOM   1243  O   GLN A 156      11.068  34.348  -4.566  1.00171.81           O  
ATOM   1237  CB  GLN A 156      12.022  33.139  -2.040  1.00171.81           C  
ATOM   1238  CG  GLN A 156      12.185  33.205  -0.511  1.00171.81           C  
ATOM   1239  CD  GLN A 156      13.631  32.967  -0.081  1.00171.81           C  
ATOM   1241  NE2 GLN A 156      13.847  31.984   0.835  1.00171.81           N  
ATOM   1240  OE1 GLN A 156      14.543  33.662  -0.525  1.00171.81           O  
ATOM   1244  N   LEU A 157       9.571  32.691  -4.574  1.00 90.06           N  
ATOM   1245  CA  LEU A 157       9.498  32.705  -6.010  1.00 90.06           C  
ATOM   1250  C   LEU A 157       9.121  34.063  -6.562  1.00 90.06           C  
ATOM   1251  O   LEU A 157       9.700  34.498  -7.556  1.00 90.06           O  
ATOM   1246  CB  LEU A 157       8.486  31.690  -6.555  1.00 90.06           C  
ATOM   1247  CG  LEU A 157       8.790  30.251  -6.108  1.00 90.06           C  
ATOM   1248  CD1 LEU A 157       7.935  29.239  -6.875  1.00 90.06           C  
ATOM   1249  CD2 LEU A 157      10.288  29.942  -6.185  1.00 90.06           C  
ATOM   1252  N   GLN A 158       8.160  34.788  -5.960  1.00 72.58           N  
ATOM   1253  CA  GLN A 158       7.750  36.066  -6.488  1.00 72.58           C  
ATOM   1259  C   GLN A 158       8.865  37.071  -6.431  1.00 72.58           C  
ATOM   1260  O   GLN A 158       8.904  38.000  -7.233  1.00 72.58           O  
ATOM   1254  CB  GLN A 158       6.514  36.666  -5.795  1.00 72.58           C  
ATOM   1255  CG  GLN A 158       5.209  35.971  -6.193  1.00 72.58           C  
ATOM   1256  CD  GLN A 158       4.943  36.291  -7.663  1.00 72.58           C  
ATOM   1258  NE2 GLN A 158       3.643  36.359  -8.054  1.00 72.58           N  
ATOM   1257  OE1 GLN A 158       5.871  36.481  -8.447  1.00 72.58           O  
ATOM   1261  N   HIS A 159       9.781  36.950  -5.456  1.00 80.18           N  
ATOM   1262  CA  HIS A 159      10.875  37.873  -5.318  1.00 80.18           C  
ATOM   1269  C   HIS A 159      11.727  37.833  -6.552  1.00 80.18           C  
ATOM   1270  O   HIS A 159      12.217  38.865  -7.003  1.00 80.18           O  
ATOM   1265  CB  HIS A 159      11.794  37.515  -4.143  1.00 80.18           C  
ATOM   1264  CG  HIS A 159      11.055  37.547  -2.848  1.00 80.18           C  
ATOM   1267  CD2 HIS A 159      10.374  38.568  -2.262  1.00 80.18           C  
ATOM   1263  ND1 HIS A 159      10.929  36.470  -1.999  1.00 80.18           N  
ATOM   1268  CE1 HIS A 159      10.181  36.890  -0.948  1.00 80.18           C  
ATOM   1266  NE2 HIS A 159       9.821  38.157  -1.064  1.00 80.18           N  
ATOM   1271  N   LEU A 160      11.970  36.629  -7.102  1.00106.14           N  
ATOM   1272  CA  LEU A 160      12.759  36.481  -8.292  1.00106.14           C  
ATOM   1277  C   LEU A 160      12.023  37.121  -9.419  1.00106.14           C  
ATOM   1278  O   LEU A 160      12.623  37.790 -10.257  1.00106.14           O  
ATOM   1273  CB  LEU A 160      13.041  35.010  -8.654  1.00106.14           C  
ATOM   1274  CG  LEU A 160      14.051  34.325  -7.711  1.00106.14           C  
ATOM   1275  CD1 LEU A 160      15.462  34.901  -7.912  1.00106.14           C  
ATOM   1276  CD2 LEU A 160      13.601  34.396  -6.244  1.00106.14           C  
ATOM   1279  N   GLU A 161      10.689  36.944  -9.468  1.00101.52           N  
ATOM   1280  CA  GLU A 161       9.962  37.540 -10.546  1.00101.52           C  
ATOM   1286  C   GLU A 161      10.100  39.028 -10.476  1.00101.52           C  
ATOM   1287  O   GLU A 161      10.241  39.682 -11.507  1.00101.52           O  
ATOM   1281  CB  GLU A 161       8.456  37.245 -10.580  1.00101.52           C  
ATOM   1282  CG  GLU A 161       8.108  35.876 -11.154  1.00101.52           C  
ATOM   1283  CD  GLU A 161       6.689  35.965 -11.697  1.00101.52           C  
ATOM   1284  OE1 GLU A 161       6.136  37.099 -11.717  1.00101.52           O  
ATOM   1285  OE2 GLU A 161       6.145  34.911 -12.120  1.00101.52           O1-
ATOM   1288  N   ILE A 162      10.051  39.618  -9.265  1.00134.44           N  
ATOM   1289  CA  ILE A 162      10.174  41.047  -9.198  1.00134.44           C  
ATOM   1294  C   ILE A 162      11.541  41.448  -9.657  1.00134.44           C  
ATOM   1295  O   ILE A 162      11.701  42.436 -10.373  1.00134.44           O  
ATOM   1290  CB  ILE A 162       9.888  41.668  -7.855  1.00134.44           C  
ATOM   1291  CG1 ILE A 162      10.869  41.227  -6.769  1.00134.44           C  
ATOM   1292  CG2 ILE A 162       8.420  41.385  -7.520  1.00134.44           C  
ATOM   1293  CD1 ILE A 162      10.734  42.012  -5.467  1.00134.44           C  
ATOM   1296  N   THR A 163      12.567  40.676  -9.262  1.00 51.79           N  
ATOM   1297  CA  THR A 163      13.926  40.963  -9.613  1.00 51.79           C  
ATOM   1301  C   THR A 163      14.040  40.946 -11.108  1.00 51.79           C  
ATOM   1302  O   THR A 163      14.623  41.850 -11.706  1.00 51.79           O  
ATOM   1298  CB  THR A 163      14.848  39.922  -9.048  1.00 51.79           C  
ATOM   1300  CG2 THR A 163      16.294  40.275  -9.409  1.00 51.79           C  
ATOM   1299  OG1 THR A 163      14.702  39.860  -7.638  1.00 51.79           O  
ATOM   1303  N   ARG A 164      13.475  39.915 -11.763  1.00133.05           N  
ATOM   1304  CA  ARG A 164      13.585  39.864 -13.190  0.28133.05           C  
ATOM   1312  C   ARG A 164      12.833  41.006 -13.804  1.00133.05           C  
ATOM   1313  O   ARG A 164      13.335  41.657 -14.718  1.00133.05           O  
ATOM   1305  CB  ARG A 164      13.019  38.597 -13.834  0.28133.05           C  
ATOM   1306  CG  ARG A 164      13.202  38.669 -15.346  0.28133.05           C  
ATOM   1307  CD  ARG A 164      12.468  37.596 -16.136  0.28133.05           C  
ATOM   1308  NE  ARG A 164      12.721  37.904 -17.568  0.28133.05           N  
ATOM   1309  CZ  ARG A 164      12.666  36.905 -18.493  0.28133.05           C  
ATOM   1310  NH1 ARG A 164      12.345  35.640 -18.106  0.28133.05           N1+
ATOM   1311  NH2 ARG A 164      12.941  37.170 -19.803  0.28133.05           N  
ATOM   1314  N   ASP A 165      11.614  41.292 -13.304  1.00 59.02           N  
ATOM   1315  CA  ASP A 165      10.783  42.285 -13.927  1.00 59.02           C  
ATOM   1320  C   ASP A 165      11.438  43.634 -13.882  1.00 59.02           C  
ATOM   1321  O   ASP A 165      11.530  44.310 -14.905  1.00 59.02           O  
ATOM   1316  CB  ASP A 165       9.394  42.409 -13.265  1.00 59.02           C  
ATOM   1317  CG  ASP A 165       8.567  41.179 -13.625  1.00 59.02           C  
ATOM   1318  OD1 ASP A 165       9.040  40.363 -14.461  1.00 59.02           O  
ATOM   1319  OD2 ASP A 165       7.442  41.045 -13.073  1.00 59.02           O1-
ATOM   1322  N   VAL A 166      11.940  44.053 -12.703  1.00 93.17           N  
ATOM   1323  CA  VAL A 166      12.517  45.364 -12.604  1.00 93.17           C  
ATOM   1327  C   VAL A 166      13.747  45.427 -13.453  1.00 93.17           C  
ATOM   1328  O   VAL A 166      14.026  46.450 -14.074  1.00 93.17           O  
ATOM   1324  CB  VAL A 166      12.872  45.786 -11.205  1.00 93.17           C  
ATOM   1325  CG1 VAL A 166      14.119  45.016 -10.743  1.00 93.17           C  
ATOM   1326  CG2 VAL A 166      13.030  47.318 -11.196  1.00 93.17           C  
ATOM   1329  N   ALA A 167      14.523  44.327 -13.500  1.00 37.25           N  
ATOM   1330  CA  ALA A 167      15.723  44.308 -14.289  1.00 37.25           C  
ATOM   1332  C   ALA A 167      15.349  44.519 -15.723  1.00 37.25           C  
ATOM   1333  O   ALA A 167      16.029  45.244 -16.447  1.00 37.25           O  
ATOM   1331  CB  ALA A 167      16.464  42.962 -14.221  1.00 37.25           C  
ATOM   1334  N   GLU A 168      14.249  43.879 -16.168  1.00 49.00           N  
ATOM   1335  CA  GLU A 168      13.802  43.956 -17.533  1.00 49.00           C  
ATOM   1341  C   GLU A 168      13.419  45.364 -17.856  1.00 49.00           C  
ATOM   1342  O   GLU A 168      13.785  45.893 -18.904  1.00 49.00           O  
ATOM   1336  CB  GLU A 168      12.538  43.108 -17.772  1.00 49.00           C  
ATOM   1337  CG  GLU A 168      12.000  43.182 -19.204  1.00 49.00           C  
ATOM   1338  CD  GLU A 168      10.539  42.740 -19.191  1.00 49.00           C  
ATOM   1339  OE1 GLU A 168      10.095  42.177 -18.156  1.00 49.00           O  
ATOM   1340  OE2 GLU A 168       9.846  42.978 -20.216  1.00 49.00           O1-
ATOM   1343  N   LYS A 169      12.668  46.010 -16.944  1.00 68.87           N  
ATOM   1344  CA  LYS A 169      12.171  47.337 -17.163  1.00 68.87           C  
ATOM   1350  C   LYS A 169      13.326  48.280 -17.288  1.00 68.87           C  
ATOM   1351  O   LYS A 169      13.363  49.120 -18.186  1.00 68.87           O  
ATOM   1345  CB  LYS A 169      11.304  47.790 -15.981  1.00 68.87           C  
ATOM   1346  CG  LYS A 169      10.489  49.053 -16.237  1.00 68.87           C  
ATOM   1347  CD  LYS A 169       9.375  49.248 -15.210  1.00 68.87           C  
ATOM   1348  CE  LYS A 169       8.641  50.579 -15.352  1.00 68.87           C  
ATOM   1349  NZ  LYS A 169       7.552  50.656 -14.354  1.00 68.87           N1+
ATOM   1352  N   PHE A 170      14.317  48.134 -16.389  1.00120.16           N  
ATOM   1353  CA  PHE A 170      15.481  48.970 -16.330  1.00120.16           C  
ATOM   1361  C   PHE A 170      16.222  48.850 -17.628  1.00120.16           C  
ATOM   1362  O   PHE A 170      16.540  49.851 -18.270  1.00120.16           O  
ATOM   1354  CB  PHE A 170      16.416  48.483 -15.201  1.00120.16           C  
ATOM   1355  CG  PHE A 170      17.643  49.327 -15.099  1.00120.16           C  
ATOM   1356  CD1 PHE A 170      18.693  49.133 -15.962  1.00120.16           C  
ATOM   1357  CD2 PHE A 170      17.755  50.291 -14.122  1.00120.16           C  
ATOM   1358  CE1 PHE A 170      19.827  49.906 -15.867  1.00120.16           C  
ATOM   1359  CE2 PHE A 170      18.887  51.068 -14.021  1.00120.16           C  
ATOM   1360  CZ  PHE A 170      19.930  50.873 -14.894  1.00120.16           C  
ATOM   1363  N   ASN A 171      16.475  47.604 -18.066  1.00 44.16           N  
ATOM   1364  CA  ASN A 171      17.253  47.349 -19.244  1.00 44.16           C  
ATOM   1369  C   ASN A 171      16.563  47.916 -20.435  1.00 44.16           C  
ATOM   1370  O   ASN A 171      17.200  48.484 -21.320  1.00 44.16           O  
ATOM   1365  CB  ASN A 171      17.435  45.848 -19.536  1.00 44.16           C  
ATOM   1366  CG  ASN A 171      18.305  45.218 -18.458  1.00 44.16           C  
ATOM   1368  ND2 ASN A 171      18.169  43.876 -18.286  1.00 44.16           N  
ATOM   1367  OD1 ASN A 171      19.089  45.895 -17.795  1.00 44.16           O  
ATOM   1371  N   ARG A 172      15.232  47.758 -20.504  1.00142.14           N  
ATOM   1372  CA  ARG A 172      14.548  48.200 -21.681  1.00142.14           C  
ATOM   1380  C   ARG A 172      14.656  49.685 -21.834  1.00142.14           C  
ATOM   1381  O   ARG A 172      15.011  50.177 -22.905  1.00142.14           O  
ATOM   1373  CB  ARG A 172      13.067  47.781 -21.676  1.00142.14           C  
ATOM   1374  CG  ARG A 172      12.920  46.257 -21.748  1.00142.14           C  
ATOM   1375  CD  ARG A 172      11.486  45.729 -21.846  1.00142.14           C  
ATOM   1376  NE  ARG A 172      10.904  45.686 -20.476  1.00142.14           N  
ATOM   1377  CZ  ARG A 172      10.224  46.762 -19.995  1.00142.14           C  
ATOM   1378  NH1 ARG A 172      10.090  47.877 -20.772  1.00142.14           N1+
ATOM   1379  NH2 ARG A 172       9.688  46.721 -18.739  1.00142.14           N  
ATOM   1382  N   GLN A 173      14.354  50.451 -20.771  1.00 75.07           N  
ATOM   1383  CA  GLN A 173      14.378  51.874 -20.946  1.00 75.07           C  
ATOM   1389  C   GLN A 173      15.778  52.386 -21.126  1.00 75.07           C  
ATOM   1390  O   GLN A 173      16.089  53.064 -22.106  1.00 75.07           O  
ATOM   1384  CB  GLN A 173      13.784  52.599 -19.730  1.00 75.07           C  
ATOM   1385  CG  GLN A 173      12.303  52.290 -19.513  1.00 75.07           C  
ATOM   1386  CD  GLN A 173      11.869  52.992 -18.236  1.00 75.07           C  
ATOM   1388  NE2 GLN A 173      10.560  52.867 -17.884  1.00 75.07           N  
ATOM   1387  OE1 GLN A 173      12.673  53.633 -17.563  1.00 75.07           O  
ATOM   1391  N   MET A 174      16.648  52.058 -20.153  1.00 87.52           N  
ATOM   1392  CA  MET A 174      17.990  52.558 -20.043  1.00 87.52           C  
ATOM   1397  C   MET A 174      18.985  51.967 -21.000  1.00 87.52           C  
ATOM   1398  O   MET A 174      19.892  52.666 -21.453  1.00 87.52           O  
ATOM   1393  CB  MET A 174      18.540  52.412 -18.618  1.00 87.52           C  
ATOM   1394  CG  MET A 174      17.623  53.069 -17.582  1.00 87.52           C  
ATOM   1395  SD  MET A 174      17.128  54.775 -17.973  1.00 87.52           S  
ATOM   1396  CE  MET A 174      18.830  55.378 -18.156  1.00 87.52           C  
ATOM   1399  N   GLY A 175      18.851  50.670 -21.343  1.00 46.33           N  
ATOM   1400  CA  GLY A 175      19.860  49.984 -22.106  1.00 46.33           C  
ATOM   1401  C   GLY A 175      20.268  48.827 -21.241  1.00 46.33           C  
ATOM   1402  O   GLY A 175      20.302  48.953 -20.019  1.00 46.33           O  
ATOM   1403  N   GLU A 176      20.626  47.678 -21.862  1.00 91.60           N  
ATOM   1404  CA  GLU A 176      20.803  46.437 -21.148  1.00 91.60           C  
ATOM   1410  C   GLU A 176      22.005  46.432 -20.249  1.00 91.60           C  
ATOM   1411  O   GLU A 176      23.130  46.190 -20.685  1.00 91.60           O  
ATOM   1405  CB  GLU A 176      20.954  45.218 -22.073  1.00 91.60           C  
ATOM   1406  CG  GLU A 176      21.084  43.905 -21.300  1.00 91.60           C  
ATOM   1407  CD  GLU A 176      21.713  42.862 -22.210  1.00 91.60           C  
ATOM   1408  OE1 GLU A 176      21.734  43.088 -23.449  1.00 91.60           O  
ATOM   1409  OE2 GLU A 176      22.190  41.827 -21.672  1.00 91.60           O1-
ATOM   1412  N   VAL A 177      21.791  46.796 -18.971  1.00 94.52           N  
ATOM   1413  CA  VAL A 177      22.784  46.720 -17.938  1.00 94.52           C  
ATOM   1417  C   VAL A 177      22.827  45.386 -17.229  1.00 94.52           C  
ATOM   1418  O   VAL A 177      23.904  44.842 -16.979  1.00 94.52           O  
ATOM   1414  CB  VAL A 177      22.576  47.765 -16.886  1.00 94.52           C  
ATOM   1415  CG1 VAL A 177      23.654  47.599 -15.804  1.00 94.52           C  
ATOM   1416  CG2 VAL A 177      22.585  49.141 -17.571  1.00 94.52           C  
ATOM   1419  N   PHE A 178      21.650  44.810 -16.901  1.00 98.42           N  
ATOM   1420  CA  PHE A 178      21.657  43.711 -15.967  1.00 98.42           C  
ATOM   1428  C   PHE A 178      21.349  42.409 -16.621  1.00 98.42           C  
ATOM   1429  O   PHE A 178      20.594  42.329 -17.588  1.00 98.42           O  
ATOM   1421  CB  PHE A 178      20.613  43.864 -14.842  1.00 98.42           C  
ATOM   1422  CG  PHE A 178      20.920  45.091 -14.052  1.00 98.42           C  
ATOM   1423  CD1 PHE A 178      21.964  45.112 -13.154  1.00 98.42           C  
ATOM   1424  CD2 PHE A 178      20.145  46.219 -14.192  1.00 98.42           C  
ATOM   1425  CE1 PHE A 178      22.246  46.245 -12.426  1.00 98.42           C  
ATOM   1426  CE2 PHE A 178      20.422  47.354 -13.464  1.00 98.42           C  
ATOM   1427  CZ  PHE A 178      21.474  47.370 -12.579  1.00 98.42           C  
ATOM   1430  N   VAL A 179      21.960  41.334 -16.084  1.00 52.43           N  
ATOM   1431  CA  VAL A 179      21.654  40.025 -16.572  1.00 52.43           C  
ATOM   1435  C   VAL A 179      20.398  39.621 -15.874  1.00 52.43           C  
ATOM   1436  O   VAL A 179      20.253  39.837 -14.671  1.00 52.43           O  
ATOM   1432  CB  VAL A 179      22.710  39.003 -16.272  1.00 52.43           C  
ATOM   1433  CG1 VAL A 179      22.229  37.634 -16.786  1.00 52.43           C  
ATOM   1434  CG2 VAL A 179      24.034  39.477 -16.899  1.00 52.43           C  
ATOM   1437  N   LEU A 180      19.430  39.044 -16.615  1.00125.39           N  
ATOM   1438  CA  LEU A 180      18.222  38.656 -15.952  1.00125.39           C  
ATOM   1443  C   LEU A 180      18.453  37.313 -15.367  1.00125.39           C  
ATOM   1444  O   LEU A 180      18.821  36.375 -16.073  1.00125.39           O  
ATOM   1439  CB  LEU A 180      16.974  38.545 -16.855  1.00125.39           C  
ATOM   1440  CG  LEU A 180      16.465  39.884 -17.424  1.00125.39           C  
ATOM   1441  CD1 LEU A 180      17.402  40.448 -18.498  1.00125.39           C  
ATOM   1442  CD2 LEU A 180      15.012  39.769 -17.905  1.00125.39           C  
ATOM   1445  N   PRO A 181      18.279  37.223 -14.076  1.00123.58           N  
ATOM   1446  CA  PRO A 181      18.406  35.978 -13.385  1.00123.58           C  
ATOM   1450  C   PRO A 181      17.429  35.116 -14.089  1.00123.58           C  
ATOM   1451  O   PRO A 181      16.235  35.353 -13.899  1.00123.58           O  
ATOM   1448  CB  PRO A 181      18.020  36.285 -11.934  1.00123.58           C  
ATOM   1449  CG  PRO A 181      17.100  37.516 -12.049  1.00123.58           C  
ATOM   1447  CD  PRO A 181      17.632  38.253 -13.287  1.00123.58           C  
ATOM   1452  N   GLY A 182      17.944  34.156 -14.893  1.00106.59           N  
ATOM   1453  CA  GLY A 182      17.224  33.191 -15.689  1.00106.59           C  
ATOM   1454  C   GLY A 182      15.955  33.800 -16.176  1.00106.59           C  
ATOM   1455  O   GLY A 182      15.848  35.011 -16.361  1.00106.59           O  
ATOM   1456  N   ALA A 183      14.960  32.950 -16.483  1.00206.30           N  
ATOM   1457  CA  ALA A 183      13.687  33.567 -16.655  1.00206.30           C  
ATOM   1459  C   ALA A 183      13.217  33.464 -15.256  1.00206.30           C  
ATOM   1460  O   ALA A 183      12.490  32.535 -14.907  1.00206.30           O  
ATOM   1458  CB  ALA A 183      12.725  32.764 -17.544  1.00206.30           C  
ATOM   1461  N   GLU A 184      13.568  34.474 -14.437  1.00312.08           N  
ATOM   1462  CA  GLU A 184      13.488  34.249 -13.028  1.00312.08           C  
ATOM   1468  C   GLU A 184      14.350  33.038 -12.841  1.00312.08           C  
ATOM   1469  O   GLU A 184      13.867  31.908 -12.894  1.00312.08           O  
ATOM   1463  CB  GLU A 184      12.078  33.879 -12.532  1.00312.08           C  
ATOM   1464  CG  GLU A 184      12.011  33.588 -11.029  1.00312.08           C  
ATOM   1465  CD  GLU A 184      10.638  33.011 -10.709  1.00312.08           C  
ATOM   1466  OE1 GLU A 184       9.822  32.846 -11.655  1.00312.08           O  
ATOM   1467  OE2 GLU A 184      10.390  32.722  -9.507  1.00312.08           O1-
ATOM   1470  N   ILE A 185      15.666  33.204 -12.592  1.00244.08           N  
ATOM   1471  CA  ILE A 185      16.363  31.985 -12.546  1.00244.08           C  
ATOM   1476  C   ILE A 185      16.295  31.467 -11.146  1.00244.08           C  
ATOM   1477  O   ILE A 185      17.301  31.266 -10.470  1.00244.08           O  
ATOM   1472  CB  ILE A 185      17.778  32.167 -12.892  1.00244.08           C  
ATOM   1473  CG1 ILE A 185      18.476  30.792 -12.899  1.00244.08           C  
ATOM   1474  CG2 ILE A 185      18.319  33.276 -11.960  1.00244.08           C  
ATOM   1475  CD1 ILE A 185      17.970  29.873 -14.012  1.00244.08           C  
ATOM   1478  N   GLN A 186      15.077  31.154 -10.691  1.00129.18           N  
ATOM   1479  CA  GLN A 186      14.890  30.675  -9.350  1.00129.18           C  
ATOM   1485  C   GLN A 186      15.081  29.167  -9.295  1.00129.18           C  
ATOM   1486  O   GLN A 186      15.206  28.529 -10.340  1.00129.18           O  
ATOM   1480  CB  GLN A 186      13.479  31.027  -8.824  1.00129.18           C  
ATOM   1481  CG  GLN A 186      13.045  30.311  -7.547  1.00129.18           C  
ATOM   1482  CD  GLN A 186      12.422  28.979  -7.962  1.00129.18           C  
ATOM   1484  NE2 GLN A 186      12.340  28.023  -7.000  1.00129.18           N  
ATOM   1483  OE1 GLN A 186      12.011  28.797  -9.108  1.00129.18           O  
ATOM   1487  N   GLU A 187      15.206  28.583  -8.059  1.00140.59           N  
ATOM   1488  CA  GLU A 187      15.240  27.143  -7.820  1.00140.59           C  
ATOM   1494  C   GLU A 187      14.968  26.811  -6.326  1.00140.59           C  
ATOM   1495  O   GLU A 187      15.344  27.609  -5.482  1.00140.59           O  
ATOM   1489  CB  GLU A 187      16.598  26.501  -8.128  1.00140.59           C  
ATOM   1490  CG  GLU A 187      16.910  26.414  -9.620  1.00140.59           C  
ATOM   1491  CD  GLU A 187      18.289  25.788  -9.772  1.00140.59           C  
ATOM   1492  OE1 GLU A 187      18.704  25.034  -8.853  1.00140.59           O  
ATOM   1493  OE2 GLU A 187      18.951  26.058 -10.809  1.00140.59           O1-
ATOM   1496  N   SER A 188      14.340  25.646  -5.926  1.00214.68           N  
ATOM   1497  CA  SER A 188      14.082  25.245  -4.510  1.00214.68           C  
ATOM   1500  C   SER A 188      14.452  23.707  -4.254  1.00214.68           C  
ATOM   1501  O   SER A 188      14.060  22.946  -5.124  1.00214.68           O  
ATOM   1498  CB  SER A 188      12.607  25.389  -4.090  1.00214.68           C  
ATOM   1499  OG  SER A 188      12.209  26.751  -4.125  1.00214.68           O  
ATOM   1502  N   THR A 189      15.222  23.209  -3.159  1.00256.15           N  
ATOM   1503  CA  THR A 189      15.785  21.842  -2.815  1.00256.15           C  
ATOM   1507  C   THR A 189      15.151  20.602  -2.147  1.00256.15           C  
ATOM   1508  O   THR A 189      14.961  19.594  -2.826  1.00256.15           O  
ATOM   1504  CB  THR A 189      17.083  22.028  -2.071  1.00256.15           C  
ATOM   1506  CG2 THR A 189      16.800  22.663  -0.697  1.00256.15           C  
ATOM   1505  OG1 THR A 189      17.746  20.783  -1.915  1.00256.15           O  
ATOM   1509  N   LYS A 190      14.808  20.581  -0.820  1.00184.33           N  
ATOM   1510  CA  LYS A 190      14.550  19.256  -0.240  1.00184.33           C  
ATOM   1516  C   LYS A 190      13.762  19.326   1.034  1.00184.33           C  
ATOM   1517  O   LYS A 190      13.886  20.258   1.829  1.00184.33           O  
ATOM   1511  CB  LYS A 190      15.841  18.480   0.059  1.00184.33           C  
ATOM   1512  CG  LYS A 190      15.605  17.006   0.379  1.00184.33           C  
ATOM   1513  CD  LYS A 190      16.890  16.183   0.325  1.00184.33           C  
ATOM   1514  CE  LYS A 190      17.985  16.722   1.246  1.00184.33           C  
ATOM   1515  NZ  LYS A 190      19.279  16.085   0.914  1.00184.33           N1+
ATOM   1518  N   TYR A 191      12.975  18.259   1.290  1.00106.38           N  
ATOM   1519  CA  TYR A 191      12.069  18.223   2.400  1.00106.38           C  
ATOM   1528  C   TYR A 191      12.685  17.477   3.538  1.00106.38           C  
ATOM   1529  O   TYR A 191      12.810  16.253   3.510  1.00106.38           O  
ATOM   1520  CB  TYR A 191      10.733  17.567   1.976  1.00106.38           C  
ATOM   1521  CG  TYR A 191       9.837  17.220   3.120  1.00106.38           C  
ATOM   1522  CD1 TYR A 191       9.311  18.179   3.955  1.00106.38           C  
ATOM   1523  CD2 TYR A 191       9.475  15.905   3.314  1.00106.38           C  
ATOM   1524  CE1 TYR A 191       8.471  17.823   4.988  1.00106.38           C  
ATOM   1525  CE2 TYR A 191       8.636  15.542   4.342  1.00106.38           C  
ATOM   1526  CZ  TYR A 191       8.134  16.503   5.185  1.00106.38           C  
ATOM   1527  OH  TYR A 191       7.274  16.138   6.243  1.00106.38           O  
ATOM   1530  N   VAL A 192      13.110  18.238   4.572  1.00 75.82           N  
ATOM   1531  CA  VAL A 192      13.639  17.670   5.778  1.00 75.82           C  
ATOM   1535  C   VAL A 192      12.657  18.010   6.858  1.00 75.82           C  
ATOM   1536  O   VAL A 192      12.446  19.171   7.206  1.00 75.82           O  
ATOM   1532  CB  VAL A 192      14.984  18.226   6.154  1.00 75.82           C  
ATOM   1533  CG1 VAL A 192      15.442  17.590   7.479  1.00 75.82           C  
ATOM   1534  CG2 VAL A 192      15.949  17.974   4.978  1.00 75.82           C  
ATOM   1537  N   PRO A 193      12.037  16.987   7.374  1.00182.81           N  
ATOM   1538  CA  PRO A 193      11.021  17.182   8.378  1.00182.81           C  
ATOM   1542  C   PRO A 193      11.569  17.473   9.735  1.00182.81           C  
ATOM   1543  O   PRO A 193      12.652  17.005  10.077  1.00182.81           O  
ATOM   1540  CB  PRO A 193      10.161  15.925   8.370  1.00182.81           C  
ATOM   1541  CG  PRO A 193      10.341  15.370   6.952  1.00182.81           C  
ATOM   1539  CD  PRO A 193      11.746  15.834   6.538  1.00182.81           C  
ATOM   1544  N   GLY A 194      10.800  18.221  10.541  1.00 30.35           N  
ATOM   1545  CA  GLY A 194      11.197  18.532  11.877  1.00 30.35           C  
ATOM   1546  C   GLY A 194      10.848  17.358  12.729  1.00 30.35           C  
ATOM   1547  O   GLY A 194      10.287  16.367  12.263  1.00 30.35           O  
ATOM   1548  N   THR A 195      11.152  17.478  14.034  1.00 58.65           N  
ATOM   1549  CA  THR A 195      10.922  16.420  14.971  1.00 58.65           C  
ATOM   1553  C   THR A 195       9.453  16.116  14.966  1.00 58.65           C  
ATOM   1554  O   THR A 195       9.063  14.967  15.161  1.00 58.65           O  
ATOM   1550  CB  THR A 195      11.288  16.789  16.383  1.00 58.65           C  
ATOM   1552  CG2 THR A 195      12.755  17.254  16.424  1.00 58.65           C  
ATOM   1551  OG1 THR A 195      10.437  17.826  16.852  1.00 58.65           O  
ATOM   1555  N   ASP A 196       8.605  17.157  14.838  1.00 84.05           N  
ATOM   1556  CA  ASP A 196       7.168  17.055  14.783  1.00 84.05           C  
ATOM   1561  C   ASP A 196       6.674  16.588  13.439  1.00 84.05           C  
ATOM   1562  O   ASP A 196       5.541  16.119  13.326  1.00 84.05           O  
ATOM   1557  CB  ASP A 196       6.440  18.361  15.174  1.00 84.05           C  
ATOM   1558  CG  ASP A 196       6.877  19.493  14.249  1.00 84.05           C  
ATOM   1559  OD1 ASP A 196       7.619  19.202  13.275  1.00 84.05           O  
ATOM   1560  OD2 ASP A 196       6.484  20.661  14.510  1.00 84.05           O1-
ATOM   1563  N   GLY A 197       7.477  16.744  12.368  1.00 38.07           N  
ATOM   1564  CA  GLY A 197       7.023  16.333  11.067  1.00 38.07           C  
ATOM   1565  C   GLY A 197       6.778  17.549  10.224  1.00 38.07           C  
ATOM   1566  O   GLY A 197       6.668  17.447   9.005  1.00 38.07           O  
ATOM   1567  N   HIS A 198       6.668  18.733  10.860  1.00 58.96           N  
ATOM   1568  CA  HIS A 198       6.493  19.973  10.153  1.00 58.96           C  
ATOM   1575  C   HIS A 198       7.849  20.425   9.711  1.00 58.96           C  
ATOM   1576  O   HIS A 198       8.860  19.922  10.204  1.00 58.96           O  
ATOM   1571  CB  HIS A 198       5.891  21.092  11.028  1.00 58.96           C  
ATOM   1570  CG  HIS A 198       5.652  22.388  10.297  1.00 58.96           C  
ATOM   1573  CD2 HIS A 198       4.543  22.846   9.666  1.00 58.96           C  
ATOM   1569  ND1 HIS A 198       6.601  23.379  10.163  1.00 58.96           N  
ATOM   1574  CE1 HIS A 198       6.017  24.383   9.459  1.00 58.96           C  
ATOM   1572  NE2 HIS A 198       4.769  24.108   9.134  1.00 58.96           N  
ATOM   1577  N   LYS A 199       7.926  21.377   8.764  1.00 64.42           N  
ATOM   1578  CA  LYS A 199       9.205  21.837   8.295  1.00 64.42           C  
ATOM   1584  C   LYS A 199       9.944  22.414   9.466  1.00 64.42           C  
ATOM   1585  O   LYS A 199       9.342  22.942  10.398  1.00 64.42           O  
ATOM   1579  CB  LYS A 199       9.117  22.907   7.190  1.00 64.42           C  
ATOM   1580  CG  LYS A 199       8.583  22.380   5.851  1.00 64.42           C  
ATOM   1581  CD  LYS A 199       8.227  23.483   4.848  1.00 64.42           C  
ATOM   1582  CE  LYS A 199       7.916  22.966   3.442  1.00 64.42           C  
ATOM   1583  NZ  LYS A 199       6.600  22.291   3.434  1.00 64.42           N1+
ATOM   1586  N   MET A 200      11.289  22.315   9.451  1.00 79.12           N  
ATOM   1587  CA  MET A 200      12.063  22.752  10.578  1.00 79.12           C  
ATOM   1592  C   MET A 200      12.065  24.243  10.670  1.00 79.12           C  
ATOM   1593  O   MET A 200      12.236  24.950   9.677  1.00 79.12           O  
ATOM   1588  CB  MET A 200      13.515  22.264  10.535  1.00 79.12           C  
ATOM   1589  CG  MET A 200      13.601  20.742  10.633  1.00 79.12           C  
ATOM   1590  SD  MET A 200      15.245  20.041  10.306  1.00 79.12           S  
ATOM   1591  CE  MET A 200      16.073  20.656  11.800  1.00 79.12           C  
ATOM   1594  N   SER A 201      11.861  24.745  11.907  1.00 49.98           N  
ATOM   1595  CA  SER A 201      11.837  26.152  12.172  1.00 49.98           C  
ATOM   1598  C   SER A 201      12.360  26.377  13.560  1.00 49.98           C  
ATOM   1599  O   SER A 201      12.018  25.653  14.492  1.00 49.98           O  
ATOM   1596  CB  SER A 201      10.412  26.732  12.131  1.00 49.98           C  
ATOM   1597  OG  SER A 201      10.409  28.074  12.590  1.00 49.98           O  
ATOM   1600  N   LYS A 202      13.199  27.415  13.738  1.00 88.80           N  
ATOM   1601  CA  LYS A 202      13.729  27.718  15.037  1.00 88.80           C  
ATOM   1607  C   LYS A 202      12.587  28.092  15.930  1.00 88.80           C  
ATOM   1608  O   LYS A 202      12.578  27.765  17.116  1.00 88.80           O  
ATOM   1602  CB  LYS A 202      14.719  28.896  15.016  1.00 88.80           C  
ATOM   1603  CG  LYS A 202      15.304  29.250  16.388  1.00 88.80           C  
ATOM   1604  CD  LYS A 202      16.522  30.177  16.313  1.00 88.80           C  
ATOM   1605  CE  LYS A 202      16.919  30.815  17.650  1.00 88.80           C  
ATOM   1606  NZ  LYS A 202      17.902  29.968  18.363  1.00 88.80           N1+
ATOM   1609  N   SER A 203      11.588  28.803  15.372  1.00 30.94           N  
ATOM   1610  CA  SER A 203      10.471  29.264  16.148  1.00 30.94           C  
ATOM   1613  C   SER A 203       9.736  28.099  16.738  1.00 30.94           C  
ATOM   1614  O   SER A 203       9.496  28.069  17.944  1.00 30.94           O  
ATOM   1611  CB  SER A 203       9.450  30.060  15.318  1.00 30.94           C  
ATOM   1612  OG  SER A 203       8.829  29.215  14.361  1.00 30.94           O  
ATOM   1615  N   ARG A 204       9.368  27.104  15.908  1.00199.35           N  
ATOM   1616  CA  ARG A 204       8.612  25.980  16.387  1.00199.35           C  
ATOM   1624  C   ARG A 204       9.412  25.153  17.345  1.00199.35           C  
ATOM   1625  O   ARG A 204       8.847  24.548  18.256  1.00199.35           O  
ATOM   1617  CB  ARG A 204       7.929  25.162  15.276  1.00199.35           C  
ATOM   1618  CG  ARG A 204       8.819  24.676  14.142  1.00199.35           C  
ATOM   1619  CD  ARG A 204       8.026  24.498  12.845  1.00199.35           C  
ATOM   1620  NE  ARG A 204       6.914  23.543  13.118  1.00199.35           N  
ATOM   1621  CZ  ARG A 204       5.701  23.995  13.554  1.00199.35           C  
ATOM   1622  NH1 ARG A 204       5.501  25.329  13.762  1.00199.35           N1+
ATOM   1623  NH2 ARG A 204       4.688  23.108  13.774  1.00199.35           N  
ATOM   1626  N   GLY A 205      10.746  25.086  17.183  1.00 42.06           N  
ATOM   1627  CA  GLY A 205      11.519  24.399  18.180  1.00 42.06           C  
ATOM   1628  C   GLY A 205      11.551  22.927  17.899  1.00 42.06           C  
ATOM   1629  O   GLY A 205      11.766  22.125  18.807  1.00 42.06           O  
ATOM   1630  N   ASN A 206      11.314  22.529  16.638  1.00134.95           N  
ATOM   1631  CA  ASN A 206      11.353  21.140  16.287  1.00134.95           C  
ATOM   1636  C   ASN A 206      12.558  20.902  15.430  1.00134.95           C  
ATOM   1637  O   ASN A 206      12.479  20.203  14.421  1.00134.95           O  
ATOM   1632  CB  ASN A 206      10.135  20.755  15.429  1.00134.95           C  
ATOM   1633  CG  ASN A 206      10.150  21.616  14.158  1.00134.95           C  
ATOM   1635  ND2 ASN A 206       9.330  21.233  13.145  1.00134.95           N  
ATOM   1634  OD1 ASN A 206      10.872  22.607  14.064  1.00134.95           O  
ATOM   1638  N   ILE A 207      13.741  21.370  15.861  1.00 82.75           N  
ATOM   1639  CA  ILE A 207      14.855  21.320  14.962  1.00 82.75           C  
ATOM   1644  C   ILE A 207      15.913  20.399  15.471  1.00 82.75           C  
ATOM   1645  O   ILE A 207      15.930  20.017  16.639  1.00 82.75           O  
ATOM   1640  CB  ILE A 207      15.510  22.654  14.756  1.00 82.75           C  
ATOM   1641  CG1 ILE A 207      16.094  23.154  16.087  1.00 82.75           C  
ATOM   1642  CG2 ILE A 207      14.481  23.604  14.117  1.00 82.75           C  
ATOM   1643  CD1 ILE A 207      17.068  24.318  15.919  1.00 82.75           C  
ATOM   1646  N   ILE A 208      16.777  19.961  14.534  1.00 61.60           N  
ATOM   1647  CA  ILE A 208      17.918  19.153  14.846  1.00 61.60           C  
ATOM   1652  C   ILE A 208      19.121  19.966  14.461  1.00 61.60           C  
ATOM   1653  O   ILE A 208      19.264  20.362  13.306  1.00 61.60           O  
ATOM   1648  CB  ILE A 208      17.953  17.876  14.058  1.00 61.60           C  
ATOM   1649  CG1 ILE A 208      16.739  17.003  14.411  1.00 61.60           C  
ATOM   1650  CG2 ILE A 208      19.304  17.182  14.293  1.00 61.60           C  
ATOM   1651  CD1 ILE A 208      16.534  15.847  13.435  1.00 61.60           C  
ATOM   1654  N   ASN A 209      20.009  20.249  15.441  1.00 75.39           N  
ATOM   1655  CA  ASN A 209      21.199  21.038  15.239  1.00 75.39           C  
ATOM   1660  C   ASN A 209      22.374  20.116  15.429  1.00 75.39           C  
ATOM   1661  O   ASN A 209      22.684  19.716  16.547  1.00 75.39           O  
ATOM   1656  CB  ASN A 209      21.314  22.166  16.284  1.00 75.39           C  
ATOM   1657  CG  ASN A 209      22.462  23.098  15.924  1.00 75.39           C  
ATOM   1659  ND2 ASN A 209      22.488  24.300  16.562  1.00 75.39           N  
ATOM   1658  OD1 ASN A 209      23.318  22.765  15.109  1.00 75.39           O  
ATOM   1662  N   ILE A 210      23.071  19.784  14.328  1.00108.63           N  
ATOM   1663  CA  ILE A 210      24.175  18.855  14.266  1.00108.63           C  
ATOM   1668  C   ILE A 210      25.389  19.351  15.022  1.00108.63           C  
ATOM   1669  O   ILE A 210      26.259  18.560  15.388  1.00108.63           O  
ATOM   1664  CB  ILE A 210      24.637  18.599  12.860  1.00108.63           C  
ATOM   1665  CG1 ILE A 210      25.178  19.897  12.245  1.00108.63           C  
ATOM   1666  CG2 ILE A 210      23.470  17.979  12.073  1.00108.63           C  
ATOM   1667  CD1 ILE A 210      25.992  19.683  10.973  1.00108.63           C  
ATOM   1670  N   PHE A 211      25.544  20.685  15.139  1.00123.34           N  
ATOM   1671  CA  PHE A 211      26.661  21.372  15.749  1.00123.34           C  
ATOM   1679  C   PHE A 211      26.712  21.254  17.249  1.00123.34           C  
ATOM   1680  O   PHE A 211      27.783  21.420  17.836  1.00123.34           O  
ATOM   1672  CB  PHE A 211      26.702  22.873  15.411  1.00123.34           C  
ATOM   1673  CG  PHE A 211      26.885  22.989  13.935  1.00123.34           C  
ATOM   1674  CD1 PHE A 211      28.086  22.661  13.348  1.00123.34           C  
ATOM   1675  CD2 PHE A 211      25.856  23.438  13.139  1.00123.34           C  
ATOM   1676  CE1 PHE A 211      28.253  22.773  11.986  1.00123.34           C  
ATOM   1677  CE2 PHE A 211      26.016  23.552  11.779  1.00123.34           C  
ATOM   1678  CZ  PHE A 211      27.218  23.219  11.199  1.00123.34           C  
ATOM   1681  N   LEU A 212      25.563  21.037  17.916  1.00 86.37           N  
ATOM   1682  CA  LEU A 212      25.485  21.056  19.355  1.00 86.37           C  
ATOM   1687  C   LEU A 212      26.252  19.932  19.972  1.00 86.37           C  
ATOM   1688  O   LEU A 212      26.636  18.954  19.334  1.00 86.37           O  
ATOM   1683  CB  LEU A 212      24.043  20.971  19.890  1.00 86.37           C  
ATOM   1684  CG  LEU A 212      23.195  22.224  19.602  1.00 86.37           C  
ATOM   1685  CD1 LEU A 212      21.774  22.081  20.171  1.00 86.37           C  
ATOM   1686  CD2 LEU A 212      23.899  23.498  20.098  1.00 86.37           C  
ATOM   1689  N   PRO A 213      26.493  20.094  21.249  1.00 82.67           N  
ATOM   1690  CA  PRO A 213      27.175  19.089  22.008  1.00 82.67           C  
ATOM   1694  C   PRO A 213      26.349  17.838  21.961  1.00 82.67           C  
ATOM   1695  O   PRO A 213      25.136  17.925  21.779  1.00 82.67           O  
ATOM   1692  CB  PRO A 213      27.371  19.684  23.395  1.00 82.67           C  
ATOM   1693  CG  PRO A 213      27.472  21.195  23.115  1.00 82.67           C  
ATOM   1691  CD  PRO A 213      26.633  21.415  21.842  1.00 82.67           C  
ATOM   1696  N   GLU A 214      26.986  16.667  22.139  1.00 55.12           N  
ATOM   1697  CA  GLU A 214      26.341  15.397  21.936  0.49 55.12           C  
ATOM   1703  C   GLU A 214      25.150  15.248  22.827  1.00 55.12           C  
ATOM   1704  O   GLU A 214      24.102  14.772  22.390  1.00 55.12           O  
ATOM   1698  CB  GLU A 214      27.285  14.218  22.240  0.49 55.12           C  
ATOM   1699  CG  GLU A 214      28.500  14.140  21.311  0.49 55.12           C  
ATOM   1700  CD  GLU A 214      29.454  13.075  21.843  0.49 55.12           C  
ATOM   1701  OE1 GLU A 214      29.424  12.808  23.072  0.49 55.12           O  
ATOM   1702  OE2 GLU A 214      30.228  12.513  21.020  0.49 55.12           O1-
ATOM   1705  N   LYS A 215      25.264  15.662  24.100  1.00114.55           N  
ATOM   1706  CA  LYS A 215      24.174  15.452  25.006  1.00114.55           C  
ATOM   1712  C   LYS A 215      22.965  16.159  24.480  1.00114.55           C  
ATOM   1713  O   LYS A 215      21.874  15.591  24.437  1.00114.55           O  
ATOM   1707  CB  LYS A 215      24.471  16.032  26.398  1.00114.55           C  
ATOM   1708  CG  LYS A 215      23.356  15.781  27.411  1.00114.55           C  
ATOM   1709  CD  LYS A 215      23.729  16.209  28.830  1.00114.55           C  
ATOM   1710  CE  LYS A 215      23.503  17.699  29.086  1.00114.55           C  
ATOM   1711  NZ  LYS A 215      22.075  17.935  29.384  1.00114.55           N1+
ATOM   1714  N   GLU A 216      23.143  17.426  24.059  1.00 41.83           N  
ATOM   1715  CA  GLU A 216      22.075  18.250  23.567  1.00 41.83           C  
ATOM   1721  C   GLU A 216      21.555  17.702  22.275  1.00 41.83           C  
ATOM   1722  O   GLU A 216      20.348  17.685  22.035  1.00 41.83           O  
ATOM   1716  CB  GLU A 216      22.530  19.694  23.296  1.00 41.83           C  
ATOM   1717  CG  GLU A 216      22.864  20.473  24.570  1.00 41.83           C  
ATOM   1718  CD  GLU A 216      23.513  21.791  24.169  1.00 41.83           C  
ATOM   1719  OE1 GLU A 216      22.766  22.725  23.774  1.00 41.83           O  
ATOM   1720  OE2 GLU A 216      24.767  21.877  24.243  1.00 41.83           O1-
ATOM   1723  N   LEU A 217      22.462  17.235  21.404  1.00 49.03           N  
ATOM   1724  CA  LEU A 217      22.070  16.759  20.109  1.00 49.03           C  
ATOM   1729  C   LEU A 217      21.167  15.579  20.302  1.00 49.03           C  
ATOM   1730  O   LEU A 217      20.167  15.421  19.605  1.00 49.03           O  
ATOM   1725  CB  LEU A 217      23.282  16.291  19.281  1.00 49.03           C  
ATOM   1726  CG  LEU A 217      22.932  15.769  17.875  1.00 49.03           C  
ATOM   1727  CD1 LEU A 217      22.316  16.882  17.013  1.00 49.03           C  
ATOM   1728  CD2 LEU A 217      24.150  15.104  17.208  1.00 49.03           C  
ATOM   1731  N   LYS A 218      21.505  14.727  21.283  1.00 53.59           N  
ATOM   1732  CA  LYS A 218      20.790  13.517  21.577  1.00 53.59           C  
ATOM   1738  C   LYS A 218      19.381  13.846  21.964  1.00 53.59           C  
ATOM   1739  O   LYS A 218      18.443  13.175  21.538  1.00 53.59           O  
ATOM   1733  CB  LYS A 218      21.432  12.790  22.769  1.00 53.59           C  
ATOM   1734  CG  LYS A 218      20.769  11.484  23.195  1.00 53.59           C  
ATOM   1735  CD  LYS A 218      21.581  10.782  24.286  1.00 53.59           C  
ATOM   1736  CE  LYS A 218      20.821   9.701  25.052  1.00 53.59           C  
ATOM   1737  NZ  LYS A 218      21.615   9.266  26.225  1.00 53.59           N1+
ATOM   1740  N   LYS A 219      19.196  14.909  22.765  1.00 97.51           N  
ATOM   1741  CA  LYS A 219      17.895  15.257  23.256  1.00 97.51           C  
ATOM   1747  C   LYS A 219      16.990  15.532  22.097  1.00 97.51           C  
ATOM   1748  O   LYS A 219      15.842  15.091  22.077  1.00 97.51           O  
ATOM   1742  CB  LYS A 219      17.940  16.514  24.141  1.00 97.51           C  
ATOM   1743  CG  LYS A 219      16.614  16.862  24.810  1.00 97.51           C  
ATOM   1744  CD  LYS A 219      16.760  17.835  25.980  1.00 97.51           C  
ATOM   1745  CE  LYS A 219      15.415  18.168  26.621  1.00 97.51           C  
ATOM   1746  NZ  LYS A 219      14.521  16.990  26.543  1.00 97.51           N1+
ATOM   1749  N   GLN A 220      17.490  16.262  21.087  1.00 50.97           N  
ATOM   1750  CA  GLN A 220      16.681  16.617  19.957  1.00 50.97           C  
ATOM   1756  C   GLN A 220      16.299  15.373  19.200  1.00 50.97           C  
ATOM   1757  O   GLN A 220      15.163  15.237  18.750  1.00 50.97           O  
ATOM   1751  CB  GLN A 220      17.412  17.601  19.020  1.00 50.97           C  
ATOM   1752  CG  GLN A 220      17.674  18.958  19.694  1.00 50.97           C  
ATOM   1753  CD  GLN A 220      18.658  19.777  18.861  1.00 50.97           C  
ATOM   1755  NE2 GLN A 220      19.131  20.917  19.432  1.00 50.97           N  
ATOM   1754  OE1 GLN A 220      19.002  19.414  17.738  1.00 50.97           O  
ATOM   1758  N   ILE A 221      17.235  14.418  19.056  1.00102.65           N  
ATOM   1759  CA  ILE A 221      16.988  13.221  18.298  0.46102.65           C  
ATOM   1764  C   ILE A 221      15.904  12.410  18.938  1.00102.65           C  
ATOM   1765  O   ILE A 221      14.994  11.927  18.266  1.00102.65           O  
ATOM   1760  CB  ILE A 221      18.196  12.343  18.203  0.46102.65           C  
ATOM   1761  CG1 ILE A 221      19.305  13.071  17.428  0.46102.65           C  
ATOM   1762  CG2 ILE A 221      17.766  11.002  17.584  0.46102.65           C  
ATOM   1763  CD1 ILE A 221      18.895  13.459  16.008  0.46102.65           C  
ATOM   1766  N   MET A 222      15.958  12.261  20.272  1.00110.47           N  
ATOM   1767  CA  MET A 222      14.990  11.467  20.973  1.00110.47           C  
ATOM   1772  C   MET A 222      13.637  12.070  20.787  1.00110.47           C  
ATOM   1773  O   MET A 222      12.629  11.368  20.826  1.00110.47           O  
ATOM   1768  CB  MET A 222      15.259  11.339  22.481  1.00110.47           C  
ATOM   1769  CG  MET A 222      16.234  10.210  22.805  1.00110.47           C  
ATOM   1770  SD  MET A 222      17.916  10.431  22.165  1.00110.47           S  
ATOM   1771  CE  MET A 222      18.330   8.669  22.291  1.00110.47           C  
ATOM   1774  N   SER A 223      13.586  13.399  20.610  1.00108.88           N  
ATOM   1775  CA  SER A 223      12.362  14.136  20.474  1.00108.88           C  
ATOM   1778  C   SER A 223      11.619  13.753  19.223  1.00108.88           C  
ATOM   1779  O   SER A 223      10.414  13.987  19.141  1.00108.88           O  
ATOM   1776  CB  SER A 223      12.605  15.645  20.331  1.00108.88           C  
ATOM   1777  OG  SER A 223      13.326  16.136  21.447  1.00108.88           O  
ATOM   1780  N   ILE A 224      12.298  13.179  18.205  1.00148.97           N  
ATOM   1781  CA  ILE A 224      11.638  12.888  16.952  1.00148.97           C  
ATOM   1786  C   ILE A 224      10.440  12.028  17.234  1.00148.97           C  
ATOM   1787  O   ILE A 224      10.542  10.988  17.883  1.00148.97           O  
ATOM   1782  CB  ILE A 224      12.507  12.126  15.985  1.00148.97           C  
ATOM   1783  CG1 ILE A 224      13.856  12.830  15.739  1.00148.97           C  
ATOM   1784  CG2 ILE A 224      11.699  11.930  14.693  1.00148.97           C  
ATOM   1785  CD1 ILE A 224      13.764  14.212  15.103  1.00148.97           C  
ATOM   1788  N   GLU A 225       9.249  12.438  16.746  1.00118.78           N  
ATOM   1789  CA  GLU A 225       8.084  11.678  17.111  1.00118.78           C  
ATOM   1795  C   GLU A 225       7.860  10.503  16.209  1.00118.78           C  
ATOM   1796  O   GLU A 225       8.222  10.505  15.032  1.00118.78           O  
ATOM   1790  CB  GLU A 225       6.788  12.491  17.239  1.00118.78           C  
ATOM   1791  CG  GLU A 225       6.344  13.213  15.974  1.00118.78           C  
ATOM   1792  CD  GLU A 225       5.043  13.909  16.334  1.00118.78           C  
ATOM   1793  OE1 GLU A 225       5.054  14.684  17.327  1.00118.78           O  
ATOM   1794  OE2 GLU A 225       4.022  13.665  15.637  1.00118.78           O1-
ATOM   1797  N   SER A 226       7.246   9.442  16.783  1.00 39.50           N  
ATOM   1798  CA  SER A 226       6.944   8.235  16.069  1.00 39.50           C  
ATOM   1801  C   SER A 226       5.592   7.753  16.511  1.00 39.50           C  
ATOM   1802  O   SER A 226       5.040   8.238  17.497  1.00 39.50           O  
ATOM   1799  CB  SER A 226       7.949   7.101  16.324  1.00 39.50           C  
ATOM   1800  OG  SER A 226       7.918   6.718  17.691  1.00 39.50           O  
ATOM   1803  N   ASP A 227       5.025   6.780  15.767  1.00 70.45           N  
ATOM   1804  CA  ASP A 227       3.702   6.289  16.041  1.00 70.45           C  
ATOM   1809  C   ASP A 227       3.731   5.213  17.070  1.00 70.45           C  
ATOM   1810  O   ASP A 227       4.785   4.842  17.585  1.00 70.45           O  
ATOM   1805  CB  ASP A 227       2.972   5.768  14.785  1.00 70.45           C  
ATOM   1806  CG  ASP A 227       3.750   4.633  14.115  1.00 70.45           C  
ATOM   1807  OD1 ASP A 227       4.361   3.793  14.828  1.00 70.45           O  
ATOM   1808  OD2 ASP A 227       3.745   4.604  12.856  1.00 70.45           O1-
ATOM   1811  N   SER A 228       2.532   4.689  17.397  1.00 90.03           N  
ATOM   1812  CA  SER A 228       2.432   3.659  18.380  1.00 90.03           C  
ATOM   1815  C   SER A 228       2.369   2.343  17.672  1.00 90.03           C  
ATOM   1816  O   SER A 228       1.300   1.833  17.340  1.00 90.03           O  
ATOM   1813  CB  SER A 228       1.166   3.796  19.241  1.00 90.03           C  
ATOM   1814  OG  SER A 228       0.011   3.786  18.413  1.00 90.03           O  
ATOM   1817  N   LYS A 229       3.547   1.749  17.433  1.00108.08           N  
ATOM   1818  CA  LYS A 229       3.582   0.449  16.836  1.00108.08           C  
ATOM   1824  C   LYS A 229       4.295  -0.413  17.819  1.00108.08           C  
ATOM   1825  O   LYS A 229       5.199   0.053  18.513  1.00108.08           O  
ATOM   1819  CB  LYS A 229       4.360   0.365  15.506  1.00108.08           C  
ATOM   1820  CG  LYS A 229       3.648   1.009  14.309  1.00108.08           C  
ATOM   1821  CD  LYS A 229       4.522   1.138  13.055  1.00108.08           C  
ATOM   1822  CE  LYS A 229       3.838   1.837  11.874  1.00108.08           C  
ATOM   1823  NZ  LYS A 229       2.956   0.895  11.154  1.00108.08           N1+
ATOM   1826  N   SER A 230       3.910  -1.701  17.898  1.00 95.65           N  
ATOM   1827  CA  SER A 230       4.506  -2.589  18.852  1.00 95.65           C  
ATOM   1830  C   SER A 230       5.935  -2.778  18.489  1.00 95.65           C  
ATOM   1831  O   SER A 230       6.349  -2.514  17.364  1.00 95.65           O  
ATOM   1828  CB  SER A 230       3.946  -4.021  18.829  1.00 95.65           C  
ATOM   1829  OG  SER A 230       2.554  -4.019  19.073  1.00 95.65           O  
ATOM   1832  N   LEU A 231       6.732  -3.259  19.459  1.00100.64           N  
ATOM   1833  CA  LEU A 231       8.110  -3.526  19.191  1.00100.64           C  
ATOM   1838  C   LEU A 231       8.165  -4.589  18.133  1.00100.64           C  
ATOM   1839  O   LEU A 231       8.939  -4.484  17.181  1.00100.64           O  
ATOM   1834  CB  LEU A 231       8.871  -4.049  20.430  1.00100.64           C  
ATOM   1835  CG  LEU A 231       9.056  -3.003  21.549  1.00100.64           C  
ATOM   1836  CD1 LEU A 231       7.707  -2.468  22.048  1.00100.64           C  
ATOM   1837  CD2 LEU A 231       9.925  -3.551  22.694  1.00100.64           C  
ATOM   1840  N   GLU A 232       7.325  -5.638  18.266  1.00 58.93           N  
ATOM   1841  CA  GLU A 232       7.324  -6.731  17.327  1.00 58.93           C  
ATOM   1847  C   GLU A 232       6.862  -6.283  15.977  1.00 58.93           C  
ATOM   1848  O   GLU A 232       7.455  -6.654  14.964  1.00 58.93           O  
ATOM   1842  CB  GLU A 232       6.365  -7.877  17.700  1.00 58.93           C  
ATOM   1843  CG  GLU A 232       6.780  -8.731  18.897  1.00 58.93           C  
ATOM   1844  CD  GLU A 232       5.760  -9.859  18.991  1.00 58.93           C  
ATOM   1845  OE1 GLU A 232       4.541  -9.547  18.914  1.00 58.93           O  
ATOM   1846  OE2 GLU A 232       6.178 -11.040  19.118  1.00 58.93           O1-
ATOM   1849  N   GLU A 233       5.798  -5.456  15.912  1.00 93.94           N  
ATOM   1850  CA  GLU A 233       5.251  -5.182  14.614  1.00 93.94           C  
ATOM   1856  C   GLU A 233       6.244  -4.424  13.790  1.00 93.94           C  
ATOM   1857  O   GLU A 233       7.004  -3.589  14.272  1.00 93.94           O  
ATOM   1851  CB  GLU A 233       3.900  -4.433  14.602  1.00 93.94           C  
ATOM   1852  CG  GLU A 233       3.943  -2.966  15.023  1.00 93.94           C  
ATOM   1853  CD  GLU A 233       2.585  -2.365  14.673  1.00 93.94           C  
ATOM   1854  OE1 GLU A 233       2.117  -2.575  13.521  1.00 93.94           O  
ATOM   1855  OE2 GLU A 233       1.999  -1.686  15.557  1.00 93.94           O1-
ATOM   1858  N   PRO A 234       6.242  -4.749  12.527  1.00 69.48           N  
ATOM   1859  CA  PRO A 234       7.138  -4.185  11.552  1.00 69.48           C  
ATOM   1863  C   PRO A 234       6.893  -2.716  11.409  1.00 69.48           C  
ATOM   1864  O   PRO A 234       5.769  -2.274  11.634  1.00 69.48           O  
ATOM   1861  CB  PRO A 234       6.866  -4.953  10.259  1.00 69.48           C  
ATOM   1862  CG  PRO A 234       5.425  -5.471  10.432  1.00 69.48           C  
ATOM   1860  CD  PRO A 234       5.280  -5.669  11.950  1.00 69.48           C  
ATOM   1865  N   LYS A 235       7.931  -1.940  11.031  1.00126.21           N  
ATOM   1866  CA  LYS A 235       7.772  -0.521  10.922  1.00126.21           C  
ATOM   1872  C   LYS A 235       7.755  -0.122   9.481  1.00126.21           C  
ATOM   1873  O   LYS A 235       8.176  -0.869   8.600  1.00126.21           O  
ATOM   1867  CB  LYS A 235       8.878   0.288  11.612  1.00126.21           C  
ATOM   1868  CG  LYS A 235       8.752   0.278  13.133  1.00126.21           C  
ATOM   1869  CD  LYS A 235       8.981  -1.093  13.756  1.00126.21           C  
ATOM   1870  CE  LYS A 235       8.722  -1.110  15.259  1.00126.21           C  
ATOM   1871  NZ  LYS A 235       7.295  -0.813  15.504  1.00126.21           N1+
ATOM   1874  N   ASP A 236       7.225   1.091   9.218  1.00 61.47           N  
ATOM   1875  CA  ASP A 236       7.117   1.591   7.879  1.00 61.47           C  
ATOM   1880  C   ASP A 236       8.116   2.693   7.713  1.00 61.47           C  
ATOM   1881  O   ASP A 236       7.994   3.749   8.332  1.00 61.47           O  
ATOM   1876  CB  ASP A 236       5.726   2.182   7.580  1.00 61.47           C  
ATOM   1877  CG  ASP A 236       5.674   2.591   6.114  1.00 61.47           C  
ATOM   1878  OD1 ASP A 236       6.638   2.268   5.372  1.00 61.47           O  
ATOM   1879  OD2 ASP A 236       4.670   3.245   5.721  1.00 61.47           O1-
ATOM   1882  N   PRO A 237       9.112   2.477   6.891  1.00 76.75           N  
ATOM   1883  CA  PRO A 237      10.103   3.493   6.664  1.00 76.75           C  
ATOM   1887  C   PRO A 237       9.517   4.669   5.943  1.00 76.75           C  
ATOM   1888  O   PRO A 237      10.104   5.748   5.992  1.00 76.75           O  
ATOM   1885  CB  PRO A 237      11.230   2.813   5.887  1.00 76.75           C  
ATOM   1886  CG  PRO A 237      11.128   1.337   6.312  1.00 76.75           C  
ATOM   1884  CD  PRO A 237       9.642   1.139   6.664  1.00 76.75           C  
ATOM   1889  N   GLU A 238       8.382   4.485   5.243  1.00 63.95           N  
ATOM   1890  CA  GLU A 238       7.811   5.548   4.462  1.00 63.95           C  
ATOM   1896  C   GLU A 238       7.355   6.669   5.354  1.00 63.95           C  
ATOM   1897  O   GLU A 238       7.550   7.842   5.044  1.00 63.95           O  
ATOM   1891  CB  GLU A 238       6.563   5.097   3.685  1.00 63.95           C  
ATOM   1892  CG  GLU A 238       6.833   4.019   2.636  1.00 63.95           C  
ATOM   1893  CD  GLU A 238       5.485   3.512   2.137  1.00 63.95           C  
ATOM   1894  OE1 GLU A 238       4.451   4.160   2.457  1.00 63.95           O  
ATOM   1895  OE2 GLU A 238       5.470   2.468   1.433  1.00 63.95           O1-
ATOM   1898  N   THR A 239       6.648   6.313   6.441  1.00144.46           N  
ATOM   1899  CA  THR A 239       6.058   7.212   7.399  1.00144.46           C  
ATOM   1903  C   THR A 239       6.982   7.719   8.472  1.00144.46           C  
ATOM   1904  O   THR A 239       6.777   8.820   8.977  1.00144.46           O  
ATOM   1900  CB  THR A 239       4.892   6.574   8.097  1.00144.46           C  
ATOM   1902  CG2 THR A 239       5.393   5.373   8.912  1.00144.46           C  
ATOM   1901  OG1 THR A 239       4.263   7.511   8.952  1.00144.46           O  
ATOM   1905  N   ASP A 240       7.990   6.922   8.884  1.00 78.54           N  
ATOM   1906  CA  ASP A 240       8.768   7.226  10.062  1.00 78.54           C  
ATOM   1911  C   ASP A 240       9.685   8.392   9.844  1.00 78.54           C  
ATOM   1912  O   ASP A 240      10.508   8.399   8.932  1.00 78.54           O  
ATOM   1907  CB  ASP A 240       9.628   6.026  10.511  1.00 78.54           C  
ATOM   1908  CG  ASP A 240      10.161   6.250  11.923  1.00 78.54           C  
ATOM   1909  OD1 ASP A 240       9.382   6.713  12.799  1.00 78.54           O  
ATOM   1910  OD2 ASP A 240      11.367   5.960  12.141  1.00 78.54           O1-
ATOM   1913  N   LYS A 241       9.573   9.409  10.723  1.00 71.48           N  
ATOM   1914  CA  LYS A 241      10.357  10.610  10.648  1.00 71.48           C  
ATOM   1920  C   LYS A 241      11.804  10.290  10.862  1.00 71.48           C  
ATOM   1921  O   LYS A 241      12.680  10.844  10.203  1.00 71.48           O  
ATOM   1915  CB  LYS A 241       9.975  11.629  11.730  1.00 71.48           C  
ATOM   1916  CG  LYS A 241       8.597  12.244  11.507  1.00 71.48           C  
ATOM   1917  CD  LYS A 241       8.049  13.004  12.716  1.00 71.48           C  
ATOM   1918  CE  LYS A 241       6.694  13.666  12.447  1.00 71.48           C  
ATOM   1919  NZ  LYS A 241       5.659  12.635  12.203  1.00 71.48           N1+
ATOM   1922  N   THR A 242      12.111   9.388  11.806  1.00 49.43           N  
ATOM   1923  CA  THR A 242      13.494   9.114  12.063  1.00 49.43           C  
ATOM   1927  C   THR A 242      14.125   8.530  10.832  1.00 49.43           C  
ATOM   1928  O   THR A 242      15.230   8.918  10.456  1.00 49.43           O  
ATOM   1924  CB  THR A 242      13.698   8.172  13.203  1.00 49.43           C  
ATOM   1926  CG2 THR A 242      15.210   7.986  13.403  1.00 49.43           C  
ATOM   1925  OG1 THR A 242      13.120   8.714  14.383  1.00 49.43           O  
ATOM   1929  N   PHE A 243      13.432   7.584  10.163  1.00 67.20           N  
ATOM   1930  CA  PHE A 243      13.951   6.938   8.988  1.00 67.20           C  
ATOM   1938  C   PHE A 243      14.130   7.933   7.885  1.00 67.20           C  
ATOM   1939  O   PHE A 243      15.157   7.937   7.209  1.00 67.20           O  
ATOM   1931  CB  PHE A 243      13.032   5.833   8.434  1.00 67.20           C  
ATOM   1932  CG  PHE A 243      13.662   5.357   7.167  1.00 67.20           C  
ATOM   1933  CD1 PHE A 243      14.659   4.407   7.186  1.00 67.20           C  
ATOM   1934  CD2 PHE A 243      13.256   5.869   5.956  1.00 67.20           C  
ATOM   1935  CE1 PHE A 243      15.237   3.980   6.014  1.00 67.20           C  
ATOM   1936  CE2 PHE A 243      13.830   5.450   4.780  1.00 67.20           C  
ATOM   1937  CZ  PHE A 243      14.821   4.498   4.811  1.00 67.20           C  
ATOM   1940  N   ILE A 244      13.137   8.816   7.674  1.00111.44           N  
ATOM   1941  CA  ILE A 244      13.224   9.747   6.583  1.00111.44           C  
ATOM   1946  C   ILE A 244      14.430  10.606   6.788  1.00111.44           C  
ATOM   1947  O   ILE A 244      15.163  10.899   5.845  1.00111.44           O  
ATOM   1942  CB  ILE A 244      12.006  10.619   6.432  1.00111.44           C  
ATOM   1943  CG1 ILE A 244      11.760  11.439   7.700  1.00111.44           C  
ATOM   1944  CG2 ILE A 244      10.821   9.731   6.036  1.00111.44           C  
ATOM   1945  CD1 ILE A 244      10.602  12.425   7.594  1.00111.44           C  
ATOM   1948  N   ILE A 245      14.668  11.030   8.040  1.00111.17           N  
ATOM   1949  CA  ILE A 245      15.798  11.846   8.359  1.00111.17           C  
ATOM   1954  C   ILE A 245      17.063  11.071   8.100  1.00111.17           C  
ATOM   1955  O   ILE A 245      18.018  11.588   7.525  1.00111.17           O  
ATOM   1950  CB  ILE A 245      15.794  12.251   9.802  1.00111.17           C  
ATOM   1951  CG1 ILE A 245      14.535  13.076  10.136  1.00111.17           C  
ATOM   1952  CG2 ILE A 245      17.112  12.986  10.086  1.00111.17           C  
ATOM   1953  CD1 ILE A 245      14.442  14.409   9.400  1.00111.17           C  
ATOM   1956  N   TYR A 246      17.095   9.790   8.502  1.00 75.64           N  
ATOM   1957  CA  TYR A 246      18.254   8.944   8.402  1.00 75.64           C  
ATOM   1966  C   TYR A 246      18.640   8.798   6.955  1.00 75.64           C  
ATOM   1967  O   TYR A 246      19.816   8.891   6.601  1.00 75.64           O  
ATOM   1958  CB  TYR A 246      17.925   7.546   8.966  1.00 75.64           C  
ATOM   1959  CG  TYR A 246      19.142   6.692   9.043  1.00 75.64           C  
ATOM   1960  CD1 TYR A 246      19.983   6.773  10.129  1.00 75.64           C  
ATOM   1961  CD2 TYR A 246      19.438   5.799   8.039  1.00 75.64           C  
ATOM   1962  CE1 TYR A 246      21.103   5.980  10.207  1.00 75.64           C  
ATOM   1963  CE2 TYR A 246      20.557   5.003   8.110  1.00 75.64           C  
ATOM   1964  CZ  TYR A 246      21.390   5.093   9.197  1.00 75.64           C  
ATOM   1965  OH  TYR A 246      22.539   4.277   9.275  1.00 75.64           O  
ATOM   1968  N   ALA A 247      17.642   8.594   6.075  1.00 42.90           N  
ATOM   1969  CA  ALA A 247      17.855   8.373   4.668  1.00 42.90           C  
ATOM   1971  C   ALA A 247      18.503   9.575   4.067  1.00 42.90           C  
ATOM   1972  O   ALA A 247      19.323   9.477   3.154  1.00 42.90           O  
ATOM   1970  CB  ALA A 247      16.547   8.120   3.900  1.00 42.90           C  
ATOM   1973  N   LEU A 248      18.130  10.762   4.550  1.00 95.63           N  
ATOM   1974  CA  LEU A 248      18.684  11.936   3.970  1.00 95.63           C  
ATOM   1979  C   LEU A 248      20.183  11.928   4.154  1.00 95.63           C  
ATOM   1980  O   LEU A 248      20.905  12.327   3.245  1.00 95.63           O  
ATOM   1975  CB  LEU A 248      18.177  13.210   4.668  1.00 95.63           C  
ATOM   1976  CG  LEU A 248      16.649  13.410   4.596  1.00 95.63           C  
ATOM   1977  CD1 LEU A 248      16.209  14.653   5.390  1.00 95.63           C  
ATOM   1978  CD2 LEU A 248      16.146  13.423   3.141  1.00 95.63           C  
ATOM   1981  N   ILE A 249      20.663  11.557   5.366  1.00102.97           N  
ATOM   1982  CA  ILE A 249      22.048  11.555   5.791  1.00102.97           C  
ATOM   1987  C   ILE A 249      22.931  10.438   5.302  1.00102.97           C  
ATOM   1988  O   ILE A 249      24.053  10.677   4.852  1.00102.97           O  
ATOM   1983  CB  ILE A 249      22.159  11.555   7.286  1.00102.97           C  
ATOM   1984  CG1 ILE A 249      21.531  12.838   7.853  1.00102.97           C  
ATOM   1985  CG2 ILE A 249      23.636  11.373   7.667  1.00102.97           C  
ATOM   1986  CD1 ILE A 249      21.370  12.822   9.371  1.00102.97           C  
ATOM   1989  N   ALA A 250      22.446   9.189   5.397  1.00 55.52           N  
ATOM   1990  CA  ALA A 250      23.271   8.028   5.206  1.00 55.52           C  
ATOM   1992  C   ALA A 250      23.500   7.717   3.768  1.00 55.52           C  
ATOM   1993  O   ALA A 250      22.932   8.327   2.864  1.00 55.52           O  
ATOM   1991  CB  ALA A 250      22.691   6.759   5.851  1.00 55.52           C  
ATOM   1994  N   THR A 251      24.415   6.751   3.540  1.00 35.79           N  
ATOM   1995  CA  THR A 251      24.686   6.292   2.216  1.00 35.79           C  
ATOM   1999  C   THR A 251      23.554   5.378   1.870  1.00 35.79           C  
ATOM   2000  O   THR A 251      22.788   4.970   2.740  1.00 35.79           O  
ATOM   1996  CB  THR A 251      25.967   5.521   2.094  1.00 35.79           C  
ATOM   1998  CG2 THR A 251      27.112   6.410   2.616  1.00 35.79           C  
ATOM   1997  OG1 THR A 251      25.901   4.314   2.841  1.00 35.79           O  
ATOM   2001  N   PRO A 252      23.408   5.067   0.613  1.00 63.50           N  
ATOM   2002  CA  PRO A 252      22.318   4.225   0.217  1.00 63.50           C  
ATOM   2006  C   PRO A 252      22.405   2.861   0.822  1.00 63.50           C  
ATOM   2007  O   PRO A 252      21.368   2.243   1.057  1.00 63.50           O  
ATOM   2004  CB  PRO A 252      22.299   4.281  -1.310  1.00 63.50           C  
ATOM   2005  CG  PRO A 252      22.866   5.681  -1.623  1.00 63.50           C  
ATOM   2003  CD  PRO A 252      23.802   5.990  -0.441  1.00 63.50           C  
ATOM   2008  N   GLU A 253      23.632   2.369   1.071  1.00 36.90           N  
ATOM   2009  CA  GLU A 253      23.823   1.067   1.637  1.00 36.90           C  
ATOM   2015  C   GLU A 253      23.323   1.058   3.051  1.00 36.90           C  
ATOM   2016  O   GLU A 253      22.650   0.119   3.475  1.00 36.90           O  
ATOM   2010  CB  GLU A 253      25.305   0.665   1.623  1.00 36.90           C  
ATOM   2011  CG  GLU A 253      25.558  -0.795   1.984  1.00 36.90           C  
ATOM   2012  CD  GLU A 253      27.042  -1.044   1.774  1.00 36.90           C  
ATOM   2013  OE1 GLU A 253      27.691  -0.179   1.127  1.00 36.90           O  
ATOM   2014  OE2 GLU A 253      27.546  -2.096   2.249  1.00 36.90           O1-
ATOM   2017  N   GLN A 254      23.633   2.126   3.815  1.00 43.77           N  
ATOM   2018  CA  GLN A 254      23.246   2.229   5.198  1.00 43.77           C  
ATOM   2024  C   GLN A 254      21.752   2.275   5.265  1.00 43.77           C  
ATOM   2025  O   GLN A 254      21.131   1.604   6.090  1.00 43.77           O  
ATOM   2019  CB  GLN A 254      23.772   3.522   5.848  1.00 43.77           C  
ATOM   2020  CG  GLN A 254      25.301   3.603   5.872  1.00 43.77           C  
ATOM   2021  CD  GLN A 254      25.712   4.936   6.479  1.00 43.77           C  
ATOM   2023  NE2 GLN A 254      26.388   4.886   7.659  1.00 43.77           N  
ATOM   2022  OE1 GLN A 254      25.445   5.997   5.916  1.00 43.77           O  
ATOM   2026  N   THR A 255      21.136   3.056   4.360  1.00 34.01           N  
ATOM   2027  CA  THR A 255      19.713   3.245   4.361  1.00 34.01           C  
ATOM   2031  C   THR A 255      19.056   1.926   4.099  1.00 34.01           C  
ATOM   2032  O   THR A 255      18.050   1.585   4.722  1.00 34.01           O  
ATOM   2028  CB  THR A 255      19.273   4.215   3.304  1.00 34.01           C  
ATOM   2030  CG2 THR A 255      17.747   4.383   3.379  1.00 34.01           C  
ATOM   2029  OG1 THR A 255      19.905   5.471   3.506  1.00 34.01           O  
ATOM   2033  N   GLU A 256      19.621   1.139   3.165  1.00105.33           N  
ATOM   2034  CA  GLU A 256      19.081  -0.154   2.862  1.00105.33           C  
ATOM   2040  C   GLU A 256      19.135  -0.992   4.095  1.00105.33           C  
ATOM   2041  O   GLU A 256      18.183  -1.703   4.409  1.00105.33           O  
ATOM   2035  CB  GLU A 256      19.895  -0.910   1.794  1.00105.33           C  
ATOM   2036  CG  GLU A 256      19.513  -0.557   0.361  1.00105.33           C  
ATOM   2037  CD  GLU A 256      18.230  -1.329   0.086  1.00105.33           C  
ATOM   2038  OE1 GLU A 256      18.021  -2.363   0.778  1.00105.33           O  
ATOM   2039  OE2 GLU A 256      17.443  -0.906  -0.800  1.00105.33           O1-
ATOM   2042  N   ALA A 257      20.252  -0.926   4.842  1.00 30.15           N  
ATOM   2043  CA  ALA A 257      20.373  -1.768   5.995  1.00 30.15           C  
ATOM   2045  C   ALA A 257      19.291  -1.431   6.979  1.00 30.15           C  
ATOM   2046  O   ALA A 257      18.631  -2.320   7.515  1.00 30.15           O  
ATOM   2044  CB  ALA A 257      21.721  -1.597   6.717  1.00 30.15           C  
ATOM   2047  N   LEU A 258      19.065  -0.129   7.227  1.00 57.19           N  
ATOM   2048  CA  LEU A 258      18.093   0.298   8.196  1.00 57.19           C  
ATOM   2053  C   LEU A 258      16.719  -0.088   7.727  1.00 57.19           C  
ATOM   2054  O   LEU A 258      15.889  -0.531   8.519  1.00 57.19           O  
ATOM   2049  CB  LEU A 258      18.120   1.824   8.413  1.00 57.19           C  
ATOM   2050  CG  LEU A 258      17.174   2.332   9.521  1.00 57.19           C  
ATOM   2051  CD1 LEU A 258      17.560   1.761  10.895  1.00 57.19           C  
ATOM   2052  CD2 LEU A 258      17.105   3.868   9.532  1.00 57.19           C  
ATOM   2055  N   ARG A 259      16.456   0.046   6.412  1.00136.83           N  
ATOM   2056  CA  ARG A 259      15.152  -0.232   5.872  1.00136.83           C  
ATOM   2064  C   ARG A 259      14.806  -1.652   6.175  1.00136.83           C  
ATOM   2065  O   ARG A 259      13.667  -1.966   6.512  1.00136.83           O  
ATOM   2057  CB  ARG A 259      15.088  -0.081   4.338  1.00136.83           C  
ATOM   2058  CG  ARG A 259      15.219   1.360   3.853  1.00136.83           C  
ATOM   2059  CD  ARG A 259      15.245   1.522   2.330  1.00136.83           C  
ATOM   2060  NE  ARG A 259      15.433   2.978   2.066  1.00136.83           N  
ATOM   2061  CZ  ARG A 259      14.459   3.732   1.481  1.00136.83           C  
ATOM   2062  NH1 ARG A 259      13.352   3.136   0.945  1.00136.83           N1+
ATOM   2063  NH2 ARG A 259      14.592   5.089   1.429  1.00136.83           N  
ATOM   2066  N   GLN A 260      15.793  -2.553   6.052  1.00 56.77           N  
ATOM   2067  CA  GLN A 260      15.570  -3.955   6.259  1.00 56.77           C  
ATOM   2073  C   GLN A 260      15.214  -4.205   7.695  1.00 56.77           C  
ATOM   2074  O   GLN A 260      14.344  -5.025   7.989  1.00 56.77           O  
ATOM   2068  CB  GLN A 260      16.817  -4.780   5.894  1.00 56.77           C  
ATOM   2069  CG  GLN A 260      17.352  -4.460   4.490  1.00 56.77           C  
ATOM   2070  CD  GLN A 260      16.194  -4.469   3.499  1.00 56.77           C  
ATOM   2072  NE2 GLN A 260      16.139  -3.427   2.626  1.00 56.77           N  
ATOM   2071  OE1 GLN A 260      15.357  -5.370   3.506  1.00 56.77           O  
ATOM   2075  N   LYS A 261      15.875  -3.491   8.633  1.00136.08           N  
ATOM   2076  CA  LYS A 261      15.628  -3.653  10.041  1.00136.08           C  
ATOM   2082  C   LYS A 261      14.195  -3.316  10.301  1.00136.08           C  
ATOM   2083  O   LYS A 261      13.507  -4.014  11.046  1.00136.08           O  
ATOM   2077  CB  LYS A 261      16.401  -2.650  10.920  1.00136.08           C  
ATOM   2078  CG  LYS A 261      17.916  -2.833  11.022  1.00136.08           C  
ATOM   2079  CD  LYS A 261      18.341  -4.160  11.647  1.00136.08           C  
ATOM   2080  CE  LYS A 261      19.709  -4.110  12.330  1.00136.08           C  
ATOM   2081  NZ  LYS A 261      20.651  -3.296  11.531  1.00136.08           N1+
ATOM   2084  N   TYR A 262      13.702  -2.226   9.681  1.00 77.30           N  
ATOM   2085  CA  TYR A 262      12.352  -1.794   9.912  1.00 77.30           C  
ATOM   2094  C   TYR A 262      11.393  -2.873   9.506  1.00 77.30           C  
ATOM   2095  O   TYR A 262      10.480  -3.218  10.254  1.00 77.30           O  
ATOM   2086  CB  TYR A 262      11.960  -0.532   9.104  1.00 77.30           C  
ATOM   2087  CG  TYR A 262      12.387   0.729   9.792  1.00 77.30           C  
ATOM   2088  CD1 TYR A 262      13.711   1.077   9.929  1.00 77.30           C  
ATOM   2089  CD2 TYR A 262      11.434   1.598  10.274  1.00 77.30           C  
ATOM   2090  CE1 TYR A 262      14.065   2.250  10.560  1.00 77.30           C  
ATOM   2091  CE2 TYR A 262      11.779   2.770  10.905  1.00 77.30           C  
ATOM   2092  CZ  TYR A 262      13.102   3.100  11.051  1.00 77.30           C  
ATOM   2093  OH  TYR A 262      13.461   4.302  11.698  1.00 77.30           O  
ATOM   2096  N   LEU A 263      11.594  -3.454   8.314  1.00 53.51           N  
ATOM   2097  CA  LEU A 263      10.709  -4.433   7.744  1.00 53.51           C  
ATOM   2102  C   LEU A 263      10.683  -5.690   8.571  1.00 53.51           C  
ATOM   2103  O   LEU A 263       9.636  -6.321   8.715  1.00 53.51           O  
ATOM   2098  CB  LEU A 263      11.150  -4.826   6.324  1.00 53.51           C  
ATOM   2099  CG  LEU A 263      11.072  -3.683   5.290  1.00 53.51           C  
ATOM   2100  CD1 LEU A 263      11.564  -4.149   3.910  1.00 53.51           C  
ATOM   2101  CD2 LEU A 263       9.658  -3.082   5.226  1.00 53.51           C  
ATOM   2104  N   ALA A 264      11.843  -6.100   9.119  1.00 30.37           N  
ATOM   2105  CA  ALA A 264      11.958  -7.333   9.852  1.00 30.37           C  
ATOM   2107  C   ALA A 264      11.094  -7.293  11.070  1.00 30.37           C  
ATOM   2108  O   ALA A 264      10.488  -8.299  11.437  1.00 30.37           O  
ATOM   2106  CB  ALA A 264      13.393  -7.632  10.318  1.00 30.37           C  
ATOM   2109  N   GLY A 265      11.013  -6.133  11.744  1.00 24.87           N  
ATOM   2110  CA  GLY A 265      10.229  -6.078  12.937  1.00 24.87           C  
ATOM   2111  C   GLY A 265      11.154  -6.360  14.071  1.00 24.87           C  
ATOM   2112  O   GLY A 265      12.342  -6.612  13.873  1.00 24.87           O  
ATOM   2113  N   ASN A 266      10.606  -6.324  15.297  1.00 97.92           N  
ATOM   2114  CA  ASN A 266      11.349  -6.534  16.501  1.00 97.92           C  
ATOM   2119  C   ASN A 266      12.476  -5.553  16.512  1.00 97.92           C  
ATOM   2120  O   ASN A 266      13.572  -5.837  16.997  1.00 97.92           O  
ATOM   2115  CB  ASN A 266      11.894  -7.956  16.671  1.00 97.92           C  
ATOM   2116  CG  ASN A 266      12.048  -8.130  18.170  1.00 97.92           C  
ATOM   2118  ND2 ASN A 266      13.194  -8.711  18.613  1.00 97.92           N  
ATOM   2117  OD1 ASN A 266      11.166  -7.742  18.935  1.00 97.92           O  
ATOM   2121  N   PHE A 267      12.211  -4.356  15.953  1.00 77.97           N  
ATOM   2122  CA  PHE A 267      13.160  -3.284  15.900  1.00 77.97           C  
ATOM   2130  C   PHE A 267      12.375  -2.072  16.299  1.00 77.97           C  
ATOM   2131  O   PHE A 267      11.381  -1.740  15.655  1.00 77.97           O  
ATOM   2123  CB  PHE A 267      13.696  -3.092  14.461  1.00 77.97           C  
ATOM   2124  CG  PHE A 267      14.737  -2.020  14.376  1.00 77.97           C  
ATOM   2125  CD1 PHE A 267      16.012  -2.230  14.850  1.00 77.97           C  
ATOM   2126  CD2 PHE A 267      14.454  -0.811  13.779  1.00 77.97           C  
ATOM   2127  CE1 PHE A 267      16.972  -1.247  14.757  1.00 77.97           C  
ATOM   2128  CE2 PHE A 267      15.409   0.176  13.682  1.00 77.97           C  
ATOM   2129  CZ  PHE A 267      16.673  -0.038  14.175  1.00 77.97           C  
ATOM   2132  N   GLY A 268      12.785  -1.396  17.392  1.00 40.27           N  
ATOM   2133  CA  GLY A 268      12.041  -0.266  17.872  1.00 40.27           C  
ATOM   2134  C   GLY A 268      12.618   1.011  17.344  1.00 40.27           C  
ATOM   2135  O   GLY A 268      13.718   1.057  16.797  1.00 40.27           O  
ATOM   2136  N   TYR A 269      11.865   2.103  17.566  1.00 75.03           N  
ATOM   2137  CA  TYR A 269      12.216   3.425  17.140  1.00 75.03           C  
ATOM   2146  C   TYR A 269      13.436   3.864  17.892  1.00 75.03           C  
ATOM   2147  O   TYR A 269      14.290   4.567  17.355  1.00 75.03           O  
ATOM   2138  CB  TYR A 269      11.079   4.424  17.404  1.00 75.03           C  
ATOM   2139  CG  TYR A 269       9.893   3.925  16.649  1.00 75.03           C  
ATOM   2140  CD1 TYR A 269       9.675   4.290  15.340  1.00 75.03           C  
ATOM   2141  CD2 TYR A 269       9.003   3.073  17.263  1.00 75.03           C  
ATOM   2142  CE1 TYR A 269       8.576   3.818  14.662  1.00 75.03           C  
ATOM   2143  CE2 TYR A 269       7.904   2.596  16.592  1.00 75.03           C  
ATOM   2144  CZ  TYR A 269       7.694   2.970  15.288  1.00 75.03           C  
ATOM   2145  OH  TYR A 269       6.569   2.485  14.589  1.00 75.03           O  
ATOM   2148  N   GLY A 270      13.544   3.464  19.172  1.00 24.44           N  
ATOM   2149  CA  GLY A 270      14.660   3.882  19.969  1.00 24.44           C  
ATOM   2150  C   GLY A 270      15.916   3.411  19.305  1.00 24.44           C  
ATOM   2151  O   GLY A 270      16.922   4.118  19.304  1.00 24.44           O  
ATOM   2152  N   HIS A 271      15.899   2.191  18.731  1.00 43.51           N  
ATOM   2153  CA  HIS A 271      17.079   1.667  18.097  1.00 43.51           C  
ATOM   2160  C   HIS A 271      17.430   2.564  16.946  1.00 43.51           C  
ATOM   2161  O   HIS A 271      18.589   2.939  16.768  1.00 43.51           O  
ATOM   2156  CB  HIS A 271      16.896   0.241  17.529  1.00 43.51           C  
ATOM   2155  CG  HIS A 271      16.514  -0.793  18.555  1.00 43.51           C  
ATOM   2158  CD2 HIS A 271      17.272  -1.420  19.496  1.00 43.51           C  
ATOM   2154  ND1 HIS A 271      15.238  -1.292  18.707  1.00 43.51           N  
ATOM   2159  CE1 HIS A 271      15.286  -2.187  19.726  1.00 43.51           C  
ATOM   2157  NE2 HIS A 271      16.499  -2.299  20.236  1.00 43.51           N  
ATOM   2162  N   ALA A 272      16.421   2.952  16.142  1.00 32.08           N  
ATOM   2163  CA  ALA A 272      16.664   3.767  14.986  1.00 32.08           C  
ATOM   2165  C   ALA A 272      17.232   5.090  15.402  1.00 32.08           C  
ATOM   2166  O   ALA A 272      18.165   5.588  14.773  1.00 32.08           O  
ATOM   2164  CB  ALA A 272      15.390   4.060  14.172  1.00 32.08           C  
ATOM   2167  N   LYS A 273      16.689   5.694  16.478  1.00 66.64           N  
ATOM   2168  CA  LYS A 273      17.155   6.984  16.908  1.00 66.64           C  
ATOM   2174  C   LYS A 273      18.593   6.873  17.301  1.00 66.64           C  
ATOM   2175  O   LYS A 273      19.382   7.772  17.015  1.00 66.64           O  
ATOM   2169  CB  LYS A 273      16.386   7.551  18.113  1.00 66.64           C  
ATOM   2170  CG  LYS A 273      14.955   7.962  17.770  1.00 66.64           C  
ATOM   2171  CD  LYS A 273      14.037   8.138  18.979  1.00 66.64           C  
ATOM   2172  CE  LYS A 273      12.592   8.422  18.566  1.00 66.64           C  
ATOM   2173  NZ  LYS A 273      12.016   7.235  17.889  1.00 66.64           N1+
ATOM   2176  N   THR A 274      18.977   5.765  17.967  1.00 32.03           N  
ATOM   2177  CA  THR A 274      20.344   5.621  18.385  1.00 32.03           C  
ATOM   2181  C   THR A 274      21.219   5.622  17.174  1.00 32.03           C  
ATOM   2182  O   THR A 274      22.261   6.276  17.153  1.00 32.03           O  
ATOM   2178  CB  THR A 274      20.635   4.336  19.110  1.00 32.03           C  
ATOM   2180  CG2 THR A 274      22.138   4.286  19.434  1.00 32.03           C  
ATOM   2179  OG1 THR A 274      19.875   4.249  20.306  1.00 32.03           O  
ATOM   2183  N   GLU A 275      20.811   4.886  16.123  1.00 55.02           N  
ATOM   2184  CA  GLU A 275      21.605   4.788  14.931  1.00 55.02           C  
ATOM   2190  C   GLU A 275      21.671   6.125  14.257  1.00 55.02           C  
ATOM   2191  O   GLU A 275      22.674   6.467  13.633  1.00 55.02           O  
ATOM   2185  CB  GLU A 275      21.103   3.708  13.957  1.00 55.02           C  
ATOM   2186  CG  GLU A 275      21.352   2.300  14.511  1.00 55.02           C  
ATOM   2187  CD  GLU A 275      20.849   1.279  13.502  1.00 55.02           C  
ATOM   2188  OE1 GLU A 275      21.598   0.991  12.530  1.00 55.02           O  
ATOM   2189  OE2 GLU A 275      19.714   0.770  13.690  1.00 55.02           O1-
ATOM   2192  N   LEU A 276      20.588   6.914  14.354  1.00 61.88           N  
ATOM   2193  CA  LEU A 276      20.544   8.231  13.782  1.00 61.88           C  
ATOM   2198  C   LEU A 276      21.562   9.115  14.447  1.00 61.88           C  
ATOM   2199  O   LEU A 276      22.289   9.849  13.777  1.00 61.88           O  
ATOM   2194  CB  LEU A 276      19.157   8.864  14.003  1.00 61.88           C  
ATOM   2195  CG  LEU A 276      19.016  10.332  13.563  1.00 61.88           C  
ATOM   2196  CD1 LEU A 276      19.238  10.503  12.053  1.00 61.88           C  
ATOM   2197  CD2 LEU A 276      17.667  10.906  14.025  1.00 61.88           C  
ATOM   2200  N   LEU A 277      21.649   9.068  15.791  1.00 49.91           N  
ATOM   2201  CA  LEU A 277      22.557   9.920  16.509  1.00 49.91           C  
ATOM   2206  C   LEU A 277      23.965   9.574  16.137  1.00 49.91           C  
ATOM   2207  O   LEU A 277      24.789  10.456  15.903  1.00 49.91           O  
ATOM   2202  CB  LEU A 277      22.414   9.768  18.035  1.00 49.91           C  
ATOM   2203  CG  LEU A 277      23.390  10.626  18.867  1.00 49.91           C  
ATOM   2204  CD1 LEU A 277      23.249  12.123  18.545  1.00 49.91           C  
ATOM   2205  CD2 LEU A 277      23.217  10.347  20.371  1.00 49.91           C  
ATOM   2208  N   ASN A 278      24.276   8.269  16.064  1.00 51.63           N  
ATOM   2209  CA  ASN A 278      25.618   7.853  15.770  1.00 51.63           C  
ATOM   2214  C   ASN A 278      25.985   8.282  14.389  1.00 51.63           C  
ATOM   2215  O   ASN A 278      27.112   8.710  14.147  1.00 51.63           O  
ATOM   2210  CB  ASN A 278      25.809   6.329  15.832  1.00 51.63           C  
ATOM   2211  CG  ASN A 278      25.869   5.902  17.291  1.00 51.63           C  
ATOM   2213  ND2 ASN A 278      27.017   6.191  17.960  1.00 51.63           N  
ATOM   2212  OD1 ASN A 278      24.926   5.321  17.824  1.00 51.63           O  
ATOM   2216  N   LEU A 279      25.037   8.180  13.443  1.00 49.20           N  
ATOM   2217  CA  LEU A 279      25.338   8.490  12.077  1.00 49.20           C  
ATOM   2222  C   LEU A 279      25.736   9.936  11.968  1.00 49.20           C  
ATOM   2223  O   LEU A 279      26.696  10.279  11.278  1.00 49.20           O  
ATOM   2218  CB  LEU A 279      24.145   8.228  11.142  1.00 49.20           C  
ATOM   2219  CG  LEU A 279      24.464   8.509   9.664  1.00 49.20           C  
ATOM   2220  CD1 LEU A 279      25.631   7.636   9.176  1.00 49.20           C  
ATOM   2221  CD2 LEU A 279      23.211   8.372   8.783  1.00 49.20           C  
ATOM   2224  N   ILE A 280      25.015  10.826  12.675  1.00 51.45           N  
ATOM   2225  CA  ILE A 280      25.252  12.242  12.593  1.00 51.45           C  
ATOM   2230  C   ILE A 280      26.620  12.557  13.107  1.00 51.45           C  
ATOM   2231  O   ILE A 280      27.375  13.303  12.483  1.00 51.45           O  
ATOM   2226  CB  ILE A 280      24.272  13.022  13.427  1.00 51.45           C  
ATOM   2227  CG1 ILE A 280      22.832  12.691  12.997  1.00 51.45           C  
ATOM   2228  CG2 ILE A 280      24.613  14.519  13.305  1.00 51.45           C  
ATOM   2229  CD1 ILE A 280      21.767  13.132  14.000  1.00 51.45           C  
ATOM   2232  N   LEU A 281      26.979  11.977  14.263  1.00 58.36           N  
ATOM   2233  CA  LEU A 281      28.242  12.271  14.865  1.00 58.36           C  
ATOM   2238  C   LEU A 281      29.331  11.834  13.944  1.00 58.36           C  
ATOM   2239  O   LEU A 281      30.319  12.544  13.771  1.00 58.36           O  
ATOM   2234  CB  LEU A 281      28.433  11.553  16.214  1.00 58.36           C  
ATOM   2235  CG  LEU A 281      27.545  12.107  17.347  1.00 58.36           C  
ATOM   2236  CD1 LEU A 281      27.752  11.313  18.647  1.00 58.36           C  
ATOM   2237  CD2 LEU A 281      27.769  13.620  17.540  1.00 58.36           C  
ATOM   2240  N   GLU A 282      29.199  10.638  13.343  1.00 44.79           N  
ATOM   2241  CA  GLU A 282      30.246  10.140  12.496  1.00 44.79           C  
ATOM   2247  C   GLU A 282      30.330  10.890  11.198  1.00 44.79           C  
ATOM   2248  O   GLU A 282      31.416  11.263  10.759  1.00 44.79           O  
ATOM   2242  CB  GLU A 282      30.093   8.639  12.197  1.00 44.79           C  
ATOM   2243  CG  GLU A 282      30.267   7.782  13.454  1.00 44.79           C  
ATOM   2244  CD  GLU A 282      30.111   6.312  13.090  1.00 44.79           C  
ATOM   2245  OE1 GLU A 282      29.771   6.012  11.914  1.00 44.79           O  
ATOM   2246  OE2 GLU A 282      30.335   5.465  13.995  1.00 44.79           O1-
ATOM   2249  N   ARG A 283      29.180  11.152  10.552  1.00160.28           N  
ATOM   2250  CA  ARG A 283      29.215  11.767   9.258  1.00160.28           C  
ATOM   2258  C   ARG A 283      29.809  13.145   9.381  1.00160.28           C  
ATOM   2259  O   ARG A 283      30.666  13.539   8.594  1.00160.28           O  
ATOM   2251  CB  ARG A 283      27.805  11.964   8.662  1.00160.28           C  
ATOM   2252  CG  ARG A 283      27.754  12.087   7.134  1.00160.28           C  
ATOM   2253  CD  ARG A 283      28.892  12.889   6.498  1.00160.28           C  
ATOM   2254  NE  ARG A 283      28.579  14.344   6.574  1.00160.28           N  
ATOM   2255  CZ  ARG A 283      29.286  15.208   5.785  1.00160.28           C  
ATOM   2256  NH1 ARG A 283      30.245  14.727   4.943  1.00160.28           N1+
ATOM   2257  NH2 ARG A 283      29.053  16.551   5.843  1.00160.28           N  
ATOM   2260  N   PHE A 284      29.329  13.891  10.393  1.00151.91           N  
ATOM   2261  CA  PHE A 284      29.593  15.266  10.729  1.00151.91           C  
ATOM   2269  C   PHE A 284      30.844  15.567  11.494  1.00151.91           C  
ATOM   2270  O   PHE A 284      31.070  16.736  11.796  1.00151.91           O  
ATOM   2262  CB  PHE A 284      28.412  15.994  11.383  1.00151.91           C  
ATOM   2263  CG  PHE A 284      27.411  16.065  10.280  1.00151.91           C  
ATOM   2264  CD1 PHE A 284      27.693  16.767   9.129  1.00151.91           C  
ATOM   2265  CD2 PHE A 284      26.187  15.447  10.397  1.00151.91           C  
ATOM   2266  CE1 PHE A 284      26.780  16.835   8.104  1.00151.91           C  
ATOM   2267  CE2 PHE A 284      25.267  15.512   9.376  1.00151.91           C  
ATOM   2268  CZ  PHE A 284      25.561  16.210   8.229  1.00151.91           C  
ATOM   2271  N   ALA A 285      31.636  14.560  11.903  1.00 58.16           N  
ATOM   2272  CA  ALA A 285      32.726  14.797  12.816  1.00 58.16           C  
ATOM   2274  C   ALA A 285      33.612  15.910  12.338  1.00 58.16           C  
ATOM   2275  O   ALA A 285      34.003  16.766  13.133  1.00 58.16           O  
ATOM   2273  CB  ALA A 285      33.621  13.561  13.003  1.00 58.16           C  
ATOM   2276  N   LYS A 286      33.941  15.962  11.038  1.00119.49           N  
ATOM   2277  CA  LYS A 286      34.799  17.017  10.581  1.00119.49           C  
ATOM   2283  C   LYS A 286      34.131  18.350  10.782  1.00119.49           C  
ATOM   2284  O   LYS A 286      34.753  19.294  11.269  1.00119.49           O  
ATOM   2278  CB  LYS A 286      35.115  16.909   9.080  1.00119.49           C  
ATOM   2279  CG  LYS A 286      36.031  15.748   8.686  1.00119.49           C  
ATOM   2280  CD  LYS A 286      37.433  15.842   9.288  1.00119.49           C  
ATOM   2281  CE  LYS A 286      38.421  14.872   8.641  1.00119.49           C  
ATOM   2282  NZ  LYS A 286      37.912  13.485   8.742  1.00119.49           N1+
ATOM   2285  N   GLU A 287      32.839  18.467  10.420  1.00 88.05           N  
ATOM   2286  CA  GLU A 287      32.176  19.740  10.497  1.00 88.05           C  
ATOM   2292  C   GLU A 287      32.082  20.210  11.911  1.00 88.05           C  
ATOM   2293  O   GLU A 287      32.317  21.384  12.193  1.00 88.05           O  
ATOM   2287  CB  GLU A 287      30.733  19.744   9.956  1.00 88.05           C  
ATOM   2288  CG  GLU A 287      30.636  19.769   8.431  1.00 88.05           C  
ATOM   2289  CD  GLU A 287      30.836  18.353   7.924  1.00 88.05           C  
ATOM   2290  OE1 GLU A 287      30.819  17.420   8.771  1.00 88.05           O  
ATOM   2291  OE2 GLU A 287      31.002  18.185   6.686  1.00 88.05           O1-
ATOM   2294  N   ARG A 288      31.738  19.304  12.841  1.00154.66           N  
ATOM   2295  CA  ARG A 288      31.560  19.730  14.196  1.00154.66           C  
ATOM   2303  C   ARG A 288      32.848  20.285  14.709  1.00154.66           C  
ATOM   2304  O   ARG A 288      32.865  21.319  15.375  1.00154.66           O  
ATOM   2296  CB  ARG A 288      31.167  18.597  15.149  1.00154.66           C  
ATOM   2297  CG  ARG A 288      31.268  19.033  16.607  1.00154.66           C  
ATOM   2298  CD  ARG A 288      31.196  17.880  17.605  1.00154.66           C  
ATOM   2299  NE  ARG A 288      29.764  17.597  17.887  1.00154.66           N  
ATOM   2300  CZ  ARG A 288      29.449  16.600  18.758  1.00154.66           C  
ATOM   2301  NH1 ARG A 288      30.433  15.807  19.274  1.00154.66           N1+
ATOM   2302  NH2 ARG A 288      28.144  16.390  19.106  1.00154.66           N  
ATOM   2305  N   GLU A 289      33.971  19.607  14.412  1.00 80.86           N  
ATOM   2306  CA  GLU A 289      35.226  20.072  14.924  1.00 80.86           C  
ATOM   2312  C   GLU A 289      35.558  21.419  14.353  1.00 80.86           C  
ATOM   2313  O   GLU A 289      35.948  22.328  15.084  1.00 80.86           O  
ATOM   2307  CB  GLU A 289      36.390  19.124  14.582  1.00 80.86           C  
ATOM   2308  CG  GLU A 289      37.772  19.672  14.953  1.00 80.86           C  
ATOM   2309  CD  GLU A 289      37.895  19.751  16.467  1.00 80.86           C  
ATOM   2310  OE1 GLU A 289      37.610  18.728  17.145  1.00 80.86           O  
ATOM   2311  OE2 GLU A 289      38.286  20.841  16.964  1.00 80.86           O1-
ATOM   2314  N   LEU A 290      35.391  21.587  13.030  1.00 61.33           N  
ATOM   2315  CA  LEU A 290      35.771  22.801  12.362  1.00 61.33           C  
ATOM   2320  C   LEU A 290      34.893  23.937  12.793  1.00 61.33           C  
ATOM   2321  O   LEU A 290      35.349  25.076  12.900  1.00 61.33           O  
ATOM   2316  CB  LEU A 290      35.723  22.671  10.831  1.00 61.33           C  
ATOM   2317  CG  LEU A 290      36.326  23.885  10.101  1.00 61.33           C  
ATOM   2318  CD1 LEU A 290      37.787  24.118  10.522  1.00 61.33           C  
ATOM   2319  CD2 LEU A 290      36.183  23.738   8.577  1.00 61.33           C  
ATOM   2322  N   PHE A 291      33.597  23.657  13.024  1.00141.20           N  
ATOM   2323  CA  PHE A 291      32.650  24.663  13.418  1.00141.20           C  
ATOM   2331  C   PHE A 291      33.071  25.218  14.744  1.00141.20           C  
ATOM   2332  O   PHE A 291      33.151  26.432  14.932  1.00141.20           O  
ATOM   2324  CB  PHE A 291      31.252  24.048  13.612  1.00141.20           C  
ATOM   2325  CG  PHE A 291      30.265  25.098  13.992  1.00141.20           C  
ATOM   2326  CD1 PHE A 291      30.126  25.503  15.300  1.00141.20           C  
ATOM   2327  CD2 PHE A 291      29.474  25.682  13.031  1.00141.20           C  
ATOM   2328  CE1 PHE A 291      29.208  26.471  15.638  1.00141.20           C  
ATOM   2329  CE2 PHE A 291      28.554  26.647  13.364  1.00141.20           C  
ATOM   2330  CZ  PHE A 291      28.417  27.043  14.672  1.00141.20           C  
ATOM   2333  N   SER A 292      33.393  24.326  15.696  1.00 53.36           N  
ATOM   2334  CA  SER A 292      33.732  24.758  17.020  1.00 53.36           C  
ATOM   2337  C   SER A 292      34.958  25.627  16.974  1.00 53.36           C  
ATOM   2338  O   SER A 292      35.079  26.578  17.747  1.00 53.36           O  
ATOM   2335  CB  SER A 292      34.028  23.585  17.970  1.00 53.36           C  
ATOM   2336  OG  SER A 292      32.849  22.817  18.156  1.00 53.36           O  
ATOM   2339  N   TYR A 293      35.899  25.318  16.063  1.00 72.18           N  
ATOM   2340  CA  TYR A 293      37.154  26.017  15.926  1.00 72.18           C  
ATOM   2349  C   TYR A 293      36.959  27.448  15.512  1.00 72.18           C  
ATOM   2350  O   TYR A 293      37.576  28.358  16.067  1.00 72.18           O  
ATOM   2341  CB  TYR A 293      38.042  25.331  14.872  1.00 72.18           C  
ATOM   2342  CG  TYR A 293      39.204  26.198  14.535  1.00 72.18           C  
ATOM   2343  CD1 TYR A 293      40.300  26.285  15.361  1.00 72.18           C  
ATOM   2344  CD2 TYR A 293      39.193  26.911  13.358  1.00 72.18           C  
ATOM   2345  CE1 TYR A 293      41.363  27.089  15.019  1.00 72.18           C  
ATOM   2346  CE2 TYR A 293      40.250  27.715  13.010  1.00 72.18           C  
ATOM   2347  CZ  TYR A 293      41.337  27.802  13.843  1.00 72.18           C  
ATOM   2348  OH  TYR A 293      42.425  28.626  13.487  1.00 72.18           O  
ATOM   2351  N   TYR A 294      36.099  27.690  14.508  1.00 82.84           N  
ATOM   2352  CA  TYR A 294      35.874  29.027  14.037  1.00 82.84           C  
ATOM   2361  C   TYR A 294      35.237  29.834  15.123  1.00 82.84           C  
ATOM   2362  O   TYR A 294      35.656  30.958  15.406  1.00 82.84           O  
ATOM   2353  CB  TYR A 294      34.970  29.052  12.783  1.00 82.84           C  
ATOM   2354  CG  TYR A 294      35.814  28.744  11.587  1.00 82.84           C  
ATOM   2355  CD1 TYR A 294      36.548  29.747  10.995  1.00 82.84           C  
ATOM   2356  CD2 TYR A 294      35.871  27.482  11.041  1.00 82.84           C  
ATOM   2357  CE1 TYR A 294      37.336  29.502   9.893  1.00 82.84           C  
ATOM   2358  CE2 TYR A 294      36.659  27.230   9.938  1.00 82.84           C  
ATOM   2359  CZ  TYR A 294      37.393  28.239   9.361  1.00 82.84           C  
ATOM   2360  OH  TYR A 294      38.202  27.983   8.231  1.00 82.84           O  
ATOM   2363  N   MET A 295      34.227  29.260  15.798  1.00 75.20           N  
ATOM   2364  CA  MET A 295      33.525  30.011  16.792  1.00 75.20           C  
ATOM   2369  C   MET A 295      34.447  30.333  17.918  1.00 75.20           C  
ATOM   2370  O   MET A 295      34.307  31.371  18.563  1.00 75.20           O  
ATOM   2365  CB  MET A 295      32.260  29.322  17.309  1.00 75.20           C  
ATOM   2366  CG  MET A 295      31.278  29.083  16.160  1.00 75.20           C  
ATOM   2367  SD  MET A 295      31.099  30.496  15.025  1.00 75.20           S  
ATOM   2368  CE  MET A 295      30.453  31.668  16.249  1.00 75.20           C  
ATOM   2371  N   SER A 296      35.398  29.433  18.221  1.00 66.17           N  
ATOM   2372  CA  SER A 296      36.327  29.748  19.264  1.00 66.17           C  
ATOM   2375  C   SER A 296      37.203  30.900  18.843  1.00 66.17           C  
ATOM   2376  O   SER A 296      37.525  31.747  19.674  1.00 66.17           O  
ATOM   2373  CB  SER A 296      37.249  28.576  19.640  1.00 66.17           C  
ATOM   2374  OG  SER A 296      36.497  27.558  20.282  1.00 66.17           O  
ATOM   2377  N   ASN A 297      37.623  30.973  17.555  1.00159.87           N  
ATOM   2378  CA  ASN A 297      38.520  32.026  17.138  1.00159.87           C  
ATOM   2383  C   ASN A 297      37.840  32.911  16.133  1.00159.87           C  
ATOM   2384  O   ASN A 297      37.990  32.748  14.922  1.00159.87           O  
ATOM   2379  CB  ASN A 297      39.780  31.474  16.456  1.00159.87           C  
ATOM   2380  CG  ASN A 297      40.541  30.682  17.506  1.00159.87           C  
ATOM   2382  ND2 ASN A 297      40.568  29.333  17.340  1.00159.87           N  
ATOM   2381  OD1 ASN A 297      41.079  31.245  18.458  1.00159.87           O  
ATOM   2385  N   LEU A 298      37.132  33.942  16.623  1.00 75.46           N  
ATOM   2386  CA  LEU A 298      36.387  34.819  15.773  1.00 75.46           C  
ATOM   2391  C   LEU A 298      37.324  35.599  14.900  1.00 75.46           C  
ATOM   2392  O   LEU A 298      36.977  35.951  13.773  1.00 75.46           O  
ATOM   2387  CB  LEU A 298      35.466  35.775  16.554  1.00 75.46           C  
ATOM   2388  CG  LEU A 298      34.356  35.043  17.349  1.00 75.46           C  
ATOM   2389  CD1 LEU A 298      33.417  36.043  18.043  1.00 75.46           C  
ATOM   2390  CD2 LEU A 298      33.601  34.018  16.484  1.00 75.46           C  
ATOM   2393  N   ASN A 299      38.538  35.896  15.397  1.00 41.67           N  
ATOM   2394  CA  ASN A 299      39.476  36.655  14.622  1.00 41.67           C  
ATOM   2399  C   ASN A 299      39.725  35.911  13.350  1.00 41.67           C  
ATOM   2400  O   ASN A 299      39.836  36.513  12.283  1.00 41.67           O  
ATOM   2395  CB  ASN A 299      40.817  36.865  15.348  1.00 41.67           C  
ATOM   2396  CG  ASN A 299      41.387  35.499  15.693  1.00 41.67           C  
ATOM   2398  ND2 ASN A 299      42.667  35.251  15.306  1.00 41.67           N  
ATOM   2397  OD1 ASN A 299      40.711  34.670  16.301  1.00 41.67           O  
ATOM   2401  N   GLU A 300      39.820  34.572  13.424  1.00 95.43           N  
ATOM   2402  CA  GLU A 300      40.013  33.836  12.214  1.00 95.43           C  
ATOM   2408  C   GLU A 300      38.827  34.020  11.323  1.00 95.43           C  
ATOM   2409  O   GLU A 300      38.992  34.254  10.129  1.00 95.43           O  
ATOM   2403  CB  GLU A 300      40.174  32.323  12.417  1.00 95.43           C  
ATOM   2404  CG  GLU A 300      41.609  31.913  12.718  1.00 95.43           C  
ATOM   2405  CD  GLU A 300      42.356  32.009  11.392  1.00 95.43           C  
ATOM   2406  OE1 GLU A 300      41.771  32.570  10.427  1.00 95.43           O  
ATOM   2407  OE2 GLU A 300      43.515  31.523  11.322  1.00 95.43           O1-
ATOM   2410  N   LEU A 301      37.595  33.943  11.869  1.00139.42           N  
ATOM   2411  CA  LEU A 301      36.457  34.076  10.998  1.00139.42           C  
ATOM   2416  C   LEU A 301      36.455  35.408  10.336  1.00139.42           C  
ATOM   2417  O   LEU A 301      36.239  35.504   9.130  1.00139.42           O  
ATOM   2412  CB  LEU A 301      35.074  34.049  11.670  1.00139.42           C  
ATOM   2413  CG  LEU A 301      34.544  32.654  11.957  1.00139.42           C  
ATOM   2414  CD1 LEU A 301      35.527  31.933  12.862  1.00139.42           C  
ATOM   2415  CD2 LEU A 301      33.106  32.684  12.500  1.00139.42           C  
ATOM   2418  N   GLU A 302      36.712  36.473  11.109  1.00 94.51           N  
ATOM   2419  CA  GLU A 302      36.607  37.793  10.559  1.00 94.51           C  
ATOM   2425  C   GLU A 302      37.539  37.923   9.402  1.00 94.51           C  
ATOM   2426  O   GLU A 302      37.184  38.484   8.365  1.00 94.51           O  
ATOM   2420  CB  GLU A 302      36.993  38.891  11.566  1.00 94.51           C  
ATOM   2421  CG  GLU A 302      37.145  40.283  10.941  1.00 94.51           C  
ATOM   2422  CD  GLU A 302      35.772  40.884  10.678  1.00 94.51           C  
ATOM   2423  OE1 GLU A 302      34.819  40.553  11.432  1.00 94.51           O  
ATOM   2424  OE2 GLU A 302      35.667  41.695   9.717  1.00 94.51           O1-
ATOM   2427  N   GLU A 303      38.757  37.376   9.546  1.00 45.20           N  
ATOM   2428  CA  GLU A 303      39.745  37.517   8.522  1.00 45.20           C  
ATOM   2434  C   GLU A 303      39.227  36.887   7.270  1.00 45.20           C  
ATOM   2435  O   GLU A 303      39.385  37.436   6.180  1.00 45.20           O  
ATOM   2429  CB  GLU A 303      41.073  36.833   8.908  1.00 45.20           C  
ATOM   2430  CG  GLU A 303      42.231  37.072   7.933  1.00 45.20           C  
ATOM   2431  CD  GLU A 303      43.513  36.573   8.594  1.00 45.20           C  
ATOM   2432  OE1 GLU A 303      43.515  35.417   9.097  1.00 45.20           O  
ATOM   2433  OE2 GLU A 303      44.504  37.351   8.620  1.00 45.20           O1-
ATOM   2436  N   LYS A 304      38.569  35.721   7.395  1.00143.59           N  
ATOM   2437  CA  LYS A 304      38.114  35.022   6.229  1.00143.59           C  
ATOM   2443  C   LYS A 304      37.089  35.849   5.509  1.00143.59           C  
ATOM   2444  O   LYS A 304      37.080  35.922   4.280  1.00143.59           O  
ATOM   2438  CB  LYS A 304      37.485  33.655   6.567  1.00143.59           C  
ATOM   2439  CG  LYS A 304      37.394  32.696   5.375  1.00143.59           C  
ATOM   2440  CD  LYS A 304      38.760  32.213   4.868  1.00143.59           C  
ATOM   2441  CE  LYS A 304      39.271  30.922   5.519  1.00143.59           C  
ATOM   2442  NZ  LYS A 304      40.479  30.439   4.809  1.00143.59           N1+
ATOM   2445  N   LEU A 305      36.189  36.497   6.263  1.00 80.47           N  
ATOM   2446  CA  LEU A 305      35.112  37.248   5.688  1.00 80.47           C  
ATOM   2451  C   LEU A 305      35.608  38.464   4.953  1.00 80.47           C  
ATOM   2452  O   LEU A 305      35.073  38.831   3.907  1.00 80.47           O  
ATOM   2447  CB  LEU A 305      34.099  37.643   6.769  1.00 80.47           C  
ATOM   2448  CG  LEU A 305      33.444  36.396   7.404  1.00 80.47           C  
ATOM   2449  CD1 LEU A 305      32.428  36.776   8.491  1.00 80.47           C  
ATOM   2450  CD2 LEU A 305      32.847  35.480   6.320  1.00 80.47           C  
ATOM   2453  N   GLN A 306      36.640  39.140   5.485  1.00136.71           N  
ATOM   2454  CA  GLN A 306      37.111  40.344   4.862  1.00136.71           C  
ATOM   2460  C   GLN A 306      37.708  40.006   3.528  1.00136.71           C  
ATOM   2461  O   GLN A 306      37.596  40.770   2.569  1.00136.71           O  
ATOM   2455  CB  GLN A 306      38.144  41.084   5.729  1.00136.71           C  
ATOM   2456  CG  GLN A 306      38.256  42.565   5.375  1.00136.71           C  
ATOM   2457  CD  GLN A 306      36.935  43.221   5.761  1.00136.71           C  
ATOM   2459  NE2 GLN A 306      36.368  42.799   6.923  1.00136.71           N  
ATOM   2458  OE1 GLN A 306      36.421  44.087   5.052  1.00136.71           O  
ATOM   2462  N   GLN A 307      38.366  38.837   3.434  1.00 91.14           N  
ATOM   2463  CA  GLN A 307      39.003  38.455   2.207  1.00 91.14           C  
ATOM   2469  C   GLN A 307      37.970  38.275   1.137  1.00 91.14           C  
ATOM   2470  O   GLN A 307      38.175  38.669  -0.010  1.00 91.14           O  
ATOM   2464  CB  GLN A 307      39.797  37.143   2.343  1.00 91.14           C  
ATOM   2465  CG  GLN A 307      40.895  37.231   3.407  1.00 91.14           C  
ATOM   2466  CD  GLN A 307      41.816  36.025   3.285  1.00 91.14           C  
ATOM   2468  NE2 GLN A 307      43.012  36.248   2.676  1.00 91.14           N  
ATOM   2467  OE1 GLN A 307      41.494  34.920   3.721  1.00 91.14           O  
ATOM   2471  N   GLY A 308      36.821  37.668   1.479  1.00 28.04           N  
ATOM   2472  CA  GLY A 308      35.807  37.442   0.486  1.00 28.04           C  
ATOM   2473  C   GLY A 308      35.277  38.751  -0.026  1.00 28.04           C  
ATOM   2474  O   GLY A 308      35.040  38.909  -1.223  1.00 28.04           O  
ATOM   2475  N   ALA A 309      35.077  39.730   0.878  1.00 46.02           N  
ATOM   2476  CA  ALA A 309      34.460  40.979   0.517  1.00 46.02           C  
ATOM   2478  C   ALA A 309      35.290  41.693  -0.498  1.00 46.02           C  
ATOM   2479  O   ALA A 309      34.760  42.246  -1.462  1.00 46.02           O  
ATOM   2477  CB  ALA A 309      34.282  41.931   1.713  1.00 46.02           C  
ATOM   2480  N   GLU A 310      36.623  41.676  -0.327  1.00 74.03           N  
ATOM   2481  CA  GLU A 310      37.447  42.415  -1.235  1.00 74.03           C  
ATOM   2487  C   GLU A 310      37.214  41.894  -2.620  1.00 74.03           C  
ATOM   2488  O   GLU A 310      37.125  42.663  -3.576  1.00 74.03           O  
ATOM   2482  CB  GLU A 310      38.950  42.314  -0.917  1.00 74.03           C  
ATOM   2483  CG  GLU A 310      39.522  40.903  -1.048  1.00 74.03           C  
ATOM   2484  CD  GLU A 310      41.020  40.977  -0.787  1.00 74.03           C  
ATOM   2485  OE1 GLU A 310      41.446  41.901  -0.045  1.00 74.03           O  
ATOM   2486  OE2 GLU A 310      41.760  40.112  -1.330  1.00 74.03           O1-
ATOM   2489  N   LYS A 311      37.094  40.561  -2.757  1.00 49.16           N  
ATOM   2490  CA  LYS A 311      36.900  39.936  -4.035  1.00 49.16           C  
ATOM   2496  C   LYS A 311      35.570  40.307  -4.638  1.00 49.16           C  
ATOM   2497  O   LYS A 311      35.481  40.623  -5.823  1.00 49.16           O  
ATOM   2491  CB  LYS A 311      36.969  38.404  -3.930  1.00 49.16           C  
ATOM   2492  CG  LYS A 311      38.383  37.894  -3.643  1.00 49.16           C  
ATOM   2493  CD  LYS A 311      38.438  36.428  -3.205  1.00 49.16           C  
ATOM   2494  CE  LYS A 311      39.860  35.864  -3.149  1.00 49.16           C  
ATOM   2495  NZ  LYS A 311      39.839  34.466  -2.660  1.00 49.16           N1+
ATOM   2498  N   ALA A 312      34.492  40.290  -3.831  1.00 52.17           N  
ATOM   2499  CA  ALA A 312      33.165  40.547  -4.328  1.00 52.17           C  
ATOM   2501  C   ALA A 312      33.087  41.942  -4.844  1.00 52.17           C  
ATOM   2502  O   ALA A 312      32.440  42.210  -5.857  1.00 52.17           O  
ATOM   2500  CB  ALA A 312      32.079  40.406  -3.248  1.00 52.17           C  
ATOM   2503  N   ARG A 313      33.781  42.865  -4.156  1.00178.85           N  
ATOM   2504  CA  ARG A 313      33.697  44.260  -4.460  1.00178.85           C  
ATOM   2512  C   ARG A 313      34.090  44.474  -5.882  1.00178.85           C  
ATOM   2513  O   ARG A 313      33.510  45.318  -6.563  1.00178.85           O  
ATOM   2505  CB  ARG A 313      34.623  45.130  -3.589  1.00178.85           C  
ATOM   2506  CG  ARG A 313      34.232  45.187  -2.111  1.00178.85           C  
ATOM   2507  CD  ARG A 313      35.048  46.204  -1.306  1.00178.85           C  
ATOM   2508  NE  ARG A 313      34.463  46.277   0.064  1.00178.85           N  
ATOM   2509  CZ  ARG A 313      34.915  45.460   1.059  1.00178.85           C  
ATOM   2510  NH1 ARG A 313      35.935  44.583   0.820  1.00178.85           N1+
ATOM   2511  NH2 ARG A 313      34.345  45.516   2.298  1.00178.85           N  
ATOM   2514  N   VAL A 314      35.080  43.714  -6.382  1.00 40.97           N  
ATOM   2515  CA  VAL A 314      35.522  43.943  -7.725  1.00 40.97           C  
ATOM   2519  C   VAL A 314      34.356  43.780  -8.660  1.00 40.97           C  
ATOM   2520  O   VAL A 314      34.165  44.608  -9.550  1.00 40.97           O  
ATOM   2516  CB  VAL A 314      36.617  43.016  -8.159  1.00 40.97           C  
ATOM   2517  CG1 VAL A 314      36.933  43.285  -9.642  1.00 40.97           C  
ATOM   2518  CG2 VAL A 314      37.819  43.221  -7.217  1.00 40.97           C  
ATOM   2521  N   ILE A 315      33.542  42.716  -8.505  1.00141.23           N  
ATOM   2522  CA  ILE A 315      32.428  42.554  -9.401  1.00141.23           C  
ATOM   2527  C   ILE A 315      31.351  43.576  -9.179  1.00141.23           C  
ATOM   2528  O   ILE A 315      30.823  44.132 -10.141  1.00141.23           O  
ATOM   2523  CB  ILE A 315      31.842  41.163  -9.400  1.00141.23           C  
ATOM   2524  CG1 ILE A 315      31.319  40.740  -8.028  1.00141.23           C  
ATOM   2525  CG2 ILE A 315      32.907  40.203  -9.935  1.00141.23           C  
ATOM   2526  CD1 ILE A 315      30.731  39.331  -8.065  1.00141.23           C  
ATOM   2529  N   ALA A 316      30.998  43.869  -7.911  1.00 43.11           N  
ATOM   2530  CA  ALA A 316      29.907  44.770  -7.650  1.00 43.11           C  
ATOM   2532  C   ALA A 316      30.210  46.136  -8.177  1.00 43.11           C  
ATOM   2533  O   ALA A 316      29.353  46.791  -8.768  1.00 43.11           O  
ATOM   2531  CB  ALA A 316      29.601  44.922  -6.148  1.00 43.11           C  
ATOM   2534  N   ARG A 317      31.453  46.600  -7.980  1.00144.12           N  
ATOM   2535  CA  ARG A 317      31.842  47.931  -8.347  1.00144.12           C  
ATOM   2543  C   ARG A 317      31.759  48.076  -9.838  1.00144.12           C  
ATOM   2544  O   ARG A 317      31.424  49.145 -10.346  1.00144.12           O  
ATOM   2536  CB  ARG A 317      33.285  48.233  -7.929  1.00144.12           C  
ATOM   2537  CG  ARG A 317      33.510  49.699  -7.591  1.00144.12           C  
ATOM   2538  CD  ARG A 317      33.124  50.005  -6.143  1.00144.12           C  
ATOM   2539  NE  ARG A 317      34.261  49.536  -5.300  1.00144.12           N  
ATOM   2540  CZ  ARG A 317      34.302  48.260  -4.817  1.00144.12           C  
ATOM   2541  NH1 ARG A 317      33.232  47.425  -4.957  1.00144.12           N1+
ATOM   2542  NH2 ARG A 317      35.442  47.809  -4.213  1.00144.12           N  
ATOM   2545  N   ALA A 318      32.118  47.012 -10.582  1.00 29.80           N  
ATOM   2546  CA  ALA A 318      32.072  47.050 -12.019  1.00 29.80           C  
ATOM   2548  C   ALA A 318      30.653  47.188 -12.483  1.00 29.80           C  
ATOM   2549  O   ALA A 318      30.362  47.944 -13.409  1.00 29.80           O  
ATOM   2547  CB  ALA A 318      32.653  45.782 -12.670  1.00 29.80           C  
ATOM   2550  N   THR A 319      29.723  46.450 -11.849  1.00 39.57           N  
ATOM   2551  CA  THR A 319      28.349  46.481 -12.265  1.00 39.57           C  
ATOM   2555  C   THR A 319      27.774  47.841 -12.007  1.00 39.57           C  
ATOM   2556  O   THR A 319      27.018  48.362 -12.826  1.00 39.57           O  
ATOM   2552  CB  THR A 319      27.496  45.470 -11.559  1.00 39.57           C  
ATOM   2554  CG2 THR A 319      26.055  45.590 -12.093  1.00 39.57           C  
ATOM   2553  OG1 THR A 319      28.008  44.162 -11.785  1.00 39.57           O  
ATOM   2557  N   LEU A 320      28.103  48.463 -10.858  1.00176.01           N  
ATOM   2558  CA  LEU A 320      27.554  49.760 -10.584  1.00176.01           C  
ATOM   2563  C   LEU A 320      28.057  50.753 -11.584  1.00176.01           C  
ATOM   2564  O   LEU A 320      27.317  51.647 -11.988  1.00176.01           O  
ATOM   2559  CB  LEU A 320      27.840  50.327  -9.180  1.00176.01           C  
ATOM   2560  CG  LEU A 320      27.018  49.649  -8.069  1.00176.01           C  
ATOM   2561  CD1 LEU A 320      27.074  50.444  -6.762  1.00176.01           C  
ATOM   2562  CD2 LEU A 320      25.573  49.398  -8.516  1.00176.01           C  
ATOM   2565  N   ASP A 321      29.325  50.634 -12.015  1.00 40.07           N  
ATOM   2566  CA  ASP A 321      29.837  51.604 -12.941  1.00 40.07           C  
ATOM   2571  C   ASP A 321      28.995  51.581 -14.178  1.00 40.07           C  
ATOM   2572  O   ASP A 321      28.640  52.634 -14.705  1.00 40.07           O  
ATOM   2567  CB  ASP A 321      31.291  51.345 -13.376  1.00 40.07           C  
ATOM   2568  CG  ASP A 321      32.230  51.818 -12.273  1.00 40.07           C  
ATOM   2569  OD1 ASP A 321      31.811  52.693 -11.470  1.00 40.07           O  
ATOM   2570  OD2 ASP A 321      33.388  51.321 -12.228  1.00 40.07           O1-
ATOM   2573  N   LYS A 322      28.639  50.385 -14.679  1.00 69.77           N  
ATOM   2574  CA  LYS A 322      27.841  50.358 -15.867  1.00 69.77           C  
ATOM   2580  C   LYS A 322      26.515  50.990 -15.587  1.00 69.77           C  
ATOM   2581  O   LYS A 322      26.013  51.766 -16.397  1.00 69.77           O  
ATOM   2575  CB  LYS A 322      27.521  48.949 -16.386  1.00 69.77           C  
ATOM   2576  CG  LYS A 322      28.651  48.280 -17.162  1.00 69.77           C  
ATOM   2577  CD  LYS A 322      28.336  46.825 -17.513  1.00 69.77           C  
ATOM   2578  CE  LYS A 322      29.428  46.152 -18.341  1.00 69.77           C  
ATOM   2579  NZ  LYS A 322      29.544  46.822 -19.655  1.00 69.77           N1+
ATOM   2582  N   THR A 323      25.907  50.678 -14.429  1.00125.78           N  
ATOM   2583  CA  THR A 323      24.595  51.189 -14.188  1.00125.78           C  
ATOM   2587  C   THR A 323      24.634  52.680 -14.074  1.00125.78           C  
ATOM   2588  O   THR A 323      23.772  53.366 -14.619  1.00125.78           O  
ATOM   2584  CB  THR A 323      23.925  50.621 -12.968  1.00125.78           C  
ATOM   2586  CG2 THR A 323      24.478  51.278 -11.695  1.00125.78           C  
ATOM   2585  OG1 THR A 323      22.530  50.863 -13.059  1.00125.78           O  
ATOM   2589  N   ARG A 324      25.653  53.230 -13.389  1.00134.01           N  
ATOM   2590  CA  ARG A 324      25.712  54.652 -13.189  1.00134.01           C  
ATOM   2598  C   ARG A 324      25.814  55.354 -14.510  1.00134.01           C  
ATOM   2599  O   ARG A 324      25.132  56.353 -14.734  1.00134.01           O  
ATOM   2591  CB  ARG A 324      26.914  55.100 -12.333  1.00134.01           C  
ATOM   2592  CG  ARG A 324      26.788  54.778 -10.839  1.00134.01           C  
ATOM   2593  CD  ARG A 324      27.837  55.493  -9.980  1.00134.01           C  
ATOM   2594  NE  ARG A 324      27.720  56.956 -10.254  1.00134.01           N  
ATOM   2595  CZ  ARG A 324      26.823  57.717  -9.555  1.00134.01           C  
ATOM   2596  NH1 ARG A 324      26.038  57.141  -8.602  1.00134.01           N1+
ATOM   2597  NH2 ARG A 324      26.710  59.055  -9.807  1.00134.01           N  
ATOM   2600  N   LYS A 325      26.652  54.836 -15.426  1.00 72.49           N  
ATOM   2601  CA  LYS A 325      26.914  55.482 -16.683  1.00 72.49           C  
ATOM   2607  C   LYS A 325      25.658  55.567 -17.504  1.00 72.49           C  
ATOM   2608  O   LYS A 325      25.379  56.595 -18.124  1.00 72.49           O  
ATOM   2602  CB  LYS A 325      27.997  54.732 -17.483  1.00 72.49           C  
ATOM   2603  CG  LYS A 325      28.437  55.439 -18.765  1.00 72.49           C  
ATOM   2604  CD  LYS A 325      29.798  54.974 -19.296  1.00 72.49           C  
ATOM   2605  CE  LYS A 325      29.759  53.674 -20.102  1.00 72.49           C  
ATOM   2606  NZ  LYS A 325      30.436  53.874 -21.404  1.00 72.49           N1+
ATOM   2609  N   VAL A 326      24.855  54.487 -17.515  1.00 40.40           N  
ATOM   2610  CA  VAL A 326      23.641  54.414 -18.283  1.00 40.40           C  
ATOM   2614  C   VAL A 326      22.648  55.419 -17.773  1.00 40.40           C  
ATOM   2615  O   VAL A 326      21.859  55.965 -18.541  1.00 40.40           O  
ATOM   2611  CB  VAL A 326      22.978  53.069 -18.191  1.00 40.40           C  
ATOM   2612  CG1 VAL A 326      21.648  53.129 -18.964  1.00 40.40           C  
ATOM   2613  CG2 VAL A 326      23.960  51.999 -18.699  1.00 40.40           C  
ATOM   2616  N   LEU A 327      22.654  55.650 -16.450  1.00 67.96           N  
ATOM   2617  CA  LEU A 327      21.739  56.520 -15.767  1.00 67.96           C  
ATOM   2622  C   LEU A 327      21.955  57.937 -16.195  1.00 67.96           C  
ATOM   2623  O   LEU A 327      21.014  58.731 -16.219  1.00 67.96           O  
ATOM   2618  CB  LEU A 327      21.922  56.466 -14.243  1.00 67.96           C  
ATOM   2619  CG  LEU A 327      21.751  55.052 -13.653  1.00 67.96           C  
ATOM   2620  CD1 LEU A 327      21.939  55.067 -12.130  1.00 67.96           C  
ATOM   2621  CD2 LEU A 327      20.424  54.407 -14.084  1.00 67.96           C  
ATOM   2624  N   GLY A 328      23.203  58.300 -16.544  1.00 24.69           N  
ATOM   2625  CA  GLY A 328      23.482  59.668 -16.869  1.00 24.69           C  
ATOM   2626  C   GLY A 328      24.292  60.233 -15.748  1.00 24.69           C  
ATOM   2627  O   GLY A 328      24.603  61.423 -15.723  1.00 24.69           O  
ATOM   2628  N   TYR A 329      24.632  59.380 -14.767  1.00 43.59           N  
ATOM   2629  CA  TYR A 329      25.488  59.834 -13.716  1.00 43.59           C  
ATOM   2638  C   TYR A 329      26.900  59.604 -14.242  1.00 43.59           C  
ATOM   2639  O   TYR A 329      27.019  59.089 -15.386  1.00 43.59           O  
ATOM   2630  CB  TYR A 329      25.321  59.044 -12.409  1.00 43.59           C  
ATOM   2631  CG  TYR A 329      23.916  59.257 -11.962  1.00 43.59           C  
ATOM   2632  CD1 TYR A 329      23.542  60.427 -11.338  1.00 43.59           C  
ATOM   2633  CD2 TYR A 329      22.965  58.284 -12.164  1.00 43.59           C  
ATOM   2634  CE1 TYR A 329      22.244  60.627 -10.929  1.00 43.59           C  
ATOM   2635  CE2 TYR A 329      21.665  58.477 -11.755  1.00 43.59           C  
ATOM   2636  CZ  TYR A 329      21.301  59.648 -11.135  1.00 43.59           C  
ATOM   2637  OH  TYR A 329      19.965  59.837 -10.720  1.00 43.59           O  
ATOM   2640  OXT TYR A 329      27.876  59.940 -13.521  1.00 43.59           O1-
TER   
HEADER    6mtk_chain_B
ATOM     64  N   HIS B   8      30.115  76.344  17.698  1.00124.54           N  
ATOM     65  CA  HIS B   8      29.903  76.607  16.303  1.00124.54           C  
ATOM     72  C   HIS B   8      28.625  75.946  15.896  1.00124.54           C  
ATOM     73  O   HIS B   8      28.504  74.724  15.978  1.00124.54           O  
ATOM     68  CB  HIS B   8      30.961  75.939  15.403  1.00124.54           C  
ATOM     67  CG  HIS B   8      32.371  76.024  15.913  1.00124.54           C  
ATOM     70  CD2 HIS B   8      33.411  76.820  15.543  1.00124.54           C  
ATOM     66  ND1 HIS B   8      32.859  75.209  16.911  1.00124.54           N  
ATOM     71  CE1 HIS B   8      34.159  75.548  17.094  1.00124.54           C  
ATOM     69  NE2 HIS B   8      34.540  76.522  16.287  1.00124.54           N  
ATOM     74  N   MET B   9      27.633  76.724  15.423  1.00115.96           N  
ATOM     75  CA  MET B   9      26.460  76.062  14.932  1.00115.96           C  
ATOM     80  C   MET B   9      26.835  75.481  13.613  1.00115.96           C  
ATOM     81  O   MET B   9      27.400  76.166  12.766  1.00115.96           O  
ATOM     76  CB  MET B   9      25.256  76.974  14.632  1.00115.96           C  
ATOM     77  CG  MET B   9      24.382  77.338  15.830  1.00115.96           C  
ATOM     78  SD  MET B   9      25.081  78.536  16.999  1.00115.96           S  
ATOM     79  CE  MET B   9      23.561  78.625  17.993  1.00115.96           C  
ATOM     82  N   ARG B  10      26.556  74.187  13.391  1.00122.70           N  
ATOM     83  CA  ARG B  10      26.863  73.704  12.083  1.00122.70           C  
ATOM     91  C   ARG B  10      25.705  74.038  11.204  1.00122.70           C  
ATOM     92  O   ARG B  10      24.548  73.847  11.579  1.00122.70           O  
ATOM     84  CB  ARG B  10      27.138  72.194  11.983  1.00122.70           C  
ATOM     85  CG  ARG B  10      27.279  71.732  10.530  1.00122.70           C  
ATOM     86  CD  ARG B  10      28.194  70.522  10.343  1.00122.70           C  
ATOM     87  NE  ARG B  10      28.031  69.647  11.534  1.00122.70           N  
ATOM     88  CZ  ARG B  10      29.100  68.930  11.993  1.00122.70           C  
ATOM     89  NH1 ARG B  10      30.313  69.044  11.382  1.00122.70           N1+
ATOM     90  NH2 ARG B  10      28.964  68.118  13.080  1.00122.70           N  
ATOM     93  N   ILE B  11      26.003  74.558   9.996  1.00100.92           N  
ATOM     94  CA  ILE B  11      24.972  74.929   9.069  1.00100.92           C  
ATOM     99  C   ILE B  11      25.113  74.055   7.866  1.00100.92           C  
ATOM    100  O   ILE B  11      26.204  73.883   7.325  1.00100.92           O  
ATOM     95  CB  ILE B  11      25.050  76.363   8.604  1.00100.92           C  
ATOM     96  CG1 ILE B  11      24.754  77.332   9.762  1.00100.92           C  
ATOM     97  CG2 ILE B  11      24.082  76.540   7.421  1.00100.92           C  
ATOM     98  CD1 ILE B  11      25.791  77.310  10.874  1.00100.92           C  
ATOM    101  N   LEU B  12      23.989  73.458   7.427  1.00 76.73           N  
ATOM    102  CA  LEU B  12      24.059  72.580   6.300  1.00 76.73           C  
ATOM    107  C   LEU B  12      23.161  73.117   5.235  1.00 76.73           C  
ATOM    108  O   LEU B  12      21.978  73.378   5.460  1.00 76.73           O  
ATOM    103  CB  LEU B  12      23.614  71.148   6.634  1.00 76.73           C  
ATOM    104  CG  LEU B  12      23.835  70.155   5.482  1.00 76.73           C  
ATOM    105  CD1 LEU B  12      25.328  70.019   5.144  1.00 76.73           C  
ATOM    106  CD2 LEU B  12      23.191  68.798   5.791  1.00 76.73           C  
ATOM    109  N   THR B  13      23.720  73.313   4.027  1.00 75.98           N  
ATOM    110  CA  THR B  13      22.911  73.841   2.974  1.00 75.98           C  
ATOM    114  C   THR B  13      22.983  72.900   1.813  1.00 75.98           C  
ATOM    115  O   THR B  13      24.055  72.666   1.256  1.00 75.98           O  
ATOM    111  CB  THR B  13      23.384  75.177   2.481  1.00 75.98           C  
ATOM    113  CG2 THR B  13      22.417  75.669   1.392  1.00 75.98           C  
ATOM    112  OG1 THR B  13      23.423  76.111   3.551  1.00 75.98           O  
ATOM    116  N   GLY B  14      21.829  72.315   1.431  1.00 59.82           N  
ATOM    117  CA  GLY B  14      21.795  71.451   0.290  1.00 59.82           C  
ATOM    118  C   GLY B  14      21.623  72.319  -0.905  1.00 59.82           C  
ATOM    119  O   GLY B  14      20.967  73.357  -0.851  1.00 59.82           O  
ATOM    120  N   ILE B  15      22.191  71.896  -2.041  1.00 76.57           N  
ATOM    121  CA  ILE B  15      22.072  72.695  -3.214  1.00 76.57           C  
ATOM    126  C   ILE B  15      21.511  71.806  -4.277  1.00 76.57           C  
ATOM    127  O   ILE B  15      21.946  70.668  -4.433  1.00 76.57           O  
ATOM    122  CB  ILE B  15      23.393  73.256  -3.665  1.00 76.57           C  
ATOM    123  CG1 ILE B  15      23.984  74.153  -2.558  1.00 76.57           C  
ATOM    124  CG2 ILE B  15      23.182  73.992  -4.998  1.00 76.57           C  
ATOM    125  CD1 ILE B  15      25.448  74.538  -2.770  1.00 76.57           C  
ATOM    128  N   GLN B  16      20.500  72.290  -5.026  1.00 77.47           N  
ATOM    129  CA  GLN B  16      19.900  71.478  -6.047  1.00 77.47           C  
ATOM    135  C   GLN B  16      20.820  71.459  -7.220  1.00 77.47           C  
ATOM    136  O   GLN B  16      21.448  72.471  -7.533  1.00 77.47           O  
ATOM    130  CB  GLN B  16      18.542  72.012  -6.537  1.00 77.47           C  
ATOM    131  CG  GLN B  16      17.489  72.058  -5.432  1.00 77.47           C  
ATOM    132  CD  GLN B  16      17.404  70.650  -4.876  1.00 77.47           C  
ATOM    134  NE2 GLN B  16      17.901  70.469  -3.624  1.00 77.47           N  
ATOM    133  OE1 GLN B  16      16.934  69.731  -5.545  1.00 77.47           O  
ATOM    137  N   ALA B  17      20.935  70.293  -7.893  1.00 73.88           N  
ATOM    138  CA  ALA B  17      21.793  70.247  -9.045  1.00 73.88           C  
ATOM    140  C   ALA B  17      20.955  70.616 -10.234  1.00 73.88           C  
ATOM    141  O   ALA B  17      20.630  69.787 -11.081  1.00 73.88           O  
ATOM    139  CB  ALA B  17      22.359  68.844  -9.317  1.00 73.88           C  
ATOM    142  N   THR B  18      20.568  71.900 -10.273  1.00113.28           N  
ATOM    143  CA  THR B  18      19.762  72.571 -11.255  1.00113.28           C  
ATOM    147  C   THR B  18      20.510  73.167 -12.421  1.00113.28           C  
ATOM    148  O   THR B  18      19.876  73.567 -13.399  1.00113.28           O  
ATOM    144  CB  THR B  18      18.926  73.651 -10.635  1.00113.28           C  
ATOM    146  CG2 THR B  18      17.974  72.997  -9.620  1.00113.28           C  
ATOM    145  OG1 THR B  18      19.755  74.604  -9.985  1.00113.28           O  
ATOM    149  N   GLY B  19      21.847  73.349 -12.333  1.00 48.74           N  
ATOM    150  CA  GLY B  19      22.533  74.027 -13.407  1.00 48.74           C  
ATOM    151  C   GLY B  19      22.753  75.455 -12.988  1.00 48.74           C  
ATOM    152  O   GLY B  19      22.596  75.800 -11.819  1.00 48.74           O  
ATOM    153  N   THR B  20      23.137  76.336 -13.939  1.00150.31           N  
ATOM    154  CA  THR B  20      23.429  77.700 -13.582  1.00150.31           C  
ATOM    158  C   THR B  20      22.234  78.342 -12.956  1.00150.31           C  
ATOM    159  O   THR B  20      21.119  78.326 -13.476  1.00150.31           O  
ATOM    155  CB  THR B  20      23.900  78.550 -14.726  1.00150.31           C  
ATOM    157  CG2 THR B  20      25.316  78.132 -15.133  1.00150.31           C  
ATOM    156  OG1 THR B  20      23.006  78.433 -15.819  1.00150.31           O  
ATOM    160  N   PRO B  21      22.492  78.909 -11.803  1.00 93.54           N  
ATOM    161  CA  PRO B  21      21.483  79.533 -10.991  1.00 93.54           C  
ATOM    165  C   PRO B  21      21.038  80.834 -11.548  1.00 93.54           C  
ATOM    166  O   PRO B  21      21.841  81.551 -12.141  1.00 93.54           O  
ATOM    163  CB  PRO B  21      22.088  79.663  -9.590  1.00 93.54           C  
ATOM    164  CG  PRO B  21      23.605  79.554  -9.820  1.00 93.54           C  
ATOM    162  CD  PRO B  21      23.718  78.658 -11.066  1.00 93.54           C  
ATOM    167  N   HIS B  22      19.751  81.154 -11.349  1.00 74.88           N  
ATOM    168  CA  HIS B  22      19.215  82.406 -11.775  1.00 74.88           C  
ATOM    175  C   HIS B  22      19.397  83.354 -10.637  1.00 74.88           C  
ATOM    176  O   HIS B  22      19.877  82.989  -9.567  1.00 74.88           O  
ATOM    171  CB  HIS B  22      17.726  82.343 -12.162  1.00 74.88           C  
ATOM    170  CG  HIS B  22      16.844  81.754 -11.102  1.00 74.88           C  
ATOM    173  CD2 HIS B  22      16.313  80.504 -10.988  1.00 74.88           C  
ATOM    169  ND1 HIS B  22      16.391  82.452 -10.005  1.00 74.88           N  
ATOM    174  CE1 HIS B  22      15.616  81.598  -9.287  1.00 74.88           C  
ATOM    172  NE2 HIS B  22      15.541  80.404  -9.847  1.00 74.88           N  
ATOM    177  N   LEU B  23      19.007  84.614 -10.860  1.00 88.98           N  
ATOM    178  CA  LEU B  23      19.220  85.682  -9.933  1.00 88.98           C  
ATOM    183  C   LEU B  23      18.523  85.383  -8.634  1.00 88.98           C  
ATOM    184  O   LEU B  23      19.044  85.691  -7.566  1.00 88.98           O  
ATOM    179  CB  LEU B  23      18.672  87.002 -10.499  1.00 88.98           C  
ATOM    180  CG  LEU B  23      19.106  88.257  -9.734  1.00 88.98           C  
ATOM    181  CD1 LEU B  23      20.626  88.448  -9.844  1.00 88.98           C  
ATOM    182  CD2 LEU B  23      18.329  89.490 -10.220  1.00 88.98           C  
ATOM    185  N   GLY B  24      17.326  84.769  -8.664  1.00 39.97           N  
ATOM    186  CA  GLY B  24      16.651  84.514  -7.420  1.00 39.97           C  
ATOM    187  C   GLY B  24      17.519  83.642  -6.570  1.00 39.97           C  
ATOM    188  O   GLY B  24      17.635  83.852  -5.362  1.00 39.97           O  
ATOM    189  N   ASN B  25      18.144  82.624  -7.185  1.00 84.66           N  
ATOM    190  CA  ASN B  25      18.967  81.728  -6.434  1.00 84.66           C  
ATOM    195  C   ASN B  25      20.190  82.422  -5.915  1.00 84.66           C  
ATOM    196  O   ASN B  25      20.563  82.256  -4.753  1.00 84.66           O  
ATOM    191  CB  ASN B  25      19.434  80.514  -7.256  1.00 84.66           C  
ATOM    192  CG  ASN B  25      18.211  79.660  -7.564  1.00 84.66           C  
ATOM    194  ND2 ASN B  25      17.409  79.341  -6.513  1.00 84.66           N  
ATOM    193  OD1 ASN B  25      17.976  79.290  -8.712  1.00 84.66           O  
ATOM    197  N   LEU B  26      20.854  83.235  -6.756  1.00 89.74           N  
ATOM    198  CA  LEU B  26      22.080  83.829  -6.311  1.00 89.74           C  
ATOM    203  C   LEU B  26      21.800  84.684  -5.119  1.00 89.74           C  
ATOM    204  O   LEU B  26      22.394  84.506  -4.057  1.00 89.74           O  
ATOM    199  CB  LEU B  26      22.692  84.765  -7.370  1.00 89.74           C  
ATOM    200  CG  LEU B  26      23.157  84.078  -8.670  1.00 89.74           C  
ATOM    201  CD1 LEU B  26      23.740  85.103  -9.653  1.00 89.74           C  
ATOM    202  CD2 LEU B  26      24.147  82.939  -8.385  1.00 89.74           C  
ATOM    205  N   LEU B  27      20.853  85.624  -5.265  1.00155.82           N  
ATOM    206  CA  LEU B  27      20.555  86.574  -4.232  1.00155.82           C  
ATOM    211  C   LEU B  27      19.926  85.930  -3.071  1.00155.82           C  
ATOM    212  O   LEU B  27      20.278  86.186  -1.921  1.00155.82           O  
ATOM    207  CB  LEU B  27      19.526  87.636  -4.670  1.00155.82           C  
ATOM    208  CG  LEU B  27      20.016  88.615  -5.749  1.00155.82           C  
ATOM    209  CD1 LEU B  27      20.997  89.645  -5.176  1.00155.82           C  
ATOM    210  CD2 LEU B  27      20.602  87.868  -6.956  1.00155.82           C  
ATOM    213  N   GLY B  28      18.919  85.100  -3.337  1.00104.18           N  
ATOM    214  CA  GLY B  28      18.266  84.649  -2.177  1.00104.18           C  
ATOM    215  C   GLY B  28      19.170  83.750  -1.405  1.00104.18           C  
ATOM    216  O   GLY B  28      19.285  83.893  -0.188  1.00104.18           O  
ATOM    217  N   ALA B  29      19.691  82.708  -2.088  1.00142.67           N  
ATOM    218  CA  ALA B  29      20.600  81.760  -1.521  1.00142.67           C  
ATOM    220  C   ALA B  29      22.079  81.995  -1.520  1.00142.67           C  
ATOM    221  O   ALA B  29      22.716  82.065  -0.470  1.00142.67           O  
ATOM    219  CB  ALA B  29      20.388  80.355  -2.110  1.00142.67           C  
ATOM    222  N   ILE B  30      22.658  82.168  -2.726  1.00115.37           N  
ATOM    223  CA  ILE B  30      24.077  81.974  -2.805  1.00115.37           C  
ATOM    228  C   ILE B  30      24.879  83.000  -2.098  1.00115.37           C  
ATOM    229  O   ILE B  30      25.641  82.683  -1.187  1.00115.37           O  
ATOM    224  CB  ILE B  30      24.595  81.891  -4.213  1.00115.37           C  
ATOM    225  CG1 ILE B  30      23.975  80.682  -4.932  1.00115.37           C  
ATOM    226  CG2 ILE B  30      26.132  81.821  -4.149  1.00115.37           C  
ATOM    227  CD1 ILE B  30      24.273  80.644  -6.427  1.00115.37           C  
ATOM    230  N   ILE B  31      24.676  84.271  -2.451  1.00 76.65           N  
ATOM    231  CA  ILE B  31      25.550  85.262  -1.923  1.00 76.65           C  
ATOM    236  C   ILE B  31      25.430  85.381  -0.448  1.00 76.65           C  
ATOM    237  O   ILE B  31      26.449  85.484   0.226  1.00 76.65           O  
ATOM    232  CB  ILE B  31      25.333  86.623  -2.513  1.00 76.65           C  
ATOM    233  CG1 ILE B  31      25.667  86.613  -4.016  1.00 76.65           C  
ATOM    234  CG2 ILE B  31      26.179  87.620  -1.706  1.00 76.65           C  
ATOM    235  CD1 ILE B  31      25.273  87.897  -4.744  1.00 76.65           C  
ATOM    238  N   PRO B  32      24.253  85.387   0.098  1.00 91.14           N  
ATOM    239  CA  PRO B  32      24.165  85.545   1.519  1.00 91.14           C  
ATOM    243  C   PRO B  32      24.782  84.388   2.199  1.00 91.14           C  
ATOM    244  O   PRO B  32      25.309  84.545   3.298  1.00 91.14           O  
ATOM    241  CB  PRO B  32      22.683  85.758   1.816  1.00 91.14           C  
ATOM    242  CG  PRO B  32      22.161  86.435   0.534  1.00 91.14           C  
ATOM    240  CD  PRO B  32      23.084  85.919  -0.586  1.00 91.14           C  
ATOM    245  N   ALA B  33      24.714  83.210   1.568  1.00 78.62           N  
ATOM    246  CA  ALA B  33      25.272  82.067   2.194  1.00 78.62           C  
ATOM    248  C   ALA B  33      26.746  82.253   2.304  1.00 78.62           C  
ATOM    249  O   ALA B  33      27.319  82.062   3.372  1.00 78.62           O  
ATOM    247  CB  ALA B  33      25.017  80.768   1.409  1.00 78.62           C  
ATOM    250  N   ILE B  34      27.391  82.701   1.212  1.00108.97           N  
ATOM    251  CA  ILE B  34      28.818  82.816   1.181  1.00108.97           C  
ATOM    256  C   ILE B  34      29.266  83.798   2.217  1.00108.97           C  
ATOM    257  O   ILE B  34      30.237  83.562   2.934  1.00108.97           O  
ATOM    252  CB  ILE B  34      29.339  83.307  -0.140  1.00108.97           C  
ATOM    253  CG1 ILE B  34      29.118  82.259  -1.249  1.00108.97           C  
ATOM    254  CG2 ILE B  34      30.803  83.732   0.059  1.00108.97           C  
ATOM    255  CD1 ILE B  34      29.914  80.967  -1.050  1.00108.97           C  
ATOM    258  N   GLU B  35      28.571  84.938   2.318  1.00 77.63           N  
ATOM    259  CA  GLU B  35      28.974  85.959   3.237  1.00 77.63           C  
ATOM    265  C   GLU B  35      28.829  85.470   4.648  1.00 77.63           C  
ATOM    266  O   GLU B  35      29.677  85.732   5.497  1.00 77.63           O  
ATOM    260  CB  GLU B  35      28.149  87.242   3.046  1.00 77.63           C  
ATOM    261  CG  GLU B  35      28.696  88.465   3.781  1.00 77.63           C  
ATOM    262  CD  GLU B  35      27.955  88.606   5.102  1.00 77.63           C  
ATOM    263  OE1 GLU B  35      27.390  87.593   5.593  1.00 77.63           O  
ATOM    264  OE2 GLU B  35      27.935  89.744   5.639  1.00 77.63           O1-
ATOM    267  N   LEU B  36      27.738  84.750   4.948  1.00137.72           N  
ATOM    268  CA  LEU B  36      27.479  84.288   6.282  1.00137.72           C  
ATOM    273  C   LEU B  36      28.510  83.255   6.641  1.00137.72           C  
ATOM    274  O   LEU B  36      28.911  83.134   7.796  1.00137.72           O  
ATOM    269  CB  LEU B  36      26.079  83.659   6.416  1.00137.72           C  
ATOM    270  CG  LEU B  36      25.635  83.433   7.872  1.00137.72           C  
ATOM    271  CD1 LEU B  36      25.431  84.775   8.596  1.00137.72           C  
ATOM    272  CD2 LEU B  36      24.391  82.531   7.947  1.00137.72           C  
ATOM    275  N   ALA B  37      28.956  82.480   5.636  1.00 75.62           N  
ATOM    276  CA  ALA B  37      29.899  81.399   5.753  1.00 75.62           C  
ATOM    278  C   ALA B  37      31.234  81.904   6.218  1.00 75.62           C  
ATOM    279  O   ALA B  37      32.023  81.126   6.753  1.00 75.62           O  
ATOM    277  CB  ALA B  37      30.122  80.643   4.428  1.00 75.62           C  
ATOM    280  N   LYS B  38      31.579  83.180   5.945  1.00172.11           N  
ATOM    281  CA  LYS B  38      32.859  83.680   6.372  1.00172.11           C  
ATOM    287  C   LYS B  38      32.967  83.723   7.871  1.00172.11           C  
ATOM    288  O   LYS B  38      34.069  83.609   8.404  1.00172.11           O  
ATOM    282  CB  LYS B  38      33.269  85.058   5.804  1.00172.11           C  
ATOM    283  CG  LYS B  38      32.299  86.206   6.068  1.00172.11           C  
ATOM    284  CD  LYS B  38      32.108  86.570   7.538  1.00172.11           C  
ATOM    285  CE  LYS B  38      30.973  87.569   7.758  1.00172.11           C  
ATOM    286  NZ  LYS B  38      31.333  88.877   7.170  1.00172.11           N1+
ATOM    289  N   LYS B  39      31.853  83.900   8.611  1.00 64.19           N  
ATOM    290  CA  LYS B  39      31.984  84.023  10.040  1.00 64.19           C  
ATOM    296  C   LYS B  39      32.656  82.812  10.623  1.00 64.19           C  
ATOM    297  O   LYS B  39      32.392  81.665  10.268  1.00 64.19           O  
ATOM    291  CB  LYS B  39      30.661  84.258  10.791  1.00 64.19           C  
ATOM    292  CG  LYS B  39      30.148  85.694  10.652  1.00 64.19           C  
ATOM    293  CD  LYS B  39      28.755  85.932  11.241  1.00 64.19           C  
ATOM    294  CE  LYS B  39      28.379  87.416  11.321  1.00 64.19           C  
ATOM    295  NZ  LYS B  39      26.982  87.572  11.788  1.00 64.19           N1+
ATOM    298  N   PRO B  40      33.571  83.091  11.515  1.00 69.82           N  
ATOM    299  CA  PRO B  40      34.323  82.046  12.155  1.00 69.82           C  
ATOM    303  C   PRO B  40      33.529  81.199  13.103  1.00 69.82           C  
ATOM    304  O   PRO B  40      33.918  80.054  13.332  1.00 69.82           O  
ATOM    301  CB  PRO B  40      35.510  82.738  12.824  1.00 69.82           C  
ATOM    302  CG  PRO B  40      35.726  84.003  11.974  1.00 69.82           C  
ATOM    300  CD  PRO B  40      34.329  84.329  11.421  1.00 69.82           C  
ATOM    305  N   GLU B  41      32.431  81.723  13.678  1.00131.13           N  
ATOM    306  CA  GLU B  41      31.741  80.969  14.686  1.00131.13           C  
ATOM    312  C   GLU B  41      31.207  79.710  14.085  1.00131.13           C  
ATOM    313  O   GLU B  41      31.494  78.608  14.550  1.00131.13           O  
ATOM    307  CB  GLU B  41      30.494  81.693  15.211  1.00131.13           C  
ATOM    308  CG  GLU B  41      30.755  83.149  15.574  1.00131.13           C  
ATOM    309  CD  GLU B  41      30.699  83.927  14.268  1.00131.13           C  
ATOM    310  OE1 GLU B  41      29.892  83.530  13.386  1.00131.13           O  
ATOM    311  OE2 GLU B  41      31.465  84.918  14.130  1.00131.13           O1-
ATOM    314  N   ASN B  42      30.424  79.856  13.002  1.00 83.14           N  
ATOM    315  CA  ASN B  42      29.791  78.721  12.406  1.00 83.14           C  
ATOM    320  C   ASN B  42      30.706  78.132  11.392  1.00 83.14           C  
ATOM    321  O   ASN B  42      31.478  78.839  10.747  1.00 83.14           O  
ATOM    316  CB  ASN B  42      28.476  79.055  11.680  1.00 83.14           C  
ATOM    317  CG  ASN B  42      28.792  79.961  10.494  1.00 83.14           C  
ATOM    319  ND2 ASN B  42      29.125  81.248  10.778  1.00 83.14           N  
ATOM    318  OD1 ASN B  42      28.741  79.535   9.342  1.00 83.14           O  
ATOM    322  N   ASP B  43      30.650  76.793  11.262  1.00156.81           N  
ATOM    323  CA  ASP B  43      31.357  76.092  10.233  1.00156.81           C  
ATOM    328  C   ASP B  43      30.265  75.674   9.300  1.00156.81           C  
ATOM    329  O   ASP B  43      29.232  75.176   9.748  1.00156.81           O  
ATOM    324  CB  ASP B  43      31.957  74.745  10.676  1.00156.81           C  
ATOM    325  CG  ASP B  43      32.983  74.923  11.783  1.00156.81           C  
ATOM    326  OD1 ASP B  43      33.717  75.947  11.795  1.00156.81           O  
ATOM    327  OD2 ASP B  43      33.040  74.001  12.639  1.00156.81           O1-
ATOM    330  N   SER B  44      30.452  75.834   7.978  1.00 77.49           N  
ATOM    331  CA  SER B  44      29.338  75.545   7.121  1.00 77.49           C  
ATOM    334  C   SER B  44      29.662  74.433   6.178  1.00 77.49           C  
ATOM    335  O   SER B  44      30.806  74.249   5.763  1.00 77.49           O  
ATOM    332  CB  SER B  44      28.916  76.737   6.243  1.00 77.49           C  
ATOM    333  OG  SER B  44      28.582  77.851   7.057  1.00 77.49           O  
ATOM    336  N   LEU B  45      28.622  73.641   5.851  1.00121.31           N  
ATOM    337  CA  LEU B  45      28.731  72.606   4.866  1.00121.31           C  
ATOM    342  C   LEU B  45      27.746  72.905   3.782  1.00121.31           C  
ATOM    343  O   LEU B  45      26.593  73.249   4.046  1.00121.31           O  
ATOM    338  CB  LEU B  45      28.385  71.189   5.350  1.00121.31           C  
ATOM    339  CG  LEU B  45      29.463  70.527   6.221  1.00121.31           C  
ATOM    340  CD1 LEU B  45      29.663  71.281   7.543  1.00121.31           C  
ATOM    341  CD2 LEU B  45      29.171  69.029   6.399  1.00121.31           C  
ATOM    344  N   PHE B  46      28.197  72.797   2.521  1.00183.66           N  
ATOM    345  CA  PHE B  46      27.334  72.988   1.392  1.00183.66           C  
ATOM    353  C   PHE B  46      27.461  71.742   0.568  1.00183.66           C  
ATOM    354  O   PHE B  46      28.576  71.297   0.303  1.00183.66           O  
ATOM    346  CB  PHE B  46      27.794  74.127   0.460  1.00183.66           C  
ATOM    347  CG  PHE B  46      27.704  75.445   1.154  1.00183.66           C  
ATOM    348  CD1 PHE B  46      28.773  75.926   1.876  1.00183.66           C  
ATOM    349  CD2 PHE B  46      26.559  76.206   1.075  1.00183.66           C  
ATOM    350  CE1 PHE B  46      28.700  77.141   2.514  1.00183.66           C  
ATOM    351  CE2 PHE B  46      26.482  77.422   1.710  1.00183.66           C  
ATOM    352  CZ  PHE B  46      27.554  77.892   2.433  1.00183.66           C  
ATOM    355  N   PHE B  47      26.334  71.128   0.143  1.00177.38           N  
ATOM    356  CA  PHE B  47      26.509  69.977  -0.700  1.00177.38           C  
ATOM    364  C   PHE B  47      25.527  70.026  -1.826  1.00177.38           C  
ATOM    365  O   PHE B  47      24.470  70.649  -1.731  1.00177.38           O  
ATOM    357  CB  PHE B  47      26.409  68.614   0.018  1.00177.38           C  
ATOM    358  CG  PHE B  47      25.009  68.318   0.420  1.00177.38           C  
ATOM    359  CD1 PHE B  47      24.492  68.807   1.595  1.00177.38           C  
ATOM    360  CD2 PHE B  47      24.211  67.543  -0.391  1.00177.38           C  
ATOM    361  CE1 PHE B  47      23.195  68.521   1.951  1.00177.38           C  
ATOM    362  CE2 PHE B  47      22.917  67.253  -0.038  1.00177.38           C  
ATOM    363  CZ  PHE B  47      22.406  67.744   1.138  1.00177.38           C  
ATOM    366  N   ILE B  48      25.877  69.364  -2.945  1.00 93.24           N  
ATOM    367  CA  ILE B  48      25.040  69.333  -4.107  1.00 93.24           C  
ATOM    372  C   ILE B  48      24.321  68.011  -4.058  1.00 93.24           C  
ATOM    373  O   ILE B  48      24.926  66.943  -4.061  1.00 93.24           O  
ATOM    368  CB  ILE B  48      25.815  69.388  -5.386  1.00 93.24           C  
ATOM    369  CG1 ILE B  48      26.657  70.672  -5.416  1.00 93.24           C  
ATOM    370  CG2 ILE B  48      24.827  69.283  -6.561  1.00 93.24           C  
ATOM    371  CD1 ILE B  48      27.752  70.654  -6.478  1.00 93.24           C  
ATOM    374  N   ALA B  49      22.987  68.111  -4.080  1.00153.40           N  
ATOM    375  CA  ALA B  49      21.895  67.181  -3.939  1.00153.40           C  
ATOM    377  C   ALA B  49      21.830  66.164  -5.043  1.00153.40           C  
ATOM    378  O   ALA B  49      20.804  65.512  -5.208  1.00153.40           O  
ATOM    376  CB  ALA B  49      20.522  67.871  -3.888  1.00153.40           C  
ATOM    379  N   ASN B  50      22.837  66.094  -5.922  1.00131.13           N  
ATOM    380  CA  ASN B  50      22.784  65.343  -7.149  1.00131.13           C  
ATOM    385  C   ASN B  50      22.219  63.941  -7.059  1.00131.13           C  
ATOM    386  O   ASN B  50      21.742  63.438  -8.075  1.00131.13           O  
ATOM    381  CB  ASN B  50      24.150  65.333  -7.872  1.00131.13           C  
ATOM    382  CG  ASN B  50      25.219  64.787  -6.936  1.00131.13           C  
ATOM    384  ND2 ASN B  50      26.460  65.331  -7.043  1.00131.13           N  
ATOM    383  OD1 ASN B  50      24.953  63.911  -6.114  1.00131.13           O  
ATOM    387  N   LEU B  51      22.290  63.221  -5.921  1.00 68.80           N  
ATOM    388  CA  LEU B  51      21.679  61.908  -5.870  1.00 68.80           C  
ATOM    393  C   LEU B  51      20.186  62.023  -6.001  1.00 68.80           C  
ATOM    394  O   LEU B  51      19.535  61.217  -6.666  1.00 68.80           O  
ATOM    389  CB  LEU B  51      21.938  61.172  -4.547  1.00 68.80           C  
ATOM    390  CG  LEU B  51      23.412  60.807  -4.302  1.00 68.80           C  
ATOM    391  CD1 LEU B  51      23.555  60.076  -2.960  1.00 68.80           C  
ATOM    392  CD2 LEU B  51      24.021  60.018  -5.475  1.00 68.80           C  
ATOM    395  N   HIS B  52      19.605  63.051  -5.363  1.00 89.90           N  
ATOM    396  CA  HIS B  52      18.188  63.233  -5.337  1.00 89.90           C  
ATOM    403  C   HIS B  52      17.665  63.459  -6.717  1.00 89.90           C  
ATOM    404  O   HIS B  52      16.540  63.081  -7.030  1.00 89.90           O  
ATOM    399  CB  HIS B  52      17.745  64.427  -4.485  1.00 89.90           C  
ATOM    398  CG  HIS B  52      18.043  64.213  -3.038  1.00 89.90           C  
ATOM    401  CD2 HIS B  52      18.836  64.914  -2.184  1.00 89.90           C  
ATOM    397  ND1 HIS B  52      17.498  63.194  -2.291  1.00 89.90           N  
ATOM    402  CE1 HIS B  52      17.978  63.329  -1.032  1.00 89.90           C  
ATOM    400  NE2 HIS B  52      18.794  64.361  -0.919  1.00 89.90           N  
ATOM    405  N   THR B  53      18.477  64.067  -7.591  1.00 70.34           N  
ATOM    406  CA  THR B  53      18.059  64.432  -8.912  1.00 70.34           C  
ATOM    410  C   THR B  53      17.596  63.222  -9.665  1.00 70.34           C  
ATOM    411  O   THR B  53      16.696  63.311 -10.498  1.00 70.34           O  
ATOM    407  CB  THR B  53      19.176  65.056  -9.693  1.00 70.34           C  
ATOM    409  CG2 THR B  53      18.654  65.447 -11.086  1.00 70.34           C  
ATOM    408  OG1 THR B  53      19.651  66.204  -9.010  1.00 70.34           O  
ATOM    412  N   LEU B  54      18.177  62.051  -9.368  1.00 86.99           N  
ATOM    413  CA  LEU B  54      17.942  60.845 -10.113  1.00 86.99           C  
ATOM    418  C   LEU B  54      16.481  60.483 -10.095  1.00 86.99           C  
ATOM    419  O   LEU B  54      15.959  59.905 -11.048  1.00 86.99           O  
ATOM    414  CB  LEU B  54      18.772  59.681  -9.535  1.00 86.99           C  
ATOM    415  CG  LEU B  54      18.727  58.367 -10.334  1.00 86.99           C  
ATOM    416  CD1 LEU B  54      19.277  58.560 -11.757  1.00 86.99           C  
ATOM    417  CD2 LEU B  54      19.461  57.248  -9.577  1.00 86.99           C  
ATOM    420  N   THR B  55      15.751  60.790  -9.019  1.00 83.67           N  
ATOM    421  CA  THR B  55      14.389  60.355  -9.051  1.00 83.67           C  
ATOM    425  C   THR B  55      13.617  61.009 -10.177  1.00 83.67           C  
ATOM    426  O   THR B  55      12.698  60.385 -10.714  1.00 83.67           O  
ATOM    422  CB  THR B  55      13.662  60.603  -7.761  1.00 83.67           C  
ATOM    424  CG2 THR B  55      14.379  59.846  -6.629  1.00 83.67           C  
ATOM    423  OG1 THR B  55      13.632  61.994  -7.478  1.00 83.67           O  
ATOM    427  N   GLN B  56      13.865  62.317 -10.454  1.00163.44           N  
ATOM    428  CA  GLN B  56      13.240  63.043 -11.538  1.00163.44           C  
ATOM    434  C   GLN B  56      13.897  62.911 -12.869  1.00163.44           C  
ATOM    435  O   GLN B  56      13.227  62.613 -13.855  1.00163.44           O  
ATOM    429  CB  GLN B  56      13.164  64.556 -11.269  1.00163.44           C  
ATOM    430  CG  GLN B  56      14.529  65.251 -11.222  1.00163.44           C  
ATOM    431  CD  GLN B  56      14.288  66.743 -11.091  1.00163.44           C  
ATOM    433  NE2 GLN B  56      12.985  67.137 -11.096  1.00163.44           N  
ATOM    432  OE1 GLN B  56      15.224  67.535 -10.986  1.00163.44           O  
ATOM    436  N   ILE B  57      15.235  63.102 -12.902  1.00 83.95           N  
ATOM    437  CA  ILE B  57      15.943  63.289 -14.134  1.00 83.95           C  
ATOM    442  C   ILE B  57      16.722  62.076 -14.442  1.00 83.95           C  
ATOM    443  O   ILE B  57      17.511  61.596 -13.633  1.00 83.95           O  
ATOM    438  CB  ILE B  57      16.885  64.450 -14.085  1.00 83.95           C  
ATOM    439  CG1 ILE B  57      16.085  65.750 -13.923  1.00 83.95           C  
ATOM    440  CG2 ILE B  57      17.781  64.411 -15.334  1.00 83.95           C  
ATOM    441  CD1 ILE B  57      16.947  66.935 -13.513  1.00 83.95           C  
ATOM    444  N   LYS B  58      16.401  61.508 -15.612  1.00172.81           N  
ATOM    445  CA  LYS B  58      17.011  60.343 -16.151  1.00172.81           C  
ATOM    451  C   LYS B  58      18.312  60.586 -16.857  1.00172.81           C  
ATOM    452  O   LYS B  58      19.069  59.633 -17.011  1.00172.81           O  
ATOM    446  CB  LYS B  58      16.072  59.526 -17.047  1.00172.81           C  
ATOM    447  CG  LYS B  58      14.935  58.937 -16.210  1.00172.81           C  
ATOM    448  CD  LYS B  58      15.460  58.208 -14.968  1.00172.81           C  
ATOM    449  CE  LYS B  58      14.376  57.713 -14.011  1.00172.81           C  
ATOM    450  NZ  LYS B  58      14.997  57.210 -12.765  1.00172.81           N1+
ATOM    453  N   ASP B  59      18.592  61.823 -17.344  1.00 77.32           N  
ATOM    454  CA  ASP B  59      19.722  62.072 -18.215  1.00 77.32           C  
ATOM    459  C   ASP B  59      21.029  62.296 -17.481  1.00 77.32           C  
ATOM    460  O   ASP B  59      21.203  63.279 -16.763  1.00 77.32           O  
ATOM    455  CB  ASP B  59      19.478  63.271 -19.151  1.00 77.32           C  
ATOM    456  CG  ASP B  59      20.470  63.232 -20.310  1.00 77.32           C  
ATOM    457  OD1 ASP B  59      21.583  62.666 -20.140  1.00 77.32           O  
ATOM    458  OD2 ASP B  59      20.121  63.776 -21.390  1.00 77.32           O1-
ATOM    461  N   ALA B  60      22.004  61.377 -17.700  1.00 46.24           N  
ATOM    462  CA  ALA B  60      23.295  61.384 -17.056  1.00 46.24           C  
ATOM    464  C   ALA B  60      24.138  62.570 -17.433  1.00 46.24           C  
ATOM    465  O   ALA B  60      24.686  63.250 -16.565  1.00 46.24           O  
ATOM    463  CB  ALA B  60      24.122  60.128 -17.385  1.00 46.24           C  
ATOM    466  N   ALA B  61      24.261  62.864 -18.741  1.00 30.50           N  
ATOM    467  CA  ALA B  61      25.114  63.937 -19.172  1.00 30.50           C  
ATOM    469  C   ALA B  61      24.560  65.223 -18.657  1.00 30.50           C  
ATOM    470  O   ALA B  61      25.289  66.108 -18.211  1.00 30.50           O  
ATOM    468  CB  ALA B  61      25.204  64.044 -20.700  1.00 30.50           C  
ATOM    471  N   GLN B  62      23.227  65.341 -18.713  1.00 55.46           N  
ATOM    472  CA  GLN B  62      22.518  66.519 -18.316  1.00 55.46           C  
ATOM    478  C   GLN B  62      22.748  66.746 -16.854  1.00 55.46           C  
ATOM    479  O   GLN B  62      23.009  67.867 -16.416  1.00 55.46           O  
ATOM    473  CB  GLN B  62      21.017  66.289 -18.532  1.00 55.46           C  
ATOM    474  CG  GLN B  62      20.098  67.450 -18.179  1.00 55.46           C  
ATOM    475  CD  GLN B  62      18.684  66.956 -18.455  1.00 55.46           C  
ATOM    477  NE2 GLN B  62      18.526  66.119 -19.516  1.00 55.46           N  
ATOM    476  OE1 GLN B  62      17.745  67.298 -17.739  1.00 55.46           O  
ATOM    480  N   LEU B  63      22.661  65.671 -16.054  1.00102.95           N  
ATOM    481  CA  LEU B  63      22.802  65.827 -14.638  1.00102.95           C  
ATOM    486  C   LEU B  63      24.200  66.249 -14.326  1.00102.95           C  
ATOM    487  O   LEU B  63      24.419  67.097 -13.464  1.00102.95           O  
ATOM    482  CB  LEU B  63      22.442  64.539 -13.863  1.00102.95           C  
ATOM    483  CG  LEU B  63      22.519  64.613 -12.319  1.00102.95           C  
ATOM    484  CD1 LEU B  63      21.903  63.351 -11.705  1.00102.95           C  
ATOM    485  CD2 LEU B  63      23.945  64.817 -11.785  1.00102.95           C  
ATOM    488  N   ARG B  64      25.191  65.660 -15.016  1.00 88.61           N  
ATOM    489  CA  ARG B  64      26.560  65.970 -14.734  1.00 88.61           C  
ATOM    497  C   ARG B  64      26.816  67.422 -15.036  1.00 88.61           C  
ATOM    498  O   ARG B  64      27.441  68.129 -14.246  1.00 88.61           O  
ATOM    490  CB  ARG B  64      27.514  65.078 -15.552  1.00 88.61           C  
ATOM    491  CG  ARG B  64      28.976  65.175 -15.122  1.00 88.61           C  
ATOM    492  CD  ARG B  64      29.879  64.080 -15.698  1.00 88.61           C  
ATOM    493  NE  ARG B  64      29.830  64.187 -17.181  1.00 88.61           N  
ATOM    494  CZ  ARG B  64      28.988  63.388 -17.898  1.00 88.61           C  
ATOM    495  NH1 ARG B  64      28.235  62.436 -17.271  1.00 88.61           N1+
ATOM    496  NH2 ARG B  64      28.905  63.542 -19.250  1.00 88.61           N  
ATOM    499  N   GLN B  65      26.300  67.917 -16.179  1.00 48.92           N  
ATOM    500  CA  GLN B  65      26.514  69.280 -16.594  1.00 48.92           C  
ATOM    506  C   GLN B  65      25.880  70.205 -15.597  1.00 48.92           C  
ATOM    507  O   GLN B  65      26.451  71.235 -15.236  1.00 48.92           O  
ATOM    501  CB  GLN B  65      25.875  69.578 -17.964  1.00 48.92           C  
ATOM    502  CG  GLN B  65      26.241  70.947 -18.540  1.00 48.92           C  
ATOM    503  CD  GLN B  65      27.644  70.845 -19.126  1.00 48.92           C  
ATOM    505  NE2 GLN B  65      28.675  70.907 -18.241  1.00 48.92           N  
ATOM    504  OE1 GLN B  65      27.817  70.708 -20.336  1.00 48.92           O  
ATOM    508  N   ASN B  66      24.670  69.857 -15.120  1.00 49.93           N  
ATOM    509  CA  ASN B  66      23.944  70.698 -14.204  1.00 49.93           C  
ATOM    514  C   ASN B  66      24.716  70.793 -12.925  1.00 49.93           C  
ATOM    515  O   ASN B  66      24.774  71.858 -12.313  1.00 49.93           O  
ATOM    510  CB  ASN B  66      22.578  70.113 -13.799  1.00 49.93           C  
ATOM    511  CG  ASN B  66      21.709  69.936 -15.033  1.00 49.93           C  
ATOM    513  ND2 ASN B  66      20.596  69.167 -14.882  1.00 49.93           N  
ATOM    512  OD1 ASN B  66      22.011  70.467 -16.100  1.00 49.93           O  
ATOM    516  N   THR B  67      25.300  69.661 -12.478  1.00 45.18           N  
ATOM    517  CA  THR B  67      26.035  69.611 -11.243  1.00 45.18           C  
ATOM    521  C   THR B  67      27.232  70.500 -11.342  1.00 45.18           C  
ATOM    522  O   THR B  67      27.553  71.237 -10.411  1.00 45.18           O  
ATOM    518  CB  THR B  67      26.546  68.232 -10.918  1.00 45.18           C  
ATOM    520  CG2 THR B  67      27.337  68.283  -9.597  1.00 45.18           C  
ATOM    519  OG1 THR B  67      25.468  67.316 -10.805  1.00 45.18           O  
ATOM    523  N   TYR B  68      27.943  70.450 -12.484  1.00 85.78           N  
ATOM    524  CA  TYR B  68      29.120  71.257 -12.634  1.00 85.78           C  
ATOM    533  C   TYR B  68      28.758  72.711 -12.619  1.00 85.78           C  
ATOM    534  O   TYR B  68      29.457  73.518 -12.008  1.00 85.78           O  
ATOM    525  CB  TYR B  68      29.889  71.011 -13.943  1.00 85.78           C  
ATOM    526  CG  TYR B  68      30.559  69.681 -13.876  1.00 85.78           C  
ATOM    527  CD1 TYR B  68      31.609  69.474 -13.007  1.00 85.78           C  
ATOM    528  CD2 TYR B  68      30.169  68.651 -14.698  1.00 85.78           C  
ATOM    529  CE1 TYR B  68      32.246  68.258 -12.934  1.00 85.78           C  
ATOM    530  CE2 TYR B  68      30.805  67.434 -14.631  1.00 85.78           C  
ATOM    531  CZ  TYR B  68      31.839  67.232 -13.750  1.00 85.78           C  
ATOM    532  OH  TYR B  68      32.482  65.978 -13.692  1.00 85.78           O  
ATOM    535  N   GLU B  69      27.656  73.089 -13.300  1.00 66.41           N  
ATOM    536  CA  GLU B  69      27.322  74.483 -13.429  1.00 66.41           C  
ATOM    542  C   GLU B  69      27.028  75.102 -12.094  1.00 66.41           C  
ATOM    543  O   GLU B  69      27.514  76.194 -11.798  1.00 66.41           O  
ATOM    537  CB  GLU B  69      26.147  74.728 -14.390  1.00 66.41           C  
ATOM    538  CG  GLU B  69      26.544  74.441 -15.843  1.00 66.41           C  
ATOM    539  CD  GLU B  69      25.354  74.696 -16.753  1.00 66.41           C  
ATOM    540  OE1 GLU B  69      24.198  74.510 -16.290  1.00 66.41           O  
ATOM    541  OE2 GLU B  69      25.592  75.081 -17.929  1.00 66.41           O1-
ATOM    544  N   ILE B  70      26.243  74.427 -11.237  1.00 93.31           N  
ATOM    545  CA  ILE B  70      25.934  74.999  -9.956  1.00 93.31           C  
ATOM    550  C   ILE B  70      27.193  75.104  -9.148  1.00 93.31           C  
ATOM    551  O   ILE B  70      27.409  76.079  -8.430  1.00 93.31           O  
ATOM    546  CB  ILE B  70      24.920  74.211  -9.165  1.00 93.31           C  
ATOM    547  CG1 ILE B  70      24.445  75.032  -7.955  1.00 93.31           C  
ATOM    548  CG2 ILE B  70      25.533  72.853  -8.787  1.00 93.31           C  
ATOM    549  CD1 ILE B  70      23.721  76.322  -8.337  1.00 93.31           C  
ATOM    552  N   ALA B  71      28.061  74.082  -9.239  1.00 41.76           N  
ATOM    553  CA  ALA B  71      29.284  74.066  -8.487  1.00 41.76           C  
ATOM    555  C   ALA B  71      30.115  75.248  -8.890  1.00 41.76           C  
ATOM    556  O   ALA B  71      30.718  75.908  -8.047  1.00 41.76           O  
ATOM    554  CB  ALA B  71      30.112  72.796  -8.739  1.00 41.76           C  
ATOM    557  N   ALA B  72      30.161  75.550 -10.202  1.00 40.57           N  
ATOM    558  CA  ALA B  72      30.962  76.631 -10.710  1.00 40.57           C  
ATOM    560  C   ALA B  72      30.469  77.931 -10.156  1.00 40.57           C  
ATOM    561  O   ALA B  72      31.262  78.800  -9.798  1.00 40.57           O  
ATOM    559  CB  ALA B  72      30.915  76.739 -12.244  1.00 40.57           C  
ATOM    562  N   ALA B  73      29.137  78.099 -10.070  1.00 44.98           N  
ATOM    563  CA  ALA B  73      28.567  79.341  -9.633  1.00 44.98           C  
ATOM    565  C   ALA B  73      28.963  79.638  -8.217  1.00 44.98           C  
ATOM    566  O   ALA B  73      29.279  80.776  -7.878  1.00 44.98           O  
ATOM    564  CB  ALA B  73      27.031  79.339  -9.693  1.00 44.98           C  
ATOM    567  N   TRP B  74      28.942  78.622  -7.337  1.00100.15           N  
ATOM    568  CA  TRP B  74      29.270  78.827  -5.952  1.00100.15           C  
ATOM    579  C   TRP B  74      30.702  79.240  -5.814  1.00100.15           C  
ATOM    580  O   TRP B  74      31.030  80.157  -5.061  1.00100.15           O  
ATOM    569  CB  TRP B  74      29.031  77.560  -5.129  1.00100.15           C  
ATOM    570  CG  TRP B  74      27.558  77.349  -4.922  1.00100.15           C  
ATOM    572  CD1 TRP B  74      26.596  76.853  -5.753  1.00100.15           C  
ATOM    571  CD2 TRP B  74      26.904  77.724  -3.708  1.00100.15           C  
ATOM    574  CE2 TRP B  74      25.549  77.442  -3.871  1.00100.15           C  
ATOM    575  CE3 TRP B  74      27.398  78.262  -2.558  1.00100.15           C  
ATOM    573  NE1 TRP B  74      25.371  76.911  -5.131  1.00100.15           N  
ATOM    576  CZ2 TRP B  74      24.658  77.704  -2.871  1.00100.15           C  
ATOM    577  CZ3 TRP B  74      26.500  78.521  -1.549  1.00100.15           C  
ATOM    578  CH2 TRP B  74      25.158  78.246  -1.706  1.00100.15           C  
ATOM    581  N   LEU B  75      31.599  78.555  -6.537  1.00 59.14           N  
ATOM    582  CA  LEU B  75      32.992  78.875  -6.461  1.00 59.14           C  
ATOM    587  C   LEU B  75      33.199  80.254  -7.014  1.00 59.14           C  
ATOM    588  O   LEU B  75      33.996  81.028  -6.486  1.00 59.14           O  
ATOM    583  CB  LEU B  75      33.878  77.913  -7.272  1.00 59.14           C  
ATOM    584  CG  LEU B  75      33.854  76.452  -6.776  1.00 59.14           C  
ATOM    585  CD1 LEU B  75      34.813  75.581  -7.602  1.00 59.14           C  
ATOM    586  CD2 LEU B  75      34.105  76.344  -5.261  1.00 59.14           C  
ATOM    589  N   ALA B  76      32.464  80.599  -8.088  1.00 48.51           N  
ATOM    590  CA  ALA B  76      32.605  81.865  -8.754  1.00 48.51           C  
ATOM    592  C   ALA B  76      32.294  82.959  -7.782  1.00 48.51           C  
ATOM    593  O   ALA B  76      32.902  84.026  -7.820  1.00 48.51           O  
ATOM    591  CB  ALA B  76      31.632  82.032  -9.934  1.00 48.51           C  
ATOM    594  N   CYS B  77      31.302  82.703  -6.911  1.00 96.66           N  
ATOM    595  CA  CYS B  77      30.778  83.599  -5.919  1.00 96.66           C  
ATOM    598  C   CYS B  77      31.737  83.820  -4.780  1.00 96.66           C  
ATOM    599  O   CYS B  77      31.486  84.676  -3.932  1.00 96.66           O  
ATOM    596  CB  CYS B  77      29.429  83.148  -5.333  1.00 96.66           C  
ATOM    597  SG  CYS B  77      28.071  83.321  -6.533  1.00 96.66           S  
ATOM    600  N   GLY B  78      32.807  83.003  -4.661  1.00 46.72           N  
ATOM    601  CA  GLY B  78      33.758  83.288  -3.621  1.00 46.72           C  
ATOM    602  C   GLY B  78      33.675  82.302  -2.503  1.00 46.72           C  
ATOM    603  O   GLY B  78      34.244  82.539  -1.439  1.00 46.72           O  
ATOM    604  N   LEU B  79      32.979  81.167  -2.693  1.00 65.78           N  
ATOM    605  CA  LEU B  79      32.933  80.207  -1.625  1.00 65.78           C  
ATOM    610  C   LEU B  79      34.343  79.770  -1.370  1.00 65.78           C  
ATOM    611  O   LEU B  79      35.057  79.390  -2.298  1.00 65.78           O  
ATOM    606  CB  LEU B  79      32.118  78.943  -1.973  1.00 65.78           C  
ATOM    607  CG  LEU B  79      32.048  77.899  -0.837  1.00 65.78           C  
ATOM    608  CD1 LEU B  79      31.214  78.418   0.346  1.00 65.78           C  
ATOM    609  CD2 LEU B  79      31.572  76.523  -1.339  1.00 65.78           C  
ATOM    612  N   ASP B  80      34.774  79.812  -0.087  1.00 51.93           N  
ATOM    613  CA  ASP B  80      36.114  79.440   0.282  1.00 51.93           C  
ATOM    618  C   ASP B  80      36.099  77.990   0.642  1.00 51.93           C  
ATOM    619  O   ASP B  80      35.587  77.580   1.683  1.00 51.93           O  
ATOM    614  CB  ASP B  80      36.652  80.215   1.498  1.00 51.93           C  
ATOM    615  CG  ASP B  80      38.081  79.768   1.784  1.00 51.93           C  
ATOM    616  OD1 ASP B  80      38.635  78.969   0.983  1.00 51.93           O  
ATOM    617  OD2 ASP B  80      38.639  80.223   2.819  1.00 51.93           O1-
ATOM    620  N   THR B  81      36.713  77.177  -0.231  1.00 69.61           N  
ATOM    621  CA  THR B  81      36.744  75.749  -0.118  1.00 69.61           C  
ATOM    625  C   THR B  81      37.519  75.298   1.082  1.00 69.61           C  
ATOM    626  O   THR B  81      37.259  74.219   1.609  1.00 69.61           O  
ATOM    622  CB  THR B  81      37.360  75.095  -1.318  1.00 69.61           C  
ATOM    624  CG2 THR B  81      36.519  75.429  -2.561  1.00 69.61           C  
ATOM    623  OG1 THR B  81      38.696  75.548  -1.482  1.00 69.61           O  
ATOM    627  N   GLU B  82      38.567  76.038   1.484  1.00110.71           N  
ATOM    628  CA  GLU B  82      39.354  75.615   2.609  1.00110.71           C  
ATOM    634  C   GLU B  82      38.623  75.814   3.913  1.00110.71           C  
ATOM    635  O   GLU B  82      38.705  74.981   4.814  1.00110.71           O  
ATOM    629  CB  GLU B  82      40.705  76.342   2.654  1.00110.71           C  
ATOM    630  CG  GLU B  82      41.511  76.118   1.367  1.00110.71           C  
ATOM    631  CD  GLU B  82      41.437  74.643   0.968  1.00110.71           C  
ATOM    632  OE1 GLU B  82      41.317  73.778   1.877  1.00110.71           O  
ATOM    633  OE2 GLU B  82      41.503  74.366  -0.258  1.00110.71           O1-
ATOM    636  N   LYS B  83      37.926  76.959   4.063  1.00137.95           N  
ATOM    637  CA  LYS B  83      37.187  77.323   5.248  1.00137.95           C  
ATOM    643  C   LYS B  83      35.951  76.488   5.419  1.00137.95           C  
ATOM    644  O   LYS B  83      35.588  76.119   6.537  1.00137.95           O  
ATOM    638  CB  LYS B  83      36.768  78.802   5.205  1.00137.95           C  
ATOM    639  CG  LYS B  83      35.769  79.207   6.289  1.00137.95           C  
ATOM    640  CD  LYS B  83      36.257  79.009   7.721  1.00137.95           C  
ATOM    641  CE  LYS B  83      35.250  79.530   8.747  1.00137.95           C  
ATOM    642  NZ  LYS B  83      33.870  79.291   8.259  1.00137.95           N1+
ATOM    645  N   THR B  84      35.255  76.181   4.309  1.00 57.66           N  
ATOM    646  CA  THR B  84      34.013  75.466   4.411  1.00 57.66           C  
ATOM    650  C   THR B  84      34.129  74.189   3.634  1.00 57.66           C  
ATOM    651  O   THR B  84      35.037  74.030   2.820  1.00 57.66           O  
ATOM    647  CB  THR B  84      32.849  76.225   3.842  1.00 57.66           C  
ATOM    649  CG2 THR B  84      32.754  77.586   4.551  1.00 57.66           C  
ATOM    648  OG1 THR B  84      33.020  76.418   2.445  1.00 57.66           O  
ATOM    652  N   ILE B  85      33.201  73.238   3.892  1.00 62.86           N  
ATOM    653  CA  ILE B  85      33.205  71.967   3.219  1.00 62.86           C  
ATOM    658  C   ILE B  85      32.185  72.014   2.116  1.00 62.86           C  
ATOM    659  O   ILE B  85      31.009  72.285   2.355  1.00 62.86           O  
ATOM    654  CB  ILE B  85      32.829  70.813   4.116  1.00 62.86           C  
ATOM    655  CG1 ILE B  85      33.894  70.594   5.204  1.00 62.86           C  
ATOM    656  CG2 ILE B  85      32.580  69.580   3.236  1.00 62.86           C  
ATOM    657  CD1 ILE B  85      33.488  69.568   6.263  1.00 62.86           C  
ATOM    660  N   PHE B  86      32.627  71.752   0.864  1.00 86.67           N  
ATOM    661  CA  PHE B  86      31.768  71.807  -0.289  1.00 86.67           C  
ATOM    669  C   PHE B  86      31.898  70.514  -1.045  1.00 86.67           C  
ATOM    670  O   PHE B  86      32.989  70.167  -1.495  1.00 86.67           O  
ATOM    662  CB  PHE B  86      32.172  72.959  -1.229  1.00 86.67           C  
ATOM    663  CG  PHE B  86      31.288  72.990  -2.425  1.00 86.67           C  
ATOM    664  CD1 PHE B  86      30.005  73.479  -2.338  1.00 86.67           C  
ATOM    665  CD2 PHE B  86      31.758  72.552  -3.642  1.00 86.67           C  
ATOM    666  CE1 PHE B  86      29.197  73.509  -3.450  1.00 86.67           C  
ATOM    667  CE2 PHE B  86      30.956  72.581  -4.757  1.00 86.67           C  
ATOM    668  CZ  PHE B  86      29.671  73.059  -4.658  1.00 86.67           C  
ATOM    671  N   TYR B  87      30.785  69.765  -1.221  1.00106.57           N  
ATOM    672  CA  TYR B  87      30.928  68.506  -1.902  1.00106.57           C  
ATOM    681  C   TYR B  87      29.666  68.094  -2.605  1.00106.57           C  
ATOM    682  O   TYR B  87      28.593  68.667  -2.415  1.00106.57           O  
ATOM    673  CB  TYR B  87      31.364  67.357  -0.968  1.00106.57           C  
ATOM    674  CG  TYR B  87      30.334  67.173   0.095  1.00106.57           C  
ATOM    675  CD1 TYR B  87      30.222  68.067   1.136  1.00106.57           C  
ATOM    676  CD2 TYR B  87      29.486  66.090   0.065  1.00106.57           C  
ATOM    677  CE1 TYR B  87      29.275  67.897   2.120  1.00106.57           C  
ATOM    678  CE2 TYR B  87      28.538  65.914   1.046  1.00106.57           C  
ATOM    679  CZ  TYR B  87      28.426  66.818   2.076  1.00106.57           C  
ATOM    680  OH  TYR B  87      27.452  66.635   3.082  1.00106.57           O  
ATOM    683  N   ARG B  88      29.805  67.086  -3.493  1.00186.38           N  
ATOM    684  CA  ARG B  88      28.711  66.485  -4.200  1.00186.38           C  
ATOM    692  C   ARG B  88      28.197  65.369  -3.331  1.00186.38           C  
ATOM    693  O   ARG B  88      28.968  64.643  -2.703  1.00186.38           O  
ATOM    685  CB  ARG B  88      29.167  65.891  -5.533  1.00186.38           C  
ATOM    686  CG  ARG B  88      29.776  66.969  -6.424  1.00186.38           C  
ATOM    687  CD  ARG B  88      31.088  66.519  -7.054  1.00186.38           C  
ATOM    688  NE  ARG B  88      30.845  66.085  -8.450  1.00186.38           N  
ATOM    689  CZ  ARG B  88      31.735  65.227  -9.024  1.00186.38           C  
ATOM    690  NH1 ARG B  88      32.696  64.635  -8.256  1.00186.38           N1+
ATOM    691  NH2 ARG B  88      31.666  64.974 -10.363  1.00186.38           N  
ATOM    694  N   GLN B  89      26.864  65.198  -3.290  1.00 75.37           N  
ATOM    695  CA  GLN B  89      26.233  64.211  -2.453  1.00 75.37           C  
ATOM    701  C   GLN B  89      26.644  62.839  -2.893  1.00 75.37           C  
ATOM    702  O   GLN B  89      26.811  61.939  -2.070  1.00 75.37           O  
ATOM    696  CB  GLN B  89      24.697  64.273  -2.518  1.00 75.37           C  
ATOM    697  CG  GLN B  89      24.005  63.248  -1.618  1.00 75.37           C  
ATOM    698  CD  GLN B  89      22.511  63.351  -1.876  1.00 75.37           C  
ATOM    700  NE2 GLN B  89      21.698  62.650  -1.040  1.00 75.37           N  
ATOM    699  OE1 GLN B  89      22.078  64.025  -2.810  1.00 75.37           O  
ATOM    703  N   SER B  90      26.815  62.648  -4.215  1.00 54.80           N  
ATOM    704  CA  SER B  90      27.133  61.369  -4.789  1.00 54.80           C  
ATOM    707  C   SER B  90      28.457  60.892  -4.273  1.00 54.80           C  
ATOM    708  O   SER B  90      28.719  59.691  -4.213  1.00 54.80           O  
ATOM    705  CB  SER B  90      27.219  61.428  -6.326  1.00 54.80           C  
ATOM    706  OG  SER B  90      28.227  62.342  -6.733  1.00 54.80           O  
ATOM    709  N   ASP B  91      29.328  61.842  -3.891  1.00 86.13           N  
ATOM    710  CA  ASP B  91      30.648  61.559  -3.412  1.00 86.13           C  
ATOM    715  C   ASP B  91      30.580  60.822  -2.092  1.00 86.13           C  
ATOM    716  O   ASP B  91      31.476  60.031  -1.798  1.00 86.13           O  
ATOM    711  CB  ASP B  91      31.477  62.845  -3.205  1.00 86.13           C  
ATOM    712  CG  ASP B  91      31.734  63.489  -4.567  1.00 86.13           C  
ATOM    713  OD1 ASP B  91      31.331  62.888  -5.599  1.00 86.13           O  
ATOM    714  OD2 ASP B  91      32.345  64.590  -4.597  1.00 86.13           O1-
ATOM    717  N   ILE B  92      29.562  61.094  -1.235  1.00154.10           N  
ATOM    718  CA  ILE B  92      29.470  60.401   0.031  1.00154.10           C  
ATOM    723  C   ILE B  92      28.188  59.600   0.030  1.00154.10           C  
ATOM    724  O   ILE B  92      27.180  60.019   0.596  1.00154.10           O  
ATOM    719  CB  ILE B  92      29.342  61.353   1.190  1.00154.10           C  
ATOM    720  CG1 ILE B  92      30.406  62.462   1.124  1.00154.10           C  
ATOM    721  CG2 ILE B  92      29.411  60.522   2.482  1.00154.10           C  
ATOM    722  CD1 ILE B  92      31.844  61.958   1.068  1.00154.10           C  
ATOM    725  N   PRO B  93      28.219  58.420  -0.518  1.00172.48           N  
ATOM    726  CA  PRO B  93      27.035  57.598  -0.629  1.00172.48           C  
ATOM    730  C   PRO B  93      26.555  57.062   0.684  1.00172.48           C  
ATOM    731  O   PRO B  93      25.508  56.417   0.717  1.00172.48           O  
ATOM    728  CB  PRO B  93      27.396  56.486  -1.605  1.00172.48           C  
ATOM    729  CG  PRO B  93      28.490  57.109  -2.484  1.00172.48           C  
ATOM    727  CD  PRO B  93      29.179  58.134  -1.571  1.00172.48           C  
ATOM    732  N   GLU B  94      27.299  57.323   1.769  1.00112.25           N  
ATOM    733  CA  GLU B  94      27.010  56.797   3.071  1.00112.25           C  
ATOM    739  C   GLU B  94      25.638  57.231   3.492  1.00112.25           C  
ATOM    740  O   GLU B  94      24.995  56.563   4.301  1.00112.25           O  
ATOM    734  CB  GLU B  94      28.026  57.240   4.148  1.00112.25           C  
ATOM    735  CG  GLU B  94      29.322  56.411   4.194  1.00112.25           C  
ATOM    736  CD  GLU B  94      30.279  56.812   3.072  1.00112.25           C  
ATOM    737  OE1 GLU B  94      29.856  56.789   1.888  1.00112.25           O  
ATOM    738  OE2 GLU B  94      31.455  57.137   3.390  1.00112.25           O1-
ATOM    741  N   THR B  95      25.142  58.358   2.949  1.00144.75           N  
ATOM    742  CA  THR B  95      23.857  58.863   3.335  1.00144.75           C  
ATOM    746  C   THR B  95      22.834  57.806   3.052  1.00144.75           C  
ATOM    747  O   THR B  95      21.814  57.713   3.734  1.00144.75           O  
ATOM    743  CB  THR B  95      23.438  60.087   2.573  1.00144.75           C  
ATOM    745  CG2 THR B  95      24.618  61.067   2.578  1.00144.75           C  
ATOM    744  OG1 THR B  95      23.112  59.763   1.229  1.00144.75           O  
ATOM    748  N   CYS B  96      23.072  56.998   2.004  1.00 47.10           N  
ATOM    749  CA  CYS B  96      22.171  55.952   1.614  1.00 47.10           C  
ATOM    752  C   CYS B  96      22.051  54.935   2.718  1.00 47.10           C  
ATOM    753  O   CYS B  96      20.982  54.371   2.939  1.00 47.10           O  
ATOM    750  CB  CYS B  96      22.647  55.201   0.361  1.00 47.10           C  
ATOM    751  SG  CYS B  96      22.761  56.289  -1.091  1.00 47.10           S  
ATOM    754  N   GLU B  97      23.150  54.629   3.428  1.00 51.16           N  
ATOM    755  CA  GLU B  97      23.063  53.636   4.467  1.00 51.16           C  
ATOM    761  C   GLU B  97      22.173  54.147   5.556  1.00 51.16           C  
ATOM    762  O   GLU B  97      21.314  53.434   6.073  1.00 51.16           O  
ATOM    756  CB  GLU B  97      24.435  53.321   5.099  1.00 51.16           C  
ATOM    757  CG  GLU B  97      24.394  52.227   6.172  1.00 51.16           C  
ATOM    758  CD  GLU B  97      25.808  52.021   6.702  1.00 51.16           C  
ATOM    759  OE1 GLU B  97      26.765  52.182   5.896  1.00 51.16           O  
ATOM    760  OE2 GLU B  97      25.952  51.702   7.913  1.00 51.16           O1-
ATOM    763  N   LEU B  98      22.349  55.430   5.905  1.00 58.63           N  
ATOM    764  CA  LEU B  98      21.627  56.060   6.970  1.00 58.63           C  
ATOM    769  C   LEU B  98      20.175  56.054   6.612  1.00 58.63           C  
ATOM    770  O   LEU B  98      19.304  55.903   7.469  1.00 58.63           O  
ATOM    765  CB  LEU B  98      22.094  57.513   7.165  1.00 58.63           C  
ATOM    766  CG  LEU B  98      21.390  58.265   8.304  1.00 58.63           C  
ATOM    767  CD1 LEU B  98      21.630  57.568   9.652  1.00 58.63           C  
ATOM    768  CD2 LEU B  98      21.818  59.740   8.330  1.00 58.63           C  
ATOM    771  N   THR B  99      19.878  56.205   5.311  1.00117.09           N  
ATOM    772  CA  THR B  99      18.508  56.291   4.913  1.00117.09           C  
ATOM    776  C   THR B  99      17.815  55.005   5.261  1.00117.09           C  
ATOM    777  O   THR B  99      16.675  55.022   5.720  1.00117.09           O  
ATOM    773  CB  THR B  99      18.327  56.603   3.457  1.00117.09           C  
ATOM    775  CG2 THR B  99      18.438  55.314   2.636  1.00117.09           C  
ATOM    774  OG1 THR B  99      17.042  57.168   3.249  1.00117.09           O  
ATOM    778  N   TRP B 100      18.477  53.843   5.086  1.00 64.90           N  
ATOM    779  CA  TRP B 100      17.798  52.610   5.393  1.00 64.90           C  
ATOM    790  C   TRP B 100      17.438  52.559   6.842  1.00 64.90           C  
ATOM    791  O   TRP B 100      16.326  52.166   7.188  1.00 64.90           O  
ATOM    780  CB  TRP B 100      18.577  51.328   5.055  1.00 64.90           C  
ATOM    781  CG  TRP B 100      17.890  50.064   5.547  1.00 64.90           C  
ATOM    783  CD1 TRP B 100      18.229  49.260   6.593  1.00 64.90           C  
ATOM    782  CD2 TRP B 100      16.685  49.515   4.989  1.00 64.90           C  
ATOM    785  CE2 TRP B 100      16.358  48.387   5.740  1.00 64.90           C  
ATOM    786  CE3 TRP B 100      15.905  49.921   3.942  1.00 64.90           C  
ATOM    784  NE1 TRP B 100      17.316  48.238   6.720  1.00 64.90           N  
ATOM    787  CZ2 TRP B 100      15.247  47.643   5.453  1.00 64.90           C  
ATOM    788  CZ3 TRP B 100      14.793  49.166   3.651  1.00 64.90           C  
ATOM    789  CH2 TRP B 100      14.469  48.047   4.390  1.00 64.90           C  
ATOM    792  N   TYR B 101      18.358  52.969   7.735  1.00 69.54           N  
ATOM    793  CA  TYR B 101      18.075  52.874   9.135  1.00 69.54           C  
ATOM    802  C   TYR B 101      16.874  53.725   9.430  1.00 69.54           C  
ATOM    803  O   TYR B 101      15.939  53.291  10.100  1.00 69.54           O  
ATOM    794  CB  TYR B 101      19.227  53.389  10.025  1.00 69.54           C  
ATOM    795  CG  TYR B 101      20.460  52.605   9.714  1.00 69.54           C  
ATOM    796  CD1 TYR B 101      20.515  51.250   9.949  1.00 69.54           C  
ATOM    797  CD2 TYR B 101      21.584  53.232   9.219  1.00 69.54           C  
ATOM    798  CE1 TYR B 101      21.650  50.527   9.668  1.00 69.54           C  
ATOM    799  CE2 TYR B 101      22.724  52.514   8.937  1.00 69.54           C  
ATOM    800  CZ  TYR B 101      22.760  51.157   9.159  1.00 69.54           C  
ATOM    801  OH  TYR B 101      23.924  50.416   8.871  1.00 69.54           O  
ATOM    804  N   LEU B 102      16.847  54.956   8.890  1.00 53.81           N  
ATOM    805  CA  LEU B 102      15.796  55.898   9.166  1.00 53.81           C  
ATOM    810  C   LEU B 102      14.485  55.372   8.665  1.00 53.81           C  
ATOM    811  O   LEU B 102      13.440  55.603   9.272  1.00 53.81           O  
ATOM    806  CB  LEU B 102      16.047  57.259   8.501  1.00 53.81           C  
ATOM    807  CG  LEU B 102      17.313  57.966   9.020  1.00 53.81           C  
ATOM    808  CD1 LEU B 102      17.495  59.337   8.347  1.00 53.81           C  
ATOM    809  CD2 LEU B 102      17.333  58.032  10.557  1.00 53.81           C  
ATOM    812  N   ASP B 103      14.501  54.651   7.534  1.00 46.45           N  
ATOM    813  CA  ASP B 103      13.280  54.162   6.962  1.00 46.45           C  
ATOM    818  C   ASP B 103      12.596  53.258   7.945  1.00 46.45           C  
ATOM    819  O   ASP B 103      11.371  53.276   8.062  1.00 46.45           O  
ATOM    814  CB  ASP B 103      13.514  53.354   5.675  1.00 46.45           C  
ATOM    815  CG  ASP B 103      13.937  54.300   4.554  1.00 46.45           C  
ATOM    816  OD1 ASP B 103      13.556  55.501   4.604  1.00 46.45           O  
ATOM    817  OD2 ASP B 103      14.640  53.826   3.624  1.00 46.45           O1-
ATOM    820  N   CYS B 104      13.374  52.460   8.699  1.00 54.31           N  
ATOM    821  CA  CYS B 104      12.820  51.507   9.622  1.00 54.31           C  
ATOM    824  C   CYS B 104      12.021  52.224  10.673  1.00 54.31           C  
ATOM    825  O   CYS B 104      11.025  51.707  11.176  1.00 54.31           O  
ATOM    822  CB  CYS B 104      13.907  50.677  10.334  1.00 54.31           C  
ATOM    823  SG  CYS B 104      14.821  49.602   9.185  1.00 54.31           S  
ATOM    826  N   PHE B 105      12.476  53.423  11.064  1.00173.40           N  
ATOM    827  CA  PHE B 105      11.897  54.284  12.065  1.00173.40           C  
ATOM    835  C   PHE B 105      10.655  55.022  11.640  1.00173.40           C  
ATOM    836  O   PHE B 105       9.919  55.486  12.509  1.00173.40           O  
ATOM    828  CB  PHE B 105      12.883  55.346  12.564  1.00173.40           C  
ATOM    829  CG  PHE B 105      13.808  54.644  13.486  1.00173.40           C  
ATOM    830  CD1 PHE B 105      14.789  53.817  12.994  1.00173.40           C  
ATOM    831  CD2 PHE B 105      13.662  54.787  14.842  1.00173.40           C  
ATOM    832  CE1 PHE B 105      15.641  53.157  13.847  1.00173.40           C  
ATOM    833  CE2 PHE B 105      14.515  54.131  15.694  1.00173.40           C  
ATOM    834  CZ  PHE B 105      15.507  53.317  15.202  1.00173.40           C  
ATOM    837  N   PHE B 106      10.429  55.234  10.324  1.00 93.05           N  
ATOM    838  CA  PHE B 106       9.400  56.139   9.862  1.00 93.05           C  
ATOM    846  C   PHE B 106       8.190  55.403   9.340  1.00 93.05           C  
ATOM    847  O   PHE B 106       8.298  54.368   8.682  1.00 93.05           O  
ATOM    839  CB  PHE B 106       9.961  56.998   8.711  1.00 93.05           C  
ATOM    840  CG  PHE B 106       9.119  58.195   8.438  1.00 93.05           C  
ATOM    841  CD1 PHE B 106       9.265  59.323   9.213  1.00 93.05           C  
ATOM    842  CD2 PHE B 106       8.212  58.211   7.404  1.00 93.05           C  
ATOM    843  CE1 PHE B 106       8.510  60.447   8.972  1.00 93.05           C  
ATOM    844  CE2 PHE B 106       7.451  59.333   7.159  1.00 93.05           C  
ATOM    845  CZ  PHE B 106       7.599  60.452   7.944  1.00 93.05           C  
ATOM    848  N   PRO B 107       7.022  55.945   9.621  1.00 68.77           N  
ATOM    849  CA  PRO B 107       5.786  55.338   9.183  1.00 68.77           C  
ATOM    853  C   PRO B 107       5.586  55.476   7.701  1.00 68.77           C  
ATOM    854  O   PRO B 107       5.929  56.516   7.142  1.00 68.77           O  
ATOM    851  CB  PRO B 107       4.682  56.014   9.997  1.00 68.77           C  
ATOM    852  CG  PRO B 107       5.395  56.472  11.282  1.00 68.77           C  
ATOM    850  CD  PRO B 107       6.847  56.718  10.843  1.00 68.77           C  
ATOM    855  N   PHE B 108       5.017  54.447   7.046  1.00 58.76           N  
ATOM    856  CA  PHE B 108       4.800  54.478   5.628  1.00 58.76           C  
ATOM    864  C   PHE B 108       3.765  55.500   5.266  1.00 58.76           C  
ATOM    865  O   PHE B 108       3.941  56.268   4.323  1.00 58.76           O  
ATOM    857  CB  PHE B 108       4.312  53.130   5.063  1.00 58.76           C  
ATOM    858  CG  PHE B 108       3.967  53.327   3.624  1.00 58.76           C  
ATOM    859  CD1 PHE B 108       4.949  53.391   2.662  1.00 58.76           C  
ATOM    860  CD2 PHE B 108       2.651  53.436   3.231  1.00 58.76           C  
ATOM    861  CE1 PHE B 108       4.620  53.569   1.340  1.00 58.76           C  
ATOM    862  CE2 PHE B 108       2.315  53.613   1.909  1.00 58.76           C  
ATOM    863  CZ  PHE B 108       3.302  53.679   0.958  1.00 58.76           C  
ATOM    866  N   GLN B 109       2.661  55.556   6.031  1.00 85.27           N  
ATOM    867  CA  GLN B 109       1.549  56.385   5.657  1.00 85.27           C  
ATOM    873  C   GLN B 109       1.953  57.821   5.593  1.00 85.27           C  
ATOM    874  O   GLN B 109       1.543  58.540   4.683  1.00 85.27           O  
ATOM    868  CB  GLN B 109       0.368  56.291   6.637  1.00 85.27           C  
ATOM    869  CG  GLN B 109      -0.299  54.913   6.661  1.00 85.27           C  
ATOM    870  CD  GLN B 109      -1.441  54.956   7.666  1.00 85.27           C  
ATOM    872  NE2 GLN B 109      -1.260  55.744   8.761  1.00 85.27           N  
ATOM    871  OE1 GLN B 109      -2.466  54.302   7.488  1.00 85.27           O  
ATOM    875  N   ARG B 110       2.777  58.280   6.546  1.00150.91           N  
ATOM    876  CA  ARG B 110       3.124  59.666   6.544  1.00150.91           C  
ATOM    884  C   ARG B 110       3.840  60.002   5.278  1.00150.91           C  
ATOM    885  O   ARG B 110       3.604  61.055   4.691  1.00150.91           O  
ATOM    877  CB  ARG B 110       4.082  60.078   7.677  1.00150.91           C  
ATOM    878  CG  ARG B 110       3.432  60.259   9.047  1.00150.91           C  
ATOM    879  CD  ARG B 110       4.428  60.704  10.120  1.00150.91           C  
ATOM    880  NE  ARG B 110       4.845  62.102   9.812  1.00150.91           N  
ATOM    881  CZ  ARG B 110       5.374  62.867  10.811  1.00150.91           C  
ATOM    882  NH1 ARG B 110       5.527  62.324  12.054  1.00150.91           N1+
ATOM    883  NH2 ARG B 110       5.765  64.152  10.567  1.00150.91           N  
ATOM    886  N   LEU B 111       4.737  59.110   4.822  1.00 85.30           N  
ATOM    887  CA  LEU B 111       5.583  59.458   3.720  1.00 85.30           C  
ATOM    892  C   LEU B 111       4.785  59.619   2.460  1.00 85.30           C  
ATOM    893  O   LEU B 111       5.088  60.476   1.633  1.00 85.30           O  
ATOM    888  CB  LEU B 111       6.751  58.474   3.532  1.00 85.30           C  
ATOM    889  CG  LEU B 111       7.890  59.055   2.673  1.00 85.30           C  
ATOM    890  CD1 LEU B 111       8.344  60.405   3.252  1.00 85.30           C  
ATOM    891  CD2 LEU B 111       9.070  58.072   2.577  1.00 85.30           C  
ATOM    894  N   THR B 112       3.729  58.810   2.287  1.00115.72           N  
ATOM    895  CA  THR B 112       2.912  58.845   1.107  1.00115.72           C  
ATOM    899  C   THR B 112       2.251  60.190   1.025  1.00115.72           C  
ATOM    900  O   THR B 112       2.003  60.724  -0.056  1.00115.72           O  
ATOM    896  CB  THR B 112       1.818  57.824   1.170  1.00115.72           C  
ATOM    898  CG2 THR B 112       1.092  57.792  -0.180  1.00115.72           C  
ATOM    897  OG1 THR B 112       2.366  56.543   1.433  1.00115.72           O  
ATOM    901  N   LEU B 113       1.923  60.766   2.191  1.00140.77           N  
ATOM    902  CA  LEU B 113       1.207  62.004   2.290  1.00140.77           C  
ATOM    907  C   LEU B 113       2.036  63.130   1.750  1.00140.77           C  
ATOM    908  O   LEU B 113       1.483  64.115   1.261  1.00140.77           O  
ATOM    903  CB  LEU B 113       0.784  62.331   3.734  1.00140.77           C  
ATOM    904  CG  LEU B 113      -0.177  63.529   3.844  1.00140.77           C  
ATOM    905  CD1 LEU B 113      -1.480  63.259   3.071  1.00140.77           C  
ATOM    906  CD2 LEU B 113      -0.441  63.908   5.311  1.00140.77           C  
ATOM    909  N   ALA B 114       3.378  63.024   1.838  1.00 51.73           N  
ATOM    910  CA  ALA B 114       4.258  64.078   1.411  1.00 51.73           C  
ATOM    912  C   ALA B 114       3.890  64.503   0.023  1.00 51.73           C  
ATOM    913  O   ALA B 114       3.718  63.690  -0.884  1.00 51.73           O  
ATOM    911  CB  ALA B 114       5.735  63.654   1.395  1.00 51.73           C  
ATOM    914  N   HIS B 115       3.777  65.831  -0.157  1.00 92.65           N  
ATOM    915  CA  HIS B 115       3.363  66.453  -1.378  1.00 92.65           C  
ATOM    922  C   HIS B 115       4.403  66.235  -2.430  1.00 92.65           C  
ATOM    923  O   HIS B 115       4.111  66.225  -3.625  1.00 92.65           O  
ATOM    918  CB  HIS B 115       3.150  67.969  -1.223  1.00 92.65           C  
ATOM    917  CG  HIS B 115       2.699  68.633  -2.489  1.00 92.65           C  
ATOM    920  CD2 HIS B 115       1.473  69.100  -2.856  1.00 92.65           C  
ATOM    916  ND1 HIS B 115       3.531  68.888  -3.555  1.00 92.65           N  
ATOM    921  CE1 HIS B 115       2.776  69.489  -4.507  1.00 92.65           C  
ATOM    919  NE2 HIS B 115       1.520  69.641  -4.128  1.00 92.65           N  
ATOM    924  N   SER B 116       5.653  66.048  -1.991  1.00130.78           N  
ATOM    925  CA  SER B 116       6.801  66.014  -2.839  1.00130.78           C  
ATOM    928  C   SER B 116       6.853  64.898  -3.857  1.00130.78           C  
ATOM    929  O   SER B 116       7.686  64.998  -4.754  1.00130.78           O  
ATOM    926  CB  SER B 116       8.112  65.965  -2.036  1.00130.78           C  
ATOM    927  OG  SER B 116       8.270  67.172  -1.304  1.00130.78           O  
ATOM    930  N   PHE B 117       6.022  63.829  -3.797  1.00180.11           N  
ATOM    931  CA  PHE B 117       6.183  62.742  -4.757  1.00180.11           C  
ATOM    939  C   PHE B 117       6.211  63.244  -6.223  1.00180.11           C  
ATOM    940  O   PHE B 117       5.282  63.964  -6.574  1.00180.11           O  
ATOM    932  CB  PHE B 117       5.057  61.691  -4.717  1.00180.11           C  
ATOM    933  CG  PHE B 117       5.152  60.919  -3.456  1.00180.11           C  
ATOM    934  CD1 PHE B 117       5.997  59.840  -3.372  1.00180.11           C  
ATOM    935  CD2 PHE B 117       4.390  61.272  -2.369  1.00180.11           C  
ATOM    936  CE1 PHE B 117       6.084  59.127  -2.206  1.00180.11           C  
ATOM    937  CE2 PHE B 117       4.478  60.554  -1.204  1.00180.11           C  
ATOM    938  CZ  PHE B 117       5.327  59.480  -1.118  1.00180.11           C  
ATOM    941  N   LYS B 118       7.236  62.912  -7.115  1.00189.86           N  
ATOM    942  CA  LYS B 118       7.160  63.343  -8.504  1.00189.86           C  
ATOM    948  C   LYS B 118       6.719  62.171  -9.311  1.00189.86           C  
ATOM    949  O   LYS B 118       7.481  61.654 -10.128  1.00189.86           O  
ATOM    943  CB  LYS B 118       8.507  63.786  -9.114  1.00189.86           C  
ATOM    944  CG  LYS B 118       8.968  65.199  -8.733  1.00189.86           C  
ATOM    945  CD  LYS B 118      10.403  65.512  -9.176  1.00189.86           C  
ATOM    946  CE  LYS B 118      10.802  66.988  -9.048  1.00189.86           C  
ATOM    947  NZ  LYS B 118      11.090  67.327  -7.636  1.00189.86           N1+
ATOM    950  N   ASP B 119       5.475  61.710  -9.080  1.00 64.84           N  
ATOM    951  CA  ASP B 119       4.946  60.616  -9.839  1.00 64.84           C  
ATOM    956  C   ASP B 119       4.747  61.116 -11.228  1.00 64.84           C  
ATOM    957  O   ASP B 119       5.078  60.450 -12.208  1.00 64.84           O  
ATOM    952  CB  ASP B 119       3.565  60.141  -9.338  1.00 64.84           C  
ATOM    953  CG  ASP B 119       3.735  59.421  -8.008  1.00 64.84           C  
ATOM    954  OD1 ASP B 119       3.934  60.115  -6.975  1.00 64.84           O  
ATOM    955  OD2 ASP B 119       3.659  58.164  -8.008  1.00 64.84           O1-
ATOM    958  N   LYS B 120       4.238  62.357 -11.311  1.00279.08           N  
ATOM    959  CA  LYS B 120       3.819  62.987 -12.525  1.00279.08           C  
ATOM    965  C   LYS B 120       4.987  63.193 -13.425  1.00279.08           C  
ATOM    966  O   LYS B 120       6.119  63.393 -12.987  1.00279.08           O  
ATOM    960  CB  LYS B 120       3.181  64.364 -12.276  1.00279.08           C  
ATOM    961  CG  LYS B 120       2.035  64.307 -11.264  1.00279.08           C  
ATOM    962  CD  LYS B 120       0.812  63.523 -11.737  1.00279.08           C  
ATOM    963  CE  LYS B 120      -0.343  64.435 -12.144  1.00279.08           C  
ATOM    964  NZ  LYS B 120      -0.728  65.279 -10.989  1.00279.08           N1+
ATOM    967  N   ALA B 121       4.709  63.107 -14.735  1.00268.48           N  
ATOM    968  CA  ALA B 121       5.672  63.343 -15.762  1.00268.48           C  
ATOM    970  C   ALA B 121       4.852  63.762 -16.924  1.00268.48           C  
ATOM    971  O   ALA B 121       3.628  63.643 -16.878  1.00268.48           O  
ATOM    969  CB  ALA B 121       6.443  62.098 -16.206  1.00268.48           C  
ATOM    972  N   ASP B 122       5.497  64.282 -17.988  1.00241.78           N  
ATOM    973  CA  ASP B 122       4.707  64.684 -19.107  1.00241.78           C  
ATOM    978  C   ASP B 122       3.994  63.466 -19.577  1.00241.78           C  
ATOM    979  O   ASP B 122       4.604  62.439 -19.876  1.00241.78           O  
ATOM    974  CB  ASP B 122       5.504  65.255 -20.292  1.00241.78           C  
ATOM    975  CG  ASP B 122       4.496  65.920 -21.221  1.00241.78           C  
ATOM    976  OD1 ASP B 122       3.282  65.873 -20.888  1.00241.78           O  
ATOM    977  OD2 ASP B 122       4.919  66.484 -22.264  1.00241.78           O1-
ATOM    980  N   ARG B 123       2.655  63.565 -19.605  1.00312.83           N  
ATOM    981  CA  ARG B 123       1.817  62.485 -20.013  1.00312.83           C  
ATOM    989  C   ARG B 123       2.151  61.269 -19.219  1.00312.83           C  
ATOM    990  O   ARG B 123       2.241  60.175 -19.771  1.00312.83           O  
ATOM    982  CB  ARG B 123       1.897  62.216 -21.516  1.00312.83           C  
ATOM    983  CG  ARG B 123       1.382  63.454 -22.239  1.00312.83           C  
ATOM    984  CD  ARG B 123       1.262  63.366 -23.753  1.00312.83           C  
ATOM    985  NE  ARG B 123       1.181  64.786 -24.189  1.00312.83           N  
ATOM    986  CZ  ARG B 123       2.046  65.265 -25.129  1.00312.83           C  
ATOM    987  NH1 ARG B 123       2.804  64.402 -25.866  1.00312.83           N1+
ATOM    988  NH2 ARG B 123       2.184  66.611 -25.291  1.00312.83           N  
ATOM    991  N   LEU B 124       2.302  61.485 -17.895  1.00396.82           N  
ATOM    992  CA  LEU B 124       2.529  60.567 -16.806  1.00396.82           C  
ATOM    997  C   LEU B 124       3.559  59.514 -17.069  1.00396.82           C  
ATOM    998  O   LEU B 124       3.601  58.858 -18.108  1.00396.82           O  
ATOM    993  CB  LEU B 124       1.222  59.902 -16.309  1.00396.82           C  
ATOM    994  CG  LEU B 124       1.364  58.971 -15.082  1.00396.82           C  
ATOM    995  CD1 LEU B 124       2.019  57.625 -15.430  1.00396.82           C  
ATOM    996  CD2 LEU B 124       2.067  59.694 -13.920  1.00396.82           C  
ATOM    999  N   GLN B 125       4.441  59.332 -16.065  1.00248.86           N  
ATOM   1000  CA  GLN B 125       5.428  58.296 -16.050  1.00248.86           C  
ATOM   1006  C   GLN B 125       5.108  57.516 -14.824  1.00248.86           C  
ATOM   1007  O   GLN B 125       4.328  57.970 -13.990  1.00248.86           O  
ATOM   1001  CB  GLN B 125       6.873  58.806 -15.925  1.00248.86           C  
ATOM   1002  CG  GLN B 125       7.359  59.490 -17.204  1.00248.86           C  
ATOM   1003  CD  GLN B 125       8.729  60.091 -16.937  1.00248.86           C  
ATOM   1005  NE2 GLN B 125       9.523  59.401 -16.076  1.00248.86           N  
ATOM   1004  OE1 GLN B 125       9.091  61.135 -17.480  1.00248.86           O  
ATOM   1008  N   ASP B 126       5.692  56.321 -14.661  1.00173.23           N  
ATOM   1009  CA  ASP B 126       5.299  55.585 -13.503  1.00173.23           C  
ATOM   1014  C   ASP B 126       6.005  56.212 -12.341  1.00173.23           C  
ATOM   1015  O   ASP B 126       6.403  57.373 -12.406  1.00173.23           O  
ATOM   1010  CB  ASP B 126       5.614  54.079 -13.571  1.00173.23           C  
ATOM   1011  CG  ASP B 126       4.629  53.359 -12.652  1.00173.23           C  
ATOM   1012  OD1 ASP B 126       3.925  54.050 -11.866  1.00173.23           O  
ATOM   1013  OD2 ASP B 126       4.559  52.103 -12.733  1.00173.23           O1-
ATOM   1016  N   VAL B 127       6.138  55.477 -11.223  1.00120.94           N  
ATOM   1017  CA  VAL B 127       6.730  56.018 -10.040  1.00120.94           C  
ATOM   1021  C   VAL B 127       7.929  55.203  -9.719  1.00120.94           C  
ATOM   1022  O   VAL B 127       8.038  54.044 -10.114  1.00120.94           O  
ATOM   1018  CB  VAL B 127       5.840  55.921  -8.833  1.00120.94           C  
ATOM   1019  CG1 VAL B 127       5.618  54.433  -8.507  1.00120.94           C  
ATOM   1020  CG2 VAL B 127       6.495  56.698  -7.681  1.00120.94           C  
ATOM   1023  N   ASN B 128       8.878  55.821  -9.000  1.00110.79           N  
ATOM   1024  CA  ASN B 128      10.053  55.114  -8.614  1.00110.79           C  
ATOM   1029  C   ASN B 128      10.057  55.126  -7.122  1.00110.79           C  
ATOM   1030  O   ASN B 128       9.529  56.043  -6.495  1.00110.79           O  
ATOM   1025  CB  ASN B 128      11.346  55.796  -9.106  1.00110.79           C  
ATOM   1026  CG  ASN B 128      12.523  54.853  -8.909  1.00110.79           C  
ATOM   1028  ND2 ASN B 128      12.567  53.769  -9.728  1.00110.79           N  
ATOM   1027  OD1 ASN B 128      13.380  55.071  -8.052  1.00110.79           O  
ATOM   1031  N   ALA B 129      10.632  54.075  -6.520  1.00 37.78           N  
ATOM   1032  CA  ALA B 129      10.712  53.936  -5.097  1.00 37.78           C  
ATOM   1034  C   ALA B 129      11.565  55.041  -4.576  1.00 37.78           C  
ATOM   1035  O   ALA B 129      11.376  55.508  -3.454  1.00 37.78           O  
ATOM   1033  CB  ALA B 129      11.368  52.617  -4.653  1.00 37.78           C  
ATOM   1036  N   GLY B 130      12.553  55.466  -5.387  1.00 28.86           N  
ATOM   1037  CA  GLY B 130      13.475  56.476  -4.968  1.00 28.86           C  
ATOM   1038  C   GLY B 130      12.705  57.705  -4.635  1.00 28.86           C  
ATOM   1039  O   GLY B 130      13.009  58.402  -3.669  1.00 28.86           O  
ATOM   1040  N   LEU B 131      11.680  57.992  -5.450  1.00 66.21           N  
ATOM   1041  CA  LEU B 131      10.844  59.143  -5.319  1.00 66.21           C  
ATOM   1046  C   LEU B 131      10.097  59.066  -4.021  1.00 66.21           C  
ATOM   1047  O   LEU B 131       9.914  60.063  -3.324  1.00 66.21           O  
ATOM   1042  CB  LEU B 131       9.828  59.167  -6.464  1.00 66.21           C  
ATOM   1043  CG  LEU B 131       8.945  60.413  -6.518  1.00 66.21           C  
ATOM   1044  CD1 LEU B 131       9.757  61.661  -6.906  1.00 66.21           C  
ATOM   1045  CD2 LEU B 131       7.742  60.153  -7.432  1.00 66.21           C  
ATOM   1048  N   PHE B 132       9.618  57.867  -3.663  1.00 69.96           N  
ATOM   1049  CA  PHE B 132       8.886  57.728  -2.436  1.00 69.96           C  
ATOM   1057  C   PHE B 132       9.806  58.014  -1.282  1.00 69.96           C  
ATOM   1058  O   PHE B 132       9.468  58.759  -0.365  1.00 69.96           O  
ATOM   1050  CB  PHE B 132       8.341  56.298  -2.241  1.00 69.96           C  
ATOM   1051  CG  PHE B 132       7.594  56.234  -0.952  1.00 69.96           C  
ATOM   1052  CD1 PHE B 132       6.251  56.508  -0.898  1.00 69.96           C  
ATOM   1053  CD2 PHE B 132       8.240  55.885   0.215  1.00 69.96           C  
ATOM   1054  CE1 PHE B 132       5.567  56.452   0.290  1.00 69.96           C  
ATOM   1055  CE2 PHE B 132       7.566  55.824   1.409  1.00 69.96           C  
ATOM   1056  CZ  PHE B 132       6.225  56.109   1.450  1.00 69.96           C  
ATOM   1059  N   ASN B 133      11.016  57.426  -1.345  1.00 97.24           N  
ATOM   1060  CA  ASN B 133      12.040  57.398  -0.331  1.00 97.24           C  
ATOM   1065  C   ASN B 133      12.719  58.722  -0.099  1.00 97.24           C  
ATOM   1066  O   ASN B 133      13.331  58.932   0.946  1.00 97.24           O  
ATOM   1061  CB  ASN B 133      13.155  56.389  -0.654  1.00 97.24           C  
ATOM   1062  CG  ASN B 133      14.060  56.298   0.566  1.00 97.24           C  
ATOM   1064  ND2 ASN B 133      15.399  56.255   0.331  1.00 97.24           N  
ATOM   1063  OD1 ASN B 133      13.588  56.283   1.702  1.00 97.24           O  
ATOM   1067  N   TYR B 134      12.632  59.660  -1.052  1.00195.60           N  
ATOM   1068  CA  TYR B 134      13.402  60.877  -1.050  1.00195.60           C  
ATOM   1077  C   TYR B 134      13.329  61.633   0.249  1.00195.60           C  
ATOM   1078  O   TYR B 134      14.373  62.096   0.707  1.00195.60           O  
ATOM   1069  CB  TYR B 134      12.901  61.814  -2.169  1.00195.60           C  
ATOM   1070  CG  TYR B 134      13.435  63.190  -1.980  1.00195.60           C  
ATOM   1071  CD1 TYR B 134      14.663  63.551  -2.482  1.00195.60           C  
ATOM   1072  CD2 TYR B 134      12.689  64.126  -1.305  1.00195.60           C  
ATOM   1073  CE1 TYR B 134      15.144  64.826  -2.303  1.00195.60           C  
ATOM   1074  CE2 TYR B 134      13.164  65.402  -1.121  1.00195.60           C  
ATOM   1075  CZ  TYR B 134      14.396  65.751  -1.620  1.00195.60           C  
ATOM   1076  OH  TYR B 134      14.886  67.060  -1.433  1.00195.60           O  
ATOM   1079  N   PRO B 135      12.213  61.811   0.892  1.00 88.80           N  
ATOM   1080  CA  PRO B 135      12.231  62.598   2.098  1.00 88.80           C  
ATOM   1084  C   PRO B 135      13.108  62.017   3.173  1.00 88.80           C  
ATOM   1085  O   PRO B 135      13.632  62.777   3.987  1.00 88.80           O  
ATOM   1082  CB  PRO B 135      10.759  62.809   2.456  1.00 88.80           C  
ATOM   1083  CG  PRO B 135      10.056  62.804   1.080  1.00 88.80           C  
ATOM   1081  CD  PRO B 135      10.938  61.898   0.200  1.00 88.80           C  
ATOM   1086  N   ILE B 136      13.246  60.680   3.220  1.00112.50           N  
ATOM   1087  CA  ILE B 136      14.080  60.010   4.179  1.00112.50           C  
ATOM   1092  C   ILE B 136      15.526  60.251   3.848  1.00112.50           C  
ATOM   1093  O   ILE B 136      16.355  60.442   4.736  1.00112.50           O  
ATOM   1088  CB  ILE B 136      13.830  58.533   4.217  1.00112.50           C  
ATOM   1089  CG1 ILE B 136      12.333  58.269   4.466  1.00112.50           C  
ATOM   1090  CG2 ILE B 136      14.741  57.922   5.297  1.00112.50           C  
ATOM   1091  CD1 ILE B 136      11.805  58.914   5.747  1.00112.50           C  
ATOM   1094  N   LEU B 137      15.878  60.213   2.547  1.00 57.15           N  
ATOM   1095  CA  LEU B 137      17.241  60.428   2.150  1.00 57.15           C  
ATOM   1100  C   LEU B 137      17.618  61.829   2.517  1.00 57.15           C  
ATOM   1101  O   LEU B 137      18.751  62.098   2.910  1.00 57.15           O  
ATOM   1096  CB  LEU B 137      17.478  60.245   0.642  1.00 57.15           C  
ATOM   1097  CG  LEU B 137      18.944  60.479   0.220  1.00 57.15           C  
ATOM   1098  CD1 LEU B 137      19.911  59.497   0.906  1.00 57.15           C  
ATOM   1099  CD2 LEU B 137      19.077  60.473  -1.311  1.00 57.15           C  
ATOM   1102  N   MET B 138      16.671  62.771   2.375  1.00 44.74           N  
ATOM   1103  CA  MET B 138      16.958  64.135   2.710  1.00 44.74           C  
ATOM   1108  C   MET B 138      17.236  64.208   4.175  1.00 44.74           C  
ATOM   1109  O   MET B 138      18.136  64.923   4.610  1.00 44.74           O  
ATOM   1104  CB  MET B 138      15.801  65.094   2.385  1.00 44.74           C  
ATOM   1105  CG  MET B 138      16.097  66.554   2.736  1.00 44.74           C  
ATOM   1106  SD  MET B 138      14.751  67.713   2.347  1.00 44.74           S  
ATOM   1107  CE  MET B 138      15.506  69.093   3.255  1.00 44.74           C  
ATOM   1110  N   ALA B 139      16.465  63.454   4.978  1.00 32.08           N  
ATOM   1111  CA  ALA B 139      16.650  63.460   6.402  1.00 32.08           C  
ATOM   1113  C   ALA B 139      18.030  62.953   6.690  1.00 32.08           C  
ATOM   1114  O   ALA B 139      18.717  63.463   7.573  1.00 32.08           O  
ATOM   1112  CB  ALA B 139      15.656  62.542   7.137  1.00 32.08           C  
ATOM   1115  N   ALA B 140      18.466  61.919   5.948  1.00 38.27           N  
ATOM   1116  CA  ALA B 140      19.767  61.340   6.138  1.00 38.27           C  
ATOM   1118  C   ALA B 140      20.816  62.358   5.814  1.00 38.27           C  
ATOM   1119  O   ALA B 140      21.806  62.492   6.531  1.00 38.27           O  
ATOM   1117  CB  ALA B 140      20.013  60.116   5.237  1.00 38.27           C  
ATOM   1120  N   ASP B 141      20.606  63.138   4.738  1.00 77.61           N  
ATOM   1121  CA  ASP B 141      21.600  64.077   4.303  1.00 77.61           C  
ATOM   1126  C   ASP B 141      21.868  65.060   5.400  1.00 77.61           C  
ATOM   1127  O   ASP B 141      22.986  65.562   5.519  1.00 77.61           O  
ATOM   1122  CB  ASP B 141      21.180  64.879   3.061  1.00 77.61           C  
ATOM   1123  CG  ASP B 141      21.326  63.978   1.844  1.00 77.61           C  
ATOM   1124  OD1 ASP B 141      21.981  62.908   1.960  1.00 77.61           O  
ATOM   1125  OD2 ASP B 141      20.787  64.363   0.775  1.00 77.61           O1-
ATOM   1128  N   ILE B 142      20.826  65.443   6.163  1.00 79.71           N  
ATOM   1129  CA  ILE B 142      20.995  66.368   7.254  1.00 79.71           C  
ATOM   1134  C   ILE B 142      21.630  65.751   8.466  1.00 79.71           C  
ATOM   1135  O   ILE B 142      22.615  66.251   9.005  1.00 79.71           O  
ATOM   1130  CB  ILE B 142      19.690  66.945   7.725  1.00 79.71           C  
ATOM   1131  CG1 ILE B 142      19.036  67.761   6.601  1.00 79.71           C  
ATOM   1132  CG2 ILE B 142      19.950  67.759   9.005  1.00 79.71           C  
ATOM   1133  CD1 ILE B 142      17.584  68.136   6.892  1.00 79.71           C  
ATOM   1136  N   LEU B 143      21.077  64.615   8.913  1.00 81.88           N  
ATOM   1137  CA  LEU B 143      21.429  64.015  10.167  1.00 81.88           C  
ATOM   1142  C   LEU B 143      22.842  63.498  10.189  1.00 81.88           C  
ATOM   1143  O   LEU B 143      23.498  63.521  11.230  1.00 81.88           O  
ATOM   1138  CB  LEU B 143      20.445  62.894  10.536  1.00 81.88           C  
ATOM   1139  CG  LEU B 143      19.006  63.432  10.678  1.00 81.88           C  
ATOM   1140  CD1 LEU B 143      18.036  62.336  11.144  1.00 81.88           C  
ATOM   1141  CD2 LEU B 143      18.967  64.692  11.560  1.00 81.88           C  
ATOM   1144  N   LEU B 144      23.357  63.025   9.042  1.00 78.69           N  
ATOM   1145  CA  LEU B 144      24.660  62.411   8.954  1.00 78.69           C  
ATOM   1150  C   LEU B 144      25.722  63.392   9.376  1.00 78.69           C  
ATOM   1151  O   LEU B 144      26.734  63.031   9.974  1.00 78.69           O  
ATOM   1146  CB  LEU B 144      24.954  61.966   7.507  1.00 78.69           C  
ATOM   1147  CG  LEU B 144      26.297  61.246   7.295  1.00 78.69           C  
ATOM   1148  CD1 LEU B 144      26.356  59.913   8.064  1.00 78.69           C  
ATOM   1149  CD2 LEU B 144      26.592  61.077   5.794  1.00 78.69           C  
ATOM   1152  N   TYR B 145      25.534  64.658   8.985  1.00150.11           N  
ATOM   1153  CA  TYR B 145      26.386  65.784   9.226  1.00150.11           C  
ATOM   1162  C   TYR B 145      26.243  66.392  10.600  1.00150.11           C  
ATOM   1163  O   TYR B 145      27.042  67.246  10.976  1.00150.11           O  
ATOM   1154  CB  TYR B 145      26.287  66.815   8.098  1.00150.11           C  
ATOM   1155  CG  TYR B 145      26.708  65.979   6.937  1.00150.11           C  
ATOM   1156  CD1 TYR B 145      28.037  65.708   6.701  1.00150.11           C  
ATOM   1157  CD2 TYR B 145      25.759  65.430   6.106  1.00150.11           C  
ATOM   1158  CE1 TYR B 145      28.412  64.919   5.637  1.00150.11           C  
ATOM   1159  CE2 TYR B 145      26.129  64.644   5.041  1.00150.11           C  
ATOM   1160  CZ  TYR B 145      27.457  64.387   4.802  1.00150.11           C  
ATOM   1161  OH  TYR B 145      27.836  63.578   3.708  1.00150.11           O  
ATOM   1164  N   ASP B 146      25.172  66.069  11.358  1.00 99.51           N  
ATOM   1165  CA  ASP B 146      24.972  66.680  12.655  1.00 99.51           C  
ATOM   1170  C   ASP B 146      24.620  68.134  12.485  1.00 99.51           C  
ATOM   1171  O   ASP B 146      25.016  68.969  13.296  1.00 99.51           O  
ATOM   1166  CB  ASP B 146      26.238  66.658  13.536  1.00 99.51           C  
ATOM   1167  CG  ASP B 146      26.546  65.235  13.975  1.00 99.51           C  
ATOM   1168  OD1 ASP B 146      25.593  64.415  14.046  1.00 99.51           O  
ATOM   1169  OD2 ASP B 146      27.742  64.950  14.255  1.00 99.51           O1-
ATOM   1172  N   ALA B 147      23.847  68.473  11.430  1.00 73.80           N  
ATOM   1173  CA  ALA B 147      23.489  69.847  11.170  1.00 73.80           C  
ATOM   1175  C   ALA B 147      22.464  70.379  12.137  1.00 73.80           C  
ATOM   1176  O   ALA B 147      21.473  69.721  12.454  1.00 73.80           O  
ATOM   1174  CB  ALA B 147      22.927  70.084   9.757  1.00 73.80           C  
ATOM   1177  N   GLU B 148      22.752  71.578  12.696  1.00 99.40           N  
ATOM   1178  CA  GLU B 148      21.863  72.321  13.557  1.00 99.40           C  
ATOM   1184  C   GLU B 148      20.895  73.213  12.813  1.00 99.40           C  
ATOM   1185  O   GLU B 148      19.726  73.333  13.183  1.00 99.40           O  
ATOM   1179  CB  GLU B 148      22.638  73.160  14.580  1.00 99.40           C  
ATOM   1180  CG  GLU B 148      23.373  72.261  15.579  1.00 99.40           C  
ATOM   1181  CD  GLU B 148      24.300  73.117  16.424  1.00 99.40           C  
ATOM   1182  OE1 GLU B 148      25.149  73.827  15.820  1.00 99.40           O  
ATOM   1183  OE2 GLU B 148      24.183  73.076  17.676  1.00 99.40           O1-
ATOM   1186  N   VAL B 149      21.360  73.893  11.745  1.00 79.30           N  
ATOM   1187  CA  VAL B 149      20.498  74.839  11.086  1.00 79.30           C  
ATOM   1191  C   VAL B 149      20.398  74.440   9.663  1.00 79.30           C  
ATOM   1192  O   VAL B 149      21.410  74.187   9.013  1.00 79.30           O  
ATOM   1188  CB  VAL B 149      21.066  76.230  11.057  1.00 79.30           C  
ATOM   1189  CG1 VAL B 149      20.139  77.132  10.222  1.00 79.30           C  
ATOM   1190  CG2 VAL B 149      21.295  76.706  12.500  1.00 79.30           C  
ATOM   1193  N   VAL B 150      19.166  74.381   9.128  1.00167.16           N  
ATOM   1194  CA  VAL B 150      19.097  74.007   7.757  1.00167.16           C  
ATOM   1198  C   VAL B 150      18.212  74.980   7.058  1.00167.16           C  
ATOM   1199  O   VAL B 150      17.006  75.075   7.290  1.00167.16           O  
ATOM   1195  CB  VAL B 150      18.608  72.592   7.586  1.00167.16           C  
ATOM   1196  CG1 VAL B 150      17.169  72.470   8.100  1.00167.16           C  
ATOM   1197  CG2 VAL B 150      18.831  72.151   6.134  1.00167.16           C  
ATOM   1200  N   PRO B 151      18.808  75.757   6.212  1.00203.88           N  
ATOM   1201  CA  PRO B 151      17.979  76.627   5.462  1.00203.88           C  
ATOM   1205  C   PRO B 151      17.261  75.835   4.403  1.00203.88           C  
ATOM   1206  O   PRO B 151      17.897  75.008   3.754  1.00203.88           O  
ATOM   1203  CB  PRO B 151      18.875  77.755   4.939  1.00203.88           C  
ATOM   1204  CG  PRO B 151      20.303  77.335   5.342  1.00203.88           C  
ATOM   1202  CD  PRO B 151      20.080  76.383   6.526  1.00203.88           C  
ATOM   1207  N   VAL B 152      15.959  76.101   4.172  1.00202.81           N  
ATOM   1208  CA  VAL B 152      15.187  75.308   3.265  1.00202.81           C  
ATOM   1212  C   VAL B 152      14.075  76.159   2.706  1.00202.81           C  
ATOM   1213  O   VAL B 152      13.891  77.300   3.115  1.00202.81           O  
ATOM   1209  CB  VAL B 152      14.661  74.107   3.994  1.00202.81           C  
ATOM   1210  CG1 VAL B 152      13.409  74.496   4.784  1.00202.81           C  
ATOM   1211  CG2 VAL B 152      14.564  72.919   3.042  1.00202.81           C  
ATOM   1214  N   GLY B 153      13.321  75.641   1.714  1.00 68.17           N  
ATOM   1215  CA  GLY B 153      12.255  76.377   1.080  1.00 68.17           C  
ATOM   1216  C   GLY B 153      11.023  76.323   1.915  1.00 68.17           C  
ATOM   1217  O   GLY B 153      10.940  75.572   2.881  1.00 68.17           O  
ATOM   1218  N   LYS B 154      10.020  77.138   1.541  1.00 42.10           N  
ATOM   1219  CA  LYS B 154       8.770  77.193   2.238  1.00 42.10           C  
ATOM   1225  C   LYS B 154       8.108  75.872   2.069  1.00 42.10           C  
ATOM   1226  O   LYS B 154       7.449  75.367   2.976  1.00 42.10           O  
ATOM   1220  CB  LYS B 154       7.835  78.261   1.659  1.00 42.10           C  
ATOM   1221  CG  LYS B 154       8.407  79.671   1.786  1.00 42.10           C  
ATOM   1222  CD  LYS B 154       7.687  80.696   0.916  1.00 42.10           C  
ATOM   1223  CE  LYS B 154       8.311  82.089   0.995  1.00 42.10           C  
ATOM   1224  NZ  LYS B 154       7.576  83.010   0.106  1.00 42.10           N1+
ATOM   1227  N   ASP B 155       8.281  75.281   0.877  1.00 54.56           N  
ATOM   1228  CA  ASP B 155       7.672  74.034   0.526  1.00 54.56           C  
ATOM   1233  C   ASP B 155       8.203  72.957   1.422  1.00 54.56           C  
ATOM   1234  O   ASP B 155       7.486  72.030   1.792  1.00 54.56           O  
ATOM   1229  CB  ASP B 155       8.023  73.616  -0.910  1.00 54.56           C  
ATOM   1230  CG  ASP B 155       7.429  74.656  -1.844  1.00 54.56           C  
ATOM   1231  OD1 ASP B 155       6.477  75.354  -1.404  1.00 54.56           O  
ATOM   1232  OD2 ASP B 155       7.921  74.776  -2.998  1.00 54.56           O1-
ATOM   1235  N   GLN B 156       9.502  73.073   1.747  1.00164.97           N  
ATOM   1236  CA  GLN B 156      10.365  72.187   2.481  1.00164.97           C  
ATOM   1242  C   GLN B 156      10.172  72.156   3.976  1.00164.97           C  
ATOM   1243  O   GLN B 156      10.865  71.408   4.660  1.00164.97           O  
ATOM   1237  CB  GLN B 156      11.835  72.388   2.110  1.00164.97           C  
ATOM   1238  CG  GLN B 156      12.134  71.938   0.672  1.00164.97           C  
ATOM   1239  CD  GLN B 156      13.595  72.231   0.352  1.00164.97           C  
ATOM   1241  NE2 GLN B 156      14.390  71.166   0.060  1.00164.97           N  
ATOM   1240  OE1 GLN B 156      14.023  73.384   0.382  1.00164.97           O  
ATOM   1244  N   LEU B 157       9.328  73.020   4.559  1.00 79.87           N  
ATOM   1245  CA  LEU B 157       9.206  73.044   5.993  1.00 79.87           C  
ATOM   1250  C   LEU B 157       8.853  71.677   6.533  1.00 79.87           C  
ATOM   1251  O   LEU B 157       9.399  71.270   7.558  1.00 79.87           O  
ATOM   1246  CB  LEU B 157       8.128  74.031   6.459  1.00 79.87           C  
ATOM   1247  CG  LEU B 157       8.509  75.480   6.123  1.00 79.87           C  
ATOM   1248  CD1 LEU B 157       7.441  76.477   6.579  1.00 79.87           C  
ATOM   1249  CD2 LEU B 157       9.901  75.815   6.683  1.00 79.87           C  
ATOM   1252  N   GLN B 158       7.953  70.926   5.866  1.00 71.93           N  
ATOM   1253  CA  GLN B 158       7.508  69.633   6.318  1.00 71.93           C  
ATOM   1259  C   GLN B 158       8.649  68.650   6.351  1.00 71.93           C  
ATOM   1260  O   GLN B 158       8.697  67.774   7.212  1.00 71.93           O  
ATOM   1254  CB  GLN B 158       6.407  69.044   5.411  1.00 71.93           C  
ATOM   1255  CG  GLN B 158       5.083  69.819   5.440  1.00 71.93           C  
ATOM   1256  CD  GLN B 158       4.311  69.399   6.684  1.00 71.93           C  
ATOM   1258  NE2 GLN B 158       4.153  70.339   7.652  1.00 71.93           N  
ATOM   1257  OE1 GLN B 158       3.858  68.260   6.790  1.00 71.93           O  
ATOM   1261  N   HIS B 159       9.595  68.749   5.401  1.00 84.93           N  
ATOM   1262  CA  HIS B 159      10.702  67.831   5.321  1.00 84.93           C  
ATOM   1269  C   HIS B 159      11.536  67.916   6.571  1.00 84.93           C  
ATOM   1270  O   HIS B 159      12.035  66.908   7.066  1.00 84.93           O  
ATOM   1265  CB  HIS B 159      11.637  68.133   4.135  1.00 84.93           C  
ATOM   1264  CG  HIS B 159      10.962  68.077   2.793  1.00 84.93           C  
ATOM   1267  CD2 HIS B 159      10.785  67.028   1.944  1.00 84.93           C  
ATOM   1263  ND1 HIS B 159      10.381  69.161   2.176  1.00 84.93           N  
ATOM   1268  CE1 HIS B 159       9.885  68.721   0.992  1.00 84.93           C  
ATOM   1266  NE2 HIS B 159      10.107  67.432   0.806  1.00 84.93           N  
ATOM   1271  N   LEU B 160      11.759  69.138   7.086  1.00101.10           N  
ATOM   1272  CA  LEU B 160      12.542  69.346   8.268  1.00101.10           C  
ATOM   1277  C   LEU B 160      11.791  68.825   9.457  1.00101.10           C  
ATOM   1278  O   LEU B 160      12.383  68.324  10.413  1.00101.10           O  
ATOM   1273  CB  LEU B 160      12.945  70.820   8.389  1.00101.10           C  
ATOM   1274  CG  LEU B 160      13.671  71.232   7.088  1.00101.10           C  
ATOM   1275  CD1 LEU B 160      14.375  72.582   7.188  1.00101.10           C  
ATOM   1276  CD2 LEU B 160      14.614  70.123   6.605  1.00101.10           C  
ATOM   1279  N   GLU B 161      10.450  68.941   9.437  1.00 57.17           N  
ATOM   1280  CA  GLU B 161       9.654  68.390  10.493  1.00 57.17           C  
ATOM   1286  C   GLU B 161       9.868  66.906  10.499  1.00 57.17           C  
ATOM   1287  O   GLU B 161      10.040  66.300  11.553  1.00 57.17           O  
ATOM   1281  CB  GLU B 161       8.143  68.609  10.293  1.00 57.17           C  
ATOM   1282  CG  GLU B 161       7.303  68.015  11.429  1.00 57.17           C  
ATOM   1283  CD  GLU B 161       5.830  68.249  11.138  1.00 57.17           C  
ATOM   1284  OE1 GLU B 161       5.365  67.822  10.049  1.00 57.17           O  
ATOM   1285  OE2 GLU B 161       5.144  68.853  12.007  1.00 57.17           O1-
ATOM   1288  N   ILE B 162       9.873  66.276   9.307  1.00 50.23           N  
ATOM   1289  CA  ILE B 162      10.038  64.853   9.225  1.00 50.23           C  
ATOM   1294  C   ILE B 162      11.397  64.488   9.725  1.00 50.23           C  
ATOM   1295  O   ILE B 162      11.550  63.513  10.460  1.00 50.23           O  
ATOM   1290  CB  ILE B 162       9.891  64.303   7.840  1.00 50.23           C  
ATOM   1291  CG1 ILE B 162       8.441  64.470   7.354  1.00 50.23           C  
ATOM   1292  CG2 ILE B 162      10.377  62.844   7.863  1.00 50.23           C  
ATOM   1293  CD1 ILE B 162       8.264  64.173   5.866  1.00 50.23           C  
ATOM   1296  N   THR B 163      12.428  65.267   9.346  1.00123.92           N  
ATOM   1297  CA  THR B 163      13.760  64.929   9.751  1.00123.92           C  
ATOM   1301  C   THR B 163      13.850  64.996  11.243  1.00123.92           C  
ATOM   1302  O   THR B 163      14.458  64.128  11.863  1.00123.92           O  
ATOM   1298  CB  THR B 163      14.825  65.807   9.152  1.00123.92           C  
ATOM   1300  CG2 THR B 163      14.827  67.184   9.831  1.00123.92           C  
ATOM   1299  OG1 THR B 163      16.093  65.196   9.329  1.00123.92           O  
ATOM   1303  N   ARG B 164      13.254  66.027  11.875  1.00131.42           N  
ATOM   1304  CA  ARG B 164      13.329  66.083  13.307  0.28131.42           C  
ATOM   1312  C   ARG B 164      12.583  64.943  13.921  1.00131.42           C  
ATOM   1313  O   ARG B 164      13.083  64.311  14.849  1.00131.42           O  
ATOM   1305  CB  ARG B 164      12.766  67.360  13.959  0.28131.42           C  
ATOM   1306  CG  ARG B 164      13.762  68.519  14.017  0.28131.42           C  
ATOM   1307  CD  ARG B 164      13.381  69.608  15.026  0.28131.42           C  
ATOM   1308  NE  ARG B 164      13.737  69.131  16.397  0.28131.42           N  
ATOM   1309  CZ  ARG B 164      14.111  70.037  17.349  0.28131.42           C  
ATOM   1310  NH1 ARG B 164      14.179  71.362  17.031  0.28131.42           N1+
ATOM   1311  NH2 ARG B 164      14.430  69.630  18.613  0.28131.42           N  
ATOM   1314  N   ASP B 165      11.375  64.632  13.415  1.00 49.24           N  
ATOM   1315  CA  ASP B 165      10.562  63.638  14.058  1.00 49.24           C  
ATOM   1320  C   ASP B 165      11.253  62.309  14.031  1.00 49.24           C  
ATOM   1321  O   ASP B 165      11.345  61.631  15.054  1.00 49.24           O  
ATOM   1316  CB  ASP B 165       9.186  63.469  13.384  1.00 49.24           C  
ATOM   1317  CG  ASP B 165       8.401  64.770  13.542  1.00 49.24           C  
ATOM   1318  OD1 ASP B 165       8.984  65.753  14.070  1.00 49.24           O  
ATOM   1319  OD2 ASP B 165       7.207  64.795  13.139  1.00 49.24           O1-
ATOM   1322  N   VAL B 166      11.780  61.908  12.857  1.00 95.71           N  
ATOM   1323  CA  VAL B 166      12.408  60.625  12.724  1.00 95.71           C  
ATOM   1327  C   VAL B 166      13.628  60.584  13.588  1.00 95.71           C  
ATOM   1328  O   VAL B 166      13.909  59.569  14.223  1.00 95.71           O  
ATOM   1324  CB  VAL B 166      12.781  60.284  11.304  1.00 95.71           C  
ATOM   1325  CG1 VAL B 166      13.910  61.211  10.821  1.00 95.71           C  
ATOM   1326  CG2 VAL B 166      13.128  58.788  11.243  1.00 95.71           C  
ATOM   1329  N   ALA B 167      14.390  61.692  13.646  1.00 34.23           N  
ATOM   1330  CA  ALA B 167      15.581  61.700  14.449  1.00 34.23           C  
ATOM   1332  C   ALA B 167      15.186  61.493  15.879  1.00 34.23           C  
ATOM   1333  O   ALA B 167      15.873  60.797  16.624  1.00 34.23           O  
ATOM   1331  CB  ALA B 167      16.372  63.019  14.361  1.00 34.23           C  
ATOM   1334  N   GLU B 168      14.068  62.111  16.305  1.00 51.09           N  
ATOM   1335  CA  GLU B 168      13.643  61.990  17.669  1.00 51.09           C  
ATOM   1341  C   GLU B 168      13.226  60.577  17.964  1.00 51.09           C  
ATOM   1342  O   GLU B 168      13.588  60.029  19.003  1.00 51.09           O  
ATOM   1336  CB  GLU B 168      12.480  62.930  18.016  1.00 51.09           C  
ATOM   1337  CG  GLU B 168      12.199  63.003  19.515  1.00 51.09           C  
ATOM   1338  CD  GLU B 168      11.217  64.138  19.740  1.00 51.09           C  
ATOM   1339  OE1 GLU B 168      11.445  65.228  19.152  1.00 51.09           O  
ATOM   1340  OE2 GLU B 168      10.229  63.937  20.498  1.00 51.09           O1-
ATOM   1343  N   LYS B 169      12.468  59.929  17.056  1.00103.56           N  
ATOM   1344  CA  LYS B 169      12.046  58.583  17.339  1.00103.56           C  
ATOM   1350  C   LYS B 169      13.256  57.702  17.464  1.00103.56           C  
ATOM   1351  O   LYS B 169      13.330  56.865  18.363  1.00103.56           O  
ATOM   1345  CB  LYS B 169      11.161  57.966  16.242  1.00103.56           C  
ATOM   1346  CG  LYS B 169       9.677  58.344  16.302  1.00103.56           C  
ATOM   1347  CD  LYS B 169       9.372  59.821  16.044  1.00103.56           C  
ATOM   1348  CE  LYS B 169       7.877  60.149  16.098  1.00103.56           C  
ATOM   1349  NZ  LYS B 169       7.161  59.436  15.016  1.00103.56           N1+
ATOM   1352  N   PHE B 170      14.243  57.882  16.566  1.00121.65           N  
ATOM   1353  CA  PHE B 170      15.432  57.072  16.535  1.00121.65           C  
ATOM   1361  C   PHE B 170      16.130  57.210  17.851  1.00121.65           C  
ATOM   1362  O   PHE B 170      16.449  56.216  18.502  1.00121.65           O  
ATOM   1354  CB  PHE B 170      16.407  57.571  15.442  1.00121.65           C  
ATOM   1355  CG  PHE B 170      17.592  56.665  15.306  1.00121.65           C  
ATOM   1356  CD1 PHE B 170      18.625  56.708  16.211  1.00121.65           C  
ATOM   1357  CD2 PHE B 170      17.682  55.787  14.250  1.00121.65           C  
ATOM   1358  CE1 PHE B 170      19.717  55.880  16.077  1.00121.65           C  
ATOM   1359  CE2 PHE B 170      18.773  54.955  14.110  1.00121.65           C  
ATOM   1360  CZ  PHE B 170      19.793  54.998  15.026  1.00121.65           C  
ATOM   1363  N   ASN B 171      16.348  58.462  18.288  1.00 45.31           N  
ATOM   1364  CA  ASN B 171      17.062  58.737  19.504  1.00 45.31           C  
ATOM   1369  C   ASN B 171      16.277  58.209  20.664  1.00 45.31           C  
ATOM   1370  O   ASN B 171      16.847  57.752  21.652  1.00 45.31           O  
ATOM   1365  CB  ASN B 171      17.312  60.240  19.727  1.00 45.31           C  
ATOM   1366  CG  ASN B 171      18.343  60.694  18.698  1.00 45.31           C  
ATOM   1368  ND2 ASN B 171      18.454  62.032  18.484  1.00 45.31           N  
ATOM   1367  OD1 ASN B 171      19.042  59.872  18.108  1.00 45.31           O  
ATOM   1371  N   ARG B 172      14.937  58.273  20.574  1.00128.67           N  
ATOM   1372  CA  ARG B 172      14.092  57.866  21.658  1.00128.67           C  
ATOM   1380  C   ARG B 172      14.348  56.431  21.999  1.00128.67           C  
ATOM   1381  O   ARG B 172      14.710  56.114  23.131  1.00128.67           O  
ATOM   1373  CB  ARG B 172      12.611  57.924  21.240  1.00128.67           C  
ATOM   1374  CG  ARG B 172      11.607  57.577  22.339  1.00128.67           C  
ATOM   1375  CD  ARG B 172      11.168  58.775  23.182  1.00128.67           C  
ATOM   1376  NE  ARG B 172      10.115  59.478  22.395  1.00128.67           N  
ATOM   1377  CZ  ARG B 172      10.395  60.626  21.712  1.00128.67           C  
ATOM   1378  NH1 ARG B 172      11.591  61.262  21.893  1.00128.67           N1+
ATOM   1379  NH2 ARG B 172       9.473  61.139  20.847  1.00128.67           N  
ATOM   1382  N   GLN B 173      14.161  55.525  21.018  1.00123.28           N  
ATOM   1383  CA  GLN B 173      14.320  54.127  21.303  1.00123.28           C  
ATOM   1389  C   GLN B 173      15.758  53.730  21.468  1.00123.28           C  
ATOM   1390  O   GLN B 173      16.124  53.069  22.438  1.00123.28           O  
ATOM   1384  CB  GLN B 173      13.712  53.233  20.212  1.00123.28           C  
ATOM   1385  CG  GLN B 173      14.366  53.382  18.841  1.00123.28           C  
ATOM   1386  CD  GLN B 173      13.631  52.427  17.920  1.00123.28           C  
ATOM   1388  NE2 GLN B 173      12.334  52.731  17.639  1.00123.28           N  
ATOM   1387  OE1 GLN B 173      14.195  51.438  17.455  1.00123.28           O  
ATOM   1391  N   MET B 174      16.594  54.131  20.495  1.00 91.16           N  
ATOM   1392  CA  MET B 174      17.969  53.732  20.354  1.00 91.16           C  
ATOM   1397  C   MET B 174      18.930  54.330  21.346  1.00 91.16           C  
ATOM   1398  O   MET B 174      19.833  53.642  21.820  1.00 91.16           O  
ATOM   1393  CB  MET B 174      18.500  54.074  18.957  1.00 91.16           C  
ATOM   1394  CG  MET B 174      17.623  53.484  17.854  1.00 91.16           C  
ATOM   1395  SD  MET B 174      17.275  51.720  18.080  1.00 91.16           S  
ATOM   1396  CE  MET B 174      19.020  51.285  18.328  1.00 91.16           C  
ATOM   1399  N   GLY B 175      18.752  55.616  21.700  1.00 47.74           N  
ATOM   1400  CA  GLY B 175      19.732  56.345  22.460  1.00 47.74           C  
ATOM   1401  C   GLY B 175      20.089  57.503  21.572  1.00 47.74           C  
ATOM   1402  O   GLY B 175      20.135  57.353  20.354  1.00 47.74           O  
ATOM   1403  N   GLU B 176      20.383  58.681  22.159  1.00 91.47           N  
ATOM   1404  CA  GLU B 176      20.498  59.891  21.385  1.00 91.47           C  
ATOM   1410  C   GLU B 176      21.734  59.948  20.535  1.00 91.47           C  
ATOM   1411  O   GLU B 176      22.818  60.286  21.007  1.00 91.47           O  
ATOM   1405  CB  GLU B 176      20.494  61.159  22.261  1.00 91.47           C  
ATOM   1406  CG  GLU B 176      20.552  62.462  21.463  1.00 91.47           C  
ATOM   1407  CD  GLU B 176      20.545  63.623  22.448  1.00 91.47           C  
ATOM   1408  OE1 GLU B 176      20.171  63.397  23.630  1.00 91.47           O  
ATOM   1409  OE2 GLU B 176      20.919  64.752  22.031  1.00 91.47           O1-
ATOM   1412  N   VAL B 177      21.621  59.524  19.259  1.00 90.75           N  
ATOM   1413  CA  VAL B 177      22.685  59.646  18.300  1.00 90.75           C  
ATOM   1417  C   VAL B 177      22.681  60.954  17.546  1.00 90.75           C  
ATOM   1418  O   VAL B 177      23.733  61.546  17.307  1.00 90.75           O  
ATOM   1414  CB  VAL B 177      22.669  58.544  17.286  1.00 90.75           C  
ATOM   1415  CG1 VAL B 177      23.756  58.835  16.238  1.00 90.75           C  
ATOM   1416  CG2 VAL B 177      22.857  57.206  18.023  1.00 90.75           C  
ATOM   1419  N   PHE B 178      21.483  61.447  17.157  1.00 88.84           N  
ATOM   1420  CA  PHE B 178      21.425  62.512  16.186  1.00 88.84           C  
ATOM   1428  C   PHE B 178      21.094  63.837  16.793  1.00 88.84           C  
ATOM   1429  O   PHE B 178      20.369  63.938  17.780  1.00 88.84           O  
ATOM   1421  CB  PHE B 178      20.353  62.272  15.108  1.00 88.84           C  
ATOM   1422  CG  PHE B 178      20.725  61.091  14.273  1.00 88.84           C  
ATOM   1423  CD1 PHE B 178      21.576  61.230  13.200  1.00 88.84           C  
ATOM   1424  CD2 PHE B 178      20.216  59.843  14.556  1.00 88.84           C  
ATOM   1425  CE1 PHE B 178      21.914  60.148  12.422  1.00 88.84           C  
ATOM   1426  CE2 PHE B 178      20.551  58.756  13.781  1.00 88.84           C  
ATOM   1427  CZ  PHE B 178      21.401  58.907  12.713  1.00 88.84           C  
ATOM   1430  N   VAL B 179      21.654  64.907  16.187  1.00 49.46           N  
ATOM   1431  CA  VAL B 179      21.354  66.249  16.585  1.00 49.46           C  
ATOM   1435  C   VAL B 179      20.066  66.597  15.907  1.00 49.46           C  
ATOM   1436  O   VAL B 179      19.886  66.285  14.731  1.00 49.46           O  
ATOM   1432  CB  VAL B 179      22.361  67.254  16.106  1.00 49.46           C  
ATOM   1433  CG1 VAL B 179      21.875  68.663  16.486  1.00 49.46           C  
ATOM   1434  CG2 VAL B 179      23.740  66.882  16.675  1.00 49.46           C  
ATOM   1437  N   LEU B 180      19.123  67.237  16.627  1.00 73.89           N  
ATOM   1438  CA  LEU B 180      17.895  67.581  15.971  1.00 73.89           C  
ATOM   1443  C   LEU B 180      18.099  68.891  15.289  1.00 73.89           C  
ATOM   1444  O   LEU B 180      18.512  69.880  15.889  1.00 73.89           O  
ATOM   1439  CB  LEU B 180      16.680  67.702  16.901  1.00 73.89           C  
ATOM   1440  CG  LEU B 180      16.305  66.368  17.570  1.00 73.89           C  
ATOM   1441  CD1 LEU B 180      14.967  66.478  18.312  1.00 73.89           C  
ATOM   1442  CD2 LEU B 180      16.338  65.205  16.567  1.00 73.89           C  
ATOM   1445  N   PRO B 181      17.803  68.883  14.018  1.00100.66           N  
ATOM   1446  CA  PRO B 181      17.974  70.011  13.154  1.00100.66           C  
ATOM   1450  C   PRO B 181      16.887  71.008  13.317  1.00100.66           C  
ATOM   1451  O   PRO B 181      15.814  70.686  13.829  1.00100.66           O  
ATOM   1448  CB  PRO B 181      17.995  69.460  11.729  1.00100.66           C  
ATOM   1449  CG  PRO B 181      17.286  68.101  11.849  1.00100.66           C  
ATOM   1447  CD  PRO B 181      17.623  67.643  13.279  1.00100.66           C  
ATOM   1452  N   GLY B 182      17.159  72.225  12.842  1.00104.25           N  
ATOM   1453  CA  GLY B 182      16.233  73.291  12.951  1.00104.25           C  
ATOM   1454  C   GLY B 182      17.083  74.492  12.830  1.00104.25           C  
ATOM   1455  O   GLY B 182      17.450  74.895  11.725  1.00104.25           O  
ATOM   1456  N   ALA B 183      17.390  75.069  14.004  1.00268.81           N  
ATOM   1457  CA  ALA B 183      18.104  76.286  14.224  1.00268.81           C  
ATOM   1459  C   ALA B 183      17.224  76.856  15.267  1.00268.81           C  
ATOM   1460  O   ALA B 183      16.957  76.197  16.271  1.00268.81           O  
ATOM   1458  CB  ALA B 183      18.135  77.251  13.027  1.00268.81           C  
ATOM   1461  N   GLU B 184      16.796  78.114  15.105  1.00104.84           N  
ATOM   1462  CA  GLU B 184      15.711  78.468  15.957  1.00104.84           C  
ATOM   1468  C   GLU B 184      14.673  77.487  15.502  1.00104.84           C  
ATOM   1469  O   GLU B 184      13.937  76.903  16.296  1.00104.84           O  
ATOM   1463  CB  GLU B 184      15.133  79.853  15.644  1.00104.84           C  
ATOM   1464  CG  GLU B 184      16.063  81.021  15.954  1.00104.84           C  
ATOM   1465  CD  GLU B 184      15.370  82.272  15.436  1.00104.84           C  
ATOM   1466  OE1 GLU B 184      14.351  82.117  14.710  1.00104.84           O  
ATOM   1467  OE2 GLU B 184      15.847  83.394  15.750  1.00104.84           O1-
ATOM   1470  N   ILE B 185      14.639  77.305  14.164  1.00106.36           N  
ATOM   1471  CA  ILE B 185      13.799  76.410  13.413  1.00106.36           C  
ATOM   1476  C   ILE B 185      14.532  76.237  12.109  1.00106.36           C  
ATOM   1477  O   ILE B 185      15.671  76.681  12.005  1.00106.36           O  
ATOM   1472  CB  ILE B 185      12.464  77.036  13.132  1.00106.36           C  
ATOM   1473  CG1 ILE B 185      11.446  76.013  12.602  1.00106.36           C  
ATOM   1474  CG2 ILE B 185      12.708  78.244  12.213  1.00106.36           C  
ATOM   1475  CD1 ILE B 185      10.012  76.542  12.620  1.00106.36           C  
ATOM   1478  N   GLN B 186      13.929  75.601  11.068  1.00216.55           N  
ATOM   1479  CA  GLN B 186      14.474  75.523   9.716  1.00216.55           C  
ATOM   1485  C   GLN B 186      14.645  76.979   9.222  1.00216.55           C  
ATOM   1486  O   GLN B 186      14.757  77.917  10.009  1.00216.55           O  
ATOM   1480  CB  GLN B 186      13.471  74.929   8.720  1.00216.55           C  
ATOM   1481  CG  GLN B 186      12.665  73.755   9.272  1.00216.55           C  
ATOM   1482  CD  GLN B 186      11.348  74.345   9.756  1.00216.55           C  
ATOM   1484  NE2 GLN B 186      10.335  73.470   9.995  1.00216.55           N  
ATOM   1483  OE1 GLN B 186      11.219  75.560   9.904  1.00216.55           O  
ATOM   1487  N   GLU B 187      14.756  77.261   7.894  1.00127.53           N  
ATOM   1488  CA  GLU B 187      14.849  78.685   7.566  1.00127.53           C  
ATOM   1494  C   GLU B 187      14.564  79.003   6.075  1.00127.53           C  
ATOM   1495  O   GLU B 187      14.932  78.199   5.236  1.00127.53           O  
ATOM   1489  CB  GLU B 187      16.251  79.245   7.859  1.00127.53           C  
ATOM   1490  CG  GLU B 187      16.408  80.736   7.565  1.00127.53           C  
ATOM   1491  CD  GLU B 187      17.897  81.059   7.578  1.00127.53           C  
ATOM   1492  OE1 GLU B 187      18.518  80.951   8.668  1.00127.53           O  
ATOM   1493  OE2 GLU B 187      18.435  81.410   6.494  1.00127.53           O1-
ATOM   1496  N   SER B 188      13.938  80.165   5.664  1.00179.12           N  
ATOM   1497  CA  SER B 188      13.715  80.517   4.233  1.00179.12           C  
ATOM   1500  C   SER B 188      13.913  82.086   3.946  1.00179.12           C  
ATOM   1501  O   SER B 188      13.217  82.813   4.638  1.00179.12           O  
ATOM   1498  CB  SER B 188      12.299  80.156   3.740  1.00179.12           C  
ATOM   1499  OG  SER B 188      11.331  80.992   4.358  1.00179.12           O  
ATOM   1502  N   THR B 189      14.822  82.661   2.997  1.00198.41           N  
ATOM   1503  CA  THR B 189      15.243  84.092   2.722  1.00198.41           C  
ATOM   1507  C   THR B 189      14.614  85.220   1.865  1.00198.41           C  
ATOM   1508  O   THR B 189      14.300  86.260   2.441  1.00198.41           O  
ATOM   1504  CB  THR B 189      16.696  84.144   2.348  1.00198.41           C  
ATOM   1506  CG2 THR B 189      17.507  83.538   3.505  1.00198.41           C  
ATOM   1505  OG1 THR B 189      16.931  83.420   1.146  1.00198.41           O  
ATOM   1509  N   LYS B 190      14.413  85.141   0.510  1.00167.75           N  
ATOM   1510  CA  LYS B 190      14.156  86.444  -0.135  1.00167.75           C  
ATOM   1516  C   LYS B 190      13.405  86.389  -1.438  1.00167.75           C  
ATOM   1517  O   LYS B 190      13.560  85.489  -2.262  1.00167.75           O  
ATOM   1511  CB  LYS B 190      15.431  87.244  -0.418  1.00167.75           C  
ATOM   1512  CG  LYS B 190      16.243  87.575   0.832  1.00167.75           C  
ATOM   1513  CD  LYS B 190      17.569  88.242   0.478  1.00167.75           C  
ATOM   1514  CE  LYS B 190      18.227  87.631  -0.760  1.00167.75           C  
ATOM   1515  NZ  LYS B 190      19.189  88.590  -1.344  1.00167.75           N1+
ATOM   1518  N   TYR B 191      12.637  87.476  -1.686  1.00 96.28           N  
ATOM   1519  CA  TYR B 191      11.762  87.588  -2.819  1.00 96.28           C  
ATOM   1528  C   TYR B 191      12.420  88.354  -3.919  1.00 96.28           C  
ATOM   1529  O   TYR B 191      12.558  89.575  -3.860  1.00 96.28           O  
ATOM   1520  CB  TYR B 191      10.447  88.300  -2.442  1.00 96.28           C  
ATOM   1521  CG  TYR B 191       9.688  88.725  -3.654  1.00 96.28           C  
ATOM   1522  CD1 TYR B 191       9.045  87.819  -4.467  1.00 96.28           C  
ATOM   1523  CD2 TYR B 191       9.595  90.066  -3.952  1.00 96.28           C  
ATOM   1524  CE1 TYR B 191       8.345  88.251  -5.572  1.00 96.28           C  
ATOM   1525  CE2 TYR B 191       8.898  90.502  -5.052  1.00 96.28           C  
ATOM   1526  CZ  TYR B 191       8.273  89.592  -5.868  1.00 96.28           C  
ATOM   1527  OH  TYR B 191       7.558  90.040  -6.999  1.00 96.28           O  
ATOM   1530  N   VAL B 192      12.851  87.614  -4.964  1.00 80.38           N  
ATOM   1531  CA  VAL B 192      13.412  88.207  -6.143  1.00 80.38           C  
ATOM   1535  C   VAL B 192      12.439  87.914  -7.240  1.00 80.38           C  
ATOM   1536  O   VAL B 192      12.196  86.765  -7.609  1.00 80.38           O  
ATOM   1532  CB  VAL B 192      14.740  87.625  -6.531  1.00 80.38           C  
ATOM   1533  CG1 VAL B 192      15.235  88.315  -7.814  1.00 80.38           C  
ATOM   1534  CG2 VAL B 192      15.700  87.762  -5.337  1.00 80.38           C  
ATOM   1537  N   PRO B 193      11.864  88.952  -7.760  1.00 92.45           N  
ATOM   1538  CA  PRO B 193      10.845  88.810  -8.762  1.00 92.45           C  
ATOM   1542  C   PRO B 193      11.409  88.559 -10.119  1.00 92.45           C  
ATOM   1543  O   PRO B 193      12.510  89.014 -10.418  1.00 92.45           O  
ATOM   1540  CB  PRO B 193      10.001  90.079  -8.689  1.00 92.45           C  
ATOM   1541  CG  PRO B 193      10.905  91.094  -7.971  1.00 92.45           C  
ATOM   1539  CD  PRO B 193      11.780  90.221  -7.060  1.00 92.45           C  
ATOM   1544  N   GLY B 194      10.640  87.860 -10.968  1.00 27.29           N  
ATOM   1545  CA  GLY B 194      11.066  87.582 -12.303  1.00 27.29           C  
ATOM   1546  C   GLY B 194      10.773  88.800 -13.112  1.00 27.29           C  
ATOM   1547  O   GLY B 194      10.274  89.799 -12.600  1.00 27.29           O  
ATOM   1548  N   THR B 195      11.072  88.729 -14.421  1.00115.53           N  
ATOM   1549  CA  THR B 195      10.859  89.830 -15.313  1.00115.53           C  
ATOM   1553  C   THR B 195       9.395  90.135 -15.377  1.00115.53           C  
ATOM   1554  O   THR B 195       9.009  91.283 -15.595  1.00115.53           O  
ATOM   1550  CB  THR B 195      11.363  89.559 -16.699  1.00115.53           C  
ATOM   1552  CG2 THR B 195      10.704  88.281 -17.233  1.00115.53           C  
ATOM   1551  OG1 THR B 195      11.099  90.666 -17.543  1.00115.53           O  
ATOM   1555  N   ASP B 196       8.546  89.092 -15.282  1.00 88.07           N  
ATOM   1556  CA  ASP B 196       7.112  89.223 -15.281  1.00 88.07           C  
ATOM   1561  C   ASP B 196       6.597  89.672 -13.944  1.00 88.07           C  
ATOM   1562  O   ASP B 196       5.466  90.146 -13.841  1.00 88.07           O  
ATOM   1557  CB  ASP B 196       6.363  87.937 -15.665  1.00 88.07           C  
ATOM   1558  CG  ASP B 196       6.588  86.881 -14.597  1.00 88.07           C  
ATOM   1559  OD1 ASP B 196       7.689  86.854 -13.987  1.00 88.07           O  
ATOM   1560  OD2 ASP B 196       5.646  86.074 -14.383  1.00 88.07           O1-
ATOM   1563  N   GLY B 197       7.383  89.479 -12.867  1.00 35.49           N  
ATOM   1564  CA  GLY B 197       6.920  89.869 -11.563  1.00 35.49           C  
ATOM   1565  C   GLY B 197       6.655  88.639 -10.754  1.00 35.49           C  
ATOM   1566  O   GLY B 197       6.573  88.710  -9.528  1.00 35.49           O  
ATOM   1567  N   HIS B 198       6.508  87.476 -11.415  1.00 62.89           N  
ATOM   1568  CA  HIS B 198       6.285  86.250 -10.701  1.00 62.89           C  
ATOM   1575  C   HIS B 198       7.627  85.714 -10.303  1.00 62.89           C  
ATOM   1576  O   HIS B 198       8.653  86.178 -10.790  1.00 62.89           O  
ATOM   1571  CB  HIS B 198       5.551  85.182 -11.528  1.00 62.89           C  
ATOM   1570  CG  HIS B 198       5.075  84.041 -10.684  1.00 62.89           C  
ATOM   1573  CD2 HIS B 198       3.932  83.925  -9.957  1.00 62.89           C  
ATOM   1569  ND1 HIS B 198       5.771  82.870 -10.489  1.00 62.89           N  
ATOM   1574  CE1 HIS B 198       5.018  82.107  -9.656  1.00 62.89           C  
ATOM   1572  NE2 HIS B 198       3.895  82.704  -9.305  1.00 62.89           N  
ATOM   1577  N   LYS B 199       7.663  84.721  -9.388  1.00 77.39           N  
ATOM   1578  CA  LYS B 199       8.920  84.193  -8.924  1.00 77.39           C  
ATOM   1584  C   LYS B 199       9.673  83.628 -10.088  1.00 77.39           C  
ATOM   1585  O   LYS B 199       9.082  83.145 -11.053  1.00 77.39           O  
ATOM   1579  CB  LYS B 199       8.779  83.106  -7.842  1.00 77.39           C  
ATOM   1580  CG  LYS B 199       7.955  81.889  -8.269  1.00 77.39           C  
ATOM   1581  CD  LYS B 199       8.048  80.712  -7.292  1.00 77.39           C  
ATOM   1582  CE  LYS B 199       7.222  79.495  -7.716  1.00 77.39           C  
ATOM   1583  NZ  LYS B 199       7.346  78.422  -6.703  1.00 77.39           N1+
ATOM   1586  N   MET B 200      11.020  83.693 -10.027  1.00 56.29           N  
ATOM   1587  CA  MET B 200      11.795  83.257 -11.153  1.00 56.29           C  
ATOM   1592  C   MET B 200      11.775  81.770 -11.263  1.00 56.29           C  
ATOM   1593  O   MET B 200      11.876  81.050 -10.271  1.00 56.29           O  
ATOM   1588  CB  MET B 200      13.268  83.709 -11.149  1.00 56.29           C  
ATOM   1589  CG  MET B 200      13.471  85.201 -11.434  1.00 56.29           C  
ATOM   1590  SD  MET B 200      15.215  85.684 -11.631  1.00 56.29           S  
ATOM   1591  CE  MET B 200      14.901  87.453 -11.897  1.00 56.29           C  
ATOM   1594  N   SER B 201      11.624  81.276 -12.510  1.00 88.26           N  
ATOM   1595  CA  SER B 201      11.639  79.863 -12.746  1.00 88.26           C  
ATOM   1598  C   SER B 201      12.188  79.651 -14.122  1.00 88.26           C  
ATOM   1599  O   SER B 201      11.895  80.413 -15.041  1.00 88.26           O  
ATOM   1596  CB  SER B 201      10.243  79.219 -12.736  1.00 88.26           C  
ATOM   1597  OG  SER B 201       9.531  79.590 -13.908  1.00 88.26           O  
ATOM   1600  N   LYS B 202      12.984  78.582 -14.306  1.00110.99           N  
ATOM   1601  CA  LYS B 202      13.565  78.307 -15.588  1.00110.99           C  
ATOM   1607  C   LYS B 202      12.464  78.021 -16.568  1.00110.99           C  
ATOM   1608  O   LYS B 202      12.549  78.386 -17.738  1.00110.99           O  
ATOM   1602  CB  LYS B 202      14.534  77.110 -15.555  1.00110.99           C  
ATOM   1603  CG  LYS B 202      13.908  75.780 -15.127  1.00110.99           C  
ATOM   1604  CD  LYS B 202      13.082  75.084 -16.210  1.00110.99           C  
ATOM   1605  CE  LYS B 202      12.537  73.725 -15.761  1.00110.99           C  
ATOM   1606  NZ  LYS B 202      11.935  73.000 -16.903  1.00110.99           N1+
ATOM   1609  N   SER B 203      11.396  77.348 -16.113  1.00 34.83           N  
ATOM   1610  CA  SER B 203      10.319  76.976 -16.986  1.00 34.83           C  
ATOM   1613  C   SER B 203       9.614  78.186 -17.524  1.00 34.83           C  
ATOM   1614  O   SER B 203       9.333  78.271 -18.719  1.00 34.83           O  
ATOM   1611  CB  SER B 203       9.259  76.131 -16.267  1.00 34.83           C  
ATOM   1612  OG  SER B 203       8.660  76.896 -15.232  1.00 34.83           O  
ATOM   1615  N   ARG B 204       9.313  79.156 -16.643  1.00125.66           N  
ATOM   1616  CA  ARG B 204       8.556  80.319 -17.008  1.00125.66           C  
ATOM   1624  C   ARG B 204       9.342  81.094 -18.011  1.00125.66           C  
ATOM   1625  O   ARG B 204       8.786  81.643 -18.959  1.00125.66           O  
ATOM   1617  CB  ARG B 204       8.259  81.198 -15.789  1.00125.66           C  
ATOM   1618  CG  ARG B 204       7.072  82.138 -15.967  1.00125.66           C  
ATOM   1619  CD  ARG B 204       6.465  82.543 -14.622  1.00125.66           C  
ATOM   1620  NE  ARG B 204       5.334  83.474 -14.884  1.00125.66           N  
ATOM   1621  CZ  ARG B 204       4.165  83.339 -14.192  1.00125.66           C  
ATOM   1622  NH1 ARG B 204       3.987  82.286 -13.344  1.00125.66           N1+
ATOM   1623  NH2 ARG B 204       3.172  84.261 -14.355  1.00125.66           N  
ATOM   1626  N   GLY B 205      10.673  81.155 -17.829  1.00 46.01           N  
ATOM   1627  CA  GLY B 205      11.484  81.842 -18.785  1.00 46.01           C  
ATOM   1628  C   GLY B 205      11.564  83.300 -18.442  1.00 46.01           C  
ATOM   1629  O   GLY B 205      11.895  84.112 -19.305  1.00 46.01           O  
ATOM   1630  N   ASN B 206      11.241  83.684 -17.188  1.00217.85           N  
ATOM   1631  CA  ASN B 206      11.329  85.077 -16.843  1.00217.85           C  
ATOM   1636  C   ASN B 206      12.468  85.245 -15.892  1.00217.85           C  
ATOM   1637  O   ASN B 206      12.328  85.869 -14.842  1.00217.85           O  
ATOM   1632  CB  ASN B 206      10.060  85.578 -16.140  1.00217.85           C  
ATOM   1633  CG  ASN B 206       8.976  85.319 -17.158  1.00217.85           C  
ATOM   1635  ND2 ASN B 206       7.681  85.341 -16.742  1.00217.85           N  
ATOM   1634  OD1 ASN B 206       9.289  85.070 -18.318  1.00217.85           O  
ATOM   1638  N   ILE B 207      13.668  84.790 -16.287  1.00 83.01           N  
ATOM   1639  CA  ILE B 207      14.745  84.790 -15.344  1.00 83.01           C  
ATOM   1644  C   ILE B 207      15.813  85.723 -15.804  1.00 83.01           C  
ATOM   1645  O   ILE B 207      15.849  86.147 -16.959  1.00 83.01           O  
ATOM   1640  CB  ILE B 207      15.402  83.452 -15.189  1.00 83.01           C  
ATOM   1641  CG1 ILE B 207      16.098  83.051 -16.501  1.00 83.01           C  
ATOM   1642  CG2 ILE B 207      14.330  82.448 -14.731  1.00 83.01           C  
ATOM   1643  CD1 ILE B 207      17.073  81.886 -16.345  1.00 83.01           C  
ATOM   1646  N   ILE B 208      16.663  86.140 -14.844  1.00 82.10           N  
ATOM   1647  CA  ILE B 208      17.834  86.894 -15.176  1.00 82.10           C  
ATOM   1652  C   ILE B 208      18.997  86.041 -14.753  1.00 82.10           C  
ATOM   1653  O   ILE B 208      19.071  85.595 -13.609  1.00 82.10           O  
ATOM   1648  CB  ILE B 208      17.933  88.242 -14.503  1.00 82.10           C  
ATOM   1649  CG1 ILE B 208      16.809  89.173 -14.995  1.00 82.10           C  
ATOM   1650  CG2 ILE B 208      19.342  88.809 -14.746  1.00 82.10           C  
ATOM   1651  CD1 ILE B 208      16.749  90.508 -14.252  1.00 82.10           C  
ATOM   1654  N   ASN B 209      19.915  85.752 -15.699  1.00 79.95           N  
ATOM   1655  CA  ASN B 209      21.073  84.938 -15.442  1.00 79.95           C  
ATOM   1660  C   ASN B 209      22.273  85.825 -15.630  1.00 79.95           C  
ATOM   1661  O   ASN B 209      22.624  86.199 -16.746  1.00 79.95           O  
ATOM   1656  CB  ASN B 209      21.168  83.754 -16.421  1.00 79.95           C  
ATOM   1657  CG  ASN B 209      22.210  82.777 -15.907  1.00 79.95           C  
ATOM   1659  ND2 ASN B 209      21.887  81.458 -15.977  1.00 79.95           N  
ATOM   1658  OD1 ASN B 209      23.281  83.173 -15.451  1.00 79.95           O  
ATOM   1662  N   ILE B 210      22.950  86.163 -14.520  1.00108.55           N  
ATOM   1663  CA  ILE B 210      24.060  87.084 -14.480  1.00108.55           C  
ATOM   1668  C   ILE B 210      25.285  86.561 -15.201  1.00108.55           C  
ATOM   1669  O   ILE B 210      26.179  87.334 -15.545  1.00108.55           O  
ATOM   1664  CB  ILE B 210      24.482  87.453 -13.091  1.00108.55           C  
ATOM   1665  CG1 ILE B 210      25.019  86.220 -12.350  1.00108.55           C  
ATOM   1666  CG2 ILE B 210      23.280  88.127 -12.406  1.00108.55           C  
ATOM   1667  CD1 ILE B 210      25.844  86.567 -11.114  1.00108.55           C  
ATOM   1670  N   PHE B 211      25.429  85.224 -15.308  1.00126.67           N  
ATOM   1671  CA  PHE B 211      26.555  84.553 -15.923  1.00126.67           C  
ATOM   1679  C   PHE B 211      26.606  84.662 -17.424  1.00126.67           C  
ATOM   1680  O   PHE B 211      27.671  84.473 -18.011  1.00126.67           O  
ATOM   1672  CB  PHE B 211      26.669  83.058 -15.578  1.00126.67           C  
ATOM   1673  CG  PHE B 211      27.074  83.016 -14.151  1.00126.67           C  
ATOM   1674  CD1 PHE B 211      28.310  83.493 -13.772  1.00126.67           C  
ATOM   1675  CD2 PHE B 211      26.235  82.488 -13.201  1.00126.67           C  
ATOM   1676  CE1 PHE B 211      28.696  83.458 -12.453  1.00126.67           C  
ATOM   1677  CE2 PHE B 211      26.617  82.450 -11.882  1.00126.67           C  
ATOM   1678  CZ  PHE B 211      27.847  82.937 -11.506  1.00126.67           C  
ATOM   1681  N   LEU B 212      25.455  84.888 -18.084  1.00 94.86           N  
ATOM   1682  CA  LEU B 212      25.355  84.877 -19.520  1.00 94.86           C  
ATOM   1687  C   LEU B 212      26.130  86.002 -20.128  1.00 94.86           C  
ATOM   1688  O   LEU B 212      26.565  86.941 -19.462  1.00 94.86           O  
ATOM   1683  CB  LEU B 212      23.909  85.026 -20.034  1.00 94.86           C  
ATOM   1684  CG  LEU B 212      22.953  83.876 -19.661  1.00 94.86           C  
ATOM   1685  CD1 LEU B 212      21.542  84.130 -20.226  1.00 94.86           C  
ATOM   1686  CD2 LEU B 212      23.536  82.511 -20.064  1.00 94.86           C  
ATOM   1689  N   PRO B 213      26.321  85.887 -21.420  1.00 81.51           N  
ATOM   1690  CA  PRO B 213      27.007  86.897 -22.178  1.00 81.51           C  
ATOM   1694  C   PRO B 213      26.214  88.172 -22.086  1.00 81.51           C  
ATOM   1695  O   PRO B 213      25.000  88.113 -21.900  1.00 81.51           O  
ATOM   1692  CB  PRO B 213      27.139  86.329 -23.589  1.00 81.51           C  
ATOM   1693  CG  PRO B 213      27.179  84.806 -23.361  1.00 81.51           C  
ATOM   1691  CD  PRO B 213      26.374  84.584 -22.067  1.00 81.51           C  
ATOM   1696  N   GLU B 214      26.877  89.339 -22.228  1.00 48.05           N  
ATOM   1697  CA  GLU B 214      26.255  90.617 -21.999  0.49 48.05           C  
ATOM   1703  C   GLU B 214      25.099  90.849 -22.916  1.00 48.05           C  
ATOM   1704  O   GLU B 214      24.073  91.386 -22.497  1.00 48.05           O  
ATOM   1698  CB  GLU B 214      27.224  91.793 -22.189  0.49 48.05           C  
ATOM   1699  CG  GLU B 214      28.322  91.841 -21.127  0.49 48.05           C  
ATOM   1700  CD  GLU B 214      29.194  93.049 -21.422  0.49 48.05           C  
ATOM   1701  OE1 GLU B 214      28.872  93.774 -22.401  0.49 48.05           O  
ATOM   1702  OE2 GLU B 214      30.184  93.268 -20.674  0.49 48.05           O1-
ATOM   1705  N   LYS B 215      25.223  90.463 -24.197  1.00123.63           N  
ATOM   1706  CA  LYS B 215      24.143  90.760 -25.091  1.00123.63           C  
ATOM   1712  C   LYS B 215      22.927  90.042 -24.611  1.00123.63           C  
ATOM   1713  O   LYS B 215      21.835  90.605 -24.578  1.00123.63           O  
ATOM   1707  CB  LYS B 215      24.412  90.305 -26.532  1.00123.63           C  
ATOM   1708  CG  LYS B 215      23.446  90.916 -27.547  1.00123.63           C  
ATOM   1709  CD  LYS B 215      23.631  92.427 -27.690  1.00123.63           C  
ATOM   1710  CE  LYS B 215      22.934  93.027 -28.909  1.00123.63           C  
ATOM   1711  NZ  LYS B 215      23.682  92.674 -30.136  1.00123.63           N1+
ATOM   1714  N   GLU B 216      23.097  88.763 -24.229  1.00 38.99           N  
ATOM   1715  CA  GLU B 216      22.016  87.944 -23.767  1.00 38.99           C  
ATOM   1721  C   GLU B 216      21.518  88.453 -22.450  1.00 38.99           C  
ATOM   1722  O   GLU B 216      20.316  88.476 -22.195  1.00 38.99           O  
ATOM   1716  CB  GLU B 216      22.438  86.477 -23.601  1.00 38.99           C  
ATOM   1717  CG  GLU B 216      22.814  85.828 -24.936  1.00 38.99           C  
ATOM   1718  CD  GLU B 216      23.215  84.387 -24.668  1.00 38.99           C  
ATOM   1719  OE1 GLU B 216      22.933  83.893 -23.544  1.00 38.99           O  
ATOM   1720  OE2 GLU B 216      23.807  83.760 -25.584  1.00 38.99           O1-
ATOM   1723  N   LEU B 217      22.439  88.885 -21.569  1.00 59.55           N  
ATOM   1724  CA  LEU B 217      22.043  89.363 -20.273  1.00 59.55           C  
ATOM   1729  C   LEU B 217      21.175  90.573 -20.447  1.00 59.55           C  
ATOM   1730  O   LEU B 217      20.151  90.717 -19.780  1.00 59.55           O  
ATOM   1725  CB  LEU B 217      23.245  89.788 -19.411  1.00 59.55           C  
ATOM   1726  CG  LEU B 217      22.849  90.483 -18.094  1.00 59.55           C  
ATOM   1727  CD1 LEU B 217      22.066  89.545 -17.161  1.00 59.55           C  
ATOM   1728  CD2 LEU B 217      24.072  91.122 -17.416  1.00 59.55           C  
ATOM   1731  N   LYS B 218      21.557  91.469 -21.375  1.00 71.53           N  
ATOM   1732  CA  LYS B 218      20.853  92.704 -21.568  1.00 71.53           C  
ATOM   1738  C   LYS B 218      19.446  92.425 -21.993  1.00 71.53           C  
ATOM   1739  O   LYS B 218      18.513  93.103 -21.565  1.00 71.53           O  
ATOM   1733  CB  LYS B 218      21.488  93.598 -22.646  1.00 71.53           C  
ATOM   1734  CG  LYS B 218      20.827  94.975 -22.705  1.00 71.53           C  
ATOM   1735  CD  LYS B 218      21.517  95.973 -23.636  1.00 71.53           C  
ATOM   1736  CE  LYS B 218      22.814  96.558 -23.081  1.00 71.53           C  
ATOM   1737  NZ  LYS B 218      23.355  97.563 -24.024  1.00 71.53           N1+
ATOM   1740  N   LYS B 219      19.254  91.404 -22.847  1.00 69.74           N  
ATOM   1741  CA  LYS B 219      17.939  91.132 -23.349  1.00 69.74           C  
ATOM   1747  C   LYS B 219      17.034  90.803 -22.206  1.00 69.74           C  
ATOM   1748  O   LYS B 219      15.895  91.262 -22.159  1.00 69.74           O  
ATOM   1742  CB  LYS B 219      17.893  89.952 -24.334  1.00 69.74           C  
ATOM   1743  CG  LYS B 219      16.509  89.757 -24.954  1.00 69.74           C  
ATOM   1744  CD  LYS B 219      16.504  88.881 -26.206  1.00 69.74           C  
ATOM   1745  CE  LYS B 219      15.155  88.887 -26.923  1.00 69.74           C  
ATOM   1746  NZ  LYS B 219      15.335  88.499 -28.338  1.00 69.74           N1+
ATOM   1749  N   GLN B 220      17.514  89.999 -21.242  1.00 50.50           N  
ATOM   1750  CA  GLN B 220      16.670  89.638 -20.143  1.00 50.50           C  
ATOM   1756  C   GLN B 220      16.309  90.863 -19.356  1.00 50.50           C  
ATOM   1757  O   GLN B 220      15.157  91.045 -18.969  1.00 50.50           O  
ATOM   1751  CB  GLN B 220      17.325  88.638 -19.176  1.00 50.50           C  
ATOM   1752  CG  GLN B 220      17.482  87.231 -19.757  1.00 50.50           C  
ATOM   1753  CD  GLN B 220      18.125  86.357 -18.690  1.00 50.50           C  
ATOM   1755  NE2 GLN B 220      17.777  85.042 -18.696  1.00 50.50           N  
ATOM   1754  OE1 GLN B 220      18.911  86.827 -17.870  1.00 50.50           O  
ATOM   1758  N   ILE B 221      17.268  91.759 -19.090  1.00158.95           N  
ATOM   1759  CA  ILE B 221      16.898  92.888 -18.286  0.46158.95           C  
ATOM   1764  C   ILE B 221      15.927  93.783 -18.984  1.00158.95           C  
ATOM   1765  O   ILE B 221      15.014  94.323 -18.363  1.00158.95           O  
ATOM   1760  CB  ILE B 221      18.029  93.686 -17.765  0.46158.95           C  
ATOM   1761  CG1 ILE B 221      18.860  94.241 -18.903  0.46158.95           C  
ATOM   1762  CG2 ILE B 221      18.803  92.814 -16.774  0.46158.95           C  
ATOM   1763  CD1 ILE B 221      19.901  95.173 -18.339  0.46158.95           C  
ATOM   1766  N   MET B 222      16.090  93.969 -20.301  1.00 64.89           N  
ATOM   1767  CA  MET B 222      15.230  94.852 -21.032  1.00 64.89           C  
ATOM   1772  C   MET B 222      13.824  94.330 -20.951  1.00 64.89           C  
ATOM   1773  O   MET B 222      12.866  95.100 -21.013  1.00 64.89           O  
ATOM   1768  CB  MET B 222      15.638  94.991 -22.507  1.00 64.89           C  
ATOM   1769  CG  MET B 222      17.017  95.639 -22.631  1.00 64.89           C  
ATOM   1770  SD  MET B 222      17.114  97.295 -21.883  1.00 64.89           S  
ATOM   1771  CE  MET B 222      18.919  97.296 -21.679  1.00 64.89           C  
ATOM   1774  N   SER B 223      13.665  92.997 -20.844  1.00 56.40           N  
ATOM   1775  CA  SER B 223      12.369  92.379 -20.797  1.00 56.40           C  
ATOM   1778  C   SER B 223      11.660  92.657 -19.494  1.00 56.40           C  
ATOM   1779  O   SER B 223      10.463  92.391 -19.397  1.00 56.40           O  
ATOM   1776  CB  SER B 223      12.404  90.851 -21.012  1.00 56.40           C  
ATOM   1777  OG  SER B 223      12.906  90.175 -19.869  1.00 56.40           O  
ATOM   1780  N   ILE B 224      12.356  93.180 -18.460  1.00139.57           N  
ATOM   1781  CA  ILE B 224      11.711  93.436 -17.196  1.00139.57           C  
ATOM   1786  C   ILE B 224      10.521  94.318 -17.457  1.00139.57           C  
ATOM   1787  O   ILE B 224      10.628  95.360 -18.102  1.00139.57           O  
ATOM   1782  CB  ILE B 224      12.575  94.175 -16.214  1.00139.57           C  
ATOM   1783  CG1 ILE B 224      13.914  93.453 -15.989  1.00139.57           C  
ATOM   1784  CG2 ILE B 224      11.759  94.362 -14.926  1.00139.57           C  
ATOM   1785  CD1 ILE B 224      13.789  92.045 -15.425  1.00139.57           C  
ATOM   1788  N   GLU B 225       9.342  93.909 -16.946  1.00 50.03           N  
ATOM   1789  CA  GLU B 225       8.118  94.619 -17.214  1.00 50.03           C  
ATOM   1795  C   GLU B 225       8.014  95.867 -16.379  1.00 50.03           C  
ATOM   1796  O   GLU B 225       8.467  95.907 -15.237  1.00 50.03           O  
ATOM   1790  CB  GLU B 225       6.863  93.773 -16.944  1.00 50.03           C  
ATOM   1791  CG  GLU B 225       6.709  92.590 -17.900  1.00 50.03           C  
ATOM   1792  CD  GLU B 225       5.487  91.803 -17.456  1.00 50.03           C  
ATOM   1793  OE1 GLU B 225       4.778  92.284 -16.533  1.00 50.03           O  
ATOM   1794  OE2 GLU B 225       5.250  90.709 -18.032  1.00 50.03           O1-
ATOM   1797  N   SER B 226       7.400  96.927 -16.958  1.00 90.64           N  
ATOM   1798  CA  SER B 226       7.167  98.175 -16.277  1.00 90.64           C  
ATOM   1801  C   SER B 226       5.820  98.684 -16.700  1.00 90.64           C  
ATOM   1802  O   SER B 226       5.235  98.192 -17.664  1.00 90.64           O  
ATOM   1799  CB  SER B 226       8.165  99.300 -16.612  1.00 90.64           C  
ATOM   1800  OG  SER B 226       9.442  99.018 -16.064  1.00 90.64           O  
ATOM   1803  N   ASP B 227       5.290  99.684 -15.963  1.00 64.87           N  
ATOM   1804  CA  ASP B 227       3.997 100.238 -16.253  1.00 64.87           C  
ATOM   1809  C   ASP B 227       4.128 101.327 -17.264  1.00 64.87           C  
ATOM   1810  O   ASP B 227       5.232 101.691 -17.667  1.00 64.87           O  
ATOM   1805  CB  ASP B 227       3.274 100.787 -15.002  1.00 64.87           C  
ATOM   1806  CG  ASP B 227       4.106 101.869 -14.316  1.00 64.87           C  
ATOM   1807  OD1 ASP B 227       5.079 102.388 -14.927  1.00 64.87           O  
ATOM   1808  OD2 ASP B 227       3.774 102.181 -13.141  1.00 64.87           O1-
ATOM   1811  N   SER B 228       2.978 101.869 -17.718  1.00125.18           N  
ATOM   1812  CA  SER B 228       3.048 102.927 -18.679  1.00125.18           C  
ATOM   1815  C   SER B 228       2.905 104.217 -17.940  1.00125.18           C  
ATOM   1816  O   SER B 228       1.807 104.750 -17.788  1.00125.18           O  
ATOM   1813  CB  SER B 228       1.926 102.870 -19.733  1.00125.18           C  
ATOM   1814  OG  SER B 228       2.080 101.721 -20.554  1.00125.18           O  
ATOM   1817  N   LYS B 229       4.046 104.763 -17.478  1.00104.11           N  
ATOM   1818  CA  LYS B 229       4.050 106.027 -16.806  1.00104.11           C  
ATOM   1824  C   LYS B 229       4.819 106.955 -17.682  1.00104.11           C  
ATOM   1825  O   LYS B 229       5.787 106.554 -18.327  1.00104.11           O  
ATOM   1819  CB  LYS B 229       4.769 106.028 -15.443  1.00104.11           C  
ATOM   1820  CG  LYS B 229       3.967 105.392 -14.306  1.00104.11           C  
ATOM   1821  CD  LYS B 229       4.754 105.255 -13.001  1.00104.11           C  
ATOM   1822  CE  LYS B 229       3.882 104.853 -11.809  1.00104.11           C  
ATOM   1823  NZ  LYS B 229       2.966 105.958 -11.446  1.00104.11           N1+
ATOM   1826  N   SER B 230       4.399 108.231 -17.708  1.00 74.48           N  
ATOM   1827  CA  SER B 230       5.021 109.225 -18.531  1.00 74.48           C  
ATOM   1830  C   SER B 230       6.433 109.402 -18.082  1.00 74.48           C  
ATOM   1831  O   SER B 230       6.781 109.097 -16.943  1.00 74.48           O  
ATOM   1828  CB  SER B 230       4.356 110.601 -18.393  1.00 74.48           C  
ATOM   1829  OG  SER B 230       5.098 111.573 -19.110  1.00 74.48           O  
ATOM   1832  N   LEU B 231       7.291 109.907 -18.992  1.00 34.96           N  
ATOM   1833  CA  LEU B 231       8.674 110.119 -18.672  1.00 34.96           C  
ATOM   1838  C   LEU B 231       8.760 111.146 -17.580  1.00 34.96           C  
ATOM   1839  O   LEU B 231       9.524 110.987 -16.629  1.00 34.96           O  
ATOM   1834  CB  LEU B 231       9.494 110.641 -19.866  1.00 34.96           C  
ATOM   1835  CG  LEU B 231      10.996 110.789 -19.564  1.00 34.96           C  
ATOM   1836  CD1 LEU B 231      11.645 109.427 -19.259  1.00 34.96           C  
ATOM   1837  CD2 LEU B 231      11.718 111.549 -20.689  1.00 34.96           C  
ATOM   1840  N   GLU B 232       7.970 112.234 -17.694  1.00 36.91           N  
ATOM   1841  CA  GLU B 232       7.990 113.295 -16.720  1.00 36.91           C  
ATOM   1847  C   GLU B 232       7.461 112.775 -15.420  1.00 36.91           C  
ATOM   1848  O   GLU B 232       7.999 113.078 -14.357  1.00 36.91           O  
ATOM   1842  CB  GLU B 232       7.072 114.471 -17.086  1.00 36.91           C  
ATOM   1843  CG  GLU B 232       7.451 115.215 -18.362  1.00 36.91           C  
ATOM   1844  CD  GLU B 232       6.415 116.316 -18.537  1.00 36.91           C  
ATOM   1845  OE1 GLU B 232       5.703 116.608 -17.539  1.00 36.91           O  
ATOM   1846  OE2 GLU B 232       6.315 116.871 -19.663  1.00 36.91           O1-
ATOM   1849  N   GLU B 233       6.392 111.957 -15.489  1.00 56.85           N  
ATOM   1850  CA  GLU B 233       5.723 111.453 -14.322  1.00 56.85           C  
ATOM   1856  C   GLU B 233       6.731 110.769 -13.456  1.00 56.85           C  
ATOM   1857  O   GLU B 233       7.641 110.094 -13.933  1.00 56.85           O  
ATOM   1851  CB  GLU B 233       4.632 110.425 -14.673  1.00 56.85           C  
ATOM   1852  CG  GLU B 233       3.804 109.947 -13.479  1.00 56.85           C  
ATOM   1853  CD  GLU B 233       2.795 108.945 -14.017  1.00 56.85           C  
ATOM   1854  OE1 GLU B 233       2.914 108.598 -15.222  1.00 56.85           O  
ATOM   1855  OE2 GLU B 233       1.903 108.511 -13.240  1.00 56.85           O1-
ATOM   1858  N   PRO B 234       6.583 110.960 -12.171  1.00 81.63           N  
ATOM   1859  CA  PRO B 234       7.482 110.390 -11.202  1.00 81.63           C  
ATOM   1863  C   PRO B 234       7.226 108.923 -11.109  1.00 81.63           C  
ATOM   1864  O   PRO B 234       6.116 108.493 -11.411  1.00 81.63           O  
ATOM   1861  CB  PRO B 234       7.251 111.169  -9.903  1.00 81.63           C  
ATOM   1862  CG  PRO B 234       5.915 111.904 -10.119  1.00 81.63           C  
ATOM   1860  CD  PRO B 234       5.847 112.092 -11.642  1.00 81.63           C  
ATOM   1865  N   LYS B 235       8.232 108.135 -10.690  1.00113.02           N  
ATOM   1866  CA  LYS B 235       8.043 106.719 -10.703  1.00113.02           C  
ATOM   1872  C   LYS B 235       8.056 106.179  -9.312  1.00113.02           C  
ATOM   1873  O   LYS B 235       8.560 106.809  -8.384  1.00113.02           O  
ATOM   1867  CB  LYS B 235       9.056 106.033 -11.618  1.00113.02           C  
ATOM   1868  CG  LYS B 235       8.670 106.435 -13.041  1.00113.02           C  
ATOM   1869  CD  LYS B 235       9.740 106.313 -14.110  1.00113.02           C  
ATOM   1870  CE  LYS B 235       9.248 106.841 -15.460  1.00113.02           C  
ATOM   1871  NZ  LYS B 235       9.045 108.303 -15.385  1.00113.02           N1+
ATOM   1874  N   ASP B 236       7.440 104.991  -9.144  1.00 59.05           N  
ATOM   1875  CA  ASP B 236       7.273 104.396  -7.851  1.00 59.05           C  
ATOM   1880  C   ASP B 236       8.264 103.283  -7.705  1.00 59.05           C  
ATOM   1881  O   ASP B 236       8.154 102.243  -8.349  1.00 59.05           O  
ATOM   1876  CB  ASP B 236       5.864 103.795  -7.683  1.00 59.05           C  
ATOM   1877  CG  ASP B 236       5.605 103.431  -6.227  1.00 59.05           C  
ATOM   1878  OD1 ASP B 236       6.587 103.292  -5.450  1.00 59.05           O  
ATOM   1879  OD2 ASP B 236       4.404 103.290  -5.873  1.00 59.05           O1-
ATOM   1882  N   PRO B 237       9.236 103.488  -6.860  1.00 78.09           N  
ATOM   1883  CA  PRO B 237      10.219 102.468  -6.627  1.00 78.09           C  
ATOM   1887  C   PRO B 237       9.606 101.281  -5.954  1.00 78.09           C  
ATOM   1888  O   PRO B 237      10.175 100.194  -6.031  1.00 78.09           O  
ATOM   1885  CB  PRO B 237      11.328 103.134  -5.819  1.00 78.09           C  
ATOM   1886  CG  PRO B 237      11.246 104.608  -6.253  1.00 78.09           C  
ATOM   1884  CD  PRO B 237       9.770 104.821  -6.633  1.00 78.09           C  
ATOM   1889  N   GLU B 238       8.465 101.463  -5.269  1.00 98.77           N  
ATOM   1890  CA  GLU B 238       7.869 100.379  -4.546  1.00 98.77           C  
ATOM   1896  C   GLU B 238       7.391  99.308  -5.489  1.00 98.77           C  
ATOM   1897  O   GLU B 238       7.561  98.118  -5.227  1.00 98.77           O  
ATOM   1891  CB  GLU B 238       6.659 100.836  -3.713  1.00 98.77           C  
ATOM   1892  CG  GLU B 238       6.005  99.713  -2.912  1.00 98.77           C  
ATOM   1893  CD  GLU B 238       4.828 100.303  -2.143  1.00 98.77           C  
ATOM   1894  OE1 GLU B 238       4.888 101.514  -1.802  1.00 98.77           O  
ATOM   1895  OE2 GLU B 238       3.851  99.550  -1.890  1.00 98.77           O1-
ATOM   1898  N   THR B 239       6.712  99.723  -6.574  1.00143.12           N  
ATOM   1899  CA  THR B 239       6.108  98.887  -7.581  1.00143.12           C  
ATOM   1903  C   THR B 239       7.052  98.382  -8.634  1.00143.12           C  
ATOM   1904  O   THR B 239       6.846  97.295  -9.171  1.00143.12           O  
ATOM   1900  CB  THR B 239       5.029  99.626  -8.321  1.00143.12           C  
ATOM   1902  CG2 THR B 239       4.390  98.685  -9.347  1.00143.12           C  
ATOM   1901  OG1 THR B 239       4.041 100.090  -7.414  1.00143.12           O  
ATOM   1905  N   ASP B 240       8.085  99.172  -8.988  1.00 78.77           N  
ATOM   1906  CA  ASP B 240       8.892  98.893 -10.149  1.00 78.77           C  
ATOM   1911  C   ASP B 240       9.749  97.682  -9.951  1.00 78.77           C  
ATOM   1912  O   ASP B 240      10.526  97.600  -9.003  1.00 78.77           O  
ATOM   1907  CB  ASP B 240       9.828 100.067 -10.510  1.00 78.77           C  
ATOM   1908  CG  ASP B 240      10.303  99.920 -11.950  1.00 78.77           C  
ATOM   1909  OD1 ASP B 240       9.451  99.590 -12.818  1.00 78.77           O  
ATOM   1910  OD2 ASP B 240      11.519 100.129 -12.202  1.00 78.77           O1-
ATOM   1913  N   LYS B 241       9.639  96.714 -10.884  1.00 70.73           N  
ATOM   1914  CA  LYS B 241      10.381  95.486 -10.819  1.00 70.73           C  
ATOM   1920  C   LYS B 241      11.847  95.772 -10.951  1.00 70.73           C  
ATOM   1921  O   LYS B 241      12.666  95.196 -10.238  1.00 70.73           O  
ATOM   1915  CB  LYS B 241      10.052  94.523 -11.972  1.00 70.73           C  
ATOM   1916  CG  LYS B 241       8.631  93.964 -11.959  1.00 70.73           C  
ATOM   1917  CD  LYS B 241       8.258  93.279 -13.273  1.00 70.73           C  
ATOM   1918  CE  LYS B 241       6.843  92.705 -13.262  1.00 70.73           C  
ATOM   1919  NZ  LYS B 241       5.861  93.810 -13.215  1.00 70.73           N1+
ATOM   1922  N   THR B 242      12.220  96.676 -11.875  1.00 44.27           N  
ATOM   1923  CA  THR B 242      13.606  96.945 -12.118  1.00 44.27           C  
ATOM   1927  C   THR B 242      14.233  97.498 -10.874  1.00 44.27           C  
ATOM   1928  O   THR B 242      15.331  97.094 -10.497  1.00 44.27           O  
ATOM   1924  CB  THR B 242      13.815  97.921 -13.240  1.00 44.27           C  
ATOM   1926  CG2 THR B 242      15.324  98.123 -13.460  1.00 44.27           C  
ATOM   1925  OG1 THR B 242      13.218  97.418 -14.427  1.00 44.27           O  
ATOM   1929  N   PHE B 243      13.542  98.433 -10.192  1.00134.18           N  
ATOM   1930  CA  PHE B 243      14.052  99.050  -8.995  1.00134.18           C  
ATOM   1938  C   PHE B 243      14.174  98.019  -7.919  1.00134.18           C  
ATOM   1939  O   PHE B 243      15.170  97.979  -7.197  1.00134.18           O  
ATOM   1931  CB  PHE B 243      13.128 100.155  -8.451  1.00134.18           C  
ATOM   1932  CG  PHE B 243      13.797 100.797  -7.281  1.00134.18           C  
ATOM   1933  CD1 PHE B 243      13.603 100.313  -6.008  1.00134.18           C  
ATOM   1934  CD2 PHE B 243      14.624 101.885  -7.456  1.00134.18           C  
ATOM   1935  CE1 PHE B 243      14.225 100.911  -4.935  1.00134.18           C  
ATOM   1936  CE2 PHE B 243      15.246 102.488  -6.387  1.00134.18           C  
ATOM   1937  CZ  PHE B 243      15.045 101.999  -5.120  1.00134.18           C  
ATOM   1940  N   ILE B 244      13.160  97.144  -7.786  1.00 49.12           N  
ATOM   1941  CA  ILE B 244      13.183  96.164  -6.740  1.00 49.12           C  
ATOM   1946  C   ILE B 244      14.399  95.316  -6.933  1.00 49.12           C  
ATOM   1947  O   ILE B 244      15.128  95.053  -5.981  1.00 49.12           O  
ATOM   1942  CB  ILE B 244      11.982  95.257  -6.746  1.00 49.12           C  
ATOM   1943  CG1 ILE B 244      10.701  96.042  -6.408  1.00 49.12           C  
ATOM   1944  CG2 ILE B 244      12.263  94.088  -5.790  1.00 49.12           C  
ATOM   1945  CD1 ILE B 244       9.419  95.239  -6.631  1.00 49.12           C  
ATOM   1948  N   ILE B 245      14.671  94.890  -8.182  1.00 55.53           N  
ATOM   1949  CA  ILE B 245      15.805  94.052  -8.447  1.00 55.53           C  
ATOM   1954  C   ILE B 245      17.070  94.797  -8.130  1.00 55.53           C  
ATOM   1955  O   ILE B 245      17.984  94.256  -7.512  1.00 55.53           O  
ATOM   1950  CB  ILE B 245      15.900  93.603  -9.881  1.00 55.53           C  
ATOM   1951  CG1 ILE B 245      14.707  92.709 -10.256  1.00 55.53           C  
ATOM   1952  CG2 ILE B 245      17.256  92.906 -10.075  1.00 55.53           C  
ATOM   1953  CD1 ILE B 245      14.679  92.328 -11.736  1.00 55.53           C  
ATOM   1956  N   TYR B 246      17.147  96.077  -8.524  1.00147.46           N  
ATOM   1957  CA  TYR B 246      18.335  96.865  -8.342  1.00147.46           C  
ATOM   1966  C   TYR B 246      18.643  96.953  -6.878  1.00147.46           C  
ATOM   1967  O   TYR B 246      19.791  96.781  -6.470  1.00147.46           O  
ATOM   1958  CB  TYR B 246      18.120  98.303  -8.845  1.00147.46           C  
ATOM   1959  CG  TYR B 246      19.393  99.077  -8.808  1.00147.46           C  
ATOM   1960  CD1 TYR B 246      19.781  99.749  -7.670  1.00147.46           C  
ATOM   1961  CD2 TYR B 246      20.196  99.129  -9.924  1.00147.46           C  
ATOM   1962  CE1 TYR B 246      20.952 100.468  -7.654  1.00147.46           C  
ATOM   1963  CE2 TYR B 246      21.366  99.846  -9.913  1.00147.46           C  
ATOM   1964  CZ  TYR B 246      21.744 100.518  -8.776  1.00147.46           C  
ATOM   1965  OH  TYR B 246      22.946 101.256  -8.765  1.00147.46           O  
ATOM   1968  N   ALA B 247      17.612  97.196  -6.046  1.00 50.16           N  
ATOM   1969  CA  ALA B 247      17.793  97.389  -4.634  1.00 50.16           C  
ATOM   1971  C   ALA B 247      18.386  96.159  -4.045  1.00 50.16           C  
ATOM   1972  O   ALA B 247      19.201  96.238  -3.127  1.00 50.16           O  
ATOM   1970  CB  ALA B 247      16.476  97.669  -3.889  1.00 50.16           C  
ATOM   1973  N   LEU B 248      17.992  94.976  -4.533  1.00141.82           N  
ATOM   1974  CA  LEU B 248      18.583  93.841  -3.907  1.00141.82           C  
ATOM   1979  C   LEU B 248      20.074  93.835  -4.116  1.00141.82           C  
ATOM   1980  O   LEU B 248      20.797  93.414  -3.217  1.00141.82           O  
ATOM   1975  CB  LEU B 248      18.122  92.450  -4.394  1.00141.82           C  
ATOM   1976  CG  LEU B 248      16.709  92.001  -3.979  1.00141.82           C  
ATOM   1977  CD1 LEU B 248      15.627  92.605  -4.877  1.00141.82           C  
ATOM   1978  CD2 LEU B 248      16.622  90.473  -3.868  1.00141.82           C  
ATOM   1981  N   ILE B 249      20.558  94.192  -5.332  1.00109.88           N  
ATOM   1982  CA  ILE B 249      21.955  94.141  -5.704  1.00109.88           C  
ATOM   1987  C   ILE B 249      22.861  95.255  -5.233  1.00109.88           C  
ATOM   1988  O   ILE B 249      23.979  94.991  -4.788  1.00109.88           O  
ATOM   1983  CB  ILE B 249      22.159  93.978  -7.178  1.00109.88           C  
ATOM   1984  CG1 ILE B 249      21.438  92.707  -7.664  1.00109.88           C  
ATOM   1985  CG2 ILE B 249      23.679  93.936  -7.431  1.00109.88           C  
ATOM   1986  CD1 ILE B 249      21.383  92.570  -9.184  1.00109.88           C  
ATOM   1989  N   ALA B 250      22.421  96.521  -5.341  1.00 57.68           N  
ATOM   1990  CA  ALA B 250      23.289  97.656  -5.130  1.00 57.68           C  
ATOM   1992  C   ALA B 250      23.528  97.933  -3.686  1.00 57.68           C  
ATOM   1993  O   ALA B 250      22.930  97.331  -2.795  1.00 57.68           O  
ATOM   1991  CB  ALA B 250      22.762  98.962  -5.749  1.00 57.68           C  
ATOM   1994  N   THR B 251      24.478  98.859  -3.425  1.00 35.52           N  
ATOM   1995  CA  THR B 251      24.762  99.263  -2.082  1.00 35.52           C  
ATOM   1999  C   THR B 251      23.697 100.239  -1.694  1.00 35.52           C  
ATOM   2000  O   THR B 251      22.891 100.650  -2.527  1.00 35.52           O  
ATOM   1996  CB  THR B 251      26.090  99.939  -1.935  1.00 35.52           C  
ATOM   1998  CG2 THR B 251      27.178  98.980  -2.447  1.00 35.52           C  
ATOM   1997  OG1 THR B 251      26.110 101.143  -2.689  1.00 35.52           O  
ATOM   2001  N   PRO B 252      23.637 100.604  -0.445  1.00 63.78           N  
ATOM   2002  CA  PRO B 252      22.609 101.513  -0.021  1.00 63.78           C  
ATOM   2006  C   PRO B 252      22.728 102.856  -0.656  1.00 63.78           C  
ATOM   2007  O   PRO B 252      21.702 103.490  -0.900  1.00 63.78           O  
ATOM   2004  CB  PRO B 252      22.677 101.529   1.505  1.00 63.78           C  
ATOM   2005  CG  PRO B 252      23.212 100.126   1.851  1.00 63.78           C  
ATOM   2003  CD  PRO B 252      24.060  99.722   0.631  1.00 63.78           C  
ATOM   2008  N   GLU B 253      23.960 103.325  -0.926  1.00 62.50           N  
ATOM   2009  CA  GLU B 253      24.078 104.636  -1.486  1.00 62.50           C  
ATOM   2015  C   GLU B 253      23.535 104.633  -2.876  1.00 62.50           C  
ATOM   2016  O   GLU B 253      22.830 105.556  -3.282  1.00 62.50           O  
ATOM   2010  CB  GLU B 253      25.523 105.166  -1.537  1.00 62.50           C  
ATOM   2011  CG  GLU B 253      26.459 104.430  -2.495  1.00 62.50           C  
ATOM   2012  CD  GLU B 253      27.758 105.223  -2.521  1.00 62.50           C  
ATOM   2013  OE1 GLU B 253      27.895 106.139  -1.666  1.00 62.50           O  
ATOM   2014  OE2 GLU B 253      28.621 104.933  -3.390  1.00 62.50           O1-
ATOM   2017  N   GLN B 254      23.845 103.573  -3.642  1.00 42.57           N  
ATOM   2018  CA  GLN B 254      23.430 103.480  -5.008  1.00 42.57           C  
ATOM   2024  C   GLN B 254      21.932 103.407  -5.057  1.00 42.57           C  
ATOM   2025  O   GLN B 254      21.297 104.067  -5.880  1.00 42.57           O  
ATOM   2019  CB  GLN B 254      24.041 102.237  -5.677  1.00 42.57           C  
ATOM   2020  CG  GLN B 254      25.573 102.303  -5.732  1.00 42.57           C  
ATOM   2021  CD  GLN B 254      26.091 101.031  -6.382  1.00 42.57           C  
ATOM   2023  NE2 GLN B 254      27.215 101.148  -7.141  1.00 42.57           N  
ATOM   2022  OE1 GLN B 254      25.512  99.958  -6.217  1.00 42.57           O  
ATOM   2026  N   THR B 255      21.323 102.620  -4.149  1.00 40.84           N  
ATOM   2027  CA  THR B 255      19.896 102.449  -4.141  1.00 40.84           C  
ATOM   2031  C   THR B 255      19.248 103.766  -3.864  1.00 40.84           C  
ATOM   2032  O   THR B 255      18.290 104.151  -4.535  1.00 40.84           O  
ATOM   2028  CB  THR B 255      19.433 101.480  -3.092  1.00 40.84           C  
ATOM   2030  CG2 THR B 255      17.896 101.404  -3.126  1.00 40.84           C  
ATOM   2029  OG1 THR B 255      20.002 100.199  -3.327  1.00 40.84           O  
ATOM   2033  N   GLU B 256      19.768 104.511  -2.873  1.00105.44           N  
ATOM   2034  CA  GLU B 256      19.186 105.782  -2.558  1.00105.44           C  
ATOM   2040  C   GLU B 256      19.303 106.690  -3.735  1.00105.44           C  
ATOM   2041  O   GLU B 256      18.380 107.448  -4.030  1.00105.44           O  
ATOM   2035  CB  GLU B 256      19.853 106.497  -1.373  1.00105.44           C  
ATOM   2036  CG  GLU B 256      19.276 106.088  -0.019  1.00105.44           C  
ATOM   2037  CD  GLU B 256      17.900 106.743   0.076  1.00105.44           C  
ATOM   2038  OE1 GLU B 256      17.799 107.941  -0.298  1.00105.44           O  
ATOM   2039  OE2 GLU B 256      16.937 106.063   0.521  1.00105.44           O1-
ATOM   2042  N   ALA B 257      20.442 106.648  -4.446  1.00 27.35           N  
ATOM   2043  CA  ALA B 257      20.610 107.551  -5.546  1.00 27.35           C  
ATOM   2045  C   ALA B 257      19.552 107.279  -6.569  1.00 27.35           C  
ATOM   2046  O   ALA B 257      18.926 108.202  -7.086  1.00 27.35           O  
ATOM   2044  CB  ALA B 257      21.977 107.403  -6.239  1.00 27.35           C  
ATOM   2047  N   LEU B 258      19.318 105.990  -6.871  1.00 68.78           N  
ATOM   2048  CA  LEU B 258      18.368 105.576  -7.866  1.00 68.78           C  
ATOM   2053  C   LEU B 258      16.981 105.931  -7.411  1.00 68.78           C  
ATOM   2054  O   LEU B 258      16.163 106.390  -8.207  1.00 68.78           O  
ATOM   2049  CB  LEU B 258      18.463 104.059  -8.111  1.00 68.78           C  
ATOM   2050  CG  LEU B 258      17.574 103.528  -9.242  1.00 68.78           C  
ATOM   2051  CD1 LEU B 258      17.948 104.171 -10.586  1.00 68.78           C  
ATOM   2052  CD2 LEU B 258      17.635 101.993  -9.303  1.00 68.78           C  
ATOM   2055  N   ARG B 259      16.686 105.756  -6.105  1.00104.33           N  
ATOM   2056  CA  ARG B 259      15.366 106.022  -5.595  1.00104.33           C  
ATOM   2064  C   ARG B 259      15.026 107.463  -5.801  1.00104.33           C  
ATOM   2065  O   ARG B 259      13.888 107.795  -6.129  1.00104.33           O  
ATOM   2057  CB  ARG B 259      15.202 105.738  -4.089  1.00104.33           C  
ATOM   2058  CG  ARG B 259      13.836 106.193  -3.560  1.00104.33           C  
ATOM   2059  CD  ARG B 259      13.648 106.051  -2.049  1.00104.33           C  
ATOM   2060  NE  ARG B 259      13.229 104.650  -1.770  1.00104.33           N  
ATOM   2061  CZ  ARG B 259      14.169 103.670  -1.651  1.00104.33           C  
ATOM   2062  NH1 ARG B 259      15.489 103.979  -1.807  1.00104.33           N1+
ATOM   2063  NH2 ARG B 259      13.789 102.387  -1.386  1.00104.33           N  
ATOM   2066  N   GLN B 260      16.000 108.364  -5.595  1.00 50.45           N  
ATOM   2067  CA  GLN B 260      15.751 109.768  -5.738  1.00 50.45           C  
ATOM   2073  C   GLN B 260      15.474 110.085  -7.177  1.00 50.45           C  
ATOM   2074  O   GLN B 260      14.639 110.936  -7.482  1.00 50.45           O  
ATOM   2068  CB  GLN B 260      16.921 110.625  -5.236  1.00 50.45           C  
ATOM   2069  CG  GLN B 260      17.203 110.399  -3.745  1.00 50.45           C  
ATOM   2070  CD  GLN B 260      15.926 110.666  -2.953  1.00 50.45           C  
ATOM   2072  NE2 GLN B 260      15.599 109.749  -2.003  1.00 50.45           N  
ATOM   2071  OE1 GLN B 260      15.233 111.658  -3.175  1.00 50.45           O  
ATOM   2075  N   LYS B 261      16.169 109.397  -8.103  1.00147.96           N  
ATOM   2076  CA  LYS B 261      16.010 109.609  -9.517  1.00147.96           C  
ATOM   2082  C   LYS B 261      14.572 109.344  -9.823  1.00147.96           C  
ATOM   2083  O   LYS B 261      13.924 110.097 -10.550  1.00147.96           O  
ATOM   2077  CB  LYS B 261      16.750 108.534 -10.332  1.00147.96           C  
ATOM   2078  CG  LYS B 261      18.225 108.352  -9.975  1.00147.96           C  
ATOM   2079  CD  LYS B 261      19.131 109.496 -10.418  1.00147.96           C  
ATOM   2080  CE  LYS B 261      20.088 109.095 -11.540  1.00147.96           C  
ATOM   2081  NZ  LYS B 261      21.006 108.040 -11.054  1.00147.96           N1+
ATOM   2084  N   TYR B 262      14.035 108.245  -9.261  1.00 85.15           N  
ATOM   2085  CA  TYR B 262      12.682 107.858  -9.541  1.00 85.15           C  
ATOM   2094  C   TYR B 262      11.711 108.899  -9.077  1.00 85.15           C  
ATOM   2095  O   TYR B 262      10.820 109.297  -9.827  1.00 85.15           O  
ATOM   2086  CB  TYR B 262      12.255 106.551  -8.844  1.00 85.15           C  
ATOM   2087  CG  TYR B 262      12.710 105.348  -9.602  1.00 85.15           C  
ATOM   2088  CD1 TYR B 262      14.033 104.975  -9.654  1.00 85.15           C  
ATOM   2089  CD2 TYR B 262      11.776 104.568 -10.243  1.00 85.15           C  
ATOM   2090  CE1 TYR B 262      14.411 103.850 -10.355  1.00 85.15           C  
ATOM   2091  CE2 TYR B 262      12.147 103.445 -10.943  1.00 85.15           C  
ATOM   2092  CZ  TYR B 262      13.470 103.084 -11.002  1.00 85.15           C  
ATOM   2093  OH  TYR B 262      13.855 101.931 -11.718  1.00 85.15           O  
ATOM   2096  N   LEU B 263      11.869 109.382  -7.834  1.00 47.46           N  
ATOM   2097  CA  LEU B 263      10.933 110.291  -7.232  1.00 47.46           C  
ATOM   2102  C   LEU B 263      10.925 111.593  -7.973  1.00 47.46           C  
ATOM   2103  O   LEU B 263       9.878 112.220  -8.131  1.00 47.46           O  
ATOM   2098  CB  LEU B 263      11.278 110.601  -5.761  1.00 47.46           C  
ATOM   2099  CG  LEU B 263      11.369 109.349  -4.861  1.00 47.46           C  
ATOM   2100  CD1 LEU B 263      11.562 109.729  -3.382  1.00 47.46           C  
ATOM   2101  CD2 LEU B 263      10.185 108.399  -5.091  1.00 47.46           C  
ATOM   2104  N   ALA B 264      12.105 112.039  -8.437  1.00 28.70           N  
ATOM   2105  CA  ALA B 264      12.242 113.316  -9.078  1.00 28.70           C  
ATOM   2107  C   ALA B 264      11.431 113.368 -10.336  1.00 28.70           C  
ATOM   2108  O   ALA B 264      10.818 114.391 -10.636  1.00 28.70           O  
ATOM   2106  CB  ALA B 264      13.702 113.639  -9.442  1.00 28.70           C  
ATOM   2109  N   GLY B 265      11.394 112.267 -11.110  1.00 22.64           N  
ATOM   2110  CA  GLY B 265      10.675 112.301 -12.350  1.00 22.64           C  
ATOM   2111  C   GLY B 265      11.671 112.645 -13.408  1.00 22.64           C  
ATOM   2112  O   GLY B 265      12.853 112.826 -13.121  1.00 22.64           O  
ATOM   2113  N   ASN B 266      11.207 112.745 -14.670  1.00 52.99           N  
ATOM   2114  CA  ASN B 266      12.078 113.019 -15.777  1.00 52.99           C  
ATOM   2119  C   ASN B 266      13.124 111.945 -15.834  1.00 52.99           C  
ATOM   2120  O   ASN B 266      14.259 112.191 -16.242  1.00 52.99           O  
ATOM   2115  CB  ASN B 266      12.766 114.394 -15.690  1.00 52.99           C  
ATOM   2116  CG  ASN B 266      11.718 115.466 -15.971  1.00 52.99           C  
ATOM   2118  ND2 ASN B 266      12.133 116.558 -16.668  1.00 52.99           N  
ATOM   2117  OD1 ASN B 266      10.555 115.333 -15.594  1.00 52.99           O  
ATOM   2121  N   PHE B 267      12.750 110.716 -15.423  1.00 77.01           N  
ATOM   2122  CA  PHE B 267      13.644 109.591 -15.448  1.00 77.01           C  
ATOM   2130  C   PHE B 267      12.825 108.422 -15.916  1.00 77.01           C  
ATOM   2131  O   PHE B 267      11.809 108.091 -15.304  1.00 77.01           O  
ATOM   2123  CB  PHE B 267      14.194 109.284 -14.038  1.00 77.01           C  
ATOM   2124  CG  PHE B 267      15.229 108.207 -14.059  1.00 77.01           C  
ATOM   2125  CD1 PHE B 267      16.513 108.470 -14.478  1.00 77.01           C  
ATOM   2126  CD2 PHE B 267      14.926 106.938 -13.618  1.00 77.01           C  
ATOM   2127  CE1 PHE B 267      17.468 107.481 -14.485  1.00 77.01           C  
ATOM   2128  CE2 PHE B 267      15.878 105.945 -13.622  1.00 77.01           C  
ATOM   2129  CZ  PHE B 267      17.152 106.212 -14.058  1.00 77.01           C  
ATOM   2132  N   GLY B 268      13.239 107.773 -17.027  1.00 38.69           N  
ATOM   2133  CA  GLY B 268      12.483 106.676 -17.571  1.00 38.69           C  
ATOM   2134  C   GLY B 268      13.024 105.359 -17.096  1.00 38.69           C  
ATOM   2135  O   GLY B 268      14.119 105.261 -16.545  1.00 38.69           O  
ATOM   2136  N   TYR B 269      12.249 104.289 -17.361  1.00 67.27           N  
ATOM   2137  CA  TYR B 269      12.571 102.940 -16.985  1.00 67.27           C  
ATOM   2146  C   TYR B 269      13.772 102.479 -17.747  1.00 67.27           C  
ATOM   2147  O   TYR B 269      14.600 101.730 -17.230  1.00 67.27           O  
ATOM   2138  CB  TYR B 269      11.400 101.975 -17.227  1.00 67.27           C  
ATOM   2139  CG  TYR B 269      10.324 102.415 -16.292  1.00 67.27           C  
ATOM   2140  CD1 TYR B 269      10.349 102.031 -14.971  1.00 67.27           C  
ATOM   2141  CD2 TYR B 269       9.295 103.216 -16.728  1.00 67.27           C  
ATOM   2142  CE1 TYR B 269       9.362 102.437 -14.104  1.00 67.27           C  
ATOM   2143  CE2 TYR B 269       8.303 103.625 -15.868  1.00 67.27           C  
ATOM   2144  CZ  TYR B 269       8.337 103.233 -14.552  1.00 67.27           C  
ATOM   2145  OH  TYR B 269       7.324 103.647 -13.660  1.00 67.27           O  
ATOM   2148  N   GLY B 270      13.896 102.908 -19.013  1.00 22.57           N  
ATOM   2149  CA  GLY B 270      15.006 102.480 -19.812  1.00 22.57           C  
ATOM   2150  C   GLY B 270      16.268 102.894 -19.128  1.00 22.57           C  
ATOM   2151  O   GLY B 270      17.257 102.164 -19.157  1.00 22.57           O  
ATOM   2152  N   HIS B 271      16.282 104.093 -18.514  1.00 37.10           N  
ATOM   2153  CA  HIS B 271      17.474 104.530 -17.851  1.00 37.10           C  
ATOM   2160  C   HIS B 271      17.758 103.612 -16.696  1.00 37.10           C  
ATOM   2161  O   HIS B 271      18.901 103.219 -16.468  1.00 37.10           O  
ATOM   2156  CB  HIS B 271      17.376 105.976 -17.331  1.00 37.10           C  
ATOM   2155  CG  HIS B 271      17.236 106.985 -18.435  1.00 37.10           C  
ATOM   2158  CD2 HIS B 271      18.153 107.422 -19.342  1.00 37.10           C  
ATOM   2154  ND1 HIS B 271      16.074 107.670 -18.721  1.00 37.10           N  
ATOM   2159  CE1 HIS B 271      16.345 108.479 -19.777  1.00 37.10           C  
ATOM   2157  NE2 HIS B 271      17.595 108.362 -20.189  1.00 37.10           N  
ATOM   2162  N   ALA B 272      16.714 103.230 -15.935  1.00 31.36           N  
ATOM   2163  CA  ALA B 272      16.912 102.380 -14.794  1.00 31.36           C  
ATOM   2165  C   ALA B 272      17.442 101.048 -15.235  1.00 31.36           C  
ATOM   2166  O   ALA B 272      18.341 100.493 -14.601  1.00 31.36           O  
ATOM   2164  CB  ALA B 272      15.611 102.118 -14.014  1.00 31.36           C  
ATOM   2167  N   LYS B 273      16.901 100.491 -16.338  1.00 61.04           N  
ATOM   2168  CA  LYS B 273      17.334  99.196 -16.787  1.00 61.04           C  
ATOM   2174  C   LYS B 273      18.772  99.274 -17.173  1.00 61.04           C  
ATOM   2175  O   LYS B 273      19.535  98.338 -16.937  1.00 61.04           O  
ATOM   2169  CB  LYS B 273      16.544  98.638 -17.981  1.00 61.04           C  
ATOM   2170  CG  LYS B 273      15.112  98.237 -17.619  1.00 61.04           C  
ATOM   2171  CD  LYS B 273      14.275  97.813 -18.826  1.00 61.04           C  
ATOM   2172  CE  LYS B 273      12.829  97.453 -18.477  1.00 61.04           C  
ATOM   2173  NZ  LYS B 273      11.935  98.587 -18.797  1.00 61.04           N1+
ATOM   2176  N   THR B 274      19.176 100.403 -17.782  1.00 27.46           N  
ATOM   2177  CA  THR B 274      20.534 100.570 -18.205  1.00 27.46           C  
ATOM   2181  C   THR B 274      21.404 100.498 -16.989  1.00 27.46           C  
ATOM   2182  O   THR B 274      22.424  99.812 -16.988  1.00 27.46           O  
ATOM   2178  CB  THR B 274      20.760 101.906 -18.849  1.00 27.46           C  
ATOM   2180  CG2 THR B 274      22.235 102.012 -19.274  1.00 27.46           C  
ATOM   2179  OG1 THR B 274      19.907 102.052 -19.976  1.00 27.46           O  
ATOM   2183  N   GLU B 275      21.005 101.190 -15.905  1.00 49.80           N  
ATOM   2184  CA  GLU B 275      21.795 101.208 -14.706  1.00 49.80           C  
ATOM   2190  C   GLU B 275      21.839  99.831 -14.111  1.00 49.80           C  
ATOM   2191  O   GLU B 275      22.852  99.429 -13.540  1.00 49.80           O  
ATOM   2185  CB  GLU B 275      21.274 102.191 -13.642  1.00 49.80           C  
ATOM   2186  CG  GLU B 275      21.471 103.659 -14.032  1.00 49.80           C  
ATOM   2187  CD  GLU B 275      21.195 104.513 -12.802  1.00 49.80           C  
ATOM   2188  OE1 GLU B 275      21.403 103.995 -11.671  1.00 49.80           O  
ATOM   2189  OE2 GLU B 275      20.777 105.689 -12.974  1.00 49.80           O1-
ATOM   2192  N   LEU B 276      20.732  99.073 -14.211  1.00 53.92           N  
ATOM   2193  CA  LEU B 276      20.692  97.750 -13.654  1.00 53.92           C  
ATOM   2198  C   LEU B 276      21.683  96.865 -14.356  1.00 53.92           C  
ATOM   2199  O   LEU B 276      22.397  96.097 -13.714  1.00 53.92           O  
ATOM   2194  CB  LEU B 276      19.312  97.081 -13.799  1.00 53.92           C  
ATOM   2195  CG  LEU B 276      19.242  95.658 -13.211  1.00 53.92           C  
ATOM   2196  CD1 LEU B 276      19.519  95.664 -11.696  1.00 53.92           C  
ATOM   2197  CD2 LEU B 276      17.917  94.969 -13.575  1.00 53.92           C  
ATOM   2200  N   LEU B 277      21.765  96.950 -15.697  1.00108.32           N  
ATOM   2201  CA  LEU B 277      22.652  96.082 -16.426  1.00108.32           C  
ATOM   2206  C   LEU B 277      24.050  96.389 -16.001  1.00108.32           C  
ATOM   2207  O   LEU B 277      24.853  95.485 -15.770  1.00108.32           O  
ATOM   2202  CB  LEU B 277      22.577  96.296 -17.950  1.00108.32           C  
ATOM   2203  CG  LEU B 277      23.314  95.254 -18.826  1.00108.32           C  
ATOM   2204  CD1 LEU B 277      23.047  95.512 -20.312  1.00108.32           C  
ATOM   2205  CD2 LEU B 277      24.825  95.203 -18.577  1.00108.32           C  
ATOM   2208  N   ASN B 278      24.367  97.691 -15.882  1.00 42.08           N  
ATOM   2209  CA  ASN B 278      25.690  98.127 -15.547  1.00 42.08           C  
ATOM   2214  C   ASN B 278      26.020  97.630 -14.173  1.00 42.08           C  
ATOM   2215  O   ASN B 278      27.145  97.204 -13.920  1.00 42.08           O  
ATOM   2210  CB  ASN B 278      25.812  99.661 -15.488  1.00 42.08           C  
ATOM   2211  CG  ASN B 278      25.449 100.257 -16.842  1.00 42.08           C  
ATOM   2213  ND2 ASN B 278      24.839 101.472 -16.809  1.00 42.08           N  
ATOM   2212  OD1 ASN B 278      25.697  99.668 -17.894  1.00 42.08           O  
ATOM   2216  N   LEU B 279      25.043  97.668 -13.248  1.00 52.26           N  
ATOM   2217  CA  LEU B 279      25.298  97.272 -11.892  1.00 52.26           C  
ATOM   2222  C   LEU B 279      25.710  95.837 -11.861  1.00 52.26           C  
ATOM   2223  O   LEU B 279      26.672  95.481 -11.182  1.00 52.26           O  
ATOM   2218  CB  LEU B 279      24.055  97.383 -10.990  1.00 52.26           C  
ATOM   2219  CG  LEU B 279      24.263  96.831  -9.564  1.00 52.26           C  
ATOM   2220  CD1 LEU B 279      25.316  97.640  -8.793  1.00 52.26           C  
ATOM   2221  CD2 LEU B 279      22.928  96.717  -8.811  1.00 52.26           C  
ATOM   2224  N   ILE B 280      24.996  94.972 -12.606  1.00 47.75           N  
ATOM   2225  CA  ILE B 280      25.271  93.565 -12.592  1.00 47.75           C  
ATOM   2230  C   ILE B 280      26.639  93.303 -13.141  1.00 47.75           C  
ATOM   2231  O   ILE B 280      27.413  92.544 -12.560  1.00 47.75           O  
ATOM   2226  CB  ILE B 280      24.278  92.775 -13.408  1.00 47.75           C  
ATOM   2227  CG1 ILE B 280      22.871  92.908 -12.797  1.00 47.75           C  
ATOM   2228  CG2 ILE B 280      24.764  91.319 -13.528  1.00 47.75           C  
ATOM   2229  CD1 ILE B 280      21.752  92.458 -13.735  1.00 47.75           C  
ATOM   2232  N   LEU B 281      26.991  93.946 -14.269  1.00 58.56           N  
ATOM   2233  CA  LEU B 281      28.261  93.680 -14.884  1.00 58.56           C  
ATOM   2238  C   LEU B 281      29.358  94.062 -13.942  1.00 58.56           C  
ATOM   2239  O   LEU B 281      30.329  93.326 -13.785  1.00 58.56           O  
ATOM   2234  CB  LEU B 281      28.487  94.494 -16.171  1.00 58.56           C  
ATOM   2235  CG  LEU B 281      27.537  94.130 -17.329  1.00 58.56           C  
ATOM   2236  CD1 LEU B 281      27.828  94.979 -18.576  1.00 58.56           C  
ATOM   2237  CD2 LEU B 281      27.562  92.619 -17.632  1.00 58.56           C  
ATOM   2240  N   GLU B 282      29.251  95.244 -13.312  1.00 47.35           N  
ATOM   2241  CA  GLU B 282      30.299  95.699 -12.446  1.00 47.35           C  
ATOM   2247  C   GLU B 282      30.354  94.913 -11.174  1.00 47.35           C  
ATOM   2248  O   GLU B 282      31.426  94.481 -10.753  1.00 47.35           O  
ATOM   2242  CB  GLU B 282      30.160  97.189 -12.110  1.00 47.35           C  
ATOM   2243  CG  GLU B 282      30.402  98.053 -13.349  1.00 47.35           C  
ATOM   2244  CD  GLU B 282      30.243  99.513 -12.971  1.00 47.35           C  
ATOM   2245  OE1 GLU B 282      29.898  99.787 -11.790  1.00 47.35           O  
ATOM   2246  OE2 GLU B 282      30.466 100.380 -13.860  1.00 47.35           O1-
ATOM   2249  N   ARG B 283      29.195  94.681 -10.534  1.00147.94           N  
ATOM   2250  CA  ARG B 283      29.226  94.029  -9.260  1.00147.94           C  
ATOM   2258  C   ARG B 283      29.812  92.658  -9.418  1.00147.94           C  
ATOM   2259  O   ARG B 283      30.692  92.253  -8.663  1.00147.94           O  
ATOM   2251  CB  ARG B 283      27.825  93.839  -8.650  1.00147.94           C  
ATOM   2252  CG  ARG B 283      27.826  92.963  -7.392  1.00147.94           C  
ATOM   2253  CD  ARG B 283      28.565  93.594  -6.211  1.00147.94           C  
ATOM   2254  NE  ARG B 283      28.497  92.649  -5.059  1.00147.94           N  
ATOM   2255  CZ  ARG B 283      29.468  91.705  -4.879  1.00147.94           C  
ATOM   2256  NH1 ARG B 283      30.487  91.590  -5.780  1.00147.94           N1+
ATOM   2257  NH2 ARG B 283      29.425  90.884  -3.788  1.00147.94           N  
ATOM   2260  N   PHE B 284      29.306  91.935 -10.430  1.00147.04           N  
ATOM   2261  CA  PHE B 284      29.546  90.569 -10.813  1.00147.04           C  
ATOM   2269  C   PHE B 284      30.785  90.278 -11.603  1.00147.04           C  
ATOM   2270  O   PHE B 284      31.016  89.111 -11.912  1.00147.04           O  
ATOM   2262  CB  PHE B 284      28.349  89.905 -11.501  1.00147.04           C  
ATOM   2263  CG  PHE B 284      27.350  89.799 -10.402  1.00147.04           C  
ATOM   2264  CD1 PHE B 284      27.616  88.997  -9.318  1.00147.04           C  
ATOM   2265  CD2 PHE B 284      26.157  90.481 -10.446  1.00147.04           C  
ATOM   2266  CE1 PHE B 284      26.713  88.885  -8.289  1.00147.04           C  
ATOM   2267  CE2 PHE B 284      25.247  90.371  -9.418  1.00147.04           C  
ATOM   2268  CZ  PHE B 284      25.525  89.573  -8.336  1.00147.04           C  
ATOM   2271  N   ALA B 285      31.568  91.288 -12.026  1.00 58.34           N  
ATOM   2272  CA  ALA B 285      32.629  91.056 -12.972  1.00 58.34           C  
ATOM   2274  C   ALA B 285      33.538  89.942 -12.535  1.00 58.34           C  
ATOM   2275  O   ALA B 285      33.898  89.091 -13.349  1.00 58.34           O  
ATOM   2273  CB  ALA B 285      33.502  92.302 -13.191  1.00 58.34           C  
ATOM   2276  N   LYS B 286      33.915  89.888 -11.248  1.00 44.18           N  
ATOM   2277  CA  LYS B 286      34.785  88.836 -10.800  1.00 44.18           C  
ATOM   2283  C   LYS B 286      34.107  87.508 -10.979  1.00 44.18           C  
ATOM   2284  O   LYS B 286      34.700  86.559 -11.491  1.00 44.18           O  
ATOM   2278  CB  LYS B 286      35.100  88.939  -9.300  1.00 44.18           C  
ATOM   2279  CG  LYS B 286      35.765  90.254  -8.902  1.00 44.18           C  
ATOM   2280  CD  LYS B 286      35.860  90.464  -7.390  1.00 44.18           C  
ATOM   2281  CE  LYS B 286      36.709  91.677  -7.000  1.00 44.18           C  
ATOM   2282  NZ  LYS B 286      36.762  91.811  -5.527  1.00 44.18           N1+
ATOM   2285  N   GLU B 287      32.827  87.410 -10.571  1.00 87.23           N  
ATOM   2286  CA  GLU B 287      32.112  86.163 -10.594  1.00 87.23           C  
ATOM   2292  C   GLU B 287      31.957  85.667 -11.991  1.00 87.23           C  
ATOM   2293  O   GLU B 287      32.128  84.480 -12.262  1.00 87.23           O  
ATOM   2287  CB  GLU B 287      30.694  86.266 -10.009  1.00 87.23           C  
ATOM   2288  CG  GLU B 287      30.650  86.369  -8.485  1.00 87.23           C  
ATOM   2289  CD  GLU B 287      30.836  87.821  -8.070  1.00 87.23           C  
ATOM   2290  OE1 GLU B 287      31.207  88.658  -8.935  1.00 87.23           O  
ATOM   2291  OE2 GLU B 287      30.601  88.111  -6.866  1.00 87.23           O1-
ATOM   2294  N   ARG B 288      31.623  86.572 -12.922  1.00167.91           N  
ATOM   2295  CA  ARG B 288      31.377  86.170 -14.271  1.00167.91           C  
ATOM   2303  C   ARG B 288      32.641  85.597 -14.838  1.00167.91           C  
ATOM   2304  O   ARG B 288      32.623  84.570 -15.518  1.00167.91           O  
ATOM   2296  CB  ARG B 288      30.895  87.359 -15.121  1.00167.91           C  
ATOM   2297  CG  ARG B 288      30.271  86.958 -16.455  1.00167.91           C  
ATOM   2298  CD  ARG B 288      29.275  87.993 -16.989  1.00167.91           C  
ATOM   2299  NE  ARG B 288      30.033  89.163 -17.517  1.00167.91           N  
ATOM   2300  CZ  ARG B 288      30.283  89.277 -18.854  1.00167.91           C  
ATOM   2301  NH1 ARG B 288      29.826  88.331 -19.726  1.00167.91           N1+
ATOM   2302  NH2 ARG B 288      30.974  90.358 -19.322  1.00167.91           N  
ATOM   2305  N   GLU B 289      33.783  86.249 -14.549  1.00 75.93           N  
ATOM   2306  CA  GLU B 289      35.041  85.798 -15.069  1.00 75.93           C  
ATOM   2312  C   GLU B 289      35.367  84.442 -14.510  1.00 75.93           C  
ATOM   2313  O   GLU B 289      35.746  83.533 -15.248  1.00 75.93           O  
ATOM   2307  CB  GLU B 289      36.204  86.720 -14.668  1.00 75.93           C  
ATOM   2308  CG  GLU B 289      36.104  88.143 -15.217  1.00 75.93           C  
ATOM   2309  CD  GLU B 289      37.270  88.929 -14.638  1.00 75.93           C  
ATOM   2310  OE1 GLU B 289      38.435  88.486 -14.822  1.00 75.93           O  
ATOM   2311  OE2 GLU B 289      37.008  89.981 -13.995  1.00 75.93           O1-
ATOM   2314  N   LEU B 290      35.226  84.262 -13.180  1.00173.71           N  
ATOM   2315  CA  LEU B 290      35.590  83.006 -12.576  1.00173.71           C  
ATOM   2320  C   LEU B 290      34.666  81.903 -12.979  1.00173.71           C  
ATOM   2321  O   LEU B 290      35.093  80.757 -13.096  1.00173.71           O  
ATOM   2316  CB  LEU B 290      35.710  83.014 -11.050  1.00173.71           C  
ATOM   2317  CG  LEU B 290      36.957  83.782 -10.597  1.00173.71           C  
ATOM   2318  CD1 LEU B 290      37.254  83.526  -9.116  1.00173.71           C  
ATOM   2319  CD2 LEU B 290      38.157  83.468 -11.505  1.00173.71           C  
ATOM   2322  N   PHE B 291      33.368  82.203 -13.168  1.00 69.23           N  
ATOM   2323  CA  PHE B 291      32.442  81.182 -13.571  1.00 69.23           C  
ATOM   2331  C   PHE B 291      32.890  80.644 -14.892  1.00 69.23           C  
ATOM   2332  O   PHE B 291      32.987  79.432 -15.085  1.00 69.23           O  
ATOM   2324  CB  PHE B 291      31.021  81.747 -13.773  1.00 69.23           C  
ATOM   2325  CG  PHE B 291      30.119  80.699 -14.338  1.00 69.23           C  
ATOM   2326  CD1 PHE B 291      29.480  79.794 -13.518  1.00 69.23           C  
ATOM   2327  CD2 PHE B 291      29.902  80.635 -15.695  1.00 69.23           C  
ATOM   2328  CE1 PHE B 291      28.644  78.837 -14.043  1.00 69.23           C  
ATOM   2329  CE2 PHE B 291      29.068  79.681 -16.226  1.00 69.23           C  
ATOM   2330  CZ  PHE B 291      28.438  78.780 -15.401  1.00 69.23           C  
ATOM   2333  N   SER B 292      33.220  81.546 -15.832  1.00 49.63           N  
ATOM   2334  CA  SER B 292      33.582  81.107 -17.145  1.00 49.63           C  
ATOM   2337  C   SER B 292      34.802  80.230 -17.067  1.00 49.63           C  
ATOM   2338  O   SER B 292      34.927  79.274 -17.831  1.00 49.63           O  
ATOM   2335  CB  SER B 292      33.920  82.266 -18.103  1.00 49.63           C  
ATOM   2336  OG  SER B 292      32.763  83.053 -18.348  1.00 49.63           O  
ATOM   2339  N   TYR B 293      35.735  80.532 -16.142  1.00 71.17           N  
ATOM   2340  CA  TYR B 293      36.978  79.810 -16.017  1.00 71.17           C  
ATOM   2349  C   TYR B 293      36.768  78.380 -15.593  1.00 71.17           C  
ATOM   2350  O   TYR B 293      37.365  77.464 -16.157  1.00 71.17           O  
ATOM   2341  CB  TYR B 293      37.916  80.473 -14.990  1.00 71.17           C  
ATOM   2342  CG  TYR B 293      39.121  79.616 -14.818  1.00 71.17           C  
ATOM   2343  CD1 TYR B 293      40.156  79.666 -15.725  1.00 71.17           C  
ATOM   2344  CD2 TYR B 293      39.214  78.769 -13.738  1.00 71.17           C  
ATOM   2345  CE1 TYR B 293      41.266  78.874 -15.558  1.00 71.17           C  
ATOM   2346  CE2 TYR B 293      40.321  77.974 -13.564  1.00 71.17           C  
ATOM   2347  CZ  TYR B 293      41.347  78.029 -14.479  1.00 71.17           C  
ATOM   2348  OH  TYR B 293      42.483  77.216 -14.305  1.00 71.17           O  
ATOM   2351  N   TYR B 294      35.914  78.142 -14.579  1.00 74.14           N  
ATOM   2352  CA  TYR B 294      35.723  76.805 -14.087  1.00 74.14           C  
ATOM   2361  C   TYR B 294      35.098  75.980 -15.166  1.00 74.14           C  
ATOM   2362  O   TYR B 294      35.485  74.832 -15.387  1.00 74.14           O  
ATOM   2353  CB  TYR B 294      34.808  76.723 -12.843  1.00 74.14           C  
ATOM   2354  CG  TYR B 294      35.489  77.358 -11.670  1.00 74.14           C  
ATOM   2355  CD1 TYR B 294      36.587  76.754 -11.102  1.00 74.14           C  
ATOM   2356  CD2 TYR B 294      35.020  78.529 -11.112  1.00 74.14           C  
ATOM   2357  CE1 TYR B 294      37.222  77.313 -10.017  1.00 74.14           C  
ATOM   2358  CE2 TYR B 294      35.650  79.095 -10.025  1.00 74.14           C  
ATOM   2359  CZ  TYR B 294      36.755  78.489  -9.476  1.00 74.14           C  
ATOM   2360  OH  TYR B 294      37.406  79.062  -8.363  1.00 74.14           O  
ATOM   2363  N   MET B 295      34.111  76.567 -15.874  1.00 65.61           N  
ATOM   2364  CA  MET B 295      33.410  75.864 -16.908  1.00 65.61           C  
ATOM   2369  C   MET B 295      34.370  75.528 -17.997  1.00 65.61           C  
ATOM   2370  O   MET B 295      34.243  74.492 -18.647  1.00 65.61           O  
ATOM   2365  CB  MET B 295      32.253  76.656 -17.535  1.00 65.61           C  
ATOM   2366  CG  MET B 295      31.074  76.805 -16.581  1.00 65.61           C  
ATOM   2367  SD  MET B 295      30.524  75.210 -15.909  1.00 65.61           S  
ATOM   2368  CE  MET B 295      30.399  74.420 -17.539  1.00 65.61           C  
ATOM   2371  N   SER B 296      35.337  76.424 -18.257  1.00 63.08           N  
ATOM   2372  CA  SER B 296      36.304  76.172 -19.282  1.00 63.08           C  
ATOM   2375  C   SER B 296      37.140  74.985 -18.896  1.00 63.08           C  
ATOM   2376  O   SER B 296      37.457  74.167 -19.759  1.00 63.08           O  
ATOM   2373  CB  SER B 296      37.270  77.349 -19.515  1.00 63.08           C  
ATOM   2374  OG  SER B 296      36.564  78.465 -20.036  1.00 63.08           O  
ATOM   2377  N   ASN B 297      37.528  74.851 -17.603  1.00165.52           N  
ATOM   2378  CA  ASN B 297      38.371  73.744 -17.211  1.00165.52           C  
ATOM   2383  C   ASN B 297      37.697  72.925 -16.144  1.00165.52           C  
ATOM   2384  O   ASN B 297      37.874  73.156 -14.949  1.00165.52           O  
ATOM   2379  CB  ASN B 297      39.722  74.208 -16.643  1.00165.52           C  
ATOM   2380  CG  ASN B 297      40.518  74.795 -17.798  1.00165.52           C  
ATOM   2382  ND2 ASN B 297      40.543  76.151 -17.883  1.00165.52           N  
ATOM   2381  OD1 ASN B 297      41.090  74.068 -18.610  1.00165.52           O  
ATOM   2385  N   LEU B 298      36.952  71.885 -16.556  1.00137.17           N  
ATOM   2386  CA  LEU B 298      36.235  71.071 -15.620  1.00137.17           C  
ATOM   2391  C   LEU B 298      37.162  70.266 -14.772  1.00137.17           C  
ATOM   2392  O   LEU B 298      36.832  69.922 -13.639  1.00137.17           O  
ATOM   2387  CB  LEU B 298      35.152  70.176 -16.236  1.00137.17           C  
ATOM   2388  CG  LEU B 298      33.979  71.030 -16.748  1.00137.17           C  
ATOM   2389  CD1 LEU B 298      34.381  71.832 -17.989  1.00137.17           C  
ATOM   2390  CD2 LEU B 298      32.699  70.213 -16.930  1.00137.17           C  
ATOM   2393  N   ASN B 299      38.346  69.921 -15.300  1.00 47.72           N  
ATOM   2394  CA  ASN B 299      39.269  69.166 -14.512  1.00 47.72           C  
ATOM   2399  C   ASN B 299      39.559  69.953 -13.270  1.00 47.72           C  
ATOM   2400  O   ASN B 299      39.669  69.386 -12.183  1.00 47.72           O  
ATOM   2395  CB  ASN B 299      40.590  68.906 -15.249  1.00 47.72           C  
ATOM   2396  CG  ASN B 299      41.130  70.254 -15.694  1.00 47.72           C  
ATOM   2398  ND2 ASN B 299      42.142  70.779 -14.951  1.00 47.72           N  
ATOM   2397  OD1 ASN B 299      40.659  70.830 -16.674  1.00 47.72           O  
ATOM   2401  N   GLU B 300      39.679  71.287 -13.393  1.00 87.81           N  
ATOM   2402  CA  GLU B 300      39.969  72.095 -12.245  1.00 87.81           C  
ATOM   2408  C   GLU B 300      38.834  71.964 -11.280  1.00 87.81           C  
ATOM   2409  O   GLU B 300      39.036  71.761 -10.084  1.00 87.81           O  
ATOM   2403  CB  GLU B 300      40.040  73.593 -12.589  1.00 87.81           C  
ATOM   2404  CG  GLU B 300      41.115  73.952 -13.611  1.00 87.81           C  
ATOM   2405  CD  GLU B 300      42.479  73.747 -12.972  1.00 87.81           C  
ATOM   2406  OE1 GLU B 300      42.535  73.206 -11.837  1.00 87.81           O  
ATOM   2407  OE2 GLU B 300      43.487  74.131 -13.621  1.00 87.81           O1-
ATOM   2410  N   LEU B 301      37.598  72.058 -11.802  1.00 68.13           N  
ATOM   2411  CA  LEU B 301      36.412  72.021 -10.998  1.00 68.13           C  
ATOM   2416  C   LEU B 301      36.321  70.698 -10.300  1.00 68.13           C  
ATOM   2417  O   LEU B 301      36.030  70.629  -9.105  1.00 68.13           O  
ATOM   2412  CB  LEU B 301      35.153  72.205 -11.866  1.00 68.13           C  
ATOM   2413  CG  LEU B 301      33.820  72.179 -11.100  1.00 68.13           C  
ATOM   2414  CD1 LEU B 301      33.764  73.288 -10.037  1.00 68.13           C  
ATOM   2415  CD2 LEU B 301      32.631  72.225 -12.076  1.00 68.13           C  
ATOM   2418  N   GLU B 302      36.614  69.608 -11.026  1.00 83.88           N  
ATOM   2419  CA  GLU B 302      36.480  68.289 -10.475  1.00 83.88           C  
ATOM   2425  C   GLU B 302      37.389  68.160  -9.294  1.00 83.88           C  
ATOM   2426  O   GLU B 302      37.007  67.590  -8.272  1.00 83.88           O  
ATOM   2420  CB  GLU B 302      36.875  67.200 -11.489  1.00 83.88           C  
ATOM   2421  CG  GLU B 302      36.700  65.774 -10.968  1.00 83.88           C
[truncated: 17,585 more chars]
