# Supplementary material for: Structural Descriptors for Subunit Interface Regions in Homodimers: Effect of Lipid Membrane and Secondary Structure Type
Source: J Chem Inf Model. 2025 Mar 27;65(7):3117–26. doi: 10.1021/acs.jcim.4c01233 (PMC12004529; doi:10.1021/acs.jcim.4c01233)
Supplement: Supplementary file 3 — ci4c01233_si_003.tar [file ci4c01233_si_003.tar › database/alpha/1i45_cytop.pdb]

HEADER    model_1_1_chain_A
ATOM      1  N   MET A   1      39.456  45.816   9.913  1.00 72.46           N  
ATOM      2  CA  MET A   1      38.793  47.139   9.947  1.00 72.46           C  
ATOM      3  CB  MET A   1      37.530  47.127   9.072  1.00 72.46           C  
ATOM      4  CG  MET A   1      36.853  48.494   8.971  1.00 72.46           C  
ATOM      5  SD  MET A   1      35.324  48.508   7.990  1.00 72.46           S  
ATOM      6  CE  MET A   1      34.356  47.593   9.224  1.00 72.46           C  
ATOM      7  C   MET A   1      38.380  47.457  11.344  1.00 72.46           C  
ATOM      8  O   MET A   1      39.089  48.147  12.074  1.00 72.46           O  
ATOM      9  N   ALA A   2      37.213  46.928  11.752  1.00173.78           N  
ATOM     10  CA  ALA A   2      36.718  47.182  13.069  1.00173.78           C  
ATOM     11  CB  ALA A   2      35.343  46.551  13.345  1.00173.78           C  
ATOM     12  C   ALA A   2      37.703  46.589  14.018  1.00173.78           C  
ATOM     13  O   ALA A   2      38.541  45.778  13.627  1.00173.78           O  
ATOM     14  N   ARG A   3      37.652  47.026  15.289  1.00 77.33           N  
ATOM     15  CA  ARG A   3      38.588  46.563  16.271  1.00 77.33           C  
ATOM     16  CB  ARG A   3      38.565  47.400  17.570  1.00 77.33           C  
ATOM     17  CG  ARG A   3      38.932  48.878  17.361  1.00 77.33           C  
ATOM     18  CD  ARG A   3      39.054  49.697  18.653  1.00 77.33           C  
ATOM     19  NE  ARG A   3      37.691  49.858  19.242  1.00 77.33           N  
ATOM     20  CZ  ARG A   3      36.991  51.021  19.088  1.00 77.33           C  
ATOM     21  NH1 ARG A   3      37.533  52.053  18.383  1.00 77.33           N1+
ATOM     22  NH2 ARG A   3      35.753  51.159  19.650  1.00 77.33           N  
ATOM     23  C   ARG A   3      38.272  45.139  16.612  1.00 77.33           C  
ATOM     24  O   ARG A   3      37.114  44.777  16.820  1.00 77.33           O  
ATOM     25  N   THR A   4      39.323  44.295  16.680  1.00 37.43           N  
ATOM     26  CA  THR A   4      39.164  42.900  16.979  1.00 37.43           C  
ATOM     27  CB  THR A   4      40.388  42.085  16.663  1.00 37.43           C  
ATOM     28  OG1 THR A   4      40.720  42.191  15.287  1.00 37.43           O  
ATOM     29  CG2 THR A   4      40.112  40.619  17.034  1.00 37.43           C  
ATOM     30  C   THR A   4      38.920  42.761  18.450  1.00 37.43           C  
ATOM     31  O   THR A   4      39.554  43.434  19.259  1.00 37.43           O  
ATOM     32  N   PHE A   5      37.994  41.857  18.832  1.00 78.02           N  
ATOM     33  CA  PHE A   5      37.684  41.639  20.217  1.00 78.02           C  
ATOM     34  CB  PHE A   5      36.452  40.720  20.383  1.00 78.02           C  
ATOM     35  CG  PHE A   5      36.118  40.503  21.822  1.00 78.02           C  
ATOM     36  CD1 PHE A   5      35.565  41.508  22.585  1.00 78.02           C  
ATOM     37  CD2 PHE A   5      36.320  39.270  22.400  1.00 78.02           C  
ATOM     38  CE1 PHE A   5      35.248  41.293  23.907  1.00 78.02           C  
ATOM     39  CE2 PHE A   5      36.006  39.048  23.721  1.00 78.02           C  
ATOM     40  CZ  PHE A   5      35.473  40.062  24.478  1.00 78.02           C  
ATOM     41  C   PHE A   5      38.899  41.001  20.832  1.00 78.02           C  
ATOM     42  O   PHE A   5      39.479  40.083  20.256  1.00 78.02           O  
ATOM     43  N   PHE A   6      39.319  41.490  22.021  1.00146.29           N  
ATOM     44  CA  PHE A   6      40.525  41.012  22.644  1.00146.29           C  
ATOM     45  CB  PHE A   6      41.585  42.136  22.678  1.00146.29           C  
ATOM     46  CG  PHE A   6      42.881  41.705  23.279  1.00146.29           C  
ATOM     47  CD1 PHE A   6      43.033  41.595  24.642  1.00146.29           C  
ATOM     48  CD2 PHE A   6      43.968  41.445  22.475  1.00146.29           C  
ATOM     49  CE1 PHE A   6      44.237  41.213  25.186  1.00146.29           C  
ATOM     50  CE2 PHE A   6      45.174  41.063  23.013  1.00146.29           C  
ATOM     51  CZ  PHE A   6      45.313  40.943  24.373  1.00146.29           C  
ATOM     52  C   PHE A   6      40.216  40.609  24.059  1.00146.29           C  
ATOM     53  O   PHE A   6      39.698  41.406  24.839  1.00146.29           O  
ATOM     54  N   VAL A   7      40.522  39.345  24.430  1.00129.21           N  
ATOM     55  CA  VAL A   7      40.322  38.904  25.787  1.00129.21           C  
ATOM     56  CB  VAL A   7      39.378  37.749  25.950  1.00129.21           C  
ATOM     57  CG1 VAL A   7      37.934  38.237  25.804  1.00129.21           C  
ATOM     58  CG2 VAL A   7      39.747  36.697  24.896  1.00129.21           C  
ATOM     59  C   VAL A   7      41.627  38.463  26.359  1.00129.21           C  
ATOM     60  O   VAL A   7      42.252  37.515  25.885  1.00129.21           O  
ATOM     61  N   GLY A   8      42.054  39.128  27.445  1.00 29.82           N  
ATOM     62  CA  GLY A   8      43.292  38.759  28.058  1.00 29.82           C  
ATOM     63  C   GLY A   8      42.955  38.086  29.345  1.00 29.82           C  
ATOM     64  O   GLY A   8      41.976  38.438  29.998  1.00 29.82           O  
ATOM     65  N   GLY A   9      43.766  37.087  29.743  1.00 38.61           N  
ATOM     66  CA  GLY A   9      43.493  36.410  30.978  1.00 38.61           C  
ATOM     67  C   GLY A   9      44.683  36.573  31.871  1.00 38.61           C  
ATOM     68  O   GLY A   9      45.745  36.005  31.627  1.00 38.61           O  
ATOM     69  N   ASN A  10      44.507  37.336  32.968  1.00 57.51           N  
ATOM     70  CA  ASN A  10      45.579  37.560  33.893  1.00 57.51           C  
ATOM     71  CB  ASN A  10      45.547  38.963  34.530  1.00 57.51           C  
ATOM     72  CG  ASN A  10      46.760  39.146  35.438  1.00 57.51           C  
ATOM     73  OD1 ASN A  10      47.599  38.257  35.575  1.00 57.51           O  
ATOM     74  ND2 ASN A  10      46.847  40.335  36.093  1.00 57.51           N  
ATOM     75  C   ASN A  10      45.428  36.567  35.001  1.00 57.51           C  
ATOM     76  O   ASN A  10      44.552  36.689  35.856  1.00 57.51           O  
ATOM     77  N   PHE A  11      46.309  35.554  35.002  1.00 88.07           N  
ATOM     78  CA  PHE A  11      46.318  34.506  35.981  1.00 88.07           C  
ATOM     79  CB  PHE A  11      47.344  33.408  35.653  1.00 88.07           C  
ATOM     80  CG  PHE A  11      46.853  32.656  34.463  1.00 88.07           C  
ATOM     81  CD1 PHE A  11      46.760  33.267  33.235  1.00 88.07           C  
ATOM     82  CD2 PHE A  11      46.517  31.327  34.573  1.00 88.07           C  
ATOM     83  CE1 PHE A  11      46.315  32.566  32.138  1.00 88.07           C  
ATOM     84  CE2 PHE A  11      46.073  30.622  33.480  1.00 88.07           C  
ATOM     85  CZ  PHE A  11      45.968  31.242  32.258  1.00 88.07           C  
ATOM     86  C   PHE A  11      46.688  35.087  37.305  1.00 88.07           C  
ATOM     87  O   PHE A  11      46.206  34.632  38.339  1.00 88.07           O  
ATOM     88  N   LYS A  12      47.584  36.089  37.327  1.00103.04           N  
ATOM     89  CA  LYS A  12      47.998  36.617  38.592  1.00103.04           C  
ATOM     90  CB  LYS A  12      46.862  36.993  39.557  1.00103.04           C  
ATOM     91  CG  LYS A  12      46.074  38.223  39.105  1.00103.04           C  
ATOM     92  CD  LYS A  12      44.879  38.534  40.007  1.00103.04           C  
ATOM     93  CE  LYS A  12      44.197  39.862  39.684  1.00103.04           C  
ATOM     94  NZ  LYS A  12      43.232  40.198  40.754  1.00103.04           N1+
ATOM     95  C   LYS A  12      48.850  35.570  39.227  1.00103.04           C  
ATOM     96  O   LYS A  12      49.358  34.679  38.547  1.00103.04           O  
ATOM     97  N   LEU A  13      49.059  35.661  40.553  1.00181.19           N  
ATOM     98  CA  LEU A  13      49.912  34.697  41.184  1.00181.19           C  
ATOM     99  CB  LEU A  13      50.428  35.156  42.564  1.00181.19           C  
ATOM    100  CG  LEU A  13      51.231  36.474  42.557  1.00181.19           C  
ATOM    101  CD1 LEU A  13      52.535  36.347  41.753  1.00181.19           C  
ATOM    102  CD2 LEU A  13      50.362  37.662  42.110  1.00181.19           C  
ATOM    103  C   LEU A  13      49.103  33.466  41.438  1.00181.19           C  
ATOM    104  O   LEU A  13      48.603  33.263  42.543  1.00181.19           O  
ATOM    105  N   ASN A  14      48.941  32.603  40.417  1.00127.78           N  
ATOM    106  CA  ASN A  14      48.257  31.369  40.662  1.00127.78           C  
ATOM    107  CB  ASN A  14      46.750  31.510  40.954  1.00127.78           C  
ATOM    108  CG  ASN A  14      46.044  32.315  39.884  1.00127.78           C  
ATOM    109  OD1 ASN A  14      45.270  33.215  40.212  1.00127.78           O  
ATOM    110  ND2 ASN A  14      46.292  31.991  38.587  1.00127.78           N  
ATOM    111  C   ASN A  14      48.500  30.420  39.533  1.00127.78           C  
ATOM    112  O   ASN A  14      48.937  30.820  38.455  1.00127.78           O  
ATOM    113  N   GLY A  15      48.231  29.119  39.767  1.00 32.22           N  
ATOM    114  CA  GLY A  15      48.408  28.126  38.746  1.00 32.22           C  
ATOM    115  C   GLY A  15      49.517  27.180  39.091  1.00 32.22           C  
ATOM    116  O   GLY A  15      50.401  27.473  39.896  1.00 32.22           O  
ATOM    117  N   SER A  16      49.449  25.983  38.474  1.00 35.57           N  
ATOM    118  CA  SER A  16      50.412  24.931  38.618  1.00 35.57           C  
ATOM    119  CB  SER A  16      49.962  23.794  39.553  1.00 35.57           C  
ATOM    120  OG  SER A  16      48.836  23.122  39.006  1.00 35.57           O  
ATOM    121  C   SER A  16      50.535  24.348  37.252  1.00 35.57           C  
ATOM    122  O   SER A  16      49.736  24.658  36.372  1.00 35.57           O  
ATOM    123  N   LYS A  17      51.541  23.490  37.018  1.00 83.71           N  
ATOM    124  CA  LYS A  17      51.664  22.968  35.692  1.00 83.71           C  
ATOM    125  CB  LYS A  17      52.865  22.035  35.492  1.00 83.71           C  
ATOM    126  CG  LYS A  17      54.195  22.783  35.477  1.00 83.71           C  
ATOM    127  CD  LYS A  17      55.398  21.857  35.329  1.00 83.71           C  
ATOM    128  CE  LYS A  17      55.482  21.213  33.943  1.00 83.71           C  
ATOM    129  NZ  LYS A  17      56.633  20.287  33.888  1.00 83.71           N1+
ATOM    130  C   LYS A  17      50.427  22.202  35.357  1.00 83.71           C  
ATOM    131  O   LYS A  17      49.930  22.272  34.233  1.00 83.71           O  
ATOM    132  N   GLN A  18      49.886  21.435  36.317  1.00 80.76           N  
ATOM    133  CA  GLN A  18      48.726  20.665  35.981  1.00 80.76           C  
ATOM    134  CB  GLN A  18      48.303  19.671  37.066  1.00 80.76           C  
ATOM    135  CG  GLN A  18      47.100  18.849  36.615  1.00 80.76           C  
ATOM    136  CD  GLN A  18      46.775  17.861  37.712  1.00 80.76           C  
ATOM    137  OE1 GLN A  18      46.390  18.243  38.816  1.00 80.76           O  
ATOM    138  NE2 GLN A  18      46.931  16.549  37.398  1.00 80.76           N  
ATOM    139  C   GLN A  18      47.550  21.557  35.705  1.00 80.76           C  
ATOM    140  O   GLN A  18      46.818  21.334  34.743  1.00 80.76           O  
ATOM    141  N   SER A  19      47.337  22.602  36.530  1.00 79.91           N  
ATOM    142  CA  SER A  19      46.183  23.451  36.384  1.00 79.91           C  
ATOM    143  CB  SER A  19      46.107  24.539  37.466  1.00 79.91           C  
ATOM    144  OG  SER A  19      45.997  23.942  38.749  1.00 79.91           O  
ATOM    145  C   SER A  19      46.236  24.164  35.068  1.00 79.91           C  
ATOM    146  O   SER A  19      45.225  24.275  34.375  1.00 79.91           O  
ATOM    147  N   ILE A  20      47.421  24.685  34.695  1.00101.20           N  
ATOM    148  CA  ILE A  20      47.550  25.398  33.455  1.00101.20           C  
ATOM    149  CB  ILE A  20      48.861  26.112  33.246  1.00101.20           C  
ATOM    150  CG1 ILE A  20      48.929  27.400  34.087  1.00101.20           C  
ATOM    151  CG2 ILE A  20      49.016  26.390  31.742  1.00101.20           C  
ATOM    152  CD1 ILE A  20      49.071  27.203  35.591  1.00101.20           C  
ATOM    153  C   ILE A  20      47.322  24.483  32.297  1.00101.20           C  
ATOM    154  O   ILE A  20      46.741  24.892  31.293  1.00101.20           O  
ATOM    155  N   LYS A  21      47.787  23.224  32.385  1.00 70.89           N  
ATOM    156  CA  LYS A  21      47.594  22.314  31.293  1.00 70.89           C  
ATOM    157  CB  LYS A  21      48.080  20.887  31.606  1.00 70.89           C  
ATOM    158  CG  LYS A  21      47.824  19.890  30.472  1.00 70.89           C  
ATOM    159  CD  LYS A  21      48.495  18.530  30.689  1.00 70.89           C  
ATOM    160  CE  LYS A  21      48.145  17.500  29.614  1.00 70.89           C  
ATOM    161  NZ  LYS A  21      46.754  17.030  29.801  1.00 70.89           N1+
ATOM    162  C   LYS A  21      46.123  22.212  31.035  1.00 70.89           C  
ATOM    163  O   LYS A  21      45.679  22.226  29.889  1.00 70.89           O  
ATOM    164  N   GLU A  22      45.327  22.128  32.116  1.00 47.25           N  
ATOM    165  CA  GLU A  22      43.904  21.975  32.013  1.00 47.25           C  
ATOM    166  CB  GLU A  22      43.230  21.960  33.395  1.00 47.25           C  
ATOM    167  CG  GLU A  22      43.660  20.806  34.303  1.00 47.25           C  
ATOM    168  CD  GLU A  22      43.252  21.180  35.721  1.00 47.25           C  
ATOM    169  OE1 GLU A  22      42.183  21.828  35.878  1.00 47.25           O  
ATOM    170  OE2 GLU A  22      44.014  20.836  36.664  1.00 47.25           O1-
ATOM    171  C   GLU A  22      43.335  23.164  31.304  1.00 47.25           C  
ATOM    172  O   GLU A  22      42.497  23.026  30.415  1.00 47.25           O  
ATOM    173  N   ILE A  23      43.790  24.372  31.682  1.00 42.65           N  
ATOM    174  CA  ILE A  23      43.245  25.576  31.125  1.00 42.65           C  
ATOM    175  CB  ILE A  23      43.821  26.820  31.739  1.00 42.65           C  
ATOM    176  CG1 ILE A  23      43.501  26.892  33.240  1.00 42.65           C  
ATOM    177  CG2 ILE A  23      43.293  28.024  30.942  1.00 42.65           C  
ATOM    178  CD1 ILE A  23      44.282  27.984  33.969  1.00 42.65           C  
ATOM    179  C   ILE A  23      43.541  25.634  29.657  1.00 42.65           C  
ATOM    180  O   ILE A  23      42.662  25.959  28.860  1.00 42.65           O  
ATOM    181  N   VAL A  24      44.794  25.333  29.262  1.00 42.75           N  
ATOM    182  CA  VAL A  24      45.206  25.427  27.888  1.00 42.75           C  
ATOM    183  CB  VAL A  24      46.679  25.214  27.712  1.00 42.75           C  
ATOM    184  CG1 VAL A  24      47.013  25.324  26.214  1.00 42.75           C  
ATOM    185  CG2 VAL A  24      47.426  26.227  28.594  1.00 42.75           C  
ATOM    186  C   VAL A  24      44.507  24.411  27.043  1.00 42.75           C  
ATOM    187  O   VAL A  24      44.060  24.716  25.938  1.00 42.75           O  
ATOM    188  N   GLU A  25      44.399  23.164  27.537  1.00 94.37           N  
ATOM    189  CA  GLU A  25      43.799  22.128  26.752  1.00 94.37           C  
ATOM    190  CB  GLU A  25      43.977  20.718  27.349  1.00 94.37           C  
ATOM    191  CG  GLU A  25      43.501  20.541  28.789  1.00 94.37           C  
ATOM    192  CD  GLU A  25      43.892  19.129  29.202  1.00 94.37           C  
ATOM    193  OE1 GLU A  25      44.488  18.410  28.357  1.00 94.37           O  
ATOM    194  OE2 GLU A  25      43.600  18.748  30.367  1.00 94.37           O1-
ATOM    195  C   GLU A  25      42.355  22.445  26.523  1.00 94.37           C  
ATOM    196  O   GLU A  25      41.799  22.110  25.478  1.00 94.37           O  
ATOM    197  N   ARG A  26      41.698  23.095  27.500  1.00 72.20           N  
ATOM    198  CA  ARG A  26      40.314  23.452  27.362  1.00 72.20           C  
ATOM    199  CB  ARG A  26      39.750  24.133  28.627  1.00 72.20           C  
ATOM    200  CG  ARG A  26      38.279  24.532  28.501  1.00 72.20           C  
ATOM    201  CD  ARG A  26      37.692  25.175  29.762  1.00 72.20           C  
ATOM    202  NE  ARG A  26      38.502  26.379  30.107  1.00 72.20           N  
ATOM    203  CZ  ARG A  26      39.367  26.342  31.163  1.00 72.20           C  
ATOM    204  NH1 ARG A  26      39.495  25.204  31.907  1.00 72.20           N1+
ATOM    205  NH2 ARG A  26      40.098  27.445  31.491  1.00 72.20           N  
ATOM    206  C   ARG A  26      40.172  24.415  26.221  1.00 72.20           C  
ATOM    207  O   ARG A  26      39.269  24.284  25.397  1.00 72.20           O  
ATOM    208  N   LEU A  27      41.083  25.406  26.144  1.00 44.60           N  
ATOM    209  CA  LEU A  27      41.029  26.412  25.124  1.00 44.60           C  
ATOM    210  CB  LEU A  27      42.104  27.501  25.290  1.00 44.60           C  
ATOM    211  CG  LEU A  27      41.915  28.374  26.546  1.00 44.60           C  
ATOM    212  CD1 LEU A  27      43.012  29.444  26.646  1.00 44.60           C  
ATOM    213  CD2 LEU A  27      40.502  28.975  26.601  1.00 44.60           C  
ATOM    214  C   LEU A  27      41.245  25.767  23.789  1.00 44.60           C  
ATOM    215  O   LEU A  27      40.619  26.143  22.801  1.00 44.60           O  
ATOM    216  N   ASN A  28      42.151  24.772  23.725  1.00 57.54           N  
ATOM    217  CA  ASN A  28      42.453  24.144  22.471  1.00 57.54           C  
ATOM    218  CB  ASN A  28      43.554  23.074  22.581  1.00 57.54           C  
ATOM    219  CG  ASN A  28      44.886  23.780  22.802  1.00 57.54           C  
ATOM    220  OD1 ASN A  28      45.861  23.168  23.235  1.00 57.54           O  
ATOM    221  ND2 ASN A  28      44.935  25.104  22.491  1.00 57.54           N  
ATOM    222  C   ASN A  28      41.226  23.480  21.916  1.00 57.54           C  
ATOM    223  O   ASN A  28      40.949  23.584  20.724  1.00 57.54           O  
ATOM    224  N   THR A  29      40.481  22.755  22.770  1.00 52.53           N  
ATOM    225  CA  THR A  29      39.291  22.023  22.415  1.00 52.53           C  
ATOM    226  CB  THR A  29      38.900  21.028  23.473  1.00 52.53           C  
ATOM    227  OG1 THR A  29      38.559  21.694  24.680  1.00 52.53           O  
ATOM    228  CG2 THR A  29      40.088  20.077  23.709  1.00 52.53           C  
ATOM    229  C   THR A  29      38.101  22.916  22.184  1.00 52.53           C  
ATOM    230  O   THR A  29      37.243  22.600  21.363  1.00 52.53           O  
ATOM    231  N   ALA A  30      38.017  24.051  22.908  1.00 47.27           N  
ATOM    232  CA  ALA A  30      36.845  24.889  22.946  1.00 47.27           C  
ATOM    233  CB  ALA A  30      36.957  26.040  23.963  1.00 47.27           C  
ATOM    234  C   ALA A  30      36.511  25.499  21.620  1.00 47.27           C  
ATOM    235  O   ALA A  30      37.354  25.631  20.732  1.00 47.27           O  
ATOM    236  N   SER A  31      35.219  25.861  21.450  1.00 90.12           N  
ATOM    237  CA  SER A  31      34.797  26.501  20.240  1.00 90.12           C  
ATOM    238  CB  SER A  31      33.393  26.093  19.761  1.00 90.12           C  
ATOM    239  OG  SER A  31      33.409  24.752  19.300  1.00 90.12           O  
ATOM    240  C   SER A  31      34.757  27.963  20.527  1.00 90.12           C  
ATOM    241  O   SER A  31      33.982  28.429  21.359  1.00 90.12           O  
ATOM    242  N   ILE A  32      35.607  28.727  19.817  1.00 60.59           N  
ATOM    243  CA  ILE A  32      35.706  30.141  20.018  1.00 60.59           C  
ATOM    244  CB  ILE A  32      37.001  30.555  20.651  1.00 60.59           C  
ATOM    245  CG1 ILE A  32      38.187  30.156  19.759  1.00 60.59           C  
ATOM    246  CG2 ILE A  32      37.052  29.955  22.065  1.00 60.59           C  
ATOM    247  CD1 ILE A  32      39.517  30.741  20.227  1.00 60.59           C  
ATOM    248  C   ILE A  32      35.609  30.796  18.676  1.00 60.59           C  
ATOM    249  O   ILE A  32      35.782  30.160  17.639  1.00 60.59           O  
ATOM    250  N   PRO A  33      35.314  32.071  18.694  1.00 69.26           N  
ATOM    251  CA  PRO A  33      35.136  32.801  17.471  1.00 69.26           C  
ATOM    252  CD  PRO A  33      34.546  32.641  19.788  1.00 69.26           C  
ATOM    253  CB  PRO A  33      34.536  34.145  17.878  1.00 69.26           C  
ATOM    254  CG  PRO A  33      33.771  33.819  19.175  1.00 69.26           C  
ATOM    255  C   PRO A  33      36.398  32.908  16.686  1.00 69.26           C  
ATOM    256  O   PRO A  33      37.483  32.908  17.265  1.00 69.26           O  
ATOM    257  N   GLU A  34      36.261  32.964  15.350  1.00118.05           N  
ATOM    258  CA  GLU A  34      37.383  33.050  14.469  1.00118.05           C  
ATOM    259  CB  GLU A  34      36.996  32.902  12.989  1.00118.05           C  
ATOM    260  CG  GLU A  34      36.477  31.505  12.646  1.00118.05           C  
ATOM    261  CD  GLU A  34      37.529  30.500  13.098  1.00118.05           C  
ATOM    262  OE1 GLU A  34      37.675  30.311  14.335  1.00118.05           O  
ATOM    263  OE2 GLU A  34      38.205  29.908  12.213  1.00118.05           O1-
ATOM    264  C   GLU A  34      38.049  34.378  14.639  1.00118.05           C  
ATOM    265  O   GLU A  34      39.275  34.460  14.621  1.00118.05           O  
ATOM    266  N   ASN A  35      37.271  35.467  14.808  1.00132.11           N  
ATOM    267  CA  ASN A  35      37.946  36.730  14.886  1.00132.11           C  
ATOM    268  CB  ASN A  35      37.281  37.830  14.042  1.00132.11           C  
ATOM    269  CG  ASN A  35      38.277  38.972  13.911  1.00132.11           C  
ATOM    270  OD1 ASN A  35      38.160  40.000  14.576  1.00132.11           O  
ATOM    271  ND2 ASN A  35      39.303  38.779  13.038  1.00132.11           N  
ATOM    272  C   ASN A  35      37.978  37.206  16.304  1.00132.11           C  
ATOM    273  O   ASN A  35      37.323  38.187  16.656  1.00132.11           O  
ATOM    274  N   VAL A  36      38.778  36.531  17.151  1.00105.54           N  
ATOM    275  CA  VAL A  36      38.938  36.951  18.511  1.00105.54           C  
ATOM    276  CB  VAL A  36      38.108  36.163  19.479  1.00105.54           C  
ATOM    277  CG1 VAL A  36      38.595  34.705  19.462  1.00105.54           C  
ATOM    278  CG2 VAL A  36      38.199  36.829  20.862  1.00105.54           C  
ATOM    279  C   VAL A  36      40.373  36.728  18.860  1.00105.54           C  
ATOM    280  O   VAL A  36      40.993  35.771  18.397  1.00105.54           O  
ATOM    281  N   GLU A  37      40.947  37.623  19.687  1.00 52.70           N  
ATOM    282  CA  GLU A  37      42.321  37.471  20.068  1.00 52.70           C  
ATOM    283  CB  GLU A  37      43.142  38.747  19.827  1.00 52.70           C  
ATOM    284  CG  GLU A  37      44.648  38.587  20.023  1.00 52.70           C  
ATOM    285  CD  GLU A  37      45.284  39.926  19.688  1.00 52.70           C  
ATOM    286  OE1 GLU A  37      44.948  40.492  18.613  1.00 52.70           O  
ATOM    287  OE2 GLU A  37      46.103  40.414  20.508  1.00 52.70           O1-
ATOM    288  C   GLU A  37      42.332  37.182  21.535  1.00 52.70           C  
ATOM    289  O   GLU A  37      41.865  37.991  22.337  1.00 52.70           O  
ATOM    290  N   VAL A  38      42.865  36.009  21.932  1.00 41.99           N  
ATOM    291  CA  VAL A  38      42.878  35.667  23.327  1.00 41.99           C  
ATOM    292  CB  VAL A  38      42.228  34.338  23.602  1.00 41.99           C  
ATOM    293  CG1 VAL A  38      42.346  34.016  25.101  1.00 41.99           C  
ATOM    294  CG2 VAL A  38      40.779  34.399  23.086  1.00 41.99           C  
ATOM    295  C   VAL A  38      44.308  35.595  23.783  1.00 41.99           C  
ATOM    296  O   VAL A  38      45.137  34.943  23.151  1.00 41.99           O  
ATOM    297  N   VAL A  39      44.641  36.289  24.896  1.00 54.09           N  
ATOM    298  CA  VAL A  39      45.989  36.266  25.401  1.00 54.09           C  
ATOM    299  CB  VAL A  39      46.638  37.624  25.383  1.00 54.09           C  
ATOM    300  CG1 VAL A  39      48.023  37.537  26.045  1.00 54.09           C  
ATOM    301  CG2 VAL A  39      46.677  38.122  23.929  1.00 54.09           C  
ATOM    302  C   VAL A  39      45.948  35.816  26.830  1.00 54.09           C  
ATOM    303  O   VAL A  39      45.381  36.488  27.689  1.00 54.09           O  
ATOM    304  N   ILE A  40      46.581  34.666  27.131  1.00 63.90           N  
ATOM    305  CA  ILE A  40      46.587  34.178  28.483  1.00 63.90           C  
ATOM    306  CB  ILE A  40      46.392  32.689  28.585  1.00 63.90           C  
ATOM    307  CG1 ILE A  40      47.522  31.925  27.873  1.00 63.90           C  
ATOM    308  CG2 ILE A  40      44.984  32.362  28.056  1.00 63.90           C  
ATOM    309  CD1 ILE A  40      47.483  30.415  28.117  1.00 63.90           C  
ATOM    310  C   ILE A  40      47.898  34.565  29.099  1.00 63.90           C  
ATOM    311  O   ILE A  40      48.945  34.466  28.459  1.00 63.90           O  
ATOM    312  N   CYS A  41      47.869  35.075  30.354  1.00 68.62           N  
ATOM    313  CA  CYS A  41      49.087  35.525  30.981  1.00 68.62           C  
ATOM    314  CB  CYS A  41      49.067  37.027  31.319  1.00 68.62           C  
ATOM    315  SG  CYS A  41      48.890  38.084  29.847  1.00 68.62           S  
ATOM    316  C   CYS A  41      49.329  34.782  32.275  1.00 68.62           C  
ATOM    317  O   CYS A  41      48.844  35.180  33.332  1.00 68.62           O  
ATOM    318  N   PRO A  42      50.083  33.710  32.207  1.00182.22           N  
ATOM    319  CA  PRO A  42      50.418  32.952  33.396  1.00182.22           C  
ATOM    320  CD  PRO A  42      49.928  32.839  31.053  1.00182.22           C  
ATOM    321  CB  PRO A  42      50.681  31.520  32.936  1.00182.22           C  
ATOM    322  CG  PRO A  42      49.929  31.407  31.606  1.00182.22           C  
ATOM    323  C   PRO A  42      51.623  33.520  34.083  1.00182.22           C  
ATOM    324  O   PRO A  42      52.242  34.445  33.557  1.00182.22           O  
ATOM    325  N   PRO A  43      51.978  32.971  35.214  1.00 88.30           N  
ATOM    326  CA  PRO A  43      53.151  33.414  35.914  1.00 88.30           C  
ATOM    327  CD  PRO A  43      50.987  32.402  36.112  1.00 88.30           C  
ATOM    328  CB  PRO A  43      53.109  32.713  37.269  1.00 88.30           C  
ATOM    329  CG  PRO A  43      51.602  32.510  37.519  1.00 88.30           C  
ATOM    330  C   PRO A  43      54.335  33.086  35.058  1.00 88.30           C  
ATOM    331  O   PRO A  43      54.241  32.188  34.223  1.00 88.30           O  
ATOM    332  N   ALA A  44      55.460  33.792  35.266  1.00 41.15           N  
ATOM    333  CA  ALA A  44      56.635  33.686  34.445  1.00 41.15           C  
ATOM    334  CB  ALA A  44      57.786  34.573  34.953  1.00 41.15           C  
ATOM    335  C   ALA A  44      57.125  32.271  34.435  1.00 41.15           C  
ATOM    336  O   ALA A  44      57.598  31.781  33.411  1.00 41.15           O  
ATOM    337  N   THR A  45      57.010  31.561  35.567  1.00 58.78           N  
ATOM    338  CA  THR A  45      57.544  30.231  35.636  1.00 58.78           C  
ATOM    339  CB  THR A  45      57.294  29.560  36.956  1.00 58.78           C  
ATOM    340  OG1 THR A  45      57.850  30.327  38.016  1.00 58.78           O  
ATOM    341  CG2 THR A  45      57.944  28.164  36.917  1.00 58.78           C  
ATOM    342  C   THR A  45      56.893  29.384  34.575  1.00 58.78           C  
ATOM    343  O   THR A  45      57.522  28.488  34.019  1.00 58.78           O  
ATOM    344  N   TYR A  46      55.592  29.612  34.334  1.00187.53           N  
ATOM    345  CA  TYR A  46      54.712  28.925  33.421  1.00187.53           C  
ATOM    346  CB  TYR A  46      53.230  29.062  33.804  1.00187.53           C  
ATOM    347  CG  TYR A  46      53.125  28.428  35.143  1.00187.53           C  
ATOM    348  CD1 TYR A  46      53.029  27.061  35.265  1.00187.53           C  
ATOM    349  CD2 TYR A  46      53.156  29.201  36.278  1.00187.53           C  
ATOM    350  CE1 TYR A  46      52.945  26.474  36.505  1.00187.53           C  
ATOM    351  CE2 TYR A  46      53.072  28.622  37.522  1.00187.53           C  
ATOM    352  CZ  TYR A  46      52.964  27.257  37.635  1.00187.53           C  
ATOM    353  OH  TYR A  46      52.880  26.662  38.912  1.00187.53           O  
ATOM    354  C   TYR A  46      54.833  29.290  31.962  1.00187.53           C  
ATOM    355  O   TYR A  46      54.327  28.551  31.119  1.00187.53           O  
ATOM    356  N   LEU A  47      55.404  30.456  31.612  1.00 72.97           N  
ATOM    357  CA  LEU A  47      55.294  30.978  30.269  1.00 72.97           C  
ATOM    358  CB  LEU A  47      56.102  32.273  30.070  1.00 72.97           C  
ATOM    359  CG  LEU A  47      55.551  33.469  30.868  1.00 72.97           C  
ATOM    360  CD1 LEU A  47      56.390  34.735  30.635  1.00 72.97           C  
ATOM    361  CD2 LEU A  47      54.059  33.686  30.564  1.00 72.97           C  
ATOM    362  C   LEU A  47      55.728  30.023  29.193  1.00 72.97           C  
ATOM    363  O   LEU A  47      54.997  29.836  28.222  1.00 72.97           O  
ATOM    364  N   ASP A  48      56.907  29.385  29.312  1.00 52.60           N  
ATOM    365  CA  ASP A  48      57.367  28.530  28.252  1.00 52.60           C  
ATOM    366  CB  ASP A  48      58.774  27.969  28.522  1.00 52.60           C  
ATOM    367  CG  ASP A  48      59.313  27.354  27.237  1.00 52.60           C  
ATOM    368  OD1 ASP A  48      58.599  26.524  26.613  1.00 52.60           O  
ATOM    369  OD2 ASP A  48      60.464  27.704  26.866  1.00 52.60           O1-
ATOM    370  C   ASP A  48      56.439  27.370  28.073  1.00 52.60           C  
ATOM    371  O   ASP A  48      56.072  27.019  26.951  1.00 52.60           O  
ATOM    372  N   TYR A  49      56.016  26.766  29.193  1.00 74.01           N  
ATOM    373  CA  TYR A  49      55.195  25.593  29.201  1.00 74.01           C  
ATOM    374  CB  TYR A  49      54.942  25.107  30.642  1.00 74.01           C  
ATOM    375  CG  TYR A  49      54.182  23.822  30.647  1.00 74.01           C  
ATOM    376  CD1 TYR A  49      54.777  22.658  30.215  1.00 74.01           C  
ATOM    377  CD2 TYR A  49      52.891  23.767  31.124  1.00 74.01           C  
ATOM    378  CE1 TYR A  49      54.089  21.467  30.230  1.00 74.01           C  
ATOM    379  CE2 TYR A  49      52.197  22.580  31.143  1.00 74.01           C  
ATOM    380  CZ  TYR A  49      52.795  21.427  30.692  1.00 74.01           C  
ATOM    381  OH  TYR A  49      52.090  20.205  30.710  1.00 74.01           O  
ATOM    382  C   TYR A  49      53.891  25.925  28.553  1.00 74.01           C  
ATOM    383  O   TYR A  49      53.368  25.147  27.758  1.00 74.01           O  
ATOM    384  N   SER A  50      53.337  27.107  28.863  1.00 80.34           N  
ATOM    385  CA  SER A  50      52.055  27.513  28.364  1.00 80.34           C  
ATOM    386  CB  SER A  50      51.653  28.884  28.938  1.00 80.34           C  
ATOM    387  OG  SER A  50      50.293  29.163  28.656  1.00 80.34           O  
ATOM    388  C   SER A  50      52.108  27.604  26.865  1.00 80.34           C  
ATOM    389  O   SER A  50      51.225  27.098  26.171  1.00 80.34           O  
ATOM    390  N   VAL A  51      53.175  28.220  26.319  1.00 35.07           N  
ATOM    391  CA  VAL A  51      53.281  28.407  24.900  1.00 35.07           C  
ATOM    392  CB  VAL A  51      54.536  29.124  24.491  1.00 35.07           C  
ATOM    393  CG1 VAL A  51      54.552  29.224  22.956  1.00 35.07           C  
ATOM    394  CG2 VAL A  51      54.599  30.486  25.204  1.00 35.07           C  
ATOM    395  C   VAL A  51      53.308  27.067  24.232  1.00 35.07           C  
ATOM    396  O   VAL A  51      52.686  26.876  23.188  1.00 35.07           O  
ATOM    397  N   SER A  52      54.025  26.092  24.822  1.00 43.35           N  
ATOM    398  CA  SER A  52      54.166  24.813  24.188  1.00 43.35           C  
ATOM    399  CB  SER A  52      55.083  23.846  24.959  1.00 43.35           C  
ATOM    400  OG  SER A  52      54.463  23.434  26.167  1.00 43.35           O  
ATOM    401  C   SER A  52      52.826  24.154  24.035  1.00 43.35           C  
ATOM    402  O   SER A  52      52.574  23.510  23.018  1.00 43.35           O  
ATOM    403  N   LEU A  53      51.938  24.279  25.043  1.00126.08           N  
ATOM    404  CA  LEU A  53      50.647  23.636  25.003  1.00126.08           C  
ATOM    405  CB  LEU A  53      49.884  23.589  26.345  1.00126.08           C  
ATOM    406  CG  LEU A  53      50.419  22.562  27.363  1.00126.08           C  
ATOM    407  CD1 LEU A  53      50.485  21.161  26.746  1.00126.08           C  
ATOM    408  CD2 LEU A  53      51.734  22.980  28.010  1.00126.08           C  
ATOM    409  C   LEU A  53      49.688  24.219  23.995  1.00126.08           C  
ATOM    410  O   LEU A  53      48.874  23.482  23.439  1.00126.08           O  
ATOM    411  N   VAL A  54      49.726  25.544  23.745  1.00 72.02           N  
ATOM    412  CA  VAL A  54      48.706  26.178  22.941  1.00 72.02           C  
ATOM    413  CB  VAL A  54      48.825  27.677  22.953  1.00 72.02           C  
ATOM    414  CG1 VAL A  54      47.727  28.272  22.056  1.00 72.02           C  
ATOM    415  CG2 VAL A  54      48.780  28.165  24.412  1.00 72.02           C  
ATOM    416  C   VAL A  54      48.721  25.743  21.500  1.00 72.02           C  
ATOM    417  O   VAL A  54      49.713  25.900  20.788  1.00 72.02           O  
ATOM    418  N   LYS A  55      47.619  25.080  21.078  1.00156.26           N  
ATOM    419  CA  LYS A  55      47.326  24.680  19.727  1.00156.26           C  
ATOM    420  CB  LYS A  55      46.615  23.323  19.662  1.00156.26           C  
ATOM    421  CG  LYS A  55      47.505  22.229  20.250  1.00156.26           C  
ATOM    422  CD  LYS A  55      48.886  22.167  19.590  1.00156.26           C  
ATOM    423  CE  LYS A  55      49.857  21.208  20.286  1.00156.26           C  
ATOM    424  NZ  LYS A  55      51.229  21.395  19.760  1.00156.26           N1+
ATOM    425  C   LYS A  55      46.533  25.696  18.944  1.00156.26           C  
ATOM    426  O   LYS A  55      46.594  25.708  17.717  1.00156.26           O  
ATOM    427  N   LYS A  56      45.722  26.541  19.621  1.00108.35           N  
ATOM    428  CA  LYS A  56      44.776  27.395  18.940  1.00108.35           C  
ATOM    429  CB  LYS A  56      43.586  27.788  19.835  1.00108.35           C  
ATOM    430  CG  LYS A  56      42.355  28.280  19.070  1.00108.35           C  
ATOM    431  CD  LYS A  56      41.645  27.177  18.277  1.00108.35           C  
ATOM    432  CE  LYS A  56      40.406  27.662  17.516  1.00108.35           C  
ATOM    433  NZ  LYS A  56      39.901  26.590  16.628  1.00108.35           N1+
ATOM    434  C   LYS A  56      45.423  28.659  18.442  1.00108.35           C  
ATOM    435  O   LYS A  56      46.184  29.318  19.146  1.00108.35           O  
ATOM    436  N   PRO A  57      45.110  29.004  17.215  1.00 71.04           N  
ATOM    437  CA  PRO A  57      45.673  30.177  16.594  1.00 71.04           C  
ATOM    438  CD  PRO A  57      44.752  27.991  16.235  1.00 71.04           C  
ATOM    439  CB  PRO A  57      45.298  30.080  15.117  1.00 71.04           C  
ATOM    440  CG  PRO A  57      45.171  28.566  14.872  1.00 71.04           C  
ATOM    441  C   PRO A  57      45.264  31.467  17.241  1.00 71.04           C  
ATOM    442  O   PRO A  57      46.039  32.421  17.212  1.00 71.04           O  
ATOM    443  N   GLN A  58      44.048  31.524  17.808  1.00103.59           N  
ATOM    444  CA  GLN A  58      43.522  32.702  18.436  1.00103.59           C  
ATOM    445  CB  GLN A  58      42.023  32.615  18.782  1.00103.59           C  
ATOM    446  CG  GLN A  58      41.095  32.681  17.564  1.00103.59           C  
ATOM    447  CD  GLN A  58      40.897  31.279  17.005  1.00103.59           C  
ATOM    448  OE1 GLN A  58      41.785  30.431  17.081  1.00103.59           O  
ATOM    449  NE2 GLN A  58      39.691  31.020  16.437  1.00103.59           N  
ATOM    450  C   GLN A  58      44.257  32.989  19.711  1.00103.59           C  
ATOM    451  O   GLN A  58      44.279  34.131  20.170  1.00103.59           O  
ATOM    452  N   VAL A  59      44.832  31.949  20.348  1.00 57.30           N  
ATOM    453  CA  VAL A  59      45.430  32.122  21.645  1.00 57.30           C  
ATOM    454  CB  VAL A  59      45.160  30.960  22.562  1.00 57.30           C  
ATOM    455  CG1 VAL A  59      45.857  31.222  23.906  1.00 57.30           C  
ATOM    456  CG2 VAL A  59      43.638  30.764  22.679  1.00 57.30           C  
ATOM    457  C   VAL A  59      46.925  32.297  21.578  1.00 57.30           C  
ATOM    458  O   VAL A  59      47.635  31.551  20.906  1.00 57.30           O  
ATOM    459  N   THR A  60      47.429  33.315  22.317  1.00 49.69           N  
ATOM    460  CA  THR A  60      48.831  33.617  22.440  1.00 49.69           C  
ATOM    461  CB  THR A  60      49.230  34.895  21.758  1.00 49.69           C  
ATOM    462  OG1 THR A  60      48.482  35.986  22.278  1.00 49.69           O  
ATOM    463  CG2 THR A  60      48.996  34.757  20.245  1.00 49.69           C  
ATOM    464  C   THR A  60      49.107  33.785  23.912  1.00 49.69           C  
ATOM    465  O   THR A  60      48.177  33.782  24.719  1.00 49.69           O  
ATOM    466  N   VAL A  61      50.394  33.928  24.311  1.00 45.22           N  
ATOM    467  CA  VAL A  61      50.713  34.014  25.714  1.00 45.22           C  
ATOM    468  CB  VAL A  61      51.643  32.922  26.167  1.00 45.22           C  
ATOM    469  CG1 VAL A  61      51.940  33.090  27.668  1.00 45.22           C  
ATOM    470  CG2 VAL A  61      51.005  31.570  25.806  1.00 45.22           C  
ATOM    471  C   VAL A  61      51.382  35.324  26.023  1.00 45.22           C  
ATOM    472  O   VAL A  61      52.022  35.934  25.164  1.00 45.22           O  
ATOM    473  N   GLY A  62      51.240  35.797  27.283  1.00 29.85           N  
ATOM    474  CA  GLY A  62      51.838  37.048  27.674  1.00 29.85           C  
ATOM    475  C   GLY A  62      52.318  36.958  29.098  1.00 29.85           C  
ATOM    476  O   GLY A  62      51.833  36.148  29.887  1.00 29.85           O  
ATOM    477  N   ALA A  63      53.321  37.794  29.451  1.00 48.59           N  
ATOM    478  CA  ALA A  63      53.872  37.842  30.781  1.00 48.59           C  
ATOM    479  CB  ALA A  63      55.377  38.160  30.814  1.00 48.59           C  
ATOM    480  C   ALA A  63      53.166  38.901  31.580  1.00 48.59           C  
ATOM    481  O   ALA A  63      52.571  39.825  31.032  1.00 48.59           O  
ATOM    482  N   GLN A  64      53.195  38.744  32.920  1.00 81.18           N  
ATOM    483  CA  GLN A  64      52.601  39.623  33.893  1.00 81.18           C  
ATOM    484  CB  GLN A  64      52.499  38.960  35.272  1.00 81.18           C  
ATOM    485  CG  GLN A  64      51.624  37.708  35.241  1.00 81.18           C  
ATOM    486  CD  GLN A  64      51.590  37.128  36.643  1.00 81.18           C  
ATOM    487  OE1 GLN A  64      52.589  37.134  37.362  1.00 81.18           O  
ATOM    488  NE2 GLN A  64      50.403  36.608  37.044  1.00 81.18           N  
ATOM    489  C   GLN A  64      53.369  40.900  34.073  1.00 81.18           C  
ATOM    490  O   GLN A  64      52.786  41.922  34.430  1.00 81.18           O  
ATOM    491  N   ASN A  65      54.711  40.865  33.936  1.00 79.88           N  
ATOM    492  CA  ASN A  65      55.475  42.069  34.124  1.00 79.88           C  
ATOM    493  CB  ASN A  65      55.596  42.473  35.607  1.00 79.88           C  
ATOM    494  CG  ASN A  65      56.154  43.888  35.716  1.00 79.88           C  
ATOM    495  OD1 ASN A  65      57.360  44.112  35.632  1.00 79.88           O  
ATOM    496  ND2 ASN A  65      55.253  44.881  35.927  1.00 79.88           N  
ATOM    497  C   ASN A  65      56.851  41.813  33.592  1.00 79.88           C  
ATOM    498  O   ASN A  65      57.254  40.667  33.405  1.00 79.88           O  
ATOM    499  N   ALA A  66      57.603  42.899  33.324  1.00 50.93           N  
ATOM    500  CA  ALA A  66      58.932  42.786  32.796  1.00 50.93           C  
ATOM    501  CB  ALA A  66      58.971  42.699  31.261  1.00 50.93           C  
ATOM    502  C   ALA A  66      59.671  44.026  33.193  1.00 50.93           C  
ATOM    503  O   ALA A  66      59.076  44.997  33.657  1.00 50.93           O  
ATOM    504  N   TYR A  67      60.998  44.032  32.970  1.00112.94           N  
ATOM    505  CA  TYR A  67      61.835  45.109  33.409  1.00112.94           C  
ATOM    506  CB  TYR A  67      63.167  44.579  33.973  1.00112.94           C  
ATOM    507  CG  TYR A  67      63.879  45.651  34.720  1.00112.94           C  
ATOM    508  CD1 TYR A  67      63.324  46.169  35.868  1.00112.94           C  
ATOM    509  CD2 TYR A  67      65.114  46.095  34.310  1.00112.94           C  
ATOM    510  CE1 TYR A  67      63.980  47.144  36.578  1.00112.94           C  
ATOM    511  CE2 TYR A  67      65.773  47.071  35.019  1.00112.94           C  
ATOM    512  CZ  TYR A  67      65.200  47.603  36.148  1.00112.94           C  
ATOM    513  OH  TYR A  67      65.870  48.606  36.880  1.00112.94           O  
ATOM    514  C   TYR A  67      62.090  46.005  32.227  1.00112.94           C  
ATOM    515  O   TYR A  67      61.713  45.702  31.097  1.00112.94           O  
ATOM    516  N   LEU A  68      62.641  47.198  32.516  1.00207.33           N  
ATOM    517  CA  LEU A  68      62.962  48.264  31.607  1.00207.33           C  
ATOM    518  CB  LEU A  68      63.483  49.507  32.345  1.00207.33           C  
ATOM    519  CG  LEU A  68      62.531  50.116  33.384  1.00207.33           C  
ATOM    520  CD1 LEU A  68      63.181  51.342  34.036  1.00207.33           C  
ATOM    521  CD2 LEU A  68      61.152  50.431  32.789  1.00207.33           C  
ATOM    522  C   LEU A  68      64.089  47.871  30.697  1.00207.33           C  
ATOM    523  O   LEU A  68      64.269  48.481  29.644  1.00207.33           O  
ATOM    524  N   LYS A  69      64.955  46.933  31.126  1.00101.44           N  
ATOM    525  CA  LYS A  69      66.092  46.574  30.313  1.00101.44           C  
ATOM    526  CB  LYS A  69      67.440  46.702  31.045  1.00101.44           C  
ATOM    527  CG  LYS A  69      67.769  48.110  31.542  1.00101.44           C  
ATOM    528  CD  LYS A  69      66.935  48.538  32.745  1.00101.44           C  
ATOM    529  CE  LYS A  69      67.404  49.840  33.392  1.00101.44           C  
ATOM    530  NZ  LYS A  69      66.632  50.091  34.630  1.00101.44           N1+
ATOM    531  C   LYS A  69      65.984  45.131  29.900  1.00101.44           C  
ATOM    532  O   LYS A  69      65.278  44.343  30.527  1.00101.44           O  
ATOM    533  N   ALA A  70      66.650  44.772  28.777  1.00 47.83           N  
ATOM    534  CA  ALA A  70      66.694  43.423  28.277  1.00 47.83           C  
ATOM    535  CB  ALA A  70      67.328  43.324  26.880  1.00 47.83           C  
ATOM    536  C   ALA A  70      67.497  42.540  29.189  1.00 47.83           C  
ATOM    537  O   ALA A  70      67.100  41.407  29.457  1.00 47.83           O  
ATOM    538  N   SER A  71      68.658  43.031  29.681  1.00 83.10           N  
ATOM    539  CA  SER A  71      69.503  42.222  30.523  1.00 83.10           C  
ATOM    540  CB  SER A  71      70.582  41.433  29.757  1.00 83.10           C  
ATOM    541  OG  SER A  71      69.987  40.427  28.951  1.00 83.10           O  
ATOM    542  C   SER A  71      70.246  43.122  31.463  1.00 83.10           C  
ATOM    543  O   SER A  71      70.196  44.347  31.346  1.00 83.10           O  
ATOM    544  N   GLY A  72      70.951  42.528  32.447  1.00 27.14           N  
ATOM    545  CA  GLY A  72      71.707  43.315  33.380  1.00 27.14           C  
ATOM    546  C   GLY A  72      71.653  42.630  34.706  1.00 27.14           C  
ATOM    547  O   GLY A  72      71.097  41.537  34.828  1.00 27.14           O  
ATOM    548  N   ALA A  73      72.230  43.253  35.751  1.00 49.88           N  
ATOM    549  CA  ALA A  73      72.184  42.570  37.009  1.00 49.88           C  
ATOM    550  CB  ALA A  73      73.324  42.956  37.966  1.00 49.88           C  
ATOM    551  C   ALA A  73      70.908  42.950  37.675  1.00 49.88           C  
ATOM    552  O   ALA A  73      70.845  43.930  38.418  1.00 49.88           O  
ATOM    553  N   PHE A  74      69.849  42.162  37.404  1.00 99.42           N  
ATOM    554  CA  PHE A  74      68.572  42.332  38.031  1.00 99.42           C  
ATOM    555  CB  PHE A  74      67.559  43.069  37.133  1.00 99.42           C  
ATOM    556  CG  PHE A  74      68.134  44.404  36.796  1.00 99.42           C  
ATOM    557  CD1 PHE A  74      68.112  45.434  37.707  1.00 99.42           C  
ATOM    558  CD2 PHE A  74      68.696  44.622  35.557  1.00 99.42           C  
ATOM    559  CE1 PHE A  74      68.642  46.661  37.390  1.00 99.42           C  
ATOM    560  CE2 PHE A  74      69.228  45.847  35.232  1.00 99.42           C  
ATOM    561  CZ  PHE A  74      69.203  46.868  36.151  1.00 99.42           C  
ATOM    562  C   PHE A  74      68.073  40.926  38.208  1.00 99.42           C  
ATOM    563  O   PHE A  74      67.404  40.377  37.333  1.00 99.42           O  
ATOM    564  N   THR A  75      68.355  40.320  39.376  1.00106.05           N  
ATOM    565  CA  THR A  75      68.099  38.919  39.583  1.00106.05           C  
ATOM    566  CB  THR A  75      68.633  38.427  40.893  1.00106.05           C  
ATOM    567  OG1 THR A  75      70.034  38.642  40.964  1.00106.05           O  
ATOM    568  CG2 THR A  75      68.320  36.926  41.009  1.00106.05           C  
ATOM    569  C   THR A  75      66.644  38.551  39.537  1.00106.05           C  
ATOM    570  O   THR A  75      66.274  37.567  38.903  1.00106.05           O  
ATOM    571  N   GLY A  76      65.783  39.310  40.232  1.00115.83           N  
ATOM    572  CA  GLY A  76      64.385  38.990  40.364  1.00115.83           C  
ATOM    573  C   GLY A  76      63.605  39.140  39.089  1.00115.83           C  
ATOM    574  O   GLY A  76      62.644  38.409  38.865  1.00115.83           O  
ATOM    575  N   GLU A  77      63.989  40.108  38.234  1.00128.66           N  
ATOM    576  CA  GLU A  77      63.191  40.559  37.120  1.00128.66           C  
ATOM    577  CB  GLU A  77      63.728  41.858  36.510  1.00128.66           C  
ATOM    578  CG  GLU A  77      63.814  42.979  37.540  1.00128.66           C  
ATOM    579  CD  GLU A  77      62.460  43.109  38.212  1.00128.66           C  
ATOM    580  OE1 GLU A  77      61.432  43.115  37.482  1.00128.66           O  
ATOM    581  OE2 GLU A  77      62.439  43.198  39.469  1.00128.66           O1-
ATOM    582  C   GLU A  77      63.042  39.589  35.984  1.00128.66           C  
ATOM    583  O   GLU A  77      63.748  38.587  35.870  1.00128.66           O  
ATOM    584  N   ASN A  78      62.044  39.882  35.115  1.00 50.47           N  
ATOM    585  CA  ASN A  78      61.769  39.138  33.915  1.00 50.47           C  
ATOM    586  CB  ASN A  78      60.279  38.788  33.743  1.00 50.47           C  
ATOM    587  CG  ASN A  78      59.901  37.779  34.818  1.00 50.47           C  
ATOM    588  OD1 ASN A  78      60.584  36.773  35.015  1.00 50.47           O  
ATOM    589  ND2 ASN A  78      58.785  38.059  35.543  1.00 50.47           N  
ATOM    590  C   ASN A  78      62.165  40.032  32.772  1.00 50.47           C  
ATOM    591  O   ASN A  78      62.141  41.255  32.904  1.00 50.47           O  
ATOM    592  N   SER A  79      62.557  39.443  31.620  1.00117.46           N  
ATOM    593  CA  SER A  79      63.008  40.233  30.506  1.00117.46           C  
ATOM    594  CB  SER A  79      64.357  39.792  29.925  1.00117.46           C  
ATOM    595  OG  SER A  79      65.409  40.028  30.840  1.00117.46           O  
ATOM    596  C   SER A  79      62.077  40.017  29.365  1.00117.46           C  
ATOM    597  O   SER A  79      61.563  38.921  29.165  1.00117.46           O  
ATOM    598  N   VAL A  80      61.873  41.072  28.558  1.00 54.30           N  
ATOM    599  CA  VAL A  80      61.039  40.973  27.403  1.00 54.30           C  
ATOM    600  CB  VAL A  80      60.860  42.284  26.693  1.00 54.30           C  
ATOM    601  CG1 VAL A  80      60.135  43.256  27.641  1.00 54.30           C  
ATOM    602  CG2 VAL A  80      62.232  42.782  26.213  1.00 54.30           C  
ATOM    603  C   VAL A  80      61.686  40.008  26.456  1.00 54.30           C  
ATOM    604  O   VAL A  80      61.006  39.301  25.715  1.00 54.30           O  
ATOM    605  N   ASP A  81      63.031  39.968  26.444  1.00 60.61           N  
ATOM    606  CA  ASP A  81      63.762  39.110  25.555  1.00 60.61           C  
ATOM    607  CB  ASP A  81      65.285  39.254  25.703  1.00 60.61           C  
ATOM    608  CG  ASP A  81      65.676  40.624  25.178  1.00 60.61           C  
ATOM    609  OD1 ASP A  81      64.757  41.453  24.943  1.00 60.61           O  
ATOM    610  OD2 ASP A  81      66.901  40.860  25.006  1.00 60.61           O1-
ATOM    611  C   ASP A  81      63.438  37.684  25.866  1.00 60.61           C  
ATOM    612  O   ASP A  81      63.347  36.853  24.965  1.00 60.61           O  
ATOM    613  N   GLN A  82      63.290  37.350  27.158  1.00103.02           N  
ATOM    614  CA  GLN A  82      62.985  35.992  27.499  1.00103.02           C  
ATOM    615  CB  GLN A  82      63.127  35.650  28.994  1.00103.02           C  
ATOM    616  CG  GLN A  82      62.162  36.360  29.937  1.00103.02           C  
ATOM    617  CD  GLN A  82      62.377  35.741  31.309  1.00103.02           C  
ATOM    618  OE1 GLN A  82      63.495  35.371  31.668  1.00103.02           O  
ATOM    619  NE2 GLN A  82      61.273  35.599  32.089  1.00103.02           N  
ATOM    620  C   GLN A  82      61.600  35.662  27.036  1.00103.02           C  
ATOM    621  O   GLN A  82      61.317  34.524  26.666  1.00103.02           O  
ATOM    622  N   ILE A  83      60.689  36.652  27.054  1.00 38.56           N  
ATOM    623  CA  ILE A  83      59.331  36.413  26.654  1.00 38.56           C  
ATOM    624  CB  ILE A  83      58.479  37.648  26.744  1.00 38.56           C  
ATOM    625  CG1 ILE A  83      58.345  38.107  28.206  1.00 38.56           C  
ATOM    626  CG2 ILE A  83      57.138  37.368  26.050  1.00 38.56           C  
ATOM    627  CD1 ILE A  83      57.715  39.491  28.355  1.00 38.56           C  
ATOM    628  C   ILE A  83      59.319  35.966  25.222  1.00 38.56           C  
ATOM    629  O   ILE A  83      58.652  34.992  24.875  1.00 38.56           O  
ATOM    630  N   LYS A  84      60.071  36.667  24.352  1.00 90.38           N  
ATOM    631  CA  LYS A  84      60.108  36.352  22.951  1.00 90.38           C  
ATOM    632  CB  LYS A  84      60.882  37.398  22.126  1.00 90.38           C  
ATOM    633  CG  LYS A  84      62.361  37.495  22.493  1.00 90.38           C  
ATOM    634  CD  LYS A  84      63.198  38.331  21.527  1.00 90.38           C  
ATOM    635  CE  LYS A  84      64.682  38.358  21.896  1.00 90.38           C  
ATOM    636  NZ  LYS A  84      65.426  39.234  20.964  1.00 90.38           N1+
ATOM    637  C   LYS A  84      60.747  35.013  22.729  1.00 90.38           C  
ATOM    638  O   LYS A  84      60.294  34.235  21.891  1.00 90.38           O  
ATOM    639  N   ASP A  85      61.804  34.685  23.498  1.00 85.75           N  
ATOM    640  CA  ASP A  85      62.528  33.464  23.263  1.00 85.75           C  
ATOM    641  CB  ASP A  85      63.636  33.213  24.299  1.00 85.75           C  
ATOM    642  CG  ASP A  85      64.752  34.228  24.108  1.00 85.75           C  
ATOM    643  OD1 ASP A  85      64.927  34.730  22.966  1.00 85.75           O  
ATOM    644  OD2 ASP A  85      65.449  34.516  25.118  1.00 85.75           O1-
ATOM    645  C   ASP A  85      61.589  32.302  23.386  1.00 85.75           C  
ATOM    646  O   ASP A  85      61.618  31.373  22.579  1.00 85.75           O  
ATOM    647  N   VAL A  86      60.736  32.353  24.420  1.00148.12           N  
ATOM    648  CA  VAL A  86      59.761  31.375  24.824  1.00148.12           C  
ATOM    649  CB  VAL A  86      59.085  31.782  26.102  1.00148.12           C  
ATOM    650  CG1 VAL A  86      58.001  30.757  26.442  1.00148.12           C  
ATOM    651  CG2 VAL A  86      60.134  31.979  27.199  1.00148.12           C  
ATOM    652  C   VAL A  86      58.658  31.274  23.811  1.00148.12           C  
ATOM    653  O   VAL A  86      57.951  30.268  23.753  1.00148.12           O  
ATOM    654  N   GLY A  87      58.424  32.342  23.025  1.00 45.50           N  
ATOM    655  CA  GLY A  87      57.344  32.285  22.086  1.00 45.50           C  
ATOM    656  C   GLY A  87      56.186  33.100  22.594  1.00 45.50           C  
ATOM    657  O   GLY A  87      55.113  33.079  21.992  1.00 45.50           O  
ATOM    658  N   ALA A  88      56.351  33.817  23.727  1.00 64.55           N  
ATOM    659  CA  ALA A  88      55.288  34.648  24.240  1.00 64.55           C  
ATOM    660  CB  ALA A  88      55.445  34.971  25.738  1.00 64.55           C  
ATOM    661  C   ALA A  88      55.255  35.951  23.472  1.00 64.55           C  
ATOM    662  O   ALA A  88      56.295  36.442  23.037  1.00 64.55           O  
ATOM    663  N   LYS A  89      54.034  36.459  23.175  1.00150.00           N  
ATOM    664  CA  LYS A  89      53.744  37.695  22.476  1.00150.00           C  
ATOM    665  CB  LYS A  89      52.467  37.613  21.626  1.00150.00           C  
ATOM    666  CG  LYS A  89      52.546  36.591  20.493  1.00150.00           C  
ATOM    667  CD  LYS A  89      52.426  35.142  20.963  1.00150.00           C  
ATOM    668  CE  LYS A  89      52.401  34.133  19.813  1.00150.00           C  
ATOM    669  NZ  LYS A  89      52.018  32.795  20.316  1.00150.00           N1+
ATOM    670  C   LYS A  89      53.601  38.967  23.289  1.00150.00           C  
ATOM    671  O   LYS A  89      53.889  40.047  22.776  1.00150.00           O  
ATOM    672  N   TYR A  90      53.090  38.910  24.541  1.00101.83           N  
ATOM    673  CA  TYR A  90      52.718  40.148  25.199  1.00101.83           C  
ATOM    674  CB  TYR A  90      51.193  40.325  25.386  1.00101.83           C  
ATOM    675  CG  TYR A  90      50.507  40.544  24.080  1.00101.83           C  
ATOM    676  CD1 TYR A  90      50.251  39.491  23.230  1.00101.83           C  
ATOM    677  CD2 TYR A  90      50.094  41.807  23.720  1.00101.83           C  
ATOM    678  CE1 TYR A  90      49.613  39.698  22.029  1.00101.83           C  
ATOM    679  CE2 TYR A  90      49.456  42.021  22.521  1.00101.83           C  
ATOM    680  CZ  TYR A  90      49.216  40.966  21.674  1.00101.83           C  
ATOM    681  OH  TYR A  90      48.561  41.186  20.444  1.00101.83           O  
ATOM    682  C   TYR A  90      53.259  40.244  26.593  1.00101.83           C  
ATOM    683  O   TYR A  90      53.805  39.293  27.148  1.00101.83           O  
ATOM    684  N   VAL A  91      53.142  41.461  27.176  1.00113.78           N  
ATOM    685  CA  VAL A  91      53.519  41.704  28.542  1.00113.78           C  
ATOM    686  CB  VAL A  91      54.897  42.282  28.675  1.00113.78           C  
ATOM    687  CG1 VAL A  91      54.944  43.630  27.936  1.00113.78           C  
ATOM    688  CG2 VAL A  91      55.240  42.373  30.169  1.00113.78           C  
ATOM    689  C   VAL A  91      52.544  42.692  29.120  1.00113.78           C  
ATOM    690  O   VAL A  91      52.180  43.670  28.469  1.00113.78           O  
ATOM    691  N   ILE A  92      52.098  42.462  30.374  1.00 66.90           N  
ATOM    692  CA  ILE A  92      51.171  43.361  31.010  1.00 66.90           C  
ATOM    693  CB  ILE A  92      50.248  42.688  31.987  1.00 66.90           C  
ATOM    694  CG1 ILE A  92      49.379  41.637  31.279  1.00 66.90           C  
ATOM    695  CG2 ILE A  92      49.439  43.784  32.699  1.00 66.90           C  
ATOM    696  CD1 ILE A  92      48.639  40.716  32.247  1.00 66.90           C  
ATOM    697  C   ILE A  92      51.984  44.345  31.791  1.00 66.90           C  
ATOM    698  O   ILE A  92      52.868  43.956  32.554  1.00 66.90           O  
ATOM    699  N   LEU A  93      51.742  45.659  31.590  1.00114.77           N  
ATOM    700  CA  LEU A  93      52.508  46.601  32.353  1.00114.77           C  
ATOM    701  CB  LEU A  93      53.578  47.363  31.553  1.00114.77           C  
ATOM    702  CG  LEU A  93      54.546  46.432  30.799  1.00114.77           C  
ATOM    703  CD1 LEU A  93      53.963  45.994  29.449  1.00114.77           C  
ATOM    704  CD2 LEU A  93      55.953  47.024  30.695  1.00114.77           C  
ATOM    705  C   LEU A  93      51.587  47.615  32.966  1.00114.77           C  
ATOM    706  O   LEU A  93      50.593  48.022  32.366  1.00114.77           O  
ATOM    707  N   GLY A  94      51.905  48.045  34.206  1.00 34.44           N  
ATOM    708  CA  GLY A  94      51.140  49.070  34.866  1.00 34.44           C  
ATOM    709  C   GLY A  94      49.937  48.512  35.569  1.00 34.44           C  
ATOM    710  O   GLY A  94      49.041  49.270  35.942  1.00 34.44           O  
ATOM    711  N   HIS A  95      49.883  47.185  35.791  1.00 63.54           N  
ATOM    712  CA  HIS A  95      48.751  46.613  36.470  1.00 63.54           C  
ATOM    713  ND1 HIS A  95      47.369  44.380  38.601  1.00 63.54           N  
ATOM    714  CG  HIS A  95      47.690  44.425  37.264  1.00 63.54           C  
ATOM    715  CB  HIS A  95      48.912  45.100  36.713  1.00 63.54           C  
ATOM    716  NE2 HIS A  95      45.778  43.255  37.531  1.00 63.54           N  
ATOM    717  CD2 HIS A  95      46.707  43.734  36.623  1.00 63.54           C  
ATOM    718  CE1 HIS A  95      46.217  43.668  38.705  1.00 63.54           C  
ATOM    719  C   HIS A  95      48.649  47.297  37.798  1.00 63.54           C  
ATOM    720  O   HIS A  95      49.652  47.670  38.401  1.00 63.54           O  
ATOM    721  N   SER A  96      47.411  47.484  38.283  1.00 95.82           N  
ATOM    722  CA  SER A  96      47.133  48.223  39.482  1.00 95.82           C  
ATOM    723  CB  SER A  96      45.625  48.240  39.783  1.00 95.82           C  
ATOM    724  OG  SER A  96      45.372  48.967  40.972  1.00 95.82           O  
ATOM    725  C   SER A  96      47.831  47.605  40.656  1.00 95.82           C  
ATOM    726  O   SER A  96      48.245  48.310  41.574  1.00 95.82           O  
ATOM    727  N   GLU A  97      47.982  46.271  40.667  1.00 70.07           N  
ATOM    728  CA  GLU A  97      48.605  45.627  41.790  1.00 70.07           C  
ATOM    729  CB  GLU A  97      48.556  44.096  41.681  1.00 70.07           C  
ATOM    730  CG  GLU A  97      47.141  43.548  41.882  1.00 70.07           C  
ATOM    731  CD  GLU A  97      47.147  42.049  41.620  1.00 70.07           C  
ATOM    732  OE1 GLU A  97      47.949  41.602  40.758  1.00 70.07           O  
ATOM    733  OE2 GLU A  97      46.339  41.333  42.270  1.00 70.07           O1-
ATOM    734  C   GLU A  97      50.027  46.065  41.874  1.00 70.07           C  
ATOM    735  O   GLU A  97      50.560  46.253  42.966  1.00 70.07           O  
ATOM    736  N   ARG A  98      50.684  46.193  40.710  1.00164.87           N  
ATOM    737  CA  ARG A  98      52.058  46.585  40.620  1.00164.87           C  
ATOM    738  CB  ARG A  98      52.562  46.447  39.177  1.00164.87           C  
ATOM    739  CG  ARG A  98      54.072  46.346  39.049  1.00164.87           C  
ATOM    740  CD  ARG A  98      54.605  44.938  39.305  1.00164.87           C  
ATOM    741  NE  ARG A  98      56.084  45.020  39.191  1.00164.87           N  
ATOM    742  CZ  ARG A  98      56.859  43.999  39.660  1.00164.87           C  
ATOM    743  NH1 ARG A  98      56.274  42.850  40.107  1.00164.87           N1+
ATOM    744  NH2 ARG A  98      58.214  44.138  39.695  1.00164.87           N  
ATOM    745  C   ARG A  98      52.215  48.025  41.010  1.00164.87           C  
ATOM    746  O   ARG A  98      53.143  48.391  41.729  1.00164.87           O  
ATOM    747  N   ARG A  99      51.311  48.895  40.525  1.00100.21           N  
ATOM    748  CA  ARG A  99      51.421  50.295  40.805  1.00100.21           C  
ATOM    749  CB  ARG A  99      50.399  51.145  40.033  1.00100.21           C  
ATOM    750  CG  ARG A  99      50.774  51.287  38.555  1.00100.21           C  
ATOM    751  CD  ARG A  99      49.805  52.129  37.725  1.00100.21           C  
ATOM    752  NE  ARG A  99      50.495  52.446  36.440  1.00100.21           N  
ATOM    753  CZ  ARG A  99      49.773  52.797  35.339  1.00100.21           C  
ATOM    754  NH1 ARG A  99      48.413  52.728  35.369  1.00100.21           N1+
ATOM    755  NH2 ARG A  99      50.407  53.236  34.213  1.00100.21           N  
ATOM    756  C   ARG A  99      51.237  50.508  42.274  1.00100.21           C  
ATOM    757  O   ARG A  99      51.913  51.340  42.876  1.00100.21           O  
ATOM    758  N   SER A 100      50.279  49.780  42.876  1.00 96.61           N  
ATOM    759  CA  SER A 100      49.977  49.882  44.277  1.00 96.61           C  
ATOM    760  CB  SER A 100      48.713  49.089  44.633  1.00 96.61           C  
ATOM    761  OG  SER A 100      48.552  49.064  46.041  1.00 96.61           O  
ATOM    762  C   SER A 100      51.069  49.364  45.167  1.00 96.61           C  
ATOM    763  O   SER A 100      51.822  50.125  45.774  1.00 96.61           O  
ATOM    764  N   TYR A 101      51.171  48.023  45.252  1.00124.25           N  
ATOM    765  CA  TYR A 101      52.056  47.362  46.170  1.00124.25           C  
ATOM    766  CB  TYR A 101      51.811  45.848  46.232  1.00124.25           C  
ATOM    767  CG  TYR A 101      50.456  45.689  46.823  1.00124.25           C  
ATOM    768  CD1 TYR A 101      50.310  45.673  48.186  1.00124.25           C  
ATOM    769  CD2 TYR A 101      49.338  45.589  46.027  1.00124.25           C  
ATOM    770  CE1 TYR A 101      49.067  45.538  48.756  1.00124.25           C  
ATOM    771  CE2 TYR A 101      48.090  45.450  46.591  1.00124.25           C  
ATOM    772  CZ  TYR A 101      47.954  45.423  47.959  1.00124.25           C  
ATOM    773  OH  TYR A 101      46.678  45.283  48.546  1.00124.25           O  
ATOM    774  C   TYR A 101      53.489  47.602  45.826  1.00124.25           C  
ATOM    775  O   TYR A 101      54.316  47.853  46.700  1.00124.25           O  
ATOM    776  N   PHE A 102      53.814  47.493  44.532  1.00105.70           N  
ATOM    777  CA  PHE A 102      55.137  47.668  44.008  1.00105.70           C  
ATOM    778  CB  PHE A 102      55.335  47.012  42.636  1.00105.70           C  
ATOM    779  CG  PHE A 102      55.245  45.558  42.927  1.00105.70           C  
ATOM    780  CD1 PHE A 102      56.321  44.895  43.466  1.00105.70           C  
ATOM    781  CD2 PHE A 102      54.085  44.865  42.679  1.00105.70           C  
ATOM    782  CE1 PHE A 102      56.246  43.553  43.747  1.00105.70           C  
ATOM    783  CE2 PHE A 102      54.002  43.523  42.956  1.00105.70           C  
ATOM    784  CZ  PHE A 102      55.083  42.864  43.489  1.00105.70           C  
ATOM    785  C   PHE A 102      55.522  49.116  43.943  1.00105.70           C  
ATOM    786  O   PHE A 102      56.698  49.437  43.803  1.00105.70           O  
ATOM    787  N   HIS A 103      54.543  50.031  43.947  1.00 71.65           N  
ATOM    788  CA  HIS A 103      54.806  51.442  43.868  1.00 71.65           C  
ATOM    789  ND1 HIS A 103      53.783  52.672  46.682  1.00 71.65           N  
ATOM    790  CG  HIS A 103      54.868  51.893  46.345  1.00 71.65           C  
ATOM    791  CB  HIS A 103      55.614  52.003  45.051  1.00 71.65           C  
ATOM    792  NE2 HIS A 103      54.133  51.294  48.392  1.00 71.65           N  
ATOM    793  CD2 HIS A 103      55.068  51.059  47.400  1.00 71.65           C  
ATOM    794  CE1 HIS A 103      53.383  52.271  47.915  1.00 71.65           C  
ATOM    795  C   HIS A 103      55.524  51.754  42.594  1.00 71.65           C  
ATOM    796  O   HIS A 103      56.402  52.617  42.557  1.00 71.65           O  
ATOM    797  N   GLU A 104      55.148  51.066  41.498  1.00 86.45           N  
ATOM    798  CA  GLU A 104      55.739  51.386  40.235  1.00 86.45           C  
ATOM    799  CB  GLU A 104      55.622  50.273  39.178  1.00 86.45           C  
ATOM    800  CG  GLU A 104      56.466  49.052  39.552  1.00 86.45           C  
ATOM    801  CD  GLU A 104      56.500  48.092  38.373  1.00 86.45           C  
ATOM    802  OE1 GLU A 104      55.541  48.110  37.557  1.00 86.45           O  
ATOM    803  OE2 GLU A 104      57.501  47.336  38.264  1.00 86.45           O1-
ATOM    804  C   GLU A 104      55.044  52.621  39.759  1.00 86.45           C  
ATOM    805  O   GLU A 104      53.821  52.669  39.634  1.00 86.45           O  
ATOM    806  N   ASP A 105      55.852  53.661  39.507  1.00147.10           N  
ATOM    807  CA  ASP A 105      55.444  54.987  39.156  1.00147.10           C  
ATOM    808  CB  ASP A 105      56.616  55.954  39.413  1.00147.10           C  
ATOM    809  CG  ASP A 105      56.246  57.379  39.070  1.00147.10           C  
ATOM    810  OD1 ASP A 105      55.362  57.959  39.755  1.00147.10           O  
ATOM    811  OD2 ASP A 105      56.865  57.910  38.111  1.00147.10           O1-
ATOM    812  C   ASP A 105      55.063  55.038  37.703  1.00147.10           C  
ATOM    813  O   ASP A 105      55.323  54.108  36.941  1.00147.10           O  
ATOM    814  N   ASP A 106      54.433  56.159  37.289  1.00 70.98           N  
ATOM    815  CA  ASP A 106      53.957  56.357  35.949  1.00 70.98           C  
ATOM    816  CB  ASP A 106      53.253  57.713  35.753  1.00 70.98           C  
ATOM    817  CG  ASP A 106      51.930  57.678  36.508  1.00 70.98           C  
ATOM    818  OD1 ASP A 106      51.366  56.562  36.655  1.00 70.98           O  
ATOM    819  OD2 ASP A 106      51.464  58.765  36.946  1.00 70.98           O1-
ATOM    820  C   ASP A 106      55.103  56.302  34.986  1.00 70.98           C  
ATOM    821  O   ASP A 106      54.981  55.707  33.918  1.00 70.98           O  
ATOM    822  N   LYS A 107      56.248  56.926  35.325  1.00 87.36           N  
ATOM    823  CA  LYS A 107      57.368  56.946  34.422  1.00 87.36           C  
ATOM    824  CB  LYS A 107      58.522  57.861  34.861  1.00 87.36           C  
ATOM    825  CG  LYS A 107      59.567  58.018  33.753  1.00 87.36           C  
ATOM    826  CD  LYS A 107      60.588  59.127  34.001  1.00 87.36           C  
ATOM    827  CE  LYS A 107      61.505  59.385  32.803  1.00 87.36           C  
ATOM    828  NZ  LYS A 107      62.140  58.123  32.356  1.00 87.36           N1+
ATOM    829  C   LYS A 107      57.938  55.571  34.268  1.00 87.36           C  
ATOM    830  O   LYS A 107      58.409  55.200  33.195  1.00 87.36           O  
ATOM    831  N   PHE A 108      57.921  54.781  35.352  1.00 81.23           N  
ATOM    832  CA  PHE A 108      58.488  53.467  35.359  1.00 81.23           C  
ATOM    833  CB  PHE A 108      58.324  52.878  36.773  1.00 81.23           C  
ATOM    834  CG  PHE A 108      59.189  51.689  36.992  1.00 81.23           C  
ATOM    835  CD1 PHE A 108      60.551  51.771  36.813  1.00 81.23           C  
ATOM    836  CD2 PHE A 108      58.650  50.512  37.455  1.00 81.23           C  
ATOM    837  CE1 PHE A 108      61.358  50.679  37.037  1.00 81.23           C  
ATOM    838  CE2 PHE A 108      59.452  49.421  37.684  1.00 81.23           C  
ATOM    839  CZ  PHE A 108      60.806  49.498  37.468  1.00 81.23           C  
ATOM    840  C   PHE A 108      57.744  52.663  34.331  1.00 81.23           C  
ATOM    841  O   PHE A 108      58.345  51.957  33.519  1.00 81.23           O  
ATOM    842  N   ILE A 109      56.404  52.777  34.327  1.00 97.90           N  
ATOM    843  CA  ILE A 109      55.562  52.073  33.399  1.00 97.90           C  
ATOM    844  CB  ILE A 109      54.107  52.262  33.713  1.00 97.90           C  
ATOM    845  CG1 ILE A 109      53.816  51.712  35.119  1.00 97.90           C  
ATOM    846  CG2 ILE A 109      53.272  51.595  32.609  1.00 97.90           C  
ATOM    847  CD1 ILE A 109      54.183  50.236  35.286  1.00 97.90           C  
ATOM    848  C   ILE A 109      55.826  52.563  32.004  1.00 97.90           C  
ATOM    849  O   ILE A 109      55.869  51.777  31.059  1.00 97.90           O  
ATOM    850  N   ALA A 110      55.997  53.887  31.832  1.00 32.13           N  
ATOM    851  CA  ALA A 110      56.211  54.435  30.521  1.00 32.13           C  
ATOM    852  CB  ALA A 110      56.338  55.968  30.537  1.00 32.13           C  
ATOM    853  C   ALA A 110      57.483  53.886  29.951  1.00 32.13           C  
ATOM    854  O   ALA A 110      57.535  53.496  28.785  1.00 32.13           O  
ATOM    855  N   ASP A 111      58.549  53.826  30.771  1.00 45.53           N  
ATOM    856  CA  ASP A 111      59.827  53.366  30.306  1.00 45.53           C  
ATOM    857  CB  ASP A 111      60.921  53.444  31.385  1.00 45.53           C  
ATOM    858  CG  ASP A 111      61.240  54.905  31.661  1.00 45.53           C  
ATOM    859  OD1 ASP A 111      61.073  55.738  30.731  1.00 45.53           O  
ATOM    860  OD2 ASP A 111      61.662  55.206  32.810  1.00 45.53           O1-
ATOM    861  C   ASP A 111      59.719  51.928  29.902  1.00 45.53           C  
ATOM    862  O   ASP A 111      60.276  51.517  28.885  1.00 45.53           O  
ATOM    863  N   LYS A 112      58.997  51.118  30.698  1.00 72.53           N  
ATOM    864  CA  LYS A 112      58.882  49.717  30.410  1.00 72.53           C  
ATOM    865  CB  LYS A 112      58.064  48.933  31.453  1.00 72.53           C  
ATOM    866  CG  LYS A 112      58.666  48.850  32.856  1.00 72.53           C  
ATOM    867  CD  LYS A 112      57.667  48.314  33.882  1.00 72.53           C  
ATOM    868  CE  LYS A 112      58.204  48.225  35.308  1.00 72.53           C  
ATOM    869  NZ  LYS A 112      58.920  46.948  35.523  1.00 72.53           N1+
ATOM    870  C   LYS A 112      58.158  49.543  29.113  1.00 72.53           C  
ATOM    871  O   LYS A 112      58.498  48.672  28.315  1.00 72.53           O  
ATOM    872  N   THR A 113      57.113  50.358  28.881  1.00 39.72           N  
ATOM    873  CA  THR A 113      56.323  50.210  27.692  1.00 39.72           C  
ATOM    874  CB  THR A 113      55.122  51.109  27.672  1.00 39.72           C  
ATOM    875  OG1 THR A 113      54.291  50.831  28.789  1.00 39.72           O  
ATOM    876  CG2 THR A 113      54.342  50.869  26.367  1.00 39.72           C  
ATOM    877  C   THR A 113      57.144  50.509  26.475  1.00 39.72           C  
ATOM    878  O   THR A 113      57.094  49.761  25.499  1.00 39.72           O  
ATOM    879  N   LYS A 114      57.936  51.599  26.490  1.00 44.80           N  
ATOM    880  CA  LYS A 114      58.680  51.910  25.302  1.00 44.80           C  
ATOM    881  CB  LYS A 114      59.531  53.188  25.375  1.00 44.80           C  
ATOM    882  CG  LYS A 114      60.278  53.419  24.059  1.00 44.80           C  
ATOM    883  CD  LYS A 114      60.888  54.812  23.892  1.00 44.80           C  
ATOM    884  CE  LYS A 114      61.638  54.969  22.566  1.00 44.80           C  
ATOM    885  NZ  LYS A 114      62.069  56.374  22.377  1.00 44.80           N1+
ATOM    886  C   LYS A 114      59.641  50.800  25.032  1.00 44.80           C  
ATOM    887  O   LYS A 114      59.826  50.392  23.887  1.00 44.80           O  
ATOM    888  N   PHE A 115      60.284  50.279  26.089  1.00 41.93           N  
ATOM    889  CA  PHE A 115      61.276  49.260  25.913  1.00 41.93           C  
ATOM    890  CB  PHE A 115      61.974  48.878  27.229  1.00 41.93           C  
ATOM    891  CG  PHE A 115      63.034  47.881  26.907  1.00 41.93           C  
ATOM    892  CD1 PHE A 115      64.246  48.305  26.414  1.00 41.93           C  
ATOM    893  CD2 PHE A 115      62.829  46.533  27.096  1.00 41.93           C  
ATOM    894  CE1 PHE A 115      65.239  47.404  26.113  1.00 41.93           C  
ATOM    895  CE2 PHE A 115      63.821  45.627  26.795  1.00 41.93           C  
ATOM    896  CZ  PHE A 115      65.028  46.061  26.302  1.00 41.93           C  
ATOM    897  C   PHE A 115      60.645  48.025  25.344  1.00 41.93           C  
ATOM    898  O   PHE A 115      61.185  47.425  24.417  1.00 41.93           O  
ATOM    899  N   ALA A 116      59.481  47.612  25.879  1.00 33.88           N  
ATOM    900  CA  ALA A 116      58.861  46.396  25.435  1.00 33.88           C  
ATOM    901  CB  ALA A 116      57.571  46.070  26.206  1.00 33.88           C  
ATOM    902  C   ALA A 116      58.503  46.510  23.982  1.00 33.88           C  
ATOM    903  O   ALA A 116      58.742  45.590  23.202  1.00 33.88           O  
ATOM    904  N   LEU A 117      57.934  47.658  23.572  1.00 44.44           N  
ATOM    905  CA  LEU A 117      57.496  47.855  22.217  1.00 44.44           C  
ATOM    906  CB  LEU A 117      56.801  49.213  22.015  1.00 44.44           C  
ATOM    907  CG  LEU A 117      55.459  49.328  22.764  1.00 44.44           C  
ATOM    908  CD1 LEU A 117      54.804  50.700  22.527  1.00 44.44           C  
ATOM    909  CD2 LEU A 117      54.520  48.162  22.403  1.00 44.44           C  
ATOM    910  C   LEU A 117      58.681  47.809  21.300  1.00 44.44           C  
ATOM    911  O   LEU A 117      58.611  47.235  20.213  1.00 44.44           O  
ATOM    912  N   GLY A 118      59.813  48.398  21.725  1.00 29.10           N  
ATOM    913  CA  GLY A 118      60.982  48.462  20.897  1.00 29.10           C  
ATOM    914  C   GLY A 118      61.412  47.065  20.574  1.00 29.10           C  
ATOM    915  O   GLY A 118      61.926  46.790  19.492  1.00 29.10           O  
ATOM    916  N   GLN A 119      61.241  46.158  21.548  1.00 92.54           N  
ATOM    917  CA  GLN A 119      61.588  44.770  21.449  1.00 92.54           C  
ATOM    918  CB  GLN A 119      61.585  44.028  22.795  1.00 92.54           C  
ATOM    919  CG  GLN A 119      62.685  44.537  23.724  1.00 92.54           C  
ATOM    920  CD  GLN A 119      63.984  44.484  22.934  1.00 92.54           C  
ATOM    921  OE1 GLN A 119      64.453  45.497  22.418  1.00 92.54           O  
ATOM    922  NE2 GLN A 119      64.575  43.264  22.825  1.00 92.54           N  
ATOM    923  C   GLN A 119      60.665  44.056  20.510  1.00 92.54           C  
ATOM    924  O   GLN A 119      60.965  42.942  20.083  1.00 92.54           O  
ATOM    925  N   GLY A 120      59.476  44.622  20.231  1.00 31.59           N  
ATOM    926  CA  GLY A 120      58.584  43.948  19.331  1.00 31.59           C  
ATOM    927  C   GLY A 120      57.602  43.145  20.129  1.00 31.59           C  
ATOM    928  O   GLY A 120      56.929  42.266  19.592  1.00 31.59           O  
ATOM    929  N   VAL A 121      57.501  43.423  21.442  1.00 42.46           N  
ATOM    930  CA  VAL A 121      56.576  42.702  22.267  1.00 42.46           C  
ATOM    931  CB  VAL A 121      57.161  42.326  23.600  1.00 42.46           C  
ATOM    932  CG1 VAL A 121      56.074  41.660  24.460  1.00 42.46           C  
ATOM    933  CG2 VAL A 121      58.388  41.428  23.352  1.00 42.46           C  
ATOM    934  C   VAL A 121      55.378  43.580  22.489  1.00 42.46           C  
ATOM    935  O   VAL A 121      55.510  44.777  22.742  1.00 42.46           O  
ATOM    936  N   GLY A 122      54.164  42.996  22.378  1.00 27.21           N  
ATOM    937  CA  GLY A 122      52.942  43.743  22.532  1.00 27.21           C  
ATOM    938  C   GLY A 122      52.762  44.092  23.977  1.00 27.21           C  
ATOM    939  O   GLY A 122      53.200  43.364  24.867  1.00 27.21           O  
ATOM    940  N   VAL A 123      52.074  45.221  24.254  1.00 49.71           N  
ATOM    941  CA  VAL A 123      51.916  45.624  25.623  1.00 49.71           C  
ATOM    942  CB  VAL A 123      52.565  46.944  25.920  1.00 49.71           C  
ATOM    943  CG1 VAL A 123      52.267  47.328  27.380  1.00 49.71           C  
ATOM    944  CG2 VAL A 123      54.065  46.832  25.597  1.00 49.71           C  
ATOM    945  C   VAL A 123      50.469  45.781  25.971  1.00 49.71           C  
ATOM    946  O   VAL A 123      49.689  46.383  25.235  1.00 49.71           O  
ATOM    947  N   ILE A 124      50.077  45.230  27.138  1.00153.64           N  
ATOM    948  CA  ILE A 124      48.735  45.447  27.577  1.00153.64           C  
ATOM    949  CB  ILE A 124      48.025  44.150  27.919  1.00153.64           C  
ATOM    950  CG1 ILE A 124      46.515  44.289  27.729  1.00153.64           C  
ATOM    951  CG2 ILE A 124      48.404  43.634  29.310  1.00153.64           C  
ATOM    952  CD1 ILE A 124      45.826  42.926  27.695  1.00153.64           C  
ATOM    953  C   ILE A 124      48.901  46.447  28.696  1.00153.64           C  
ATOM    954  O   ILE A 124      49.317  46.140  29.814  1.00153.64           O  
ATOM    955  N   LEU A 125      48.615  47.726  28.380  1.00 64.82           N  
ATOM    956  CA  LEU A 125      48.889  48.796  29.300  1.00 64.82           C  
ATOM    957  CB  LEU A 125      49.198  50.125  28.588  1.00 64.82           C  
ATOM    958  CG  LEU A 125      49.500  51.299  29.537  1.00 64.82           C  
ATOM    959  CD1 LEU A 125      50.794  51.061  30.333  1.00 64.82           C  
ATOM    960  CD2 LEU A 125      49.511  52.638  28.779  1.00 64.82           C  
ATOM    961  C   LEU A 125      47.704  49.011  30.188  1.00 64.82           C  
ATOM    962  O   LEU A 125      46.590  49.229  29.717  1.00 64.82           O  
ATOM    963  N   CYS A 126      47.934  48.979  31.518  1.00 50.80           N  
ATOM    964  CA  CYS A 126      46.857  49.122  32.459  1.00 50.80           C  
ATOM    965  CB  CYS A 126      46.896  48.079  33.594  1.00 50.80           C  
ATOM    966  SG  CYS A 126      46.678  46.376  32.991  1.00 50.80           S  
ATOM    967  C   CYS A 126      46.886  50.484  33.092  1.00 50.80           C  
ATOM    968  O   CYS A 126      47.946  51.022  33.402  1.00 50.80           O  
ATOM    969  N   ILE A 127      45.684  51.076  33.270  1.00 60.63           N  
ATOM    970  CA  ILE A 127      45.505  52.363  33.890  1.00 60.63           C  
ATOM    971  CB  ILE A 127      45.323  53.481  32.898  1.00 60.63           C  
ATOM    972  CG1 ILE A 127      44.062  53.259  32.043  1.00 60.63           C  
ATOM    973  CG2 ILE A 127      46.619  53.600  32.080  1.00 60.63           C  
ATOM    974  CD1 ILE A 127      43.657  54.477  31.210  1.00 60.63           C  
ATOM    975  C   ILE A 127      44.256  52.289  34.726  1.00 60.63           C  
ATOM    976  O   ILE A 127      43.468  51.358  34.576  1.00 60.63           O  
ATOM    977  N   GLY A 128      44.053  53.244  35.665  1.00 42.75           N  
ATOM    978  CA  GLY A 128      42.840  53.226  36.444  1.00 42.75           C  
ATOM    979  C   GLY A 128      43.021  54.047  37.690  1.00 42.75           C  
ATOM    980  O   GLY A 128      44.145  54.258  38.141  1.00 42.75           O  
ATOM    981  N   GLU A 129      41.900  54.497  38.309  1.00110.78           N  
ATOM    982  CA  GLU A 129      42.003  55.341  39.474  1.00110.78           C  
ATOM    983  CB  GLU A 129      41.255  56.684  39.374  1.00110.78           C  
ATOM    984  CG  GLU A 129      39.737  56.560  39.498  1.00110.78           C  
ATOM    985  CD  GLU A 129      39.210  55.834  38.273  1.00110.78           C  
ATOM    986  OE1 GLU A 129      39.917  55.834  37.230  1.00110.78           O  
ATOM    987  OE2 GLU A 129      38.090  55.267  38.369  1.00110.78           O1-
ATOM    988  C   GLU A 129      41.435  54.630  40.665  1.00110.78           C  
ATOM    989  O   GLU A 129      40.627  53.711  40.541  1.00110.78           O  
ATOM    990  N   THR A 130      41.864  55.078  41.865  1.00 56.78           N  
ATOM    991  CA  THR A 130      41.511  54.504  43.134  1.00 56.78           C  
ATOM    992  CB  THR A 130      42.535  54.800  44.191  1.00 56.78           C  
ATOM    993  OG1 THR A 130      42.581  56.196  44.448  1.00 56.78           O  
ATOM    994  CG2 THR A 130      43.907  54.326  43.681  1.00 56.78           C  
ATOM    995  C   THR A 130      40.207  55.070  43.606  1.00 56.78           C  
ATOM    996  O   THR A 130      39.622  55.954  42.984  1.00 56.78           O  
ATOM    997  N   LEU A 131      39.723  54.550  44.752  1.00 55.48           N  
ATOM    998  CA  LEU A 131      38.471  54.960  45.324  1.00 55.48           C  
ATOM    999  CB  LEU A 131      38.164  54.199  46.626  1.00 55.48           C  
ATOM   1000  CG  LEU A 131      36.829  54.600  47.276  1.00 55.48           C  
ATOM   1001  CD1 LEU A 131      35.647  54.268  46.351  1.00 55.48           C  
ATOM   1002  CD2 LEU A 131      36.680  53.972  48.671  1.00 55.48           C  
ATOM   1003  C   LEU A 131      38.539  56.415  45.666  1.00 55.48           C  
ATOM   1004  O   LEU A 131      37.619  57.181  45.383  1.00 55.48           O  
ATOM   1005  N   GLU A 132      39.653  56.844  46.285  1.00 69.74           N  
ATOM   1006  CA  GLU A 132      39.762  58.216  46.692  1.00 69.74           C  
ATOM   1007  CB  GLU A 132      41.044  58.512  47.492  1.00 69.74           C  
ATOM   1008  CG  GLU A 132      41.051  57.883  48.889  1.00 69.74           C  
ATOM   1009  CD  GLU A 132      41.178  56.375  48.727  1.00 69.74           C  
ATOM   1010  OE1 GLU A 132      41.933  55.934  47.818  1.00 69.74           O  
ATOM   1011  OE2 GLU A 132      40.523  55.639  49.512  1.00 69.74           O1-
ATOM   1012  C   GLU A 132      39.773  59.087  45.475  1.00 69.74           C  
ATOM   1013  O   GLU A 132      39.145  60.145  45.458  1.00 69.74           O  
ATOM   1014  N   GLU A 133      40.479  58.651  44.414  1.00102.91           N  
ATOM   1015  CA  GLU A 133      40.601  59.444  43.225  1.00102.91           C  
ATOM   1016  CB  GLU A 133      41.410  58.722  42.129  1.00102.91           C  
ATOM   1017  CG  GLU A 133      42.794  58.226  42.554  1.00102.91           C  
ATOM   1018  CD  GLU A 133      43.773  59.386  42.581  1.00102.91           C  
ATOM   1019  OE1 GLU A 133      44.272  59.751  41.486  1.00102.91           O  
ATOM   1020  OE2 GLU A 133      44.048  59.910  43.692  1.00102.91           O1-
ATOM   1021  C   GLU A 133      39.231  59.604  42.647  1.00102.91           C  
ATOM   1022  O   GLU A 133      38.852  60.693  42.218  1.00102.91           O  
ATOM   1023  N   LYS A 134      38.455  58.502  42.624  1.00 85.36           N  
ATOM   1024  CA  LYS A 134      37.153  58.528  42.025  1.00 85.36           C  
ATOM   1025  CB  LYS A 134      36.520  57.134  41.915  1.00 85.36           C  
ATOM   1026  CG  LYS A 134      35.171  57.151  41.195  1.00 85.36           C  
ATOM   1027  CD  LYS A 134      34.804  55.813  40.558  1.00 85.36           C  
ATOM   1028  CE  LYS A 134      35.073  54.601  41.447  1.00 85.36           C  
ATOM   1029  NZ  LYS A 134      34.825  53.364  40.675  1.00 85.36           N1+
ATOM   1030  C   LYS A 134      36.236  59.438  42.782  1.00 85.36           C  
ATOM   1031  O   LYS A 134      35.482  60.201  42.182  1.00 85.36           O  
ATOM   1032  N   LYS A 135      36.284  59.398  44.128  1.00 60.57           N  
ATOM   1033  CA  LYS A 135      35.406  60.223  44.918  1.00 60.57           C  
ATOM   1034  CB  LYS A 135      35.558  59.990  46.428  1.00 60.57           C  
ATOM   1035  CG  LYS A 135      35.020  58.636  46.889  1.00 60.57           C  
ATOM   1036  CD  LYS A 135      35.385  58.287  48.331  1.00 60.57           C  
ATOM   1037  CE  LYS A 135      34.779  56.965  48.802  1.00 60.57           C  
ATOM   1038  NZ  LYS A 135      33.303  57.021  48.692  1.00 60.57           N1+
ATOM   1039  C   LYS A 135      35.714  61.659  44.641  1.00 60.57           C  
ATOM   1040  O   LYS A 135      34.821  62.504  44.594  1.00 60.57           O  
ATOM   1041  N   ALA A 136      37.007  61.961  44.456  1.00 50.15           N  
ATOM   1042  CA  ALA A 136      37.485  63.282  44.173  1.00 50.15           C  
ATOM   1043  CB  ALA A 136      39.019  63.354  44.086  1.00 50.15           C  
ATOM   1044  C   ALA A 136      36.922  63.721  42.853  1.00 50.15           C  
ATOM   1045  O   ALA A 136      36.754  64.913  42.617  1.00 50.15           O  
ATOM   1046  N   GLY A 137      36.661  62.776  41.927  1.00 37.60           N  
ATOM   1047  CA  GLY A 137      36.123  63.151  40.647  1.00 37.60           C  
ATOM   1048  C   GLY A 137      37.271  63.327  39.706  1.00 37.60           C  
ATOM   1049  O   GLY A 137      37.137  63.902  38.629  1.00 37.60           O  
ATOM   1050  N   LYS A 138      38.443  62.859  40.153  1.00156.33           N  
ATOM   1051  CA  LYS A 138      39.729  62.875  39.518  1.00156.33           C  
ATOM   1052  CB  LYS A 138      40.861  62.902  40.540  1.00156.33           C  
ATOM   1053  CG  LYS A 138      40.918  64.304  41.153  1.00156.33           C  
ATOM   1054  CD  LYS A 138      41.627  64.371  42.495  1.00156.33           C  
ATOM   1055  CE  LYS A 138      42.813  63.420  42.596  1.00156.33           C  
ATOM   1056  NZ  LYS A 138      43.435  63.546  43.928  1.00156.33           N1+
ATOM   1057  C   LYS A 138      39.932  61.815  38.472  1.00156.33           C  
ATOM   1058  O   LYS A 138      41.020  61.735  37.900  1.00156.33           O  
ATOM   1059  N   THR A 139      38.939  60.938  38.219  1.00 68.90           N  
ATOM   1060  CA  THR A 139      39.125  59.804  37.347  1.00 68.90           C  
ATOM   1061  CB  THR A 139      37.838  59.092  37.038  1.00 68.90           C  
ATOM   1062  OG1 THR A 139      37.232  58.613  38.232  1.00 68.90           O  
ATOM   1063  CG2 THR A 139      38.149  57.922  36.089  1.00 68.90           C  
ATOM   1064  C   THR A 139      39.742  60.202  36.034  1.00 68.90           C  
ATOM   1065  O   THR A 139      40.700  59.566  35.594  1.00 68.90           O  
ATOM   1066  N   LEU A 140      39.241  61.250  35.365  1.00 99.29           N  
ATOM   1067  CA  LEU A 140      39.815  61.621  34.102  1.00 99.29           C  
ATOM   1068  CB  LEU A 140      38.984  62.671  33.358  1.00 99.29           C  
ATOM   1069  CG  LEU A 140      37.597  62.114  32.986  1.00 99.29           C  
ATOM   1070  CD1 LEU A 140      36.730  61.872  34.234  1.00 99.29           C  
ATOM   1071  CD2 LEU A 140      36.910  62.982  31.927  1.00 99.29           C  
ATOM   1072  C   LEU A 140      41.209  62.127  34.294  1.00 99.29           C  
ATOM   1073  O   LEU A 140      42.097  61.852  33.488  1.00 99.29           O  
ATOM   1074  N   ASP A 141      41.443  62.872  35.386  1.00 51.78           N  
ATOM   1075  CA  ASP A 141      42.728  63.456  35.627  1.00 51.78           C  
ATOM   1076  CB  ASP A 141      42.766  64.177  36.985  1.00 51.78           C  
ATOM   1077  CG  ASP A 141      41.710  65.270  36.973  1.00 51.78           C  
ATOM   1078  OD1 ASP A 141      41.323  65.716  35.862  1.00 51.78           O  
ATOM   1079  OD2 ASP A 141      41.263  65.666  38.084  1.00 51.78           O1-
ATOM   1080  C   ASP A 141      43.741  62.353  35.717  1.00 51.78           C  
ATOM   1081  O   ASP A 141      44.815  62.432  35.124  1.00 51.78           O  
ATOM   1082  N   VAL A 142      43.402  61.289  36.468  1.00 56.09           N  
ATOM   1083  CA  VAL A 142      44.292  60.191  36.733  1.00 56.09           C  
ATOM   1084  CB  VAL A 142      43.676  59.217  37.693  1.00 56.09           C  
ATOM   1085  CG1 VAL A 142      44.655  58.061  37.949  1.00 56.09           C  
ATOM   1086  CG2 VAL A 142      43.253  59.991  38.954  1.00 56.09           C  
ATOM   1087  C   VAL A 142      44.648  59.437  35.484  1.00 56.09           C  
ATOM   1088  O   VAL A 142      45.827  59.226  35.205  1.00 56.09           O  
ATOM   1089  N   VAL A 143      43.644  59.028  34.683  1.00 42.33           N  
ATOM   1090  CA  VAL A 143      43.916  58.233  33.519  1.00 42.33           C  
ATOM   1091  CB  VAL A 143      42.669  57.798  32.793  1.00 42.33           C  
ATOM   1092  CG1 VAL A 143      41.859  56.884  33.724  1.00 42.33           C  
ATOM   1093  CG2 VAL A 143      41.903  59.045  32.323  1.00 42.33           C  
ATOM   1094  C   VAL A 143      44.745  59.035  32.569  1.00 42.33           C  
ATOM   1095  O   VAL A 143      45.670  58.520  31.945  1.00 42.33           O  
ATOM   1096  N   GLU A 144      44.426  60.331  32.436  1.00 87.02           N  
ATOM   1097  CA  GLU A 144      45.126  61.180  31.523  1.00 87.02           C  
ATOM   1098  CB  GLU A 144      44.467  62.566  31.459  1.00 87.02           C  
ATOM   1099  CG  GLU A 144      44.804  63.394  30.223  1.00 87.02           C  
ATOM   1100  CD  GLU A 144      43.731  64.472  30.139  1.00 87.02           C  
ATOM   1101  OE1 GLU A 144      42.589  64.208  30.604  1.00 87.02           O  
ATOM   1102  OE2 GLU A 144      44.036  65.572  29.605  1.00 87.02           O1-
ATOM   1103  C   GLU A 144      46.553  61.306  31.971  1.00 87.02           C  
ATOM   1104  O   GLU A 144      47.475  61.264  31.158  1.00 87.02           O  
ATOM   1105  N   ARG A 145      46.780  61.448  33.290  1.00137.87           N  
ATOM   1106  CA  ARG A 145      48.117  61.599  33.791  1.00137.87           C  
ATOM   1107  CB  ARG A 145      48.150  61.824  35.313  1.00137.87           C  
ATOM   1108  CG  ARG A 145      49.561  61.836  35.903  1.00137.87           C  
ATOM   1109  CD  ARG A 145      49.589  62.145  37.401  1.00137.87           C  
ATOM   1110  NE  ARG A 145      48.350  61.575  38.004  1.00137.87           N  
ATOM   1111  CZ  ARG A 145      48.424  60.599  38.956  1.00137.87           C  
ATOM   1112  NH1 ARG A 145      49.637  60.063  39.285  1.00137.87           N1+
ATOM   1113  NH2 ARG A 145      47.291  60.161  39.578  1.00137.87           N  
ATOM   1114  C   ARG A 145      48.907  60.362  33.498  1.00137.87           C  
ATOM   1115  O   ARG A 145      50.041  60.439  33.027  1.00137.87           O  
ATOM   1116  N   GLN A 146      48.318  59.180  33.755  1.00 60.92           N  
ATOM   1117  CA  GLN A 146      49.026  57.949  33.566  1.00 60.92           C  
ATOM   1118  CB  GLN A 146      48.229  56.738  34.084  1.00 60.92           C  
ATOM   1119  CG  GLN A 146      48.059  56.778  35.605  1.00 60.92           C  
ATOM   1120  CD  GLN A 146      47.151  55.639  36.048  1.00 60.92           C  
ATOM   1121  OE1 GLN A 146      47.412  54.974  37.048  1.00 60.92           O  
ATOM   1122  NE2 GLN A 146      46.038  55.426  35.297  1.00 60.92           N  
ATOM   1123  C   GLN A 146      49.348  57.772  32.109  1.00 60.92           C  
ATOM   1124  O   GLN A 146      50.450  57.351  31.761  1.00 60.92           O  
ATOM   1125  N   LEU A 147      48.390  58.093  31.217  1.00 49.54           N  
ATOM   1126  CA  LEU A 147      48.580  57.951  29.798  1.00 49.54           C  
ATOM   1127  CB  LEU A 147      47.293  58.220  28.995  1.00 49.54           C  
ATOM   1128  CG  LEU A 147      46.209  57.142  29.184  1.00 49.54           C  
ATOM   1129  CD1 LEU A 147      44.945  57.459  28.363  1.00 49.54           C  
ATOM   1130  CD2 LEU A 147      46.766  55.742  28.873  1.00 49.54           C  
ATOM   1131  C   LEU A 147      49.618  58.913  29.306  1.00 49.54           C  
ATOM   1132  O   LEU A 147      50.459  58.556  28.482  1.00 49.54           O  
ATOM   1133  N   ASN A 148      49.599  60.164  29.806  1.00 56.49           N  
ATOM   1134  CA  ASN A 148      50.516  61.159  29.320  1.00 56.49           C  
ATOM   1135  CB  ASN A 148      50.355  62.538  29.979  1.00 56.49           C  
ATOM   1136  CG  ASN A 148      49.174  63.242  29.334  1.00 56.49           C  
ATOM   1137  OD1 ASN A 148      48.865  64.388  29.659  1.00 56.49           O  
ATOM   1138  ND2 ASN A 148      48.497  62.542  28.386  1.00 56.49           N  
ATOM   1139  C   ASN A 148      51.921  60.719  29.570  1.00 56.49           C  
ATOM   1140  O   ASN A 148      52.804  60.962  28.749  1.00 56.49           O  
ATOM   1141  N   ALA A 149      52.177  60.062  30.714  1.00 23.60           N  
ATOM   1142  CA  ALA A 149      53.521  59.662  31.013  1.00 23.60           C  
ATOM   1143  CB  ALA A 149      53.633  58.916  32.355  1.00 23.60           C  
ATOM   1144  C   ALA A 149      53.988  58.726  29.941  1.00 23.60           C  
ATOM   1145  O   ALA A 149      55.120  58.830  29.470  1.00 23.60           O  
ATOM   1146  N   VAL A 150      53.119  57.783  29.528  1.00 34.46           N  
ATOM   1147  CA  VAL A 150      53.474  56.823  28.520  1.00 34.46           C  
ATOM   1148  CB  VAL A 150      52.408  55.790  28.282  1.00 34.46           C  
ATOM   1149  CG1 VAL A 150      52.876  54.864  27.145  1.00 34.46           C  
ATOM   1150  CG2 VAL A 150      52.113  55.056  29.600  1.00 34.46           C  
ATOM   1151  C   VAL A 150      53.687  57.534  27.219  1.00 34.46           C  
ATOM   1152  O   VAL A 150      54.613  57.218  26.475  1.00 34.46           O  
ATOM   1153  N   LEU A 151      52.842  58.543  26.930  1.00 56.44           N  
ATOM   1154  CA  LEU A 151      52.860  59.232  25.669  1.00 56.44           C  
ATOM   1155  CB  LEU A 151      51.760  60.307  25.564  1.00 56.44           C  
ATOM   1156  CG  LEU A 151      50.334  59.719  25.536  1.00 56.44           C  
ATOM   1157  CD1 LEU A 151      49.270  60.823  25.429  1.00 56.44           C  
ATOM   1158  CD2 LEU A 151      50.189  58.661  24.429  1.00 56.44           C  
ATOM   1159  C   LEU A 151      54.185  59.889  25.472  1.00 56.44           C  
ATOM   1160  O   LEU A 151      54.659  60.015  24.344  1.00 56.44           O  
ATOM   1161  N   GLU A 152      54.824  60.345  26.558  1.00 49.55           N  
ATOM   1162  CA  GLU A 152      56.082  61.000  26.373  1.00 49.55           C  
ATOM   1163  CB  GLU A 152      56.692  61.472  27.702  1.00 49.55           C  
ATOM   1164  CG  GLU A 152      55.846  62.549  28.387  1.00 49.55           C  
ATOM   1165  CD  GLU A 152      56.535  62.943  29.682  1.00 49.55           C  
ATOM   1166  OE1 GLU A 152      57.660  63.509  29.603  1.00 49.55           O  
ATOM   1167  OE2 GLU A 152      55.949  62.691  30.766  1.00 49.55           O1-
ATOM   1168  C   GLU A 152      57.033  60.037  25.723  1.00 49.55           C  
ATOM   1169  O   GLU A 152      57.753  60.397  24.795  1.00 49.55           O  
ATOM   1170  N   GLU A 153      57.082  58.792  26.229  1.00128.21           N  
ATOM   1171  CA  GLU A 153      57.936  57.755  25.717  1.00128.21           C  
ATOM   1172  CB  GLU A 153      58.176  56.631  26.741  1.00128.21           C  
ATOM   1173  CG  GLU A 153      58.885  57.100  28.013  1.00128.21           C  
ATOM   1174  CD  GLU A 153      60.251  57.642  27.619  1.00128.21           C  
ATOM   1175  OE1 GLU A 153      61.123  56.829  27.209  1.00128.21           O  
ATOM   1176  OE2 GLU A 153      60.438  58.883  27.717  1.00128.21           O1-
ATOM   1177  C   GLU A 153      57.414  57.088  24.466  1.00128.21           C  
ATOM   1178  O   GLU A 153      58.210  56.681  23.620  1.00128.21           O  
ATOM   1179  N   VAL A 154      56.078  56.909  24.323  1.00 66.35           N  
ATOM   1180  CA  VAL A 154      55.602  56.097  23.229  1.00 66.35           C  
ATOM   1181  CB  VAL A 154      54.741  54.957  23.693  1.00 66.35           C  
ATOM   1182  CG1 VAL A 154      54.232  54.180  22.468  1.00 66.35           C  
ATOM   1183  CG2 VAL A 154      55.555  54.103  24.679  1.00 66.35           C  
ATOM   1184  C   VAL A 154      54.769  56.884  22.264  1.00 66.35           C  
ATOM   1185  O   VAL A 154      53.739  57.452  22.620  1.00 66.35           O  
ATOM   1186  N   LYS A 155      55.254  56.961  21.008  1.00158.92           N  
ATOM   1187  CA  LYS A 155      54.609  57.600  19.896  1.00158.92           C  
ATOM   1188  CB  LYS A 155      55.610  57.940  18.783  1.00158.92           C  
ATOM   1189  CG  LYS A 155      56.825  58.721  19.291  1.00158.92           C  
ATOM   1190  CD  LYS A 155      56.477  60.000  20.056  1.00158.92           C  
ATOM   1191  CE  LYS A 155      57.702  60.778  20.549  1.00158.92           C  
ATOM   1192  NZ  LYS A 155      58.458  59.980  21.541  1.00158.92           N1+
ATOM   1193  C   LYS A 155      53.544  56.738  19.276  1.00158.92           C  
ATOM   1194  O   LYS A 155      52.517  57.252  18.836  1.00158.92           O  
ATOM   1195  N   ASP A 156      53.773  55.406  19.188  1.00 87.30           N  
ATOM   1196  CA  ASP A 156      52.857  54.580  18.442  1.00 87.30           C  
ATOM   1197  CB  ASP A 156      53.494  53.945  17.194  1.00 87.30           C  
ATOM   1198  CG  ASP A 156      52.375  53.514  16.254  1.00 87.30           C  
ATOM   1199  OD1 ASP A 156      51.274  53.162  16.757  1.00 87.30           O  
ATOM   1200  OD2 ASP A 156      52.607  53.540  15.016  1.00 87.30           O1-
ATOM   1201  C   ASP A 156      52.281  53.474  19.288  1.00 87.30           C  
ATOM   1202  O   ASP A 156      52.989  52.651  19.865  1.00 87.30           O  
ATOM   1203  N   PHE A 157      50.937  53.483  19.377  1.00138.61           N  
ATOM   1204  CA  PHE A 157      50.042  52.592  20.071  1.00138.61           C  
ATOM   1205  CB  PHE A 157      48.731  53.262  20.524  1.00138.61           C  
ATOM   1206  CG  PHE A 157      49.068  54.001  21.775  1.00138.61           C  
ATOM   1207  CD1 PHE A 157      49.889  55.105  21.749  1.00138.61           C  
ATOM   1208  CD2 PHE A 157      48.547  53.594  22.981  1.00138.61           C  
ATOM   1209  CE1 PHE A 157      50.195  55.780  22.910  1.00138.61           C  
ATOM   1210  CE2 PHE A 157      48.848  54.263  24.143  1.00138.61           C  
ATOM   1211  CZ  PHE A 157      49.677  55.359  24.111  1.00138.61           C  
ATOM   1212  C   PHE A 157      49.718  51.329  19.325  1.00138.61           C  
ATOM   1213  O   PHE A 157      48.965  50.504  19.843  1.00138.61           O  
ATOM   1214  N   THR A 158      50.176  51.174  18.069  1.00149.94           N  
ATOM   1215  CA  THR A 158      49.749  50.071  17.244  1.00149.94           C  
ATOM   1216  CB  THR A 158      50.500  49.975  15.945  1.00149.94           C  
ATOM   1217  OG1 THR A 158      51.894  49.841  16.184  1.00149.94           O  
ATOM   1218  CG2 THR A 158      50.215  51.231  15.110  1.00149.94           C  
ATOM   1219  C   THR A 158      49.874  48.748  17.946  1.00149.94           C  
ATOM   1220  O   THR A 158      48.936  47.956  17.877  1.00149.94           O  
ATOM   1221  N   ASN A 159      50.998  48.436  18.621  1.00160.22           N  
ATOM   1222  CA  ASN A 159      51.027  47.160  19.287  1.00160.22           C  
ATOM   1223  CB  ASN A 159      52.373  46.421  19.173  1.00160.22           C  
ATOM   1224  CG  ASN A 159      52.381  45.713  17.828  1.00160.22           C  
ATOM   1225  OD1 ASN A 159      53.133  46.070  16.923  1.00160.22           O  
ATOM   1226  ND2 ASN A 159      51.507  44.679  17.691  1.00160.22           N  
ATOM   1227  C   ASN A 159      50.740  47.344  20.746  1.00160.22           C  
ATOM   1228  O   ASN A 159      51.402  46.756  21.601  1.00160.22           O  
ATOM   1229  N   VAL A 160      49.695  48.125  21.075  1.00 58.51           N  
ATOM   1230  CA  VAL A 160      49.370  48.338  22.456  1.00 58.51           C  
ATOM   1231  CB  VAL A 160      49.706  49.721  22.940  1.00 58.51           C  
ATOM   1232  CG1 VAL A 160      49.163  49.892  24.370  1.00 58.51           C  
ATOM   1233  CG2 VAL A 160      51.225  49.931  22.815  1.00 58.51           C  
ATOM   1234  C   VAL A 160      47.890  48.176  22.614  1.00 58.51           C  
ATOM   1235  O   VAL A 160      47.118  48.502  21.719  1.00 58.51           O  
ATOM   1236  N   VAL A 161      47.463  47.629  23.772  1.00125.08           N  
ATOM   1237  CA  VAL A 161      46.067  47.510  24.090  1.00125.08           C  
ATOM   1238  CB  VAL A 161      45.615  46.086  24.265  1.00125.08           C  
ATOM   1239  CG1 VAL A 161      44.115  46.088  24.595  1.00125.08           C  
ATOM   1240  CG2 VAL A 161      45.978  45.258  23.024  1.00125.08           C  
ATOM   1241  C   VAL A 161      45.959  48.146  25.442  1.00125.08           C  
ATOM   1242  O   VAL A 161      46.801  47.903  26.303  1.00125.08           O  
ATOM   1243  N   VAL A 162      44.922  48.975  25.679  1.00 48.40           N  
ATOM   1244  CA  VAL A 162      44.834  49.621  26.962  1.00 48.40           C  
ATOM   1245  CB  VAL A 162      44.521  51.091  26.884  1.00 48.40           C  
ATOM   1246  CG1 VAL A 162      44.248  51.620  28.303  1.00 48.40           C  
ATOM   1247  CG2 VAL A 162      45.703  51.800  26.201  1.00 48.40           C  
ATOM   1248  C   VAL A 162      43.752  48.977  27.770  1.00 48.40           C  
ATOM   1249  O   VAL A 162      42.660  48.707  27.274  1.00 48.40           O  
ATOM   1250  N   ALA A 163      44.048  48.705  29.057  1.00 41.01           N  
ATOM   1251  CA  ALA A 163      43.083  48.096  29.924  1.00 41.01           C  
ATOM   1252  CB  ALA A 163      43.585  46.793  30.570  1.00 41.01           C  
ATOM   1253  C   ALA A 163      42.771  49.056  31.029  1.00 41.01           C  
ATOM   1254  O   ALA A 163      43.658  49.520  31.746  1.00 41.01           O  
ATOM   1255  N   TYR A 164      41.473  49.363  31.205  1.00 67.90           N  
ATOM   1256  CA  TYR A 164      41.066  50.281  32.227  1.00 67.90           C  
ATOM   1257  CB  TYR A 164      39.887  51.156  31.775  1.00 67.90           C  
ATOM   1258  CG  TYR A 164      39.329  51.863  32.957  1.00 67.90           C  
ATOM   1259  CD1 TYR A 164      39.971  52.946  33.510  1.00 67.90           C  
ATOM   1260  CD2 TYR A 164      38.136  51.443  33.499  1.00 67.90           C  
ATOM   1261  CE1 TYR A 164      39.437  53.588  34.602  1.00 67.90           C  
ATOM   1262  CE2 TYR A 164      37.599  52.081  34.589  1.00 67.90           C  
ATOM   1263  CZ  TYR A 164      38.251  53.153  35.145  1.00 67.90           C  
ATOM   1264  OH  TYR A 164      37.702  53.808  36.266  1.00 67.90           O  
ATOM   1265  C   TYR A 164      40.657  49.488  33.425  1.00 67.90           C  
ATOM   1266  O   TYR A 164      39.825  48.587  33.335  1.00 67.90           O  
ATOM   1267  N   GLU A 165      41.258  49.801  34.594  1.00 78.67           N  
ATOM   1268  CA  GLU A 165      40.928  49.068  35.785  1.00 78.67           C  
ATOM   1269  CB  GLU A 165      42.152  48.473  36.509  1.00 78.67           C  
ATOM   1270  CG  GLU A 165      42.814  47.313  35.759  1.00 78.67           C  
ATOM   1271  CD  GLU A 165      44.013  46.844  36.574  1.00 78.67           C  
ATOM   1272  OE1 GLU A 165      43.993  47.021  37.819  1.00 78.67           O  
ATOM   1273  OE2 GLU A 165      44.970  46.303  35.958  1.00 78.67           O1-
ATOM   1274  C   GLU A 165      40.247  49.978  36.753  1.00 78.67           C  
ATOM   1275  O   GLU A 165      40.836  50.933  37.257  1.00 78.67           O  
ATOM   1276  N   PRO A 166      38.989  49.725  36.994  1.00134.69           N  
ATOM   1277  CA  PRO A 166      38.291  50.473  37.997  1.00134.69           C  
ATOM   1278  CD  PRO A 166      38.095  49.149  36.006  1.00134.69           C  
ATOM   1279  CB  PRO A 166      36.809  50.353  37.656  1.00134.69           C  
ATOM   1280  CG  PRO A 166      36.727  49.147  36.703  1.00134.69           C  
ATOM   1281  C   PRO A 166      38.698  49.917  39.320  1.00134.69           C  
ATOM   1282  O   PRO A 166      38.235  48.854  39.719  1.00134.69           O  
ATOM   1283  N   VAL A 167      39.414  50.704  40.104  1.00156.49           N  
ATOM   1284  CA  VAL A 167      39.968  50.247  41.337  1.00156.49           C  
ATOM   1285  CB  VAL A 167      40.912  51.284  41.912  1.00156.49           C  
ATOM   1286  CG1 VAL A 167      41.470  50.893  43.294  1.00156.49           C  
ATOM   1287  CG2 VAL A 167      42.052  51.409  40.882  1.00156.49           C  
ATOM   1288  C   VAL A 167      38.865  49.774  42.299  1.00156.49           C  
ATOM   1289  O   VAL A 167      39.229  49.369  43.397  1.00156.49           O  
ATOM   1290  N   TRP A 168      37.520  49.898  42.012  1.00268.96           N  
ATOM   1291  CA  TRP A 168      36.480  49.362  42.890  1.00268.96           C  
ATOM   1292  CB  TRP A 168      35.034  49.514  42.373  1.00268.96           C  
ATOM   1293  CG  TRP A 168      34.737  48.861  41.048  1.00268.96           C  
ATOM   1294  CD2 TRP A 168      34.155  47.558  40.851  1.00268.96           C  
ATOM   1295  CD1 TRP A 168      34.937  49.382  39.809  1.00268.96           C  
ATOM   1296  NE1 TRP A 168      34.545  48.484  38.850  1.00268.96           N  
ATOM   1297  CE2 TRP A 168      34.054  47.360  39.473  1.00268.96           C  
ATOM   1298  CE3 TRP A 168      33.730  46.608  41.736  1.00268.96           C  
ATOM   1299  CZ2 TRP A 168      33.531  46.207  38.961  1.00268.96           C  
ATOM   1300  CZ3 TRP A 168      33.212  45.441  41.216  1.00268.96           C  
ATOM   1301  CH2 TRP A 168      33.116  45.246  39.855  1.00268.96           C  
ATOM   1302  C   TRP A 168      36.769  47.923  43.128  1.00268.96           C  
ATOM   1303  O   TRP A 168      36.345  47.020  42.410  1.00268.96           O  
ATOM   1304  N   ALA A 169      37.473  47.685  44.233  1.00 69.61           N  
ATOM   1305  CA  ALA A 169      37.894  46.399  44.638  1.00 69.61           C  
ATOM   1306  CB  ALA A 169      39.403  46.298  44.909  1.00 69.61           C  
ATOM   1307  C   ALA A 169      37.200  46.255  45.937  1.00 69.61           C  
ATOM   1308  O   ALA A 169      36.900  47.259  46.585  1.00 69.61           O  
ATOM   1309  N   ILE A 170      36.944  44.998  46.327  1.00134.49           N  
ATOM   1310  CA  ILE A 170      36.165  44.643  47.471  1.00134.49           C  
ATOM   1311  CB  ILE A 170      36.346  43.211  47.896  1.00134.49           C  
ATOM   1312  CG1 ILE A 170      35.953  42.245  46.764  1.00134.49           C  
ATOM   1313  CG2 ILE A 170      35.530  42.992  49.180  1.00134.49           C  
ATOM   1314  CD1 ILE A 170      34.476  42.293  46.374  1.00134.49           C  
ATOM   1315  C   ILE A 170      36.462  45.519  48.638  1.00134.49           C  
ATOM   1316  O   ILE A 170      37.590  45.960  48.854  1.00134.49           O  
ATOM   1317  N   GLY A 171      35.392  45.822  49.396  1.00 20.95           N  
ATOM   1318  CA  GLY A 171      35.460  46.670  50.543  1.00 20.95           C  
ATOM   1319  C   GLY A 171      34.897  47.980  50.117  1.00 20.95           C  
ATOM   1320  O   GLY A 171      34.293  48.703  50.910  1.00 20.95           O  
ATOM   1321  N   THR A 172      35.090  48.325  48.830  1.00 42.79           N  
ATOM   1322  CA  THR A 172      34.514  49.550  48.384  1.00 42.79           C  
ATOM   1323  CB  THR A 172      34.903  49.948  46.988  1.00 42.79           C  
ATOM   1324  OG1 THR A 172      34.460  48.976  46.053  1.00 42.79           O  
ATOM   1325  CG2 THR A 172      36.432  50.104  46.926  1.00 42.79           C  
ATOM   1326  C   THR A 172      33.038  49.368  48.424  1.00 42.79           C  
ATOM   1327  O   THR A 172      32.309  50.230  48.908  1.00 42.79           O  
ATOM   1328  N   GLY A 173      32.562  48.213  47.924  1.00 20.93           N  
ATOM   1329  CA  GLY A 173      31.159  47.937  47.935  1.00 20.93           C  
ATOM   1330  C   GLY A 173      30.575  48.507  46.685  1.00 20.93           C  
ATOM   1331  O   GLY A 173      29.422  48.234  46.354  1.00 20.93           O  
ATOM   1332  N   LEU A 174      31.366  49.307  45.944  1.00 88.91           N  
ATOM   1333  CA  LEU A 174      30.847  49.892  44.744  1.00 88.91           C  
ATOM   1334  CB  LEU A 174      31.483  51.242  44.355  1.00 88.91           C  
ATOM   1335  CG  LEU A 174      31.216  52.385  45.354  1.00 88.91           C  
ATOM   1336  CD1 LEU A 174      31.895  52.117  46.704  1.00 88.91           C  
ATOM   1337  CD2 LEU A 174      31.594  53.753  44.761  1.00 88.91           C  
ATOM   1338  C   LEU A 174      31.134  48.942  43.632  1.00 88.91           C  
ATOM   1339  O   LEU A 174      32.128  48.220  43.655  1.00 88.91           O  
ATOM   1340  N   ALA A 175      30.229  48.889  42.638  1.00 31.52           N  
ATOM   1341  CA  ALA A 175      30.470  48.027  41.526  1.00 31.52           C  
ATOM   1342  CB  ALA A 175      29.495  46.839  41.447  1.00 31.52           C  
ATOM   1343  C   ALA A 175      30.288  48.845  40.290  1.00 31.52           C  
ATOM   1344  O   ALA A 175      29.365  49.653  40.202  1.00 31.52           O  
ATOM   1345  N   ALA A 176      31.191  48.660  39.305  1.00 34.98           N  
ATOM   1346  CA  ALA A 176      31.116  49.388  38.072  1.00 34.98           C  
ATOM   1347  CB  ALA A 176      32.439  49.415  37.287  1.00 34.98           C  
ATOM   1348  C   ALA A 176      30.094  48.719  37.211  1.00 34.98           C  
ATOM   1349  O   ALA A 176      29.812  47.533  37.377  1.00 34.98           O  
ATOM   1350  N   THR A 177      29.510  49.478  36.263  1.00 41.36           N  
ATOM   1351  CA  THR A 177      28.503  48.936  35.399  1.00 41.36           C  
ATOM   1352  CB  THR A 177      27.190  49.657  35.484  1.00 41.36           C  
ATOM   1353  OG1 THR A 177      27.352  51.013  35.092  1.00 41.36           O  
ATOM   1354  CG2 THR A 177      26.670  49.581  36.932  1.00 41.36           C  
ATOM   1355  C   THR A 177      29.001  49.078  33.993  1.00 41.36           C  
ATOM   1356  O   THR A 177      30.008  49.735  33.744  1.00 41.36           O  
ATOM   1357  N   PRO A 178      28.330  48.441  33.068  1.00 67.70           N  
ATOM   1358  CA  PRO A 178      28.729  48.519  31.693  1.00 67.70           C  
ATOM   1359  CD  PRO A 178      27.594  47.223  33.360  1.00 67.70           C  
ATOM   1360  CB  PRO A 178      27.842  47.523  30.953  1.00 67.70           C  
ATOM   1361  CG  PRO A 178      27.533  46.460  32.025  1.00 67.70           C  
ATOM   1362  C   PRO A 178      28.617  49.929  31.222  1.00 67.70           C  
ATOM   1363  O   PRO A 178      29.367  50.322  30.328  1.00 67.70           O  
ATOM   1364  N   GLU A 179      27.677  50.698  31.800  1.00 74.49           N  
ATOM   1365  CA  GLU A 179      27.512  52.076  31.446  1.00 74.49           C  
ATOM   1366  CB  GLU A 179      26.304  52.742  32.138  1.00 74.49           C  
ATOM   1367  CG  GLU A 179      24.948  52.345  31.546  1.00 74.49           C  
ATOM   1368  CD  GLU A 179      24.679  50.888  31.890  1.00 74.49           C  
ATOM   1369  OE1 GLU A 179      25.039  50.471  33.023  1.00 74.49           O  
ATOM   1370  OE2 GLU A 179      24.112  50.173  31.021  1.00 74.49           O1-
ATOM   1371  C   GLU A 179      28.741  52.818  31.871  1.00 74.49           C  
ATOM   1372  O   GLU A 179      29.221  53.698  31.158  1.00 74.49           O  
ATOM   1373  N   ASP A 180      29.280  52.482  33.059  1.00 37.26           N  
ATOM   1374  CA  ASP A 180      30.445  53.155  33.560  1.00 37.26           C  
ATOM   1375  CB  ASP A 180      30.857  52.673  34.963  1.00 37.26           C  
ATOM   1376  CG  ASP A 180      29.812  53.164  35.956  1.00 37.26           C  
ATOM   1377  OD1 ASP A 180      29.346  54.325  35.793  1.00 37.26           O  
ATOM   1378  OD2 ASP A 180      29.468  52.390  36.888  1.00 37.26           O1-
ATOM   1379  C   ASP A 180      31.592  52.876  32.639  1.00 37.26           C  
ATOM   1380  O   ASP A 180      32.364  53.773  32.307  1.00 37.26           O  
ATOM   1381  N   ALA A 181      31.722  51.614  32.190  1.00 32.73           N  
ATOM   1382  CA  ALA A 181      32.826  51.238  31.356  1.00 32.73           C  
ATOM   1383  CB  ALA A 181      32.824  49.740  31.015  1.00 32.73           C  
ATOM   1384  C   ALA A 181      32.772  51.983  30.058  1.00 32.73           C  
ATOM   1385  O   ALA A 181      33.781  52.517  29.599  1.00 32.73           O  
ATOM   1386  N   GLN A 182      31.580  52.061  29.442  1.00 59.61           N  
ATOM   1387  CA  GLN A 182      31.457  52.699  28.163  1.00 59.61           C  
ATOM   1388  CB  GLN A 182      30.030  52.611  27.594  1.00 59.61           C  
ATOM   1389  CG  GLN A 182      29.830  53.378  26.285  1.00 59.61           C  
ATOM   1390  CD  GLN A 182      30.591  52.675  25.170  1.00 59.61           C  
ATOM   1391  OE1 GLN A 182      30.543  53.099  24.018  1.00 59.61           O  
ATOM   1392  NE2 GLN A 182      31.308  51.570  25.508  1.00 59.61           N  
ATOM   1393  C   GLN A 182      31.820  54.145  28.291  1.00 59.61           C  
ATOM   1394  O   GLN A 182      32.503  54.695  27.427  1.00 59.61           O  
ATOM   1395  N   ASP A 183      31.381  54.804  29.380  1.00 45.79           N  
ATOM   1396  CA  ASP A 183      31.639  56.211  29.519  1.00 45.79           C  
ATOM   1397  CB  ASP A 183      31.029  56.828  30.793  1.00 45.79           C  
ATOM   1398  CG  ASP A 183      29.515  56.898  30.646  1.00 45.79           C  
ATOM   1399  OD1 ASP A 183      28.936  56.019  29.953  1.00 45.79           O  
ATOM   1400  OD2 ASP A 183      28.917  57.848  31.218  1.00 45.79           O1-
ATOM   1401  C   ASP A 183      33.111  56.475  29.588  1.00 45.79           C  
ATOM   1402  O   ASP A 183      33.619  57.348  28.886  1.00 45.79           O  
ATOM   1403  N   ILE A 184      33.843  55.732  30.437  1.00 69.76           N  
ATOM   1404  CA  ILE A 184      35.248  55.997  30.576  1.00 69.76           C  
ATOM   1405  CB  ILE A 184      35.917  55.321  31.726  1.00 69.76           C  
ATOM   1406  CG1 ILE A 184      37.306  55.955  31.874  1.00 69.76           C  
ATOM   1407  CG2 ILE A 184      35.942  53.801  31.479  1.00 69.76           C  
ATOM   1408  CD1 ILE A 184      37.927  55.762  33.244  1.00 69.76           C  
ATOM   1409  C   ILE A 184      36.003  55.615  29.346  1.00 69.76           C  
ATOM   1410  O   ILE A 184      36.954  56.294  28.963  1.00 69.76           O  
ATOM   1411  N   HIS A 185      35.630  54.489  28.712  1.00 62.29           N  
ATOM   1412  CA  HIS A 185      36.353  54.049  27.556  1.00 62.29           C  
ATOM   1413  ND1 HIS A 185      35.549  50.292  27.575  1.00 62.29           N  
ATOM   1414  CG  HIS A 185      36.018  51.558  27.851  1.00 62.29           C  
ATOM   1415  CB  HIS A 185      35.804  52.743  26.960  1.00 62.29           C  
ATOM   1416  NE2 HIS A 185      36.631  50.163  29.512  1.00 62.29           N  
ATOM   1417  CD2 HIS A 185      36.675  51.461  29.037  1.00 62.29           C  
ATOM   1418  CE1 HIS A 185      35.945  49.499  28.601  1.00 62.29           C  
ATOM   1419  C   HIS A 185      36.249  55.102  26.499  1.00 62.29           C  
ATOM   1420  O   HIS A 185      37.234  55.430  25.841  1.00 62.29           O  
ATOM   1421  N   ALA A 186      35.045  55.668  26.312  1.00 25.38           N  
ATOM   1422  CA  ALA A 186      34.851  56.666  25.301  1.00 25.38           C  
ATOM   1423  CB  ALA A 186      33.395  57.162  25.235  1.00 25.38           C  
ATOM   1424  C   ALA A 186      35.720  57.846  25.610  1.00 25.38           C  
ATOM   1425  O   ALA A 186      36.349  58.413  24.716  1.00 25.38           O  
ATOM   1426  N   SER A 187      35.789  58.246  26.893  1.00 74.48           N  
ATOM   1427  CA  SER A 187      36.557  59.403  27.259  1.00 74.48           C  
ATOM   1428  CB  SER A 187      36.397  59.795  28.743  1.00 74.48           C  
ATOM   1429  OG  SER A 187      36.936  58.792  29.592  1.00 74.48           O  
ATOM   1430  C   SER A 187      38.010  59.145  26.998  1.00 74.48           C  
ATOM   1431  O   SER A 187      38.721  60.023  26.510  1.00 74.48           O  
ATOM   1432  N   ILE A 188      38.499  57.932  27.314  1.00131.10           N  
ATOM   1433  CA  ILE A 188      39.892  57.654  27.110  1.00131.10           C  
ATOM   1434  CB  ILE A 188      40.376  56.375  27.747  1.00131.10           C  
ATOM   1435  CG1 ILE A 188      39.603  55.137  27.287  1.00131.10           C  
ATOM   1436  CG2 ILE A 188      40.364  56.577  29.265  1.00131.10           C  
ATOM   1437  CD1 ILE A 188      40.126  53.864  27.953  1.00131.10           C  
ATOM   1438  C   ILE A 188      40.210  57.698  25.651  1.00131.10           C  
ATOM   1439  O   ILE A 188      41.262  58.196  25.252  1.00131.10           O  
ATOM   1440  N   ARG A 189      39.303  57.174  24.811  1.00 82.37           N  
ATOM   1441  CA  ARG A 189      39.510  57.137  23.394  1.00 82.37           C  
ATOM   1442  CB  ARG A 189      38.339  56.433  22.693  1.00 82.37           C  
ATOM   1443  CG  ARG A 189      38.649  55.956  21.278  1.00 82.37           C  
ATOM   1444  CD  ARG A 189      37.507  55.155  20.652  1.00 82.37           C  
ATOM   1445  NE  ARG A 189      37.148  54.060  21.601  1.00 82.37           N  
ATOM   1446  CZ  ARG A 189      37.965  52.976  21.746  1.00 82.37           C  
ATOM   1447  NH1 ARG A 189      39.163  52.935  21.096  1.00 82.37           N1+
ATOM   1448  NH2 ARG A 189      37.590  51.936  22.551  1.00 82.37           N  
ATOM   1449  C   ARG A 189      39.603  58.538  22.859  1.00 82.37           C  
ATOM   1450  O   ARG A 189      40.480  58.843  22.050  1.00 82.37           O  
ATOM   1451  N   LYS A 190      38.703  59.435  23.309  1.00 88.47           N  
ATOM   1452  CA  LYS A 190      38.683  60.788  22.822  1.00 88.47           C  
ATOM   1453  CB  LYS A 190      37.536  61.626  23.413  1.00 88.47           C  
ATOM   1454  CG  LYS A 190      37.553  63.089  22.959  1.00 88.47           C  
ATOM   1455  CD  LYS A 190      37.262  63.294  21.472  1.00 88.47           C  
ATOM   1456  CE  LYS A 190      37.289  64.762  21.041  1.00 88.47           C  
ATOM   1457  NZ  LYS A 190      36.206  65.513  21.717  1.00 88.47           N1+
ATOM   1458  C   LYS A 190      39.962  61.475  23.187  1.00 88.47           C  
ATOM   1459  O   LYS A 190      40.530  62.211  22.384  1.00 88.47           O  
ATOM   1460  N   PHE A 191      40.445  61.254  24.423  1.00 55.96           N  
ATOM   1461  CA  PHE A 191      41.641  61.902  24.876  1.00 55.96           C  
ATOM   1462  CB  PHE A 191      41.959  61.564  26.343  1.00 55.96           C  
ATOM   1463  CG  PHE A 191      43.354  62.009  26.609  1.00 55.96           C  
ATOM   1464  CD1 PHE A 191      43.657  63.337  26.801  1.00 55.96           C  
ATOM   1465  CD2 PHE A 191      44.360  61.073  26.674  1.00 55.96           C  
ATOM   1466  CE1 PHE A 191      44.952  63.726  27.045  1.00 55.96           C  
ATOM   1467  CE2 PHE A 191      45.656  61.453  26.917  1.00 55.96           C  
ATOM   1468  CZ  PHE A 191      45.950  62.783  27.101  1.00 55.96           C  
ATOM   1469  C   PHE A 191      42.798  61.468  24.029  1.00 55.96           C  
ATOM   1470  O   PHE A 191      43.582  62.290  23.558  1.00 55.96           O  
ATOM   1471  N   LEU A 192      42.909  60.153  23.786  1.00 55.92           N  
ATOM   1472  CA  LEU A 192      44.001  59.606  23.030  1.00 55.92           C  
ATOM   1473  CB  LEU A 192      43.945  58.071  22.958  1.00 55.92           C  
ATOM   1474  CG  LEU A 192      44.144  57.408  24.332  1.00 55.92           C  
ATOM   1475  CD1 LEU A 192      44.083  55.878  24.228  1.00 55.92           C  
ATOM   1476  CD2 LEU A 192      45.439  57.900  25.003  1.00 55.92           C  
ATOM   1477  C   LEU A 192      43.944  60.151  21.636  1.00 55.92           C  
ATOM   1478  O   LEU A 192      44.979  60.345  21.000  1.00 55.92           O  
ATOM   1479  N   ALA A 193      42.728  60.405  21.119  1.00 30.43           N  
ATOM   1480  CA  ALA A 193      42.573  60.889  19.776  1.00 30.43           C  
ATOM   1481  CB  ALA A 193      41.101  61.084  19.369  1.00 30.43           C  
ATOM   1482  C   ALA A 193      43.259  62.211  19.644  1.00 30.43           C  
ATOM   1483  O   ALA A 193      43.866  62.499  18.615  1.00 30.43           O  
ATOM   1484  N   SER A 194      43.179  63.068  20.676  1.00 37.47           N  
ATOM   1485  CA  SER A 194      43.791  64.358  20.555  1.00 37.47           C  
ATOM   1486  CB  SER A 194      43.551  65.253  21.784  1.00 37.47           C  
ATOM   1487  OG  SER A 194      44.216  64.720  22.921  1.00 37.47           O  
ATOM   1488  C   SER A 194      45.271  64.195  20.391  1.00 37.47           C  
ATOM   1489  O   SER A 194      45.890  64.892  19.587  1.00 37.47           O  
ATOM   1490  N   LYS A 195      45.891  63.315  21.202  1.00142.69           N  
ATOM   1491  CA  LYS A 195      47.313  63.114  21.119  1.00142.69           C  
ATOM   1492  CB  LYS A 195      47.863  62.369  22.343  1.00142.69           C  
ATOM   1493  CG  LYS A 195      47.713  63.157  23.643  1.00142.69           C  
ATOM   1494  CD  LYS A 195      48.446  64.500  23.631  1.00142.69           C  
ATOM   1495  CE  LYS A 195      48.376  65.253  24.962  1.00142.69           C  
ATOM   1496  NZ  LYS A 195      47.059  65.908  25.113  1.00142.69           N1+
ATOM   1497  C   LYS A 195      47.739  62.329  19.905  1.00142.69           C  
ATOM   1498  O   LYS A 195      48.633  62.743  19.167  1.00142.69           O  
ATOM   1499  N   LEU A 196      47.144  61.133  19.729  1.00 83.44           N  
ATOM   1500  CA  LEU A 196      47.449  60.166  18.706  1.00 83.44           C  
ATOM   1501  CB  LEU A 196      46.967  58.767  19.106  1.00 83.44           C  
ATOM   1502  CG  LEU A 196      47.609  58.291  20.422  1.00 83.44           C  
ATOM   1503  CD1 LEU A 196      47.118  56.887  20.810  1.00 83.44           C  
ATOM   1504  CD2 LEU A 196      49.142  58.404  20.373  1.00 83.44           C  
ATOM   1505  C   LEU A 196      46.865  60.484  17.366  1.00 83.44           C  
ATOM   1506  O   LEU A 196      47.439  60.139  16.336  1.00 83.44           O  
ATOM   1507  N   GLY A 197      45.677  61.107  17.341  1.00 27.94           N  
ATOM   1508  CA  GLY A 197      44.994  61.329  16.100  1.00 27.94           C  
ATOM   1509  C   GLY A 197      43.836  60.383  16.107  1.00 27.94           C  
ATOM   1510  O   GLY A 197      43.886  59.328  16.737  1.00 27.94           O  
ATOM   1511  N   ASP A 198      42.761  60.741  15.382  1.00 95.40           N  
ATOM   1512  CA  ASP A 198      41.546  59.978  15.408  1.00 95.40           C  
ATOM   1513  CB  ASP A 198      40.383  60.640  14.638  1.00 95.40           C  
ATOM   1514  CG  ASP A 198      40.755  60.793  13.171  1.00 95.40           C  
ATOM   1515  OD1 ASP A 198      41.909  61.214  12.894  1.00 95.40           O  
ATOM   1516  OD2 ASP A 198      39.889  60.491  12.306  1.00 95.40           O1-
ATOM   1517  C   ASP A 198      41.749  58.596  14.866  1.00 95.40           C  
ATOM   1518  O   ASP A 198      41.187  57.642  15.399  1.00 95.40           O  
ATOM   1519  N   LYS A 199      42.555  58.432  13.798  1.00 61.28           N  
ATOM   1520  CA  LYS A 199      42.672  57.128  13.210  1.00 61.28           C  
ATOM   1521  CB  LYS A 199      43.565  57.075  11.960  1.00 61.28           C  
ATOM   1522  CG  LYS A 199      43.601  55.666  11.360  1.00 61.28           C  
ATOM   1523  CD  LYS A 199      44.291  55.563   9.998  1.00 61.28           C  
ATOM   1524  CE  LYS A 199      45.633  54.827  10.062  1.00 61.28           C  
ATOM   1525  NZ  LYS A 199      46.152  54.579   8.698  1.00 61.28           N1+
ATOM   1526  C   LYS A 199      43.270  56.166  14.186  1.00 61.28           C  
ATOM   1527  O   LYS A 199      42.773  55.053  14.347  1.00 61.28           O  
ATOM   1528  N   ALA A 200      44.354  56.570  14.869  1.00 25.69           N  
ATOM   1529  CA  ALA A 200      45.023  55.678  15.771  1.00 25.69           C  
ATOM   1530  CB  ALA A 200      46.276  56.303  16.409  1.00 25.69           C  
ATOM   1531  C   ALA A 200      44.086  55.315  16.879  1.00 25.69           C  
ATOM   1532  O   ALA A 200      44.025  54.160  17.297  1.00 25.69           O  
ATOM   1533  N   ALA A 201      43.320  56.302  17.376  1.00 32.46           N  
ATOM   1534  CA  ALA A 201      42.425  56.099  18.481  1.00 32.46           C  
ATOM   1535  CB  ALA A 201      41.701  57.388  18.913  1.00 32.46           C  
ATOM   1536  C   ALA A 201      41.373  55.099  18.110  1.00 32.46           C  
ATOM   1537  O   ALA A 201      40.975  54.282  18.940  1.00 32.46           O  
ATOM   1538  N   SER A 202      40.879  55.149  16.858  1.00 39.23           N  
ATOM   1539  CA  SER A 202      39.817  54.272  16.436  1.00 39.23           C  
ATOM   1540  CB  SER A 202      39.289  54.595  15.024  1.00 39.23           C  
ATOM   1541  OG  SER A 202      40.291  54.355  14.047  1.00 39.23           O  
ATOM   1542  C   SER A 202      40.299  52.849  16.418  1.00 39.23           C  
ATOM   1543  O   SER A 202      39.528  51.915  16.626  1.00 39.23           O  
ATOM   1544  N   GLU A 203      41.590  52.651  16.107  1.00 68.11           N  
ATOM   1545  CA  GLU A 203      42.217  51.362  16.003  1.00 68.11           C  
ATOM   1546  CB  GLU A 203      43.597  51.476  15.342  1.00 68.11           C  
ATOM   1547  CG  GLU A 203      43.546  52.023  13.914  1.00 68.11           C  
ATOM   1548  CD  GLU A 203      44.940  52.521  13.555  1.00 68.11           C  
ATOM   1549  OE1 GLU A 203      45.798  52.592  14.475  1.00 68.11           O  
ATOM   1550  OE2 GLU A 203      45.162  52.843  12.359  1.00 68.11           O1-
ATOM   1551  C   GLU A 203      42.449  50.742  17.353  1.00 68.11           C  
ATOM   1552  O   GLU A 203      42.440  49.521  17.492  1.00 68.11           O  
ATOM   1553  N   LEU A 204      42.706  51.569  18.382  1.00 63.29           N  
ATOM   1554  CA  LEU A 204      43.126  51.084  19.671  1.00 63.29           C  
ATOM   1555  CB  LEU A 204      43.563  52.235  20.593  1.00 63.29           C  
ATOM   1556  CG  LEU A 204      44.049  51.795  21.981  1.00 63.29           C  
ATOM   1557  CD1 LEU A 204      45.297  50.904  21.879  1.00 63.29           C  
ATOM   1558  CD2 LEU A 204      44.256  53.010  22.899  1.00 63.29           C  
ATOM   1559  C   LEU A 204      42.062  50.298  20.381  1.00 63.29           C  
ATOM   1560  O   LEU A 204      40.906  50.712  20.469  1.00 63.29           O  
ATOM   1561  N   ARG A 205      42.449  49.130  20.945  1.00173.11           N  
ATOM   1562  CA  ARG A 205      41.506  48.340  21.684  1.00173.11           C  
ATOM   1563  CB  ARG A 205      41.758  46.816  21.664  1.00173.11           C  
ATOM   1564  CG  ARG A 205      41.427  46.131  20.334  1.00173.11           C  
ATOM   1565  CD  ARG A 205      42.489  46.323  19.253  1.00173.11           C  
ATOM   1566  NE  ARG A 205      43.713  45.612  19.713  1.00173.11           N  
ATOM   1567  CZ  ARG A 205      43.822  44.260  19.554  1.00173.11           C  
ATOM   1568  NH1 ARG A 205      42.789  43.543  19.024  1.00173.11           N1+
ATOM   1569  NH2 ARG A 205      44.959  43.617  19.941  1.00173.11           N  
ATOM   1570  C   ARG A 205      41.605  48.770  23.112  1.00173.11           C  
ATOM   1571  O   ARG A 205      42.696  48.857  23.675  1.00173.11           O  
ATOM   1572  N   ILE A 206      40.447  49.086  23.726  1.00 64.48           N  
ATOM   1573  CA  ILE A 206      40.424  49.459  25.109  1.00 64.48           C  
ATOM   1574  CB  ILE A 206      39.756  50.777  25.374  1.00 64.48           C  
ATOM   1575  CG1 ILE A 206      40.571  51.917  24.741  1.00 64.48           C  
ATOM   1576  CG2 ILE A 206      39.555  50.917  26.891  1.00 64.48           C  
ATOM   1577  CD1 ILE A 206      39.859  53.267  24.760  1.00 64.48           C  
ATOM   1578  C   ILE A 206      39.634  48.399  25.807  1.00 64.48           C  
ATOM   1579  O   ILE A 206      38.450  48.205  25.533  1.00 64.48           O  
ATOM   1580  N   LEU A 207      40.289  47.699  26.754  1.00 64.96           N  
ATOM   1581  CA  LEU A 207      39.693  46.574  27.415  1.00 64.96           C  
ATOM   1582  CB  LEU A 207      40.701  45.439  27.680  1.00 64.96           C  
ATOM   1583  CG  LEU A 207      41.467  44.974  26.429  1.00 64.96           C  
ATOM   1584  CD1 LEU A 207      42.449  43.843  26.774  1.00 64.96           C  
ATOM   1585  CD2 LEU A 207      40.516  44.625  25.274  1.00 64.96           C  
ATOM   1586  C   LEU A 207      39.180  46.988  28.763  1.00 64.96           C  
ATOM   1587  O   LEU A 207      39.748  47.857  29.424  1.00 64.96           O  
ATOM   1588  N   TYR A 208      38.066  46.359  29.197  1.00 81.84           N  
ATOM   1589  CA  TYR A 208      37.522  46.621  30.499  1.00 81.84           C  
ATOM   1590  CB  TYR A 208      36.002  46.371  30.543  1.00 81.84           C  
ATOM   1591  CG  TYR A 208      35.489  46.647  31.910  1.00 81.84           C  
ATOM   1592  CD1 TYR A 208      35.364  47.937  32.371  1.00 81.84           C  
ATOM   1593  CD2 TYR A 208      35.107  45.605  32.723  1.00 81.84           C  
ATOM   1594  CE1 TYR A 208      34.878  48.179  33.633  1.00 81.84           C  
ATOM   1595  CE2 TYR A 208      34.620  45.842  33.986  1.00 81.84           C  
ATOM   1596  CZ  TYR A 208      34.510  47.133  34.444  1.00 81.84           C  
ATOM   1597  OH  TYR A 208      34.012  47.386  35.739  1.00 81.84           O  
ATOM   1598  C   TYR A 208      38.204  45.667  31.444  1.00 81.84           C  
ATOM   1599  O   TYR A 208      38.136  44.449  31.296  1.00 81.84           O  
ATOM   1600  N   GLY A 209      38.966  46.250  32.386  1.00 92.96           N  
ATOM   1601  CA  GLY A 209      39.761  45.677  33.446  1.00 92.96           C  
ATOM   1602  C   GLY A 209      39.006  45.266  34.678  1.00 92.96           C  
ATOM   1603  O   GLY A 209      39.589  44.634  35.557  1.00 92.96           O  
ATOM   1604  N   GLY A 210      37.758  45.728  34.867  1.00 49.30           N  
ATOM   1605  CA  GLY A 210      37.093  45.477  36.125  1.00 49.30           C  
ATOM   1606  C   GLY A 210      36.678  44.041  36.199  1.00 49.30           C  
ATOM   1607  O   GLY A 210      37.072  43.221  35.371  1.00 49.30           O  
ATOM   1608  N   SER A 211      35.877  43.691  37.229  1.00 97.63           N  
ATOM   1609  CA  SER A 211      35.488  42.324  37.389  1.00 97.63           C  
ATOM   1610  CB  SER A 211      34.554  42.053  38.578  1.00 97.63           C  
ATOM   1611  OG  SER A 211      35.274  42.152  39.794  1.00 97.63           O  
ATOM   1612  C   SER A 211      34.758  41.902  36.161  1.00 97.63           C  
ATOM   1613  O   SER A 211      33.728  42.471  35.806  1.00 97.63           O  
ATOM   1614  N   ALA A 212      35.292  40.869  35.484  1.00 51.59           N  
ATOM   1615  CA  ALA A 212      34.655  40.382  34.304  1.00 51.59           C  
ATOM   1616  CB  ALA A 212      35.423  40.719  33.014  1.00 51.59           C  
ATOM   1617  C   ALA A 212      34.616  38.893  34.428  1.00 51.59           C  
ATOM   1618  O   ALA A 212      35.637  38.258  34.686  1.00 51.59           O  
ATOM   1619  N   ASN A 213      33.426  38.295  34.232  1.00 69.04           N  
ATOM   1620  CA  ASN A 213      33.302  36.873  34.358  1.00 69.04           C  
ATOM   1621  CB  ASN A 213      32.905  36.406  35.771  1.00 69.04           C  
ATOM   1622  CG  ASN A 213      31.595  37.071  36.164  1.00 69.04           C  
ATOM   1623  OD1 ASN A 213      30.536  36.755  35.625  1.00 69.04           O  
ATOM   1624  ND2 ASN A 213      31.665  38.017  37.138  1.00 69.04           N  
ATOM   1625  C   ASN A 213      32.297  36.374  33.368  1.00 69.04           C  
ATOM   1626  O   ASN A 213      31.733  37.134  32.582  1.00 69.04           O  
ATOM   1627  N   GLY A 214      32.062  35.047  33.389  1.00 32.41           N  
ATOM   1628  CA  GLY A 214      31.201  34.399  32.444  1.00 32.41           C  
ATOM   1629  C   GLY A 214      29.811  34.949  32.537  1.00 32.41           C  
ATOM   1630  O   GLY A 214      29.130  35.092  31.523  1.00 32.41           O  
ATOM   1631  N   SER A 215      29.325  35.231  33.758  1.00 49.05           N  
ATOM   1632  CA  SER A 215      27.974  35.691  33.921  1.00 49.05           C  
ATOM   1633  CB  SER A 215      27.549  35.766  35.397  1.00 49.05           C  
ATOM   1634  OG  SER A 215      27.572  34.470  35.977  1.00 49.05           O  
ATOM   1635  C   SER A 215      27.753  37.057  33.323  1.00 49.05           C  
ATOM   1636  O   SER A 215      26.801  37.250  32.569  1.00 49.05           O  
ATOM   1637  N   ASN A 216      28.601  38.043  33.691  1.00 98.79           N  
ATOM   1638  CA  ASN A 216      28.483  39.440  33.337  1.00 98.79           C  
ATOM   1639  CB  ASN A 216      29.139  40.390  34.362  1.00 98.79           C  
ATOM   1640  CG  ASN A 216      30.645  40.186  34.360  1.00 98.79           C  
ATOM   1641  OD1 ASN A 216      31.179  39.437  33.546  1.00 98.79           O  
ATOM   1642  ND2 ASN A 216      31.356  40.862  35.302  1.00 98.79           N  
ATOM   1643  C   ASN A 216      28.979  39.824  31.971  1.00 98.79           C  
ATOM   1644  O   ASN A 216      28.606  40.891  31.477  1.00 98.79           O  
ATOM   1645  N   ALA A 217      29.831  39.018  31.318  1.00 62.81           N  
ATOM   1646  CA  ALA A 217      30.515  39.455  30.125  1.00 62.81           C  
ATOM   1647  CB  ALA A 217      31.363  38.344  29.481  1.00 62.81           C  
ATOM   1648  C   ALA A 217      29.546  39.935  29.086  1.00 62.81           C  
ATOM   1649  O   ALA A 217      29.788  40.948  28.431  1.00 62.81           O  
ATOM   1650  N   VAL A 218      28.403  39.252  28.938  1.00 77.35           N  
ATOM   1651  CA  VAL A 218      27.425  39.561  27.934  1.00 77.35           C  
ATOM   1652  CB  VAL A 218      26.245  38.645  27.998  1.00 77.35           C  
ATOM   1653  CG1 VAL A 218      25.138  39.240  27.125  1.00 77.35           C  
ATOM   1654  CG2 VAL A 218      26.688  37.252  27.527  1.00 77.35           C  
ATOM   1655  C   VAL A 218      26.913  40.965  28.079  1.00 77.35           C  
ATOM   1656  O   VAL A 218      26.541  41.598  27.093  1.00 77.35           O  
ATOM   1657  N   THR A 219      26.887  41.495  29.309  1.00143.30           N  
ATOM   1658  CA  THR A 219      26.320  42.783  29.606  1.00143.30           C  
ATOM   1659  CB  THR A 219      26.442  43.116  31.061  1.00143.30           C  
ATOM   1660  OG1 THR A 219      25.573  44.184  31.390  1.00143.30           O  
ATOM   1661  CG2 THR A 219      27.891  43.528  31.355  1.00143.30           C  
ATOM   1662  C   THR A 219      27.025  43.874  28.840  1.00143.30           C  
ATOM   1663  O   THR A 219      26.453  44.934  28.591  1.00143.30           O  
ATOM   1664  N   PHE A 220      28.319  43.664  28.546  1.00101.82           N  
ATOM   1665  CA  PHE A 220      29.236  44.538  27.859  1.00101.82           C  
ATOM   1666  CB  PHE A 220      30.701  44.158  28.125  1.00101.82           C  
ATOM   1667  CG  PHE A 220      30.970  44.390  29.573  1.00101.82           C  
ATOM   1668  CD1 PHE A 220      31.352  45.632  30.026  1.00101.82           C  
ATOM   1669  CD2 PHE A 220      30.840  43.364  30.482  1.00101.82           C  
ATOM   1670  CE1 PHE A 220      31.603  45.844  31.362  1.00101.82           C  
ATOM   1671  CE2 PHE A 220      31.089  43.569  31.818  1.00101.82           C  
ATOM   1672  CZ  PHE A 220      31.472  44.812  32.261  1.00101.82           C  
ATOM   1673  C   PHE A 220      29.046  44.555  26.367  1.00101.82           C  
ATOM   1674  O   PHE A 220      29.560  45.441  25.687  1.00101.82           O  
ATOM   1675  N   LYS A 221      28.350  43.554  25.808  1.00114.11           N  
ATOM   1676  CA  LYS A 221      28.306  43.304  24.391  1.00114.11           C  
ATOM   1677  CB  LYS A 221      27.284  42.199  24.079  1.00114.11           C  
ATOM   1678  CG  LYS A 221      27.272  41.714  22.634  1.00114.11           C  
ATOM   1679  CD  LYS A 221      26.486  40.413  22.456  1.00114.11           C  
ATOM   1680  CE  LYS A 221      24.976  40.580  22.637  1.00114.11           C  
ATOM   1681  NZ  LYS A 221      24.296  39.279  22.444  1.00114.11           N1+
ATOM   1682  C   LYS A 221      27.942  44.517  23.578  1.00114.11           C  
ATOM   1683  O   LYS A 221      28.534  44.744  22.524  1.00114.11           O  
ATOM   1684  N   ASP A 222      26.949  45.311  24.005  1.00129.11           N  
ATOM   1685  CA  ASP A 222      26.496  46.448  23.249  1.00129.11           C  
ATOM   1686  CB  ASP A 222      25.113  46.951  23.703  1.00129.11           C  
ATOM   1687  CG  ASP A 222      25.189  47.351  25.169  1.00129.11           C  
ATOM   1688  OD1 ASP A 222      25.781  46.583  25.973  1.00129.11           O  
ATOM   1689  OD2 ASP A 222      24.652  48.438  25.507  1.00129.11           O1-
ATOM   1690  C   ASP A 222      27.449  47.616  23.238  1.00129.11           C  
ATOM   1691  O   ASP A 222      27.434  48.395  22.288  1.00129.11           O  
ATOM   1692  N   LYS A 223      28.287  47.800  24.279  1.00154.78           N  
ATOM   1693  CA  LYS A 223      29.076  49.004  24.383  1.00154.78           C  
ATOM   1694  CB  LYS A 223      29.744  49.162  25.758  1.00154.78           C  
ATOM   1695  CG  LYS A 223      28.701  49.176  26.877  1.00154.78           C  
ATOM   1696  CD  LYS A 223      27.596  50.213  26.648  1.00154.78           C  
ATOM   1697  CE  LYS A 223      26.464  50.172  27.678  1.00154.78           C  
ATOM   1698  NZ  LYS A 223      26.790  51.053  28.821  1.00154.78           N1+
ATOM   1699  C   LYS A 223      30.123  49.084  23.312  1.00154.78           C  
ATOM   1700  O   LYS A 223      31.049  48.278  23.251  1.00154.78           O  
ATOM   1701  N   ALA A 224      30.018  50.140  22.474  1.00 50.72           N  
ATOM   1702  CA  ALA A 224      30.847  50.355  21.317  1.00 50.72           C  
ATOM   1703  CB  ALA A 224      30.437  51.604  20.514  1.00 50.72           C  
ATOM   1704  C   ALA A 224      32.293  50.530  21.680  1.00 50.72           C  
ATOM   1705  O   ALA A 224      33.172  50.062  20.962  1.00 50.72           O  
ATOM   1706  N   ASP A 225      32.578  51.265  22.769  1.00121.41           N  
ATOM   1707  CA  ASP A 225      33.909  51.587  23.213  1.00121.41           C  
ATOM   1708  CB  ASP A 225      33.939  52.835  24.108  1.00121.41           C  
ATOM   1709  CG  ASP A 225      33.633  54.011  23.189  1.00121.41           C  
ATOM   1710  OD1 ASP A 225      34.521  54.365  22.366  1.00121.41           O  
ATOM   1711  OD2 ASP A 225      32.506  54.563  23.290  1.00121.41           O1-
ATOM   1712  C   ASP A 225      34.613  50.453  23.908  1.00121.41           C  
ATOM   1713  O   ASP A 225      35.821  50.547  24.116  1.00121.41           O  
ATOM   1714  N   VAL A 226      33.898  49.404  24.377  1.00147.96           N  
ATOM   1715  CA  VAL A 226      34.603  48.353  25.065  1.00147.96           C  
ATOM   1716  CB  VAL A 226      33.845  47.751  26.228  1.00147.96           C  
ATOM   1717  CG1 VAL A 226      32.714  46.829  25.750  1.00147.96           C  
ATOM   1718  CG2 VAL A 226      34.855  47.068  27.154  1.00147.96           C  
ATOM   1719  C   VAL A 226      34.987  47.291  24.069  1.00147.96           C  
ATOM   1720  O   VAL A 226      34.156  46.633  23.447  1.00147.96           O  
ATOM   1721  N   ASP A 227      36.309  47.183  23.846  1.00122.51           N  
ATOM   1722  CA  ASP A 227      36.963  46.307  22.917  1.00122.51           C  
ATOM   1723  CB  ASP A 227      38.310  46.889  22.469  1.00122.51           C  
ATOM   1724  CG  ASP A 227      37.947  48.157  21.709  1.00122.51           C  
ATOM   1725  OD1 ASP A 227      36.838  48.173  21.114  1.00122.51           O  
ATOM   1726  OD2 ASP A 227      38.757  49.122  21.716  1.00122.51           O1-
ATOM   1727  C   ASP A 227      37.178  44.912  23.426  1.00122.51           C  
ATOM   1728  O   ASP A 227      37.487  44.017  22.642  1.00122.51           O  
ATOM   1729  N   GLY A 228      37.120  44.688  24.751  1.00 43.69           N  
ATOM   1730  CA  GLY A 228      37.412  43.367  25.233  1.00 43.69           C  
ATOM   1731  C   GLY A 228      37.589  43.450  26.715  1.00 43.69           C  
ATOM   1732  O   GLY A 228      37.098  44.382  27.352  1.00 43.69           O  
ATOM   1733  N   PHE A 229      38.293  42.458  27.309  1.00 81.51           N  
ATOM   1734  CA  PHE A 229      38.445  42.470  28.740  1.00 81.51           C  
ATOM   1735  CB  PHE A 229      37.513  41.477  29.463  1.00 81.51           C  
ATOM   1736  CG  PHE A 229      36.088  41.756  29.122  1.00 81.51           C  
ATOM   1737  CD1 PHE A 229      35.395  42.780  29.726  1.00 81.51           C  
ATOM   1738  CD2 PHE A 229      35.436  40.972  28.200  1.00 81.51           C  
ATOM   1739  CE1 PHE A 229      34.077  43.018  29.405  1.00 81.51           C  
ATOM   1740  CE2 PHE A 229      34.120  41.203  27.876  1.00 81.51           C  
ATOM   1741  CZ  PHE A 229      33.438  42.234  28.476  1.00 81.51           C  
ATOM   1742  C   PHE A 229      39.812  41.998  29.118  1.00 81.51           C  
ATOM   1743  O   PHE A 229      40.491  41.305  28.362  1.00 81.51           O  
ATOM   1744  N   LEU A 230      40.255  42.415  30.321  1.00 76.99           N  
ATOM   1745  CA  LEU A 230      41.440  41.867  30.912  1.00 76.99           C  
ATOM   1746  CB  LEU A 230      42.465  42.912  31.382  1.00 76.99           C  
ATOM   1747  CG  LEU A 230      43.739  42.282  31.977  1.00 76.99           C  
ATOM   1748  CD1 LEU A 230      44.470  41.421  30.935  1.00 76.99           C  
ATOM   1749  CD2 LEU A 230      44.647  43.353  32.600  1.00 76.99           C  
ATOM   1750  C   LEU A 230      40.877  41.166  32.109  1.00 76.99           C  
ATOM   1751  O   LEU A 230      40.649  41.773  33.157  1.00 76.99           O  
ATOM   1752  N   VAL A 231      40.609  39.854  31.953  1.00131.59           N  
ATOM   1753  CA  VAL A 231      39.963  39.085  32.978  1.00131.59           C  
ATOM   1754  CB  VAL A 231      39.242  37.860  32.487  1.00131.59           C  
ATOM   1755  CG1 VAL A 231      37.958  38.301  31.779  1.00131.59           C  
ATOM   1756  CG2 VAL A 231      40.173  37.080  31.552  1.00131.59           C  
ATOM   1757  C   VAL A 231      40.915  38.672  34.046  1.00131.59           C  
ATOM   1758  O   VAL A 231      42.110  38.486  33.822  1.00131.59           O  
ATOM   1759  N   GLY A 232      40.360  38.526  35.263  1.00 44.66           N  
ATOM   1760  CA  GLY A 232      41.109  38.171  36.432  1.00 44.66           C  
ATOM   1761  C   GLY A 232      40.905  36.712  36.725  1.00 44.66           C  
ATOM   1762  O   GLY A 232      41.247  35.847  35.925  1.00 44.66           O  
ATOM   1763  N   GLY A 233      40.299  36.420  37.893  1.00 42.46           N  
ATOM   1764  CA  GLY A 233      40.153  35.096  38.440  1.00 42.46           C  
ATOM   1765  C   GLY A 233      39.430  34.182  37.498  1.00 42.46           C  
ATOM   1766  O   GLY A 233      39.701  32.981  37.472  1.00 42.46           O  
ATOM   1767  N   ALA A 234      38.482  34.715  36.713  1.00 48.25           N  
ATOM   1768  CA  ALA A 234      37.667  33.931  35.826  1.00 48.25           C  
ATOM   1769  CB  ALA A 234      36.663  34.788  35.035  1.00 48.25           C  
ATOM   1770  C   ALA A 234      38.527  33.211  34.827  1.00 48.25           C  
ATOM   1771  O   ALA A 234      38.176  32.122  34.377  1.00 48.25           O  
ATOM   1772  N   SER A 235      39.666  33.810  34.431  1.00 60.13           N  
ATOM   1773  CA  SER A 235      40.520  33.245  33.419  1.00 60.13           C  
ATOM   1774  CB  SER A 235      41.726  34.143  33.087  1.00 60.13           C  
ATOM   1775  OG  SER A 235      42.545  34.314  34.235  1.00 60.13           O  
ATOM   1776  C   SER A 235      41.040  31.899  33.845  1.00 60.13           C  
ATOM   1777  O   SER A 235      41.519  31.122  33.018  1.00 60.13           O  
ATOM   1778  N   LEU A 236      41.033  31.615  35.156  1.00 82.91           N  
ATOM   1779  CA  LEU A 236      41.449  30.341  35.678  1.00 82.91           C  
ATOM   1780  CB  LEU A 236      41.723  30.351  37.191  1.00 82.91           C  
ATOM   1781  CG  LEU A 236      42.945  31.196  37.602  1.00 82.91           C  
ATOM   1782  CD1 LEU A 236      43.211  31.073  39.111  1.00 82.91           C  
ATOM   1783  CD2 LEU A 236      44.183  30.860  36.752  1.00 82.91           C  
ATOM   1784  C   LEU A 236      40.415  29.282  35.414  1.00 82.91           C  
ATOM   1785  O   LEU A 236      40.752  28.103  35.335  1.00 82.91           O  
ATOM   1786  N   LYS A 237      39.123  29.668  35.318  1.00157.67           N  
ATOM   1787  CA  LYS A 237      38.034  28.723  35.236  1.00157.67           C  
ATOM   1788  CB  LYS A 237      36.820  29.161  36.073  1.00157.67           C  
ATOM   1789  CG  LYS A 237      37.118  29.334  37.565  1.00157.67           C  
ATOM   1790  CD  LYS A 237      37.477  28.038  38.291  1.00157.67           C  
ATOM   1791  CE  LYS A 237      36.284  27.370  38.981  1.00157.67           C  
ATOM   1792  NZ  LYS A 237      35.415  26.710  37.981  1.00157.67           N1+
ATOM   1793  C   LYS A 237      37.542  28.537  33.822  1.00157.67           C  
ATOM   1794  O   LYS A 237      37.945  29.220  32.883  1.00157.67           O  
ATOM   1795  N   PRO A 238      36.669  27.561  33.682  1.00 75.65           N  
ATOM   1796  CA  PRO A 238      36.086  27.224  32.405  1.00 75.65           C  
ATOM   1797  CD  PRO A 238      36.718  26.412  34.573  1.00 75.65           C  
ATOM   1798  CB  PRO A 238      35.372  25.890  32.614  1.00 75.65           C  
ATOM   1799  CG  PRO A 238      36.174  25.231  33.752  1.00 75.65           C  
ATOM   1800  C   PRO A 238      35.207  28.310  31.857  1.00 75.65           C  
ATOM   1801  O   PRO A 238      34.951  28.324  30.654  1.00 75.65           O  
ATOM   1802  N   GLU A 239      34.754  29.229  32.724  1.00 71.97           N  
ATOM   1803  CA  GLU A 239      33.888  30.328  32.402  1.00 71.97           C  
ATOM   1804  CB  GLU A 239      33.477  31.127  33.657  1.00 71.97           C  
ATOM   1805  CG  GLU A 239      34.667  31.621  34.489  1.00 71.97           C  
ATOM   1806  CD  GLU A 239      34.151  32.212  35.798  1.00 71.97           C  
ATOM   1807  OE1 GLU A 239      33.322  33.161  35.738  1.00 71.97           O  
ATOM   1808  OE2 GLU A 239      34.578  31.722  36.877  1.00 71.97           O1-
ATOM   1809  C   GLU A 239      34.598  31.238  31.446  1.00 71.97           C  
ATOM   1810  O   GLU A 239      33.967  32.028  30.744  1.00 71.97           O  
ATOM   1811  N   PHE A 240      35.940  31.161  31.405  1.00 70.48           N  
ATOM   1812  CA  PHE A 240      36.726  32.010  30.556  1.00 70.48           C  
ATOM   1813  CB  PHE A 240      38.230  31.685  30.620  1.00 70.48           C  
ATOM   1814  CG  PHE A 240      38.973  32.608  29.713  1.00 70.48           C  
ATOM   1815  CD1 PHE A 240      39.068  33.948  30.006  1.00 70.48           C  
ATOM   1816  CD2 PHE A 240      39.605  32.131  28.585  1.00 70.48           C  
ATOM   1817  CE1 PHE A 240      39.756  34.805  29.181  1.00 70.48           C  
ATOM   1818  CE2 PHE A 240      40.296  32.984  27.758  1.00 70.48           C  
ATOM   1819  CZ  PHE A 240      40.373  34.324  28.053  1.00 70.48           C  
ATOM   1820  C   PHE A 240      36.259  31.826  29.144  1.00 70.48           C  
ATOM   1821  O   PHE A 240      36.197  32.784  28.376  1.00 70.48           O  
ATOM   1822  N   VAL A 241      35.917  30.585  28.759  1.00 38.41           N  
ATOM   1823  CA  VAL A 241      35.477  30.318  27.418  1.00 38.41           C  
ATOM   1824  CB  VAL A 241      35.124  28.875  27.203  1.00 38.41           C  
ATOM   1825  CG1 VAL A 241      34.575  28.712  25.776  1.00 38.41           C  
ATOM   1826  CG2 VAL A 241      36.362  28.013  27.509  1.00 38.41           C  
ATOM   1827  C   VAL A 241      34.243  31.122  27.138  1.00 38.41           C  
ATOM   1828  O   VAL A 241      34.079  31.668  26.047  1.00 38.41           O  
ATOM   1829  N   ASP A 242      33.340  31.216  28.131  1.00 34.93           N  
ATOM   1830  CA  ASP A 242      32.092  31.911  27.978  1.00 34.93           C  
ATOM   1831  CB  ASP A 242      31.220  31.842  29.244  1.00 34.93           C  
ATOM   1832  CG  ASP A 242      30.733  30.411  29.424  1.00 34.93           C  
ATOM   1833  OD1 ASP A 242      30.854  29.618  28.454  1.00 34.93           O  
ATOM   1834  OD2 ASP A 242      30.232  30.092  30.535  1.00 34.93           O1-
ATOM   1835  C   ASP A 242      32.362  33.358  27.698  1.00 34.93           C  
ATOM   1836  O   ASP A 242      31.658  33.984  26.907  1.00 34.93           O  
ATOM   1837  N   ILE A 243      33.394  33.932  28.346  1.00 37.61           N  
ATOM   1838  CA  ILE A 243      33.720  35.321  28.168  1.00 37.61           C  
ATOM   1839  CB  ILE A 243      34.897  35.740  29.003  1.00 37.61           C  
ATOM   1840  CG1 ILE A 243      34.576  35.585  30.499  1.00 37.61           C  
ATOM   1841  CG2 ILE A 243      35.302  37.167  28.589  1.00 37.61           C  
ATOM   1842  CD1 ILE A 243      35.807  35.687  31.398  1.00 37.61           C  
ATOM   1843  C   ILE A 243      34.100  35.547  26.737  1.00 37.61           C  
ATOM   1844  O   ILE A 243      33.679  36.522  26.116  1.00 37.61           O  
ATOM   1845  N   ILE A 244      34.900  34.629  26.167  1.00 55.53           N  
ATOM   1846  CA  ILE A 244      35.375  34.775  24.819  1.00 55.53           C  
ATOM   1847  CB  ILE A 244      36.266  33.645  24.398  1.00 55.53           C  
ATOM   1848  CG1 ILE A 244      37.511  33.601  25.299  1.00 55.53           C  
ATOM   1849  CG2 ILE A 244      36.593  33.813  22.904  1.00 55.53           C  
ATOM   1850  CD1 ILE A 244      38.350  32.335  25.134  1.00 55.53           C  
ATOM   1851  C   ILE A 244      34.203  34.798  23.878  1.00 55.53           C  
ATOM   1852  O   ILE A 244      34.191  35.551  22.907  1.00 55.53           O  
ATOM   1853  N   ASN A 245      33.212  33.926  24.135  1.00 89.08           N  
ATOM   1854  CA  ASN A 245      32.011  33.739  23.361  1.00 89.08           C  
ATOM   1855  CB  ASN A 245      31.318  32.398  23.656  1.00 89.08           C  
ATOM   1856  CG  ASN A 245      32.211  31.289  23.104  1.00 89.08           C  
ATOM   1857  OD1 ASN A 245      32.747  30.475  23.855  1.00 89.08           O  
ATOM   1858  ND2 ASN A 245      32.378  31.254  21.755  1.00 89.08           N  
ATOM   1859  C   ASN A 245      30.999  34.839  23.567  1.00 89.08           C  
ATOM   1860  O   ASN A 245      30.047  34.958  22.801  1.00 89.08           O  
ATOM   1861  N   SER A 246      31.155  35.668  24.611  1.00 67.09           N  
ATOM   1862  CA  SER A 246      30.129  36.597  25.013  1.00 67.09           C  
ATOM   1863  CB  SER A 246      30.607  37.542  26.127  1.00 67.09           C  
ATOM   1864  OG  SER A 246      31.679  38.346  25.655  1.00 67.09           O  
ATOM   1865  C   SER A 246      29.622  37.451  23.881  1.00 67.09           C  
ATOM   1866  O   SER A 246      28.487  37.923  23.938  1.00 67.09           O  
ATOM   1867  N   ARG A 247      30.459  37.736  22.866  1.00156.91           N  
ATOM   1868  CA  ARG A 247      30.100  38.534  21.721  1.00156.91           C  
ATOM   1869  CB  ARG A 247      31.336  39.124  21.021  1.00156.91           C  
ATOM   1870  CG  ARG A 247      32.096  40.058  21.966  1.00156.91           C  
ATOM   1871  CD  ARG A 247      31.333  41.344  22.293  1.00156.91           C  
ATOM   1872  NE  ARG A 247      31.925  41.905  23.540  1.00156.91           N  
ATOM   1873  CZ  ARG A 247      32.047  43.252  23.719  1.00156.91           C  
ATOM   1874  NH1 ARG A 247      31.713  44.119  22.718  1.00156.91           N1+
ATOM   1875  NH2 ARG A 247      32.506  43.731  24.911  1.00156.91           N  
ATOM   1876  C   ARG A 247      29.255  37.774  20.733  1.00156.91           C  
ATOM   1877  O   ARG A 247      28.573  38.375  19.905  1.00156.91           O  
ATOM   1878  N   ASN A 248      29.330  36.430  20.725  1.00 34.34           N  
ATOM   1879  CA  ASN A 248      28.555  35.680  19.770  1.00 34.34           C  
ATOM   1880  CB  ASN A 248      28.624  34.155  19.970  1.00 34.34           C  
ATOM   1881  CG  ASN A 248      30.033  33.689  19.642  1.00 34.34           C  
ATOM   1882  OD1 ASN A 248      30.815  34.415  19.031  1.00 34.34           O  
ATOM   1883  ND2 ASN A 248      30.362  32.432  20.042  1.00 34.34           N  
ATOM   1884  C   ASN A 248      27.091  36.068  19.908  1.00 34.34           C  
ATOM   1885  O   ASN A 248      26.421  35.532  20.829  1.00 34.34           O  
ATOM   1886  OXT ASN A 248      26.618  36.892  19.079  1.00 34.34           O1-
TER   
HEADER    model_1_2_chain_A
ATOM      1  N   MET B   1      78.642  17.697  61.209  1.00 82.30           N  
ATOM      2  CA  MET B   1      79.587  17.468  60.094  1.00 82.30           C  
ATOM      3  CB  MET B   1      78.866  16.758  58.935  1.00 82.30           C  
ATOM      4  CG  MET B   1      78.480  15.316  59.278  1.00 82.30           C  
ATOM      5  SD  MET B   1      77.293  14.543  58.138  1.00 82.30           S  
ATOM      6  CE  MET B   1      75.828  15.168  59.011  1.00 82.30           C  
ATOM      7  C   MET B   1      80.150  18.763  59.615  1.00 82.30           C  
ATOM      8  O   MET B   1      79.660  19.834  59.968  1.00 82.30           O  
ATOM      9  N   ALA B   2      81.216  18.692  58.796  1.00179.56           N  
ATOM     10  CA  ALA B   2      81.835  19.894  58.323  1.00179.56           C  
ATOM     11  CB  ALA B   2      83.152  19.659  57.564  1.00179.56           C  
ATOM     12  C   ALA B   2      80.875  20.565  57.397  1.00179.56           C  
ATOM     13  O   ALA B   2      79.991  19.924  56.833  1.00179.56           O  
ATOM     14  N   ARG B   3      81.015  21.895  57.246  1.00152.46           N  
ATOM     15  CA  ARG B   3      80.123  22.635  56.396  1.00152.46           C  
ATOM     16  CB  ARG B   3      80.355  24.155  56.435  1.00152.46           C  
ATOM     17  CG  ARG B   3      80.320  24.788  57.826  1.00152.46           C  
ATOM     18  CD  ARG B   3      80.560  26.300  57.788  1.00152.46           C  
ATOM     19  NE  ARG B   3      80.853  26.750  59.177  1.00152.46           N  
ATOM     20  CZ  ARG B   3      82.096  27.222  59.493  1.00152.46           C  
ATOM     21  NH1 ARG B   3      83.048  27.350  58.524  1.00152.46           N1+
ATOM     22  NH2 ARG B   3      82.387  27.564  60.781  1.00152.46           N  
ATOM     23  C   ARG B   3      80.423  22.234  54.989  1.00152.46           C  
ATOM     24  O   ARG B   3      81.580  22.242  54.570  1.00152.46           O  
ATOM     25  N   THR B   4      79.380  21.892  54.206  1.00113.78           N  
ATOM     26  CA  THR B   4      79.614  21.495  52.850  1.00113.78           C  
ATOM     27  CB  THR B   4      78.517  20.652  52.271  1.00113.78           C  
ATOM     28  OG1 THR B   4      78.857  20.239  50.956  1.00113.78           O  
ATOM     29  CG2 THR B   4      77.219  21.468  52.252  1.00113.78           C  
ATOM     30  C   THR B   4      79.774  22.720  52.003  1.00113.78           C  
ATOM     31  O   THR B   4      79.072  23.715  52.178  1.00113.78           O  
ATOM     32  N   PHE B   5      80.713  22.657  51.039  1.00 83.59           N  
ATOM     33  CA  PHE B   5      81.008  23.769  50.181  1.00 83.59           C  
ATOM     34  CB  PHE B   5      82.208  23.462  49.260  1.00 83.59           C  
ATOM     35  CG  PHE B   5      82.670  24.695  48.564  1.00 83.59           C  
ATOM     36  CD1 PHE B   5      83.261  25.714  49.274  1.00 83.59           C  
ATOM     37  CD2 PHE B   5      82.556  24.815  47.198  1.00 83.59           C  
ATOM     38  CE1 PHE B   5      83.702  26.850  48.638  1.00 83.59           C  
ATOM     39  CE2 PHE B   5      82.997  25.948  46.557  1.00 83.59           C  
ATOM     40  CZ  PHE B   5      83.566  26.970  47.276  1.00 83.59           C  
ATOM     41  C   PHE B   5      79.779  24.031  49.361  1.00 83.59           C  
ATOM     42  O   PHE B   5      79.163  23.105  48.835  1.00 83.59           O  
ATOM     43  N   PHE B   6      79.381  25.316  49.246  1.00137.06           N  
ATOM     44  CA  PHE B   6      78.160  25.657  48.565  1.00137.06           C  
ATOM     45  CB  PHE B   6      77.149  26.257  49.567  1.00137.06           C  
ATOM     46  CG  PHE B   6      75.803  26.498  48.969  1.00137.06           C  
ATOM     47  CD1 PHE B   6      75.567  27.599  48.179  1.00137.06           C  
ATOM     48  CD2 PHE B   6      74.761  25.636  49.231  1.00137.06           C  
ATOM     49  CE1 PHE B   6      74.318  27.823  47.646  1.00137.06           C  
ATOM     50  CE2 PHE B   6      73.509  25.855  48.700  1.00137.06           C  
ATOM     51  CZ  PHE B   6      73.287  26.950  47.902  1.00137.06           C  
ATOM     52  C   PHE B   6      78.469  26.691  47.518  1.00137.06           C  
ATOM     53  O   PHE B   6      79.018  27.749  47.824  1.00137.06           O  
ATOM     54  N   VAL B   7      78.119  26.410  46.243  1.00 52.87           N  
ATOM     55  CA  VAL B   7      78.379  27.364  45.198  1.00 52.87           C  
ATOM     56  CB  VAL B   7      79.305  26.838  44.138  1.00 52.87           C  
ATOM     57  CG1 VAL B   7      79.476  27.915  43.055  1.00 52.87           C  
ATOM     58  CG2 VAL B   7      80.623  26.407  44.803  1.00 52.87           C  
ATOM     59  C   VAL B   7      77.079  27.693  44.527  1.00 52.87           C  
ATOM     60  O   VAL B   7      76.426  26.830  43.944  1.00 52.87           O  
ATOM     61  N   GLY B   8      76.679  28.979  44.562  1.00 27.91           N  
ATOM     62  CA  GLY B   8      75.439  29.359  43.945  1.00 27.91           C  
ATOM     63  C   GLY B   8      75.769  30.173  42.734  1.00 27.91           C  
ATOM     64  O   GLY B   8      76.762  30.897  42.713  1.00 27.91           O  
ATOM     65  N   GLY B   9      74.930  30.078  41.681  1.00 41.72           N  
ATOM     66  CA  GLY B   9      75.201  30.842  40.497  1.00 41.72           C  
ATOM     67  C   GLY B   9      74.023  31.725  40.216  1.00 41.72           C  
ATOM     68  O   GLY B   9      72.961  31.256  39.809  1.00 41.72           O  
ATOM     69  N   ASN B  10      74.202  33.050  40.388  1.00 65.73           N  
ATOM     70  CA  ASN B  10      73.136  33.983  40.149  1.00 65.73           C  
ATOM     71  CB  ASN B  10      73.159  35.188  41.111  1.00 65.73           C  
ATOM     72  CG  ASN B  10      71.928  36.053  40.863  1.00 65.73           C  
ATOM     73  OD1 ASN B  10      71.039  35.695  40.092  1.00 65.73           O  
ATOM     74  ND2 ASN B  10      71.882  37.237  41.530  1.00 65.73           N  
ATOM     75  C   ASN B  10      73.304  34.519  38.762  1.00 65.73           C  
ATOM     76  O   ASN B  10      74.150  35.370  38.495  1.00 65.73           O  
ATOM     77  N   PHE B  11      72.463  34.022  37.843  1.00 96.62           N  
ATOM     78  CA  PHE B  11      72.471  34.380  36.455  1.00 96.62           C  
ATOM     79  CB  PHE B  11      71.536  33.470  35.642  1.00 96.62           C  
ATOM     80  CG  PHE B  11      72.175  32.117  35.615  1.00 96.62           C  
ATOM     81  CD1 PHE B  11      72.374  31.407  36.776  1.00 96.62           C  
ATOM     82  CD2 PHE B  11      72.550  31.541  34.424  1.00 96.62           C  
ATOM     83  CE1 PHE B  11      72.959  30.162  36.755  1.00 96.62           C  
ATOM     84  CE2 PHE B  11      73.132  30.296  34.395  1.00 96.62           C  
ATOM     85  CZ  PHE B  11      73.343  29.602  35.562  1.00 96.62           C  
ATOM     86  C   PHE B  11      72.046  35.811  36.310  1.00 96.62           C  
ATOM     87  O   PHE B  11      72.500  36.510  35.405  1.00 96.62           O  
ATOM     88  N   LYS B  12      71.130  36.280  37.179  1.00132.21           N  
ATOM     89  CA  LYS B  12      70.652  37.626  37.053  1.00132.21           C  
ATOM     90  CB  LYS B  12      71.737  38.708  36.983  1.00132.21           C  
ATOM     91  CG  LYS B  12      72.343  39.020  38.350  1.00132.21           C  
ATOM     92  CD  LYS B  12      73.441  40.080  38.301  1.00132.21           C  
ATOM     93  CE  LYS B  12      73.831  40.605  39.683  1.00132.21           C  
ATOM     94  NZ  LYS B  12      74.451  39.521  40.473  1.00132.21           N1+
ATOM     95  C   LYS B  12      69.826  37.672  35.811  1.00132.21           C  
ATOM     96  O   LYS B  12      69.363  36.636  35.337  1.00132.21           O  
ATOM     97  N   LEU B  13      69.573  38.877  35.267  1.00 68.29           N  
ATOM     98  CA  LEU B  13      68.748  38.895  34.096  1.00 68.29           C  
ATOM     99  CB  LEU B  13      68.040  40.243  33.865  1.00 68.29           C  
ATOM    100  CG  LEU B  13      67.082  40.243  32.658  1.00 68.29           C  
ATOM    101  CD1 LEU B  13      65.944  39.228  32.851  1.00 68.29           C  
ATOM    102  CD2 LEU B  13      66.561  41.658  32.355  1.00 68.29           C  
ATOM    103  C   LEU B  13      69.629  38.603  32.922  1.00 68.29           C  
ATOM    104  O   LEU B  13      70.090  39.511  32.231  1.00 68.29           O  
ATOM    105  N   ASN B  14      69.880  37.300  32.671  1.00 50.36           N  
ATOM    106  CA  ASN B  14      70.701  36.888  31.570  1.00 50.36           C  
ATOM    107  CB  ASN B  14      72.193  36.745  31.922  1.00 50.36           C  
ATOM    108  CG  ASN B  14      72.807  38.115  32.161  1.00 50.36           C  
ATOM    109  OD1 ASN B  14      72.840  38.959  31.268  1.00 50.36           O  
ATOM    110  ND2 ASN B  14      73.316  38.338  33.403  1.00 50.36           N  
ATOM    111  C   ASN B  14      70.286  35.503  31.190  1.00 50.36           C  
ATOM    112  O   ASN B  14      69.673  34.786  31.981  1.00 50.36           O  
ATOM    113  N   GLY B  15      70.627  35.091  29.952  1.00 33.21           N  
ATOM    114  CA  GLY B  15      70.402  33.736  29.549  1.00 33.21           C  
ATOM    115  C   GLY B  15      69.251  33.610  28.605  1.00 33.21           C  
ATOM    116  O   GLY B  15      68.319  34.413  28.585  1.00 33.21           O  
ATOM    117  N   SER B  16      69.333  32.546  27.785  1.00 39.24           N  
ATOM    118  CA  SER B  16      68.335  32.157  26.839  1.00 39.24           C  
ATOM    119  CB  SER B  16      68.701  32.451  25.373  1.00 39.24           C  
ATOM    120  OG  SER B  16      69.835  31.690  24.984  1.00 39.24           O  
ATOM    121  C   SER B  16      68.258  30.678  26.996  1.00 39.24           C  
ATOM    122  O   SER B  16      69.060  30.083  27.713  1.00 39.24           O  
ATOM    123  N   LYS B  17      67.273  30.029  26.360  1.00193.23           N  
ATOM    124  CA  LYS B  17      67.204  28.619  26.561  1.00193.23           C  
ATOM    125  CB  LYS B  17      65.850  28.007  26.154  1.00193.23           C  
ATOM    126  CG  LYS B  17      65.319  28.411  24.788  1.00193.23           C  
ATOM    127  CD  LYS B  17      65.825  27.543  23.644  1.00193.23           C  
ATOM    128  CE  LYS B  17      64.759  26.540  23.208  1.00193.23           C  
ATOM    129  NZ  LYS B  17      63.512  27.270  22.881  1.00193.23           N1+
ATOM    130  C   LYS B  17      68.408  27.934  25.974  1.00193.23           C  
ATOM    131  O   LYS B  17      68.898  26.962  26.546  1.00193.23           O  
ATOM    132  N   GLN B  18      68.941  28.407  24.829  1.00 56.62           N  
ATOM    133  CA  GLN B  18      70.108  27.747  24.300  1.00 56.62           C  
ATOM    134  CB  GLN B  18      70.547  28.238  22.909  1.00 56.62           C  
ATOM    135  CG  GLN B  18      71.904  27.668  22.472  1.00 56.62           C  
ATOM    136  CD  GLN B  18      71.843  26.145  22.470  1.00 56.62           C  
ATOM    137  OE1 GLN B  18      71.479  25.518  23.464  1.00 56.62           O  
ATOM    138  NE2 GLN B  18      72.217  25.525  21.319  1.00 56.62           N  
ATOM    139  C   GLN B  18      71.291  27.928  25.209  1.00 56.62           C  
ATOM    140  O   GLN B  18      72.021  26.973  25.472  1.00 56.62           O  
ATOM    141  N   SER B  19      71.515  29.152  25.723  1.00 31.25           N  
ATOM    142  CA  SER B  19      72.682  29.405  26.526  1.00 31.25           C  
ATOM    143  CB  SER B  19      72.861  30.892  26.884  1.00 31.25           C  
ATOM    144  OG  SER B  19      71.787  31.341  27.697  1.00 31.25           O  
ATOM    145  C   SER B  19      72.616  28.624  27.804  1.00 31.25           C  
ATOM    146  O   SER B  19      73.618  28.065  28.248  1.00 31.25           O  
ATOM    147  N   ILE B  20      71.429  28.565  28.432  1.00 52.38           N  
ATOM    148  CA  ILE B  20      71.277  27.856  29.672  1.00 52.38           C  
ATOM    149  CB  ILE B  20      69.945  28.068  30.330  1.00 52.38           C  
ATOM    150  CG1 ILE B  20      69.819  29.531  30.787  1.00 52.38           C  
ATOM    151  CG2 ILE B  20      69.807  27.058  31.479  1.00 52.38           C  
ATOM    152  CD1 ILE B  20      68.435  29.884  31.329  1.00 52.38           C  
ATOM    153  C   ILE B  20      71.487  26.393  29.444  1.00 52.38           C  
ATOM    154  O   ILE B  20      72.039  25.694  30.292  1.00 52.38           O  
ATOM    155  N   LYS B  21      71.026  25.888  28.289  1.00136.38           N  
ATOM    156  CA  LYS B  21      71.156  24.500  27.966  1.00136.38           C  
ATOM    157  CB  LYS B  21      70.520  24.205  26.590  1.00136.38           C  
ATOM    158  CG  LYS B  21      70.385  22.731  26.208  1.00136.38           C  
ATOM    159  CD  LYS B  21      71.714  22.008  26.011  1.00136.38           C  
ATOM    160  CE  LYS B  21      71.569  20.689  25.253  1.00136.38           C  
ATOM    161  NZ  LYS B  21      71.411  20.960  23.806  1.00136.38           N1+
ATOM    162  C   LYS B  21      72.623  24.173  27.952  1.00136.38           C  
ATOM    163  O   LYS B  21      73.038  23.114  28.420  1.00136.38           O  
ATOM    164  N   GLU B  22      73.452  25.095  27.425  1.00 76.30           N  
ATOM    165  CA  GLU B  22      74.874  24.889  27.348  1.00 76.30           C  
ATOM    166  CB  GLU B  22      75.609  26.057  26.668  1.00 76.30           C  
ATOM    167  CG  GLU B  22      75.170  26.321  25.227  1.00 76.30           C  
ATOM    168  CD  GLU B  22      75.469  25.081  24.401  1.00 76.30           C  
ATOM    169  OE1 GLU B  22      76.514  24.428  24.664  1.00 76.30           O  
ATOM    170  OE2 GLU B  22      74.650  24.768  23.498  1.00 76.30           O1-
ATOM    171  C   GLU B  22      75.438  24.811  28.734  1.00 76.30           C  
ATOM    172  O   GLU B  22      76.277  23.960  29.030  1.00 76.30           O  
ATOM    173  N   ILE B  23      74.986  25.710  29.628  1.00 44.08           N  
ATOM    174  CA  ILE B  23      75.527  25.754  30.954  1.00 44.08           C  
ATOM    175  CB  ILE B  23      75.014  26.906  31.768  1.00 44.08           C  
ATOM    176  CG1 ILE B  23      75.549  28.226  31.187  1.00 44.08           C  
ATOM    177  CG2 ILE B  23      75.389  26.668  33.241  1.00 44.08           C  
ATOM    178  CD1 ILE B  23      74.896  29.474  31.778  1.00 44.08           C  
ATOM    179  C   ILE B  23      75.220  24.480  31.676  1.00 44.08           C  
ATOM    180  O   ILE B  23      76.092  23.924  32.341  1.00 44.08           O  
ATOM    181  N   VAL B  24      73.973  23.985  31.569  1.00 42.91           N  
ATOM    182  CA  VAL B  24      73.565  22.800  32.268  1.00 42.91           C  
ATOM    183  CB  VAL B  24      72.097  22.520  32.121  1.00 42.91           C  
ATOM    184  CG1 VAL B  24      71.776  21.190  32.824  1.00 42.91           C  
ATOM    185  CG2 VAL B  24      71.312  23.720  32.674  1.00 42.91           C  
ATOM    186  C   VAL B  24      74.296  21.591  31.765  1.00 42.91           C  
ATOM    187  O   VAL B  24      74.792  20.790  32.554  1.00 42.91           O  
ATOM    188  N   GLU B  25      74.399  21.428  30.434  1.00 92.27           N  
ATOM    189  CA  GLU B  25      75.011  20.248  29.892  1.00 92.27           C  
ATOM    190  CB  GLU B  25      74.943  20.158  28.360  1.00 92.27           C  
ATOM    191  CG  GLU B  25      75.638  21.307  27.635  1.00 92.27           C  
ATOM    192  CD  GLU B  25      75.551  21.018  26.145  1.00 92.27           C  
ATOM    193  OE1 GLU B  25      74.998  19.945  25.783  1.00 92.27           O  
ATOM    194  OE2 GLU B  25      76.039  21.863  25.349  1.00 92.27           O1-
ATOM    195  C   GLU B  25      76.446  20.200  30.308  1.00 92.27           C  
ATOM    196  O   GLU B  25      76.996  19.126  30.543  1.00 92.27           O  
ATOM    197  N   ARG B  26      77.098  21.370  30.400  1.00 79.18           N  
ATOM    198  CA  ARG B  26      78.481  21.410  30.774  1.00 79.18           C  
ATOM    199  CB  ARG B  26      79.045  22.843  30.800  1.00 79.18           C  
ATOM    200  CG  ARG B  26      80.531  22.916  31.159  1.00 79.18           C  
ATOM    201  CD  ARG B  26      81.099  24.337  31.130  1.00 79.18           C  
ATOM    202  NE  ARG B  26      80.840  24.886  29.768  1.00 79.18           N  
ATOM    203  CZ  ARG B  26      79.701  25.598  29.527  1.00 79.18           C  
ATOM    204  NH1 ARG B  26      78.852  25.894  30.554  1.00 79.18           N1+
ATOM    205  NH2 ARG B  26      79.408  26.021  28.262  1.00 79.18           N  
ATOM    206  C   ARG B  26      78.596  20.848  32.156  1.00 79.18           C  
ATOM    207  O   ARG B  26      79.507  20.075  32.449  1.00 79.18           O  
ATOM    208  N   LEU B  27      77.652  21.224  33.038  1.00 49.93           N  
ATOM    209  CA  LEU B  27      77.663  20.791  34.404  1.00 49.93           C  
ATOM    210  CB  LEU B  27      76.579  21.477  35.254  1.00 49.93           C  
ATOM    211  CG  LEU B  27      76.791  22.998  35.385  1.00 49.93           C  
ATOM    212  CD1 LEU B  27      75.716  23.644  36.273  1.00 49.93           C  
ATOM    213  CD2 LEU B  27      78.221  23.325  35.846  1.00 49.93           C  
ATOM    214  C   LEU B  27      77.441  19.313  34.452  1.00 49.93           C  
ATOM    215  O   LEU B  27      78.023  18.616  35.281  1.00 49.93           O  
ATOM    216  N   ASN B  28      76.587  18.785  33.559  1.00 57.62           N  
ATOM    217  CA  ASN B  28      76.290  17.385  33.592  1.00 57.62           C  
ATOM    218  CB  ASN B  28      75.275  16.982  32.514  1.00 57.62           C  
ATOM    219  CG  ASN B  28      73.976  17.689  32.870  1.00 57.62           C  
ATOM    220  OD1 ASN B  28      73.687  17.932  34.041  1.00 57.62           O  
ATOM    221  ND2 ASN B  28      73.170  18.044  31.836  1.00 57.62           N  
ATOM    222  C   ASN B  28      77.547  16.593  33.377  1.00 57.62           C  
ATOM    223  O   ASN B  28      77.790  15.607  34.068  1.00 57.62           O  
ATOM    224  N   THR B  29      78.363  16.984  32.382  1.00 49.22           N  
ATOM    225  CA  THR B  29      79.588  16.302  32.053  1.00 49.22           C  
ATOM    226  CB  THR B  29      80.092  16.634  30.682  1.00 49.22           C  
ATOM    227  OG1 THR B  29      80.404  18.016  30.589  1.00 49.22           O  
ATOM    228  CG2 THR B  29      79.001  16.263  29.664  1.00 49.22           C  
ATOM    229  C   THR B  29      80.703  16.582  33.024  1.00 49.22           C  
ATOM    230  O   THR B  29      81.533  15.710  33.279  1.00 49.22           O  
ATOM    231  N   ALA B  30      80.751  17.800  33.596  1.00 46.11           N  
ATOM    232  CA  ALA B  30      81.887  18.255  34.359  1.00 46.11           C  
ATOM    233  CB  ALA B  30      81.712  19.672  34.932  1.00 46.11           C  
ATOM    234  C   ALA B  30      82.216  17.347  35.502  1.00 46.11           C  
ATOM    235  O   ALA B  30      81.356  16.685  36.077  1.00 46.11           O  
ATOM    236  N   SER B  31      83.525  17.289  35.839  1.00 89.72           N  
ATOM    237  CA  SER B  31      83.960  16.492  36.945  1.00 89.72           C  
ATOM    238  CB  SER B  31      85.334  15.827  36.738  1.00 89.72           C  
ATOM    239  OG  SER B  31      86.350  16.813  36.638  1.00 89.72           O  
ATOM    240  C   SER B  31      84.076  17.428  38.101  1.00 89.72           C  
ATOM    241  O   SER B  31      84.884  18.356  38.093  1.00 89.72           O  
ATOM    242  N   ILE B  32      83.243  17.205  39.131  1.00 62.37           N  
ATOM    243  CA  ILE B  32      83.247  18.064  40.275  1.00 62.37           C  
ATOM    244  CB  ILE B  32      82.099  19.029  40.283  1.00 62.37           C  
ATOM    245  CG1 ILE B  32      80.760  18.277  40.304  1.00 62.37           C  
ATOM    246  CG2 ILE B  32      82.263  19.969  39.075  1.00 62.37           C  
ATOM    247  CD1 ILE B  32      79.559  19.198  40.510  1.00 62.37           C  
ATOM    248  C   ILE B  32      83.184  17.198  41.491  1.00 62.37           C  
ATOM    249  O   ILE B  32      82.877  16.009  41.409  1.00 62.37           O  
ATOM    250  N   PRO B  33      83.488  17.775  42.623  1.00 73.13           N  
ATOM    251  CA  PRO B  33      83.517  17.013  43.838  1.00 73.13           C  
ATOM    252  CD  PRO B  33      84.396  18.909  42.669  1.00 73.13           C  
ATOM    253  CB  PRO B  33      84.151  17.927  44.883  1.00 73.13           C  
ATOM    254  CG  PRO B  33      85.074  18.835  44.049  1.00 73.13           C  
ATOM    255  C   PRO B  33      82.170  16.495  44.206  1.00 73.13           C  
ATOM    256  O   PRO B  33      81.158  17.106  43.864  1.00 73.13           O  
ATOM    257  N   GLU B  34      82.156  15.328  44.867  1.00 74.79           N  
ATOM    258  CA  GLU B  34      80.963  14.669  45.299  1.00 74.79           C  
ATOM    259  CB  GLU B  34      81.284  13.294  45.904  1.00 74.79           C  
ATOM    260  CG  GLU B  34      82.260  13.387  47.081  1.00 74.79           C  
ATOM    261  CD  GLU B  34      82.666  11.982  47.499  1.00 74.79           C  
ATOM    262  OE1 GLU B  34      82.151  11.011  46.884  1.00 74.79           O  
ATOM    263  OE2 GLU B  34      83.501  11.862  48.434  1.00 74.79           O1-
ATOM    264  C   GLU B  34      80.313  15.482  46.370  1.00 74.79           C  
ATOM    265  O   GLU B  34      79.096  15.665  46.365  1.00 74.79           O  
ATOM    266  N   ASN B  35      81.115  16.010  47.315  1.00 63.63           N  
ATOM    267  CA  ASN B  35      80.509  16.692  48.419  1.00 63.63           C  
ATOM    268  CB  ASN B  35      81.222  16.405  49.754  1.00 63.63           C  
ATOM    269  CG  ASN B  35      80.362  16.928  50.895  1.00 63.63           C  
ATOM    270  OD1 ASN B  35      80.323  18.127  51.162  1.00 63.63           O  
ATOM    271  ND2 ASN B  35      79.650  16.002  51.591  1.00 63.63           N  
ATOM    272  C   ASN B  35      80.557  18.163  48.179  1.00 63.63           C  
ATOM    273  O   ASN B  35      81.329  18.885  48.810  1.00 63.63           O  
ATOM    274  N   VAL B  36      79.701  18.645  47.261  1.00 96.70           N  
ATOM    275  CA  VAL B  36      79.603  20.048  46.999  1.00 96.70           C  
ATOM    276  CB  VAL B  36      80.439  20.505  45.838  1.00 96.70           C  
ATOM    277  CG1 VAL B  36      79.933  19.814  44.560  1.00 96.70           C  
ATOM    278  CG2 VAL B  36      80.388  22.041  45.774  1.00 96.70           C  
ATOM    279  C   VAL B  36      78.172  20.303  46.663  1.00 96.70           C  
ATOM    280  O   VAL B  36      77.488  19.428  46.133  1.00 96.70           O  
ATOM    281  N   GLU B  37      77.661  21.504  46.992  1.00 61.35           N  
ATOM    282  CA  GLU B  37      76.298  21.770  46.646  1.00 61.35           C  
ATOM    283  CB  GLU B  37      75.404  22.101  47.856  1.00 61.35           C  
ATOM    284  CG  GLU B  37      73.910  22.055  47.531  1.00 61.35           C  
ATOM    285  CD  GLU B  37      73.140  21.905  48.836  1.00 61.35           C  
ATOM    286  OE1 GLU B  37      73.264  22.801  49.714  1.00 61.35           O  
ATOM    287  OE2 GLU B  37      72.418  20.882  48.971  1.00 61.35           O1-
ATOM    288  C   GLU B  37      76.301  22.928  45.698  1.00 61.35           C  
ATOM    289  O   GLU B  37      76.823  23.997  46.008  1.00 61.35           O  
ATOM    290  N   VAL B  38      75.723  22.732  44.493  1.00 44.44           N  
ATOM    291  CA  VAL B  38      75.721  23.786  43.518  1.00 44.44           C  
ATOM    292  CB  VAL B  38      76.381  23.402  42.227  1.00 44.44           C  
ATOM    293  CG1 VAL B  38      76.266  24.576  41.240  1.00 44.44           C  
ATOM    294  CG2 VAL B  38      77.829  22.983  42.531  1.00 44.44           C  
ATOM    295  C   VAL B  38      74.300  24.151  43.208  1.00 44.44           C  
ATOM    296  O   VAL B  38      73.461  23.278  42.988  1.00 44.44           O  
ATOM    297  N   VAL B  39      73.992  25.466  43.202  1.00 59.25           N  
ATOM    298  CA  VAL B  39      72.651  25.896  42.901  1.00 59.25           C  
ATOM    299  CB  VAL B  39      71.962  26.501  44.094  1.00 59.25           C  
ATOM    300  CG1 VAL B  39      70.581  27.023  43.665  1.00 59.25           C  
ATOM    301  CG2 VAL B  39      71.915  25.457  45.223  1.00 59.25           C  
ATOM    302  C   VAL B  39      72.707  26.963  41.842  1.00 59.25           C  
ATOM    303  O   VAL B  39      73.185  28.069  42.082  1.00 59.25           O  
ATOM    304  N   ILE B  40      72.167  26.669  40.639  1.00 64.43           N  
ATOM    305  CA  ILE B  40      72.155  27.623  39.562  1.00 64.43           C  
ATOM    306  CB  ILE B  40      72.328  26.973  38.217  1.00 64.43           C  
ATOM    307  CG1 ILE B  40      71.191  25.968  37.958  1.00 64.43           C  
ATOM    308  CG2 ILE B  40      73.737  26.357  38.159  1.00 64.43           C  
ATOM    309  CD1 ILE B  40      71.155  25.434  36.527  1.00 64.43           C  
ATOM    310  C   ILE B  40      70.836  28.343  39.601  1.00 64.43           C  
ATOM    311  O   ILE B  40      69.788  27.720  39.760  1.00 64.43           O  
ATOM    312  N   CYS B  41      70.862  29.691  39.483  1.00 74.89           N  
ATOM    313  CA  CYS B  41      69.647  30.458  39.614  1.00 74.89           C  
ATOM    314  CB  CYS B  41      69.754  31.511  40.730  1.00 74.89           C  
ATOM    315  SG  CYS B  41      70.257  30.789  42.323  1.00 74.89           S  
ATOM    316  C   CYS B  41      69.361  31.219  38.341  1.00 74.89           C  
ATOM    317  O   CYS B  41      69.838  32.340  38.167  1.00 74.89           O  
ATOM    318  N   PRO B  42      68.581  30.656  37.449  1.00 99.74           N  
ATOM    319  CA  PRO B  42      68.221  31.325  36.216  1.00 99.74           C  
ATOM    320  CD  PRO B  42      68.590  29.212  37.286  1.00 99.74           C  
ATOM    321  CB  PRO B  42      68.047  30.226  35.166  1.00 99.74           C  
ATOM    322  CG  PRO B  42      67.808  28.952  35.989  1.00 99.74           C  
ATOM    323  C   PRO B  42      66.989  32.170  36.369  1.00 99.74           C  
ATOM    324  O   PRO B  42      66.358  32.134  37.424  1.00 99.74           O  
ATOM    325  N   PRO B  43      66.624  32.893  35.343  1.00 86.45           N  
ATOM    326  CA  PRO B  43      65.444  33.718  35.388  1.00 86.45           C  
ATOM    327  CD  PRO B  43      67.574  33.343  34.342  1.00 86.45           C  
ATOM    328  CB  PRO B  43      65.457  34.518  34.088  1.00 86.45           C  
ATOM    329  CG  PRO B  43      66.955  34.616  33.737  1.00 86.45           C  
ATOM    330  C   PRO B  43      64.260  32.820  35.542  1.00 86.45           C  
ATOM    331  O   PRO B  43      64.337  31.655  35.152  1.00 86.45           O  
ATOM    332  N   ALA B  44      63.148  33.345  36.086  1.00 46.38           N  
ATOM    333  CA  ALA B  44      61.994  32.556  36.401  1.00 46.38           C  
ATOM    334  CB  ALA B  44      60.859  33.383  37.031  1.00 46.38           C  
ATOM    335  C   ALA B  44      61.444  31.882  35.176  1.00 46.38           C  
ATOM    336  O   ALA B  44      60.999  30.739  35.258  1.00 46.38           O  
ATOM    337  N   THR B  45      61.465  32.536  34.001  1.00147.59           N  
ATOM    338  CA  THR B  45      60.817  31.905  32.884  1.00147.59           C  
ATOM    339  CB  THR B  45      60.698  32.745  31.640  1.00147.59           C  
ATOM    340  OG1 THR B  45      59.678  32.208  30.806  1.00147.59           O  
ATOM    341  CG2 THR B  45      62.032  32.765  30.876  1.00147.59           C  
ATOM    342  C   THR B  45      61.502  30.608  32.567  1.00147.59           C  
ATOM    343  O   THR B  45      60.888  29.688  32.027  1.00147.59           O  
ATOM    344  N   TYR B  46      62.819  30.539  32.829  1.00187.47           N  
ATOM    345  CA  TYR B  46      63.716  29.426  32.602  1.00187.47           C  
ATOM    346  CB  TYR B  46      65.118  29.868  32.152  1.00187.47           C  
ATOM    347  CG  TYR B  46      64.892  30.258  30.722  1.00187.47           C  
ATOM    348  CD1 TYR B  46      63.633  30.140  30.174  1.00187.47           C  
ATOM    349  CD2 TYR B  46      65.909  30.691  29.906  1.00187.47           C  
ATOM    350  CE1 TYR B  46      63.364  30.471  28.871  1.00187.47           C  
ATOM    351  CE2 TYR B  46      65.648  31.036  28.597  1.00187.47           C  
ATOM    352  CZ  TYR B  46      64.374  30.928  28.077  1.00187.47           C  
ATOM    353  OH  TYR B  46      64.096  31.275  26.742  1.00187.47           O  
ATOM    354  C   TYR B  46      63.723  28.314  33.628  1.00187.47           C  
ATOM    355  O   TYR B  46      64.349  27.284  33.386  1.00187.47           O  
ATOM    356  N   LEU B  47      63.117  28.498  34.820  1.00102.62           N  
ATOM    357  CA  LEU B  47      63.210  27.586  35.943  1.00102.62           C  
ATOM    358  CB  LEU B  47      62.042  27.770  36.934  1.00102.62           C  
ATOM    359  CG  LEU B  47      61.834  29.155  37.566  1.00102.62           C  
ATOM    360  CD1 LEU B  47      60.522  29.188  38.374  1.00102.62           C  
ATOM    361  CD2 LEU B  47      63.049  29.561  38.408  1.00102.62           C  
ATOM    362  C   LEU B  47      62.917  26.166  35.553  1.00102.62           C  
ATOM    363  O   LEU B  47      63.728  25.264  35.774  1.00102.62           O  
ATOM    364  N   ASP B  48      61.735  25.936  34.958  1.00109.28           N  
ATOM    365  CA  ASP B  48      61.240  24.618  34.684  1.00109.28           C  
ATOM    366  CB  ASP B  48      59.958  24.656  33.840  1.00109.28           C  
ATOM    367  CG  ASP B  48      58.897  25.533  34.488  1.00109.28           C  
ATOM    368  OD1 ASP B  48      59.194  26.246  35.478  1.00109.28           O  
ATOM    369  OD2 ASP B  48      57.759  25.511  33.954  1.00109.28           O1-
ATOM    370  C   ASP B  48      62.209  23.941  33.786  1.00109.28           C  
ATOM    371  O   ASP B  48      62.626  22.804  33.998  1.00109.28           O  
ATOM    372  N   TYR B  49      62.601  24.695  32.757  1.00151.62           N  
ATOM    373  CA  TYR B  49      63.390  24.276  31.651  1.00151.62           C  
ATOM    374  CB  TYR B  49      63.503  25.505  30.721  1.00151.62           C  
ATOM    375  CG  TYR B  49      63.733  25.082  29.322  1.00151.62           C  
ATOM    376  CD1 TYR B  49      63.000  24.039  28.819  1.00151.62           C  
ATOM    377  CD2 TYR B  49      64.592  25.773  28.502  1.00151.62           C  
ATOM    378  CE1 TYR B  49      63.166  23.623  27.526  1.00151.62           C  
ATOM    379  CE2 TYR B  49      64.761  25.362  27.202  1.00151.62           C  
ATOM    380  CZ  TYR B  49      64.058  24.283  26.723  1.00151.62           C  
ATOM    381  OH  TYR B  49      64.237  23.861  25.391  1.00151.62           O  
ATOM    382  C   TYR B  49      64.717  23.818  32.186  1.00151.62           C  
ATOM    383  O   TYR B  49      65.199  22.741  31.837  1.00151.62           O  
ATOM    384  N   SER B  50      65.325  24.598  33.102  1.00 42.73           N  
ATOM    385  CA  SER B  50      66.611  24.260  33.646  1.00 42.73           C  
ATOM    386  CB  SER B  50      67.194  25.352  34.563  1.00 42.73           C  
ATOM    387  OG  SER B  50      67.546  26.495  33.800  1.00 42.73           O  
ATOM    388  C   SER B  50      66.528  22.996  34.443  1.00 42.73           C  
ATOM    389  O   SER B  50      67.429  22.157  34.376  1.00 42.73           O  
ATOM    390  N   VAL B  51      65.442  22.816  35.213  1.00 89.72           N  
ATOM    391  CA  VAL B  51      65.358  21.666  36.061  1.00 89.72           C  
ATOM    392  CB  VAL B  51      64.155  21.677  36.966  1.00 89.72           C  
ATOM    393  CG1 VAL B  51      62.954  21.016  36.263  1.00 89.72           C  
ATOM    394  CG2 VAL B  51      64.561  21.064  38.313  1.00 89.72           C  
ATOM    395  C   VAL B  51      65.323  20.431  35.209  1.00 89.72           C  
ATOM    396  O   VAL B  51      65.918  19.413  35.556  1.00 89.72           O  
ATOM    397  N   SER B  52      64.631  20.488  34.056  1.00 44.59           N  
ATOM    398  CA  SER B  52      64.484  19.318  33.234  1.00 44.59           C  
ATOM    399  CB  SER B  52      63.568  19.550  32.016  1.00 44.59           C  
ATOM    400  OG  SER B  52      64.144  20.496  31.129  1.00 44.59           O  
ATOM    401  C   SER B  52      65.826  18.857  32.742  1.00 44.59           C  
ATOM    402  O   SER B  52      66.063  17.657  32.621  1.00 44.59           O  
ATOM    403  N   LEU B  53      66.723  19.807  32.422  1.00138.49           N  
ATOM    404  CA  LEU B  53      68.047  19.550  31.913  1.00138.49           C  
ATOM    405  CB  LEU B  53      68.699  20.804  31.289  1.00138.49           C  
ATOM    406  CG  LEU B  53      68.381  21.063  29.792  1.00138.49           C  
ATOM    407  CD1 LEU B  53      69.216  20.128  28.911  1.00138.49           C  
ATOM    408  CD2 LEU B  53      66.885  20.973  29.453  1.00138.49           C  
ATOM    409  C   LEU B  53      69.013  18.964  32.917  1.00138.49           C  
ATOM    410  O   LEU B  53      69.873  18.172  32.533  1.00138.49           O  
ATOM    411  N   VAL B  54      68.927  19.334  34.214  1.00 81.69           N  
ATOM    412  CA  VAL B  54      69.946  18.958  35.172  1.00 81.69           C  
ATOM    413  CB  VAL B  54      69.833  19.715  36.464  1.00 81.69           C  
ATOM    414  CG1 VAL B  54      70.939  19.232  37.414  1.00 81.69           C  
ATOM    415  CG2 VAL B  54      69.889  21.222  36.152  1.00 81.69           C  
ATOM    416  C   VAL B  54      69.964  17.489  35.497  1.00 81.69           C  
ATOM    417  O   VAL B  54      69.002  16.913  36.002  1.00 81.69           O  
ATOM    418  N   LYS B  55      71.092  16.861  35.106  1.00205.12           N  
ATOM    419  CA  LYS B  55      71.562  15.511  35.271  1.00205.12           C  
ATOM    420  CB  LYS B  55      72.365  15.038  34.053  1.00205.12           C  
ATOM    421  CG  LYS B  55      71.515  15.012  32.780  1.00205.12           C  
ATOM    422  CD  LYS B  55      70.311  14.072  32.869  1.00205.12           C  
ATOM    423  CE  LYS B  55      69.178  14.594  33.754  1.00205.12           C  
ATOM    424  NZ  LYS B  55      68.075  13.608  33.804  1.00205.12           N1+
ATOM    425  C   LYS B  55      72.392  15.269  36.509  1.00205.12           C  
ATOM    426  O   LYS B  55      72.818  14.137  36.716  1.00205.12           O  
ATOM    427  N   LYS B  56      72.784  16.296  37.296  1.00116.94           N  
ATOM    428  CA  LYS B  56      73.747  16.019  38.339  1.00116.94           C  
ATOM    429  CB  LYS B  56      74.953  16.968  38.252  1.00116.94           C  
ATOM    430  CG  LYS B  56      76.209  16.460  38.959  1.00116.94           C  
ATOM    431  CD  LYS B  56      76.881  15.289  38.239  1.00116.94           C  
ATOM    432  CE  LYS B  56      78.239  14.906  38.835  1.00116.94           C  
ATOM    433  NZ  LYS B  56      78.870  13.842  38.024  1.00116.94           N1+
ATOM    434  C   LYS B  56      73.138  16.163  39.712  1.00116.94           C  
ATOM    435  O   LYS B  56      72.390  17.099  39.987  1.00116.94           O  
ATOM    436  N   PRO B  57      73.466  15.243  40.594  1.00 74.75           N  
ATOM    437  CA  PRO B  57      72.930  15.244  41.934  1.00 74.75           C  
ATOM    438  CD  PRO B  57      73.884  13.914  40.176  1.00 74.75           C  
ATOM    439  CB  PRO B  57      73.385  13.928  42.560  1.00 74.75           C  
ATOM    440  CG  PRO B  57      73.534  12.985  41.353  1.00 74.75           C  
ATOM    441  C   PRO B  57      73.298  16.451  42.738  1.00 74.75           C  
ATOM    442  O   PRO B  57      72.469  16.937  43.505  1.00 74.75           O  
ATOM    443  N   GLN B  58      74.534  16.943  42.579  1.00158.11           N  
ATOM    444  CA  GLN B  58      75.029  18.080  43.291  1.00158.11           C  
ATOM    445  CB  GLN B  58      76.564  18.207  43.281  1.00158.11           C  
ATOM    446  CG  GLN B  58      77.215  18.083  41.909  1.00158.11           C  
ATOM    447  CD  GLN B  58      77.572  16.607  41.755  1.00158.11           C  
ATOM    448  OE1 GLN B  58      76.699  15.742  41.723  1.00158.11           O  
ATOM    449  NE2 GLN B  58      78.896  16.306  41.682  1.00158.11           N  
ATOM    450  C   GLN B  58      74.358  19.350  42.855  1.00158.11           C  
ATOM    451  O   GLN B  58      74.382  20.335  43.592  1.00158.11           O  
ATOM    452  N   VAL B  59      73.779  19.390  41.635  1.00 60.37           N  
ATOM    453  CA  VAL B  59      73.213  20.624  41.154  1.00 60.37           C  
ATOM    454  CB  VAL B  59      73.529  20.882  39.708  1.00 60.37           C  
ATOM    455  CG1 VAL B  59      72.868  22.205  39.285  1.00 60.37           C  
ATOM    456  CG2 VAL B  59      75.057  20.859  39.533  1.00 60.37           C  
ATOM    457  C   VAL B  59      71.715  20.678  41.297  1.00 60.37           C  
ATOM    458  O   VAL B  59      70.999  19.739  40.950  1.00 60.37           O  
ATOM    459  N   THR B  60      71.211  21.825  41.811  1.00 47.05           N  
ATOM    460  CA  THR B  60      69.802  22.072  41.975  1.00 47.05           C  
ATOM    461  CB  THR B  60      69.356  22.095  43.406  1.00 47.05           C  
ATOM    462  OG1 THR B  60      70.014  23.140  44.107  1.00 47.05           O  
ATOM    463  CG2 THR B  60      69.680  20.736  44.048  1.00 47.05           C  
ATOM    464  C   THR B  60      69.521  23.438  41.405  1.00 47.05           C  
ATOM    465  O   THR B  60      70.445  24.163  41.041  1.00 47.05           O  
ATOM    466  N   VAL B  61      68.226  23.824  41.308  1.00 49.28           N  
ATOM    467  CA  VAL B  61      67.868  25.084  40.706  1.00 49.28           C  
ATOM    468  CB  VAL B  61      66.888  24.926  39.577  1.00 49.28           C  
ATOM    469  CG1 VAL B  61      66.475  26.318  39.068  1.00 49.28           C  
ATOM    470  CG2 VAL B  61      67.516  24.021  38.505  1.00 49.28           C  
ATOM    471  C   VAL B  61      67.199  25.967  41.719  1.00 49.28           C  
ATOM    472  O   VAL B  61      66.478  25.491  42.595  1.00 49.28           O  
ATOM    473  N   GLY B  62      67.417  27.298  41.605  1.00 31.07           N  
ATOM    474  CA  GLY B  62      66.818  28.227  42.529  1.00 31.07           C  
ATOM    475  C   GLY B  62      66.361  29.449  41.776  1.00 31.07           C  
ATOM    476  O   GLY B  62      66.861  29.755  40.695  1.00 31.07           O  
ATOM    477  N   ALA B  63      65.362  30.165  42.337  1.00 49.90           N  
ATOM    478  CA  ALA B  63      64.828  31.367  41.752  1.00 49.90           C  
ATOM    479  CB  ALA B  63      63.326  31.567  42.024  1.00 49.90           C  
ATOM    480  C   ALA B  63      65.553  32.563  42.303  1.00 49.90           C  
ATOM    481  O   ALA B  63      66.201  32.492  43.345  1.00 49.90           O  
ATOM    482  N   GLN B  64      65.490  33.688  41.559  1.00 88.66           N  
ATOM    483  CA  GLN B  64      66.070  34.961  41.897  1.00 88.66           C  
ATOM    484  CB  GLN B  64      66.092  35.927  40.709  1.00 88.66           C  
ATOM    485  CG  GLN B  64      66.957  35.452  39.548  1.00 88.66           C  
ATOM    486  CD  GLN B  64      66.788  36.480  38.441  1.00 88.66           C  
ATOM    487  OE1 GLN B  64      65.730  37.092  38.300  1.00 88.66           O  
ATOM    488  NE2 GLN B  64      67.860  36.681  37.635  1.00 88.66           N  
ATOM    489  C   GLN B  64      65.294  35.669  42.969  1.00 88.66           C  
ATOM    490  O   GLN B  64      65.865  36.459  43.720  1.00 88.66           O  
ATOM    491  N   ASN B  65      63.954  35.500  43.004  1.00 80.72           N  
ATOM    492  CA  ASN B  65      63.175  36.195  43.994  1.00 80.72           C  
ATOM    493  CB  ASN B  65      63.026  37.696  43.693  1.00 80.72           C  
ATOM    494  CG  ASN B  65      62.520  38.394  44.947  1.00 80.72           C  
ATOM    495  OD1 ASN B  65      61.482  39.053  44.933  1.00 80.72           O  
ATOM    496  ND2 ASN B  65      63.276  38.256  46.068  1.00 80.72           N  
ATOM    497  C   ASN B  65      61.801  35.591  44.023  1.00 80.72           C  
ATOM    498  O   ASN B  65      61.392  34.901  43.091  1.00 80.72           O  
ATOM    499  N   ALA B  66      61.052  35.843  45.118  1.00 48.01           N  
ATOM    500  CA  ALA B  66      59.725  35.311  45.265  1.00 48.01           C  
ATOM    501  CB  ALA B  66      59.692  33.919  45.921  1.00 48.01           C  
ATOM    502  C   ALA B  66      58.972  36.242  46.162  1.00 48.01           C  
ATOM    503  O   ALA B  66      59.549  37.154  46.751  1.00 48.01           O  
ATOM    504  N   TYR B  67      57.653  36.015  46.316  1.00102.22           N  
ATOM    505  CA  TYR B  67      56.835  36.898  47.097  1.00102.22           C  
ATOM    506  CB  TYR B  67      55.511  37.261  46.387  1.00102.22           C  
ATOM    507  CG  TYR B  67      54.755  38.274  47.183  1.00102.22           C  
ATOM    508  CD1 TYR B  67      55.220  39.564  47.304  1.00102.22           C  
ATOM    509  CD2 TYR B  67      53.560  37.942  47.779  1.00102.22           C  
ATOM    510  CE1 TYR B  67      54.519  40.498  48.032  1.00102.22           C  
ATOM    511  CE2 TYR B  67      52.853  38.872  48.506  1.00102.22           C  
ATOM    512  CZ  TYR B  67      53.333  40.152  48.635  1.00102.22           C  
ATOM    513  OH  TYR B  67      52.610  41.105  49.382  1.00102.22           O  
ATOM    514  C   TYR B  67      56.554  36.204  48.401  1.00102.22           C  
ATOM    515  O   TYR B  67      56.915  35.046  48.603  1.00102.22           O  
ATOM    516  N   LEU B  68      55.992  36.964  49.355  1.00103.59           N  
ATOM    517  CA  LEU B  68      55.660  36.578  50.699  1.00103.59           C  
ATOM    518  CB  LEU B  68      55.280  37.787  51.566  1.00103.59           C  
ATOM    519  CG  LEU B  68      54.901  37.408  53.004  1.00103.59           C  
ATOM    520  CD1 LEU B  68      56.044  36.655  53.699  1.00103.59           C  
ATOM    521  CD2 LEU B  68      54.438  38.641  53.796  1.00103.59           C  
ATOM    522  C   LEU B  68      54.528  35.593  50.749  1.00103.59           C  
ATOM    523  O   LEU B  68      54.318  34.953  51.778  1.00103.59           O  
ATOM    524  N   LYS B  69      53.693  35.518  49.696  1.00107.29           N  
ATOM    525  CA  LYS B  69      52.578  34.609  49.749  1.00107.29           C  
ATOM    526  CB  LYS B  69      51.230  35.322  49.609  1.00107.29           C  
ATOM    527  CG  LYS B  69      51.011  36.347  50.719  1.00107.29           C  
ATOM    528  CD  LYS B  69      49.836  37.280  50.454  1.00107.29           C  
ATOM    529  CE  LYS B  69      48.500  36.690  50.903  1.00107.29           C  
ATOM    530  NZ  LYS B  69      48.413  36.718  52.379  1.00107.29           N1+
ATOM    531  C   LYS B  69      52.682  33.614  48.627  1.00107.29           C  
ATOM    532  O   LYS B  69      53.356  33.854  47.627  1.00107.29           O  
ATOM    533  N   ALA B  70      52.053  32.432  48.816  1.00 47.09           N  
ATOM    534  CA  ALA B  70      52.023  31.369  47.847  1.00 47.09           C  
ATOM    535  CB  ALA B  70      51.430  30.066  48.410  1.00 47.09           C  
ATOM    536  C   ALA B  70      51.206  31.750  46.646  1.00 47.09           C  
ATOM    537  O   ALA B  70      51.580  31.446  45.516  1.00 47.09           O  
ATOM    538  N   SER B  71      50.043  32.401  46.855  1.00 77.99           N  
ATOM    539  CA  SER B  71      49.219  32.764  45.734  1.00 77.99           C  
ATOM    540  CB  SER B  71      48.229  31.667  45.301  1.00 77.99           C  
ATOM    541  OG  SER B  71      48.926  30.551  44.769  1.00 77.99           O  
ATOM    542  C   SER B  71      48.399  33.950  46.128  1.00 77.99           C  
ATOM    543  O   SER B  71      48.384  34.351  47.290  1.00 77.99           O  
ATOM    544  N   GLY B  72      47.701  34.559  45.149  1.00 21.78           N  
ATOM    545  CA  GLY B  72      46.884  35.696  45.457  1.00 21.78           C  
ATOM    546  C   GLY B  72      46.935  36.617  44.287  1.00 21.78           C  
ATOM    547  O   GLY B  72      47.564  36.318  43.272  1.00 21.78           O  
ATOM    548  N   ALA B  73      46.268  37.782  44.392  1.00 46.50           N  
ATOM    549  CA  ALA B  73      46.320  38.648  43.258  1.00 46.50           C  
ATOM    550  CB  ALA B  73      45.100  39.578  43.141  1.00 46.50           C  
ATOM    551  C   ALA B  73      47.526  39.508  43.420  1.00 46.50           C  
ATOM    552  O   ALA B  73      47.455  40.615  43.952  1.00 46.50           O  
ATOM    553  N   PHE B  74      48.677  38.997  42.947  1.00 80.12           N  
ATOM    554  CA  PHE B  74      49.891  39.753  42.960  1.00 80.12           C  
ATOM    555  CB  PHE B  74      50.933  39.217  43.960  1.00 80.12           C  
ATOM    556  CG  PHE B  74      50.327  39.240  45.322  1.00 80.12           C  
ATOM    557  CD1 PHE B  74      50.208  40.417  46.023  1.00 80.12           C  
ATOM    558  CD2 PHE B  74      49.888  38.073  45.903  1.00 80.12           C  
ATOM    559  CE1 PHE B  74      49.648  40.429  47.279  1.00 80.12           C  
ATOM    560  CE2 PHE B  74      49.328  38.078  47.159  1.00 80.12           C  
ATOM    561  CZ  PHE B  74      49.208  39.259  47.849  1.00 80.12           C  
ATOM    562  C   PHE B  74      50.455  39.533  41.599  1.00 80.12           C  
ATOM    563  O   PHE B  74      51.235  38.605  41.383  1.00 80.12           O  
ATOM    564  N   THR B  75      50.099  40.402  40.640  1.00105.58           N  
ATOM    565  CA  THR B  75      50.548  40.141  39.308  1.00105.58           C  
ATOM    566  CB  THR B  75      49.786  40.888  38.254  1.00105.58           C  
ATOM    567  OG1 THR B  75      49.892  42.287  38.468  1.00105.58           O  
ATOM    568  CG2 THR B  75      48.313  40.449  38.303  1.00105.58           C  
ATOM    569  C   THR B  75      51.987  40.506  39.190  1.00105.58           C  
ATOM    570  O   THR B  75      52.437  41.515  39.732  1.00105.58           O  
ATOM    571  N   GLY B  76      52.746  39.653  38.476  1.00 27.98           N  
ATOM    572  CA  GLY B  76      54.123  39.928  38.190  1.00 27.98           C  
ATOM    573  C   GLY B  76      55.037  39.264  39.178  1.00 27.98           C  
ATOM    574  O   GLY B  76      56.250  39.270  38.981  1.00 27.98           O  
ATOM    575  N   GLU B  77      54.502  38.674  40.265  1.00 89.51           N  
ATOM    576  CA  GLU B  77      55.377  38.082  41.243  1.00 89.51           C  
ATOM    577  CB  GLU B  77      54.867  38.199  42.691  1.00 89.51           C  
ATOM    578  CG  GLU B  77      54.800  39.643  43.197  1.00 89.51           C  
ATOM    579  CD  GLU B  77      56.208  40.228  43.187  1.00 89.51           C  
ATOM    580  OE1 GLU B  77      57.086  39.692  43.917  1.00 89.51           O  
ATOM    581  OE2 GLU B  77      56.420  41.223  42.444  1.00 89.51           O1-
ATOM    582  C   GLU B  77      55.595  36.627  40.955  1.00 89.51           C  
ATOM    583  O   GLU B  77      54.905  36.022  40.135  1.00 89.51           O  
ATOM    584  N   ASN B  78      56.609  36.038  41.627  1.00 45.95           N  
ATOM    585  CA  ASN B  78      56.904  34.635  41.521  1.00 45.95           C  
ATOM    586  CB  ASN B  78      58.397  34.317  41.329  1.00 45.95           C  
ATOM    587  CG  ASN B  78      58.804  34.714  39.916  1.00 45.95           C  
ATOM    588  OD1 ASN B  78      57.958  34.947  39.052  1.00 45.95           O  
ATOM    589  ND2 ASN B  78      60.138  34.778  39.667  1.00 45.95           N  
ATOM    590  C   ASN B  78      56.482  34.017  42.821  1.00 45.95           C  
ATOM    591  O   ASN B  78      56.459  34.687  43.853  1.00 45.95           O  
ATOM    592  N   SER B  79      56.113  32.718  42.800  1.00 47.63           N  
ATOM    593  CA  SER B  79      55.652  32.057  43.993  1.00 47.63           C  
ATOM    594  CB  SER B  79      54.261  31.424  43.829  1.00 47.63           C  
ATOM    595  OG  SER B  79      53.957  30.625  44.962  1.00 47.63           O  
ATOM    596  C   SER B  79      56.580  30.926  44.315  1.00 47.63           C  
ATOM    597  O   SER B  79      57.064  30.230  43.426  1.00 47.63           O  
ATOM    598  N   VAL B  80      56.838  30.712  45.622  1.00 47.87           N  
ATOM    599  CA  VAL B  80      57.702  29.655  46.065  1.00 47.87           C  
ATOM    600  CB  VAL B  80      57.947  29.666  47.545  1.00 47.87           C  
ATOM    601  CG1 VAL B  80      58.707  30.952  47.908  1.00 47.87           C  
ATOM    602  CG2 VAL B  80      56.600  29.508  48.269  1.00 47.87           C  
ATOM    603  C   VAL B  80      57.075  28.339  45.717  1.00 47.87           C  
ATOM    604  O   VAL B  80      57.775  27.378  45.406  1.00 47.87           O  
ATOM    605  N   ASP B  81      55.734  28.249  45.797  1.00 54.82           N  
ATOM    606  CA  ASP B  81      55.056  27.020  45.498  1.00 54.82           C  
ATOM    607  CB  ASP B  81      53.558  27.061  45.837  1.00 54.82           C  
ATOM    608  CG  ASP B  81      53.470  26.933  47.350  1.00 54.82           C  
ATOM    609  OD1 ASP B  81      54.436  26.378  47.940  1.00 54.82           O  
ATOM    610  OD2 ASP B  81      52.449  27.379  47.936  1.00 54.82           O1-
ATOM    611  C   ASP B  81      55.224  26.678  44.049  1.00 54.82           C  
ATOM    612  O   ASP B  81      55.380  25.510  43.699  1.00 54.82           O  
ATOM    613  N   GLN B  82      55.178  27.689  43.164  1.00 83.20           N  
ATOM    614  CA  GLN B  82      55.336  27.446  41.758  1.00 83.20           C  
ATOM    615  CB  GLN B  82      55.093  28.701  40.906  1.00 83.20           C  
ATOM    616  CG  GLN B  82      53.666  29.225  41.047  1.00 83.20           C  
ATOM    617  CD  GLN B  82      52.736  28.060  40.754  1.00 83.20           C  
ATOM    618  OE1 GLN B  82      53.028  27.216  39.907  1.00 83.20           O  
ATOM    619  NE2 GLN B  82      51.593  27.995  41.486  1.00 83.20           N  
ATOM    620  C   GLN B  82      56.739  26.988  41.512  1.00 83.20           C  
ATOM    621  O   GLN B  82      56.986  26.113  40.684  1.00 83.20           O  
ATOM    622  N   ILE B  83      57.697  27.580  42.245  1.00 37.14           N  
ATOM    623  CA  ILE B  83      59.084  27.248  42.097  1.00 37.14           C  
ATOM    624  CB  ILE B  83      59.955  28.016  43.051  1.00 37.14           C  
ATOM    625  CG1 ILE B  83      59.880  29.524  42.755  1.00 37.14           C  
ATOM    626  CG2 ILE B  83      61.378  27.435  42.990  1.00 37.14           C  
ATOM    627  CD1 ILE B  83      60.462  30.396  43.867  1.00 37.14           C  
ATOM    628  C   ILE B  83      59.240  25.799  42.437  1.00 37.14           C  
ATOM    629  O   ILE B  83      59.954  25.061  41.761  1.00 37.14           O  
ATOM    630  N   LYS B  84      58.573  25.361  43.516  1.00131.07           N  
ATOM    631  CA  LYS B  84      58.659  24.010  43.989  1.00131.07           C  
ATOM    632  CB  LYS B  84      57.950  23.861  45.348  1.00131.07           C  
ATOM    633  CG  LYS B  84      58.472  22.720  46.222  1.00131.07           C  
ATOM    634  CD  LYS B  84      58.291  21.332  45.617  1.00131.07           C  
ATOM    635  CE  LYS B  84      58.866  20.209  46.482  1.00131.07           C  
ATOM    636  NZ  LYS B  84      58.649  18.901  45.823  1.00131.07           N1+
ATOM    637  C   LYS B  84      58.025  23.082  42.990  1.00131.07           C  
ATOM    638  O   LYS B  84      58.530  21.988  42.737  1.00131.07           O  
ATOM    639  N   ASP B  85      56.913  23.516  42.364  1.00 47.86           N  
ATOM    640  CA  ASP B  85      56.177  22.668  41.465  1.00 47.86           C  
ATOM    641  CB  ASP B  85      54.997  23.410  40.807  1.00 47.86           C  
ATOM    642  CG  ASP B  85      54.149  22.418  40.020  1.00 47.86           C  
ATOM    643  OD1 ASP B  85      53.923  21.290  40.534  1.00 47.86           O  
ATOM    644  OD2 ASP B  85      53.725  22.772  38.887  1.00 47.86           O1-
ATOM    645  C   ASP B  85      57.082  22.219  40.356  1.00 47.86           C  
ATOM    646  O   ASP B  85      57.107  21.041  40.003  1.00 47.86           O  
ATOM    647  N   VAL B  86      57.863  23.163  39.796  1.00 80.10           N  
ATOM    648  CA  VAL B  86      58.743  22.960  38.676  1.00 80.10           C  
ATOM    649  CB  VAL B  86      59.265  24.236  38.078  1.00 80.10           C  
ATOM    650  CG1 VAL B  86      58.056  25.098  37.689  1.00 80.10           C  
ATOM    651  CG2 VAL B  86      60.249  24.910  39.042  1.00 80.10           C  
ATOM    652  C   VAL B  86      59.921  22.111  39.057  1.00 80.10           C  
ATOM    653  O   VAL B  86      60.631  21.620  38.180  1.00 80.10           O  
ATOM    654  N   GLY B  87      60.217  21.969  40.366  1.00 45.56           N  
ATOM    655  CA  GLY B  87      61.326  21.136  40.741  1.00 45.56           C  
ATOM    656  C   GLY B  87      62.477  21.956  41.257  1.00 45.56           C  
ATOM    657  O   GLY B  87      63.547  21.407  41.513  1.00 45.56           O  
ATOM    658  N   ALA B  88      62.309  23.290  41.393  1.00 61.08           N  
ATOM    659  CA  ALA B  88      63.368  24.122  41.913  1.00 61.08           C  
ATOM    660  CB  ALA B  88      63.224  25.603  41.529  1.00 61.08           C  
ATOM    661  C   ALA B  88      63.390  24.037  43.419  1.00 61.08           C  
ATOM    662  O   ALA B  88      62.352  23.883  44.058  1.00 61.08           O  
ATOM    663  N   LYS B  89      64.611  24.007  44.002  1.00166.64           N  
ATOM    664  CA  LYS B  89      64.900  23.935  45.416  1.00166.64           C  
ATOM    665  CB  LYS B  89      66.134  23.069  45.698  1.00166.64           C  
ATOM    666  CG  LYS B  89      65.881  21.624  45.275  1.00166.64           C  
ATOM    667  CD  LYS B  89      64.630  21.043  45.935  1.00166.64           C  
ATOM    668  CE  LYS B  89      64.195  19.692  45.369  1.00166.64           C  
ATOM    669  NZ  LYS B  89      62.968  19.233  46.056  1.00166.64           N1+
ATOM    670  C   LYS B  89      65.056  25.223  46.194  1.00166.64           C  
ATOM    671  O   LYS B  89      64.818  25.228  47.401  1.00166.64           O  
ATOM    672  N   TYR B  90      65.529  26.333  45.584  1.00 94.59           N  
ATOM    673  CA  TYR B  90      65.875  27.472  46.409  1.00 94.59           C  
ATOM    674  CB  TYR B  90      67.391  27.705  46.548  1.00 94.59           C  
ATOM    675  CG  TYR B  90      68.016  26.611  47.340  1.00 94.59           C  
ATOM    676  CD1 TYR B  90      68.339  25.412  46.749  1.00 94.59           C  
ATOM    677  CD2 TYR B  90      68.296  26.796  48.675  1.00 94.59           C  
ATOM    678  CE1 TYR B  90      68.922  24.407  47.485  1.00 94.59           C  
ATOM    679  CE2 TYR B  90      68.878  25.795  49.415  1.00 94.59           C  
ATOM    680  CZ  TYR B  90      69.193  24.598  48.818  1.00 94.59           C  
ATOM    681  OH  TYR B  90      69.792  23.568  49.573  1.00 94.59           O  
ATOM    682  C   TYR B  90      65.364  28.761  45.839  1.00 94.59           C  
ATOM    683  O   TYR B  90      64.806  28.808  44.744  1.00 94.59           O  
ATOM    684  N   VAL B  91      65.508  29.848  46.637  1.00137.96           N  
ATOM    685  CA  VAL B  91      65.179  31.175  46.192  1.00137.96           C  
ATOM    686  CB  VAL B  91      63.834  31.688  46.633  1.00137.96           C  
ATOM    687  CG1 VAL B  91      62.738  30.781  46.077  1.00137.96           C  
ATOM    688  CG2 VAL B  91      63.815  31.813  48.162  1.00137.96           C  
ATOM    689  C   VAL B  91      66.170  32.121  46.803  1.00137.96           C  
ATOM    690  O   VAL B  91      66.543  31.989  47.968  1.00137.96           O  
ATOM    691  N   ILE B  92      66.608  33.123  46.016  1.00126.53           N  
ATOM    692  CA  ILE B  92      67.524  34.123  46.488  1.00126.53           C  
ATOM    693  CB  ILE B  92      68.289  34.802  45.381  1.00126.53           C  
ATOM    694  CG1 ILE B  92      69.097  33.810  44.526  1.00126.53           C  
ATOM    695  CG2 ILE B  92      69.158  35.893  46.027  1.00126.53           C  
ATOM    696  CD1 ILE B  92      70.275  33.163  45.244  1.00126.53           C  
ATOM    697  C   ILE B  92      66.662  35.200  47.063  1.00126.53           C  
ATOM    698  O   ILE B  92      65.723  35.654  46.410  1.00126.53           O  
ATOM    699  N   LEU B  93      66.934  35.627  48.313  1.00 65.33           N  
ATOM    700  CA  LEU B  93      66.125  36.663  48.889  1.00 65.33           C  
ATOM    701  CB  LEU B  93      65.236  36.146  50.037  1.00 65.33           C  
ATOM    702  CG  LEU B  93      64.218  35.078  49.585  1.00 65.33           C  
ATOM    703  CD1 LEU B  93      63.349  34.591  50.755  1.00 65.33           C  
ATOM    704  CD2 LEU B  93      63.375  35.573  48.397  1.00 65.33           C  
ATOM    705  C   LEU B  93      67.033  37.722  49.451  1.00 65.33           C  
ATOM    706  O   LEU B  93      68.071  37.415  50.036  1.00 65.33           O  
ATOM    707  N   GLY B  94      66.663  39.007  49.269  1.00 35.00           N  
ATOM    708  CA  GLY B  94      67.412  40.087  49.858  1.00 35.00           C  
ATOM    709  C   GLY B  94      68.615  40.463  49.044  1.00 35.00           C  
ATOM    710  O   GLY B  94      69.521  41.121  49.556  1.00 35.00           O  
ATOM    711  N   HIS B  95      68.661  40.090  47.752  1.00 59.41           N  
ATOM    712  CA  HIS B  95      69.800  40.438  46.950  1.00 59.41           C  
ATOM    713  ND1 HIS B  95      71.398  41.229  44.130  1.00 59.41           N  
ATOM    714  CG  HIS B  95      70.944  40.066  44.712  1.00 59.41           C  
ATOM    715  CB  HIS B  95      69.672  39.958  45.494  1.00 59.41           C  
ATOM    716  NE2 HIS B  95      72.892  39.652  43.652  1.00 59.41           N  
ATOM    717  CD2 HIS B  95      71.869  39.113  44.411  1.00 59.41           C  
ATOM    718  CE1 HIS B  95      72.566  40.924  43.509  1.00 59.41           C  
ATOM    719  C   HIS B  95      69.900  41.933  46.964  1.00 59.41           C  
ATOM    720  O   HIS B  95      68.893  42.635  47.031  1.00 59.41           O  
ATOM    721  N   SER B  96      71.137  42.459  46.907  1.00 53.28           N  
ATOM    722  CA  SER B  96      71.366  43.870  47.031  1.00 53.28           C  
ATOM    723  CB  SER B  96      72.863  44.245  47.023  1.00 53.28           C  
ATOM    724  OG  SER B  96      73.455  43.912  45.776  1.00 53.28           O  
ATOM    725  C   SER B  96      70.690  44.614  45.922  1.00 53.28           C  
ATOM    726  O   SER B  96      70.289  45.762  46.102  1.00 53.28           O  
ATOM    727  N   GLU B  97      70.540  43.992  44.739  1.00109.89           N  
ATOM    728  CA  GLU B  97      69.924  44.696  43.654  1.00109.89           C  
ATOM    729  CB  GLU B  97      69.999  43.921  42.323  1.00109.89           C  
ATOM    730  CG  GLU B  97      69.373  42.527  42.351  1.00109.89           C  
ATOM    731  CD  GLU B  97      69.886  41.770  41.131  1.00109.89           C  
ATOM    732  OE1 GLU B  97      70.771  42.323  40.424  1.00109.89           O  
ATOM    733  OE2 GLU B  97      69.410  40.628  40.895  1.00109.89           O1-
ATOM    734  C   GLU B  97      68.499  44.989  44.006  1.00109.89           C  
ATOM    735  O   GLU B  97      67.994  46.064  43.689  1.00109.89           O  
ATOM    736  N   ARG B  98      67.809  44.026  44.645  1.00149.74           N  
ATOM    737  CA  ARG B  98      66.436  44.190  45.033  1.00149.74           C  
ATOM    738  CB  ARG B  98      65.779  42.869  45.460  1.00149.74           C  
ATOM    739  CG  ARG B  98      65.726  41.850  44.322  1.00149.74           C  
ATOM    740  CD  ARG B  98      64.701  40.741  44.546  1.00149.74           C  
ATOM    741  NE  ARG B  98      63.359  41.383  44.473  1.00149.74           N  
ATOM    742  CZ  ARG B  98      62.781  41.615  43.260  1.00149.74           C  
ATOM    743  NH1 ARG B  98      63.429  41.250  42.115  1.00149.74           N1+
ATOM    744  NH2 ARG B  98      61.561  42.222  43.189  1.00149.74           N  
ATOM    745  C   ARG B  98      66.306  45.151  46.172  1.00149.74           C  
ATOM    746  O   ARG B  98      65.365  45.939  46.235  1.00149.74           O  
ATOM    747  N   ARG B  99      67.243  45.096  47.132  1.00138.72           N  
ATOM    748  CA  ARG B  99      67.146  45.939  48.284  1.00138.72           C  
ATOM    749  CB  ARG B  99      68.276  45.644  49.284  1.00138.72           C  
ATOM    750  CG  ARG B  99      68.007  46.133  50.705  1.00138.72           C  
ATOM    751  CD  ARG B  99      69.146  45.807  51.676  1.00138.72           C  
ATOM    752  NE  ARG B  99      69.348  44.328  51.651  1.00138.72           N  
ATOM    753  CZ  ARG B  99      68.634  43.516  52.484  1.00138.72           C  
ATOM    754  NH1 ARG B  99      67.708  44.051  53.331  1.00138.72           N1+
ATOM    755  NH2 ARG B  99      68.847  42.166  52.473  1.00138.72           N  
ATOM    756  C   ARG B  99      67.254  47.368  47.836  1.00138.72           C  
ATOM    757  O   ARG B  99      66.528  48.234  48.323  1.00138.72           O  
ATOM    758  N   SER B 100      68.206  47.656  46.925  1.00 55.62           N  
ATOM    759  CA  SER B 100      68.427  48.991  46.434  1.00 55.62           C  
ATOM    760  CB  SER B 100      69.796  49.139  45.743  1.00 55.62           C  
ATOM    761  OG  SER B 100      69.894  48.262  44.630  1.00 55.62           O  
ATOM    762  C   SER B 100      67.371  49.476  45.484  1.00 55.62           C  
ATOM    763  O   SER B 100      66.576  50.354  45.817  1.00 55.62           O  
ATOM    764  N   TYR B 101      67.338  48.899  44.265  1.00121.86           N  
ATOM    765  CA  TYR B 101      66.483  49.373  43.211  1.00121.86           C  
ATOM    766  CB  TYR B 101      66.771  48.692  41.866  1.00121.86           C  
ATOM    767  CG  TYR B 101      68.173  49.053  41.512  1.00121.86           C  
ATOM    768  CD1 TYR B 101      68.446  50.260  40.914  1.00121.86           C  
ATOM    769  CD2 TYR B 101      69.215  48.203  41.804  1.00121.86           C  
ATOM    770  CE1 TYR B 101      69.736  50.607  40.591  1.00121.86           C  
ATOM    771  CE2 TYR B 101      70.509  48.542  41.482  1.00121.86           C  
ATOM    772  CZ  TYR B 101      70.771  49.746  40.872  1.00121.86           C  
ATOM    773  OH  TYR B 101      72.095  50.101  40.539  1.00121.86           O  
ATOM    774  C   TYR B 101      65.041  49.157  43.544  1.00121.86           C  
ATOM    775  O   TYR B 101      64.205  50.036  43.338  1.00121.86           O  
ATOM    776  N   PHE B 102      64.720  47.955  44.039  1.00105.07           N  
ATOM    777  CA  PHE B 102      63.400  47.524  44.402  1.00105.07           C  
ATOM    778  CB  PHE B 102      63.275  45.997  44.459  1.00105.07           C  
ATOM    779  CG  PHE B 102      63.548  45.582  43.059  1.00105.07           C  
ATOM    780  CD1 PHE B 102      62.574  45.707  42.097  1.00105.07           C  
ATOM    781  CD2 PHE B 102      64.780  45.084  42.707  1.00105.07           C  
ATOM    782  CE1 PHE B 102      62.824  45.331  40.799  1.00105.07           C  
ATOM    783  CE2 PHE B 102      65.035  44.706  41.411  1.00105.07           C  
ATOM    784  CZ  PHE B 102      64.057  44.833  40.455  1.00105.07           C  
ATOM    785  C   PHE B 102      62.970  48.117  45.711  1.00105.07           C  
ATOM    786  O   PHE B 102      61.788  48.100  46.039  1.00105.07           O  
ATOM    787  N   HIS B 103      63.921  48.578  46.540  1.00 72.97           N  
ATOM    788  CA  HIS B 103      63.595  49.155  47.815  1.00 72.97           C  
ATOM    789  ND1 HIS B 103      64.340  52.194  47.007  1.00 72.97           N  
ATOM    790  CG  HIS B 103      63.205  51.450  46.784  1.00 72.97           C  
ATOM    791  CB  HIS B 103      62.680  50.391  47.711  1.00 72.97           C  
ATOM    792  NE2 HIS B 103      63.504  52.881  45.064  1.00 72.97           N  
ATOM    793  CD2 HIS B 103      62.705  51.883  45.592  1.00 72.97           C  
ATOM    794  CE1 HIS B 103      64.473  53.035  45.947  1.00 72.97           C  
ATOM    795  C   HIS B 103      62.895  48.139  48.665  1.00 72.97           C  
ATOM    796  O   HIS B 103      61.908  48.447  49.332  1.00 72.97           O  
ATOM    797  N   GLU B 104      63.399  46.887  48.671  1.00 76.67           N  
ATOM    798  CA  GLU B 104      62.810  45.881  49.504  1.00 76.67           C  
ATOM    799  CB  GLU B 104      62.999  44.459  48.965  1.00 76.67           C  
ATOM    800  CG  GLU B 104      62.266  44.288  47.636  1.00 76.67           C  
ATOM    801  CD  GLU B 104      62.345  42.836  47.210  1.00 76.67           C  
ATOM    802  OE1 GLU B 104      63.452  42.241  47.282  1.00 76.67           O  
ATOM    803  OE2 GLU B 104      61.281  42.302  46.801  1.00 76.67           O1-
ATOM    804  C   GLU B 104      63.452  46.007  50.846  1.00 76.67           C  
ATOM    805  O   GLU B 104      64.669  45.894  50.996  1.00 76.67           O  
ATOM    806  N   ASP B 105      62.602  46.255  51.854  1.00133.10           N  
ATOM    807  CA  ASP B 105      62.964  46.525  53.212  1.00133.10           C  
ATOM    808  CB  ASP B 105      61.764  47.166  53.943  1.00133.10           C  
ATOM    809  CG  ASP B 105      62.075  47.465  55.395  1.00133.10           C  
ATOM    810  OD1 ASP B 105      61.930  46.527  56.222  1.00133.10           O  
ATOM    811  OD2 ASP B 105      62.445  48.630  55.702  1.00133.10           O1-
ATOM    812  C   ASP B 105      63.376  45.262  53.908  1.00133.10           C  
ATOM    813  O   ASP B 105      63.140  44.155  53.427  1.00133.10           O  
ATOM    814  N   ASP B 106      64.011  45.423  55.087  1.00 70.35           N  
ATOM    815  CA  ASP B 106      64.534  44.344  55.879  1.00 70.35           C  
ATOM    816  CB  ASP B 106      65.154  44.838  57.200  1.00 70.35           C  
ATOM    817  CG  ASP B 106      66.402  45.647  56.874  1.00 70.35           C  
ATOM    818  OD1 ASP B 106      67.038  45.353  55.827  1.00 70.35           O  
ATOM    819  OD2 ASP B 106      66.735  46.568  57.667  1.00 70.35           O1-
ATOM    820  C   ASP B 106      63.420  43.410  56.245  1.00 70.35           C  
ATOM    821  O   ASP B 106      63.581  42.194  56.182  1.00 70.35           O  
ATOM    822  N   LYS B 107      62.257  43.958  56.647  1.00 75.27           N  
ATOM    823  CA  LYS B 107      61.143  43.150  57.058  1.00 75.27           C  
ATOM    824  CB  LYS B 107      59.971  43.969  57.621  1.00 75.27           C  
ATOM    825  CG  LYS B 107      58.909  43.095  58.289  1.00 75.27           C  
ATOM    826  CD  LYS B 107      57.848  43.882  59.059  1.00 75.27           C  
ATOM    827  CE  LYS B 107      56.965  43.000  59.944  1.00 75.27           C  
ATOM    828  NZ  LYS B 107      56.418  41.870  59.160  1.00 75.27           N1+
ATOM    829  C   LYS B 107      60.611  42.379  55.890  1.00 75.27           C  
ATOM    830  O   LYS B 107      60.207  41.225  56.029  1.00 75.27           O  
ATOM    831  N   PHE B 108      60.590  42.999  54.698  1.00 72.27           N  
ATOM    832  CA  PHE B 108      60.017  42.341  53.563  1.00 72.27           C  
ATOM    833  CB  PHE B 108      59.984  43.251  52.322  1.00 72.27           C  
ATOM    834  CG  PHE B 108      59.259  42.533  51.235  1.00 72.27           C  
ATOM    835  CD1 PHE B 108      57.973  42.082  51.431  1.00 72.27           C  
ATOM    836  CD2 PHE B 108      59.848  42.357  50.005  1.00 72.27           C  
ATOM    837  CE1 PHE B 108      57.297  41.428  50.428  1.00 72.27           C  
ATOM    838  CE2 PHE B 108      59.176  41.705  48.999  1.00 72.27           C  
ATOM    839  CZ  PHE B 108      57.901  41.239  49.208  1.00 72.27           C  
ATOM    840  C   PHE B 108      60.811  41.101  53.300  1.00 72.27           C  
ATOM    841  O   PHE B 108      60.255  40.037  53.034  1.00 72.27           O  
ATOM    842  N   ILE B 109      62.144  41.207  53.385  1.00 68.28           N  
ATOM    843  CA  ILE B 109      63.006  40.083  53.170  1.00 68.28           C  
ATOM    844  CB  ILE B 109      64.434  40.525  53.081  1.00 68.28           C  
ATOM    845  CG1 ILE B 109      64.535  41.437  51.842  1.00 68.28           C  
ATOM    846  CG2 ILE B 109      65.360  39.296  53.031  1.00 68.28           C  
ATOM    847  CD1 ILE B 109      65.787  42.295  51.766  1.00 68.28           C  
ATOM    848  C   ILE B 109      62.787  39.060  54.251  1.00 68.28           C  
ATOM    849  O   ILE B 109      62.750  37.862  53.978  1.00 68.28           O  
ATOM    850  N   ALA B 110      62.618  39.501  55.513  1.00 33.89           N  
ATOM    851  CA  ALA B 110      62.426  38.575  56.597  1.00 33.89           C  
ATOM    852  CB  ALA B 110      62.295  39.278  57.959  1.00 33.89           C  
ATOM    853  C   ALA B 110      61.165  37.794  56.369  1.00 33.89           C  
ATOM    854  O   ALA B 110      61.135  36.577  56.543  1.00 33.89           O  
ATOM    855  N   ASP B 111      60.086  38.481  55.949  1.00 45.13           N  
ATOM    856  CA  ASP B 111      58.818  37.835  55.756  1.00 45.13           C  
ATOM    857  CB  ASP B 111      57.707  38.819  55.350  1.00 45.13           C  
ATOM    858  CG  ASP B 111      57.374  39.676  56.564  1.00 45.13           C  
ATOM    859  OD1 ASP B 111      57.683  39.234  57.702  1.00 45.13           O  
ATOM    860  OD2 ASP B 111      56.806  40.785  56.370  1.00 45.13           O1-
ATOM    861  C   ASP B 111      58.947  36.812  54.667  1.00 45.13           C  
ATOM    862  O   ASP B 111      58.393  35.719  54.763  1.00 45.13           O  
ATOM    863  N   LYS B 112      59.685  37.147  53.595  1.00 75.02           N  
ATOM    864  CA  LYS B 112      59.831  36.260  52.476  1.00 75.02           C  
ATOM    865  CB  LYS B 112      60.650  36.880  51.335  1.00 75.02           C  
ATOM    866  CG  LYS B 112      60.088  38.214  50.851  1.00 75.02           C  
ATOM    867  CD  LYS B 112      61.017  38.948  49.887  1.00 75.02           C  
ATOM    868  CE  LYS B 112      60.420  39.082  48.490  1.00 75.02           C  
ATOM    869  NZ  LYS B 112      61.389  39.722  47.579  1.00 75.02           N1+
ATOM    870  C   LYS B 112      60.569  35.027  52.904  1.00 75.02           C  
ATOM    871  O   LYS B 112      60.225  33.921  52.491  1.00 75.02           O  
ATOM    872  N   THR B 113      61.619  35.186  53.735  1.00132.88           N  
ATOM    873  CA  THR B 113      62.412  34.055  54.134  1.00132.88           C  
ATOM    874  CB  THR B 113      63.634  34.399  54.943  1.00132.88           C  
ATOM    875  OG1 THR B 113      63.283  35.191  56.064  1.00132.88           O  
ATOM    876  CG2 THR B 113      64.654  35.130  54.068  1.00132.88           C  
ATOM    877  C   THR B 113      61.608  33.086  54.939  1.00132.88           C  
ATOM    878  O   THR B 113      61.683  31.880  54.714  1.00132.88           O  
ATOM    879  N   LYS B 114      60.809  33.579  55.900  1.00 74.84           N  
ATOM    880  CA  LYS B 114      60.068  32.678  56.733  1.00 74.84           C  
ATOM    881  CB  LYS B 114      59.290  33.402  57.844  1.00 74.84           C  
ATOM    882  CG  LYS B 114      58.301  34.452  57.337  1.00 74.84           C  
ATOM    883  CD  LYS B 114      57.401  35.014  58.438  1.00 74.84           C  
ATOM    884  CE  LYS B 114      56.524  36.178  57.975  1.00 74.84           C  
ATOM    885  NZ  LYS B 114      55.758  36.716  59.119  1.00 74.84           N1+
ATOM    886  C   LYS B 114      59.108  31.909  55.881  1.00 74.84           C  
ATOM    887  O   LYS B 114      58.941  30.702  56.051  1.00 74.84           O  
ATOM    888  N   PHE B 115      58.462  32.589  54.920  1.00 47.42           N  
ATOM    889  CA  PHE B 115      57.475  31.960  54.092  1.00 47.42           C  
ATOM    890  CB  PHE B 115      56.804  32.963  53.136  1.00 47.42           C  
ATOM    891  CG  PHE B 115      55.743  32.250  52.369  1.00 47.42           C  
ATOM    892  CD1 PHE B 115      54.530  31.974  52.957  1.00 47.42           C  
ATOM    893  CD2 PHE B 115      55.950  31.875  51.062  1.00 47.42           C  
ATOM    894  CE1 PHE B 115      53.543  31.322  52.257  1.00 47.42           C  
ATOM    895  CE2 PHE B 115      54.966  31.224  50.356  1.00 47.42           C  
ATOM    896  CZ  PHE B 115      53.762  30.944  50.954  1.00 47.42           C  
ATOM    897  C   PHE B 115      58.104  30.875  53.265  1.00 47.42           C  
ATOM    898  O   PHE B 115      57.586  29.763  53.200  1.00 47.42           O  
ATOM    899  N   ALA B 116      59.255  31.164  52.624  1.00 35.78           N  
ATOM    900  CA  ALA B 116      59.870  30.211  51.741  1.00 35.78           C  
ATOM    901  CB  ALA B 116      61.143  30.758  51.071  1.00 35.78           C  
ATOM    902  C   ALA B 116      60.258  28.977  52.501  1.00 35.78           C  
ATOM    903  O   ALA B 116      60.013  27.860  52.050  1.00 35.78           O  
ATOM    904  N   LEU B 117      60.848  29.154  53.691  1.00 44.58           N  
ATOM    905  CA  LEU B 117      61.317  28.052  54.481  1.00 44.58           C  
ATOM    906  CB  LEU B 117      62.012  28.520  55.770  1.00 44.58           C  
ATOM    907  CG  LEU B 117      63.303  29.324  55.509  1.00 44.58           C  
ATOM    908  CD1 LEU B 117      63.964  29.770  56.823  1.00 44.58           C  
ATOM    909  CD2 LEU B 117      64.270  28.542  54.605  1.00 44.58           C  
ATOM    910  C   LEU B 117      60.147  27.195  54.862  1.00 44.58           C  
ATOM    911  O   LEU B 117      60.240  25.969  54.865  1.00 44.58           O  
ATOM    912  N   GLY B 118      59.004  27.826  55.188  1.00 24.56           N  
ATOM    913  CA  GLY B 118      57.840  27.098  55.611  1.00 24.56           C  
ATOM    914  C   GLY B 118      57.387  26.200  54.501  1.00 24.56           C  
ATOM    915  O   GLY B 118      56.935  25.080  54.733  1.00 24.56           O  
ATOM    916  N   GLN B 119      57.477  26.700  53.260  1.00 88.61           N  
ATOM    917  CA  GLN B 119      57.078  26.017  52.065  1.00 88.61           C  
ATOM    918  CB  GLN B 119      57.045  26.923  50.827  1.00 88.61           C  
ATOM    919  CG  GLN B 119      56.031  28.053  50.998  1.00 88.61           C  
ATOM    920  CD  GLN B 119      54.758  27.430  51.554  1.00 88.61           C  
ATOM    921  OE1 GLN B 119      54.461  27.551  52.742  1.00 88.61           O  
ATOM    922  NE2 GLN B 119      53.989  26.729  50.679  1.00 88.61           N  
ATOM    923  C   GLN B 119      58.004  24.872  51.807  1.00 88.61           C  
ATOM    924  O   GLN B 119      57.693  23.989  51.010  1.00 88.61           O  
ATOM    925  N   GLY B 120      59.207  24.892  52.414  1.00 34.07           N  
ATOM    926  CA  GLY B 120      60.113  23.803  52.196  1.00 34.07           C  
ATOM    927  C   GLY B 120      61.073  24.176  51.112  1.00 34.07           C  
ATOM    928  O   GLY B 120      61.604  23.308  50.419  1.00 34.07           O  
ATOM    929  N   VAL B 121      61.306  25.489  50.921  1.00 46.28           N  
ATOM    930  CA  VAL B 121      62.242  25.913  49.921  1.00 46.28           C  
ATOM    931  CB  VAL B 121      61.662  26.913  48.963  1.00 46.28           C  
ATOM    932  CG1 VAL B 121      62.782  27.440  48.051  1.00 46.28           C  
ATOM    933  CG2 VAL B 121      60.507  26.233  48.203  1.00 46.28           C  
ATOM    934  C   VAL B 121      63.418  26.544  50.609  1.00 46.28           C  
ATOM    935  O   VAL B 121      63.262  27.339  51.534  1.00 46.28           O  
ATOM    936  N   GLY B 122      64.645  26.200  50.160  1.00 24.94           N  
ATOM    937  CA  GLY B 122      65.837  26.712  50.778  1.00 24.94           C  
ATOM    938  C   GLY B 122      65.983  28.155  50.416  1.00 24.94           C  
ATOM    939  O   GLY B 122      65.472  28.606  49.393  1.00 24.94           O  
ATOM    940  N   VAL B 123      66.710  28.923  51.257  1.00 54.11           N  
ATOM    941  CA  VAL B 123      66.846  30.323  50.984  1.00 54.11           C  
ATOM    942  CB  VAL B 123      66.156  31.195  51.994  1.00 54.11           C  
ATOM    943  CG1 VAL B 123      66.465  32.667  51.674  1.00 54.11           C  
ATOM    944  CG2 VAL B 123      64.654  30.865  51.983  1.00 54.11           C  
ATOM    945  C   VAL B 123      68.290  30.721  50.968  1.00 54.11           C  
ATOM    946  O   VAL B 123      69.085  30.325  51.820  1.00 54.11           O  
ATOM    947  N   ILE B 124      68.652  31.537  49.956  1.00127.40           N  
ATOM    948  CA  ILE B 124      69.960  32.108  49.840  1.00127.40           C  
ATOM    949  CB  ILE B 124      70.409  32.239  48.408  1.00127.40           C  
ATOM    950  CG1 ILE B 124      70.397  30.886  47.671  1.00127.40           C  
ATOM    951  CG2 ILE B 124      71.789  32.917  48.410  1.00127.40           C  
ATOM    952  CD1 ILE B 124      71.434  29.884  48.169  1.00127.40           C  
ATOM    953  C   ILE B 124      69.731  33.513  50.313  1.00127.40           C  
ATOM    954  O   ILE B 124      69.292  34.365  49.541  1.00127.40           O  
ATOM    955  N   LEU B 125      70.037  33.786  51.597  1.00141.28           N  
ATOM    956  CA  LEU B 125      69.753  35.053  52.223  1.00141.28           C  
ATOM    957  CB  LEU B 125      69.649  34.877  53.756  1.00141.28           C  
ATOM    958  CG  LEU B 125      69.086  36.052  54.584  1.00141.28           C  
ATOM    959  CD1 LEU B 125      69.870  37.353  54.376  1.00141.28           C  
ATOM    960  CD2 LEU B 125      67.570  36.193  54.406  1.00141.28           C  
ATOM    961  C   LEU B 125      70.907  35.980  51.953  1.00141.28           C  
ATOM    962  O   LEU B 125      72.050  35.663  52.275  1.00141.28           O  
ATOM    963  N   CYS B 126      70.634  37.170  51.370  1.00 57.01           N  
ATOM    964  CA  CYS B 126      71.687  38.085  51.011  1.00 57.01           C  
ATOM    965  CB  CYS B 126      71.542  38.634  49.582  1.00 57.01           C  
ATOM    966  SG  CYS B 126      71.633  37.321  48.327  1.00 57.01           S  
ATOM    967  C   CYS B 126      71.694  39.264  51.940  1.00 57.01           C  
ATOM    968  O   CYS B 126      70.649  39.812  52.291  1.00 57.01           O  
ATOM    969  N   ILE B 127      72.911  39.681  52.358  1.00171.18           N  
ATOM    970  CA  ILE B 127      73.096  40.780  53.268  1.00171.18           C  
ATOM    971  CB  ILE B 127      73.507  40.303  54.635  1.00171.18           C  
ATOM    972  CG1 ILE B 127      72.588  39.198  55.167  1.00171.18           C  
ATOM    973  CG2 ILE B 127      73.503  41.511  55.566  1.00171.18           C  
ATOM    974  CD1 ILE B 127      73.151  38.507  56.413  1.00171.18           C  
ATOM    975  C   ILE B 127      74.295  41.544  52.759  1.00171.18           C  
ATOM    976  O   ILE B 127      75.104  40.987  52.018  1.00171.18           O  
ATOM    977  N   GLY B 128      74.451  42.842  53.118  1.00 49.12           N  
ATOM    978  CA  GLY B 128      75.641  43.545  52.696  1.00 49.12           C  
ATOM    979  C   GLY B 128      75.470  45.026  52.879  1.00 49.12           C  
ATOM    980  O   GLY B 128      74.352  45.538  52.843  1.00 49.12           O  
ATOM    981  N   GLU B 129      76.600  45.764  53.030  1.00103.06           N  
ATOM    982  CA  GLU B 129      76.514  47.182  53.269  1.00103.06           C  
ATOM    983  CB  GLU B 129      77.261  47.682  54.520  1.00103.06           C  
ATOM    984  CG  GLU B 129      78.782  47.760  54.363  1.00103.06           C  
ATOM    985  CD  GLU B 129      79.385  46.388  54.605  1.00103.06           C  
ATOM    986  OE1 GLU B 129      78.604  45.419  54.807  1.00103.06           O  
ATOM    987  OE2 GLU B 129      80.642  46.293  54.595  1.00103.06           O1-
ATOM    988  C   GLU B 129      77.110  47.926  52.115  1.00103.06           C  
ATOM    989  O   GLU B 129      77.981  47.414  51.414  1.00103.06           O  
ATOM    990  N   THR B 130      76.635  49.176  51.919  1.00 57.44           N  
ATOM    991  CA  THR B 130      77.028  50.053  50.850  1.00 57.44           C  
ATOM    992  CB  THR B 130      76.032  51.142  50.599  1.00 57.44           C  
ATOM    993  OG1 THR B 130      75.925  51.973  51.745  1.00 57.44           O  
ATOM    994  CG2 THR B 130      74.670  50.499  50.286  1.00 57.44           C  
ATOM    995  C   THR B 130      78.330  50.706  51.189  1.00 57.44           C  
ATOM    996  O   THR B 130      78.818  50.621  52.316  1.00 57.44           O  
ATOM    997  N   LEU B 131      78.932  51.381  50.189  1.00 55.13           N  
ATOM    998  CA  LEU B 131      80.200  52.027  50.372  1.00 55.13           C  
ATOM    999  CB  LEU B 131      80.734  52.658  49.075  1.00 55.13           C  
ATOM   1000  CG  LEU B 131      82.115  53.316  49.237  1.00 55.13           C  
ATOM   1001  CD1 LEU B 131      83.172  52.284  49.663  1.00 55.13           C  
ATOM   1002  CD2 LEU B 131      82.519  54.078  47.964  1.00 55.13           C  
ATOM   1003  C   LEU B 131      80.054  53.102  51.401  1.00 55.13           C  
ATOM   1004  O   LEU B 131      80.901  53.251  52.281  1.00 55.13           O  
ATOM   1005  N   GLU B 132      78.957  53.875  51.337  1.00120.75           N  
ATOM   1006  CA  GLU B 132      78.800  54.937  52.291  1.00120.75           C  
ATOM   1007  CB  GLU B 132      77.585  55.846  52.019  1.00120.75           C  
ATOM   1008  CG  GLU B 132      76.295  55.103  51.679  1.00120.75           C  
ATOM   1009  CD  GLU B 132      76.320  54.867  50.174  1.00120.75           C  
ATOM   1010  OE1 GLU B 132      76.788  55.782  49.446  1.00120.75           O  
ATOM   1011  OE2 GLU B 132      75.872  53.776  49.732  1.00120.75           O1-
ATOM   1012  C   GLU B 132      78.700  54.358  53.667  1.00120.75           C  
ATOM   1013  O   GLU B 132      79.261  54.907  54.614  1.00120.75           O  
ATOM   1014  N   GLU B 133      77.989  53.225  53.816  1.00 49.14           N  
ATOM   1015  CA  GLU B 133      77.833  52.610  55.102  1.00 49.14           C  
ATOM   1016  CB  GLU B 133      76.858  51.420  55.060  1.00 49.14           C  
ATOM   1017  CG  GLU B 133      75.414  51.862  54.808  1.00 49.14           C  
ATOM   1018  CD  GLU B 133      74.539  50.625  54.663  1.00 49.14           C  
ATOM   1019  OE1 GLU B 133      75.092  49.543  54.330  1.00 49.14           O  
ATOM   1020  OE2 GLU B 133      73.304  50.749  54.878  1.00 49.14           O1-
ATOM   1021  C   GLU B 133      79.175  52.126  55.560  1.00 49.14           C  
ATOM   1022  O   GLU B 133      79.489  52.187  56.748  1.00 49.14           O  
ATOM   1023  N   LYS B 134      79.997  51.619  54.619  1.00 74.21           N  
ATOM   1024  CA  LYS B 134      81.308  51.120  54.934  1.00 74.21           C  
ATOM   1025  CB  LYS B 134      82.015  50.515  53.707  1.00 74.21           C  
ATOM   1026  CG  LYS B 134      83.445  50.037  53.978  1.00 74.21           C  
ATOM   1027  CD  LYS B 134      83.554  48.825  54.905  1.00 74.21           C  
ATOM   1028  CE  LYS B 134      84.999  48.384  55.148  1.00 74.21           C  
ATOM   1029  NZ  LYS B 134      85.035  47.222  56.062  1.00 74.21           N1+
ATOM   1030  C   LYS B 134      82.177  52.228  55.451  1.00 74.21           C  
ATOM   1031  O   LYS B 134      82.876  52.055  56.448  1.00 74.21           O  
ATOM   1032  N   LYS B 135      82.141  53.405  54.797  1.00105.49           N  
ATOM   1033  CA  LYS B 135      82.987  54.506  55.174  1.00105.49           C  
ATOM   1034  CB  LYS B 135      82.766  55.744  54.288  1.00105.49           C  
ATOM   1035  CG  LYS B 135      83.132  55.529  52.818  1.00105.49           C  
ATOM   1036  CD  LYS B 135      84.610  55.210  52.585  1.00105.49           C  
ATOM   1037  CE  LYS B 135      84.958  54.998  51.110  1.00105.49           C  
ATOM   1038  NZ  LYS B 135      84.714  56.245  50.350  1.00105.49           N1+
ATOM   1039  C   LYS B 135      82.644  54.902  56.572  1.00105.49           C  
ATOM   1040  O   LYS B 135      83.517  55.219  57.379  1.00105.49           O  
ATOM   1041  N   ALA B 136      81.338  54.877  56.880  1.00 49.56           N  
ATOM   1042  CA  ALA B 136      80.807  55.246  58.156  1.00 49.56           C  
ATOM   1043  CB  ALA B 136      79.271  55.186  58.203  1.00 49.56           C  
ATOM   1044  C   ALA B 136      81.344  54.307  59.193  1.00 49.56           C  
ATOM   1045  O   ALA B 136      81.472  54.675  60.357  1.00 49.56           O  
ATOM   1046  N   GLY B 137      81.641  53.047  58.828  1.00 39.07           N  
ATOM   1047  CA  GLY B 137      82.123  52.135  59.829  1.00 39.07           C  
ATOM   1048  C   GLY B 137      80.930  51.403  60.364  1.00 39.07           C  
ATOM   1049  O   GLY B 137      80.980  50.788  61.427  1.00 39.07           O  
ATOM   1050  N   LYS B 138      79.818  51.526  59.619  1.00169.40           N  
ATOM   1051  CA  LYS B 138      78.503  50.973  59.811  1.00169.40           C  
ATOM   1052  CB  LYS B 138      77.424  51.746  59.042  1.00169.40           C  
ATOM   1053  CG  LYS B 138      77.272  53.176  59.563  1.00169.40           C  
ATOM   1054  CD  LYS B 138      76.923  53.237  61.051  1.00169.40           C  
ATOM   1055  CE  LYS B 138      76.856  54.658  61.613  1.00169.40           C  
ATOM   1056  NZ  LYS B 138      78.218  55.227  61.718  1.00169.40           N1+
ATOM   1057  C   LYS B 138      78.398  49.518  59.444  1.00169.40           C  
ATOM   1058  O   LYS B 138      77.343  48.924  59.655  1.00169.40           O  
ATOM   1059  N   THR B 139      79.442  48.907  58.847  1.00 62.88           N  
ATOM   1060  CA  THR B 139      79.332  47.584  58.275  1.00 62.88           C  
ATOM   1061  CB  THR B 139      80.665  47.013  57.890  1.00 62.88           C  
ATOM   1062  OG1 THR B 139      81.299  47.846  56.932  1.00 62.88           O  
ATOM   1063  CG2 THR B 139      80.451  45.602  57.317  1.00 62.88           C  
ATOM   1064  C   THR B 139      78.705  46.591  59.215  1.00 62.88           C  
ATOM   1065  O   THR B 139      77.757  45.907  58.833  1.00 62.88           O  
ATOM   1066  N   LEU B 140      79.193  46.478  60.461  1.00 48.08           N  
ATOM   1067  CA  LEU B 140      78.640  45.510  61.367  1.00 48.08           C  
ATOM   1068  CB  LEU B 140      79.410  45.443  62.696  1.00 48.08           C  
ATOM   1069  CG  LEU B 140      80.887  45.041  62.520  1.00 48.08           C  
ATOM   1070  CD1 LEU B 140      81.593  44.900  63.878  1.00 48.08           C  
ATOM   1071  CD2 LEU B 140      81.029  43.793  61.633  1.00 48.08           C  
ATOM   1072  C   LEU B 140      77.221  45.874  61.679  1.00 48.08           C  
ATOM   1073  O   LEU B 140      76.352  45.008  61.776  1.00 48.08           O  
ATOM   1074  N   ASP B 141      76.950  47.183  61.834  1.00 47.39           N  
ATOM   1075  CA  ASP B 141      75.643  47.638  62.211  1.00 47.39           C  
ATOM   1076  CB  ASP B 141      75.533  49.174  62.206  1.00 47.39           C  
ATOM   1077  CG  ASP B 141      76.522  49.764  63.201  1.00 47.39           C  
ATOM   1078  OD1 ASP B 141      77.282  48.976  63.824  1.00 47.39           O  
ATOM   1079  OD2 ASP B 141      76.535  51.015  63.344  1.00 47.39           O1-
ATOM   1080  C   ASP B 141      74.671  47.178  61.169  1.00 47.39           C  
ATOM   1081  O   ASP B 141      73.602  46.660  61.491  1.00 47.39           O  
ATOM   1082  N   VAL B 142      75.031  47.362  59.884  1.00 50.36           N  
ATOM   1083  CA  VAL B 142      74.154  47.054  58.788  1.00 50.36           C  
ATOM   1084  CB  VAL B 142      74.747  47.435  57.464  1.00 50.36           C  
ATOM   1085  CG1 VAL B 142      73.815  46.938  56.346  1.00 50.36           C  
ATOM   1086  CG2 VAL B 142      74.980  48.956  57.454  1.00 50.36           C  
ATOM   1087  C   VAL B 142      73.842  45.591  58.712  1.00 50.36           C  
ATOM   1088  O   VAL B 142      72.679  45.202  58.614  1.00 50.36           O  
ATOM   1089  N   VAL B 143      74.872  44.733  58.767  1.00105.35           N  
ATOM   1090  CA  VAL B 143      74.657  43.323  58.608  1.00105.35           C  
ATOM   1091  CB  VAL B 143      75.939  42.544  58.675  1.00105.35           C  
ATOM   1092  CG1 VAL B 143      75.623  41.053  58.494  1.00105.35           C  
ATOM   1093  CG2 VAL B 143      76.927  43.121  57.653  1.00105.35           C  
ATOM   1094  C   VAL B 143      73.809  42.843  59.731  1.00105.35           C  
ATOM   1095  O   VAL B 143      72.913  42.018  59.547  1.00105.35           O  
ATOM   1096  N   GLU B 144      74.083  43.344  60.953  1.00 38.36           N  
ATOM   1097  CA  GLU B 144      73.367  42.907  62.108  1.00 38.36           C  
ATOM   1098  CB  GLU B 144      73.933  43.493  63.414  1.00 38.36           C  
ATOM   1099  CG  GLU B 144      75.326  42.959  63.750  1.00 38.36           C  
ATOM   1100  CD  GLU B 144      75.782  43.607  65.048  1.00 38.36           C  
ATOM   1101  OE1 GLU B 144      74.953  44.322  65.672  1.00 38.36           O  
ATOM   1102  OE2 GLU B 144      76.961  43.393  65.435  1.00 38.36           O1-
ATOM   1103  C   GLU B 144      71.928  43.303  62.002  1.00 38.36           C  
ATOM   1104  O   GLU B 144      71.041  42.514  62.326  1.00 38.36           O  
ATOM   1105  N   ARG B 145      71.649  44.535  61.535  1.00131.99           N  
ATOM   1106  CA  ARG B 145      70.285  44.970  61.458  1.00131.99           C  
ATOM   1107  CB  ARG B 145      70.122  46.441  61.030  1.00131.99           C  
ATOM   1108  CG  ARG B 145      70.675  46.766  59.642  1.00131.99           C  
ATOM   1109  CD  ARG B 145      70.500  48.232  59.241  1.00131.99           C  
ATOM   1110  NE  ARG B 145      71.094  48.397  57.885  1.00131.99           N  
ATOM   1111  CZ  ARG B 145      70.347  48.123  56.776  1.00131.99           C  
ATOM   1112  NH1 ARG B 145      69.057  47.702  56.912  1.00131.99           N1+
ATOM   1113  NH2 ARG B 145      70.893  48.264  55.533  1.00131.99           N  
ATOM   1114  C   ARG B 145      69.553  44.115  60.472  1.00131.99           C  
ATOM   1115  O   ARG B 145      68.421  43.700  60.719  1.00131.99           O  
ATOM   1116  N   GLN B 146      70.190  43.812  59.326  1.00 60.58           N  
ATOM   1117  CA  GLN B 146      69.536  43.048  58.305  1.00 60.58           C  
ATOM   1118  CB  GLN B 146      70.398  42.873  57.046  1.00 60.58           C  
ATOM   1119  CG  GLN B 146      70.687  44.184  56.314  1.00 60.58           C  
ATOM   1120  CD  GLN B 146      71.542  43.844  55.104  1.00 60.58           C  
ATOM   1121  OE1 GLN B 146      71.085  43.200  54.163  1.00 60.58           O  
ATOM   1122  NE2 GLN B 146      72.830  44.276  55.133  1.00 60.58           N  
ATOM   1123  C   GLN B 146      69.233  41.679  58.823  1.00 60.58           C  
ATOM   1124  O   GLN B 146      68.155  41.139  58.590  1.00 60.58           O  
ATOM   1125  N   LEU B 147      70.199  41.081  59.536  1.00147.56           N  
ATOM   1126  CA  LEU B 147      70.076  39.743  60.030  1.00147.56           C  
ATOM   1127  CB  LEU B 147      71.437  39.252  60.558  1.00147.56           C  
ATOM   1128  CG  LEU B 147      71.555  37.731  60.719  1.00147.56           C  
ATOM   1129  CD1 LEU B 147      70.677  37.203  61.855  1.00147.56           C  
ATOM   1130  CD2 LEU B 147      71.304  37.023  59.376  1.00147.56           C  
ATOM   1131  C   LEU B 147      69.031  39.697  61.112  1.00147.56           C  
ATOM   1132  O   LEU B 147      68.230  38.764  61.173  1.00147.56           O  
ATOM   1133  N   ASN B 148      68.994  40.728  61.981  1.00 55.87           N  
ATOM   1134  CA  ASN B 148      68.086  40.767  63.095  1.00 55.87           C  
ATOM   1135  CB  ASN B 148      68.256  42.020  63.975  1.00 55.87           C  
ATOM   1136  CG  ASN B 148      69.547  41.876  64.771  1.00 55.87           C  
ATOM   1137  OD1 ASN B 148      70.367  42.791  64.822  1.00 55.87           O  
ATOM   1138  ND2 ASN B 148      69.731  40.694  65.419  1.00 55.87           N  
ATOM   1139  C   ASN B 148      66.673  40.749  62.600  1.00 55.87           C  
ATOM   1140  O   ASN B 148      65.811  40.102  63.195  1.00 55.87           O  
ATOM   1141  N   ALA B 149      66.390  41.452  61.491  1.00 24.58           N  
ATOM   1142  CA  ALA B 149      65.040  41.505  61.005  1.00 24.58           C  
ATOM   1143  CB  ALA B 149      64.902  42.348  59.727  1.00 24.58           C  
ATOM   1144  C   ALA B 149      64.595  40.111  60.677  1.00 24.58           C  
ATOM   1145  O   ALA B 149      63.468  39.726  60.982  1.00 24.58           O  
ATOM   1146  N   VAL B 150      65.478  39.317  60.045  1.00 35.84           N  
ATOM   1147  CA  VAL B 150      65.157  37.968  59.661  1.00 35.84           C  
ATOM   1148  CB  VAL B 150      66.255  37.312  58.872  1.00 35.84           C  
ATOM   1149  CG1 VAL B 150      65.867  35.845  58.616  1.00 35.84           C  
ATOM   1150  CG2 VAL B 150      66.498  38.127  57.591  1.00 35.84           C  
ATOM   1151  C   VAL B 150      64.943  37.136  60.890  1.00 35.84           C  
ATOM   1152  O   VAL B 150      64.049  36.292  60.934  1.00 35.84           O  
ATOM   1153  N   LEU B 151      65.755  37.380  61.935  1.00 56.20           N  
ATOM   1154  CA  LEU B 151      65.744  36.601  63.139  1.00 56.20           C  
ATOM   1155  CB  LEU B 151      66.784  37.084  64.164  1.00 56.20           C  
ATOM   1156  CG  LEU B 151      68.240  36.927  63.683  1.00 56.20           C  
ATOM   1157  CD1 LEU B 151      69.234  37.425  64.744  1.00 56.20           C  
ATOM   1158  CD2 LEU B 151      68.532  35.484  63.236  1.00 56.20           C  
ATOM   1159  C   LEU B 151      64.401  36.692  63.779  1.00 56.20           C  
ATOM   1160  O   LEU B 151      63.951  35.747  64.425  1.00 56.20           O  
ATOM   1161  N   GLU B 152      63.723  37.844  63.652  1.00 77.39           N  
ATOM   1162  CA  GLU B 152      62.450  37.937  64.296  1.00 77.39           C  
ATOM   1163  CB  GLU B 152      61.766  39.297  64.075  1.00 77.39           C  
ATOM   1164  CG  GLU B 152      62.496  40.462  64.750  1.00 77.39           C  
ATOM   1165  CD  GLU B 152      62.307  40.338  66.257  1.00 77.39           C  
ATOM   1166  OE1 GLU B 152      61.443  39.527  66.684  1.00 77.39           O  
ATOM   1167  OE2 GLU B 152      63.025  41.058  67.001  1.00 77.39           O1-
ATOM   1168  C   GLU B 152      61.552  36.881  63.726  1.00 77.39           C  
ATOM   1169  O   GLU B 152      60.831  36.205  64.457  1.00 77.39           O  
ATOM   1170  N   GLU B 153      61.548  36.751  62.390  1.00129.32           N  
ATOM   1171  CA  GLU B 153      60.713  35.824  61.678  1.00129.32           C  
ATOM   1172  CB  GLU B 153      60.541  36.235  60.208  1.00129.32           C  
ATOM   1173  CG  GLU B 153      59.927  37.627  60.060  1.00129.32           C  
ATOM   1174  CD  GLU B 153      58.616  37.646  60.829  1.00129.32           C  
ATOM   1175  OE1 GLU B 153      58.031  36.550  61.034  1.00129.32           O  
ATOM   1176  OE2 GLU B 153      58.182  38.759  61.224  1.00129.32           O1-
ATOM   1177  C   GLU B 153      61.207  34.401  61.680  1.00129.32           C  
ATOM   1178  O   GLU B 153      60.395  33.479  61.737  1.00129.32           O  
ATOM   1179  N   VAL B 154      62.537  34.166  61.582  1.00 71.30           N  
ATOM   1180  CA  VAL B 154      62.983  32.808  61.398  1.00 71.30           C  
ATOM   1181  CB  VAL B 154      63.723  32.624  60.101  1.00 71.30           C  
ATOM   1182  CG1 VAL B 154      64.273  31.190  60.035  1.00 71.30           C  
ATOM   1183  CG2 VAL B 154      62.781  32.984  58.939  1.00 71.30           C  
ATOM   1184  C   VAL B 154      63.911  32.369  62.491  1.00 71.30           C  
ATOM   1185  O   VAL B 154      64.936  32.999  62.748  1.00 71.30           O  
ATOM   1186  N   LYS B 155      63.510  31.299  63.212  1.00137.08           N  
ATOM   1187  CA  LYS B 155      64.288  30.651  64.232  1.00137.08           C  
ATOM   1188  CB  LYS B 155      63.404  29.884  65.227  1.00137.08           C  
ATOM   1189  CG  LYS B 155      62.551  30.818  66.085  1.00137.08           C  
ATOM   1190  CD  LYS B 155      61.519  31.610  65.281  1.00137.08           C  
ATOM   1191  CE  LYS B 155      60.667  32.550  66.135  1.00137.08           C  
ATOM   1192  NZ  LYS B 155      61.518  33.611  66.721  1.00137.08           N1+
ATOM   1193  C   LYS B 155      65.298  29.683  63.672  1.00137.08           C  
ATOM   1194  O   LYS B 155      66.421  29.605  64.168  1.00137.08           O  
ATOM   1195  N   ASP B 156      64.921  28.908  62.627  1.00 78.16           N  
ATOM   1196  CA  ASP B 156      65.751  27.827  62.156  1.00 78.16           C  
ATOM   1197  CB  ASP B 156      64.967  26.511  61.993  1.00 78.16           C  
ATOM   1198  CG  ASP B 156      65.950  25.364  61.814  1.00 78.16           C  
ATOM   1199  OD1 ASP B 156      67.182  25.623  61.864  1.00 78.16           O  
ATOM   1200  OD2 ASP B 156      65.479  24.209  61.633  1.00 78.16           O1-
ATOM   1201  C   ASP B 156      66.366  28.144  60.818  1.00 78.16           C  
ATOM   1202  O   ASP B 156      65.678  28.330  59.818  1.00 78.16           O  
ATOM   1203  N   PHE B 157      67.707  28.240  60.815  1.00138.28           N  
ATOM   1204  CA  PHE B 157      68.615  28.492  59.727  1.00138.28           C  
ATOM   1205  CB  PHE B 157      69.868  29.272  60.156  1.00138.28           C  
ATOM   1206  CG  PHE B 157      69.423  30.695  60.242  1.00138.28           C  
ATOM   1207  CD1 PHE B 157      68.602  31.127  61.260  1.00138.28           C  
ATOM   1208  CD2 PHE B 157      69.830  31.604  59.293  1.00138.28           C  
ATOM   1209  CE1 PHE B 157      68.197  32.440  61.324  1.00138.28           C  
ATOM   1210  CE2 PHE B 157      69.429  32.918  59.352  1.00138.28           C  
ATOM   1211  CZ  PHE B 157      68.607  33.339  60.369  1.00138.28           C  
ATOM   1212  C   PHE B 157      69.000  27.272  58.940  1.00138.28           C  
ATOM   1213  O   PHE B 157      69.769  27.385  57.988  1.00138.28           O  
ATOM   1214  N   THR B 158      68.574  26.063  59.357  1.00145.50           N  
ATOM   1215  CA  THR B 158      69.052  24.851  58.746  1.00145.50           C  
ATOM   1216  CB  THR B 158      68.338  23.622  59.232  1.00145.50           C  
ATOM   1217  OG1 THR B 158      66.952  23.705  58.934  1.00145.50           O  
ATOM   1218  CG2 THR B 158      68.552  23.490  60.748  1.00145.50           C  
ATOM   1219  C   THR B 158      68.930  24.882  57.248  1.00145.50           C  
ATOM   1220  O   THR B 158      69.874  24.491  56.564  1.00145.50           O  
ATOM   1221  N   ASN B 159      67.794  25.321  56.670  1.00116.36           N  
ATOM   1222  CA  ASN B 159      67.772  25.301  55.230  1.00116.36           C  
ATOM   1223  CB  ASN B 159      66.421  24.864  54.644  1.00116.36           C  
ATOM   1224  CG  ASN B 159      66.646  24.567  53.169  1.00116.36           C  
ATOM   1225  OD1 ASN B 159      67.697  24.881  52.613  1.00116.36           O  
ATOM   1226  ND2 ASN B 159      65.632  23.943  52.513  1.00116.36           N  
ATOM   1227  C   ASN B 159      68.062  26.676  54.710  1.00116.36           C  
ATOM   1228  O   ASN B 159      67.432  27.136  53.758  1.00116.36           O  
ATOM   1229  N   VAL B 160      69.071  27.354  55.287  1.00 53.34           N  
ATOM   1230  CA  VAL B 160      69.387  28.680  54.840  1.00 53.34           C  
ATOM   1231  CB  VAL B 160      68.957  29.756  55.797  1.00 53.34           C  
ATOM   1232  CG1 VAL B 160      69.492  31.106  55.289  1.00 53.34           C  
ATOM   1233  CG2 VAL B 160      67.426  29.715  55.942  1.00 53.34           C  
ATOM   1234  C   VAL B 160      70.874  28.800  54.716  1.00 53.34           C  
ATOM   1235  O   VAL B 160      71.626  28.166  55.453  1.00 53.34           O  
ATOM   1236  N   VAL B 161      71.329  29.609  53.738  1.00 45.26           N  
ATOM   1237  CA  VAL B 161      72.723  29.906  53.577  1.00 45.26           C  
ATOM   1238  CB  VAL B 161      73.332  29.336  52.328  1.00 45.26           C  
ATOM   1239  CG1 VAL B 161      73.254  27.802  52.405  1.00 45.26           C  
ATOM   1240  CG2 VAL B 161      72.616  29.935  51.106  1.00 45.26           C  
ATOM   1241  C   VAL B 161      72.782  31.398  53.477  1.00 45.26           C  
ATOM   1242  O   VAL B 161      71.898  32.016  52.886  1.00 45.26           O  
ATOM   1243  N   VAL B 162      73.820  32.029  54.063  1.00 41.63           N  
ATOM   1244  CA  VAL B 162      73.852  33.464  54.033  1.00 41.63           C  
ATOM   1245  CB  VAL B 162      74.119  34.083  55.376  1.00 41.63           C  
ATOM   1246  CG1 VAL B 162      74.268  35.603  55.199  1.00 41.63           C  
ATOM   1247  CG2 VAL B 162      72.979  33.681  56.328  1.00 41.63           C  
ATOM   1248  C   VAL B 162      74.937  33.910  53.106  1.00 41.63           C  
ATOM   1249  O   VAL B 162      76.057  33.409  53.153  1.00 41.63           O  
ATOM   1250  N   ALA B 163      74.617  34.881  52.226  1.00 41.01           N  
ATOM   1251  CA  ALA B 163      75.591  35.373  51.298  1.00 41.01           C  
ATOM   1252  CB  ALA B 163      75.113  35.356  49.836  1.00 41.01           C  
ATOM   1253  C   ALA B 163      75.900  36.792  51.656  1.00 41.01           C  
ATOM   1254  O   ALA B 163      75.002  37.616  51.835  1.00 41.01           O  
ATOM   1255  N   TYR B 164      77.202  37.121  51.735  1.00 78.85           N  
ATOM   1256  CA  TYR B 164      77.580  38.455  52.100  1.00 78.85           C  
ATOM   1257  CB  TYR B 164      78.742  38.501  53.109  1.00 78.85           C  
ATOM   1258  CG  TYR B 164      79.155  39.923  53.244  1.00 78.85           C  
ATOM   1259  CD1 TYR B 164      78.381  40.819  53.946  1.00 78.85           C  
ATOM   1260  CD2 TYR B 164      80.330  40.354  52.673  1.00 78.85           C  
ATOM   1261  CE1 TYR B 164      78.771  42.132  54.064  1.00 78.85           C  
ATOM   1262  CE2 TYR B 164      80.723  41.665  52.787  1.00 78.85           C  
ATOM   1263  CZ  TYR B 164      79.942  42.554  53.483  1.00 78.85           C  
ATOM   1264  OH  TYR B 164      80.346  43.901  53.599  1.00 78.85           O  
ATOM   1265  C   TYR B 164      78.004  39.164  50.855  1.00 78.85           C  
ATOM   1266  O   TYR B 164      78.870  38.696  50.117  1.00 78.85           O  
ATOM   1267  N   GLU B 165      77.365  40.320  50.578  1.00 87.06           N  
ATOM   1268  CA  GLU B 165      77.665  41.050  49.380  1.00 87.06           C  
ATOM   1269  CB  GLU B 165      76.406  41.396  48.566  1.00 87.06           C  
ATOM   1270  CG  GLU B 165      75.701  40.159  48.001  1.00 87.06           C  
ATOM   1271  CD  GLU B 165      74.368  40.592  47.406  1.00 87.06           C  
ATOM   1272  OE1 GLU B 165      74.367  41.086  46.247  1.00 87.06           O  
ATOM   1273  OE2 GLU B 165      73.332  40.437  48.107  1.00 87.06           O1-
ATOM   1274  C   GLU B 165      78.336  42.340  49.730  1.00 87.06           C  
ATOM   1275  O   GLU B 165      77.748  43.208  50.378  1.00 87.06           O  
ATOM   1276  N   PRO B 166      79.584  42.466  49.354  1.00133.38           N  
ATOM   1277  CA  PRO B 166      80.259  43.719  49.515  1.00133.38           C  
ATOM   1278  CD  PRO B 166      80.505  41.348  49.292  1.00133.38           C  
ATOM   1279  CB  PRO B 166      81.757  43.412  49.485  1.00133.38           C  
ATOM   1280  CG  PRO B 166      81.843  41.994  48.890  1.00133.38           C  
ATOM   1281  C   PRO B 166      79.783  44.609  48.413  1.00133.38           C  
ATOM   1282  O   PRO B 166      80.165  44.423  47.261  1.00133.38           O  
ATOM   1283  N   VAL B 167      79.093  45.682  48.763  1.00208.16           N  
ATOM   1284  CA  VAL B 167      78.510  46.528  47.765  1.00208.16           C  
ATOM   1285  CB  VAL B 167      77.745  47.683  48.304  1.00208.16           C  
ATOM   1286  CG1 VAL B 167      76.533  47.180  49.108  1.00208.16           C  
ATOM   1287  CG2 VAL B 167      78.768  48.532  49.047  1.00208.16           C  
ATOM   1288  C   VAL B 167      79.571  47.144  46.867  1.00208.16           C  
ATOM   1289  O   VAL B 167      79.159  47.964  46.057  1.00208.16           O  
ATOM   1290  N   TRP B 168      80.911  46.921  47.071  1.00236.46           N  
ATOM   1291  CA  TRP B 168      81.991  47.463  46.255  1.00236.46           C  
ATOM   1292  CB  TRP B 168      83.380  47.005  46.719  1.00236.46           C  
ATOM   1293  CG  TRP B 168      83.717  47.593  48.065  1.00236.46           C  
ATOM   1294  CD2 TRP B 168      85.000  47.511  48.704  1.00236.46           C  
ATOM   1295  CD1 TRP B 168      82.911  48.302  48.906  1.00236.46           C  
ATOM   1296  NE1 TRP B 168      83.609  48.666  50.032  1.00236.46           N  
ATOM   1297  CE2 TRP B 168      84.896  48.187  49.921  1.00236.46           C  
ATOM   1298  CE3 TRP B 168      86.167  46.923  48.310  1.00236.46           C  
ATOM   1299  CZ2 TRP B 168      85.964  48.285  50.765  1.00236.46           C  
ATOM   1300  CZ3 TRP B 168      87.241  47.023  49.166  1.00236.46           C  
ATOM   1301  CH2 TRP B 168      87.140  47.690  50.368  1.00236.46           C  
ATOM   1302  C   TRP B 168      81.763  47.022  44.852  1.00236.46           C  
ATOM   1303  O   TRP B 168      82.363  46.078  44.341  1.00236.46           O  
ATOM   1304  N   ALA B 169      80.915  47.801  44.182  1.00 66.42           N  
ATOM   1305  CA  ALA B 169      80.468  47.557  42.859  1.00 66.42           C  
ATOM   1306  CB  ALA B 169      78.939  47.552  42.709  1.00 66.42           C  
ATOM   1307  C   ALA B 169      80.986  48.702  42.079  1.00 66.42           C  
ATOM   1308  O   ALA B 169      81.351  49.731  42.649  1.00 66.42           O  
ATOM   1309  N   ILE B 170      81.015  48.516  40.751  1.00159.10           N  
ATOM   1310  CA  ILE B 170      81.578  49.428  39.806  1.00159.10           C  
ATOM   1311  CB  ILE B 170      81.132  49.178  38.393  1.00159.10           C  
ATOM   1312  CG1 ILE B 170      82.058  49.907  37.407  1.00159.10           C  
ATOM   1313  CG2 ILE B 170      79.654  49.590  38.281  1.00159.10           C  
ATOM   1314  CD1 ILE B 170      83.478  49.340  37.385  1.00159.10           C  
ATOM   1315  C   ILE B 170      81.259  50.837  40.152  1.00159.10           C  
ATOM   1316  O   ILE B 170      80.163  51.167  40.600  1.00159.10           O  
ATOM   1317  N   GLY B 171      82.276  51.696  39.968  1.00 20.58           N  
ATOM   1318  CA  GLY B 171      82.185  53.089  40.264  1.00 20.58           C  
ATOM   1319  C   GLY B 171      82.916  53.275  41.546  1.00 20.58           C  
ATOM   1320  O   GLY B 171      83.516  54.320  41.787  1.00 20.58           O  
ATOM   1321  N   THR B 172      82.876  52.246  42.413  1.00 38.40           N  
ATOM   1322  CA  THR B 172      83.591  52.351  43.644  1.00 38.40           C  
ATOM   1323  CB  THR B 172      83.307  51.229  44.599  1.00 38.40           C  
ATOM   1324  OG1 THR B 172      83.693  49.988  44.029  1.00 38.40           O  
ATOM   1325  CG2 THR B 172      81.804  51.226  44.925  1.00 38.40           C  
ATOM   1326  C   THR B 172      85.050  52.345  43.348  1.00 38.40           C  
ATOM   1327  O   THR B 172      85.804  53.164  43.871  1.00 38.40           O  
ATOM   1328  N   GLY B 173      85.483  51.423  42.470  1.00 13.56           N  
ATOM   1329  CA  GLY B 173      86.876  51.338  42.152  1.00 13.56           C  
ATOM   1330  C   GLY B 173      87.551  50.666  43.302  1.00 13.56           C  
ATOM   1331  O   GLY B 173      88.767  50.763  43.462  1.00 13.56           O  
ATOM   1332  N   LEU B 174      86.769  49.967  44.146  1.00 40.76           N  
ATOM   1333  CA  LEU B 174      87.342  49.303  45.279  1.00 40.76           C  
ATOM   1334  CB  LEU B 174      86.654  49.665  46.606  1.00 40.76           C  
ATOM   1335  CG  LEU B 174      86.765  51.159  46.965  1.00 40.76           C  
ATOM   1336  CD1 LEU B 174      86.068  51.466  48.300  1.00 40.76           C  
ATOM   1337  CD2 LEU B 174      88.224  51.638  46.931  1.00 40.76           C  
ATOM   1338  C   LEU B 174      87.170  47.833  45.077  1.00 40.76           C  
ATOM   1339  O   LEU B 174      86.236  47.399  44.404  1.00 40.76           O  
ATOM   1340  N   ALA B 175      88.095  47.024  45.631  1.00 32.28           N  
ATOM   1341  CA  ALA B 175      87.968  45.605  45.482  1.00 32.28           C  
ATOM   1342  CB  ALA B 175      89.013  44.990  44.536  1.00 32.28           C  
ATOM   1343  C   ALA B 175      88.158  44.969  46.824  1.00 32.28           C  
ATOM   1344  O   ALA B 175      89.021  45.374  47.600  1.00 32.28           O  
ATOM   1345  N   ALA B 176      87.324  43.956  47.132  1.00 40.01           N  
ATOM   1346  CA  ALA B 176      87.420  43.239  48.370  1.00 40.01           C  
ATOM   1347  CB  ALA B 176      86.104  42.559  48.785  1.00 40.01           C  
ATOM   1348  C   ALA B 176      88.455  42.169  48.192  1.00 40.01           C  
ATOM   1349  O   ALA B 176      88.726  41.739  47.073  1.00 40.01           O  
ATOM   1350  N   THR B 177      89.059  41.704  49.306  1.00 45.07           N  
ATOM   1351  CA  THR B 177      90.079  40.697  49.247  1.00 45.07           C  
ATOM   1352  CB  THR B 177      91.387  41.147  49.822  1.00 45.07           C  
ATOM   1353  OG1 THR B 177      91.224  41.503  51.187  1.00 45.07           O  
ATOM   1354  CG2 THR B 177      91.890  42.354  49.012  1.00 45.07           C  
ATOM   1355  C   THR B 177      89.613  39.521  50.049  1.00 45.07           C  
ATOM   1356  O   THR B 177      88.614  39.596  50.763  1.00 45.07           O  
ATOM   1357  N   PRO B 178      90.294  38.413  49.933  1.00 68.89           N  
ATOM   1358  CA  PRO B 178      89.888  37.254  50.673  1.00 68.89           C  
ATOM   1359  CD  PRO B 178      90.986  38.062  48.704  1.00 68.89           C  
ATOM   1360  CB  PRO B 178      90.745  36.109  50.142  1.00 68.89           C  
ATOM   1361  CG  PRO B 178      91.023  36.523  48.683  1.00 68.89           C  
ATOM   1362  C   PRO B 178      90.003  37.510  52.137  1.00 68.89           C  
ATOM   1363  O   PRO B 178      89.261  36.911  52.913  1.00 68.89           O  
ATOM   1364  N   GLU B 179      90.945  38.381  52.532  1.00 79.68           N  
ATOM   1365  CA  GLU B 179      91.117  38.708  53.912  1.00 79.68           C  
ATOM   1366  CB  GLU B 179      92.371  39.563  54.156  1.00 79.68           C  
ATOM   1367  CG  GLU B 179      93.671  38.760  54.045  1.00 79.68           C  
ATOM   1368  CD  GLU B 179      93.813  38.243  52.619  1.00 79.68           C  
ATOM   1369  OE1 GLU B 179      93.702  39.067  51.672  1.00 79.68           O  
ATOM   1370  OE2 GLU B 179      94.032  37.012  52.459  1.00 79.68           O1-
ATOM   1371  C   GLU B 179      89.915  39.462  54.382  1.00 79.68           C  
ATOM   1372  O   GLU B 179      89.422  39.226  55.485  1.00 79.68           O  
ATOM   1373  N   ASP B 180      89.394  40.397  53.564  1.00126.19           N  
ATOM   1374  CA  ASP B 180      88.267  41.125  54.060  1.00126.19           C  
ATOM   1375  CB  ASP B 180      87.922  42.435  53.316  1.00126.19           C  
ATOM   1376  CG  ASP B 180      87.495  42.237  51.876  1.00126.19           C  
ATOM   1377  OD1 ASP B 180      86.834  41.216  51.553  1.00126.19           O  
ATOM   1378  OD2 ASP B 180      87.806  43.160  51.079  1.00126.19           O1-
ATOM   1379  C   ASP B 180      87.088  40.211  54.174  1.00126.19           C  
ATOM   1380  O   ASP B 180      86.279  40.355  55.089  1.00126.19           O  
ATOM   1381  N   ALA B 181      86.964  39.230  53.258  1.00 35.37           N  
ATOM   1382  CA  ALA B 181      85.850  38.327  53.310  1.00 35.37           C  
ATOM   1383  CB  ALA B 181      85.851  37.320  52.148  1.00 35.37           C  
ATOM   1384  C   ALA B 181      85.918  37.544  54.584  1.00 35.37           C  
ATOM   1385  O   ALA B 181      84.927  37.409  55.300  1.00 35.37           O  
ATOM   1386  N   GLN B 182      87.118  37.044  54.929  1.00 64.52           N  
ATOM   1387  CA  GLN B 182      87.269  36.226  56.096  1.00 64.52           C  
ATOM   1388  CB  GLN B 182      88.726  35.779  56.313  1.00 64.52           C  
ATOM   1389  CG  GLN B 182      88.994  35.165  57.691  1.00 64.52           C  
ATOM   1390  CD  GLN B 182      88.308  33.812  57.789  1.00 64.52           C  
ATOM   1391  OE1 GLN B 182      88.299  33.188  58.849  1.00 64.52           O  
ATOM   1392  NE2 GLN B 182      87.717  33.339  56.660  1.00 64.52           N  
ATOM   1393  C   GLN B 182      86.868  37.003  57.308  1.00 64.52           C  
ATOM   1394  O   GLN B 182      86.166  36.485  58.174  1.00 64.52           O  
ATOM   1395  N   ASP B 183      87.290  38.275  57.405  1.00112.29           N  
ATOM   1396  CA  ASP B 183      86.995  39.004  58.607  1.00112.29           C  
ATOM   1397  CB  ASP B 183      87.738  40.357  58.716  1.00112.29           C  
ATOM   1398  CG  ASP B 183      87.379  41.309  57.582  1.00112.29           C  
ATOM   1399  OD1 ASP B 183      86.209  41.774  57.523  1.00112.29           O  
ATOM   1400  OD2 ASP B 183      88.290  41.602  56.761  1.00112.29           O1-
ATOM   1401  C   ASP B 183      85.516  39.202  58.778  1.00112.29           C  
ATOM   1402  O   ASP B 183      84.988  39.006  59.872  1.00112.29           O  
ATOM   1403  N   ILE B 184      84.799  39.580  57.705  1.00149.81           N  
ATOM   1404  CA  ILE B 184      83.386  39.832  57.793  1.00149.81           C  
ATOM   1405  CB  ILE B 184      82.798  40.371  56.523  1.00149.81           C  
ATOM   1406  CG1 ILE B 184      83.187  41.839  56.312  1.00149.81           C  
ATOM   1407  CG2 ILE B 184      81.283  40.144  56.585  1.00149.81           C  
ATOM   1408  CD1 ILE B 184      82.609  42.758  57.389  1.00149.81           C  
ATOM   1409  C   ILE B 184      82.644  38.571  58.087  1.00149.81           C  
ATOM   1410  O   ILE B 184      81.713  38.564  58.890  1.00149.81           O  
ATOM   1411  N   HIS B 185      83.023  37.467  57.421  1.00 48.42           N  
ATOM   1412  CA  HIS B 185      82.318  36.234  57.609  1.00 48.42           C  
ATOM   1413  ND1 HIS B 185      81.621  34.223  54.703  1.00 48.42           N  
ATOM   1414  CG  HIS B 185      82.420  35.169  55.304  1.00 48.42           C  
ATOM   1415  CB  HIS B 185      82.868  35.093  56.735  1.00 48.42           C  
ATOM   1416  NE2 HIS B 185      82.024  35.779  53.168  1.00 48.42           N  
ATOM   1417  CD2 HIS B 185      82.655  36.113  54.353  1.00 48.42           C  
ATOM   1418  CE1 HIS B 185      81.417  34.636  53.427  1.00 48.42           C  
ATOM   1419  C   HIS B 185      82.449  35.823  59.038  1.00 48.42           C  
ATOM   1420  O   HIS B 185      81.481  35.378  59.654  1.00 48.42           O  
ATOM   1421  N   ALA B 186      83.657  35.971  59.607  1.00 25.77           N  
ATOM   1422  CA  ALA B 186      83.882  35.565  60.964  1.00 25.77           C  
ATOM   1423  CB  ALA B 186      85.334  35.795  61.417  1.00 25.77           C  
ATOM   1424  C   ALA B 186      82.998  36.362  61.874  1.00 25.77           C  
ATOM   1425  O   ALA B 186      82.384  35.813  62.788  1.00 25.77           O  
ATOM   1426  N   SER B 187      82.897  37.684  61.639  1.00 70.00           N  
ATOM   1427  CA  SER B 187      82.113  38.518  62.507  1.00 70.00           C  
ATOM   1428  CB  SER B 187      82.206  40.014  62.152  1.00 70.00           C  
ATOM   1429  OG  SER B 187      81.638  40.257  60.875  1.00 70.00           O  
ATOM   1430  C   SER B 187      80.675  38.115  62.411  1.00 70.00           C  
ATOM   1431  O   SER B 187      79.967  38.074  63.416  1.00 70.00           O  
ATOM   1432  N   ILE B 188      80.206  37.796  61.192  1.00 46.55           N  
ATOM   1433  CA  ILE B 188      78.828  37.448  61.007  1.00 46.55           C  
ATOM   1434  CB  ILE B 188      78.453  37.231  59.567  1.00 46.55           C  
ATOM   1435  CG1 ILE B 188      78.660  38.525  58.757  1.00 46.55           C  
ATOM   1436  CG2 ILE B 188      77.008  36.704  59.523  1.00 46.55           C  
ATOM   1437  CD1 ILE B 188      78.557  38.326  57.245  1.00 46.55           C  
ATOM   1438  C   ILE B 188      78.542  36.181  61.749  1.00 46.55           C  
ATOM   1439  O   ILE B 188      77.511  36.057  62.409  1.00 46.55           O  
ATOM   1440  N   ARG B 189      79.456  35.200  61.661  1.00 72.31           N  
ATOM   1441  CA  ARG B 189      79.238  33.930  62.293  1.00 72.31           C  
ATOM   1442  CB  ARG B 189      80.373  32.937  61.995  1.00 72.31           C  
ATOM   1443  CG  ARG B 189      80.006  31.478  62.262  1.00 72.31           C  
ATOM   1444  CD  ARG B 189      81.111  30.510  61.838  1.00 72.31           C  
ATOM   1445  NE  ARG B 189      81.509  30.892  60.453  1.00 72.31           N  
ATOM   1446  CZ  ARG B 189      80.793  30.455  59.375  1.00 72.31           C  
ATOM   1447  NH1 ARG B 189      79.708  29.647  59.544  1.00 72.31           N1+
ATOM   1448  NH2 ARG B 189      81.156  30.838  58.118  1.00 72.31           N  
ATOM   1449  C   ARG B 189      79.164  34.129  63.775  1.00 72.31           C  
ATOM   1450  O   ARG B 189      78.316  33.543  64.448  1.00 72.31           O  
ATOM   1451  N   LYS B 190      80.056  34.975  64.320  1.00 81.13           N  
ATOM   1452  CA  LYS B 190      80.115  35.206  65.737  1.00 81.13           C  
ATOM   1453  CB  LYS B 190      81.278  36.137  66.126  1.00 81.13           C  
ATOM   1454  CG  LYS B 190      81.620  36.133  67.618  1.00 81.13           C  
ATOM   1455  CD  LYS B 190      80.498  36.633  68.529  1.00 81.13           C  
ATOM   1456  CE  LYS B 190      80.874  36.613  70.012  1.00 81.13           C  
ATOM   1457  NZ  LYS B 190      79.823  37.280  70.813  1.00 81.13           N1+
ATOM   1458  C   LYS B 190      78.835  35.840  66.190  1.00 81.13           C  
ATOM   1459  O   LYS B 190      78.290  35.484  67.233  1.00 81.13           O  
ATOM   1460  N   PHE B 191      78.318  36.802  65.402  1.00 52.97           N  
ATOM   1461  CA  PHE B 191      77.117  37.514  65.742  1.00 52.97           C  
ATOM   1462  CB  PHE B 191      76.792  38.607  64.706  1.00 52.97           C  
ATOM   1463  CG  PHE B 191      75.468  39.211  65.029  1.00 52.97           C  
ATOM   1464  CD1 PHE B 191      75.347  40.189  65.988  1.00 52.97           C  
ATOM   1465  CD2 PHE B 191      74.343  38.796  64.355  1.00 52.97           C  
ATOM   1466  CE1 PHE B 191      74.119  40.743  66.269  1.00 52.97           C  
ATOM   1467  CE2 PHE B 191      73.114  39.345  64.631  1.00 52.97           C  
ATOM   1468  CZ  PHE B 191      73.000  40.319  65.592  1.00 52.97           C  
ATOM   1469  C   PHE B 191      75.964  36.561  65.784  1.00 52.97           C  
ATOM   1470  O   PHE B 191      75.168  36.574  66.722  1.00 52.97           O  
ATOM   1471  N   LEU B 192      75.858  35.687  64.768  1.00 51.30           N  
ATOM   1472  CA  LEU B 192      74.772  34.758  64.656  1.00 51.30           C  
ATOM   1473  CB  LEU B 192      74.838  33.908  63.376  1.00 51.30           C  
ATOM   1474  CG  LEU B 192      74.674  34.737  62.092  1.00 51.30           C  
ATOM   1475  CD1 LEU B 192      74.747  33.852  60.838  1.00 51.30           C  
ATOM   1476  CD2 LEU B 192      73.400  35.592  62.149  1.00 51.30           C  
ATOM   1477  C   LEU B 192      74.817  33.819  65.815  1.00 51.30           C  
ATOM   1478  O   LEU B 192      73.782  33.365  66.299  1.00 51.30           O  
ATOM   1479  N   ALA B 193      76.032  33.486  66.278  1.00 25.35           N  
ATOM   1480  CA  ALA B 193      76.181  32.566  67.366  1.00 25.35           C  
ATOM   1481  CB  ALA B 193      77.652  32.310  67.735  1.00 25.35           C  
ATOM   1482  C   ALA B 193      75.508  33.139  68.574  1.00 25.35           C  
ATOM   1483  O   ALA B 193      74.874  32.417  69.340  1.00 25.35           O  
ATOM   1484  N   SER B 194      75.623  34.460  68.792  1.00 42.00           N  
ATOM   1485  CA  SER B 194      75.034  35.010  69.977  1.00 42.00           C  
ATOM   1486  CB  SER B 194      75.304  36.516  70.156  1.00 42.00           C  
ATOM   1487  OG  SER B 194      74.642  37.267  69.150  1.00 42.00           O  
ATOM   1488  C   SER B 194      73.546  34.806  69.942  1.00 42.00           C  
ATOM   1489  O   SER B 194      72.931  34.534  70.972  1.00 42.00           O  
ATOM   1490  N   LYS B 195      72.918  35.022  68.770  1.00135.15           N  
ATOM   1491  CA  LYS B 195      71.496  34.847  68.636  1.00135.15           C  
ATOM   1492  CB  LYS B 195      70.933  35.600  67.420  1.00135.15           C  
ATOM   1493  CG  LYS B 195      70.640  37.072  67.723  1.00135.15           C  
ATOM   1494  CD  LYS B 195      71.854  37.893  68.155  1.00135.15           C  
ATOM   1495  CE  LYS B 195      71.487  39.322  68.558  1.00135.15           C  
ATOM   1496  NZ  LYS B 195      72.608  39.950  69.292  1.00135.15           N1+
ATOM   1497  C   LYS B 195      71.037  33.412  68.550  1.00135.15           C  
ATOM   1498  O   LYS B 195      70.070  33.027  69.205  1.00135.15           O  
ATOM   1499  N   LEU B 196      71.659  32.626  67.646  1.00129.80           N  
ATOM   1500  CA  LEU B 196      71.354  31.247  67.345  1.00129.80           C  
ATOM   1501  CB  LEU B 196      71.807  30.851  65.927  1.00129.80           C  
ATOM   1502  CG  LEU B 196      71.062  31.585  64.792  1.00129.80           C  
ATOM   1503  CD1 LEU B 196      69.589  31.161  64.711  1.00129.80           C  
ATOM   1504  CD2 LEU B 196      71.237  33.108  64.891  1.00129.80           C  
ATOM   1505  C   LEU B 196      71.944  30.246  68.290  1.00129.80           C  
ATOM   1506  O   LEU B 196      71.374  29.179  68.509  1.00129.80           O  
ATOM   1507  N   GLY B 197      73.134  30.534  68.837  1.00 30.22           N  
ATOM   1508  CA  GLY B 197      73.839  29.558  69.614  1.00 30.22           C  
ATOM   1509  C   GLY B 197      74.975  29.127  68.740  1.00 30.22           C  
ATOM   1510  O   GLY B 197      74.891  29.205  67.515  1.00 30.22           O  
ATOM   1511  N   ASP B 198      76.071  28.653  69.355  1.00 44.45           N  
ATOM   1512  CA  ASP B 198      77.269  28.333  68.637  1.00 44.45           C  
ATOM   1513  CB  ASP B 198      78.435  28.019  69.584  1.00 44.45           C  
ATOM   1514  CG  ASP B 198      78.777  29.336  70.273  1.00 44.45           C  
ATOM   1515  OD1 ASP B 198      78.978  30.346  69.548  1.00 44.45           O  
ATOM   1516  OD2 ASP B 198      78.837  29.352  71.531  1.00 44.45           O1-
ATOM   1517  C   ASP B 198      77.064  27.189  67.689  1.00 44.45           C  
ATOM   1518  O   ASP B 198      77.599  27.204  66.581  1.00 44.45           O  
ATOM   1519  N   LYS B 199      76.282  26.167  68.081  1.00 59.90           N  
ATOM   1520  CA  LYS B 199      76.138  25.003  67.250  1.00 59.90           C  
ATOM   1521  CB  LYS B 199      75.255  23.928  67.904  1.00 59.90           C  
ATOM   1522  CG  LYS B 199      75.096  22.665  67.058  1.00 59.90           C  
ATOM   1523  CD  LYS B 199      74.530  21.481  67.845  1.00 59.90           C  
ATOM   1524  CE  LYS B 199      74.366  20.212  67.008  1.00 59.90           C  
ATOM   1525  NZ  LYS B 199      73.270  20.390  66.033  1.00 59.90           N1+
ATOM   1526  C   LYS B 199      75.519  25.356  65.928  1.00 59.90           C  
ATOM   1527  O   LYS B 199      76.035  24.978  64.878  1.00 59.90           O  
ATOM   1528  N   ALA B 200      74.404  26.109  65.937  1.00 27.32           N  
ATOM   1529  CA  ALA B 200      73.731  26.444  64.714  1.00 27.32           C  
ATOM   1530  CB  ALA B 200      72.449  27.261  64.946  1.00 27.32           C  
ATOM   1531  C   ALA B 200      74.648  27.276  63.876  1.00 27.32           C  
ATOM   1532  O   ALA B 200      74.717  27.114  62.659  1.00 27.32           O  
ATOM   1533  N   ALA B 201      75.387  28.190  64.526  1.00 32.20           N  
ATOM   1534  CA  ALA B 201      76.267  29.099  63.851  1.00 32.20           C  
ATOM   1535  CB  ALA B 201      76.977  30.063  64.816  1.00 32.20           C  
ATOM   1536  C   ALA B 201      77.327  28.329  63.127  1.00 32.20           C  
ATOM   1537  O   ALA B 201      77.729  28.705  62.027  1.00 32.20           O  
ATOM   1538  N   SER B 202      77.827  27.240  63.737  1.00 40.53           N  
ATOM   1539  CA  SER B 202      78.881  26.475  63.128  1.00 40.53           C  
ATOM   1540  CB  SER B 202      79.448  25.384  64.054  1.00 40.53           C  
ATOM   1541  OG  SER B 202      78.475  24.377  64.291  1.00 40.53           O  
ATOM   1542  C   SER B 202      78.376  25.794  61.889  1.00 40.53           C  
ATOM   1543  O   SER B 202      79.134  25.557  60.952  1.00 40.53           O  
ATOM   1544  N   GLU B 203      77.083  25.421  61.878  1.00 68.29           N  
ATOM   1545  CA  GLU B 203      76.456  24.717  60.791  1.00 68.29           C  
ATOM   1546  CB  GLU B 203      75.087  24.143  61.190  1.00 68.29           C  
ATOM   1547  CG  GLU B 203      75.164  23.063  62.271  1.00 68.29           C  
ATOM   1548  CD  GLU B 203      73.744  22.609  62.578  1.00 68.29           C  
ATOM   1549  OE1 GLU B 203      72.873  23.495  62.788  1.00 68.29           O  
ATOM   1550  OE2 GLU B 203      73.509  21.371  62.601  1.00 68.29           O1-
ATOM   1551  C   GLU B 203      76.215  25.602  59.600  1.00 68.29           C  
ATOM   1552  O   GLU B 203      76.197  25.125  58.467  1.00 68.29           O  
ATOM   1553  N   LEU B 204      75.976  26.908  59.821  1.00 69.91           N  
ATOM   1554  CA  LEU B 204      75.553  27.771  58.751  1.00 69.91           C  
ATOM   1555  CB  LEU B 204      75.009  29.120  59.255  1.00 69.91           C  
ATOM   1556  CG  LEU B 204      74.431  30.018  58.147  1.00 69.91           C  
ATOM   1557  CD1 LEU B 204      73.212  29.362  57.478  1.00 69.91           C  
ATOM   1558  CD2 LEU B 204      74.121  31.426  58.682  1.00 69.91           C  
ATOM   1559  C   LEU B 204      76.643  28.048  57.761  1.00 69.91           C  
ATOM   1560  O   LEU B 204      77.783  28.354  58.108  1.00 69.91           O  
ATOM   1561  N   ARG B 205      76.283  27.982  56.463  1.00139.15           N  
ATOM   1562  CA  ARG B 205      77.237  28.242  55.429  1.00139.15           C  
ATOM   1563  CB  ARG B 205      77.004  27.360  54.195  1.00139.15           C  
ATOM   1564  CG  ARG B 205      77.289  25.895  54.535  1.00139.15           C  
ATOM   1565  CD  ARG B 205      76.693  24.885  53.563  1.00139.15           C  
ATOM   1566  NE  ARG B 205      75.210  24.990  53.660  1.00139.15           N  
ATOM   1567  CZ  ARG B 205      74.422  24.188  52.886  1.00139.15           C  
ATOM   1568  NH1 ARG B 205      74.995  23.265  52.060  1.00139.15           N1+
ATOM   1569  NH2 ARG B 205      73.064  24.307  52.930  1.00139.15           N  
ATOM   1570  C   ARG B 205      77.105  29.687  55.073  1.00139.15           C  
ATOM   1571  O   ARG B 205      76.006  30.185  54.834  1.00139.15           O  
ATOM   1572  N   ILE B 206      78.243  30.410  55.081  1.00 57.29           N  
ATOM   1573  CA  ILE B 206      78.229  31.806  54.756  1.00 57.29           C  
ATOM   1574  CB  ILE B 206      78.832  32.665  55.830  1.00 57.29           C  
ATOM   1575  CG1 ILE B 206      78.055  32.476  57.146  1.00 57.29           C  
ATOM   1576  CG2 ILE B 206      78.828  34.123  55.340  1.00 57.29           C  
ATOM   1577  CD1 ILE B 206      78.739  33.099  58.361  1.00 57.29           C  
ATOM   1578  C   ILE B 206      79.030  31.937  53.500  1.00 57.29           C  
ATOM   1579  O   ILE B 206      80.204  31.570  53.451  1.00 57.29           O  
ATOM   1580  N   LEU B 207      78.396  32.481  52.441  1.00 67.58           N  
ATOM   1581  CA  LEU B 207      78.985  32.526  51.134  1.00 67.58           C  
ATOM   1582  CB  LEU B 207      77.962  32.180  50.040  1.00 67.58           C  
ATOM   1583  CG  LEU B 207      77.245  30.836  50.282  1.00 67.58           C  
ATOM   1584  CD1 LEU B 207      76.239  30.532  49.160  1.00 67.58           C  
ATOM   1585  CD2 LEU B 207      78.240  29.687  50.521  1.00 67.58           C  
ATOM   1586  C   LEU B 207      79.496  33.906  50.835  1.00 67.58           C  
ATOM   1587  O   LEU B 207      78.952  34.909  51.295  1.00 67.58           O  
ATOM   1588  N   TYR B 208      80.560  33.974  50.011  1.00 83.82           N  
ATOM   1589  CA  TYR B 208      81.146  35.228  49.630  1.00 83.82           C  
ATOM   1590  CB  TYR B 208      82.663  35.114  49.391  1.00 83.82           C  
ATOM   1591  CG  TYR B 208      83.189  36.424  48.914  1.00 83.82           C  
ATOM   1592  CD1 TYR B 208      83.326  37.484  49.780  1.00 83.82           C  
ATOM   1593  CD2 TYR B 208      83.568  36.579  47.601  1.00 83.82           C  
ATOM   1594  CE1 TYR B 208      83.819  38.688  49.335  1.00 83.82           C  
ATOM   1595  CE2 TYR B 208      84.063  37.781  47.151  1.00 83.82           C  
ATOM   1596  CZ  TYR B 208      84.186  38.838  48.019  1.00 83.82           C  
ATOM   1597  OH  TYR B 208      84.693  40.073  47.563  1.00 83.82           O  
ATOM   1598  C   TYR B 208      80.486  35.633  48.343  1.00 83.82           C  
ATOM   1599  O   TYR B 208      80.623  34.989  47.306  1.00 83.82           O  
ATOM   1600  N   GLY B 209      79.657  36.687  48.456  1.00 93.78           N  
ATOM   1601  CA  GLY B 209      78.841  37.357  47.477  1.00 93.78           C  
ATOM   1602  C   GLY B 209      79.583  38.279  46.553  1.00 93.78           C  
ATOM   1603  O   GLY B 209      78.973  38.821  45.633  1.00 93.78           O  
ATOM   1604  N   GLY B 210      80.848  38.626  46.852  1.00 48.72           N  
ATOM   1605  CA  GLY B 210      81.527  39.613  46.042  1.00 48.72           C  
ATOM   1606  C   GLY B 210      81.944  38.997  44.739  1.00 48.72           C  
ATOM   1607  O   GLY B 210      81.549  37.881  44.406  1.00 48.72           O  
ATOM   1608  N   SER B 211      82.752  39.732  43.944  1.00 49.63           N  
ATOM   1609  CA  SER B 211      83.133  39.244  42.651  1.00 49.63           C  
ATOM   1610  CB  SER B 211      84.029  40.217  41.863  1.00 49.63           C  
ATOM   1611  OG  SER B 211      84.359  39.662  40.598  1.00 49.63           O  
ATOM   1612  C   SER B 211      83.888  37.964  42.826  1.00 49.63           C  
ATOM   1613  O   SER B 211      84.955  37.937  43.436  1.00 49.63           O  
ATOM   1614  N   ALA B 212      83.348  36.861  42.270  1.00 42.94           N  
ATOM   1615  CA  ALA B 212      84.012  35.598  42.382  1.00 42.94           C  
ATOM   1616  CB  ALA B 212      83.277  34.592  43.287  1.00 42.94           C  
ATOM   1617  C   ALA B 212      84.063  35.010  41.008  1.00 42.94           C  
ATOM   1618  O   ALA B 212      83.063  35.003  40.293  1.00 42.94           O  
ATOM   1619  N   ASN B 213      85.241  34.491  40.604  1.00 61.67           N  
ATOM   1620  CA  ASN B 213      85.378  33.939  39.289  1.00 61.67           C  
ATOM   1621  CB  ASN B 213      85.831  34.973  38.238  1.00 61.67           C  
ATOM   1622  CG  ASN B 213      87.143  35.618  38.671  1.00 61.67           C  
ATOM   1623  OD1 ASN B 213      87.999  34.992  39.292  1.00 61.67           O  
ATOM   1624  ND2 ASN B 213      87.296  36.929  38.344  1.00 61.67           N  
ATOM   1625  C   ASN B 213      86.353  32.803  39.328  1.00 61.67           C  
ATOM   1626  O   ASN B 213      86.900  32.462  40.376  1.00 61.67           O  
ATOM   1627  N   GLY B 214      86.588  32.177  38.159  1.00 30.02           N  
ATOM   1628  CA  GLY B 214      87.437  31.025  38.076  1.00 30.02           C  
ATOM   1629  C   GLY B 214      88.823  31.364  38.531  1.00 30.02           C  
ATOM   1630  O   GLY B 214      89.483  30.553  39.175  1.00 30.02           O  
ATOM   1631  N   SER B 215      89.322  32.559  38.176  1.00 47.91           N  
ATOM   1632  CA  SER B 215      90.673  32.909  38.514  1.00 47.91           C  
ATOM   1633  CB  SER B 215      91.126  34.223  37.855  1.00 47.91           C  
ATOM   1634  OG  SER B 215      91.146  34.077  36.443  1.00 47.91           O  
ATOM   1635  C   SER B 215      90.876  33.063  39.999  1.00 47.91           C  
ATOM   1636  O   SER B 215      91.829  32.513  40.551  1.00 47.91           O  
ATOM   1637  N   ASN B 216      90.011  33.857  40.665  1.00 90.34           N  
ATOM   1638  CA  ASN B 216      90.134  34.232  42.054  1.00 90.34           C  
ATOM   1639  CB  ASN B 216      89.487  35.591  42.396  1.00 90.34           C  
ATOM   1640  CG  ASN B 216      87.973  35.502  42.313  1.00 90.34           C  
ATOM   1641  OD1 ASN B 216      87.406  34.438  42.074  1.00 90.34           O  
ATOM   1642  ND2 ASN B 216      87.291  36.660  42.521  1.00 90.34           N  
ATOM   1643  C   ASN B 216      89.654  33.227  43.069  1.00 90.34           C  
ATOM   1644  O   ASN B 216      90.043  33.314  44.231  1.00 90.34           O  
ATOM   1645  N   ALA B 217      88.793  32.262  42.697  1.00 53.89           N  
ATOM   1646  CA  ALA B 217      88.140  31.430  43.680  1.00 53.89           C  
ATOM   1647  CB  ALA B 217      87.260  30.339  43.046  1.00 53.89           C  
ATOM   1648  C   ALA B 217      89.135  30.743  44.572  1.00 53.89           C  
ATOM   1649  O   ALA B 217      88.908  30.629  45.776  1.00 53.89           O  
ATOM   1650  N   VAL B 218      90.273  30.291  44.021  1.00104.23           N  
ATOM   1651  CA  VAL B 218      91.249  29.547  44.772  1.00104.23           C  
ATOM   1652  CB  VAL B 218      92.420  29.102  43.944  1.00104.23           C  
ATOM   1653  CG1 VAL B 218      93.201  30.343  43.480  1.00104.23           C  
ATOM   1654  CG2 VAL B 218      93.255  28.116  44.777  1.00104.23           C  
ATOM   1655  C   VAL B 218      91.786  30.363  45.916  1.00104.23           C  
ATOM   1656  O   VAL B 218      92.180  29.806  46.939  1.00104.23           O  
ATOM   1657  N   THR B 219      91.822  31.702  45.784  1.00 65.05           N  
ATOM   1658  CA  THR B 219      92.398  32.565  46.785  1.00 65.05           C  
ATOM   1659  CB  THR B 219      92.357  34.019  46.408  1.00 65.05           C  
ATOM   1660  OG1 THR B 219      91.015  34.474  46.320  1.00 65.05           O  
ATOM   1661  CG2 THR B 219      93.067  34.195  45.054  1.00 65.05           C  
ATOM   1662  C   THR B 219      91.667  32.416  48.093  1.00 65.05           C  
ATOM   1663  O   THR B 219      92.228  32.682  49.154  1.00 65.05           O  
ATOM   1664  N   PHE B 220      90.366  32.084  48.029  1.00 98.26           N  
ATOM   1665  CA  PHE B 220      89.451  31.892  49.128  1.00 98.26           C  
ATOM   1666  CB  PHE B 220      87.980  31.990  48.699  1.00 98.26           C  
ATOM   1667  CG  PHE B 220      87.727  33.413  48.341  1.00 98.26           C  
ATOM   1668  CD1 PHE B 220      87.370  34.323  49.309  1.00 98.26           C  
ATOM   1669  CD2 PHE B 220      87.849  33.836  47.038  1.00 98.26           C  
ATOM   1670  CE1 PHE B 220      87.136  35.638  48.982  1.00 98.26           C  
ATOM   1671  CE2 PHE B 220      87.616  35.149  46.706  1.00 98.26           C  
ATOM   1672  CZ  PHE B 220      87.256  36.052  47.678  1.00 98.26           C  
ATOM   1673  C   PHE B 220      89.611  30.575  49.841  1.00 98.26           C  
ATOM   1674  O   PHE B 220      89.113  30.421  50.954  1.00 98.26           O  
ATOM   1675  N   LYS B 221      90.256  29.570  49.221  1.00100.22           N  
ATOM   1676  CA  LYS B 221      90.230  28.227  49.744  1.00100.22           C  
ATOM   1677  CB  LYS B 221      91.102  27.246  48.937  1.00100.22           C  
ATOM   1678  CG  LYS B 221      92.601  27.550  48.988  1.00100.22           C  
ATOM   1679  CD  LYS B 221      93.474  26.407  48.461  1.00100.22           C  
ATOM   1680  CE  LYS B 221      94.974  26.707  48.508  1.00100.22           C  
ATOM   1681  NZ  LYS B 221      95.737  25.554  47.982  1.00100.22           N1+
ATOM   1682  C   LYS B 221      90.662  28.149  51.184  1.00100.22           C  
ATOM   1683  O   LYS B 221      90.145  27.319  51.927  1.00100.22           O  
ATOM   1684  N   ASP B 222      91.638  28.968  51.607  1.00 76.17           N  
ATOM   1685  CA  ASP B 222      92.176  28.959  52.942  1.00 76.17           C  
ATOM   1686  CB  ASP B 222      93.480  29.770  53.036  1.00 76.17           C  
ATOM   1687  CG  ASP B 222      94.525  29.052  52.192  1.00 76.17           C  
ATOM   1688  OD1 ASP B 222      94.335  27.837  51.921  1.00 76.17           O  
ATOM   1689  OD2 ASP B 222      95.523  29.713  51.802  1.00 76.17           O1-
ATOM   1690  C   ASP B 222      91.230  29.510  53.982  1.00 76.17           C  
ATOM   1691  O   ASP B 222      91.336  29.146  55.151  1.00 76.17           O  
ATOM   1692  N   LYS B 223      90.308  30.424  53.619  1.00147.32           N  
ATOM   1693  CA  LYS B 223      89.495  31.098  54.603  1.00147.32           C  
ATOM   1694  CB  LYS B 223      88.703  32.271  54.001  1.00147.32           C  
ATOM   1695  CG  LYS B 223      89.599  33.347  53.382  1.00147.32           C  
ATOM   1696  CD  LYS B 223      90.578  33.973  54.376  1.00147.32           C  
ATOM   1697  CE  LYS B 223      91.387  35.137  53.799  1.00147.32           C  
ATOM   1698  NZ  LYS B 223      92.422  34.633  52.872  1.00147.32           N1+
ATOM   1699  C   LYS B 223      88.508  30.162  55.247  1.00147.32           C  
ATOM   1700  O   LYS B 223      87.598  29.649  54.599  1.00147.32           O  
ATOM   1701  N   ALA B 224      88.639  29.982  56.580  1.00 50.30           N  
ATOM   1702  CA  ALA B 224      87.847  29.054  57.345  1.00 50.30           C  
ATOM   1703  CB  ALA B 224      88.280  28.991  58.820  1.00 50.30           C  
ATOM   1704  C   ALA B 224      86.386  29.405  57.328  1.00 50.30           C  
ATOM   1705  O   ALA B 224      85.536  28.526  57.213  1.00 50.30           O  
ATOM   1706  N   ASP B 225      86.059  30.697  57.484  1.00116.74           N  
ATOM   1707  CA  ASP B 225      84.712  31.198  57.553  1.00116.74           C  
ATOM   1708  CB  ASP B 225      84.628  32.578  58.217  1.00116.74           C  
ATOM   1709  CG  ASP B 225      84.914  32.349  59.693  1.00116.74           C  
ATOM   1710  OD1 ASP B 225      84.109  31.635  60.350  1.00116.74           O  
ATOM   1711  OD2 ASP B 225      85.943  32.883  60.182  1.00116.74           O1-
ATOM   1712  C   ASP B 225      84.036  31.260  56.215  1.00116.74           C  
ATOM   1713  O   ASP B 225      82.832  31.506  56.164  1.00116.74           O  
ATOM   1714  N   VAL B 226      84.783  31.156  55.096  1.00 71.68           N  
ATOM   1715  CA  VAL B 226      84.162  31.246  53.798  1.00 71.68           C  
ATOM   1716  CB  VAL B 226      85.073  31.834  52.760  1.00 71.68           C  
ATOM   1717  CG1 VAL B 226      84.377  31.769  51.392  1.00 71.68           C  
ATOM   1718  CG2 VAL B 226      85.457  33.255  53.203  1.00 71.68           C  
ATOM   1719  C   VAL B 226      83.791  29.866  53.337  1.00 71.68           C  
ATOM   1720  O   VAL B 226      84.645  29.043  53.015  1.00 71.68           O  
ATOM   1721  N   ASP B 227      82.473  29.592  53.351  1.00125.64           N  
ATOM   1722  CA  ASP B 227      81.824  28.354  53.014  1.00125.64           C  
ATOM   1723  CB  ASP B 227      80.484  28.229  53.752  1.00125.64           C  
ATOM   1724  CG  ASP B 227      80.829  28.232  55.238  1.00125.64           C  
ATOM   1725  OD1 ASP B 227      81.965  27.805  55.583  1.00125.64           O  
ATOM   1726  OD2 ASP B 227      79.972  28.674  56.047  1.00125.64           O1-
ATOM   1727  C   ASP B 227      81.597  28.154  51.540  1.00125.64           C  
ATOM   1728  O   ASP B 227      81.302  27.037  51.114  1.00125.64           O  
ATOM   1729  N   GLY B 228      81.625  29.222  50.720  1.00 42.81           N  
ATOM   1730  CA  GLY B 228      81.319  29.032  49.328  1.00 42.81           C  
ATOM   1731  C   GLY B 228      81.099  30.380  48.717  1.00 42.81           C  
ATOM   1732  O   GLY B 228      81.569  31.386  49.244  1.00 42.81           O  
ATOM   1733  N   PHE B 229      80.378  30.434  47.574  1.00 75.62           N  
ATOM   1734  CA  PHE B 229      80.206  31.705  46.926  1.00 75.62           C  
ATOM   1735  CB  PHE B 229      81.154  31.900  45.728  1.00 75.62           C  
ATOM   1736  CG  PHE B 229      82.565  31.744  46.180  1.00 75.62           C  
ATOM   1737  CD1 PHE B 229      83.243  32.786  46.767  1.00 75.62           C  
ATOM   1738  CD2 PHE B 229      83.214  30.543  46.001  1.00 75.62           C  
ATOM   1739  CE1 PHE B 229      84.547  32.626  47.173  1.00 75.62           C  
ATOM   1740  CE2 PHE B 229      84.518  30.378  46.407  1.00 75.62           C  
ATOM   1741  CZ  PHE B 229      85.187  31.423  46.996  1.00 75.62           C  
ATOM   1742  C   PHE B 229      78.835  31.811  46.330  1.00 75.62           C  
ATOM   1743  O   PHE B 229      78.140  30.818  46.120  1.00 75.62           O  
ATOM   1744  N   LEU B 230      78.410  33.068  46.084  1.00 73.80           N  
ATOM   1745  CA  LEU B 230      77.223  33.360  45.333  1.00 73.80           C  
ATOM   1746  CB  LEU B 230      76.253  34.310  46.055  1.00 73.80           C  
ATOM   1747  CG  LEU B 230      74.971  34.592  45.254  1.00 73.80           C  
ATOM   1748  CD1 LEU B 230      74.185  33.294  45.002  1.00 73.80           C  
ATOM   1749  CD2 LEU B 230      74.115  35.676  45.928  1.00 73.80           C  
ATOM   1750  C   LEU B 230      77.793  34.071  44.143  1.00 73.80           C  
ATOM   1751  O   LEU B 230      78.036  35.276  44.179  1.00 73.80           O  
ATOM   1752  N   VAL B 231      78.029  33.309  43.060  1.00 57.82           N  
ATOM   1753  CA  VAL B 231      78.716  33.798  41.895  1.00 57.82           C  
ATOM   1754  CB  VAL B 231      79.298  32.688  41.067  1.00 57.82           C  
ATOM   1755  CG1 VAL B 231      79.982  33.288  39.828  1.00 57.82           C  
ATOM   1756  CG2 VAL B 231      80.244  31.867  41.960  1.00 57.82           C  
ATOM   1757  C   VAL B 231      77.815  34.621  41.027  1.00 57.82           C  
ATOM   1758  O   VAL B 231      76.606  34.411  40.953  1.00 57.82           O  
ATOM   1759  N   GLY B 232      78.426  35.602  40.328  1.00 38.16           N  
ATOM   1760  CA  GLY B 232      77.717  36.509  39.472  1.00 38.16           C  
ATOM   1761  C   GLY B 232      77.843  36.033  38.052  1.00 38.16           C  
ATOM   1762  O   GLY B 232      77.442  34.923  37.714  1.00 38.16           O  
ATOM   1763  N   GLY B 233      78.432  36.884  37.191  1.00 40.86           N  
ATOM   1764  CA  GLY B 233      78.546  36.682  35.771  1.00 40.86           C  
ATOM   1765  C   GLY B 233      79.293  35.421  35.456  1.00 40.86           C  
ATOM   1766  O   GLY B 233      79.055  34.799  34.421  1.00 40.86           O  
ATOM   1767  N   ALA B 234      80.234  35.020  36.326  1.00 49.54           N  
ATOM   1768  CA  ALA B 234      81.066  33.872  36.103  1.00 49.54           C  
ATOM   1769  CB  ALA B 234      82.040  33.606  37.264  1.00 49.54           C  
ATOM   1770  C   ALA B 234      80.214  32.646  35.942  1.00 49.54           C  
ATOM   1771  O   ALA B 234      80.604  31.708  35.251  1.00 49.54           O  
ATOM   1772  N   SER B 235      79.040  32.609  36.603  1.00107.18           N  
ATOM   1773  CA  SER B 235      78.172  31.461  36.590  1.00107.18           C  
ATOM   1774  CB  SER B 235      76.877  31.675  37.390  1.00107.18           C  
ATOM   1775  OG  SER B 235      77.168  31.958  38.748  1.00107.18           O  
ATOM   1776  C   SER B 235      77.717  31.144  35.193  1.00107.18           C  
ATOM   1777  O   SER B 235      77.285  30.026  34.918  1.00107.18           O  
ATOM   1778  N   LEU B 236      77.714  32.143  34.296  1.00 79.39           N  
ATOM   1779  CA  LEU B 236      77.319  31.960  32.924  1.00 79.39           C  
ATOM   1780  CB  LEU B 236      77.073  33.278  32.172  1.00 79.39           C  
ATOM   1781  CG  LEU B 236      75.827  34.037  32.659  1.00 79.39           C  
ATOM   1782  CD1 LEU B 236      75.613  35.325  31.849  1.00 79.39           C  
ATOM   1783  CD2 LEU B 236      74.588  33.125  32.665  1.00 79.39           C  
ATOM   1784  C   LEU B 236      78.364  31.206  32.155  1.00 79.39           C  
ATOM   1785  O   LEU B 236      78.044  30.563  31.158  1.00 79.39           O  
ATOM   1786  N   LYS B 237      79.646  31.307  32.564  1.00 82.52           N  
ATOM   1787  CA  LYS B 237      80.736  30.770  31.788  1.00 82.52           C  
ATOM   1788  CB  LYS B 237      81.951  31.711  31.770  1.00 82.52           C  
ATOM   1789  CG  LYS B 237      81.641  33.066  31.131  1.00 82.52           C  
ATOM   1790  CD  LYS B 237      82.681  34.146  31.432  1.00 82.52           C  
ATOM   1791  CE  LYS B 237      82.358  35.496  30.787  1.00 82.52           C  
ATOM   1792  NZ  LYS B 237      81.100  36.035  31.347  1.00 82.52           N1+
ATOM   1793  C   LYS B 237      81.210  29.436  32.298  1.00 82.52           C  
ATOM   1794  O   LYS B 237      80.781  28.925  33.331  1.00 82.52           O  
ATOM   1795  N   PRO B 238      82.093  28.859  31.513  1.00 73.05           N  
ATOM   1796  CA  PRO B 238      82.679  27.576  31.816  1.00 73.05           C  
ATOM   1797  CD  PRO B 238      82.069  29.115  30.082  1.00 73.05           C  
ATOM   1798  CB  PRO B 238      83.418  27.148  30.551  1.00 73.05           C  
ATOM   1799  CG  PRO B 238      82.638  27.847  29.424  1.00 73.05           C  
ATOM   1800  C   PRO B 238      83.545  27.610  33.040  1.00 73.05           C  
ATOM   1801  O   PRO B 238      83.787  26.558  33.630  1.00 73.05           O  
ATOM   1802  N   GLU B 239      84.006  28.808  33.436  1.00 60.67           N  
ATOM   1803  CA  GLU B 239      84.879  29.031  34.556  1.00 60.67           C  
ATOM   1804  CB  GLU B 239      85.291  30.506  34.707  1.00 60.67           C  
ATOM   1805  CG  GLU B 239      84.109  31.442  34.964  1.00 60.67           C  
ATOM   1806  CD  GLU B 239      84.639  32.863  35.093  1.00 60.67           C  
ATOM   1807  OE1 GLU B 239      85.654  33.053  35.815  1.00 60.67           O  
ATOM   1808  OE2 GLU B 239      84.038  33.777  34.466  1.00 60.67           O1-
ATOM   1809  C   GLU B 239      84.168  28.638  35.809  1.00 60.67           C  
ATOM   1810  O   GLU B 239      84.791  28.420  36.847  1.00 60.67           O  
ATOM   1811  N   PHE B 240      82.828  28.574  35.749  1.00 68.58           N  
ATOM   1812  CA  PHE B 240      82.023  28.271  36.892  1.00 68.58           C  
ATOM   1813  CB  PHE B 240      80.527  28.212  36.537  1.00 68.58           C  
ATOM   1814  CG  PHE B 240      79.749  27.947  37.777  1.00 68.58           C  
ATOM   1815  CD1 PHE B 240      79.624  28.921  38.741  1.00 68.58           C  
ATOM   1816  CD2 PHE B 240      79.121  26.737  37.963  1.00 68.58           C  
ATOM   1817  CE1 PHE B 240      78.899  28.682  39.885  1.00 68.58           C  
ATOM   1818  CE2 PHE B 240      78.394  26.494  39.103  1.00 68.58           C  
ATOM   1819  CZ  PHE B 240      78.286  27.467  40.067  1.00 68.58           C  
ATOM   1820  C   PHE B 240      82.460  26.942  37.431  1.00 68.58           C  
ATOM   1821  O   PHE B 240      82.512  26.743  38.644  1.00 68.58           O  
ATOM   1822  N   VAL B 241      82.791  25.991  36.539  1.00101.65           N  
ATOM   1823  CA  VAL B 241      83.195  24.683  36.964  1.00101.65           C  
ATOM   1824  CB  VAL B 241      83.468  23.753  35.816  1.00101.65           C  
ATOM   1825  CG1 VAL B 241      84.773  24.173  35.119  1.00101.65           C  
ATOM   1826  CG2 VAL B 241      83.475  22.313  36.348  1.00101.65           C  
ATOM   1827  C   VAL B 241      84.439  24.797  37.794  1.00101.65           C  
ATOM   1828  O   VAL B 241      84.611  24.068  38.771  1.00101.65           O  
ATOM   1829  N   ASP B 242      85.345  25.720  37.421  1.00 42.40           N  
ATOM   1830  CA  ASP B 242      86.591  25.906  38.113  1.00 42.40           C  
ATOM   1831  CB  ASP B 242      87.501  26.929  37.415  1.00 42.40           C  
ATOM   1832  CG  ASP B 242      87.954  26.298  36.104  1.00 42.40           C  
ATOM   1833  OD1 ASP B 242      88.128  25.050  36.079  1.00 42.40           O  
ATOM   1834  OD2 ASP B 242      88.130  27.054  35.111  1.00 42.40           O1-
ATOM   1835  C   ASP B 242      86.320  26.376  39.514  1.00 42.40           C  
ATOM   1836  O   ASP B 242      87.036  26.010  40.445  1.00 42.40           O  
ATOM   1837  N   ILE B 243      85.274  27.204  39.700  1.00 94.72           N  
ATOM   1838  CA  ILE B 243      84.929  27.721  40.999  1.00 94.72           C  
ATOM   1839  CB  ILE B 243      83.669  28.540  40.977  1.00 94.72           C  
ATOM   1840  CG1 ILE B 243      83.823  29.817  40.143  1.00 94.72           C  
ATOM   1841  CG2 ILE B 243      83.281  28.819  42.439  1.00 94.72           C  
ATOM   1842  CD1 ILE B 243      84.728  30.845  40.807  1.00 94.72           C  
ATOM   1843  C   ILE B 243      84.590  26.563  41.884  1.00 94.72           C  
ATOM   1844  O   ILE B 243      85.010  26.499  43.038  1.00 94.72           O  
ATOM   1845  N   ILE B 244      83.806  25.612  41.345  1.00 55.87           N  
ATOM   1846  CA  ILE B 244      83.347  24.482  42.103  1.00 55.87           C  
ATOM   1847  CB  ILE B 244      82.464  23.567  41.305  1.00 55.87           C  
ATOM   1848  CG1 ILE B 244      81.182  24.298  40.874  1.00 55.87           C  
ATOM   1849  CG2 ILE B 244      82.203  22.305  42.145  1.00 55.87           C  
ATOM   1850  CD1 ILE B 244      80.360  23.529  39.839  1.00 55.87           C  
ATOM   1851  C   ILE B 244      84.528  23.674  42.553  1.00 55.87           C  
ATOM   1852  O   ILE B 244      84.543  23.137  43.659  1.00 55.87           O  
ATOM   1853  N   ASN B 245      85.518  23.527  41.656  1.00 91.39           N  
ATOM   1854  CA  ASN B 245      86.731  22.774  41.823  1.00 91.39           C  
ATOM   1855  CB  ASN B 245      87.406  22.461  40.479  1.00 91.39           C  
ATOM   1856  CG  ASN B 245      86.465  21.538  39.716  1.00 91.39           C  
ATOM   1857  OD1 ASN B 245      86.181  21.752  38.539  1.00 91.39           O  
ATOM   1858  ND2 ASN B 245      85.962  20.482  40.410  1.00 91.39           N  
ATOM   1859  C   ASN B 245      87.744  23.472  42.695  1.00 91.39           C  
ATOM   1860  O   ASN B 245      88.692  22.844  43.162  1.00 91.39           O  
ATOM   1861  N   SER B 246      87.594  24.785  42.936  1.00 66.09           N  
ATOM   1862  CA  SER B 246      88.628  25.578  43.555  1.00 66.09           C  
ATOM   1863  CB  SER B 246      88.170  27.013  43.870  1.00 66.09           C  
ATOM   1864  OG  SER B 246      87.156  26.998  44.863  1.00 66.09           O  
ATOM   1865  C   SER B 246      89.144  24.987  44.840  1.00 66.09           C  
ATOM   1866  O   SER B 246      90.300  25.221  45.194  1.00 66.09           O  
ATOM   1867  N   ARG B 247      88.298  24.271  45.600  1.00210.74           N  
ATOM   1868  CA  ARG B 247      88.675  23.658  46.849  1.00210.74           C  
ATOM   1869  CB  ARG B 247      87.453  23.232  47.676  1.00210.74           C  
ATOM   1870  CG  ARG B 247      87.777  22.919  49.137  1.00210.74           C  
ATOM   1871  CD  ARG B 247      88.226  24.144  49.940  1.00210.74           C  
ATOM   1872  NE  ARG B 247      87.178  25.195  49.800  1.00210.74           N  
ATOM   1873  CZ  ARG B 247      86.958  26.079  50.818  1.00210.74           C  
ATOM   1874  NH1 ARG B 247      87.659  25.961  51.983  1.00210.74           N1+
ATOM   1875  NH2 ARG B 247      86.041  27.080  50.674  1.00210.74           N  
ATOM   1876  C   ARG B 247      89.532  22.448  46.615  1.00210.74           C  
ATOM   1877  O   ARG B 247      90.319  22.052  47.472  1.00210.74           O  
ATOM   1878  N   ASN B 248      89.359  21.773  45.467  1.00 29.72           N  
ATOM   1879  CA  ASN B 248      90.131  20.588  45.222  1.00 29.72           C  
ATOM   1880  CB  ASN B 248      89.881  19.974  43.835  1.00 29.72           C  
ATOM   1881  CG  ASN B 248      88.454  19.456  43.801  1.00 29.72           C  
ATOM   1882  OD1 ASN B 248      87.996  18.798  44.734  1.00 29.72           O  
ATOM   1883  ND2 ASN B 248      87.722  19.767  42.697  1.00 29.72           N  
ATOM   1884  C   ASN B 248      91.606  20.955  45.293  1.00 29.72           C  
ATOM   1885  O   ASN B 248      92.436  20.007  45.332  1.00 29.72           O  
ATOM   1886  OXT ASN B 248      91.925  22.173  45.301  1.00 29.72           O1-
TER   
