# Supplementary material for: Structural Descriptors for Subunit Interface Regions in Homodimers: Effect of Lipid Membrane and Secondary Structure Type
Source: J Chem Inf Model. 2025 Mar 27;65(7):3117–26. doi: 10.1021/acs.jcim.4c01233 (PMC12004529; doi:10.1021/acs.jcim.4c01233)
Supplement: Supplementary file 3 — ci4c01233_si_003.tar [file ci4c01233_si_003.tar › database/alpha/3bnx_cytop.pdb]

ATOM      1  N   ALA A  10     -10.095 -33.055  43.191  1.00259.20           N  
ATOM      2  CA  ALA A  10     -10.684 -34.345  43.373  1.00259.20           C  
ATOM      3  C   ALA A  10     -10.086 -34.914  44.614  1.00259.20           C  
ATOM      4  O   ALA A  10      -9.048 -34.452  45.082  1.00259.20           O  
ATOM      5  CB  ALA A  10     -10.403 -35.334  42.229  1.00259.20           C  
ATOM      6  N   SER A  11     -10.752 -35.926  45.199  1.00121.73           N  
ATOM      7  CA  SER A  11     -10.245 -36.511  46.403  1.00121.73           C  
ATOM      8  C   SER A  11      -8.950 -37.204  46.114  1.00121.73           C  
ATOM      9  O   SER A  11      -7.928 -36.896  46.728  1.00121.73           O  
ATOM     10  CB  SER A  11     -11.207 -37.545  47.010  1.00121.73           C  
ATOM     11  OG  SER A  11     -12.419 -36.912  47.402  1.00121.73           O  
ATOM     12  N   SER A  12      -8.953 -38.143  45.147  1.00156.78           N  
ATOM     13  CA  SER A  12      -7.762 -38.899  44.878  1.00156.78           C  
ATOM     14  C   SER A  12      -7.672 -39.168  43.411  1.00156.78           C  
ATOM     15  O   SER A  12      -8.643 -39.004  42.674  1.00156.78           O  
ATOM     16  CB  SER A  12      -7.750 -40.271  45.572  1.00156.78           C  
ATOM     17  OG  SER A  12      -8.834 -41.058  45.097  1.00156.78           O  
ATOM     18  N   SER A  13      -6.468 -39.572  42.956  1.00173.59           N  
ATOM     19  CA  SER A  13      -6.262 -39.881  41.572  1.00173.59           C  
ATOM     20  C   SER A  13      -4.811 -40.188  41.385  1.00173.59           C  
ATOM     21  O   SER A  13      -4.104 -40.551  42.325  1.00173.59           O  
ATOM     22  CB  SER A  13      -6.620 -38.724  40.620  1.00173.59           C  
ATOM     23  OG  SER A  13      -5.807 -37.592  40.890  1.00173.59           O  
ATOM     24  N   LEU A  14      -4.348 -40.077  40.128  1.00 80.28           N  
ATOM     25  CA  LEU A  14      -2.970 -40.299  39.810  1.00 80.28           C  
ATOM     26  C   LEU A  14      -2.256 -39.015  40.066  1.00 80.28           C  
ATOM     27  O   LEU A  14      -2.501 -38.010  39.399  1.00 80.28           O  
ATOM     28  CB  LEU A  14      -2.752 -40.651  38.325  1.00 80.28           C  
ATOM     29  CG  LEU A  14      -1.275 -40.725  37.885  1.00 80.28           C  
ATOM     30  CD1 LEU A  14      -0.524 -41.862  38.592  1.00 80.28           C  
ATOM     31  CD2 LEU A  14      -1.160 -40.790  36.351  1.00 80.28           C  
ATOM     32  N   GLU A  15      -1.346 -39.010  41.057  1.00 85.82           N  
ATOM     33  CA  GLU A  15      -0.634 -37.797  41.311  1.00 85.82           C  
ATOM     34  C   GLU A  15       0.720 -37.963  40.716  1.00 85.82           C  
ATOM     35  O   GLU A  15       1.424 -38.941  40.961  1.00 85.82           O  
ATOM     36  CB  GLU A  15      -0.454 -37.456  42.798  1.00 85.82           C  
ATOM     37  CG  GLU A  15       0.330 -38.506  43.580  1.00 85.82           C  
ATOM     38  CD  GLU A  15       0.560 -37.943  44.974  1.00 85.82           C  
ATOM     39  OE1 GLU A  15       1.003 -36.767  45.067  1.00 85.82           O  
ATOM     40  OE2 GLU A  15       0.289 -38.677  45.961  1.00 85.82           O1-
ATOM     41  N   PRO A  16       1.092 -37.005  39.924  1.00 65.09           N  
ATOM     42  CA  PRO A  16       2.374 -37.080  39.298  1.00 65.09           C  
ATOM     43  C   PRO A  16       3.442 -36.909  40.325  1.00 65.09           C  
ATOM     44  O   PRO A  16       3.195 -36.275  41.350  1.00 65.09           O  
ATOM     45  CB  PRO A  16       2.364 -36.009  38.208  1.00 65.09           C  
ATOM     46  CG  PRO A  16       0.879 -35.923  37.811  1.00 65.09           C  
ATOM     47  CD  PRO A  16       0.118 -36.316  39.090  1.00 65.09           C  
ATOM     48  N   PRO A  17       4.589 -37.474  40.080  1.00 78.79           N  
ATOM     49  CA  PRO A  17       5.697 -37.369  40.986  1.00 78.79           C  
ATOM     50  C   PRO A  17       6.270 -35.994  40.879  1.00 78.79           C  
ATOM     51  O   PRO A  17       5.958 -35.291  39.921  1.00 78.79           O  
ATOM     52  CB  PRO A  17       6.675 -38.478  40.589  1.00 78.79           C  
ATOM     53  CG  PRO A  17       6.202 -38.936  39.196  1.00 78.79           C  
ATOM     54  CD  PRO A  17       4.699 -38.629  39.210  1.00 78.79           C  
ATOM     55  N   PRO A  18       7.085 -35.611  41.823  1.00 59.57           N  
ATOM     56  CA  PRO A  18       7.637 -34.285  41.834  1.00 59.57           C  
ATOM     57  C   PRO A  18       8.519 -34.038  40.653  1.00 59.57           C  
ATOM     58  O   PRO A  18       9.157 -34.975  40.176  1.00 59.57           O  
ATOM     59  CB  PRO A  18       8.338 -34.146  43.185  1.00 59.57           C  
ATOM     60  CG  PRO A  18       7.545 -35.099  44.100  1.00 59.57           C  
ATOM     61  CD  PRO A  18       7.012 -36.188  43.154  1.00 59.57           C  
ATOM     62  N   SER A  19       8.554 -32.783  40.155  1.00 42.79           N  
ATOM     63  CA  SER A  19       9.355 -32.500  39.002  1.00 42.79           C  
ATOM     64  C   SER A  19       9.990 -31.156  39.133  1.00 42.79           C  
ATOM     65  O   SER A  19       9.455 -30.235  39.747  1.00 42.79           O  
ATOM     66  CB  SER A  19       8.554 -32.475  37.688  1.00 42.79           C  
ATOM     67  OG  SER A  19       9.390 -32.064  36.614  1.00 42.79           O  
ATOM     68  N   THR A  20      11.196 -31.049  38.548  1.00117.21           N  
ATOM     69  CA  THR A  20      11.989 -29.861  38.498  1.00117.21           C  
ATOM     70  C   THR A  20      11.360 -28.901  37.534  1.00117.21           C  
ATOM     71  O   THR A  20      11.489 -27.688  37.691  1.00117.21           O  
ATOM     72  CB  THR A  20      13.371 -30.131  37.985  1.00117.21           C  
ATOM     73  CG2 THR A  20      14.177 -28.825  38.063  1.00117.21           C  
ATOM     74  OG1 THR A  20      14.005 -31.131  38.769  1.00117.21           O  
ATOM     75  N   PHE A  21      10.685 -29.417  36.482  1.00160.45           N  
ATOM     76  CA  PHE A  21      10.181 -28.556  35.441  1.00160.45           C  
ATOM     77  C   PHE A  21       8.799 -28.067  35.770  1.00160.45           C  
ATOM     78  O   PHE A  21       8.157 -28.554  36.700  1.00160.45           O  
ATOM     79  CB  PHE A  21      10.128 -29.206  34.043  1.00160.45           C  
ATOM     80  CG  PHE A  21      11.492 -29.722  33.715  1.00160.45           C  
ATOM     81  CD1 PHE A  21      12.610 -28.956  33.954  1.00160.45           C  
ATOM     82  CD2 PHE A  21      11.663 -30.998  33.234  1.00160.45           C  
ATOM     83  CE1 PHE A  21      13.868 -29.435  33.664  1.00160.45           C  
ATOM     84  CE2 PHE A  21      12.917 -31.483  32.940  1.00160.45           C  
ATOM     85  CZ  PHE A  21      14.025 -30.698  33.150  1.00160.45           C  
ATOM     86  N   GLN A  22       8.331 -27.030  35.027  1.00 62.17           N  
ATOM     87  CA  GLN A  22       7.032 -26.448  35.243  1.00 62.17           C  
ATOM     88  C   GLN A  22       6.470 -25.978  33.924  1.00 62.17           C  
ATOM     89  O   GLN A  22       7.199 -25.582  33.018  1.00 62.17           O  
ATOM     90  CB  GLN A  22       7.098 -25.246  36.197  1.00 62.17           C  
ATOM     91  CG  GLN A  22       7.937 -24.088  35.651  1.00 62.17           C  
ATOM     92  CD  GLN A  22       8.249 -23.157  36.813  1.00 62.17           C  
ATOM     93  NE2 GLN A  22       7.443 -22.072  36.967  1.00 62.17           N  
ATOM     94  OE1 GLN A  22       9.189 -23.396  37.570  1.00 62.17           O  
ATOM     95  N   PRO A  23       5.163 -26.025  33.800  1.00156.15           N  
ATOM     96  CA  PRO A  23       4.530 -25.606  32.572  1.00156.15           C  
ATOM     97  C   PRO A  23       4.546 -24.117  32.414  1.00156.15           C  
ATOM     98  O   PRO A  23       4.518 -23.411  33.420  1.00156.15           O  
ATOM     99  CB  PRO A  23       3.121 -26.191  32.604  1.00156.15           C  
ATOM    100  CG  PRO A  23       3.263 -27.432  33.502  1.00156.15           C  
ATOM    101  CD  PRO A  23       4.410 -27.077  34.462  1.00156.15           C  
ATOM    102  N   LEU A  24       4.595 -23.626  31.156  1.00 67.41           N  
ATOM    103  CA  LEU A  24       4.613 -22.213  30.901  1.00 67.41           C  
ATOM    104  C   LEU A  24       3.876 -21.966  29.612  1.00 67.41           C  
ATOM    105  O   LEU A  24       4.032 -22.718  28.652  1.00 67.41           O  
ATOM    106  CB  LEU A  24       6.047 -21.666  30.758  1.00 67.41           C  
ATOM    107  CG  LEU A  24       6.148 -20.154  30.480  1.00 67.41           C  
ATOM    108  CD1 LEU A  24       5.610 -19.311  31.653  1.00 67.41           C  
ATOM    109  CD2 LEU A  24       7.583 -19.774  30.070  1.00 67.41           C  
ATOM    110  N   CYS A  25       3.053 -20.892  29.557  1.00 36.69           N  
ATOM    111  CA  CYS A  25       2.277 -20.609  28.376  1.00 36.69           C  
ATOM    112  C   CYS A  25       2.762 -19.320  27.773  1.00 36.69           C  
ATOM    113  O   CYS A  25       3.325 -18.473  28.460  1.00 36.69           O  
ATOM    114  CB  CYS A  25       0.772 -20.448  28.664  1.00 36.69           C  
ATOM    115  SG  CYS A  25      -0.184 -20.103  27.159  1.00 36.69           S  
ATOM    116  N   HIS A  26       2.559 -19.155  26.446  1.00 64.97           N  
ATOM    117  CA  HIS A  26       2.996 -17.978  25.737  1.00 64.97           C  
ATOM    118  C   HIS A  26       2.089 -16.836  26.119  1.00 64.97           C  
ATOM    119  O   HIS A  26       0.873 -17.000  26.203  1.00 64.97           O  
ATOM    120  CB  HIS A  26       2.936 -18.162  24.209  1.00 64.97           C  
ATOM    121  CG  HIS A  26       3.674 -17.115  23.433  1.00 64.97           C  
ATOM    122  CD2 HIS A  26       4.919 -17.158  22.880  1.00 64.97           C  
ATOM    123  ND1 HIS A  26       3.172 -15.871  23.127  1.00 64.97           N  
ATOM    124  CE1 HIS A  26       4.127 -15.227  22.411  1.00 64.97           C  
ATOM    125  NE2 HIS A  26       5.206 -15.969  22.235  1.00 64.97           N  
ATOM    126  N   PRO A  27       2.651 -15.675  26.345  1.00 84.76           N  
ATOM    127  CA  PRO A  27       1.871 -14.542  26.782  1.00 84.76           C  
ATOM    128  C   PRO A  27       0.821 -14.047  25.838  1.00 84.76           C  
ATOM    129  O   PRO A  27      -0.237 -13.617  26.291  1.00 84.76           O  
ATOM    130  CB  PRO A  27       2.881 -13.471  27.178  1.00 84.76           C  
ATOM    131  CG  PRO A  27       4.106 -14.286  27.626  1.00 84.76           C  
ATOM    132  CD  PRO A  27       4.027 -15.588  26.808  1.00 84.76           C  
ATOM    133  N   LEU A  28       1.099 -14.094  24.531  1.00146.61           N  
ATOM    134  CA  LEU A  28       0.258 -13.612  23.475  1.00146.61           C  
ATOM    135  C   LEU A  28      -0.925 -14.503  23.256  1.00146.61           C  
ATOM    136  O   LEU A  28      -1.791 -14.176  22.445  1.00146.61           O  
ATOM    137  CB  LEU A  28       1.016 -13.389  22.157  1.00146.61           C  
ATOM    138  CG  LEU A  28       1.986 -12.196  22.278  1.00146.61           C  
ATOM    139  CD1 LEU A  28       3.114 -12.487  23.278  1.00146.61           C  
ATOM    140  CD2 LEU A  28       2.490 -11.732  20.907  1.00146.61           C  
ATOM    141  N   VAL A  29      -0.991 -15.657  23.953  1.00133.78           N  
ATOM    142  CA  VAL A  29      -1.955 -16.688  23.667  1.00133.78           C  
ATOM    143  C   VAL A  29      -3.352 -16.157  23.484  1.00133.78           C  
ATOM    144  O   VAL A  29      -4.024 -16.557  22.534  1.00133.78           O  
ATOM    145  CB  VAL A  29      -2.003 -17.760  24.726  1.00133.78           C  
ATOM    146  CG1 VAL A  29      -2.486 -17.148  26.052  1.00133.78           C  
ATOM    147  CG2 VAL A  29      -2.887 -18.910  24.214  1.00133.78           C  
ATOM    148  N   GLU A  30      -3.838 -15.233  24.331  1.00 97.89           N  
ATOM    149  CA  GLU A  30      -5.202 -14.809  24.146  1.00 97.89           C  
ATOM    150  C   GLU A  30      -5.412 -14.204  22.787  1.00 97.89           C  
ATOM    151  O   GLU A  30      -6.306 -14.621  22.052  1.00 97.89           O  
ATOM    152  CB  GLU A  30      -5.642 -13.753  25.176  1.00 97.89           C  
ATOM    153  CG  GLU A  30      -5.934 -14.330  26.560  1.00 97.89           C  
ATOM    154  CD  GLU A  30      -7.368 -14.839  26.530  1.00 97.89           C  
ATOM    155  OE1 GLU A  30      -8.283 -13.993  26.350  1.00 97.89           O  
ATOM    156  OE2 GLU A  30      -7.568 -16.073  26.678  1.00 97.89           O1-
ATOM    157  N   GLU A  31      -4.584 -13.217  22.398  1.00127.82           N  
ATOM    158  CA  GLU A  31      -4.804 -12.558  21.140  1.00127.82           C  
ATOM    159  C   GLU A  31      -4.519 -13.471  19.990  1.00127.82           C  
ATOM    160  O   GLU A  31      -5.247 -13.470  19.000  1.00127.82           O  
ATOM    161  CB  GLU A  31      -3.996 -11.260  20.955  1.00127.82           C  
ATOM    162  CG  GLU A  31      -2.499 -11.383  21.229  1.00127.82           C  
ATOM    163  CD  GLU A  31      -2.300 -11.072  22.704  1.00127.82           C  
ATOM    164  OE1 GLU A  31      -3.276 -11.229  23.486  1.00127.82           O  
ATOM    165  OE2 GLU A  31      -1.166 -10.665  23.070  1.00127.82           O1-
ATOM    166  N   VAL A  32      -3.457 -14.286  20.089  1.00 38.33           N  
ATOM    167  CA  VAL A  32      -3.102 -15.133  18.990  1.00 38.33           C  
ATOM    168  C   VAL A  32      -4.240 -16.068  18.745  1.00 38.33           C  
ATOM    169  O   VAL A  32      -4.612 -16.332  17.601  1.00 38.33           O  
ATOM    170  CB  VAL A  32      -1.877 -15.943  19.290  1.00 38.33           C  
ATOM    171  CG1 VAL A  32      -1.572 -16.868  18.100  1.00 38.33           C  
ATOM    172  CG2 VAL A  32      -0.746 -14.960  19.639  1.00 38.33           C  
ATOM    173  N   SER A  33      -4.839 -16.583  19.831  1.00 32.45           N  
ATOM    174  CA  SER A  33      -5.911 -17.522  19.704  1.00 32.45           C  
ATOM    175  C   SER A  33      -7.041 -16.862  18.979  1.00 32.45           C  
ATOM    176  O   SER A  33      -7.639 -17.450  18.079  1.00 32.45           O  
ATOM    177  CB  SER A  33      -6.424 -18.006  21.072  1.00 32.45           C  
ATOM    178  OG  SER A  33      -7.478 -18.944  20.908  1.00 32.45           O  
ATOM    179  N   LYS A  34      -7.352 -15.602  19.334  1.00115.99           N  
ATOM    180  CA  LYS A  34      -8.453 -14.921  18.714  1.00115.99           C  
ATOM    181  C   LYS A  34      -8.152 -14.793  17.253  1.00115.99           C  
ATOM    182  O   LYS A  34      -9.000 -15.069  16.406  1.00115.99           O  
ATOM    183  CB  LYS A  34      -8.634 -13.486  19.247  1.00115.99           C  
ATOM    184  CG  LYS A  34      -8.863 -13.379  20.757  1.00115.99           C  
ATOM    185  CD  LYS A  34     -10.107 -14.113  21.259  1.00115.99           C  
ATOM    186  CE  LYS A  34     -10.438 -13.819  22.723  1.00115.99           C  
ATOM    187  NZ  LYS A  34      -9.294 -14.191  23.585  1.00115.99           N1+
ATOM    188  N   GLU A  35      -6.910 -14.391  16.923  1.00 58.94           N  
ATOM    189  CA  GLU A  35      -6.576 -14.144  15.551  1.00 58.94           C  
ATOM    190  C   GLU A  35      -6.695 -15.396  14.740  1.00 58.94           C  
ATOM    191  O   GLU A  35      -7.340 -15.397  13.695  1.00 58.94           O  
ATOM    192  CB  GLU A  35      -5.132 -13.657  15.346  1.00 58.94           C  
ATOM    193  CG  GLU A  35      -4.832 -13.349  13.876  1.00 58.94           C  
ATOM    194  CD  GLU A  35      -3.325 -13.270  13.672  1.00 58.94           C  
ATOM    195  OE1 GLU A  35      -2.650 -12.526  14.432  1.00 58.94           O  
ATOM    196  OE2 GLU A  35      -2.829 -13.962  12.743  1.00 58.94           O1-
ATOM    197  N   VAL A  36      -6.067 -16.499  15.189  1.00131.22           N  
ATOM    198  CA  VAL A  36      -6.116 -17.712  14.419  1.00131.22           C  
ATOM    199  C   VAL A  36      -7.475 -18.349  14.414  1.00131.22           C  
ATOM    200  O   VAL A  36      -7.886 -18.902  13.395  1.00131.22           O  
ATOM    201  CB  VAL A  36      -5.066 -18.724  14.777  1.00131.22           C  
ATOM    202  CG1 VAL A  36      -3.735 -18.314  14.132  1.00131.22           C  
ATOM    203  CG2 VAL A  36      -4.930 -18.725  16.295  1.00131.22           C  
ATOM    204  N   ASP A  37      -8.214 -18.315  15.540  1.00 49.90           N  
ATOM    205  CA  ASP A  37      -9.500 -18.966  15.549  1.00 49.90           C  
ATOM    206  C   ASP A  37     -10.436 -18.316  14.575  1.00 49.90           C  
ATOM    207  O   ASP A  37     -11.108 -18.996  13.802  1.00 49.90           O  
ATOM    208  CB  ASP A  37     -10.183 -18.969  16.925  1.00 49.90           C  
ATOM    209  CG  ASP A  37      -9.550 -20.077  17.753  1.00 49.90           C  
ATOM    210  OD1 ASP A  37      -9.444 -21.219  17.230  1.00 49.90           O  
ATOM    211  OD2 ASP A  37      -9.158 -19.798  18.918  1.00 49.90           O1-
ATOM    212  N   GLY A  38     -10.479 -16.974  14.555  1.00 20.73           N  
ATOM    213  CA  GLY A  38     -11.406 -16.285  13.703  1.00 20.73           C  
ATOM    214  C   GLY A  38     -11.115 -16.646  12.283  1.00 20.73           C  
ATOM    215  O   GLY A  38     -12.026 -16.780  11.467  1.00 20.73           O  
ATOM    216  N   TYR A  39      -9.824 -16.809  11.950  1.00 63.62           N  
ATOM    217  CA  TYR A  39      -9.433 -17.085  10.598  1.00 63.62           C  
ATOM    218  C   TYR A  39     -10.079 -18.356  10.142  1.00 63.62           C  
ATOM    219  O   TYR A  39     -10.703 -18.401   9.083  1.00 63.62           O  
ATOM    220  CB  TYR A  39      -7.904 -17.263  10.495  1.00 63.62           C  
ATOM    221  CG  TYR A  39      -7.526 -17.616   9.098  1.00 63.62           C  
ATOM    222  CD1 TYR A  39      -7.274 -16.627   8.176  1.00 63.62           C  
ATOM    223  CD2 TYR A  39      -7.423 -18.929   8.697  1.00 63.62           C  
ATOM    224  CE1 TYR A  39      -6.922 -16.942   6.886  1.00 63.62           C  
ATOM    225  CE2 TYR A  39      -7.071 -19.251   7.407  1.00 63.62           C  
ATOM    226  CZ  TYR A  39      -6.817 -18.253   6.495  1.00 63.62           C  
ATOM    227  OH  TYR A  39      -6.454 -18.564   5.168  1.00 63.62           O  
ATOM    228  N   PHE A  40      -9.964 -19.425  10.949  1.00 58.43           N  
ATOM    229  CA  PHE A  40     -10.523 -20.695  10.580  1.00 58.43           C  
ATOM    230  C   PHE A  40     -12.016 -20.634  10.609  1.00 58.43           C  
ATOM    231  O   PHE A  40     -12.681 -21.276   9.802  1.00 58.43           O  
ATOM    232  CB  PHE A  40     -10.059 -21.863  11.469  1.00 58.43           C  
ATOM    233  CG  PHE A  40      -8.619 -22.126  11.163  1.00 58.43           C  
ATOM    234  CD1 PHE A  40      -7.624 -21.391  11.770  1.00 58.43           C  
ATOM    235  CD2 PHE A  40      -8.259 -23.110  10.269  1.00 58.43           C  
ATOM    236  CE1 PHE A  40      -6.299 -21.633  11.490  1.00 58.43           C  
ATOM    237  CE2 PHE A  40      -6.935 -23.358   9.984  1.00 58.43           C  
ATOM    238  CZ  PHE A  40      -5.951 -22.618  10.596  1.00 58.43           C  
ATOM    239  N   LEU A  41     -12.605 -19.880  11.552  1.00 50.14           N  
ATOM    240  CA  LEU A  41     -14.036 -19.875  11.595  1.00 50.14           C  
ATOM    241  C   LEU A  41     -14.551 -19.329  10.304  1.00 50.14           C  
ATOM    242  O   LEU A  41     -15.562 -19.809   9.792  1.00 50.14           O  
ATOM    243  CB  LEU A  41     -14.616 -19.045  12.753  1.00 50.14           C  
ATOM    244  CG  LEU A  41     -14.327 -19.661  14.139  1.00 50.14           C  
ATOM    245  CD1 LEU A  41     -14.933 -18.811  15.267  1.00 50.14           C  
ATOM    246  CD2 LEU A  41     -14.767 -21.134  14.203  1.00 50.14           C  
ATOM    247  N   GLN A  42     -13.912 -18.282   9.750  1.00105.01           N  
ATOM    248  CA  GLN A  42     -14.423 -17.769   8.511  1.00105.01           C  
ATOM    249  C   GLN A  42     -14.172 -18.715   7.366  1.00105.01           C  
ATOM    250  O   GLN A  42     -15.075 -18.987   6.577  1.00105.01           O  
ATOM    251  CB  GLN A  42     -13.822 -16.407   8.114  1.00105.01           C  
ATOM    252  CG  GLN A  42     -14.219 -15.249   9.035  1.00105.01           C  
ATOM    253  CD  GLN A  42     -13.561 -13.983   8.500  1.00105.01           C  
ATOM    254  NE2 GLN A  42     -13.503 -13.853   7.148  1.00105.01           N  
ATOM    255  OE1 GLN A  42     -13.116 -13.128   9.264  1.00105.01           O  
ATOM    256  N   HIS A  43     -12.922 -19.198   7.220  1.00 88.82           N  
ATOM    257  CA  HIS A  43     -12.516 -20.019   6.104  1.00 88.82           C  
ATOM    258  C   HIS A  43     -12.895 -21.473   6.168  1.00 88.82           C  
ATOM    259  O   HIS A  43     -13.354 -22.045   5.179  1.00 88.82           O  
ATOM    260  CB  HIS A  43     -11.007 -19.911   5.870  1.00 88.82           C  
ATOM    261  CG  HIS A  43     -10.653 -18.485   5.580  1.00 88.82           C  
ATOM    262  CD2 HIS A  43     -10.300 -17.485   6.429  1.00 88.82           C  
ATOM    263  ND1 HIS A  43     -10.687 -17.919   4.323  1.00 88.82           N  
ATOM    264  CE1 HIS A  43     -10.356 -16.612   4.476  1.00 88.82           C  
ATOM    265  NE2 HIS A  43     -10.113 -16.301   5.738  1.00 88.82           N  
ATOM    266  N   TRP A  44     -12.701 -22.118   7.333  1.00 94.62           N  
ATOM    267  CA  TRP A  44     -12.885 -23.536   7.424  1.00 94.62           C  
ATOM    268  C   TRP A  44     -14.355 -23.815   7.349  1.00 94.62           C  
ATOM    269  O   TRP A  44     -15.159 -23.148   7.999  1.00 94.62           O  
ATOM    270  CB  TRP A  44     -12.297 -24.101   8.727  1.00 94.62           C  
ATOM    271  CG  TRP A  44     -12.162 -25.597   8.730  1.00 94.62           C  
ATOM    272  CD1 TRP A  44     -12.951 -26.563   9.284  1.00 94.62           C  
ATOM    273  CD2 TRP A  44     -11.097 -26.275   8.052  1.00 94.62           C  
ATOM    274  CE2 TRP A  44     -11.298 -27.641   8.229  1.00 94.62           C  
ATOM    275  CE3 TRP A  44     -10.038 -25.794   7.329  1.00 94.62           C  
ATOM    276  NE1 TRP A  44     -12.441 -27.804   8.988  1.00 94.62           N  
ATOM    277  CZ2 TRP A  44     -10.442 -28.553   7.684  1.00 94.62           C  
ATOM    278  CZ3 TRP A  44      -9.168 -26.714   6.790  1.00 94.62           C  
ATOM    279  CH2 TRP A  44      -9.370 -28.069   6.964  1.00 94.62           C  
ATOM    280  N   ASN A  45     -14.739 -24.828   6.547  1.00 65.00           N  
ATOM    281  CA  ASN A  45     -16.132 -25.078   6.342  1.00 65.00           C  
ATOM    282  C   ASN A  45     -16.575 -26.124   7.311  1.00 65.00           C  
ATOM    283  O   ASN A  45     -16.393 -27.320   7.081  1.00 65.00           O  
ATOM    284  CB  ASN A  45     -16.427 -25.579   4.917  1.00 65.00           C  
ATOM    285  CG  ASN A  45     -17.912 -25.430   4.634  1.00 65.00           C  
ATOM    286  ND2 ASN A  45     -18.306 -24.237   4.119  1.00 65.00           N  
ATOM    287  OD1 ASN A  45     -18.697 -26.348   4.869  1.00 65.00           O  
ATOM    288  N   PHE A  46     -17.186 -25.680   8.425  1.00 72.05           N  
ATOM    289  CA  PHE A  46     -17.690 -26.585   9.416  1.00 72.05           C  
ATOM    290  C   PHE A  46     -19.119 -26.800   9.031  1.00 72.05           C  
ATOM    291  O   PHE A  46     -19.867 -25.839   8.863  1.00 72.05           O  
ATOM    292  CB  PHE A  46     -17.695 -25.992  10.836  1.00 72.05           C  
ATOM    293  CG  PHE A  46     -16.294 -25.646  11.215  1.00 72.05           C  
ATOM    294  CD1 PHE A  46     -15.760 -24.429  10.861  1.00 72.05           C  
ATOM    295  CD2 PHE A  46     -15.520 -26.531  11.928  1.00 72.05           C  
ATOM    296  CE1 PHE A  46     -14.469 -24.102  11.210  1.00 72.05           C  
ATOM    297  CE2 PHE A  46     -14.230 -26.209  12.279  1.00 72.05           C  
ATOM    298  CZ  PHE A  46     -13.702 -24.993  11.922  1.00 72.05           C  
ATOM    299  N   PRO A  47     -19.504 -28.033   8.846  1.00 87.40           N  
ATOM    300  CA  PRO A  47     -20.844 -28.321   8.412  1.00 87.40           C  
ATOM    301  C   PRO A  47     -21.910 -27.911   9.367  1.00 87.40           C  
ATOM    302  O   PRO A  47     -22.905 -27.338   8.927  1.00 87.40           O  
ATOM    303  CB  PRO A  47     -20.848 -29.809   8.060  1.00 87.40           C  
ATOM    304  CG  PRO A  47     -19.392 -30.080   7.632  1.00 87.40           C  
ATOM    305  CD  PRO A  47     -18.562 -29.056   8.426  1.00 87.40           C  
ATOM    306  N   ASN A  48     -21.712 -28.157  10.670  1.00135.33           N  
ATOM    307  CA  ASN A  48     -22.722 -27.851  11.635  1.00135.33           C  
ATOM    308  C   ASN A  48     -22.096 -26.925  12.624  1.00135.33           C  
ATOM    309  O   ASN A  48     -20.880 -26.746  12.624  1.00135.33           O  
ATOM    310  CB  ASN A  48     -23.184 -29.091  12.417  1.00135.33           C  
ATOM    311  CG  ASN A  48     -24.380 -28.692  13.260  1.00135.33           C  
ATOM    312  ND2 ASN A  48     -24.456 -29.241  14.502  1.00135.33           N  
ATOM    313  OD1 ASN A  48     -25.214 -27.899  12.829  1.00135.33           O  
ATOM    314  N   GLU A  49     -22.916 -26.283  13.482  1.00135.99           N  
ATOM    315  CA  GLU A  49     -22.335 -25.385  14.439  1.00135.99           C  
ATOM    316  C   GLU A  49     -22.178 -26.105  15.740  1.00135.99           C  
ATOM    317  O   GLU A  49     -22.301 -25.495  16.801  1.00135.99           O  
ATOM    318  CB  GLU A  49     -23.218 -24.171  14.742  1.00135.99           C  
ATOM    319  CG  GLU A  49     -24.541 -24.573  15.390  1.00135.99           C  
ATOM    320  CD  GLU A  49     -25.295 -23.306  15.748  1.00135.99           C  
ATOM    321  OE1 GLU A  49     -24.663 -22.220  15.690  1.00135.99           O  
ATOM    322  OE2 GLU A  49     -26.506 -23.403  16.086  1.00135.99           O1-
ATOM    323  N   LYS A  50     -22.050 -27.444  15.698  1.00164.05           N  
ATOM    324  CA  LYS A  50     -21.628 -28.190  16.846  1.00164.05           C  
ATOM    325  C   LYS A  50     -20.146 -28.151  16.843  1.00164.05           C  
ATOM    326  O   LYS A  50     -19.499 -28.042  17.882  1.00164.05           O  
ATOM    327  CB  LYS A  50     -22.059 -29.662  16.807  1.00164.05           C  
ATOM    328  CG  LYS A  50     -23.509 -29.843  17.240  1.00164.05           C  
ATOM    329  CD  LYS A  50     -23.758 -29.352  18.667  1.00164.05           C  
ATOM    330  CE  LYS A  50     -25.221 -29.449  19.099  1.00164.05           C  
ATOM    331  NZ  LYS A  50     -25.337 -29.172  20.547  1.00164.05           N1+
ATOM    332  N   ALA A  51     -19.602 -28.284  15.615  1.00 45.75           N  
ATOM    333  CA  ALA A  51     -18.209 -28.351  15.293  1.00 45.75           C  
ATOM    334  C   ALA A  51     -17.534 -27.055  15.585  1.00 45.75           C  
ATOM    335  O   ALA A  51     -16.400 -27.042  16.045  1.00 45.75           O  
ATOM    336  CB  ALA A  51     -17.960 -28.671  13.809  1.00 45.75           C  
ATOM    337  N   ARG A  52     -18.192 -25.925  15.275  1.00 91.71           N  
ATOM    338  CA  ARG A  52     -17.597 -24.652  15.550  1.00 91.71           C  
ATOM    339  C   ARG A  52     -17.483 -24.512  17.030  1.00 91.71           C  
ATOM    340  O   ARG A  52     -16.502 -23.976  17.542  1.00 91.71           O  
ATOM    341  CB  ARG A  52     -18.417 -23.476  14.993  1.00 91.71           C  
ATOM    342  CG  ARG A  52     -18.253 -23.323  13.478  1.00 91.71           C  
ATOM    343  CD  ARG A  52     -18.998 -22.133  12.874  1.00 91.71           C  
ATOM    344  NE  ARG A  52     -18.439 -21.908  11.508  1.00 91.71           N  
ATOM    345  CZ  ARG A  52     -18.909 -22.603  10.433  1.00 91.71           C  
ATOM    346  NH1 ARG A  52     -19.887 -23.542  10.596  1.00 91.71           N1+
ATOM    347  NH2 ARG A  52     -18.397 -22.360   9.192  1.00 91.71           N  
ATOM    348  N   LYS A  53     -18.508 -24.990  17.753  1.00 78.34           N  
ATOM    349  CA  LYS A  53     -18.534 -24.931  19.184  1.00 78.34           C  
ATOM    350  C   LYS A  53     -17.392 -25.755  19.700  1.00 78.34           C  
ATOM    351  O   LYS A  53     -16.605 -25.306  20.533  1.00 78.34           O  
ATOM    352  CB  LYS A  53     -19.821 -25.561  19.747  1.00 78.34           C  
ATOM    353  CG  LYS A  53     -21.109 -24.824  19.366  1.00 78.34           C  
ATOM    354  CD  LYS A  53     -22.369 -25.673  19.556  1.00 78.34           C  
ATOM    355  CE  LYS A  53     -23.669 -24.878  19.438  1.00 78.34           C  
ATOM    356  NZ  LYS A  53     -23.980 -24.244  20.737  1.00 78.34           N1+
ATOM    357  N   LYS A  54     -17.265 -26.990  19.182  1.00107.34           N  
ATOM    358  CA  LYS A  54     -16.244 -27.895  19.614  1.00107.34           C  
ATOM    359  C   LYS A  54     -14.903 -27.335  19.279  1.00107.34           C  
ATOM    360  O   LYS A  54     -13.992 -27.337  20.105  1.00107.34           O  
ATOM    361  CB  LYS A  54     -16.334 -29.266  18.922  1.00107.34           C  
ATOM    362  CG  LYS A  54     -15.127 -30.149  19.229  1.00107.34           C  
ATOM    363  CD  LYS A  54     -14.975 -30.456  20.716  1.00107.34           C  
ATOM    364  CE  LYS A  54     -13.696 -31.221  21.041  1.00107.34           C  
ATOM    365  NZ  LYS A  54     -13.772 -32.579  20.460  1.00107.34           N1+
ATOM    366  N   PHE A  55     -14.770 -26.798  18.057  1.00 67.71           N  
ATOM    367  CA  PHE A  55     -13.526 -26.320  17.544  1.00 67.71           C  
ATOM    368  C   PHE A  55     -13.001 -25.269  18.457  1.00 67.71           C  
ATOM    369  O   PHE A  55     -11.862 -25.348  18.909  1.00 67.71           O  
ATOM    370  CB  PHE A  55     -13.686 -25.698  16.145  1.00 67.71           C  
ATOM    371  CG  PHE A  55     -12.345 -25.228  15.704  1.00 67.71           C  
ATOM    372  CD1 PHE A  55     -11.434 -26.114  15.186  1.00 67.71           C  
ATOM    373  CD2 PHE A  55     -12.007 -23.898  15.806  1.00 67.71           C  
ATOM    374  CE1 PHE A  55     -10.195 -25.682  14.777  1.00 67.71           C  
ATOM    375  CE2 PHE A  55     -10.770 -23.460  15.398  1.00 67.71           C  
ATOM    376  CZ  PHE A  55      -9.862 -24.353  14.884  1.00 67.71           C  
ATOM    377  N   VAL A  56     -13.839 -24.279  18.802  1.00 29.53           N  
ATOM    378  CA  VAL A  56     -13.404 -23.214  19.651  1.00 29.53           C  
ATOM    379  C   VAL A  56     -12.987 -23.825  20.948  1.00 29.53           C  
ATOM    380  O   VAL A  56     -11.986 -23.428  21.543  1.00 29.53           O  
ATOM    381  CB  VAL A  56     -14.495 -22.222  19.937  1.00 29.53           C  
ATOM    382  CG1 VAL A  56     -13.970 -21.172  20.931  1.00 29.53           C  
ATOM    383  CG2 VAL A  56     -14.970 -21.628  18.599  1.00 29.53           C  
ATOM    384  N   ALA A  57     -13.741 -24.840  21.402  1.00 30.63           N  
ATOM    385  CA  ALA A  57     -13.493 -25.481  22.657  1.00 30.63           C  
ATOM    386  C   ALA A  57     -12.122 -26.083  22.643  1.00 30.63           C  
ATOM    387  O   ALA A  57     -11.393 -25.999  23.631  1.00 30.63           O  
ATOM    388  CB  ALA A  57     -14.477 -26.629  22.931  1.00 30.63           C  
ATOM    389  N   ALA A  58     -11.729 -26.696  21.511  1.00 36.79           N  
ATOM    390  CA  ALA A  58     -10.461 -27.364  21.429  1.00 36.79           C  
ATOM    391  C   ALA A  58      -9.372 -26.365  21.675  1.00 36.79           C  
ATOM    392  O   ALA A  58      -8.391 -26.661  22.355  1.00 36.79           O  
ATOM    393  CB  ALA A  58     -10.204 -27.995  20.050  1.00 36.79           C  
ATOM    394  N   GLY A  59      -9.499 -25.151  21.107  1.00 34.90           N  
ATOM    395  CA  GLY A  59      -8.520 -24.139  21.387  1.00 34.90           C  
ATOM    396  C   GLY A  59      -7.154 -24.622  20.996  1.00 34.90           C  
ATOM    397  O   GLY A  59      -6.262 -24.739  21.834  1.00 34.90           O  
ATOM    398  N   PHE A  60      -6.950 -24.902  19.697  1.00158.74           N  
ATOM    399  CA  PHE A  60      -5.701 -25.411  19.208  1.00158.74           C  
ATOM    400  C   PHE A  60      -4.609 -24.399  19.426  1.00158.74           C  
ATOM    401  O   PHE A  60      -3.443 -24.759  19.569  1.00158.74           O  
ATOM    402  CB  PHE A  60      -5.748 -25.807  17.720  1.00158.74           C  
ATOM    403  CG  PHE A  60      -6.713 -26.942  17.605  1.00158.74           C  
ATOM    404  CD1 PHE A  60      -6.362 -28.205  18.024  1.00158.74           C  
ATOM    405  CD2 PHE A  60      -7.984 -26.746  17.111  1.00158.74           C  
ATOM    406  CE1 PHE A  60      -7.247 -29.253  17.927  1.00158.74           C  
ATOM    407  CE2 PHE A  60      -8.874 -27.790  17.010  1.00158.74           C  
ATOM    408  CZ  PHE A  60      -8.507 -29.050  17.419  1.00158.74           C  
ATOM    409  N   SER A  61      -4.937 -23.096  19.399  1.00 56.34           N  
ATOM    410  CA  SER A  61      -3.951 -22.058  19.565  1.00 56.34           C  
ATOM    411  C   SER A  61      -3.359 -22.110  20.941  1.00 56.34           C  
ATOM    412  O   SER A  61      -2.166 -21.874  21.127  1.00 56.34           O  
ATOM    413  CB  SER A  61      -4.575 -20.667  19.430  1.00 56.34           C  
ATOM    414  OG  SER A  61      -5.365 -20.627  18.255  1.00 56.34           O  
ATOM    415  N   ARG A  62      -4.194 -22.379  21.956  1.00 62.77           N  
ATOM    416  CA  ARG A  62      -3.749 -22.425  23.316  1.00 62.77           C  
ATOM    417  C   ARG A  62      -2.834 -23.599  23.482  1.00 62.77           C  
ATOM    418  O   ARG A  62      -1.862 -23.537  24.235  1.00 62.77           O  
ATOM    419  CB  ARG A  62      -4.926 -22.555  24.294  1.00 62.77           C  
ATOM    420  CG  ARG A  62      -5.911 -21.397  24.132  1.00 62.77           C  
ATOM    421  CD  ARG A  62      -6.975 -21.308  25.222  1.00 62.77           C  
ATOM    422  NE  ARG A  62      -7.856 -20.163  24.863  1.00 62.77           N  
ATOM    423  CZ  ARG A  62      -7.506 -18.888  25.201  1.00 62.77           C  
ATOM    424  NH1 ARG A  62      -6.359 -18.648  25.900  1.00 62.77           N1+
ATOM    425  NH2 ARG A  62      -8.306 -17.849  24.822  1.00 62.77           N  
ATOM    426  N   VAL A  63      -3.120 -24.719  22.788  1.00121.46           N  
ATOM    427  CA  VAL A  63      -2.265 -25.854  22.969  1.00121.46           C  
ATOM    428  C   VAL A  63      -0.899 -25.491  22.473  1.00121.46           C  
ATOM    429  O   VAL A  63       0.106 -25.848  23.084  1.00121.46           O  
ATOM    430  CB  VAL A  63      -2.682 -27.130  22.282  1.00121.46           C  
ATOM    431  CG1 VAL A  63      -4.093 -27.496  22.755  1.00121.46           C  
ATOM    432  CG2 VAL A  63      -2.506 -27.028  20.765  1.00121.46           C  
ATOM    433  N   THR A  64      -0.838 -24.746  21.354  1.00 53.51           N  
ATOM    434  CA  THR A  64       0.401 -24.377  20.728  1.00 53.51           C  
ATOM    435  C   THR A  64       1.234 -23.535  21.649  1.00 53.51           C  
ATOM    436  O   THR A  64       2.434 -23.766  21.789  1.00 53.51           O  
ATOM    437  CB  THR A  64       0.191 -23.571  19.481  1.00 53.51           C  
ATOM    438  CG2 THR A  64       1.560 -23.195  18.891  1.00 53.51           C  
ATOM    439  OG1 THR A  64      -0.566 -24.322  18.541  1.00 53.51           O  
ATOM    440  N   CYS A  65       0.613 -22.541  22.310  1.00 53.11           N  
ATOM    441  CA  CYS A  65       1.296 -21.622  23.176  1.00 53.11           C  
ATOM    442  C   CYS A  65       1.840 -22.359  24.353  1.00 53.11           C  
ATOM    443  O   CYS A  65       2.819 -21.936  24.962  1.00 53.11           O  
ATOM    444  CB  CYS A  65       0.381 -20.496  23.690  1.00 53.11           C  
ATOM    445  SG  CYS A  65      -0.139 -19.376  22.355  1.00 53.11           S  
ATOM    446  N   LEU A  66       1.158 -23.444  24.747  1.00121.16           N  
ATOM    447  CA  LEU A  66       1.554 -24.264  25.853  1.00121.16           C  
ATOM    448  C   LEU A  66       2.850 -24.969  25.535  1.00121.16           C  
ATOM    449  O   LEU A  66       3.756 -25.037  26.367  1.00121.16           O  
ATOM    450  CB  LEU A  66       0.428 -25.274  26.161  1.00121.16           C  
ATOM    451  CG  LEU A  66       0.680 -26.247  27.320  1.00121.16           C  
ATOM    452  CD1 LEU A  66       1.697 -27.306  26.902  1.00121.16           C  
ATOM    453  CD2 LEU A  66       1.080 -25.518  28.611  1.00121.16           C  
ATOM    454  N   TYR A  67       2.960 -25.547  24.323  1.00102.92           N  
ATOM    455  CA  TYR A  67       4.137 -26.266  23.906  1.00102.92           C  
ATOM    456  C   TYR A  67       5.308 -25.360  23.610  1.00102.92           C  
ATOM    457  O   TYR A  67       6.460 -25.670  23.904  1.00102.92           O  
ATOM    458  CB  TYR A  67       3.878 -27.136  22.664  1.00102.92           C  
ATOM    459  CG  TYR A  67       3.040 -28.289  23.108  1.00102.92           C  
ATOM    460  CD1 TYR A  67       1.669 -28.194  23.192  1.00102.92           C  
ATOM    461  CD2 TYR A  67       3.646 -29.475  23.455  1.00102.92           C  
ATOM    462  CE1 TYR A  67       0.917 -29.269  23.610  1.00102.92           C  
ATOM    463  CE2 TYR A  67       2.902 -30.553  23.870  1.00102.92           C  
ATOM    464  CZ  TYR A  67       1.535 -30.451  23.949  1.00102.92           C  
ATOM    465  OH  TYR A  67       0.775 -31.559  24.378  1.00102.92           O  
ATOM    466  N   PHE A  68       5.017 -24.265  22.900  1.00262.90           N  
ATOM    467  CA  PHE A  68       5.852 -23.232  22.353  1.00262.90           C  
ATOM    468  C   PHE A  68       6.083 -21.996  23.193  1.00262.90           C  
ATOM    469  O   PHE A  68       6.298 -20.954  22.580  1.00262.90           O  
ATOM    470  CB  PHE A  68       5.460 -22.860  20.920  1.00262.90           C  
ATOM    471  CG  PHE A  68       5.651 -24.150  20.196  1.00262.90           C  
ATOM    472  CD1 PHE A  68       6.914 -24.668  20.011  1.00262.90           C  
ATOM    473  CD2 PHE A  68       4.566 -24.876  19.763  1.00262.90           C  
ATOM    474  CE1 PHE A  68       7.094 -25.865  19.361  1.00262.90           C  
ATOM    475  CE2 PHE A  68       4.738 -26.073  19.109  1.00262.90           C  
ATOM    476  CZ  PHE A  68       6.004 -26.568  18.905  1.00262.90           C  
ATOM    477  N   PRO A  69       5.903 -21.944  24.484  1.00107.17           N  
ATOM    478  CA  PRO A  69       5.952 -20.683  25.209  1.00107.17           C  
ATOM    479  C   PRO A  69       7.068 -19.708  24.885  1.00107.17           C  
ATOM    480  O   PRO A  69       6.837 -18.506  25.010  1.00107.17           O  
ATOM    481  CB  PRO A  69       6.000 -21.078  26.684  1.00107.17           C  
ATOM    482  CG  PRO A  69       6.734 -22.429  26.663  1.00107.17           C  
ATOM    483  CD  PRO A  69       6.303 -23.060  25.329  1.00107.17           C  
ATOM    484  N   LYS A  70       8.273 -20.184  24.527  1.00150.41           N  
ATOM    485  CA  LYS A  70       9.457 -19.422  24.200  1.00150.41           C  
ATOM    486  C   LYS A  70       9.381 -18.757  22.848  1.00150.41           C  
ATOM    487  O   LYS A  70      10.255 -17.961  22.508  1.00150.41           O  
ATOM    488  CB  LYS A  70      10.727 -20.290  24.217  1.00150.41           C  
ATOM    489  CG  LYS A  70      11.097 -20.799  25.612  1.00150.41           C  
ATOM    490  CD  LYS A  70      11.405 -19.675  26.602  1.00150.41           C  
ATOM    491  CE  LYS A  70      11.735 -20.166  28.012  1.00150.41           C  
ATOM    492  NZ  LYS A  70      12.037 -19.014  28.892  1.00150.41           N1+
ATOM    493  N   ALA A  71       8.399 -19.127  22.007  1.00 56.53           N  
ATOM    494  CA  ALA A  71       8.307 -18.652  20.650  1.00 56.53           C  
ATOM    495  C   ALA A  71       8.298 -17.153  20.583  1.00 56.53           C  
ATOM    496  O   ALA A  71       7.984 -16.462  21.549  1.00 56.53           O  
ATOM    497  CB  ALA A  71       7.047 -19.154  19.920  1.00 56.53           C  
ATOM    498  N   LEU A  72       8.710 -16.615  19.413  1.00 55.57           N  
ATOM    499  CA  LEU A  72       8.737 -15.195  19.205  1.00 55.57           C  
ATOM    500  C   LEU A  72       7.333 -14.716  18.997  1.00 55.57           C  
ATOM    501  O   LEU A  72       6.482 -15.439  18.483  1.00 55.57           O  
ATOM    502  CB  LEU A  72       9.585 -14.749  18.005  1.00 55.57           C  
ATOM    503  CG  LEU A  72      11.092 -14.955  18.226  1.00 55.57           C  
ATOM    504  CD1 LEU A  72      11.902 -14.480  17.009  1.00 55.57           C  
ATOM    505  CD2 LEU A  72      11.547 -14.309  19.547  1.00 55.57           C  
ATOM    506  N   ASP A  73       7.071 -13.453  19.381  1.00 45.87           N  
ATOM    507  CA  ASP A  73       5.754 -12.888  19.345  1.00 45.87           C  
ATOM    508  C   ASP A  73       5.219 -12.895  17.945  1.00 45.87           C  
ATOM    509  O   ASP A  73       4.058 -13.232  17.725  1.00 45.87           O  
ATOM    510  CB  ASP A  73       5.730 -11.422  19.818  1.00 45.87           C  
ATOM    511  CG  ASP A  73       6.037 -11.363  21.310  1.00 45.87           C  
ATOM    512  OD1 ASP A  73       6.077 -12.439  21.965  1.00 45.87           O  
ATOM    513  OD2 ASP A  73       6.226 -10.225  21.816  1.00 45.87           O1-
ATOM    514  N   ASP A  74       6.045 -12.497  16.963  1.00 74.88           N  
ATOM    515  CA  ASP A  74       5.614 -12.414  15.596  1.00 74.88           C  
ATOM    516  C   ASP A  74       5.415 -13.766  14.970  1.00 74.88           C  
ATOM    517  O   ASP A  74       4.644 -13.900  14.024  1.00 74.88           O  
ATOM    518  CB  ASP A  74       6.553 -11.564  14.715  1.00 74.88           C  
ATOM    519  CG  ASP A  74       7.961 -12.139  14.735  1.00 74.88           C  
ATOM    520  OD1 ASP A  74       8.246 -12.998  15.611  1.00 74.88           O  
ATOM    521  OD2 ASP A  74       8.778 -11.714  13.875  1.00 74.88           O1-
ATOM    522  N   ARG A  75       6.208 -14.764  15.391  1.00186.18           N  
ATOM    523  CA  ARG A  75       6.183 -16.109  14.875  1.00186.18           C  
ATOM    524  C   ARG A  75       5.113 -17.016  15.431  1.00186.18           C  
ATOM    525  O   ARG A  75       4.603 -17.874  14.712  1.00186.18           O  
ATOM    526  CB  ARG A  75       7.545 -16.789  15.061  1.00186.18           C  
ATOM    527  CG  ARG A  75       8.652 -15.953  14.417  1.00186.18           C  
ATOM    528  CD  ARG A  75      10.019 -16.628  14.361  1.00186.18           C  
ATOM    529  NE  ARG A  75      10.058 -17.419  13.102  1.00186.18           N  
ATOM    530  CZ  ARG A  75      11.089 -17.254  12.223  1.00186.18           C  
ATOM    531  NH1 ARG A  75      12.059 -16.328  12.470  1.00186.18           N1+
ATOM    532  NH2 ARG A  75      11.149 -18.012  11.091  1.00186.18           N  
ATOM    533  N   ILE A  76       4.713 -16.847  16.708  1.00165.74           N  
ATOM    534  CA  ILE A  76       3.904 -17.844  17.365  1.00165.74           C  
ATOM    535  C   ILE A  76       2.642 -18.117  16.604  1.00165.74           C  
ATOM    536  O   ILE A  76       2.125 -19.231  16.656  1.00165.74           O  
ATOM    537  CB  ILE A  76       3.478 -17.549  18.770  1.00165.74           C  
ATOM    538  CG1 ILE A  76       2.448 -16.425  18.846  1.00165.74           C  
ATOM    539  CG2 ILE A  76       4.737 -17.244  19.580  1.00165.74           C  
ATOM    540  CD1 ILE A  76       1.729 -16.453  20.189  1.00165.74           C  
ATOM    541  N   HIS A  77       2.077 -17.102  15.928  1.00 68.09           N  
ATOM    542  CA  HIS A  77       0.851 -17.296  15.201  1.00 68.09           C  
ATOM    543  C   HIS A  77       1.048 -18.278  14.084  1.00 68.09           C  
ATOM    544  O   HIS A  77       0.148 -19.059  13.777  1.00 68.09           O  
ATOM    545  CB  HIS A  77       0.245 -16.005  14.610  1.00 68.09           C  
ATOM    546  CG  HIS A  77       0.985 -15.411  13.447  1.00 68.09           C  
ATOM    547  CD2 HIS A  77       0.740 -15.521  12.112  1.00 68.09           C  
ATOM    548  ND1 HIS A  77       2.078 -14.580  13.562  1.00 68.09           N  
ATOM    549  CE1 HIS A  77       2.433 -14.228  12.297  1.00 68.09           C  
ATOM    550  NE2 HIS A  77       1.653 -14.776  11.387  1.00 68.09           N  
ATOM    551  N   PHE A  78       2.229 -18.281  13.437  1.00136.22           N  
ATOM    552  CA  PHE A  78       2.429 -19.187  12.341  1.00136.22           C  
ATOM    553  C   PHE A  78       2.248 -20.576  12.876  1.00136.22           C  
ATOM    554  O   PHE A  78       1.651 -21.424  12.216  1.00136.22           O  
ATOM    555  CB  PHE A  78       3.845 -19.156  11.737  1.00136.22           C  
ATOM    556  CG  PHE A  78       4.117 -17.817  11.135  1.00136.22           C  
ATOM    557  CD1 PHE A  78       3.740 -17.538   9.844  1.00136.22           C  
ATOM    558  CD2 PHE A  78       4.752 -16.847  11.870  1.00136.22           C  
ATOM    559  CE1 PHE A  78       3.994 -16.302   9.290  1.00136.22           C  
ATOM    560  CE2 PHE A  78       5.011 -15.610  11.323  1.00136.22           C  
ATOM    561  CZ  PHE A  78       4.630 -15.337  10.033  1.00136.22           C  
ATOM    562  N   ALA A  79       2.785 -20.845  14.083  1.00 44.20           N  
ATOM    563  CA  ALA A  79       2.716 -22.147  14.688  1.00 44.20           C  
ATOM    564  C   ALA A  79       1.292 -22.537  14.959  1.00 44.20           C  
ATOM    565  O   ALA A  79       0.876 -23.650  14.641  1.00 44.20           O  
ATOM    566  CB  ALA A  79       3.452 -22.206  16.040  1.00 44.20           C  
ATOM    567  N   CYS A  80       0.496 -21.614  15.529  1.00 40.72           N  
ATOM    568  CA  CYS A  80      -0.856 -21.920  15.908  1.00 40.72           C  
ATOM    569  C   CYS A  80      -1.658 -22.284  14.700  1.00 40.72           C  
ATOM    570  O   CYS A  80      -2.444 -23.230  14.734  1.00 40.72           O  
ATOM    571  CB  CYS A  80      -1.576 -20.740  16.591  1.00 40.72           C  
ATOM    572  SG  CYS A  80      -0.831 -20.279  18.186  1.00 40.72           S  
ATOM    573  N   ARG A  81      -1.492 -21.534  13.598  1.00 77.67           N  
ATOM    574  CA  ARG A  81      -2.253 -21.771  12.406  1.00 77.67           C  
ATOM    575  C   ARG A  81      -1.914 -23.119  11.847  1.00 77.67           C  
ATOM    576  O   ARG A  81      -2.792 -23.854  11.398  1.00 77.67           O  
ATOM    577  CB  ARG A  81      -1.928 -20.751  11.307  1.00 77.67           C  
ATOM    578  CG  ARG A  81      -2.331 -19.316  11.638  1.00 77.67           C  
ATOM    579  CD  ARG A  81      -1.792 -18.309  10.622  1.00 77.67           C  
ATOM    580  NE  ARG A  81      -2.400 -16.991  10.942  1.00 77.67           N  
ATOM    581  CZ  ARG A  81      -3.609 -16.668  10.399  1.00 77.67           C  
ATOM    582  NH1 ARG A  81      -4.233 -17.547   9.563  1.00 77.67           N1+
ATOM    583  NH2 ARG A  81      -4.191 -15.471  10.698  1.00 77.67           N  
ATOM    584  N   LEU A  82      -0.614 -23.470  11.843  1.00108.96           N  
ATOM    585  CA  LEU A  82      -0.198 -24.704  11.244  1.00108.96           C  
ATOM    586  C   LEU A  82      -0.755 -25.865  12.001  1.00108.96           C  
ATOM    587  O   LEU A  82      -1.309 -26.789  11.412  1.00108.96           O  
ATOM    588  CB  LEU A  82       1.339 -24.842  11.185  1.00108.96           C  
ATOM    589  CG  LEU A  82       1.861 -26.101  10.460  1.00108.96           C  
ATOM    590  CD1 LEU A  82       1.670 -27.386  11.283  1.00108.96           C  
ATOM    591  CD2 LEU A  82       1.248 -26.206   9.053  1.00108.96           C  
ATOM    592  N   LEU A  83      -0.652 -25.836  13.340  1.00 62.61           N  
ATOM    593  CA  LEU A  83      -1.113 -26.933  14.140  1.00 62.61           C  
ATOM    594  C   LEU A  83      -2.601 -27.051  14.013  1.00 62.61           C  
ATOM    595  O   LEU A  83      -3.136 -28.156  13.983  1.00 62.61           O  
ATOM    596  CB  LEU A  83      -0.737 -26.782  15.626  1.00 62.61           C  
ATOM    597  CG  LEU A  83       0.787 -26.820  15.875  1.00 62.61           C  
ATOM    598  CD1 LEU A  83       1.115 -26.814  17.378  1.00 62.61           C  
ATOM    599  CD2 LEU A  83       1.449 -27.990  15.130  1.00 62.61           C  
ATOM    600  N   THR A  84      -3.314 -25.914  13.926  1.00 45.92           N  
ATOM    601  CA  THR A  84      -4.747 -25.952  13.865  1.00 45.92           C  
ATOM    602  C   THR A  84      -5.185 -26.723  12.657  1.00 45.92           C  
ATOM    603  O   THR A  84      -6.033 -27.611  12.744  1.00 45.92           O  
ATOM    604  CB  THR A  84      -5.353 -24.584  13.731  1.00 45.92           C  
ATOM    605  CG2 THR A  84      -6.883 -24.722  13.687  1.00 45.92           C  
ATOM    606  OG1 THR A  84      -4.967 -23.761  14.825  1.00 45.92           O  
ATOM    607  N   VAL A  85      -4.607 -26.409  11.487  1.00 96.43           N  
ATOM    608  CA  VAL A  85      -5.022 -27.059  10.279  1.00 96.43           C  
ATOM    609  C   VAL A  85      -4.694 -28.518  10.364  1.00 96.43           C  
ATOM    610  O   VAL A  85      -5.475 -29.359   9.919  1.00 96.43           O  
ATOM    611  CB  VAL A  85      -4.372 -26.474   9.057  1.00 96.43           C  
ATOM    612  CG1 VAL A  85      -2.860 -26.750   9.112  1.00 96.43           C  
ATOM    613  CG2 VAL A  85      -5.074 -27.036   7.811  1.00 96.43           C  
ATOM    614  N   LEU A  86      -3.522 -28.867  10.928  1.00107.04           N  
ATOM    615  CA  LEU A  86      -3.171 -30.256  11.019  1.00107.04           C  
ATOM    616  C   LEU A  86      -4.105 -30.996  11.929  1.00107.04           C  
ATOM    617  O   LEU A  86      -4.449 -32.142  11.646  1.00107.04           O  
ATOM    618  CB  LEU A  86      -1.723 -30.544  11.442  1.00107.04           C  
ATOM    619  CG  LEU A  86      -0.715 -30.370  10.289  1.00107.04           C  
ATOM    620  CD1 LEU A  86      -0.574 -28.912   9.853  1.00107.04           C  
ATOM    621  CD2 LEU A  86       0.628 -31.021  10.627  1.00107.04           C  
ATOM    622  N   PHE A  87      -4.543 -30.381  13.046  1.00136.58           N  
ATOM    623  CA  PHE A  87      -5.454 -31.080  13.914  1.00136.58           C  
ATOM    624  C   PHE A  87      -6.707 -31.370  13.149  1.00136.58           C  
ATOM    625  O   PHE A  87      -7.235 -32.480  13.199  1.00136.58           O  
ATOM    626  CB  PHE A  87      -5.926 -30.283  15.152  1.00136.58           C  
ATOM    627  CG  PHE A  87      -4.903 -30.261  16.241  1.00136.58           C  
ATOM    628  CD1 PHE A  87      -4.874 -31.272  17.173  1.00136.58           C  
ATOM    629  CD2 PHE A  87      -3.990 -29.238  16.349  1.00136.58           C  
ATOM    630  CE1 PHE A  87      -3.948 -31.270  18.191  1.00136.58           C  
ATOM    631  CE2 PHE A  87      -3.062 -29.228  17.365  1.00136.58           C  
ATOM    632  CZ  PHE A  87      -3.037 -30.246  18.285  1.00136.58           C  
ATOM    633  N   LEU A  88      -7.210 -30.365  12.407  1.00 50.63           N  
ATOM    634  CA  LEU A  88      -8.445 -30.468  11.684  1.00 50.63           C  
ATOM    635  C   LEU A  88      -8.353 -31.547  10.645  1.00 50.63           C  
ATOM    636  O   LEU A  88      -9.278 -32.338  10.463  1.00 50.63           O  
ATOM    637  CB  LEU A  88      -8.789 -29.154  10.958  1.00 50.63           C  
ATOM    638  CG  LEU A  88      -8.981 -27.957  11.912  1.00 50.63           C  
ATOM    639  CD1 LEU A  88      -9.335 -26.667  11.152  1.00 50.63           C  
ATOM    640  CD2 LEU A  88      -9.990 -28.292  13.019  1.00 50.63           C  
ATOM    641  N   ILE A  89      -7.227 -31.613   9.923  1.00 44.60           N  
ATOM    642  CA  ILE A  89      -7.100 -32.608   8.904  1.00 44.60           C  
ATOM    643  C   ILE A  89      -7.120 -33.952   9.563  1.00 44.60           C  
ATOM    644  O   ILE A  89      -7.679 -34.908   9.030  1.00 44.60           O  
ATOM    645  CB  ILE A  89      -5.825 -32.483   8.129  1.00 44.60           C  
ATOM    646  CG1 ILE A  89      -5.776 -31.132   7.397  1.00 44.60           C  
ATOM    647  CG2 ILE A  89      -5.727 -33.697   7.191  1.00 44.60           C  
ATOM    648  CD1 ILE A  89      -4.401 -30.803   6.817  1.00 44.60           C  
ATOM    649  N   ASP A  90      -6.501 -34.044  10.755  1.00 47.75           N  
ATOM    650  CA  ASP A  90      -6.367 -35.284  11.462  1.00 47.75           C  
ATOM    651  C   ASP A  90      -7.727 -35.865  11.682  1.00 47.75           C  
ATOM    652  O   ASP A  90      -7.946 -37.050  11.429  1.00 47.75           O  
ATOM    653  CB  ASP A  90      -5.711 -35.087  12.844  1.00 47.75           C  
ATOM    654  CG  ASP A  90      -5.349 -36.441  13.441  1.00 47.75           C  
ATOM    655  OD1 ASP A  90      -5.299 -37.440  12.677  1.00 47.75           O  
ATOM    656  OD2 ASP A  90      -5.115 -36.489  14.678  1.00 47.75           O1-
ATOM    657  N   ASP A  91      -8.690 -35.047  12.144  1.00107.48           N  
ATOM    658  CA  ASP A  91     -10.005 -35.558  12.406  1.00107.48           C  
ATOM    659  C   ASP A  91     -10.699 -35.978  11.142  1.00107.48           C  
ATOM    660  O   ASP A  91     -11.383 -37.000  11.129  1.00107.48           O  
ATOM    661  CB  ASP A  91     -10.907 -34.607  13.226  1.00107.48           C  
ATOM    662  CG  ASP A  91     -10.987 -33.223  12.593  1.00107.48           C  
ATOM    663  OD1 ASP A  91     -10.061 -32.417  12.871  1.00107.48           O  
ATOM    664  OD2 ASP A  91     -11.961 -32.944  11.843  1.00107.48           O1-
ATOM    665  N   LEU A  92     -10.526 -35.226  10.038  1.00 54.53           N  
ATOM    666  CA  LEU A  92     -11.189 -35.536   8.800  1.00 54.53           C  
ATOM    667  C   LEU A  92     -10.710 -36.875   8.352  1.00 54.53           C  
ATOM    668  O   LEU A  92     -11.469 -37.677   7.810  1.00 54.53           O  
ATOM    669  CB  LEU A  92     -10.864 -34.548   7.659  1.00 54.53           C  
ATOM    670  CG  LEU A  92     -11.401 -33.118   7.871  1.00 54.53           C  
ATOM    671  CD1 LEU A  92     -11.087 -32.217   6.665  1.00 54.53           C  
ATOM    672  CD2 LEU A  92     -12.898 -33.124   8.224  1.00 54.53           C  
ATOM    673  N   LEU A  93      -9.423 -37.151   8.602  1.00 66.97           N  
ATOM    674  CA  LEU A  93      -8.790 -38.359   8.166  1.00 66.97           C  
ATOM    675  C   LEU A  93      -9.477 -39.535   8.778  1.00 66.97           C  
ATOM    676  O   LEU A  93      -9.528 -40.605   8.176  1.00 66.97           O  
ATOM    677  CB  LEU A  93      -7.307 -38.444   8.557  1.00 66.97           C  
ATOM    678  CG  LEU A  93      -6.409 -37.452   7.797  1.00 66.97           C  
ATOM    679  CD1 LEU A  93      -4.938 -37.591   8.221  1.00 66.97           C  
ATOM    680  CD2 LEU A  93      -6.600 -37.585   6.278  1.00 66.97           C  
ATOM    681  N   GLU A  94     -10.020 -39.383   9.996  1.00 66.41           N  
ATOM    682  CA  GLU A  94     -10.603 -40.523  10.642  1.00 66.41           C  
ATOM    683  C   GLU A  94     -11.724 -41.052   9.805  1.00 66.41           C  
ATOM    684  O   GLU A  94     -11.982 -42.254   9.784  1.00 66.41           O  
ATOM    685  CB  GLU A  94     -11.124 -40.235  12.056  1.00 66.41           C  
ATOM    686  CG  GLU A  94     -11.470 -41.519  12.812  1.00 66.41           C  
ATOM    687  CD  GLU A  94     -11.423 -41.210  14.297  1.00 66.41           C  
ATOM    688  OE1 GLU A  94     -10.844 -40.150  14.654  1.00 66.41           O  
ATOM    689  OE2 GLU A  94     -11.950 -42.031  15.094  1.00 66.41           O1-
ATOM    690  N   TYR A  95     -12.439 -40.153   9.114  1.00125.66           N  
ATOM    691  CA  TYR A  95     -13.555 -40.506   8.286  1.00125.66           C  
ATOM    692  C   TYR A  95     -13.144 -41.312   7.084  1.00125.66           C  
ATOM    693  O   TYR A  95     -13.841 -42.249   6.713  1.00125.66           O  
ATOM    694  CB  TYR A  95     -14.297 -39.263   7.789  1.00125.66           C  
ATOM    695  CG  TYR A  95     -14.843 -38.653   9.028  1.00125.66           C  
ATOM    696  CD1 TYR A  95     -16.022 -39.125   9.547  1.00125.66           C  
ATOM    697  CD2 TYR A  95     -14.179 -37.639   9.678  1.00125.66           C  
ATOM    698  CE1 TYR A  95     -16.548 -38.583  10.693  1.00125.66           C  
ATOM    699  CE2 TYR A  95     -14.700 -37.092  10.827  1.00125.66           C  
ATOM    700  CZ  TYR A  95     -15.889 -37.563  11.334  1.00125.66           C  
ATOM    701  OH  TYR A  95     -16.432 -37.009  12.511  1.00125.66           O  
ATOM    702  N   MET A  96     -12.010 -40.985   6.434  1.00 80.87           N  
ATOM    703  CA  MET A  96     -11.654 -41.584   5.168  1.00 80.87           C  
ATOM    704  C   MET A  96     -10.797 -42.816   5.289  1.00 80.87           C  
ATOM    705  O   MET A  96     -10.262 -43.131   6.351  1.00 80.87           O  
ATOM    706  CB  MET A  96     -10.911 -40.606   4.250  1.00 80.87           C  
ATOM    707  CG  MET A  96     -11.809 -39.482   3.735  1.00 80.87           C  
ATOM    708  SD  MET A  96     -10.911 -38.053   3.069  1.00 80.87           S  
ATOM    709  CE  MET A  96     -10.111 -38.956   1.715  1.00 80.87           C  
ATOM    710  N   SER A  97     -10.672 -43.554   4.157  1.00 38.53           N  
ATOM    711  CA  SER A  97      -9.905 -44.770   4.061  1.00 38.53           C  
ATOM    712  C   SER A  97      -8.459 -44.417   3.916  1.00 38.53           C  
ATOM    713  O   SER A  97      -8.099 -43.251   3.764  1.00 38.53           O  
ATOM    714  CB  SER A  97     -10.281 -45.670   2.868  1.00 38.53           C  
ATOM    715  OG  SER A  97      -9.907 -45.055   1.643  1.00 38.53           O  
ATOM    716  N   PHE A  98      -7.590 -45.445   3.976  1.00 56.41           N  
ATOM    717  CA  PHE A  98      -6.169 -45.259   3.933  1.00 56.41           C  
ATOM    718  C   PHE A  98      -5.823 -44.657   2.609  1.00 56.41           C  
ATOM    719  O   PHE A  98      -5.097 -43.667   2.527  1.00 56.41           O  
ATOM    720  CB  PHE A  98      -5.417 -46.597   4.006  1.00 56.41           C  
ATOM    721  CG  PHE A  98      -5.941 -47.369   5.171  1.00 56.41           C  
ATOM    722  CD1 PHE A  98      -7.010 -48.219   4.994  1.00 56.41           C  
ATOM    723  CD2 PHE A  98      -5.384 -47.255   6.424  1.00 56.41           C  
ATOM    724  CE1 PHE A  98      -7.518 -48.948   6.044  1.00 56.41           C  
ATOM    725  CE2 PHE A  98      -5.890 -47.983   7.479  1.00 56.41           C  
ATOM    726  CZ  PHE A  98      -6.956 -48.830   7.292  1.00 56.41           C  
ATOM    727  N   GLU A  99      -6.364 -45.248   1.530  1.00 72.67           N  
ATOM    728  CA  GLU A  99      -6.058 -44.812   0.202  1.00 72.67           C  
ATOM    729  C   GLU A  99      -6.537 -43.407   0.018  1.00 72.67           C  
ATOM    730  O   GLU A  99      -5.833 -42.584  -0.566  1.00 72.67           O  
ATOM    731  CB  GLU A  99      -6.749 -45.673  -0.870  1.00 72.67           C  
ATOM    732  CG  GLU A  99      -6.243 -47.115  -0.910  1.00 72.67           C  
ATOM    733  CD  GLU A  99      -6.730 -47.804   0.355  1.00 72.67           C  
ATOM    734  OE1 GLU A  99      -7.830 -47.430   0.844  1.00 72.67           O  
ATOM    735  OE2 GLU A  99      -6.006 -48.707   0.854  1.00 72.67           O1-
ATOM    736  N   GLU A 100      -7.756 -43.096   0.496  1.00 83.23           N  
ATOM    737  CA  GLU A 100      -8.295 -41.783   0.276  1.00 83.23           C  
ATOM    738  C   GLU A 100      -7.567 -40.730   1.053  1.00 83.23           C  
ATOM    739  O   GLU A 100      -7.181 -39.701   0.497  1.00 83.23           O  
ATOM    740  CB  GLU A 100      -9.785 -41.678   0.620  1.00 83.23           C  
ATOM    741  CG  GLU A 100     -10.661 -42.406  -0.394  1.00 83.23           C  
ATOM    742  CD  GLU A 100     -12.107 -42.201   0.013  1.00 83.23           C  
ATOM    743  OE1 GLU A 100     -12.408 -42.355   1.226  1.00 83.23           O  
ATOM    744  OE2 GLU A 100     -12.927 -41.880  -0.886  1.00 83.23           O1-
ATOM    745  N   GLY A 101      -7.324 -40.972   2.354  1.00 28.87           N  
ATOM    746  CA  GLY A 101      -6.701 -39.978   3.183  1.00 28.87           C  
ATOM    747  C   GLY A 101      -5.340 -39.681   2.642  1.00 28.87           C  
ATOM    748  O   GLY A 101      -4.890 -38.536   2.659  1.00 28.87           O  
ATOM    749  N   SER A 102      -4.636 -40.721   2.160  1.00 77.26           N  
ATOM    750  CA  SER A 102      -3.306 -40.536   1.655  1.00 77.26           C  
ATOM    751  C   SER A 102      -3.344 -39.618   0.473  1.00 77.26           C  
ATOM    752  O   SER A 102      -2.556 -38.679   0.380  1.00 77.26           O  
ATOM    753  CB  SER A 102      -2.638 -41.849   1.208  1.00 77.26           C  
ATOM    754  OG  SER A 102      -3.320 -42.396   0.090  1.00 77.26           O  
ATOM    755  N   ALA A 103      -4.287 -39.855  -0.456  1.00 27.01           N  
ATOM    756  CA  ALA A 103      -4.372 -39.065  -1.651  1.00 27.01           C  
ATOM    757  C   ALA A 103      -4.662 -37.649  -1.268  1.00 27.01           C  
ATOM    758  O   ALA A 103      -4.121 -36.715  -1.857  1.00 27.01           O  
ATOM    759  CB  ALA A 103      -5.496 -39.537  -2.590  1.00 27.01           C  
ATOM    760  N   TYR A 104      -5.523 -37.462  -0.249  1.00 65.10           N  
ATOM    761  CA  TYR A 104      -5.963 -36.156   0.165  1.00 65.10           C  
ATOM    762  C   TYR A 104      -4.791 -35.323   0.603  1.00 65.10           C  
ATOM    763  O   TYR A 104      -4.610 -34.207   0.119  1.00 65.10           O  
ATOM    764  CB  TYR A 104      -6.959 -36.286   1.336  1.00 65.10           C  
ATOM    765  CG  TYR A 104      -7.332 -34.969   1.928  1.00 65.10           C  
ATOM    766  CD1 TYR A 104      -8.330 -34.188   1.388  1.00 65.10           C  
ATOM    767  CD2 TYR A 104      -6.686 -34.525   3.059  1.00 65.10           C  
ATOM    768  CE1 TYR A 104      -8.664 -32.984   1.970  1.00 65.10           C  
ATOM    769  CE2 TYR A 104      -7.013 -33.325   3.644  1.00 65.10           C  
ATOM    770  CZ  TYR A 104      -8.007 -32.553   3.098  1.00 65.10           C  
ATOM    771  OH  TYR A 104      -8.350 -31.322   3.698  1.00 65.10           O  
ATOM    772  N   ASN A 105      -3.942 -35.855   1.501  1.00 50.22           N  
ATOM    773  CA  ASN A 105      -2.823 -35.112   2.016  1.00 50.22           C  
ATOM    774  C   ASN A 105      -1.825 -34.874   0.935  1.00 50.22           C  
ATOM    775  O   ASN A 105      -1.222 -33.805   0.861  1.00 50.22           O  
ATOM    776  CB  ASN A 105      -2.077 -35.859   3.135  1.00 50.22           C  
ATOM    777  CG  ASN A 105      -2.989 -35.955   4.347  1.00 50.22           C  
ATOM    778  ND2 ASN A 105      -3.172 -37.199   4.869  1.00 50.22           N  
ATOM    779  OD1 ASN A 105      -3.529 -34.954   4.815  1.00 50.22           O  
ATOM    780  N   GLU A 106      -1.624 -35.877   0.063  1.00126.31           N  
ATOM    781  CA  GLU A 106      -0.615 -35.762  -0.947  1.00126.31           C  
ATOM    782  C   GLU A 106      -0.946 -34.630  -1.857  1.00126.31           C  
ATOM    783  O   GLU A 106      -0.051 -33.981  -2.394  1.00126.31           O  
ATOM    784  CB  GLU A 106      -0.401 -37.043  -1.763  1.00126.31           C  
ATOM    785  CG  GLU A 106       0.285 -38.119  -0.923  1.00126.31           C  
ATOM    786  CD  GLU A 106       1.589 -37.526  -0.394  1.00126.31           C  
ATOM    787  OE1 GLU A 106       2.057 -36.506  -0.968  1.00126.31           O  
ATOM    788  OE2 GLU A 106       2.131 -38.084   0.597  1.00126.31           O1-
ATOM    789  N   LYS A 107      -2.246 -34.365  -2.068  1.00 77.75           N  
ATOM    790  CA  LYS A 107      -2.634 -33.296  -2.940  1.00 77.75           C  
ATOM    791  C   LYS A 107      -2.129 -32.000  -2.373  1.00 77.75           C  
ATOM    792  O   LYS A 107      -1.682 -31.129  -3.115  1.00 77.75           O  
ATOM    793  CB  LYS A 107      -4.160 -33.217  -3.123  1.00 77.75           C  
ATOM    794  CG  LYS A 107      -4.606 -32.266  -4.236  1.00 77.75           C  
ATOM    795  CD  LYS A 107      -6.009 -32.570  -4.767  1.00 77.75           C  
ATOM    796  CE  LYS A 107      -7.111 -32.522  -3.708  1.00 77.75           C  
ATOM    797  NZ  LYS A 107      -8.430 -32.731  -4.346  1.00 77.75           N1+
ATOM    798  N   LEU A 108      -2.185 -31.849  -1.036  1.00 75.93           N  
ATOM    799  CA  LEU A 108      -1.786 -30.660  -0.330  1.00 75.93           C  
ATOM    800  C   LEU A 108      -0.302 -30.415  -0.355  1.00 75.93           C  
ATOM    801  O   LEU A 108       0.132 -29.283  -0.159  1.00 75.93           O  
ATOM    802  CB  LEU A 108      -2.239 -30.633   1.140  1.00 75.93           C  
ATOM    803  CG  LEU A 108      -3.763 -30.482   1.291  1.00 75.93           C  
ATOM    804  CD1 LEU A 108      -4.175 -30.421   2.770  1.00 75.93           C  
ATOM    805  CD2 LEU A 108      -4.285 -29.285   0.479  1.00 75.93           C  
ATOM    806  N   ILE A 109       0.529 -31.458  -0.529  1.00130.60           N  
ATOM    807  CA  ILE A 109       1.952 -31.266  -0.426  1.00130.60           C  
ATOM    808  C   ILE A 109       2.449 -30.303  -1.475  1.00130.60           C  
ATOM    809  O   ILE A 109       3.186 -29.378  -1.130  1.00130.60           O  
ATOM    810  CB  ILE A 109       2.709 -32.553  -0.611  1.00130.60           C  
ATOM    811  CG1 ILE A 109       2.187 -33.663   0.319  1.00130.60           C  
ATOM    812  CG2 ILE A 109       4.194 -32.237  -0.386  1.00130.60           C  
ATOM    813  CD1 ILE A 109       2.403 -33.404   1.805  1.00130.60           C  
ATOM    814  N   PRO A 110       2.099 -30.431  -2.732  1.00 70.23           N  
ATOM    815  CA  PRO A 110       2.610 -29.520  -3.726  1.00 70.23           C  
ATOM    816  C   PRO A 110       2.121 -28.134  -3.469  1.00 70.23           C  
ATOM    817  O   PRO A 110       2.829 -27.179  -3.790  1.00 70.23           O  
ATOM    818  CB  PRO A 110       2.166 -30.086  -5.074  1.00 70.23           C  
ATOM    819  CG  PRO A 110       2.036 -31.598  -4.809  1.00 70.23           C  
ATOM    820  CD  PRO A 110       1.677 -31.696  -3.316  1.00 70.23           C  
ATOM    821  N   ILE A 111       0.906 -28.003  -2.907  1.00 93.36           N  
ATOM    822  CA  ILE A 111       0.359 -26.711  -2.603  1.00 93.36           C  
ATOM    823  C   ILE A 111       1.203 -26.070  -1.548  1.00 93.36           C  
ATOM    824  O   ILE A 111       1.437 -24.863  -1.584  1.00 93.36           O  
ATOM    825  CB  ILE A 111      -1.050 -26.720  -2.062  1.00 93.36           C  
ATOM    826  CG1 ILE A 111      -2.091 -27.021  -3.153  1.00 93.36           C  
ATOM    827  CG2 ILE A 111      -1.281 -25.373  -1.358  1.00 93.36           C  
ATOM    828  CD1 ILE A 111      -2.158 -28.477  -3.590  1.00 93.36           C  
ATOM    829  N   SER A 112       1.653 -26.860  -0.557  1.00 38.14           N  
ATOM    830  CA  SER A 112       2.416 -26.329   0.536  1.00 38.14           C  
ATOM    831  C   SER A 112       3.723 -25.796   0.031  1.00 38.14           C  
ATOM    832  O   SER A 112       4.191 -24.744   0.465  1.00 38.14           O  
ATOM    833  CB  SER A 112       2.721 -27.393   1.601  1.00 38.14           C  
ATOM    834  OG  SER A 112       1.506 -27.901   2.136  1.00 38.14           O  
ATOM    835  N   ARG A 113       4.340 -26.518  -0.920  1.00108.92           N  
ATOM    836  CA  ARG A 113       5.601 -26.155  -1.497  1.00108.92           C  
ATOM    837  C   ARG A 113       5.427 -24.882  -2.269  1.00108.92           C  
ATOM    838  O   ARG A 113       6.386 -24.138  -2.465  1.00108.92           O  
ATOM    839  CB  ARG A 113       6.165 -27.246  -2.429  1.00108.92           C  
ATOM    840  CG  ARG A 113       6.673 -28.482  -1.676  1.00108.92           C  
ATOM    841  CD  ARG A 113       7.238 -29.579  -2.584  1.00108.92           C  
ATOM    842  NE  ARG A 113       6.086 -30.272  -3.228  1.00108.92           N  
ATOM    843  CZ  ARG A 113       5.787 -31.560  -2.892  1.00108.92           C  
ATOM    844  NH1 ARG A 113       6.570 -32.223  -1.989  1.00108.92           N1+
ATOM    845  NH2 ARG A 113       4.726 -32.194  -3.473  1.00108.92           N  
ATOM    846  N   GLY A 114       4.201 -24.611  -2.761  1.00 23.65           N  
ATOM    847  CA  GLY A 114       3.960 -23.411  -3.512  1.00 23.65           C  
ATOM    848  C   GLY A 114       4.114 -23.751  -4.960  1.00 23.65           C  
ATOM    849  O   GLY A 114       4.097 -22.874  -5.823  1.00 23.65           O  
ATOM    850  N   ASP A 115       4.302 -25.049  -5.247  1.00 46.65           N  
ATOM    851  CA  ASP A 115       4.468 -25.507  -6.592  1.00 46.65           C  
ATOM    852  C   ASP A 115       3.182 -25.344  -7.344  1.00 46.65           C  
ATOM    853  O   ASP A 115       3.182 -24.888  -8.485  1.00 46.65           O  
ATOM    854  CB  ASP A 115       4.843 -26.995  -6.653  1.00 46.65           C  
ATOM    855  CG  ASP A 115       6.182 -27.166  -5.949  1.00 46.65           C  
ATOM    856  OD1 ASP A 115       6.666 -26.176  -5.337  1.00 46.65           O  
ATOM    857  OD2 ASP A 115       6.738 -28.294  -6.012  1.00 46.65           O1-
ATOM    858  N   VAL A 116       2.040 -25.695  -6.719  1.00 94.15           N  
ATOM    859  CA  VAL A 116       0.828 -25.637  -7.483  1.00 94.15           C  
ATOM    860  C   VAL A 116      -0.150 -24.714  -6.828  1.00 94.15           C  
ATOM    861  O   VAL A 116      -0.202 -24.605  -5.603  1.00 94.15           O  
ATOM    862  CB  VAL A 116       0.168 -26.972  -7.650  1.00 94.15           C  
ATOM    863  CG1 VAL A 116      -0.541 -27.350  -6.340  1.00 94.15           C  
ATOM    864  CG2 VAL A 116      -0.742 -26.911  -8.883  1.00 94.15           C  
ATOM    865  N   LEU A 117      -0.954 -24.013  -7.655  1.00 43.63           N  
ATOM    866  CA  LEU A 117      -1.929 -23.100  -7.134  1.00 43.63           C  
ATOM    867  C   LEU A 117      -3.045 -23.906  -6.557  1.00 43.63           C  
ATOM    868  O   LEU A 117      -3.353 -25.005  -7.017  1.00 43.63           O  
ATOM    869  CB  LEU A 117      -2.531 -22.142  -8.178  1.00 43.63           C  
ATOM    870  CG  LEU A 117      -1.521 -21.150  -8.788  1.00 43.63           C  
ATOM    871  CD1 LEU A 117      -2.212 -20.216  -9.791  1.00 43.63           C  
ATOM    872  CD2 LEU A 117      -0.741 -20.379  -7.710  1.00 43.63           C  
ATOM    873  N   PRO A 118      -3.630 -23.384  -5.517  1.00 78.27           N  
ATOM    874  CA  PRO A 118      -4.711 -24.057  -4.852  1.00 78.27           C  
ATOM    875  C   PRO A 118      -6.019 -23.800  -5.521  1.00 78.27           C  
ATOM    876  O   PRO A 118      -6.130 -22.856  -6.302  1.00 78.27           O  
ATOM    877  CB  PRO A 118      -4.703 -23.560  -3.408  1.00 78.27           C  
ATOM    878  CG  PRO A 118      -3.902 -22.249  -3.463  1.00 78.27           C  
ATOM    879  CD  PRO A 118      -2.925 -22.479  -4.626  1.00 78.27           C  
ATOM    880  N   ASP A 119      -7.017 -24.646  -5.215  1.00 68.41           N  
ATOM    881  CA  ASP A 119      -8.346 -24.449  -5.700  1.00 68.41           C  
ATOM    882  C   ASP A 119      -8.949 -23.499  -4.714  1.00 68.41           C  
ATOM    883  O   ASP A 119      -9.102 -23.821  -3.538  1.00 68.41           O  
ATOM    884  CB  ASP A 119      -9.170 -25.751  -5.685  1.00 68.41           C  
ATOM    885  CG  ASP A 119     -10.477 -25.543  -6.430  1.00 68.41           C  
ATOM    886  OD1 ASP A 119     -10.908 -24.366  -6.558  1.00 68.41           O  
ATOM    887  OD2 ASP A 119     -11.056 -26.564  -6.890  1.00 68.41           O1-
ATOM    888  N   ARG A 120      -9.301 -22.287  -5.176  1.00169.26           N  
ATOM    889  CA  ARG A 120      -9.818 -21.262  -4.315  1.00169.26           C  
ATOM    890  C   ARG A 120     -11.138 -21.681  -3.751  1.00169.26           C  
ATOM    891  O   ARG A 120     -11.569 -21.172  -2.719  1.00169.26           O  
ATOM    892  CB  ARG A 120      -9.940 -19.887  -4.995  1.00169.26           C  
ATOM    893  CG  ARG A 120      -8.578 -19.192  -5.093  1.00169.26           C  
ATOM    894  CD  ARG A 120      -7.951 -18.942  -3.716  1.00169.26           C  
ATOM    895  NE  ARG A 120      -6.546 -18.490  -3.913  1.00169.26           N  
ATOM    896  CZ  ARG A 120      -5.723 -18.312  -2.836  1.00169.26           C  
ATOM    897  NH1 ARG A 120      -6.177 -18.560  -1.574  1.00169.26           N1+
ATOM    898  NH2 ARG A 120      -4.440 -17.885  -3.023  1.00169.26           N  
ATOM    899  N   SER A 121     -11.847 -22.576  -4.456  1.00 55.79           N  
ATOM    900  CA  SER A 121     -13.125 -23.052  -4.015  1.00 55.79           C  
ATOM    901  C   SER A 121     -12.997 -23.972  -2.831  1.00 55.79           C  
ATOM    902  O   SER A 121     -13.989 -24.203  -2.142  1.00 55.79           O  
ATOM    903  CB  SER A 121     -13.888 -23.804  -5.117  1.00 55.79           C  
ATOM    904  OG  SER A 121     -13.177 -24.972  -5.494  1.00 55.79           O  
ATOM    905  N   ILE A 122     -11.795 -24.535  -2.561  1.00 58.28           N  
ATOM    906  CA  ILE A 122     -11.652 -25.473  -1.474  1.00 58.28           C  
ATOM    907  C   ILE A 122     -10.822 -24.841  -0.390  1.00 58.28           C  
ATOM    908  O   ILE A 122      -9.679 -24.440  -0.599  1.00 58.28           O  
ATOM    909  CB  ILE A 122     -10.993 -26.745  -1.916  1.00 58.28           C  
ATOM    910  CG1 ILE A 122     -11.857 -27.408  -3.004  1.00 58.28           C  
ATOM    911  CG2 ILE A 122     -10.770 -27.640  -0.686  1.00 58.28           C  
ATOM    912  CD1 ILE A 122     -11.133 -28.501  -3.786  1.00 58.28           C  
ATOM    913  N   PRO A 123     -11.399 -24.739   0.780  1.00 84.32           N  
ATOM    914  CA  PRO A 123     -10.745 -24.089   1.885  1.00 84.32           C  
ATOM    915  C   PRO A 123      -9.436 -24.678   2.300  1.00 84.32           C  
ATOM    916  O   PRO A 123      -8.452 -23.944   2.380  1.00 84.32           O  
ATOM    917  CB  PRO A 123     -11.785 -24.042   3.004  1.00 84.32           C  
ATOM    918  CG  PRO A 123     -13.130 -24.022   2.250  1.00 84.32           C  
ATOM    919  CD  PRO A 123     -12.843 -24.766   0.932  1.00 84.32           C  
ATOM    920  N   VAL A 124      -9.375 -26.006   2.496  1.00102.81           N  
ATOM    921  CA  VAL A 124      -8.175 -26.611   2.991  1.00102.81           C  
ATOM    922  C   VAL A 124      -7.071 -26.327   2.025  1.00102.81           C  
ATOM    923  O   VAL A 124      -5.930 -26.104   2.428  1.00102.81           O  
ATOM    924  CB  VAL A 124      -8.282 -28.101   3.137  1.00102.81           C  
ATOM    925  CG1 VAL A 124      -8.559 -28.703   1.751  1.00102.81           C  
ATOM    926  CG2 VAL A 124      -6.989 -28.631   3.788  1.00102.81           C  
ATOM    927  N   GLU A 125      -7.374 -26.353   0.713  1.00 64.60           N  
ATOM    928  CA  GLU A 125      -6.333 -26.158  -0.253  1.00 64.60           C  
ATOM    929  C   GLU A 125      -5.766 -24.767  -0.208  1.00 64.60           C  
ATOM    930  O   GLU A 125      -4.548 -24.603  -0.183  1.00 64.60           O  
ATOM    931  CB  GLU A 125      -6.771 -26.452  -1.696  1.00 64.60           C  
ATOM    932  CG  GLU A 125      -7.047 -27.938  -1.933  1.00 64.60           C  
ATOM    933  CD  GLU A 125      -7.244 -28.161  -3.423  1.00 64.60           C  
ATOM    934  OE1 GLU A 125      -6.314 -27.824  -4.204  1.00 64.60           O  
ATOM    935  OE2 GLU A 125      -8.328 -28.675  -3.803  1.00 64.60           O1-
ATOM    936  N   TYR A 126      -6.616 -23.722  -0.209  1.00 94.52           N  
ATOM    937  CA  TYR A 126      -6.104 -22.377  -0.220  1.00 94.52           C  
ATOM    938  C   TYR A 126      -5.512 -22.012   1.108  1.00 94.52           C  
ATOM    939  O   TYR A 126      -4.555 -21.242   1.174  1.00 94.52           O  
ATOM    940  CB  TYR A 126      -7.095 -21.282  -0.681  1.00 94.52           C  
ATOM    941  CG  TYR A 126      -8.199 -21.047   0.291  1.00 94.52           C  
ATOM    942  CD1 TYR A 126      -7.978 -20.337   1.447  1.00 94.52           C  
ATOM    943  CD2 TYR A 126      -9.471 -21.502   0.026  1.00 94.52           C  
ATOM    944  CE1 TYR A 126      -9.001 -20.106   2.338  1.00 94.52           C  
ATOM    945  CE2 TYR A 126     -10.498 -21.272   0.913  1.00 94.52           C  
ATOM    946  CZ  TYR A 126     -10.265 -20.575   2.072  1.00 94.52           C  
ATOM    947  OH  TYR A 126     -11.311 -20.335   2.987  1.00 94.52           O  
ATOM    948  N   ILE A 127      -6.083 -22.531   2.212  1.00100.53           N  
ATOM    949  CA  ILE A 127      -5.607 -22.180   3.522  1.00100.53           C  
ATOM    950  C   ILE A 127      -4.181 -22.615   3.644  1.00100.53           C  
ATOM    951  O   ILE A 127      -3.345 -21.881   4.171  1.00100.53           O  
ATOM    952  CB  ILE A 127      -6.350 -22.880   4.633  1.00100.53           C  
ATOM    953  CG1 ILE A 127      -7.844 -22.520   4.643  1.00100.53           C  
ATOM    954  CG2 ILE A 127      -5.646 -22.524   5.954  1.00100.53           C  
ATOM    955  CD1 ILE A 127      -8.122 -21.061   4.989  1.00100.53           C  
ATOM    956  N   ILE A 128      -3.870 -23.835   3.170  1.00137.46           N  
ATOM    957  CA  ILE A 128      -2.544 -24.358   3.312  1.00137.46           C  
ATOM    958  C   ILE A 128      -1.586 -23.550   2.478  1.00137.46           C  
ATOM    959  O   ILE A 128      -0.501 -23.189   2.932  1.00137.46           O  
ATOM    960  CB  ILE A 128      -2.456 -25.824   2.950  1.00137.46           C  
ATOM    961  CG1 ILE A 128      -1.271 -26.474   3.672  1.00137.46           C  
ATOM    962  CG2 ILE A 128      -2.401 -25.991   1.424  1.00137.46           C  
ATOM    963  CD1 ILE A 128      -1.486 -26.597   5.181  1.00137.46           C  
ATOM    964  N   TYR A 129      -1.992 -23.212   1.239  1.00 62.89           N  
ATOM    965  CA  TYR A 129      -1.156 -22.530   0.293  1.00 62.89           C  
ATOM    966  C   TYR A 129      -0.783 -21.184   0.835  1.00 62.89           C  
ATOM    967  O   TYR A 129       0.388 -20.803   0.842  1.00 62.89           O  
ATOM    968  CB  TYR A 129      -1.905 -22.316  -1.033  1.00 62.89           C  
ATOM    969  CG  TYR A 129      -0.965 -21.749  -2.033  1.00 62.89           C  
ATOM    970  CD1 TYR A 129      -0.098 -22.580  -2.701  1.00 62.89           C  
ATOM    971  CD2 TYR A 129      -0.961 -20.404  -2.313  1.00 62.89           C  
ATOM    972  CE1 TYR A 129       0.779 -22.078  -3.632  1.00 62.89           C  
ATOM    973  CE2 TYR A 129      -0.086 -19.895  -3.243  1.00 62.89           C  
ATOM    974  CZ  TYR A 129       0.785 -20.731  -3.901  1.00 62.89           C  
ATOM    975  OH  TYR A 129       1.680 -20.201  -4.855  1.00 62.89           O  
ATOM    976  N   ASP A 130      -1.782 -20.441   1.337  1.00 47.50           N  
ATOM    977  CA  ASP A 130      -1.575 -19.108   1.821  1.00 47.50           C  
ATOM    978  C   ASP A 130      -0.671 -19.144   3.011  1.00 47.50           C  
ATOM    979  O   ASP A 130       0.158 -18.252   3.190  1.00 47.50           O  
ATOM    980  CB  ASP A 130      -2.890 -18.432   2.255  1.00 47.50           C  
ATOM    981  CG  ASP A 130      -3.731 -18.180   1.008  1.00 47.50           C  
ATOM    982  OD1 ASP A 130      -3.131 -18.037  -0.090  1.00 47.50           O  
ATOM    983  OD2 ASP A 130      -4.985 -18.125   1.136  1.00 47.50           O1-
ATOM    984  N   LEU A 131      -0.812 -20.174   3.866  1.00 52.55           N  
ATOM    985  CA  LEU A 131      -0.060 -20.212   5.087  1.00 52.55           C  
ATOM    986  C   LEU A 131       1.412 -20.309   4.811  1.00 52.55           C  
ATOM    987  O   LEU A 131       2.204 -19.567   5.390  1.00 52.55           O  
ATOM    988  CB  LEU A 131      -0.461 -21.391   5.989  1.00 52.55           C  
ATOM    989  CG  LEU A 131       0.288 -21.398   7.331  1.00 52.55           C  
ATOM    990  CD1 LEU A 131      -0.046 -20.145   8.157  1.00 52.55           C  
ATOM    991  CD2 LEU A 131       0.042 -22.708   8.096  1.00 52.55           C  
ATOM    992  N   TRP A 132       1.822 -21.225   3.914  1.00 77.83           N  
ATOM    993  CA  TRP A 132       3.214 -21.411   3.607  1.00 77.83           C  
ATOM    994  C   TRP A 132       3.742 -20.196   2.915  1.00 77.83           C  
ATOM    995  O   TRP A 132       4.848 -19.737   3.199  1.00 77.83           O  
ATOM    996  CB  TRP A 132       3.455 -22.641   2.717  1.00 77.83           C  
ATOM    997  CG  TRP A 132       3.186 -23.940   3.450  1.00 77.83           C  
ATOM    998  CD1 TRP A 132       2.055 -24.701   3.490  1.00 77.83           C  
ATOM    999  CD2 TRP A 132       4.145 -24.587   4.296  1.00 77.83           C  
ATOM   1000  CE2 TRP A 132       3.537 -25.726   4.816  1.00 77.83           C  
ATOM   1001  CE3 TRP A 132       5.430 -24.255   4.622  1.00 77.83           C  
ATOM   1002  NE1 TRP A 132       2.251 -25.787   4.314  1.00 77.83           N  
ATOM   1003  CZ2 TRP A 132       4.204 -26.556   5.672  1.00 77.83           C  
ATOM   1004  CZ3 TRP A 132       6.104 -25.096   5.479  1.00 77.83           C  
ATOM   1005  CH2 TRP A 132       5.504 -26.224   5.996  1.00 77.83           C  
ATOM   1006  N   GLU A 133       2.946 -19.624   1.995  1.00 75.49           N  
ATOM   1007  CA  GLU A 133       3.397 -18.478   1.265  1.00 75.49           C  
ATOM   1008  C   GLU A 133       3.713 -17.408   2.259  1.00 75.49           C  
ATOM   1009  O   GLU A 133       4.699 -16.687   2.113  1.00 75.49           O  
ATOM   1010  CB  GLU A 133       2.333 -17.927   0.304  1.00 75.49           C  
ATOM   1011  CG  GLU A 133       2.136 -18.793  -0.940  1.00 75.49           C  
ATOM   1012  CD  GLU A 133       3.223 -18.427  -1.943  1.00 75.49           C  
ATOM   1013  OE1 GLU A 133       3.142 -17.304  -2.510  1.00 75.49           O  
ATOM   1014  OE2 GLU A 133       4.143 -19.261  -2.157  1.00 75.49           O1-
ATOM   1015  N   SER A 134       2.877 -17.279   3.305  1.00 87.97           N  
ATOM   1016  CA  SER A 134       3.089 -16.271   4.304  1.00 87.97           C  
ATOM   1017  C   SER A 134       4.388 -16.535   4.995  1.00 87.97           C  
ATOM   1018  O   SER A 134       5.198 -15.629   5.187  1.00 87.97           O  
ATOM   1019  CB  SER A 134       2.039 -16.322   5.424  1.00 87.97           C  
ATOM   1020  OG  SER A 134       0.736 -16.208   4.882  1.00 87.97           O  
ATOM   1021  N   MET A 135       4.612 -17.801   5.390  1.00 50.63           N  
ATOM   1022  CA  MET A 135       5.770 -18.164   6.159  1.00 50.63           C  
ATOM   1023  C   MET A 135       7.017 -17.926   5.371  1.00 50.63           C  
ATOM   1024  O   MET A 135       8.004 -17.402   5.886  1.00 50.63           O  
ATOM   1025  CB  MET A 135       5.759 -19.647   6.570  1.00 50.63           C  
ATOM   1026  CG  MET A 135       4.578 -20.012   7.471  1.00 50.63           C  
ATOM   1027  SD  MET A 135       4.517 -21.758   7.977  1.00 50.63           S  
ATOM   1028  CE  MET A 135       5.902 -21.637   9.143  1.00 50.63           C  
ATOM   1029  N   ARG A 136       6.997 -18.280   4.079  1.00136.81           N  
ATOM   1030  CA  ARG A 136       8.169 -18.149   3.268  1.00136.81           C  
ATOM   1031  C   ARG A 136       8.535 -16.696   3.248  1.00136.81           C  
ATOM   1032  O   ARG A 136       9.712 -16.344   3.216  1.00136.81           O  
ATOM   1033  CB  ARG A 136       7.925 -18.648   1.830  1.00136.81           C  
ATOM   1034  CG  ARG A 136       9.195 -18.922   1.027  1.00136.81           C  
ATOM   1035  CD  ARG A 136       8.921 -19.536  -0.352  1.00136.81           C  
ATOM   1036  NE  ARG A 136       8.392 -20.915  -0.141  1.00136.81           N  
ATOM   1037  CZ  ARG A 136       7.055 -21.137   0.027  1.00136.81           C  
ATOM   1038  NH1 ARG A 136       6.172 -20.100  -0.028  1.00136.81           N1+
ATOM   1039  NH2 ARG A 136       6.605 -22.405   0.262  1.00136.81           N  
ATOM   1040  N   ALA A 137       7.523 -15.809   3.252  1.00 30.31           N  
ATOM   1041  CA  ALA A 137       7.775 -14.397   3.224  1.00 30.31           C  
ATOM   1042  C   ALA A 137       8.487 -13.956   4.473  1.00 30.31           C  
ATOM   1043  O   ALA A 137       9.452 -13.196   4.405  1.00 30.31           O  
ATOM   1044  CB  ALA A 137       6.483 -13.569   3.126  1.00 30.31           C  
ATOM   1045  N   HIS A 138       8.035 -14.432   5.651  1.00 58.40           N  
ATOM   1046  CA  HIS A 138       8.584 -14.005   6.910  1.00 58.40           C  
ATOM   1047  C   HIS A 138      10.021 -14.419   7.002  1.00 58.40           C  
ATOM   1048  O   HIS A 138      10.880 -13.616   7.362  1.00 58.40           O  
ATOM   1049  CB  HIS A 138       7.840 -14.637   8.106  1.00 58.40           C  
ATOM   1050  CG  HIS A 138       8.187 -14.024   9.430  1.00 58.40           C  
ATOM   1051  CD2 HIS A 138       9.047 -14.435  10.401  1.00 58.40           C  
ATOM   1052  ND1 HIS A 138       7.633 -12.849   9.891  1.00 58.40           N  
ATOM   1053  CE1 HIS A 138       8.182 -12.610  11.107  1.00 58.40           C  
ATOM   1054  NE2 HIS A 138       9.047 -13.544  11.460  1.00 58.40           N  
ATOM   1055  N   ASP A 139      10.319 -15.693   6.688  1.00 75.09           N  
ATOM   1056  CA  ASP A 139      11.673 -16.163   6.760  1.00 75.09           C  
ATOM   1057  C   ASP A 139      11.783 -17.318   5.811  1.00 75.09           C  
ATOM   1058  O   ASP A 139      11.572 -18.469   6.190  1.00 75.09           O  
ATOM   1059  CB  ASP A 139      12.019 -16.670   8.170  1.00 75.09           C  
ATOM   1060  CG  ASP A 139      13.510 -16.949   8.257  1.00 75.09           C  
ATOM   1061  OD1 ASP A 139      14.042 -17.657   7.363  1.00 75.09           O  
ATOM   1062  OD2 ASP A 139      14.138 -16.449   9.228  1.00 75.09           O1-
ATOM   1063  N   ARG A 140      12.176 -17.039   4.556  1.00105.22           N  
ATOM   1064  CA  ARG A 140      12.180 -18.037   3.525  1.00105.22           C  
ATOM   1065  C   ARG A 140      13.053 -19.193   3.897  1.00105.22           C  
ATOM   1066  O   ARG A 140      12.667 -20.344   3.706  1.00105.22           O  
ATOM   1067  CB  ARG A 140      12.699 -17.504   2.182  1.00105.22           C  
ATOM   1068  CG  ARG A 140      12.970 -18.616   1.168  1.00105.22           C  
ATOM   1069  CD  ARG A 140      13.487 -18.118  -0.180  1.00105.22           C  
ATOM   1070  NE  ARG A 140      13.976 -19.302  -0.941  1.00105.22           N  
ATOM   1071  CZ  ARG A 140      13.095 -20.094  -1.618  1.00105.22           C  
ATOM   1072  NH1 ARG A 140      11.754 -19.863  -1.518  1.00105.22           N1+
ATOM   1073  NH2 ARG A 140      13.557 -21.120  -2.391  1.00105.22           N  
ATOM   1074  N   GLU A 141      14.252 -18.933   4.439  1.00 79.44           N  
ATOM   1075  CA  GLU A 141      15.150 -20.023   4.693  1.00 79.44           C  
ATOM   1076  C   GLU A 141      14.595 -20.965   5.718  1.00 79.44           C  
ATOM   1077  O   GLU A 141      14.563 -22.176   5.500  1.00 79.44           O  
ATOM   1078  CB  GLU A 141      16.513 -19.530   5.185  1.00 79.44           C  
ATOM   1079  CG  GLU A 141      17.237 -18.702   4.123  1.00 79.44           C  
ATOM   1080  CD  GLU A 141      18.461 -18.092   4.775  1.00 79.44           C  
ATOM   1081  OE1 GLU A 141      18.977 -18.717   5.738  1.00 79.44           O  
ATOM   1082  OE2 GLU A 141      18.899 -16.998   4.325  1.00 79.44           O1-
ATOM   1083  N   MET A 142      14.134 -20.433   6.862  1.00 89.59           N  
ATOM   1084  CA  MET A 142      13.634 -21.242   7.937  1.00 89.59           C  
ATOM   1085  C   MET A 142      12.358 -21.913   7.532  1.00 89.59           C  
ATOM   1086  O   MET A 142      12.111 -23.062   7.898  1.00 89.59           O  
ATOM   1087  CB  MET A 142      13.413 -20.413   9.213  1.00 89.59           C  
ATOM   1088  CG  MET A 142      14.741 -19.918   9.798  1.00 89.59           C  
ATOM   1089  SD  MET A 142      14.626 -18.614  11.061  1.00 89.59           S  
ATOM   1090  CE  MET A 142      13.756 -19.596  12.311  1.00 89.59           C  
ATOM   1091  N   ALA A 143      11.512 -21.209   6.757  1.00 32.62           N  
ATOM   1092  CA  ALA A 143      10.232 -21.732   6.370  1.00 32.62           C  
ATOM   1093  C   ALA A 143      10.433 -22.977   5.574  1.00 32.62           C  
ATOM   1094  O   ALA A 143       9.771 -23.985   5.812  1.00 32.62           O  
ATOM   1095  CB  ALA A 143       9.428 -20.753   5.495  1.00 32.62           C  
ATOM   1096  N   ASP A 144      11.390 -22.949   4.632  1.00 51.28           N  
ATOM   1097  CA  ASP A 144      11.636 -24.064   3.767  1.00 51.28           C  
ATOM   1098  C   ASP A 144      12.103 -25.219   4.595  1.00 51.28           C  
ATOM   1099  O   ASP A 144      11.845 -26.373   4.258  1.00 51.28           O  
ATOM   1100  CB  ASP A 144      12.707 -23.778   2.699  1.00 51.28           C  
ATOM   1101  CG  ASP A 144      12.137 -22.820   1.655  1.00 51.28           C  
ATOM   1102  OD1 ASP A 144      11.006 -22.305   1.863  1.00 51.28           O  
ATOM   1103  OD2 ASP A 144      12.826 -22.598   0.624  1.00 51.28           O1-
ATOM   1104  N   GLU A 145      12.808 -24.935   5.708  1.00101.74           N  
ATOM   1105  CA  GLU A 145      13.390 -25.966   6.520  1.00101.74           C  
ATOM   1106  C   GLU A 145      12.346 -26.857   7.137  1.00101.74           C  
ATOM   1107  O   GLU A 145      12.588 -28.042   7.349  1.00101.74           O  
ATOM   1108  CB  GLU A 145      14.289 -25.433   7.645  1.00101.74           C  
ATOM   1109  CG  GLU A 145      14.940 -26.570   8.435  1.00101.74           C  
ATOM   1110  CD  GLU A 145      15.730 -27.419   7.447  1.00101.74           C  
ATOM   1111  OE1 GLU A 145      15.129 -28.368   6.874  1.00101.74           O  
ATOM   1112  OE2 GLU A 145      16.938 -27.128   7.245  1.00101.74           O1-
ATOM   1113  N   ILE A 146      11.187 -26.288   7.495  1.00191.70           N  
ATOM   1114  CA  ILE A 146      10.054 -26.928   8.110  1.00191.70           C  
ATOM   1115  C   ILE A 146       9.358 -27.851   7.157  1.00191.70           C  
ATOM   1116  O   ILE A 146       8.642 -28.744   7.591  1.00191.70           O  
ATOM   1117  CB  ILE A 146       9.000 -25.933   8.495  1.00191.70           C  
ATOM   1118  CG1 ILE A 146       9.575 -24.804   9.349  1.00191.70           C  
ATOM   1119  CG2 ILE A 146       7.874 -26.683   9.220  1.00191.70           C  
ATOM   1120  CD1 ILE A 146       8.611 -23.629   9.485  1.00191.70           C  
ATOM   1121  N   LEU A 147       9.453 -27.621   5.836  1.00125.32           N  
ATOM   1122  CA  LEU A 147       8.587 -28.346   4.945  1.00125.32           C  
ATOM   1123  C   LEU A 147       8.696 -29.836   5.056  1.00125.32           C  
ATOM   1124  O   LEU A 147       7.671 -30.510   5.149  1.00125.32           O  
ATOM   1125  CB  LEU A 147       8.733 -27.990   3.458  1.00125.32           C  
ATOM   1126  CG  LEU A 147       8.151 -26.607   3.125  1.00125.32           C  
ATOM   1127  CD1 LEU A 147       9.052 -25.480   3.633  1.00125.32           C  
ATOM   1128  CD2 LEU A 147       7.779 -26.488   1.643  1.00125.32           C  
ATOM   1129  N   GLU A 148       9.909 -30.408   5.062  1.00109.36           N  
ATOM   1130  CA  GLU A 148      10.006 -31.841   5.104  1.00109.36           C  
ATOM   1131  C   GLU A 148       9.438 -32.383   6.386  1.00109.36           C  
ATOM   1132  O   GLU A 148       8.757 -33.408   6.359  1.00109.36           O  
ATOM   1133  CB  GLU A 148      11.445 -32.356   4.954  1.00109.36           C  
ATOM   1134  CG  GLU A 148      12.042 -32.068   3.574  1.00109.36           C  
ATOM   1135  CD  GLU A 148      11.273 -32.852   2.516  1.00109.36           C  
ATOM   1136  OE1 GLU A 148      10.152 -33.345   2.815  1.00109.36           O  
ATOM   1137  OE2 GLU A 148      11.811 -32.966   1.382  1.00109.36           O1-
ATOM   1138  N   PRO A 149       9.672 -31.765   7.512  1.00 70.94           N  
ATOM   1139  CA  PRO A 149       9.139 -32.287   8.741  1.00 70.94           C  
ATOM   1140  C   PRO A 149       7.643 -32.343   8.731  1.00 70.94           C  
ATOM   1141  O   PRO A 149       7.080 -33.257   9.333  1.00 70.94           O  
ATOM   1142  CB  PRO A 149       9.749 -31.425   9.845  1.00 70.94           C  
ATOM   1143  CG  PRO A 149      11.106 -30.994   9.254  1.00 70.94           C  
ATOM   1144  CD  PRO A 149      10.874 -30.976   7.733  1.00 70.94           C  
ATOM   1145  N   VAL A 150       6.979 -31.362   8.091  1.00 42.45           N  
ATOM   1146  CA  VAL A 150       5.548 -31.358   8.015  1.00 42.45           C  
ATOM   1147  C   VAL A 150       5.091 -32.472   7.122  1.00 42.45           C  
ATOM   1148  O   VAL A 150       4.142 -33.185   7.442  1.00 42.45           O  
ATOM   1149  CB  VAL A 150       4.977 -30.085   7.453  1.00 42.45           C  
ATOM   1150  CG1 VAL A 150       3.456 -30.264   7.305  1.00 42.45           C  
ATOM   1151  CG2 VAL A 150       5.369 -28.911   8.368  1.00 42.45           C  
ATOM   1152  N   PHE A 151       5.771 -32.657   5.972  1.00 86.21           N  
ATOM   1153  CA  PHE A 151       5.351 -33.639   5.015  1.00 86.21           C  
ATOM   1154  C   PHE A 151       5.473 -35.004   5.615  1.00 86.21           C  
ATOM   1155  O   PHE A 151       4.622 -35.860   5.386  1.00 86.21           O  
ATOM   1156  CB  PHE A 151       6.128 -33.622   3.683  1.00 86.21           C  
ATOM   1157  CG  PHE A 151       5.856 -32.318   3.005  1.00 86.21           C  
ATOM   1158  CD1 PHE A 151       4.580 -31.804   2.986  1.00 86.21           C  
ATOM   1159  CD2 PHE A 151       6.849 -31.643   2.334  1.00 86.21           C  
ATOM   1160  CE1 PHE A 151       4.311 -30.610   2.357  1.00 86.21           C  
ATOM   1161  CE2 PHE A 151       6.584 -30.450   1.700  1.00 86.21           C  
ATOM   1162  CZ  PHE A 151       5.314 -29.927   1.715  1.00 86.21           C  
ATOM   1163  N   LEU A 152       6.538 -35.244   6.402  1.00 43.95           N  
ATOM   1164  CA  LEU A 152       6.748 -36.538   6.991  1.00 43.95           C  
ATOM   1165  C   LEU A 152       5.573 -36.843   7.864  1.00 43.95           C  
ATOM   1166  O   LEU A 152       5.056 -37.958   7.865  1.00 43.95           O  
ATOM   1167  CB  LEU A 152       7.955 -36.587   7.941  1.00 43.95           C  
ATOM   1168  CG  LEU A 152       9.312 -36.346   7.267  1.00 43.95           C  
ATOM   1169  CD1 LEU A 152      10.452 -36.418   8.296  1.00 43.95           C  
ATOM   1170  CD2 LEU A 152       9.512 -37.294   6.073  1.00 43.95           C  
ATOM   1171  N   PHE A 153       5.131 -35.843   8.643  1.00 50.52           N  
ATOM   1172  CA  PHE A 153       4.045 -36.001   9.561  1.00 50.52           C  
ATOM   1173  C   PHE A 153       2.773 -36.302   8.823  1.00 50.52           C  
ATOM   1174  O   PHE A 153       2.027 -37.203   9.202  1.00 50.52           O  
ATOM   1175  CB  PHE A 153       3.822 -34.728  10.396  1.00 50.52           C  
ATOM   1176  CG  PHE A 153       2.553 -34.887  11.155  1.00 50.52           C  
ATOM   1177  CD1 PHE A 153       2.504 -35.627  12.314  1.00 50.52           C  
ATOM   1178  CD2 PHE A 153       1.407 -34.277  10.702  1.00 50.52           C  
ATOM   1179  CE1 PHE A 153       1.322 -35.762  13.003  1.00 50.52           C  
ATOM   1180  CE2 PHE A 153       0.222 -34.407  11.387  1.00 50.52           C  
ATOM   1181  CZ  PHE A 153       0.179 -35.154  12.539  1.00 50.52           C  
ATOM   1182  N   MET A 154       2.505 -35.560   7.734  1.00120.47           N  
ATOM   1183  CA  MET A 154       1.283 -35.694   6.989  1.00120.47           C  
ATOM   1184  C   MET A 154       1.174 -37.080   6.428  1.00120.47           C  
ATOM   1185  O   MET A 154       0.117 -37.706   6.480  1.00120.47           O  
ATOM   1186  CB  MET A 154       1.255 -34.753   5.773  1.00120.47           C  
ATOM   1187  CG  MET A 154       1.242 -33.264   6.119  1.00120.47           C  
ATOM   1188  SD  MET A 154      -0.403 -32.568   6.439  1.00120.47           S  
ATOM   1189  CE  MET A 154      -0.840 -32.453   4.681  1.00120.47           C  
ATOM   1190  N   ARG A 155       2.281 -37.586   5.866  1.00 96.02           N  
ATOM   1191  CA  ARG A 155       2.328 -38.870   5.229  1.00 96.02           C  
ATOM   1192  C   ARG A 155       2.153 -39.951   6.258  1.00 96.02           C  
ATOM   1193  O   ARG A 155       1.612 -41.017   5.969  1.00 96.02           O  
ATOM   1194  CB  ARG A 155       3.636 -39.033   4.433  1.00 96.02           C  
ATOM   1195  CG  ARG A 155       3.685 -37.977   3.319  1.00 96.02           C  
ATOM   1196  CD  ARG A 155       5.007 -37.832   2.567  1.00 96.02           C  
ATOM   1197  NE  ARG A 155       4.781 -36.773   1.541  1.00 96.02           N  
ATOM   1198  CZ  ARG A 155       5.823 -36.228   0.851  1.00 96.02           C  
ATOM   1199  NH1 ARG A 155       7.101 -36.626   1.112  1.00 96.02           N1+
ATOM   1200  NH2 ARG A 155       5.587 -35.282  -0.106  1.00 96.02           N  
ATOM   1201  N   ALA A 156       2.629 -39.702   7.490  1.00 45.57           N  
ATOM   1202  CA  ALA A 156       2.550 -40.621   8.593  1.00 45.57           C  
ATOM   1203  C   ALA A 156       1.123 -40.855   8.983  1.00 45.57           C  
ATOM   1204  O   ALA A 156       0.765 -41.936   9.445  1.00 45.57           O  
ATOM   1205  CB  ALA A 156       3.277 -40.112   9.848  1.00 45.57           C  
ATOM   1206  N   GLN A 157       0.272 -39.835   8.814  1.00 78.83           N  
ATOM   1207  CA  GLN A 157      -1.093 -39.870   9.254  1.00 78.83           C  
ATOM   1208  C   GLN A 157      -1.817 -41.022   8.610  1.00 78.83           C  
ATOM   1209  O   GLN A 157      -2.783 -41.542   9.167  1.00 78.83           O  
ATOM   1210  CB  GLN A 157      -1.842 -38.591   8.862  1.00 78.83           C  
ATOM   1211  CG  GLN A 157      -1.281 -37.335   9.528  1.00 78.83           C  
ATOM   1212  CD  GLN A 157      -2.076 -36.148   9.012  1.00 78.83           C  
ATOM   1213  NE2 GLN A 157      -2.663 -35.355   9.948  1.00 78.83           N  
ATOM   1214  OE1 GLN A 157      -2.178 -35.935   7.806  1.00 78.83           O  
ATOM   1215  N   THR A 158      -1.438 -41.358   7.365  1.00146.01           N  
ATOM   1216  CA  THR A 158      -2.034 -42.382   6.545  1.00146.01           C  
ATOM   1217  C   THR A 158      -1.618 -43.804   6.834  1.00146.01           C  
ATOM   1218  O   THR A 158      -2.414 -44.725   6.653  1.00146.01           O  
ATOM   1219  CB  THR A 158      -1.761 -42.132   5.097  1.00146.01           C  
ATOM   1220  CG2 THR A 158      -2.538 -43.173   4.286  1.00146.01           C  
ATOM   1221  OG1 THR A 158      -2.207 -40.833   4.742  1.00146.01           O  
ATOM   1222  N   ASP A 159      -0.364 -44.028   7.263  1.00155.57           N  
ATOM   1223  CA  ASP A 159       0.203 -45.354   7.350  1.00155.57           C  
ATOM   1224  C   ASP A 159      -0.465 -46.215   8.374  1.00155.57           C  
ATOM   1225  O   ASP A 159      -1.138 -45.747   9.291  1.00155.57           O  
ATOM   1226  CB  ASP A 159       1.653 -45.375   7.845  1.00155.57           C  
ATOM   1227  CG  ASP A 159       2.577 -44.719   6.851  1.00155.57           C  
ATOM   1228  OD1 ASP A 159       2.149 -44.426   5.703  1.00155.57           O  
ATOM   1229  OD2 ASP A 159       3.748 -44.501   7.252  1.00155.57           O1-
ATOM   1230  N   ARG A 160      -0.251 -47.542   8.215  1.00108.71           N  
ATOM   1231  CA  ARG A 160      -0.733 -48.526   9.135  1.00108.71           C  
ATOM   1232  C   ARG A 160       0.454 -48.966   9.920  1.00108.71           C  
ATOM   1233  O   ARG A 160       1.574 -48.981   9.410  1.00108.71           O  
ATOM   1234  CB  ARG A 160      -1.298 -49.786   8.462  1.00108.71           C  
ATOM   1235  CG  ARG A 160      -2.441 -49.503   7.489  1.00108.71           C  
ATOM   1236  CD  ARG A 160      -1.972 -48.824   6.203  1.00108.71           C  
ATOM   1237  NE  ARG A 160      -3.120 -48.828   5.259  1.00108.71           N  
ATOM   1238  CZ  ARG A 160      -3.386 -49.967   4.557  1.00108.71           C  
ATOM   1239  NH1 ARG A 160      -2.629 -51.079   4.790  1.00108.71           N1+
ATOM   1240  NH2 ARG A 160      -4.401 -50.005   3.649  1.00108.71           N  
ATOM   1241  N   THR A 161       0.252 -49.325  11.199  1.00113.83           N  
ATOM   1242  CA  THR A 161       1.392 -49.751  11.945  1.00113.83           C  
ATOM   1243  C   THR A 161       1.232 -51.223  12.160  1.00113.83           C  
ATOM   1244  O   THR A 161       0.311 -51.665  12.844  1.00113.83           O  
ATOM   1245  CB  THR A 161       1.496 -49.099  13.292  1.00113.83           C  
ATOM   1246  CG2 THR A 161       2.843 -49.504  13.897  1.00113.83           C  
ATOM   1247  OG1 THR A 161       1.467 -47.682  13.163  1.00113.83           O  
ATOM   1248  N   ARG A 162       2.132 -52.038  11.576  1.00116.62           N  
ATOM   1249  CA  ARG A 162       1.984 -53.452  11.750  1.00116.62           C  
ATOM   1250  C   ARG A 162       2.242 -53.770  13.183  1.00116.62           C  
ATOM   1251  O   ARG A 162       3.163 -53.231  13.797  1.00116.62           O  
ATOM   1252  CB  ARG A 162       2.948 -54.295  10.890  1.00116.62           C  
ATOM   1253  CG  ARG A 162       2.932 -55.788  11.235  1.00116.62           C  
ATOM   1254  CD  ARG A 162       3.552 -56.687  10.164  1.00116.62           C  
ATOM   1255  NE  ARG A 162       4.805 -56.045   9.680  1.00116.62           N  
ATOM   1256  CZ  ARG A 162       5.989 -56.291  10.312  1.00116.62           C  
ATOM   1257  NH1 ARG A 162       6.016 -57.074  11.428  1.00116.62           N1+
ATOM   1258  NH2 ARG A 162       7.146 -55.756   9.823  1.00116.62           N  
ATOM   1259  N   ALA A 163       1.391 -54.638  13.768  1.00 33.92           N  
ATOM   1260  CA  ALA A 163       1.581 -55.022  15.134  1.00 33.92           C  
ATOM   1261  C   ALA A 163       2.598 -56.117  15.173  1.00 33.92           C  
ATOM   1262  O   ALA A 163       2.600 -57.014  14.330  1.00 33.92           O  
ATOM   1263  CB  ALA A 163       0.299 -55.533  15.819  1.00 33.92           C  
ATOM   1264  N   ARG A 164       3.498 -56.059  16.172  1.00200.99           N  
ATOM   1265  CA  ARG A 164       4.510 -57.062  16.339  1.00200.99           C  
ATOM   1266  C   ARG A 164       4.820 -57.101  17.802  1.00200.99           C  
ATOM   1267  O   ARG A 164       4.596 -56.121  18.512  1.00200.99           O  
ATOM   1268  CB  ARG A 164       5.807 -56.739  15.575  1.00200.99           C  
ATOM   1269  CG  ARG A 164       6.914 -57.777  15.767  1.00200.99           C  
ATOM   1270  CD  ARG A 164       8.186 -57.475  14.971  1.00200.99           C  
ATOM   1271  NE  ARG A 164       8.615 -56.086  15.303  1.00200.99           N  
ATOM   1272  CZ  ARG A 164       9.427 -55.839  16.370  1.00200.99           C  
ATOM   1273  NH1 ARG A 164       9.829 -56.860  17.183  1.00200.99           N1+
ATOM   1274  NH2 ARG A 164       9.849 -54.565  16.618  1.00200.99           N  
ATOM   1275  N   PRO A 165       5.323 -58.198  18.296  1.00 68.60           N  
ATOM   1276  CA  PRO A 165       5.603 -58.251  19.702  1.00 68.60           C  
ATOM   1277  C   PRO A 165       6.692 -57.292  20.046  1.00 68.60           C  
ATOM   1278  O   PRO A 165       7.675 -57.221  19.313  1.00 68.60           O  
ATOM   1279  CB  PRO A 165       5.900 -59.716  20.011  1.00 68.60           C  
ATOM   1280  CG  PRO A 165       5.056 -60.470  18.963  1.00 68.60           C  
ATOM   1281  CD  PRO A 165       4.965 -59.504  17.767  1.00 68.60           C  
ATOM   1282  N   MET A 166       6.549 -56.533  21.152  1.00 63.78           N  
ATOM   1283  CA  MET A 166       7.603 -55.610  21.438  1.00 63.78           C  
ATOM   1284  C   MET A 166       7.654 -55.337  22.908  1.00 63.78           C  
ATOM   1285  O   MET A 166       6.629 -55.156  23.567  1.00 63.78           O  
ATOM   1286  CB  MET A 166       7.456 -54.285  20.665  1.00 63.78           C  
ATOM   1287  CG  MET A 166       8.698 -53.392  20.702  1.00 63.78           C  
ATOM   1288  SD  MET A 166       8.747 -52.134  19.389  1.00 63.78           S  
ATOM   1289  CE  MET A 166       7.333 -51.170  19.999  1.00 63.78           C  
ATOM   1290  N   GLY A 167       8.888 -55.302  23.454  1.00 18.07           N  
ATOM   1291  CA  GLY A 167       9.108 -55.059  24.848  1.00 18.07           C  
ATOM   1292  C   GLY A 167       9.194 -53.581  25.045  1.00 18.07           C  
ATOM   1293  O   GLY A 167       8.966 -52.801  24.123  1.00 18.07           O  
ATOM   1294  N   LEU A 168       9.535 -53.162  26.277  1.00 53.08           N  
ATOM   1295  CA  LEU A 168       9.595 -51.766  26.591  1.00 53.08           C  
ATOM   1296  C   LEU A 168      10.691 -51.122  25.791  1.00 53.08           C  
ATOM   1297  O   LEU A 168      10.518 -50.028  25.256  1.00 53.08           O  
ATOM   1298  CB  LEU A 168       9.886 -51.501  28.078  1.00 53.08           C  
ATOM   1299  CG  LEU A 168       9.740 -50.020  28.468  1.00 53.08           C  
ATOM   1300  CD1 LEU A 168       8.272 -49.568  28.411  1.00 53.08           C  
ATOM   1301  CD2 LEU A 168      10.406 -49.724  29.816  1.00 53.08           C  
ATOM   1302  N   GLY A 169      11.851 -51.798  25.677  1.00 20.96           N  
ATOM   1303  CA  GLY A 169      12.976 -51.207  25.004  1.00 20.96           C  
ATOM   1304  C   GLY A 169      12.655 -50.958  23.562  1.00 20.96           C  
ATOM   1305  O   GLY A 169      12.946 -49.886  23.031  1.00 20.96           O  
ATOM   1306  N   GLY A 170      12.040 -51.945  22.889  1.00 14.72           N  
ATOM   1307  CA  GLY A 170      11.753 -51.791  21.492  1.00 14.72           C  
ATOM   1308  C   GLY A 170      10.777 -50.675  21.309  1.00 14.72           C  
ATOM   1309  O   GLY A 170      10.904 -49.866  20.391  1.00 14.72           O  
ATOM   1310  N   TYR A 171       9.769 -50.609  22.192  1.00129.90           N  
ATOM   1311  CA  TYR A 171       8.712 -49.643  22.104  1.00129.90           C  
ATOM   1312  C   TYR A 171       9.271 -48.262  22.247  1.00129.90           C  
ATOM   1313  O   TYR A 171       8.933 -47.364  21.475  1.00129.90           O  
ATOM   1314  CB  TYR A 171       7.678 -49.903  23.210  1.00129.90           C  
ATOM   1315  CG  TYR A 171       6.602 -48.879  23.196  1.00129.90           C  
ATOM   1316  CD1 TYR A 171       5.466 -49.063  22.444  1.00129.90           C  
ATOM   1317  CD2 TYR A 171       6.732 -47.734  23.947  1.00129.90           C  
ATOM   1318  CE1 TYR A 171       4.469 -48.116  22.448  1.00129.90           C  
ATOM   1319  CE2 TYR A 171       5.738 -46.785  23.954  1.00129.90           C  
ATOM   1320  CZ  TYR A 171       4.603 -46.977  23.203  1.00129.90           C  
ATOM   1321  OH  TYR A 171       3.575 -46.009  23.207  1.00129.90           O  
ATOM   1322  N   LEU A 172      10.163 -48.069  23.234  1.00 46.91           N  
ATOM   1323  CA  LEU A 172      10.719 -46.773  23.510  1.00 46.91           C  
ATOM   1324  C   LEU A 172      11.545 -46.308  22.348  1.00 46.91           C  
ATOM   1325  O   LEU A 172      11.500 -45.134  21.982  1.00 46.91           O  
ATOM   1326  CB  LEU A 172      11.604 -46.769  24.766  1.00 46.91           C  
ATOM   1327  CG  LEU A 172      10.827 -47.094  26.056  1.00 46.91           C  
ATOM   1328  CD1 LEU A 172      11.752 -47.069  27.281  1.00 46.91           C  
ATOM   1329  CD2 LEU A 172       9.595 -46.188  26.214  1.00 46.91           C  
ATOM   1330  N   GLU A 173      12.320 -47.222  21.734  1.00 93.67           N  
ATOM   1331  CA  GLU A 173      13.181 -46.884  20.633  1.00 93.67           C  
ATOM   1332  C   GLU A 173      12.361 -46.378  19.492  1.00 93.67           C  
ATOM   1333  O   GLU A 173      12.728 -45.407  18.833  1.00 93.67           O  
ATOM   1334  CB  GLU A 173      13.977 -48.099  20.119  1.00 93.67           C  
ATOM   1335  CG  GLU A 173      14.509 -47.928  18.693  1.00 93.67           C  
ATOM   1336  CD  GLU A 173      15.444 -46.733  18.650  1.00 93.67           C  
ATOM   1337  OE1 GLU A 173      16.388 -46.695  19.480  1.00 93.67           O  
ATOM   1338  OE2 GLU A 173      15.226 -45.841  17.789  1.00 93.67           O1-
ATOM   1339  N   TYR A 174      11.217 -47.025  19.231  1.00111.62           N  
ATOM   1340  CA  TYR A 174      10.383 -46.630  18.136  1.00111.62           C  
ATOM   1341  C   TYR A 174       9.871 -45.242  18.381  1.00111.62           C  
ATOM   1342  O   TYR A 174       9.796 -44.426  17.465  1.00111.62           O  
ATOM   1343  CB  TYR A 174       9.189 -47.573  17.927  1.00111.62           C  
ATOM   1344  CG  TYR A 174       8.312 -46.955  16.893  1.00111.62           C  
ATOM   1345  CD1 TYR A 174       8.567 -47.132  15.553  1.00111.62           C  
ATOM   1346  CD2 TYR A 174       7.241 -46.179  17.270  1.00111.62           C  
ATOM   1347  CE1 TYR A 174       7.754 -46.555  14.605  1.00111.62           C  
ATOM   1348  CE2 TYR A 174       6.427 -45.597  16.327  1.00111.62           C  
ATOM   1349  CZ  TYR A 174       6.682 -45.786  14.989  1.00111.62           C  
ATOM   1350  OH  TYR A 174       5.850 -45.193  14.017  1.00111.62           O  
ATOM   1351  N   ARG A 175       9.510 -44.939  19.639  1.00120.47           N  
ATOM   1352  CA  ARG A 175       8.954 -43.666  20.009  1.00120.47           C  
ATOM   1353  C   ARG A 175       9.951 -42.578  19.775  1.00120.47           C  
ATOM   1354  O   ARG A 175       9.586 -41.446  19.465  1.00120.47           O  
ATOM   1355  CB  ARG A 175       8.559 -43.595  21.492  1.00120.47           C  
ATOM   1356  CG  ARG A 175       7.314 -44.426  21.786  1.00120.47           C  
ATOM   1357  CD  ARG A 175       6.070 -43.851  21.108  1.00120.47           C  
ATOM   1358  NE  ARG A 175       4.998 -44.876  21.216  1.00120.47           N  
ATOM   1359  CZ  ARG A 175       3.833 -44.745  20.516  1.00120.47           C  
ATOM   1360  NH1 ARG A 175       3.610 -43.638  19.749  1.00120.47           N1+
ATOM   1361  NH2 ARG A 175       2.890 -45.731  20.578  1.00120.47           N  
ATOM   1362  N   GLU A 176      11.245 -42.893  19.930  1.00 67.45           N  
ATOM   1363  CA  GLU A 176      12.276 -41.905  19.803  1.00 67.45           C  
ATOM   1364  C   GLU A 176      12.237 -41.320  18.419  1.00 67.45           C  
ATOM   1365  O   GLU A 176      12.620 -40.170  18.210  1.00 67.45           O  
ATOM   1366  CB  GLU A 176      13.665 -42.492  20.103  1.00 67.45           C  
ATOM   1367  CG  GLU A 176      13.800 -42.874  21.582  1.00 67.45           C  
ATOM   1368  CD  GLU A 176      15.015 -43.768  21.757  1.00 67.45           C  
ATOM   1369  OE1 GLU A 176      15.698 -44.043  20.734  1.00 67.45           O  
ATOM   1370  OE2 GLU A 176      15.275 -44.192  22.914  1.00 67.45           O1-
ATOM   1371  N   ARG A 177      11.805 -42.127  17.436  1.00131.60           N  
ATOM   1372  CA  ARG A 177      11.682 -41.824  16.032  1.00131.60           C  
ATOM   1373  C   ARG A 177      10.540 -40.893  15.727  1.00131.60           C  
ATOM   1374  O   ARG A 177      10.541 -40.268  14.669  1.00131.60           O  
ATOM   1375  CB  ARG A 177      11.411 -43.089  15.210  1.00131.60           C  
ATOM   1376  CG  ARG A 177      12.409 -44.211  15.492  1.00131.60           C  
ATOM   1377  CD  ARG A 177      12.082 -45.501  14.742  1.00131.60           C  
ATOM   1378  NE  ARG A 177      13.058 -46.541  15.169  1.00131.60           N  
ATOM   1379  CZ  ARG A 177      12.970 -47.803  14.662  1.00131.60           C  
ATOM   1380  NH1 ARG A 177      12.016 -48.102  13.730  1.00131.60           N1+
ATOM   1381  NH2 ARG A 177      13.832 -48.770  15.087  1.00131.60           N  
ATOM   1382  N   ASP A 178       9.528 -40.829  16.617  1.00109.92           N  
ATOM   1383  CA  ASP A 178       8.252 -40.167  16.459  1.00109.92           C  
ATOM   1384  C   ASP A 178       8.337 -38.929  15.600  1.00109.92           C  
ATOM   1385  O   ASP A 178       8.964 -37.929  15.947  1.00109.92           O  
ATOM   1386  CB  ASP A 178       7.667 -39.782  17.838  1.00109.92           C  
ATOM   1387  CG  ASP A 178       6.187 -39.444  17.744  1.00109.92           C  
ATOM   1388  OD1 ASP A 178       5.837 -38.449  17.062  1.00109.92           O  
ATOM   1389  OD2 ASP A 178       5.383 -40.172  18.384  1.00109.92           O1-
ATOM   1390  N   VAL A 179       7.667 -38.990  14.428  1.00 51.16           N  
ATOM   1391  CA  VAL A 179       7.617 -37.917  13.469  1.00 51.16           C  
ATOM   1392  C   VAL A 179       6.868 -36.758  14.053  1.00 51.16           C  
ATOM   1393  O   VAL A 179       7.158 -35.605  13.748  1.00 51.16           O  
ATOM   1394  CB  VAL A 179       6.924 -38.299  12.193  1.00 51.16           C  
ATOM   1395  CG1 VAL A 179       7.737 -39.406  11.500  1.00 51.16           C  
ATOM   1396  CG2 VAL A 179       5.472 -38.692  12.515  1.00 51.16           C  
ATOM   1397  N   GLY A 180       5.836 -37.029  14.871  1.00 37.26           N  
ATOM   1398  CA  GLY A 180       5.073 -35.955  15.447  1.00 37.26           C  
ATOM   1399  C   GLY A 180       5.946 -35.136  16.351  1.00 37.26           C  
ATOM   1400  O   GLY A 180       5.915 -33.908  16.310  1.00 37.26           O  
ATOM   1401  N   LYS A 181       6.746 -35.807  17.201  1.00150.95           N  
ATOM   1402  CA  LYS A 181       7.607 -35.139  18.135  1.00150.95           C  
ATOM   1403  C   LYS A 181       8.614 -34.372  17.347  1.00150.95           C  
ATOM   1404  O   LYS A 181       8.994 -33.262  17.720  1.00150.95           O  
ATOM   1405  CB  LYS A 181       8.404 -36.124  19.008  1.00150.95           C  
ATOM   1406  CG  LYS A 181       7.568 -36.905  20.023  1.00150.95           C  
ATOM   1407  CD  LYS A 181       6.995 -36.049  21.150  1.00150.95           C  
ATOM   1408  CE  LYS A 181       5.657 -35.396  20.813  1.00150.95           C  
ATOM   1409  NZ  LYS A 181       4.627 -36.436  20.599  1.00150.95           N1+
ATOM   1410  N   GLU A 182       9.086 -34.963  16.233  1.00 95.20           N  
ATOM   1411  CA  GLU A 182      10.082 -34.297  15.453  1.00 95.20           C  
ATOM   1412  C   GLU A 182       9.491 -33.053  14.867  1.00 95.20           C  
ATOM   1413  O   GLU A 182      10.165 -32.027  14.781  1.00 95.20           O  
ATOM   1414  CB  GLU A 182      10.741 -35.165  14.359  1.00 95.20           C  
ATOM   1415  CG  GLU A 182       9.842 -35.634  13.219  1.00 95.20           C  
ATOM   1416  CD  GLU A 182      10.711 -36.465  12.284  1.00 95.20           C  
ATOM   1417  OE1 GLU A 182      11.890 -36.716  12.646  1.00 95.20           O  
ATOM   1418  OE2 GLU A 182      10.210 -36.865  11.199  1.00 95.20           O1-
ATOM   1419  N   LEU A 183       8.203 -33.101  14.472  1.00 47.02           N  
ATOM   1420  CA  LEU A 183       7.551 -31.952  13.909  1.00 47.02           C  
ATOM   1421  C   LEU A 183       7.538 -30.875  14.951  1.00 47.02           C  
ATOM   1422  O   LEU A 183       7.794 -29.708  14.661  1.00 47.02           O  
ATOM   1423  CB  LEU A 183       6.092 -32.245  13.496  1.00 47.02           C  
ATOM   1424  CG  LEU A 183       5.342 -31.041  12.888  1.00 47.02           C  
ATOM   1425  CD1 LEU A 183       6.037 -30.535  11.615  1.00 47.02           C  
ATOM   1426  CD2 LEU A 183       3.854 -31.362  12.664  1.00 47.02           C  
ATOM   1427  N   LEU A 184       7.266 -31.256  16.215  1.00 54.18           N  
ATOM   1428  CA  LEU A 184       7.174 -30.307  17.285  1.00 54.18           C  
ATOM   1429  C   LEU A 184       8.481 -29.602  17.465  1.00 54.18           C  
ATOM   1430  O   LEU A 184       8.514 -28.381  17.619  1.00 54.18           O  
ATOM   1431  CB  LEU A 184       6.853 -30.959  18.638  1.00 54.18           C  
ATOM   1432  CG  LEU A 184       5.460 -31.608  18.713  1.00 54.18           C  
ATOM   1433  CD1 LEU A 184       5.182 -32.141  20.127  1.00 54.18           C  
ATOM   1434  CD2 LEU A 184       4.363 -30.653  18.216  1.00 54.18           C  
ATOM   1435  N   ALA A 185       9.599 -30.350  17.461  1.00 35.57           N  
ATOM   1436  CA  ALA A 185      10.885 -29.757  17.685  1.00 35.57           C  
ATOM   1437  C   ALA A 185      11.208 -28.792  16.582  1.00 35.57           C  
ATOM   1438  O   ALA A 185      11.669 -27.681  16.837  1.00 35.57           O  
ATOM   1439  CB  ALA A 185      12.014 -30.798  17.739  1.00 35.57           C  
ATOM   1440  N   ALA A 186      10.956 -29.191  15.320  1.00 32.92           N  
ATOM   1441  CA  ALA A 186      11.286 -28.377  14.181  1.00 32.92           C  
ATOM   1442  C   ALA A 186      10.484 -27.117  14.212  1.00 32.92           C  
ATOM   1443  O   ALA A 186      10.993 -26.039  13.913  1.00 32.92           O  
ATOM   1444  CB  ALA A 186      10.989 -29.073  12.840  1.00 32.92           C  
ATOM   1445  N   LEU A 187       9.193 -27.230  14.569  1.00 46.44           N  
ATOM   1446  CA  LEU A 187       8.329 -26.086  14.612  1.00 46.44           C  
ATOM   1447  C   LEU A 187       8.820 -25.159  15.680  1.00 46.44           C  
ATOM   1448  O   LEU A 187       8.782 -23.941  15.514  1.00 46.44           O  
ATOM   1449  CB  LEU A 187       6.873 -26.455  14.950  1.00 46.44           C  
ATOM   1450  CG  LEU A 187       5.919 -25.245  15.008  1.00 46.44           C  
ATOM   1451  CD1 LEU A 187       5.826 -24.528  13.651  1.00 46.44           C  
ATOM   1452  CD2 LEU A 187       4.541 -25.650  15.556  1.00 46.44           C  
ATOM   1453  N   MET A 188       9.291 -25.713  16.815  1.00 50.86           N  
ATOM   1454  CA  MET A 188       9.718 -24.868  17.894  1.00 50.86           C  
ATOM   1455  C   MET A 188      10.884 -24.048  17.438  1.00 50.86           C  
ATOM   1456  O   MET A 188      10.965 -22.859  17.743  1.00 50.86           O  
ATOM   1457  CB  MET A 188      10.160 -25.630  19.158  1.00 50.86           C  
ATOM   1458  CG  MET A 188      10.427 -24.699  20.348  1.00 50.86           C  
ATOM   1459  SD  MET A 188      10.814 -25.538  21.914  1.00 50.86           S  
ATOM   1460  CE  MET A 188      12.493 -26.030  21.426  1.00 50.86           C  
ATOM   1461  N   ARG A 189      11.819 -24.664  16.691  1.00 42.20           N  
ATOM   1462  CA  ARG A 189      12.986 -23.960  16.238  1.00 42.20           C  
ATOM   1463  C   ARG A 189      12.574 -22.850  15.319  1.00 42.20           C  
ATOM   1464  O   ARG A 189      13.060 -21.726  15.431  1.00 42.20           O  
ATOM   1465  CB  ARG A 189      13.985 -24.873  15.510  1.00 42.20           C  
ATOM   1466  CG  ARG A 189      14.613 -25.902  16.455  1.00 42.20           C  
ATOM   1467  CD  ARG A 189      15.718 -26.743  15.817  1.00 42.20           C  
ATOM   1468  NE  ARG A 189      15.091 -27.589  14.766  1.00 42.20           N  
ATOM   1469  CZ  ARG A 189      14.578 -28.811  15.093  1.00 42.20           C  
ATOM   1470  NH1 ARG A 189      14.595 -29.234  16.390  1.00 42.20           N1+
ATOM   1471  NH2 ARG A 189      14.049 -29.606  14.118  1.00 42.20           N  
ATOM   1472  N   PHE A 190      11.631 -23.129  14.404  1.00 67.71           N  
ATOM   1473  CA  PHE A 190      11.165 -22.143  13.469  1.00 67.71           C  
ATOM   1474  C   PHE A 190      10.561 -20.999  14.229  1.00 67.71           C  
ATOM   1475  O   PHE A 190      10.810 -19.839  13.910  1.00 67.71           O  
ATOM   1476  CB  PHE A 190      10.071 -22.716  12.550  1.00 67.71           C  
ATOM   1477  CG  PHE A 190       9.423 -21.602  11.800  1.00 67.71           C  
ATOM   1478  CD1 PHE A 190       9.943 -21.142  10.611  1.00 67.71           C  
ATOM   1479  CD2 PHE A 190       8.280 -21.017  12.294  1.00 67.71           C  
ATOM   1480  CE1 PHE A 190       9.329 -20.116   9.931  1.00 67.71           C  
ATOM   1481  CE2 PHE A 190       7.663 -19.992  11.619  1.00 67.71           C  
ATOM   1482  CZ  PHE A 190       8.187 -19.537  10.432  1.00 67.71           C  
ATOM   1483  N   SER A 191       9.741 -21.303  15.251  1.00 47.82           N  
ATOM   1484  CA  SER A 191       9.044 -20.300  16.017  1.00 47.82           C  
ATOM   1485  C   SER A 191      10.002 -19.462  16.818  1.00 47.82           C  
ATOM   1486  O   SER A 191       9.781 -18.267  17.009  1.00 47.82           O  
ATOM   1487  CB  SER A 191       8.039 -20.909  17.012  1.00 47.82           C  
ATOM   1488  OG  SER A 191       7.029 -21.625  16.314  1.00 47.82           O  
ATOM   1489  N   MET A 192      11.052 -20.107  17.357  1.00154.18           N  
ATOM   1490  CA  MET A 192      12.106 -19.543  18.158  1.00154.18           C  
ATOM   1491  C   MET A 192      13.050 -18.725  17.327  1.00154.18           C  
ATOM   1492  O   MET A 192      13.786 -17.895  17.860  1.00154.18           O  
ATOM   1493  CB  MET A 192      12.968 -20.620  18.834  1.00154.18           C  
ATOM   1494  CG  MET A 192      12.276 -21.348  19.983  1.00154.18           C  
ATOM   1495  SD  MET A 192      12.133 -20.353  21.492  1.00154.18           S  
ATOM   1496  CE  MET A 192      13.916 -20.285  21.833  1.00154.18           C  
ATOM   1497  N   GLY A 193      13.148 -19.019  16.017  1.00 32.55           N  
ATOM   1498  CA  GLY A 193      14.057 -18.290  15.177  1.00 32.55           C  
ATOM   1499  C   GLY A 193      15.428 -18.891  15.305  1.00 32.55           C  
ATOM   1500  O   GLY A 193      16.421 -18.282  14.911  1.00 32.55           O  
ATOM   1501  N   LEU A 194      15.518 -20.120  15.848  1.00 64.56           N  
ATOM   1502  CA  LEU A 194      16.806 -20.722  16.058  1.00 64.56           C  
ATOM   1503  C   LEU A 194      17.211 -21.475  14.825  1.00 64.56           C  
ATOM   1504  O   LEU A 194      16.602 -22.487  14.484  1.00 64.56           O  
ATOM   1505  CB  LEU A 194      16.788 -21.748  17.206  1.00 64.56           C  
ATOM   1506  CG  LEU A 194      16.421 -21.157  18.582  1.00 64.56           C  
ATOM   1507  CD1 LEU A 194      16.424 -22.245  19.668  1.00 64.56           C  
ATOM   1508  CD2 LEU A 194      17.326 -19.967  18.945  1.00 64.56           C  
ATOM   1509  N   LYS A 195      18.267 -21.004  14.124  1.00101.16           N  
ATOM   1510  CA  LYS A 195      18.740 -21.728  12.976  1.00101.16           C  
ATOM   1511  C   LYS A 195      19.967 -22.463  13.403  1.00101.16           C  
ATOM   1512  O   LYS A 195      21.038 -21.876  13.567  1.00101.16           O  
ATOM   1513  CB  LYS A 195      19.121 -20.843  11.774  1.00101.16           C  
ATOM   1514  CG  LYS A 195      17.910 -20.276  11.030  1.00101.16           C  
ATOM   1515  CD  LYS A 195      18.267 -19.233   9.969  1.00101.16           C  
ATOM   1516  CE  LYS A 195      18.241 -17.798  10.493  1.00101.16           C  
ATOM   1517  NZ  LYS A 195      19.349 -17.591  11.449  1.00101.16           N1+
ATOM   1518  N   LEU A 196      19.837 -23.794  13.567  1.00102.94           N  
ATOM   1519  CA  LEU A 196      20.919 -24.596  14.058  1.00102.94           C  
ATOM   1520  C   LEU A 196      21.618 -25.254  12.912  1.00102.94           C  
ATOM   1521  O   LEU A 196      20.999 -25.646  11.924  1.00102.94           O  
ATOM   1522  CB  LEU A 196      20.452 -25.713  15.005  1.00102.94           C  
ATOM   1523  CG  LEU A 196      19.921 -25.222  16.362  1.00102.94           C  
ATOM   1524  CD1 LEU A 196      18.805 -24.190  16.175  1.00102.94           C  
ATOM   1525  CD2 LEU A 196      19.473 -26.401  17.244  1.00102.94           C  
ATOM   1526  N   SER A 197      22.956 -25.370  13.031  1.00 31.67           N  
ATOM   1527  CA  SER A 197      23.783 -25.997  12.041  1.00 31.67           C  
ATOM   1528  C   SER A 197      23.681 -27.477  12.236  1.00 31.67           C  
ATOM   1529  O   SER A 197      23.327 -27.949  13.314  1.00 31.67           O  
ATOM   1530  CB  SER A 197      25.268 -25.600  12.180  1.00 31.67           C  
ATOM   1531  OG  SER A 197      25.780 -26.034  13.431  1.00 31.67           O  
ATOM   1532  N   PRO A 198      23.972 -28.229  11.206  1.00141.55           N  
ATOM   1533  CA  PRO A 198      23.892 -29.662  11.270  1.00141.55           C  
ATOM   1534  C   PRO A 198      24.700 -30.170  12.417  1.00141.55           C  
ATOM   1535  O   PRO A 198      24.283 -31.137  13.054  1.00141.55           O  
ATOM   1536  CB  PRO A 198      24.459 -30.164   9.944  1.00141.55           C  
ATOM   1537  CG  PRO A 198      25.459 -29.061   9.553  1.00141.55           C  
ATOM   1538  CD  PRO A 198      24.836 -27.777  10.126  1.00141.55           C  
ATOM   1539  N   SER A 199      25.863 -29.555  12.697  1.00 75.61           N  
ATOM   1540  CA  SER A 199      26.687 -30.064  13.753  1.00 75.61           C  
ATOM   1541  C   SER A 199      25.976 -29.872  15.053  1.00 75.61           C  
ATOM   1542  O   SER A 199      26.056 -30.720  15.940  1.00 75.61           O  
ATOM   1543  CB  SER A 199      28.057 -29.370  13.858  1.00 75.61           C  
ATOM   1544  OG  SER A 199      27.913 -28.041  14.331  1.00 75.61           O  
ATOM   1545  N   GLU A 200      25.256 -28.744  15.197  1.00 43.07           N  
ATOM   1546  CA  GLU A 200      24.571 -28.458  16.422  1.00 43.07           C  
ATOM   1547  C   GLU A 200      23.504 -29.488  16.632  1.00 43.07           C  
ATOM   1548  O   GLU A 200      23.322 -29.975  17.748  1.00 43.07           O  
ATOM   1549  CB  GLU A 200      23.906 -27.066  16.431  1.00 43.07           C  
ATOM   1550  CG  GLU A 200      24.906 -25.902  16.433  1.00 43.07           C  
ATOM   1551  CD  GLU A 200      24.124 -24.592  16.444  1.00 43.07           C  
ATOM   1552  OE1 GLU A 200      23.579 -24.239  17.523  1.00 43.07           O  
ATOM   1553  OE2 GLU A 200      24.064 -23.926  15.376  1.00 43.07           O1-
ATOM   1554  N   LEU A 201      22.760 -29.847  15.568  1.00 92.14           N  
ATOM   1555  CA  LEU A 201      21.728 -30.835  15.716  1.00 92.14           C  
ATOM   1556  C   LEU A 201      22.327 -32.174  16.003  1.00 92.14           C  
ATOM   1557  O   LEU A 201      21.801 -32.936  16.810  1.00 92.14           O  
ATOM   1558  CB  LEU A 201      20.779 -30.972  14.516  1.00 92.14           C  
ATOM   1559  CG  LEU A 201      19.817 -29.778  14.408  1.00 92.14           C  
ATOM   1560  CD1 LEU A 201      20.569 -28.493  14.046  1.00 92.14           C  
ATOM   1561  CD2 LEU A 201      18.635 -30.076  13.479  1.00 92.14           C  
ATOM   1562  N   GLN A 202      23.463 -32.498  15.364  1.00 34.27           N  
ATOM   1563  CA  GLN A 202      24.053 -33.787  15.561  1.00 34.27           C  
ATOM   1564  C   GLN A 202      24.404 -33.911  17.009  1.00 34.27           C  
ATOM   1565  O   GLN A 202      24.284 -34.985  17.593  1.00 34.27           O  
ATOM   1566  CB  GLN A 202      25.346 -33.977  14.748  1.00 34.27           C  
ATOM   1567  CG  GLN A 202      25.124 -33.935  13.234  1.00 34.27           C  
ATOM   1568  CD  GLN A 202      26.478 -34.087  12.555  1.00 34.27           C  
ATOM   1569  NE2 GLN A 202      26.818 -33.122  11.658  1.00 34.27           N  
ATOM   1570  OE1 GLN A 202      27.217 -35.032  12.822  1.00 34.27           O  
ATOM   1571  N   ARG A 203      24.860 -32.803  17.624  1.00115.83           N  
ATOM   1572  CA  ARG A 203      25.275 -32.810  18.998  1.00115.83           C  
ATOM   1573  C   ARG A 203      24.121 -33.059  19.934  1.00115.83           C  
ATOM   1574  O   ARG A 203      24.307 -33.627  21.007  1.00115.83           O  
ATOM   1575  CB  ARG A 203      25.977 -31.512  19.440  1.00115.83           C  
ATOM   1576  CG  ARG A 203      27.375 -31.350  18.834  1.00115.83           C  
ATOM   1577  CD  ARG A 203      28.279 -30.384  19.600  1.00115.83           C  
ATOM   1578  NE  ARG A 203      27.684 -29.023  19.520  1.00115.83           N  
ATOM   1579  CZ  ARG A 203      28.002 -28.190  18.488  1.00115.83           C  
ATOM   1580  NH1 ARG A 203      28.799 -28.625  17.469  1.00115.83           N1+
ATOM   1581  NH2 ARG A 203      27.526 -26.912  18.487  1.00115.83           N  
ATOM   1582  N   VAL A 204      22.922 -32.561  19.580  1.00149.98           N  
ATOM   1583  CA  VAL A 204      21.694 -32.639  20.334  1.00149.98           C  
ATOM   1584  C   VAL A 204      20.995 -33.969  20.225  1.00149.98           C  
ATOM   1585  O   VAL A 204      19.943 -34.149  20.831  1.00149.98           O  
ATOM   1586  CB  VAL A 204      20.718 -31.536  20.002  1.00149.98           C  
ATOM   1587  CG1 VAL A 204      20.100 -31.782  18.618  1.00149.98           C  
ATOM   1588  CG2 VAL A 204      19.689 -31.432  21.139  1.00149.98           C  
ATOM   1589  N   ARG A 205      21.493 -34.920  19.414  1.00182.25           N  
ATOM   1590  CA  ARG A 205      20.720 -36.101  19.116  1.00182.25           C  
ATOM   1591  C   ARG A 205      20.247 -36.864  20.328  1.00182.25           C  
ATOM   1592  O   ARG A 205      19.083 -37.258  20.371  1.00182.25           O  
ATOM   1593  CB  ARG A 205      21.433 -37.085  18.171  1.00182.25           C  
ATOM   1594  CG  ARG A 205      22.768 -37.625  18.678  1.00182.25           C  
ATOM   1595  CD  ARG A 205      23.267 -38.813  17.854  1.00182.25           C  
ATOM   1596  NE  ARG A 205      22.866 -38.574  16.436  1.00182.25           N  
ATOM   1597  CZ  ARG A 205      23.670 -37.854  15.603  1.00182.25           C  
ATOM   1598  NH1 ARG A 205      24.858 -37.361  16.061  1.00182.25           N1+
ATOM   1599  NH2 ARG A 205      23.290 -37.631  14.312  1.00182.25           N  
ATOM   1600  N   GLU A 206      21.094 -37.100  21.345  1.00 91.52           N  
ATOM   1601  CA  GLU A 206      20.685 -37.882  22.488  1.00 91.52           C  
ATOM   1602  C   GLU A 206      19.587 -37.179  23.235  1.00 91.52           C  
ATOM   1603  O   GLU A 206      18.647 -37.808  23.721  1.00 91.52           O  
ATOM   1604  CB  GLU A 206      21.858 -38.114  23.454  1.00 91.52           C  
ATOM   1605  CG  GLU A 206      21.562 -39.095  24.584  1.00 91.52           C  
ATOM   1606  CD  GLU A 206      22.880 -39.364  25.297  1.00 91.52           C  
ATOM   1607  OE1 GLU A 206      23.942 -39.256  24.629  1.00 91.52           O  
ATOM   1608  OE2 GLU A 206      22.848 -39.682  26.516  1.00 91.52           O1-
ATOM   1609  N   ILE A 207      19.684 -35.843  23.352  1.00 43.96           N  
ATOM   1610  CA  ILE A 207      18.731 -35.051  24.078  1.00 43.96           C  
ATOM   1611  C   ILE A 207      17.389 -35.135  23.421  1.00 43.96           C  
ATOM   1612  O   ILE A 207      16.367 -35.207  24.102  1.00 43.96           O  
ATOM   1613  CB  ILE A 207      19.121 -33.601  24.137  1.00 43.96           C  
ATOM   1614  CG1 ILE A 207      20.459 -33.441  24.879  1.00 43.96           C  
ATOM   1615  CG2 ILE A 207      17.965 -32.816  24.779  1.00 43.96           C  
ATOM   1616  CD1 ILE A 207      21.065 -32.043  24.757  1.00 43.96           C  
ATOM   1617  N   ASP A 208      17.347 -35.090  22.077  1.00 39.49           N  
ATOM   1618  CA  ASP A 208      16.090 -35.144  21.390  1.00 39.49           C  
ATOM   1619  C   ASP A 208      15.433 -36.472  21.619  1.00 39.49           C  
ATOM   1620  O   ASP A 208      14.227 -36.532  21.851  1.00 39.49           O  
ATOM   1621  CB  ASP A 208      16.216 -34.906  19.875  1.00 39.49           C  
ATOM   1622  CG  ASP A 208      16.407 -33.410  19.658  1.00 39.49           C  
ATOM   1623  OD1 ASP A 208      16.159 -32.639  20.624  1.00 39.49           O  
ATOM   1624  OD2 ASP A 208      16.789 -33.015  18.525  1.00 39.49           O1-
ATOM   1625  N   ALA A 209      16.209 -37.574  21.576  1.00 28.10           N  
ATOM   1626  CA  ALA A 209      15.659 -38.894  21.730  1.00 28.10           C  
ATOM   1627  C   ALA A 209      15.061 -39.026  23.093  1.00 28.10           C  
ATOM   1628  O   ALA A 209      13.983 -39.597  23.256  1.00 28.10           O  
ATOM   1629  CB  ALA A 209      16.715 -40.003  21.593  1.00 28.10           C  
ATOM   1630  N   ASN A 210      15.758 -38.499  24.113  1.00 48.11           N  
ATOM   1631  CA  ASN A 210      15.309 -38.589  25.471  1.00 48.11           C  
ATOM   1632  C   ASN A 210      14.005 -37.870  25.608  1.00 48.11           C  
ATOM   1633  O   ASN A 210      13.054 -38.388  26.193  1.00 48.11           O  
ATOM   1634  CB  ASN A 210      16.306 -37.934  26.438  1.00 48.11           C  
ATOM   1635  CG  ASN A 210      15.759 -38.068  27.847  1.00 48.11           C  
ATOM   1636  ND2 ASN A 210      15.302 -36.921  28.417  1.00 48.11           N  
ATOM   1637  OD1 ASN A 210      15.741 -39.153  28.425  1.00 48.11           O  
ATOM   1638  N   CYS A 211      13.925 -36.651  25.047  1.00 34.03           N  
ATOM   1639  CA  CYS A 211      12.748 -35.840  25.159  1.00 34.03           C  
ATOM   1640  C   CYS A 211      11.608 -36.505  24.454  1.00 34.03           C  
ATOM   1641  O   CYS A 211      10.472 -36.469  24.928  1.00 34.03           O  
ATOM   1642  CB  CYS A 211      12.933 -34.445  24.539  1.00 34.03           C  
ATOM   1643  SG  CYS A 211      11.443 -33.413  24.684  1.00 34.03           S  
ATOM   1644  N   SER A 212      11.881 -37.136  23.297  1.00 80.45           N  
ATOM   1645  CA  SER A 212      10.836 -37.739  22.514  1.00 80.45           C  
ATOM   1646  C   SER A 212      10.154 -38.784  23.334  1.00 80.45           C  
ATOM   1647  O   SER A 212       8.927 -38.836  23.385  1.00 80.45           O  
ATOM   1648  CB  SER A 212      11.346 -38.439  21.240  1.00 80.45           C  
ATOM   1649  OG  SER A 212      11.882 -37.492  20.329  1.00 80.45           O  
ATOM   1650  N   LYS A 213      10.933 -39.643  24.017  1.00 73.40           N  
ATOM   1651  CA  LYS A 213      10.319 -40.692  24.777  1.00 73.40           C  
ATOM   1652  C   LYS A 213       9.476 -40.089  25.856  1.00 73.40           C  
ATOM   1653  O   LYS A 213       8.358 -40.542  26.096  1.00 73.40           O  
ATOM   1654  CB  LYS A 213      11.315 -41.647  25.456  1.00 73.40           C  
ATOM   1655  CG  LYS A 213      12.079 -42.538  24.476  1.00 73.40           C  
ATOM   1656  CD  LYS A 213      13.149 -43.405  25.141  1.00 73.40           C  
ATOM   1657  CE  LYS A 213      14.307 -42.608  25.741  1.00 73.40           C  
ATOM   1658  NZ  LYS A 213      15.289 -43.534  26.347  1.00 73.40           N1+
ATOM   1659  N   HIS A 214       9.974 -39.023  26.509  1.00 46.16           N  
ATOM   1660  CA  HIS A 214       9.283 -38.436  27.624  1.00 46.16           C  
ATOM   1661  C   HIS A 214       7.911 -38.019  27.196  1.00 46.16           C  
ATOM   1662  O   HIS A 214       6.921 -38.332  27.858  1.00 46.16           O  
ATOM   1663  CB  HIS A 214      10.017 -37.183  28.144  1.00 46.16           C  
ATOM   1664  CG  HIS A 214       9.420 -36.580  29.381  1.00 46.16           C  
ATOM   1665  CD2 HIS A 214       9.789 -36.712  30.685  1.00 46.16           C  
ATOM   1666  ND1 HIS A 214       8.342 -35.724  29.379  1.00 46.16           N  
ATOM   1667  CE1 HIS A 214       8.112 -35.383  30.673  1.00 46.16           C  
ATOM   1668  NE2 HIS A 214       8.965 -35.959  31.501  1.00 46.16           N  
ATOM   1669  N   LEU A 215       7.808 -37.321  26.052  1.00 50.10           N  
ATOM   1670  CA  LEU A 215       6.546 -36.810  25.602  1.00 50.10           C  
ATOM   1671  C   LEU A 215       5.603 -37.936  25.292  1.00 50.10           C  
ATOM   1672  O   LEU A 215       4.421 -37.865  25.619  1.00 50.10           O  
ATOM   1673  CB  LEU A 215       6.695 -35.940  24.345  1.00 50.10           C  
ATOM   1674  CG  LEU A 215       7.543 -34.675  24.589  1.00 50.10           C  
ATOM   1675  CD1 LEU A 215       7.670 -33.833  23.309  1.00 50.10           C  
ATOM   1676  CD2 LEU A 215       7.017 -33.860  25.781  1.00 50.10           C  
ATOM   1677  N   SER A 216       6.106 -39.005  24.647  1.00 42.03           N  
ATOM   1678  CA  SER A 216       5.279 -40.109  24.238  1.00 42.03           C  
ATOM   1679  C   SER A 216       4.733 -40.854  25.422  1.00 42.03           C  
ATOM   1680  O   SER A 216       3.548 -41.185  25.457  1.00 42.03           O  
ATOM   1681  CB  SER A 216       6.045 -41.106  23.355  1.00 42.03           C  
ATOM   1682  OG  SER A 216       6.467 -40.461  22.160  1.00 42.03           O  
ATOM   1683  N   VAL A 217       5.582 -41.145  26.426  1.00 35.65           N  
ATOM   1684  CA  VAL A 217       5.144 -41.902  27.567  1.00 35.65           C  
ATOM   1685  C   VAL A 217       4.106 -41.119  28.303  1.00 35.65           C  
ATOM   1686  O   VAL A 217       3.064 -41.654  28.681  1.00 35.65           O  
ATOM   1687  CB  VAL A 217       6.253 -42.189  28.538  1.00 35.65           C  
ATOM   1688  CG1 VAL A 217       5.658 -42.912  29.760  1.00 35.65           C  
ATOM   1689  CG2 VAL A 217       7.348 -42.989  27.811  1.00 35.65           C  
ATOM   1690  N   VAL A 218       4.344 -39.810  28.492  1.00 36.79           N  
ATOM   1691  CA  VAL A 218       3.421 -39.013  29.245  1.00 36.79           C  
ATOM   1692  C   VAL A 218       2.089 -39.091  28.568  1.00 36.79           C  
ATOM   1693  O   VAL A 218       1.058 -39.196  29.230  1.00 36.79           O  
ATOM   1694  CB  VAL A 218       3.827 -37.571  29.331  1.00 36.79           C  
ATOM   1695  CG1 VAL A 218       2.711 -36.782  30.039  1.00 36.79           C  
ATOM   1696  CG2 VAL A 218       5.186 -37.491  30.049  1.00 36.79           C  
ATOM   1697  N   ASN A 219       2.079 -39.051  27.223  1.00 37.28           N  
ATOM   1698  CA  ASN A 219       0.850 -39.122  26.483  1.00 37.28           C  
ATOM   1699  C   ASN A 219       0.203 -40.456  26.730  1.00 37.28           C  
ATOM   1700  O   ASN A 219      -1.011 -40.541  26.908  1.00 37.28           O  
ATOM   1701  CB  ASN A 219       1.059 -38.980  24.965  1.00 37.28           C  
ATOM   1702  CG  ASN A 219       1.484 -37.547  24.682  1.00 37.28           C  
ATOM   1703  ND2 ASN A 219       2.466 -37.370  23.754  1.00 37.28           N  
ATOM   1704  OD1 ASN A 219       0.960 -36.605  25.274  1.00 37.28           O  
ATOM   1705  N   ASP A 220       1.010 -41.534  26.763  1.00 52.89           N  
ATOM   1706  CA  ASP A 220       0.504 -42.871  26.938  1.00 52.89           C  
ATOM   1707  C   ASP A 220      -0.197 -42.974  28.252  1.00 52.89           C  
ATOM   1708  O   ASP A 220      -1.264 -43.580  28.349  1.00 52.89           O  
ATOM   1709  CB  ASP A 220       1.613 -43.943  26.968  1.00 52.89           C  
ATOM   1710  CG  ASP A 220       2.145 -44.178  25.561  1.00 52.89           C  
ATOM   1711  OD1 ASP A 220       1.399 -43.894  24.587  1.00 52.89           O  
ATOM   1712  OD2 ASP A 220       3.304 -44.657  25.445  1.00 52.89           O1-
ATOM   1713  N   ILE A 221       0.369 -42.356  29.301  1.00 57.22           N  
ATOM   1714  CA  ILE A 221      -0.188 -42.499  30.613  1.00 57.22           C  
ATOM   1715  C   ILE A 221      -1.601 -41.995  30.608  1.00 57.22           C  
ATOM   1716  O   ILE A 221      -2.490 -42.624  31.178  1.00 57.22           O  
ATOM   1717  CB  ILE A 221       0.565 -41.693  31.629  1.00 57.22           C  
ATOM   1718  CG1 ILE A 221       2.017 -42.192  31.741  1.00 57.22           C  
ATOM   1719  CG2 ILE A 221      -0.214 -41.736  32.953  1.00 57.22           C  
ATOM   1720  CD1 ILE A 221       2.933 -41.239  32.509  1.00 57.22           C  
ATOM   1721  N   TYR A 222      -1.825 -40.813  30.009  1.00100.87           N  
ATOM   1722  CA  TYR A 222      -3.114 -40.183  29.957  1.00100.87           C  
ATOM   1723  C   TYR A 222      -4.083 -40.772  28.960  1.00100.87           C  
ATOM   1724  O   TYR A 222      -5.284 -40.779  29.218  1.00100.87           O  
ATOM   1725  CB  TYR A 222      -3.009 -38.661  29.771  1.00100.87           C  
ATOM   1726  CG  TYR A 222      -2.406 -38.177  31.047  1.00100.87           C  
ATOM   1727  CD1 TYR A 222      -1.042 -38.121  31.225  1.00100.87           C  
ATOM   1728  CD2 TYR A 222      -3.222 -37.797  32.089  1.00100.87           C  
ATOM   1729  CE1 TYR A 222      -0.503 -37.680  32.412  1.00100.87           C  
ATOM   1730  CE2 TYR A 222      -2.690 -37.359  33.277  1.00100.87           C  
ATOM   1731  CZ  TYR A 222      -1.330 -37.296  33.442  1.00100.87           C  
ATOM   1732  OH  TYR A 222      -0.788 -36.845  34.664  1.00100.87           O  
ATOM   1733  N   SER A 223      -3.607 -41.204  27.772  1.00 68.67           N  
ATOM   1734  CA  SER A 223      -4.449 -41.701  26.705  1.00 68.67           C  
ATOM   1735  C   SER A 223      -4.862 -43.132  26.903  1.00 68.67           C  
ATOM   1736  O   SER A 223      -5.683 -43.655  26.149  1.00 68.67           O  
ATOM   1737  CB  SER A 223      -3.761 -41.627  25.332  1.00 68.67           C  
ATOM   1738  OG  SER A 223      -2.587 -42.425  25.321  1.00 68.67           O  
ATOM   1739  N   TYR A 224      -4.311 -43.805  27.922  1.00 93.23           N  
ATOM   1740  CA  TYR A 224      -4.486 -45.218  28.076  1.00 93.23           C  
ATOM   1741  C   TYR A 224      -5.929 -45.590  28.215  1.00 93.23           C  
ATOM   1742  O   TYR A 224      -6.402 -46.497  27.530  1.00 93.23           O  
ATOM   1743  CB  TYR A 224      -3.690 -45.722  29.291  1.00 93.23           C  
ATOM   1744  CG  TYR A 224      -3.813 -47.197  29.392  1.00 93.23           C  
ATOM   1745  CD1 TYR A 224      -3.421 -47.999  28.348  1.00 93.23           C  
ATOM   1746  CD2 TYR A 224      -4.272 -47.777  30.549  1.00 93.23           C  
ATOM   1747  CE1 TYR A 224      -3.508 -49.365  28.447  1.00 93.23           C  
ATOM   1748  CE2 TYR A 224      -4.363 -49.142  30.655  1.00 93.23           C  
ATOM   1749  CZ  TYR A 224      -3.982 -49.938  29.602  1.00 93.23           C  
ATOM   1750  OH  TYR A 224      -4.073 -51.342  29.706  1.00 93.23           O  
ATOM   1751  N   GLU A 225      -6.684 -44.875  29.064  1.00 88.15           N  
ATOM   1752  CA  GLU A 225      -8.061 -45.201  29.299  1.00 88.15           C  
ATOM   1753  C   GLU A 225      -8.802 -45.095  28.003  1.00 88.15           C  
ATOM   1754  O   GLU A 225      -9.603 -45.961  27.652  1.00 88.15           O  
ATOM   1755  CB  GLU A 225      -8.721 -44.221  30.291  1.00 88.15           C  
ATOM   1756  CG  GLU A 225      -8.190 -44.319  31.726  1.00 88.15           C  
ATOM   1757  CD  GLU A 225      -6.919 -43.485  31.875  1.00 88.15           C  
ATOM   1758  OE1 GLU A 225      -6.399 -42.976  30.847  1.00 88.15           O  
ATOM   1759  OE2 GLU A 225      -6.454 -43.345  33.037  1.00 88.15           O1-
ATOM   1760  N   LYS A 226      -8.525 -44.030  27.238  1.00119.03           N  
ATOM   1761  CA  LYS A 226      -9.237 -43.813  26.017  1.00119.03           C  
ATOM   1762  C   LYS A 226      -8.952 -44.955  25.101  1.00119.03           C  
ATOM   1763  O   LYS A 226      -9.854 -45.491  24.460  1.00119.03           O  
ATOM   1764  CB  LYS A 226      -8.804 -42.527  25.290  1.00119.03           C  
ATOM   1765  CG  LYS A 226      -9.786 -42.050  24.215  1.00119.03           C  
ATOM   1766  CD  LYS A 226     -10.101 -43.086  23.133  1.00119.03           C  
ATOM   1767  CE  LYS A 226      -8.887 -43.505  22.305  1.00119.03           C  
ATOM   1768  NZ  LYS A 226      -9.281 -44.544  21.327  1.00119.03           N1+
ATOM   1769  N   GLU A 227      -7.681 -45.387  25.050  1.00 66.96           N  
ATOM   1770  CA  GLU A 227      -7.296 -46.398  24.115  1.00 66.96           C  
ATOM   1771  C   GLU A 227      -8.066 -47.654  24.384  1.00 66.96           C  
ATOM   1772  O   GLU A 227      -8.516 -48.317  23.449  1.00 66.96           O  
ATOM   1773  CB  GLU A 227      -5.791 -46.706  24.173  1.00 66.96           C  
ATOM   1774  CG  GLU A 227      -4.943 -45.512  23.729  1.00 66.96           C  
ATOM   1775  CD  GLU A 227      -3.475 -45.898  23.816  1.00 66.96           C  
ATOM   1776  OE1 GLU A 227      -2.995 -46.603  22.887  1.00 66.96           O  
ATOM   1777  OE2 GLU A 227      -2.812 -45.493  24.808  1.00 66.96           O1-
ATOM   1778  N   LEU A 228      -8.268 -48.017  25.663  1.00128.89           N  
ATOM   1779  CA  LEU A 228      -8.955 -49.257  25.866  1.00128.89           C  
ATOM   1780  C   LEU A 228     -10.414 -49.061  25.693  1.00128.89           C  
ATOM   1781  O   LEU A 228     -11.164 -48.777  26.625  1.00128.89           O  
ATOM   1782  CB  LEU A 228      -8.708 -49.914  27.231  1.00128.89           C  
ATOM   1783  CG  LEU A 228      -7.310 -50.543  27.344  1.00128.89           C  
ATOM   1784  CD1 LEU A 228      -6.198 -49.489  27.247  1.00128.89           C  
ATOM   1785  CD2 LEU A 228      -7.216 -51.433  28.592  1.00128.89           C  
ATOM   1786  N   TYR A 229     -10.822 -49.214  24.429  1.00135.64           N  
ATOM   1787  CA  TYR A 229     -12.174 -49.142  23.997  1.00135.64           C  
ATOM   1788  C   TYR A 229     -12.937 -50.343  24.476  1.00135.64           C  
ATOM   1789  O   TYR A 229     -14.087 -50.235  24.897  1.00135.64           O  
ATOM   1790  CB  TYR A 229     -12.267 -49.092  22.470  1.00135.64           C  
ATOM   1791  CG  TYR A 229     -13.711 -49.205  22.198  1.00135.64           C  
ATOM   1792  CD1 TYR A 229     -14.536 -48.113  22.324  1.00135.64           C  
ATOM   1793  CD2 TYR A 229     -14.234 -50.417  21.830  1.00135.64           C  
ATOM   1794  CE1 TYR A 229     -15.881 -48.232  22.076  1.00135.64           C  
ATOM   1795  CE2 TYR A 229     -15.579 -50.539  21.583  1.00135.64           C  
ATOM   1796  CZ  TYR A 229     -16.402 -49.446  21.705  1.00135.64           C  
ATOM   1797  OH  TYR A 229     -17.786 -49.566  21.453  1.00135.64           O  
ATOM   1798  N   THR A 230     -12.296 -51.528  24.439  1.00 96.84           N  
ATOM   1799  CA  THR A 230     -12.954 -52.772  24.723  1.00 96.84           C  
ATOM   1800  C   THR A 230     -13.600 -52.729  26.068  1.00 96.84           C  
ATOM   1801  O   THR A 230     -13.187 -51.991  26.961  1.00 96.84           O  
ATOM   1802  CB  THR A 230     -12.024 -53.944  24.717  1.00 96.84           C  
ATOM   1803  CG2 THR A 230     -11.300 -53.974  23.362  1.00 96.84           C  
ATOM   1804  OG1 THR A 230     -11.078 -53.821  25.769  1.00 96.84           O  
ATOM   1805  N   SER A 231     -14.672 -53.536  26.211  1.00 66.18           N  
ATOM   1806  CA  SER A 231     -15.434 -53.627  27.421  1.00 66.18           C  
ATOM   1807  C   SER A 231     -14.524 -54.073  28.514  1.00 66.18           C  
ATOM   1808  O   SER A 231     -14.375 -53.391  29.526  1.00 66.18           O  
ATOM   1809  CB  SER A 231     -16.563 -54.667  27.328  1.00 66.18           C  
ATOM   1810  OG  SER A 231     -17.282 -54.722  28.553  1.00 66.18           O  
ATOM   1811  N   LYS A 232     -13.881 -55.238  28.322  1.00211.51           N  
ATOM   1812  CA  LYS A 232     -12.998 -55.759  29.323  1.00211.51           C  
ATOM   1813  C   LYS A 232     -11.891 -56.453  28.624  1.00211.51           C  
ATOM   1814  O   LYS A 232     -11.626 -56.219  27.445  1.00211.51           O  
ATOM   1815  CB  LYS A 232     -13.614 -56.815  30.258  1.00211.51           C  
ATOM   1816  CG  LYS A 232     -14.583 -56.266  31.304  1.00211.51           C  
ATOM   1817  CD  LYS A 232     -15.313 -57.360  32.092  1.00211.51           C  
ATOM   1818  CE  LYS A 232     -16.669 -57.758  31.504  1.00211.51           C  
ATOM   1819  NZ  LYS A 232     -17.676 -56.714  31.799  1.00211.51           N1+
ATOM   1820  N   THR A 233     -11.196 -57.337  29.361  1.00276.02           N  
ATOM   1821  CA  THR A 233     -10.101 -58.026  28.762  1.00276.02           C  
ATOM   1822  C   THR A 233     -10.648 -58.782  27.599  1.00276.02           C  
ATOM   1823  O   THR A 233     -11.605 -59.547  27.720  1.00276.02           O  
ATOM   1824  CB  THR A 233      -9.411 -58.975  29.704  1.00276.02           C  
ATOM   1825  CG2 THR A 233     -10.378 -60.105  30.100  1.00276.02           C  
ATOM   1826  OG1 THR A 233      -8.238 -59.507  29.106  1.00276.02           O  
ATOM   1827  N   ALA A 234     -10.071 -58.535  26.411  1.00270.20           N  
ATOM   1828  CA  ALA A 234     -10.525 -59.213  25.236  1.00270.20           C  
ATOM   1829  C   ALA A 234      -9.610 -58.814  24.132  1.00270.20           C  
ATOM   1830  O   ALA A 234      -8.732 -57.971  24.309  1.00270.20           O  
ATOM   1831  CB  ALA A 234     -11.948 -58.822  24.803  1.00270.20           C  
ATOM   1832  N   HIS A 235      -9.770 -59.451  22.959  1.00195.12           N  
ATOM   1833  CA  HIS A 235      -8.959 -59.071  21.844  1.00195.12           C  
ATOM   1834  C   HIS A 235      -9.876 -58.406  20.873  1.00195.12           C  
ATOM   1835  O   HIS A 235     -10.553 -59.070  20.090  1.00195.12           O  
ATOM   1836  CB  HIS A 235      -8.306 -60.270  21.135  1.00195.12           C  
ATOM   1837  CG  HIS A 235      -7.311 -60.992  21.997  1.00195.12           C  
ATOM   1838  CD2 HIS A 235      -5.958 -61.076  21.890  1.00195.12           C  
ATOM   1839  ND1 HIS A 235      -7.648 -61.736  23.107  1.00195.12           N  
ATOM   1840  CE1 HIS A 235      -6.488 -62.230  23.612  1.00195.12           C  
ATOM   1841  NE2 HIS A 235      -5.436 -61.856  22.907  1.00195.12           N  
ATOM   1842  N   SER A 236      -9.942 -57.062  20.931  1.00174.98           N  
ATOM   1843  CA  SER A 236     -10.767 -56.323  20.020  1.00174.98           C  
ATOM   1844  C   SER A 236      -9.873 -55.829  18.940  1.00174.98           C  
ATOM   1845  O   SER A 236      -8.653 -55.922  19.041  1.00174.98           O  
ATOM   1846  CB  SER A 236     -11.455 -55.093  20.636  1.00174.98           C  
ATOM   1847  OG  SER A 236     -12.238 -54.426  19.658  1.00174.98           O  
ATOM   1848  N   GLU A 237     -10.476 -55.302  17.861  1.00251.70           N  
ATOM   1849  CA  GLU A 237      -9.689 -54.781  16.791  1.00251.70           C  
ATOM   1850  C   GLU A 237     -10.252 -53.445  16.442  1.00251.70           C  
ATOM   1851  O   GLU A 237     -11.353 -53.091  16.862  1.00251.70           O  
ATOM   1852  CB  GLU A 237      -9.686 -55.677  15.540  1.00251.70           C  
ATOM   1853  CG  GLU A 237     -11.067 -55.912  14.932  1.00251.70           C  
ATOM   1854  CD  GLU A 237     -10.939 -57.092  13.979  1.00251.70           C  
ATOM   1855  OE1 GLU A 237     -10.711 -58.226  14.478  1.00251.70           O  
ATOM   1856  OE2 GLU A 237     -11.060 -56.879  12.743  1.00251.70           O1-
ATOM   1857  N   GLY A 238      -9.479 -52.647  15.685  1.00 46.73           N  
ATOM   1858  CA  GLY A 238      -9.939 -51.343  15.324  1.00 46.73           C  
ATOM   1859  C   GLY A 238      -9.548 -50.422  16.431  1.00 46.73           C  
ATOM   1860  O   GLY A 238      -9.888 -49.240  16.418  1.00 46.73           O  
ATOM   1861  N   GLY A 239      -8.812 -50.954  17.424  1.00108.49           N  
ATOM   1862  CA  GLY A 239      -8.371 -50.153  18.526  1.00108.49           C  
ATOM   1863  C   GLY A 239      -6.887 -50.268  18.548  1.00108.49           C  
ATOM   1864  O   GLY A 239      -6.312 -51.078  17.825  1.00108.49           O  
ATOM   1865  N   ILE A 240      -6.222 -49.456  19.393  1.00150.09           N  
ATOM   1866  CA  ILE A 240      -4.791 -49.498  19.417  1.00150.09           C  
ATOM   1867  C   ILE A 240      -4.360 -50.015  20.751  1.00150.09           C  
ATOM   1868  O   ILE A 240      -4.851 -49.587  21.794  1.00150.09           O  
ATOM   1869  CB  ILE A 240      -4.150 -48.159  19.215  1.00150.09           C  
ATOM   1870  CG1 ILE A 240      -4.475 -47.208  20.382  1.00150.09           C  
ATOM   1871  CG2 ILE A 240      -4.603 -47.636  17.839  1.00150.09           C  
ATOM   1872  CD1 ILE A 240      -5.961 -46.886  20.538  1.00150.09           C  
ATOM   1873  N   LEU A 241      -3.429 -50.988  20.727  1.00104.11           N  
ATOM   1874  CA  LEU A 241      -2.944 -51.626  21.902  1.00104.11           C  
ATOM   1875  C   LEU A 241      -1.447 -51.544  21.872  1.00104.11           C  
ATOM   1876  O   LEU A 241      -0.755 -52.504  22.208  1.00104.11           O  
ATOM   1877  CB  LEU A 241      -3.355 -53.107  21.901  1.00104.11           C  
ATOM   1878  CG  LEU A 241      -3.026 -53.878  23.183  1.00104.11           C  
ATOM   1879  CD1 LEU A 241      -3.816 -53.317  24.376  1.00104.11           C  
ATOM   1880  CD2 LEU A 241      -3.241 -55.388  22.989  1.00104.11           C  
ATOM   1881  N   CYS A 242      -0.896 -50.378  21.479  1.00 66.79           N  
ATOM   1882  CA  CYS A 242       0.531 -50.266  21.496  1.00 66.79           C  
ATOM   1883  C   CYS A 242       0.868 -49.077  22.339  1.00 66.79           C  
ATOM   1884  O   CYS A 242       0.842 -47.940  21.868  1.00 66.79           O  
ATOM   1885  CB  CYS A 242       1.158 -50.051  20.107  1.00 66.79           C  
ATOM   1886  SG  CYS A 242       2.975 -50.119  20.142  1.00 66.79           S  
ATOM   1887  N   THR A 243       1.171 -49.310  23.634  1.00140.21           N  
ATOM   1888  CA  THR A 243       1.540 -48.218  24.491  1.00140.21           C  
ATOM   1889  C   THR A 243       2.393 -48.748  25.597  1.00140.21           C  
ATOM   1890  O   THR A 243       2.309 -49.919  25.957  1.00140.21           O  
ATOM   1891  CB  THR A 243       0.391 -47.534  25.158  1.00140.21           C  
ATOM   1892  CG2 THR A 243      -0.551 -47.007  24.073  1.00140.21           C  
ATOM   1893  OG1 THR A 243      -0.292 -48.442  26.009  1.00140.21           O  
ATOM   1894  N   SER A 244       3.207 -47.854  26.193  1.00 96.27           N  
ATOM   1895  CA  SER A 244       4.121 -48.202  27.242  1.00 96.27           C  
ATOM   1896  C   SER A 244       3.356 -48.732  28.414  1.00 96.27           C  
ATOM   1897  O   SER A 244       3.832 -49.614  29.125  1.00 96.27           O  
ATOM   1898  CB  SER A 244       4.907 -46.994  27.778  1.00 96.27           C  
ATOM   1899  OG  SER A 244       5.711 -46.434  26.752  1.00 96.27           O  
ATOM   1900  N   VAL A 245       2.149 -48.199  28.665  1.00129.20           N  
ATOM   1901  CA  VAL A 245       1.413 -48.626  29.822  1.00129.20           C  
ATOM   1902  C   VAL A 245       1.066 -50.081  29.754  1.00129.20           C  
ATOM   1903  O   VAL A 245       1.267 -50.804  30.728  1.00129.20           O  
ATOM   1904  CB  VAL A 245       0.158 -47.841  30.044  1.00129.20           C  
ATOM   1905  CG1 VAL A 245       0.515 -46.466  30.622  1.00129.20           C  
ATOM   1906  CG2 VAL A 245      -0.525 -47.706  28.685  1.00129.20           C  
ATOM   1907  N   GLN A 246       0.527 -50.559  28.618  1.00 58.15           N  
ATOM   1908  CA  GLN A 246       0.157 -51.942  28.542  1.00 58.15           C  
ATOM   1909  C   GLN A 246       1.379 -52.798  28.551  1.00 58.15           C  
ATOM   1910  O   GLN A 246       1.413 -53.834  29.210  1.00 58.15           O  
ATOM   1911  CB  GLN A 246      -0.569 -52.317  27.249  1.00 58.15           C  
ATOM   1912  CG  GLN A 246      -0.939 -53.800  27.216  1.00 58.15           C  
ATOM   1913  CD  GLN A 246      -1.304 -54.149  25.787  1.00 58.15           C  
ATOM   1914  NE2 GLN A 246      -2.088 -55.246  25.612  1.00 58.15           N  
ATOM   1915  OE1 GLN A 246      -0.888 -53.471  24.849  1.00 58.15           O  
ATOM   1916  N   ILE A 247       2.424 -52.378  27.814  1.00 45.04           N  
ATOM   1917  CA  ILE A 247       3.590 -53.193  27.657  1.00 45.04           C  
ATOM   1918  C   ILE A 247       4.227 -53.426  28.986  1.00 45.04           C  
ATOM   1919  O   ILE A 247       4.551 -54.561  29.326  1.00 45.04           O  
ATOM   1920  CB  ILE A 247       4.622 -52.545  26.775  1.00 45.04           C  
ATOM   1921  CG1 ILE A 247       4.072 -52.337  25.355  1.00 45.04           C  
ATOM   1922  CG2 ILE A 247       5.902 -53.395  26.822  1.00 45.04           C  
ATOM   1923  CD1 ILE A 247       4.990 -51.505  24.458  1.00 45.04           C  
ATOM   1924  N   LEU A 248       4.417 -52.356  29.780  1.00 53.67           N  
ATOM   1925  CA  LEU A 248       5.086 -52.488  31.041  1.00 53.67           C  
ATOM   1926  C   LEU A 248       4.255 -53.281  32.001  1.00 53.67           C  
ATOM   1927  O   LEU A 248       4.778 -54.117  32.736  1.00 53.67           O  
ATOM   1928  CB  LEU A 248       5.435 -51.135  31.676  1.00 53.67           C  
ATOM   1929  CG  LEU A 248       6.270 -51.291  32.956  1.00 53.67           C  
ATOM   1930  CD1 LEU A 248       7.553 -52.089  32.679  1.00 53.67           C  
ATOM   1931  CD2 LEU A 248       6.566 -49.922  33.580  1.00 53.67           C  
ATOM   1932  N   ALA A 249       2.929 -53.050  32.021  1.00 25.66           N  
ATOM   1933  CA  ALA A 249       2.095 -53.736  32.965  1.00 25.66           C  
ATOM   1934  C   ALA A 249       2.165 -55.202  32.696  1.00 25.66           C  
ATOM   1935  O   ALA A 249       2.222 -56.002  33.628  1.00 25.66           O  
ATOM   1936  CB  ALA A 249       0.620 -53.307  32.893  1.00 25.66           C  
ATOM   1937  N   GLN A 250       2.144 -55.600  31.412  1.00 93.86           N  
ATOM   1938  CA  GLN A 250       2.200 -56.995  31.080  1.00 93.86           C  
ATOM   1939  C   GLN A 250       3.549 -57.576  31.401  1.00 93.86           C  
ATOM   1940  O   GLN A 250       3.635 -58.699  31.893  1.00 93.86           O  
ATOM   1941  CB  GLN A 250       1.813 -57.266  29.615  1.00 93.86           C  
ATOM   1942  CG  GLN A 250       2.700 -56.588  28.571  1.00 93.86           C  
ATOM   1943  CD  GLN A 250       1.929 -56.621  27.258  1.00 93.86           C  
ATOM   1944  NE2 GLN A 250       2.653 -56.478  26.116  1.00 93.86           N  
ATOM   1945  OE1 GLN A 250       0.707 -56.764  27.249  1.00 93.86           O  
ATOM   1946  N   GLU A 251       4.647 -56.839  31.137  1.00 42.36           N  
ATOM   1947  CA  GLU A 251       5.949 -57.396  31.394  1.00 42.36           C  
ATOM   1948  C   GLU A 251       6.120 -57.611  32.870  1.00 42.36           C  
ATOM   1949  O   GLU A 251       6.583 -58.667  33.298  1.00 42.36           O  
ATOM   1950  CB  GLU A 251       7.095 -56.483  30.922  1.00 42.36           C  
ATOM   1951  CG  GLU A 251       7.122 -56.285  29.405  1.00 42.36           C  
ATOM   1952  CD  GLU A 251       8.317 -55.409  29.055  1.00 42.36           C  
ATOM   1953  OE1 GLU A 251       9.177 -55.203  29.952  1.00 42.36           O  
ATOM   1954  OE2 GLU A 251       8.389 -54.939  27.888  1.00 42.36           O1-
ATOM   1955  N   ALA A 252       5.758 -56.586  33.667  1.00 64.06           N  
ATOM   1956  CA  ALA A 252       5.809 -56.515  35.106  1.00 64.06           C  
ATOM   1957  C   ALA A 252       4.791 -57.419  35.735  1.00 64.06           C  
ATOM   1958  O   ALA A 252       4.997 -57.909  36.844  1.00 64.06           O  
ATOM   1959  CB  ALA A 252       5.546 -55.094  35.637  1.00 64.06           C  
ATOM   1960  N   ASP A 253       3.659 -57.662  35.043  1.00 65.44           N  
ATOM   1961  CA  ASP A 253       2.539 -58.393  35.577  1.00 65.44           C  
ATOM   1962  C   ASP A 253       1.925 -57.608  36.693  1.00 65.44           C  
ATOM   1963  O   ASP A 253       1.616 -58.134  37.761  1.00 65.44           O  
ATOM   1964  CB  ASP A 253       2.896 -59.788  36.117  1.00 65.44           C  
ATOM   1965  CG  ASP A 253       1.590 -60.519  36.402  1.00 65.44           C  
ATOM   1966  OD1 ASP A 253       0.517 -59.979  36.021  1.00 65.44           O  
ATOM   1967  OD2 ASP A 253       1.648 -61.625  37.005  1.00 65.44           O1-
ATOM   1968  N   VAL A 254       1.734 -56.301  36.450  1.00114.18           N  
ATOM   1969  CA  VAL A 254       1.126 -55.431  37.405  1.00114.18           C  
ATOM   1970  C   VAL A 254       0.000 -54.732  36.696  1.00114.18           C  
ATOM   1971  O   VAL A 254      -0.151 -54.858  35.483  1.00114.18           O  
ATOM   1972  CB  VAL A 254       2.098 -54.421  37.923  1.00114.18           C  
ATOM   1973  CG1 VAL A 254       2.565 -53.548  36.748  1.00114.18           C  
ATOM   1974  CG2 VAL A 254       1.447 -53.660  39.077  1.00114.18           C  
ATOM   1975  N   THR A 255      -0.843 -53.999  37.454  1.00 96.13           N  
ATOM   1976  CA  THR A 255      -1.977 -53.320  36.893  1.00 96.13           C  
ATOM   1977  C   THR A 255      -1.500 -52.191  36.040  1.00 96.13           C  
ATOM   1978  O   THR A 255      -0.349 -51.764  36.123  1.00 96.13           O  
ATOM   1979  CB  THR A 255      -2.888 -52.735  37.933  1.00 96.13           C  
ATOM   1980  CG2 THR A 255      -2.104 -51.711  38.773  1.00 96.13           C  
ATOM   1981  OG1 THR A 255      -3.999 -52.108  37.315  1.00 96.13           O  
ATOM   1982  N   ALA A 256      -2.396 -51.708  35.155  1.00 33.12           N  
ATOM   1983  CA  ALA A 256      -2.107 -50.613  34.279  1.00 33.12           C  
ATOM   1984  C   ALA A 256      -1.869 -49.406  35.124  1.00 33.12           C  
ATOM   1985  O   ALA A 256      -0.989 -48.599  34.836  1.00 33.12           O  
ATOM   1986  CB  ALA A 256      -3.264 -50.292  33.317  1.00 33.12           C  
ATOM   1987  N   GLU A 257      -2.654 -49.259  36.209  1.00 84.64           N  
ATOM   1988  CA  GLU A 257      -2.526 -48.110  37.054  1.00 84.64           C  
ATOM   1989  C   GLU A 257      -1.150 -48.104  37.619  1.00 84.64           C  
ATOM   1990  O   GLU A 257      -0.512 -47.056  37.710  1.00 84.64           O  
ATOM   1991  CB  GLU A 257      -3.471 -48.137  38.263  1.00 84.64           C  
ATOM   1992  CG  GLU A 257      -4.955 -48.141  37.896  1.00 84.64           C  
ATOM   1993  CD  GLU A 257      -5.310 -46.824  37.217  1.00 84.64           C  
ATOM   1994  OE1 GLU A 257      -4.391 -46.134  36.702  1.00 84.64           O  
ATOM   1995  OE2 GLU A 257      -6.524 -46.493  37.203  1.00 84.64           O1-
ATOM   1996  N   ALA A 258      -0.664 -49.283  38.042  1.00 29.43           N  
ATOM   1997  CA  ALA A 258       0.645 -49.362  38.617  1.00 29.43           C  
ATOM   1998  C   ALA A 258       1.657 -49.025  37.570  1.00 29.43           C  
ATOM   1999  O   ALA A 258       2.638 -48.333  37.837  1.00 29.43           O  
ATOM   2000  CB  ALA A 258       0.982 -50.753  39.167  1.00 29.43           C  
ATOM   2001  N   ALA A 259       1.434 -49.495  36.331  1.00 32.71           N  
ATOM   2002  CA  ALA A 259       2.390 -49.258  35.291  1.00 32.71           C  
ATOM   2003  C   ALA A 259       2.530 -47.774  35.128  1.00 32.71           C  
ATOM   2004  O   ALA A 259       3.633 -47.261  34.950  1.00 32.71           O  
ATOM   2005  CB  ALA A 259       1.952 -49.842  33.940  1.00 32.71           C  
ATOM   2006  N   LYS A 260       1.409 -47.039  35.224  1.00149.08           N  
ATOM   2007  CA  LYS A 260       1.408 -45.616  35.021  1.00149.08           C  
ATOM   2008  C   LYS A 260       2.348 -44.998  36.013  1.00149.08           C  
ATOM   2009  O   LYS A 260       3.161 -44.136  35.677  1.00149.08           O  
ATOM   2010  CB  LYS A 260       0.054 -44.979  35.382  1.00149.08           C  
ATOM   2011  CG  LYS A 260      -1.201 -45.667  34.836  1.00149.08           C  
ATOM   2012  CD  LYS A 260      -1.443 -45.550  33.336  1.00149.08           C  
ATOM   2013  CE  LYS A 260      -2.787 -46.158  32.934  1.00149.08           C  
ATOM   2014  NZ  LYS A 260      -3.877 -45.514  33.704  1.00149.08           N1+
ATOM   2015  N   ARG A 261       2.246 -45.431  37.280  1.00122.96           N  
ATOM   2016  CA  ARG A 261       3.015 -44.828  38.324  1.00122.96           C  
ATOM   2017  C   ARG A 261       4.478 -45.072  38.092  1.00122.96           C  
ATOM   2018  O   ARG A 261       5.287 -44.161  38.257  1.00122.96           O  
ATOM   2019  CB  ARG A 261       2.576 -45.329  39.712  1.00122.96           C  
ATOM   2020  CG  ARG A 261       3.068 -44.451  40.862  1.00122.96           C  
ATOM   2021  CD  ARG A 261       2.151 -44.452  42.092  1.00122.96           C  
ATOM   2022  NE  ARG A 261       2.020 -45.846  42.608  1.00122.96           N  
ATOM   2023  CZ  ARG A 261       0.940 -46.614  42.279  1.00122.96           C  
ATOM   2024  NH1 ARG A 261      -0.021 -46.140  41.432  1.00122.96           N1+
ATOM   2025  NH2 ARG A 261       0.817 -47.865  42.815  1.00122.96           N  
ATOM   2026  N   VAL A 262       4.863 -46.304  37.699  1.00 96.57           N  
ATOM   2027  CA  VAL A 262       6.251 -46.597  37.469  1.00 96.57           C  
ATOM   2028  C   VAL A 262       6.755 -45.831  36.277  1.00 96.57           C  
ATOM   2029  O   VAL A 262       7.865 -45.303  36.293  1.00 96.57           O  
ATOM   2030  CB  VAL A 262       6.535 -48.061  37.279  1.00 96.57           C  
ATOM   2031  CG1 VAL A 262       5.749 -48.589  36.073  1.00 96.57           C  
ATOM   2032  CG2 VAL A 262       8.057 -48.239  37.153  1.00 96.57           C  
ATOM   2033  N   LEU A 263       5.943 -45.733  35.208  1.00 53.92           N  
ATOM   2034  CA  LEU A 263       6.341 -45.041  34.009  1.00 53.92           C  
ATOM   2035  C   LEU A 263       6.571 -43.601  34.332  1.00 53.92           C  
ATOM   2036  O   LEU A 263       7.465 -42.961  33.777  1.00 53.92           O  
ATOM   2037  CB  LEU A 263       5.264 -45.087  32.905  1.00 53.92           C  
ATOM   2038  CG  LEU A 263       5.066 -46.477  32.272  1.00 53.92           C  
ATOM   2039  CD1 LEU A 263       3.997 -46.451  31.166  1.00 53.92           C  
ATOM   2040  CD2 LEU A 263       6.402 -47.040  31.769  1.00 53.92           C  
ATOM   2041  N   PHE A 264       5.750 -43.049  35.240  1.00148.68           N  
ATOM   2042  CA  PHE A 264       5.819 -41.650  35.539  1.00148.68           C  
ATOM   2043  C   PHE A 264       7.170 -41.375  36.132  1.00148.68           C  
ATOM   2044  O   PHE A 264       7.818 -40.389  35.786  1.00148.68           O  
ATOM   2045  CB  PHE A 264       4.771 -41.220  36.578  1.00148.68           C  
ATOM   2046  CG  PHE A 264       4.255 -39.892  36.139  1.00148.68           C  
ATOM   2047  CD1 PHE A 264       5.028 -38.757  36.196  1.00148.68           C  
ATOM   2048  CD2 PHE A 264       2.985 -39.807  35.617  1.00148.68           C  
ATOM   2049  CE1 PHE A 264       4.519 -37.552  35.764  1.00148.68           C  
ATOM   2050  CE2 PHE A 264       2.470 -38.605  35.186  1.00148.68           C  
ATOM   2051  CZ  PHE A 264       3.241 -37.472  35.264  1.00148.68           C  
ATOM   2052  N   VAL A 265       7.636 -42.252  37.044  1.00 87.56           N  
ATOM   2053  CA  VAL A 265       8.904 -42.031  37.681  1.00 87.56           C  
ATOM   2054  C   VAL A 265       9.977 -42.105  36.643  1.00 87.56           C  
ATOM   2055  O   VAL A 265      10.950 -41.354  36.674  1.00 87.56           O  
ATOM   2056  CB  VAL A 265       9.232 -43.010  38.774  1.00 87.56           C  
ATOM   2057  CG1 VAL A 265       9.621 -44.371  38.173  1.00 87.56           C  
ATOM   2058  CG2 VAL A 265      10.342 -42.381  39.624  1.00 87.56           C  
ATOM   2059  N   MET A 266       9.802 -43.011  35.668  1.00 40.23           N  
ATOM   2060  CA  MET A 266      10.770 -43.198  34.629  1.00 40.23           C  
ATOM   2061  C   MET A 266      10.885 -41.889  33.918  1.00 40.23           C  
ATOM   2062  O   MET A 266      11.969 -41.479  33.508  1.00 40.23           O  
ATOM   2063  CB  MET A 266      10.301 -44.245  33.602  1.00 40.23           C  
ATOM   2064  CG  MET A 266      11.365 -44.674  32.592  1.00 40.23           C  
ATOM   2065  SD  MET A 266      10.766 -45.842  31.331  1.00 40.23           S  
ATOM   2066  CE  MET A 266      10.475 -47.229  32.467  1.00 40.23           C  
ATOM   2067  N   CYS A 267       9.746 -41.193  33.762  1.00 28.21           N  
ATOM   2068  CA  CYS A 267       9.735 -39.932  33.082  1.00 28.21           C  
ATOM   2069  C   CYS A 267      10.591 -38.964  33.838  1.00 28.21           C  
ATOM   2070  O   CYS A 267      11.330 -38.182  33.241  1.00 28.21           O  
ATOM   2071  CB  CYS A 267       8.321 -39.337  32.969  1.00 28.21           C  
ATOM   2072  SG  CYS A 267       7.257 -40.328  31.878  1.00 28.21           S  
ATOM   2073  N   ARG A 268      10.529 -38.991  35.181  1.00103.52           N  
ATOM   2074  CA  ARG A 268      11.312 -38.068  35.949  1.00103.52           C  
ATOM   2075  C   ARG A 268      12.763 -38.340  35.712  1.00103.52           C  
ATOM   2076  O   ARG A 268      13.571 -37.415  35.657  1.00103.52           O  
ATOM   2077  CB  ARG A 268      11.031 -38.136  37.456  1.00103.52           C  
ATOM   2078  CG  ARG A 268       9.660 -37.557  37.801  1.00103.52           C  
ATOM   2079  CD  ARG A 268       9.389 -36.216  37.112  1.00103.52           C  
ATOM   2080  NE  ARG A 268       8.032 -35.770  37.530  1.00103.52           N  
ATOM   2081  CZ  ARG A 268       7.154 -35.278  36.609  1.00103.52           C  
ATOM   2082  NH1 ARG A 268       7.520 -35.174  35.297  1.00103.52           N1+
ATOM   2083  NH2 ARG A 268       5.904 -34.896  36.999  1.00103.52           N  
ATOM   2084  N   GLU A 269      13.136 -39.620  35.554  1.00 69.02           N  
ATOM   2085  CA  GLU A 269      14.518 -39.950  35.357  1.00 69.02           C  
ATOM   2086  C   GLU A 269      14.977 -39.280  34.096  1.00 69.02           C  
ATOM   2087  O   GLU A 269      16.074 -38.731  34.032  1.00 69.02           O  
ATOM   2088  CB  GLU A 269      14.727 -41.462  35.182  1.00 69.02           C  
ATOM   2089  CG  GLU A 269      14.298 -42.272  36.407  1.00 69.02           C  
ATOM   2090  CD  GLU A 269      15.334 -42.082  37.506  1.00 69.02           C  
ATOM   2091  OE1 GLU A 269      15.770 -40.923  37.737  1.00 69.02           O  
ATOM   2092  OE2 GLU A 269      15.706 -43.110  38.131  1.00 69.02           O1-
ATOM   2093  N   TRP A 270      14.118 -39.289  33.064  1.00 71.95           N  
ATOM   2094  CA  TRP A 270      14.444 -38.723  31.786  1.00 71.95           C  
ATOM   2095  C   TRP A 270      14.668 -37.249  31.920  1.00 71.95           C  
ATOM   2096  O   TRP A 270      15.498 -36.683  31.211  1.00 71.95           O  
ATOM   2097  CB  TRP A 270      13.356 -39.018  30.741  1.00 71.95           C  
ATOM   2098  CG  TRP A 270      13.408 -40.460  30.290  1.00 71.95           C  
ATOM   2099  CD1 TRP A 270      14.508 -41.255  30.141  1.00 71.95           C  
ATOM   2100  CD2 TRP A 270      12.272 -41.274  29.959  1.00 71.95           C  
ATOM   2101  CE2 TRP A 270      12.758 -42.537  29.612  1.00 71.95           C  
ATOM   2102  CE3 TRP A 270      10.935 -40.998  29.945  1.00 71.95           C  
ATOM   2103  NE1 TRP A 270      14.131 -42.507  29.724  1.00 71.95           N  
ATOM   2104  CZ2 TRP A 270      11.912 -43.542  29.244  1.00 71.95           C  
ATOM   2105  CZ3 TRP A 270      10.084 -42.017  29.574  1.00 71.95           C  
ATOM   2106  CH2 TRP A 270      10.562 -43.265  29.230  1.00 71.95           C  
ATOM   2107  N   GLU A 271      13.909 -36.570  32.802  1.00 59.30           N  
ATOM   2108  CA  GLU A 271      14.103 -35.160  32.986  1.00 59.30           C  
ATOM   2109  C   GLU A 271      15.447 -34.935  33.609  1.00 59.30           C  
ATOM   2110  O   GLU A 271      16.144 -33.981  33.268  1.00 59.30           O  
ATOM   2111  CB  GLU A 271      13.004 -34.525  33.846  1.00 59.30           C  
ATOM   2112  CG  GLU A 271      11.665 -34.537  33.104  1.00 59.30           C  
ATOM   2113  CD  GLU A 271      10.590 -33.955  34.004  1.00 59.30           C  
ATOM   2114  OE1 GLU A 271      10.954 -33.433  35.090  1.00 59.30           O  
ATOM   2115  OE2 GLU A 271       9.391 -34.025  33.620  1.00 59.30           O1-
ATOM   2116  N   LEU A 272      15.847 -35.819  34.542  1.00 33.21           N  
ATOM   2117  CA  LEU A 272      17.129 -35.720  35.183  1.00 33.21           C  
ATOM   2118  C   LEU A 272      18.175 -35.898  34.122  1.00 33.21           C  
ATOM   2119  O   LEU A 272      19.174 -35.181  34.083  1.00 33.21           O  
ATOM   2120  CB  LEU A 272      17.336 -36.828  36.237  1.00 33.21           C  
ATOM   2121  CG  LEU A 272      18.694 -36.792  36.966  1.00 33.21           C  
ATOM   2122  CD1 LEU A 272      18.850 -35.514  37.809  1.00 33.21           C  
ATOM   2123  CD2 LEU A 272      18.915 -38.069  37.793  1.00 33.21           C  
ATOM   2124  N   ARG A 273      17.938 -36.858  33.209  1.00 92.94           N  
ATOM   2125  CA  ARG A 273      18.836 -37.205  32.144  1.00 92.94           C  
ATOM   2126  C   ARG A 273      19.026 -36.017  31.247  1.00 92.94           C  
ATOM   2127  O   ARG A 273      20.139 -35.734  30.807  1.00 92.94           O  
ATOM   2128  CB  ARG A 273      18.257 -38.358  31.312  1.00 92.94           C  
ATOM   2129  CG  ARG A 273      19.119 -38.820  30.141  1.00 92.94           C  
ATOM   2130  CD  ARG A 273      18.593 -40.124  29.548  1.00 92.94           C  
ATOM   2131  NE  ARG A 273      19.466 -40.502  28.405  1.00 92.94           N  
ATOM   2132  CZ  ARG A 273      20.669 -41.101  28.642  1.00 92.94           C  
ATOM   2133  NH1 ARG A 273      21.150 -41.176  29.917  1.00 92.94           N1+
ATOM   2134  NH2 ARG A 273      21.386 -41.623  27.606  1.00 92.94           N  
ATOM   2135  N   HIS A 274      17.938 -35.277  30.966  1.00 45.73           N  
ATOM   2136  CA  HIS A 274      17.996 -34.132  30.102  1.00 45.73           C  
ATOM   2137  C   HIS A 274      18.948 -33.139  30.692  1.00 45.73           C  
ATOM   2138  O   HIS A 274      19.809 -32.596  30.001  1.00 45.73           O  
ATOM   2139  CB  HIS A 274      16.619 -33.449  29.997  1.00 45.73           C  
ATOM   2140  CG  HIS A 274      16.598 -32.180  29.195  1.00 45.73           C  
ATOM   2141  CD2 HIS A 274      16.779 -30.895  29.606  1.00 45.73           C  
ATOM   2142  ND1 HIS A 274      16.358 -32.114  27.842  1.00 45.73           N  
ATOM   2143  CE1 HIS A 274      16.403 -30.799  27.502  1.00 45.73           C  
ATOM   2144  NE2 HIS A 274      16.655 -30.022  28.539  1.00 45.73           N  
ATOM   2145  N   GLN A 275      18.818 -32.891  32.008  1.00 42.88           N  
ATOM   2146  CA  GLN A 275      19.638 -31.929  32.683  1.00 42.88           C  
ATOM   2147  C   GLN A 275      21.069 -32.373  32.643  1.00 42.88           C  
ATOM   2148  O   GLN A 275      21.962 -31.566  32.391  1.00 42.88           O  
ATOM   2149  CB  GLN A 275      19.233 -31.769  34.157  1.00 42.88           C  
ATOM   2150  CG  GLN A 275      17.830 -31.183  34.324  1.00 42.88           C  
ATOM   2151  CD  GLN A 275      17.488 -31.188  35.806  1.00 42.88           C  
ATOM   2152  NE2 GLN A 275      17.338 -29.974  36.403  1.00 42.88           N  
ATOM   2153  OE1 GLN A 275      17.362 -32.246  36.420  1.00 42.88           O  
ATOM   2154  N   LEU A 276      21.324 -33.674  32.876  1.00 32.40           N  
ATOM   2155  CA  LEU A 276      22.674 -34.163  32.896  1.00 32.40           C  
ATOM   2156  C   LEU A 276      23.273 -34.001  31.536  1.00 32.40           C  
ATOM   2157  O   LEU A 276      24.436 -33.621  31.405  1.00 32.40           O  
ATOM   2158  CB  LEU A 276      22.782 -35.650  33.286  1.00 32.40           C  
ATOM   2159  CG  LEU A 276      22.367 -35.927  34.744  1.00 32.40           C  
ATOM   2160  CD1 LEU A 276      22.542 -37.409  35.117  1.00 32.40           C  
ATOM   2161  CD2 LEU A 276      23.097 -34.985  35.713  1.00 32.40           C  
ATOM   2162  N   LEU A 277      22.485 -34.283  30.484  1.00 48.92           N  
ATOM   2163  CA  LEU A 277      22.964 -34.204  29.134  1.00 48.92           C  
ATOM   2164  C   LEU A 277      23.349 -32.784  28.833  1.00 48.92           C  
ATOM   2165  O   LEU A 277      24.383 -32.535  28.215  1.00 48.92           O  
ATOM   2166  CB  LEU A 277      21.884 -34.612  28.109  1.00 48.92           C  
ATOM   2167  CG  LEU A 277      21.429 -36.085  28.214  1.00 48.92           C  
ATOM   2168  CD1 LEU A 277      20.363 -36.425  27.162  1.00 48.92           C  
ATOM   2169  CD2 LEU A 277      22.624 -37.047  28.146  1.00 48.92           C  
ATOM   2170  N   VAL A 278      22.517 -31.812  29.261  1.00 31.83           N  
ATOM   2171  CA  VAL A 278      22.781 -30.426  28.989  1.00 31.83           C  
ATOM   2172  C   VAL A 278      24.039 -30.010  29.685  1.00 31.83           C  
ATOM   2173  O   VAL A 278      24.881 -29.325  29.106  1.00 31.83           O  
ATOM   2174  CB  VAL A 278      21.696 -29.502  29.466  1.00 31.83           C  
ATOM   2175  CG1 VAL A 278      22.157 -28.049  29.244  1.00 31.83           C  
ATOM   2176  CG2 VAL A 278      20.391 -29.856  28.735  1.00 31.83           C  
ATOM   2177  N   ALA A 279      24.207 -30.428  30.952  1.00 22.95           N  
ATOM   2178  CA  ALA A 279      25.348 -30.027  31.728  1.00 22.95           C  
ATOM   2179  C   ALA A 279      26.586 -30.527  31.054  1.00 22.95           C  
ATOM   2180  O   ALA A 279      27.583 -29.815  30.943  1.00 22.95           O  
ATOM   2181  CB  ALA A 279      25.331 -30.623  33.147  1.00 22.95           C  
ATOM   2182  N   ARG A 280      26.536 -31.777  30.572  1.00 59.11           N  
ATOM   2183  CA  ARG A 280      27.647 -32.406  29.920  1.00 59.11           C  
ATOM   2184  C   ARG A 280      27.970 -31.641  28.680  1.00 59.11           C  
ATOM   2185  O   ARG A 280      29.136 -31.412  28.358  1.00 59.11           O  
ATOM   2186  CB  ARG A 280      27.288 -33.843  29.511  1.00 59.11           C  
ATOM   2187  CG  ARG A 280      28.222 -34.503  28.499  1.00 59.11           C  
ATOM   2188  CD  ARG A 280      27.661 -35.839  28.008  1.00 59.11           C  
ATOM   2189  NE  ARG A 280      28.386 -36.214  26.766  1.00 59.11           N  
ATOM   2190  CZ  ARG A 280      27.678 -36.733  25.720  1.00 59.11           C  
ATOM   2191  NH1 ARG A 280      26.329 -36.908  25.825  1.00 59.11           N1+
ATOM   2192  NH2 ARG A 280      28.319 -37.065  24.562  1.00 59.11           N  
ATOM   2193  N   LEU A 281      26.924 -31.207  27.963  1.00113.65           N  
ATOM   2194  CA  LEU A 281      27.072 -30.544  26.705  1.00113.65           C  
ATOM   2195  C   LEU A 281      27.852 -29.290  26.961  1.00113.65           C  
ATOM   2196  O   LEU A 281      28.791 -28.971  26.232  1.00113.65           O  
ATOM   2197  CB  LEU A 281      25.696 -30.129  26.152  1.00113.65           C  
ATOM   2198  CG  LEU A 281      25.639 -29.784  24.653  1.00113.65           C  
ATOM   2199  CD1 LEU A 281      24.365 -28.995  24.320  1.00113.65           C  
ATOM   2200  CD2 LEU A 281      26.916 -29.119  24.154  1.00113.65           C  
ATOM   2201  N   SER A 282      27.483 -28.548  28.022  1.00 85.93           N  
ATOM   2202  CA  SER A 282      28.139 -27.310  28.340  1.00 85.93           C  
ATOM   2203  C   SER A 282      29.551 -27.553  28.797  1.00 85.93           C  
ATOM   2204  O   SER A 282      30.466 -26.834  28.398  1.00 85.93           O  
ATOM   2205  CB  SER A 282      27.393 -26.506  29.418  1.00 85.93           C  
ATOM   2206  OG  SER A 282      27.283 -27.260  30.614  1.00 85.93           O  
ATOM   2207  N   ALA A 283      29.779 -28.605  29.611  1.00 30.03           N  
ATOM   2208  CA  ALA A 283      31.082 -28.861  30.165  1.00 30.03           C  
ATOM   2209  C   ALA A 283      32.035 -29.076  29.038  1.00 30.03           C  
ATOM   2210  O   ALA A 283      33.191 -28.658  29.096  1.00 30.03           O  
ATOM   2211  CB  ALA A 283      31.129 -30.125  31.044  1.00 30.03           C  
ATOM   2212  N   GLU A 284      31.553 -29.748  27.983  1.00 61.95           N  
ATOM   2213  CA  GLU A 284      32.319 -30.079  26.820  1.00 61.95           C  
ATOM   2214  C   GLU A 284      32.695 -28.820  26.096  1.00 61.95           C  
ATOM   2215  O   GLU A 284      33.707 -28.783  25.401  1.00 61.95           O  
ATOM   2216  CB  GLU A 284      31.530 -30.997  25.873  1.00 61.95           C  
ATOM   2217  CG  GLU A 284      31.222 -32.355  26.512  1.00 61.95           C  
ATOM   2218  CD  GLU A 284      30.150 -33.052  25.686  1.00 61.95           C  
ATOM   2219  OE1 GLU A 284      29.053 -32.454  25.522  1.00 61.95           O  
ATOM   2220  OE2 GLU A 284      30.408 -34.191  25.210  1.00 61.95           O1-
ATOM   2221  N   GLY A 285      31.885 -27.750  26.206  1.00 29.89           N  
ATOM   2222  CA  GLY A 285      32.202 -26.539  25.500  1.00 29.89           C  
ATOM   2223  C   GLY A 285      31.472 -26.603  24.199  1.00 29.89           C  
ATOM   2224  O   GLY A 285      31.621 -25.741  23.334  1.00 29.89           O  
ATOM   2225  N   LEU A 286      30.696 -27.686  24.031  1.00 89.44           N  
ATOM   2226  CA  LEU A 286      29.890 -27.963  22.880  1.00 89.44           C  
ATOM   2227  C   LEU A 286      28.653 -27.114  22.819  1.00 89.44           C  
ATOM   2228  O   LEU A 286      28.083 -26.949  21.740  1.00 89.44           O  
ATOM   2229  CB  LEU A 286      29.497 -29.444  22.788  1.00 89.44           C  
ATOM   2230  CG  LEU A 286      30.717 -30.348  22.560  1.00 89.44           C  
ATOM   2231  CD1 LEU A 286      30.318 -31.829  22.470  1.00 89.44           C  
ATOM   2232  CD2 LEU A 286      31.520 -29.876  21.338  1.00 89.44           C  
ATOM   2233  N   GLU A 287      28.139 -26.591  23.954  1.00111.73           N  
ATOM   2234  CA  GLU A 287      26.870 -25.929  23.816  1.00111.73           C  
ATOM   2235  C   GLU A 287      27.008 -24.521  23.331  1.00111.73           C  
ATOM   2236  O   GLU A 287      27.803 -23.727  23.832  1.00111.73           O  
ATOM   2237  CB  GLU A 287      25.965 -25.943  25.064  1.00111.73           C  
ATOM   2238  CG  GLU A 287      26.426 -25.091  26.240  1.00111.73           C  
ATOM   2239  CD  GLU A 287      25.304 -25.151  27.270  1.00111.73           C  
ATOM   2240  OE1 GLU A 287      24.262 -25.787  26.962  1.00111.73           O  
ATOM   2241  OE2 GLU A 287      25.464 -24.564  28.371  1.00111.73           O1-
ATOM   2242  N   THR A 288      26.209 -24.192  22.296  1.00 44.87           N  
ATOM   2243  CA  THR A 288      26.186 -22.883  21.710  1.00 44.87           C  
ATOM   2244  C   THR A 288      24.982 -22.173  22.237  1.00 44.87           C  
ATOM   2245  O   THR A 288      24.159 -22.754  22.942  1.00 44.87           O  
ATOM   2246  CB  THR A 288      26.068 -22.918  20.215  1.00 44.87           C  
ATOM   2247  CG2 THR A 288      27.258 -23.710  19.650  1.00 44.87           C  
ATOM   2248  OG1 THR A 288      24.848 -23.540  19.840  1.00 44.87           O  
ATOM   2249  N   PRO A 289      24.873 -20.909  21.931  1.00 63.53           N  
ATOM   2250  CA  PRO A 289      23.736 -20.158  22.382  1.00 63.53           C  
ATOM   2251  C   PRO A 289      22.459 -20.650  21.777  1.00 63.53           C  
ATOM   2252  O   PRO A 289      21.428 -20.610  22.447  1.00 63.53           O  
ATOM   2253  CB  PRO A 289      24.061 -18.698  22.083  1.00 63.53           C  
ATOM   2254  CG  PRO A 289      25.600 -18.652  22.155  1.00 63.53           C  
ATOM   2255  CD  PRO A 289      26.048 -20.069  21.752  1.00 63.53           C  
ATOM   2256  N   GLY A 290      22.493 -21.100  20.511  1.00 20.48           N  
ATOM   2257  CA  GLY A 290      21.296 -21.574  19.882  1.00 20.48           C  
ATOM   2258  C   GLY A 290      20.848 -22.822  20.576  1.00 20.48           C  
ATOM   2259  O   GLY A 290      19.662 -23.003  20.850  1.00 20.48           O  
ATOM   2260  N   LEU A 291      21.809 -23.718  20.873  1.00 49.94           N  
ATOM   2261  CA  LEU A 291      21.532 -24.984  21.494  1.00 49.94           C  
ATOM   2262  C   LEU A 291      21.001 -24.763  22.873  1.00 49.94           C  
ATOM   2263  O   LEU A 291      20.105 -25.474  23.321  1.00 49.94           O  
ATOM   2264  CB  LEU A 291      22.775 -25.890  21.607  1.00 49.94           C  
ATOM   2265  CG  LEU A 291      23.281 -26.415  20.248  1.00 49.94           C  
ATOM   2266  CD1 LEU A 291      24.509 -27.328  20.408  1.00 49.94           C  
ATOM   2267  CD2 LEU A 291      22.147 -27.094  19.465  1.00 49.94           C  
ATOM   2268  N   ALA A 292      21.548 -23.767  23.591  1.00 28.75           N  
ATOM   2269  CA  ALA A 292      21.116 -23.544  24.940  1.00 28.75           C  
ATOM   2270  C   ALA A 292      19.657 -23.203  24.929  1.00 28.75           C  
ATOM   2271  O   ALA A 292      18.887 -23.715  25.741  1.00 28.75           O  
ATOM   2272  CB  ALA A 292      21.870 -22.386  25.615  1.00 28.75           C  
ATOM   2273  N   ALA A 293      19.236 -22.326  23.999  1.00 33.33           N  
ATOM   2274  CA  ALA A 293      17.862 -21.914  23.910  1.00 33.33           C  
ATOM   2275  C   ALA A 293      17.007 -23.080  23.514  1.00 33.33           C  
ATOM   2276  O   ALA A 293      15.878 -23.221  23.985  1.00 33.33           O  
ATOM   2277  CB  ALA A 293      17.642 -20.805  22.868  1.00 33.33           C  
ATOM   2278  N   TYR A 294      17.519 -23.924  22.599  1.00 66.41           N  
ATOM   2279  CA  TYR A 294      16.772 -25.037  22.090  1.00 66.41           C  
ATOM   2280  C   TYR A 294      16.486 -26.057  23.156  1.00 66.41           C  
ATOM   2281  O   TYR A 294      15.335 -26.449  23.344  1.00 66.41           O  
ATOM   2282  CB  TYR A 294      17.508 -25.737  20.934  1.00 66.41           C  
ATOM   2283  CG  TYR A 294      16.725 -26.943  20.561  1.00 66.41           C  
ATOM   2284  CD1 TYR A 294      15.534 -26.830  19.878  1.00 66.41           C  
ATOM   2285  CD2 TYR A 294      17.199 -28.192  20.881  1.00 66.41           C  
ATOM   2286  CE1 TYR A 294      14.819 -27.951  19.534  1.00 66.41           C  
ATOM   2287  CE2 TYR A 294      16.489 -29.317  20.539  1.00 66.41           C  
ATOM   2288  CZ  TYR A 294      15.296 -29.196  19.866  1.00 66.41           C  
ATOM   2289  OH  TYR A 294      14.569 -30.354  19.517  1.00 66.41           O  
ATOM   2290  N   VAL A 295      17.514 -26.480  23.916  1.00 43.94           N  
ATOM   2291  CA  VAL A 295      17.330 -27.504  24.911  1.00 43.94           C  
ATOM   2292  C   VAL A 295      16.364 -27.016  25.937  1.00 43.94           C  
ATOM   2293  O   VAL A 295      15.561 -27.789  26.455  1.00 43.94           O  
ATOM   2294  CB  VAL A 295      18.603 -27.881  25.621  1.00 43.94           C  
ATOM   2295  CG1 VAL A 295      19.569 -28.490  24.592  1.00 43.94           C  
ATOM   2296  CG2 VAL A 295      19.168 -26.650  26.352  1.00 43.94           C  
ATOM   2297  N   GLU A 296      16.435 -25.717  26.271  1.00 48.61           N  
ATOM   2298  CA  GLU A 296      15.554 -25.149  27.249  1.00 48.61           C  
ATOM   2299  C   GLU A 296      14.161 -25.250  26.707  1.00 48.61           C  
ATOM   2300  O   GLU A 296      13.214 -25.533  27.440  1.00 48.61           O  
ATOM   2301  CB  GLU A 296      15.869 -23.666  27.517  1.00 48.61           C  
ATOM   2302  CG  GLU A 296      15.072 -23.052  28.668  1.00 48.61           C  
ATOM   2303  CD  GLU A 296      15.638 -21.664  28.932  1.00 48.61           C  
ATOM   2304  OE1 GLU A 296      16.787 -21.591  29.443  1.00 48.61           O  
ATOM   2305  OE2 GLU A 296      14.941 -20.661  28.625  1.00 48.61           O1-
ATOM   2306  N   GLY A 297      14.015 -25.040  25.386  1.00 30.47           N  
ATOM   2307  CA  GLY A 297      12.732 -25.079  24.746  1.00 30.47           C  
ATOM   2308  C   GLY A 297      12.142 -26.450  24.910  1.00 30.47           C  
ATOM   2309  O   GLY A 297      10.926 -26.590  25.021  1.00 30.47           O  
ATOM   2310  N   LEU A 298      12.988 -27.498  24.870  1.00 54.33           N  
ATOM   2311  CA  LEU A 298      12.536 -28.859  25.002  1.00 54.33           C  
ATOM   2312  C   LEU A 298      12.003 -29.105  26.379  1.00 54.33           C  
ATOM   2313  O   LEU A 298      11.041 -29.849  26.557  1.00 54.33           O  
ATOM   2314  CB  LEU A 298      13.646 -29.897  24.774  1.00 54.33           C  
ATOM   2315  CG  LEU A 298      14.139 -29.962  23.322  1.00 54.33           C  
ATOM   2316  CD1 LEU A 298      15.229 -31.034  23.155  1.00 54.33           C  
ATOM   2317  CD2 LEU A 298      12.960 -30.137  22.350  1.00 54.33           C  
ATOM   2318  N   GLU A 299      12.633 -28.496  27.396  1.00 50.99           N  
ATOM   2319  CA  GLU A 299      12.231 -28.702  28.755  1.00 50.99           C  
ATOM   2320  C   GLU A 299      10.797 -28.284  28.871  1.00 50.99           C  
ATOM   2321  O   GLU A 299       9.971 -28.987  29.451  1.00 50.99           O  
ATOM   2322  CB  GLU A 299      13.086 -27.837  29.702  1.00 50.99           C  
ATOM   2323  CG  GLU A 299      12.762 -27.958  31.189  1.00 50.99           C  
ATOM   2324  CD  GLU A 299      13.717 -27.032  31.943  1.00 50.99           C  
ATOM   2325  OE1 GLU A 299      14.927 -27.026  31.592  1.00 50.99           O  
ATOM   2326  OE2 GLU A 299      13.252 -26.316  32.869  1.00 50.99           O1-
ATOM   2327  N   TYR A 300      10.467 -27.127  28.273  1.00140.14           N  
ATOM   2328  CA  TYR A 300       9.143 -26.569  28.292  1.00140.14           C  
ATOM   2329  C   TYR A 300       8.200 -27.444  27.529  1.00140.14           C  
ATOM   2330  O   TYR A 300       7.017 -27.523  27.856  1.00140.14           O  
ATOM   2331  CB  TYR A 300       9.083 -25.137  27.732  1.00140.14           C  
ATOM   2332  CG  TYR A 300       9.812 -24.304  28.729  1.00140.14           C  
ATOM   2333  CD1 TYR A 300       9.138 -23.783  29.811  1.00140.14           C  
ATOM   2334  CD2 TYR A 300      11.161 -24.064  28.605  1.00140.14           C  
ATOM   2335  CE1 TYR A 300       9.798 -23.023  30.745  1.00140.14           C  
ATOM   2336  CE2 TYR A 300      11.827 -23.303  29.537  1.00140.14           C  
ATOM   2337  CZ  TYR A 300      11.142 -22.781  30.610  1.00140.14           C  
ATOM   2338  OH  TYR A 300      11.815 -22.002  31.573  1.00140.14           O  
ATOM   2339  N   GLN A 301       8.674 -28.083  26.445  1.00 65.52           N  
ATOM   2340  CA  GLN A 301       7.785 -28.926  25.704  1.00 65.52           C  
ATOM   2341  C   GLN A 301       7.374 -30.079  26.568  1.00 65.52           C  
ATOM   2342  O   GLN A 301       6.227 -30.519  26.517  1.00 65.52           O  
ATOM   2343  CB  GLN A 301       8.388 -29.453  24.395  1.00 65.52           C  
ATOM   2344  CG  GLN A 301       8.549 -28.342  23.357  1.00 65.52           C  
ATOM   2345  CD  GLN A 301       8.959 -28.971  22.036  1.00 65.52           C  
ATOM   2346  NE2 GLN A 301       8.000 -29.048  21.077  1.00 65.52           N  
ATOM   2347  OE1 GLN A 301      10.103 -29.384  21.859  1.00 65.52           O  
ATOM   2348  N   MET A 302       8.309 -30.622  27.371  1.00 56.23           N  
ATOM   2349  CA  MET A 302       7.979 -31.742  28.207  1.00 56.23           C  
ATOM   2350  C   MET A 302       6.969 -31.365  29.247  1.00 56.23           C  
ATOM   2351  O   MET A 302       5.940 -32.022  29.395  1.00 56.23           O  
ATOM   2352  CB  MET A 302       9.206 -32.289  28.959  1.00 56.23           C  
ATOM   2353  CG  MET A 302      10.247 -32.926  28.038  1.00 56.23           C  
ATOM   2354  SD  MET A 302      11.738 -33.537  28.882  1.00 56.23           S  
ATOM   2355  CE  MET A 302      12.487 -31.894  29.074  1.00 56.23           C  
ATOM   2356  N   SER A 303       7.218 -30.265  29.980  1.00 36.74           N  
ATOM   2357  CA  SER A 303       6.328 -29.884  31.036  1.00 36.74           C  
ATOM   2358  C   SER A 303       5.007 -29.529  30.435  1.00 36.74           C  
ATOM   2359  O   SER A 303       3.955 -29.875  30.969  1.00 36.74           O  
ATOM   2360  CB  SER A 303       6.839 -28.666  31.824  1.00 36.74           C  
ATOM   2361  OG  SER A 303       6.940 -27.542  30.961  1.00 36.74           O  
ATOM   2362  N   GLY A 304       5.036 -28.836  29.286  1.00 24.98           N  
ATOM   2363  CA  GLY A 304       3.827 -28.398  28.654  1.00 24.98           C  
ATOM   2364  C   GLY A 304       3.009 -29.575  28.224  1.00 24.98           C  
ATOM   2365  O   GLY A 304       1.793 -29.592  28.407  1.00 24.98           O  
ATOM   2366  N   ASN A 305       3.657 -30.593  27.637  1.00 56.57           N  
ATOM   2367  CA  ASN A 305       2.953 -31.734  27.124  1.00 56.57           C  
ATOM   2368  C   ASN A 305       2.256 -32.420  28.253  1.00 56.57           C  
ATOM   2369  O   ASN A 305       1.194 -33.014  28.072  1.00 56.57           O  
ATOM   2370  CB  ASN A 305       3.888 -32.760  26.464  1.00 56.57           C  
ATOM   2371  CG  ASN A 305       3.038 -33.931  25.990  1.00 56.57           C  
ATOM   2372  ND2 ASN A 305       2.386 -33.776  24.807  1.00 56.57           N  
ATOM   2373  OD1 ASN A 305       2.943 -34.955  26.666  1.00 56.57           O  
ATOM   2374  N   GLU A 306       2.863 -32.389  29.451  1.00 47.24           N  
ATOM   2375  CA  GLU A 306       2.295 -33.051  30.588  1.00 47.24           C  
ATOM   2376  C   GLU A 306       0.984 -32.423  30.954  1.00 47.24           C  
ATOM   2377  O   GLU A 306       0.001 -33.122  31.197  1.00 47.24           O  
ATOM   2378  CB  GLU A 306       3.219 -32.960  31.816  1.00 47.24           C  
ATOM   2379  CG  GLU A 306       2.679 -33.651  33.069  1.00 47.24           C  
ATOM   2380  CD  GLU A 306       3.704 -33.483  34.184  1.00 47.24           C  
ATOM   2381  OE1 GLU A 306       4.910 -33.737  33.923  1.00 47.24           O  
ATOM   2382  OE2 GLU A 306       3.294 -33.097  35.312  1.00 47.24           O1-
ATOM   2383  N   LEU A 307       0.934 -31.081  30.990  1.00 48.24           N  
ATOM   2384  CA  LEU A 307      -0.264 -30.390  31.372  1.00 48.24           C  
ATOM   2385  C   LEU A 307      -1.332 -30.707  30.377  1.00 48.24           C  
ATOM   2386  O   LEU A 307      -2.468 -31.005  30.740  1.00 48.24           O  
ATOM   2387  CB  LEU A 307      -0.085 -28.861  31.359  1.00 48.24           C  
ATOM   2388  CG  LEU A 307      -1.379 -28.079  31.654  1.00 48.24           C  
ATOM   2389  CD1 LEU A 307      -1.901 -28.373  33.068  1.00 48.24           C  
ATOM   2390  CD2 LEU A 307      -1.198 -26.577  31.377  1.00 48.24           C  
ATOM   2391  N   TRP A 308      -0.967 -30.671  29.086  1.00 60.62           N  
ATOM   2392  CA  TRP A 308      -1.909 -30.867  28.023  1.00 60.62           C  
ATOM   2393  C   TRP A 308      -2.476 -32.245  28.088  1.00 60.62           C  
ATOM   2394  O   TRP A 308      -3.676 -32.438  27.903  1.00 60.62           O  
ATOM   2395  CB  TRP A 308      -1.288 -30.687  26.630  1.00 60.62           C  
ATOM   2396  CG  TRP A 308      -2.264 -30.917  25.496  1.00 60.62           C  
ATOM   2397  CD1 TRP A 308      -3.195 -30.073  24.972  1.00 60.62           C  
ATOM   2398  CD2 TRP A 308      -2.347 -32.137  24.747  1.00 60.62           C  
ATOM   2399  CE2 TRP A 308      -3.345 -31.965  23.793  1.00 60.62           C  
ATOM   2400  CE3 TRP A 308      -1.646 -33.309  24.843  1.00 60.62           C  
ATOM   2401  NE1 TRP A 308      -3.863 -30.694  23.940  1.00 60.62           N  
ATOM   2402  CZ2 TRP A 308      -3.664 -32.963  22.914  1.00 60.62           C  
ATOM   2403  CZ3 TRP A 308      -1.968 -34.313  23.961  1.00 60.62           C  
ATOM   2404  CH2 TRP A 308      -2.960 -34.144  23.014  1.00 60.62           C  
ATOM   2405  N   SER A 309      -1.619 -33.239  28.362  1.00 79.88           N  
ATOM   2406  CA  SER A 309      -2.042 -34.602  28.373  1.00 79.88           C  
ATOM   2407  C   SER A 309      -3.093 -34.758  29.427  1.00 79.88           C  
ATOM   2408  O   SER A 309      -4.050 -35.511  29.261  1.00 79.88           O  
ATOM   2409  CB  SER A 309      -0.875 -35.549  28.695  1.00 79.88           C  
ATOM   2410  OG  SER A 309      -1.257 -36.896  28.480  1.00 79.88           O  
ATOM   2411  N   GLN A 310      -2.927 -34.051  30.557  1.00 67.64           N  
ATOM   2412  CA  GLN A 310      -3.859 -34.143  31.641  1.00 67.64           C  
ATOM   2413  C   GLN A 310      -5.186 -33.540  31.270  1.00 67.64           C  
ATOM   2414  O   GLN A 310      -6.233 -34.095  31.595  1.00 67.64           O  
ATOM   2415  CB  GLN A 310      -3.351 -33.397  32.885  1.00 67.64           C  
ATOM   2416  CG  GLN A 310      -2.044 -33.967  33.439  1.00 67.64           C  
ATOM   2417  CD  GLN A 310      -1.555 -33.037  34.542  1.00 67.64           C  
ATOM   2418  NE2 GLN A 310      -0.425 -33.414  35.198  1.00 67.64           N  
ATOM   2419  OE1 GLN A 310      -2.159 -31.999  34.806  1.00 67.64           O  
ATOM   2420  N   THR A 311      -5.166 -32.345  30.647  1.00 78.98           N  
ATOM   2421  CA  THR A 311      -6.343 -31.577  30.316  1.00 78.98           C  
ATOM   2422  C   THR A 311      -7.076 -31.957  29.052  1.00 78.98           C  
ATOM   2423  O   THR A 311      -8.301 -31.852  29.002  1.00 78.98           O  
ATOM   2424  CB  THR A 311      -6.056 -30.110  30.218  1.00 78.98           C  
ATOM   2425  CG2 THR A 311      -5.407 -29.657  31.537  1.00 78.98           C  
ATOM   2426  OG1 THR A 311      -5.177 -29.850  29.135  1.00 78.98           O  
ATOM   2427  N   THR A 312      -6.368 -32.393  27.992  1.00133.45           N  
ATOM   2428  CA  THR A 312      -7.005 -32.505  26.704  1.00133.45           C  
ATOM   2429  C   THR A 312      -8.166 -33.440  26.713  1.00133.45           C  
ATOM   2430  O   THR A 312      -8.179 -34.483  27.361  1.00133.45           O  
ATOM   2431  CB  THR A 312      -6.083 -32.899  25.585  1.00133.45           C  
ATOM   2432  CG2 THR A 312      -5.576 -34.326  25.830  1.00133.45           C  
ATOM   2433  OG1 THR A 312      -6.767 -32.828  24.343  1.00133.45           O  
ATOM   2434  N   LEU A 313      -9.202 -33.022  25.960  1.00148.66           N  
ATOM   2435  CA  LEU A 313     -10.456 -33.681  25.776  1.00148.66           C  
ATOM   2436  C   LEU A 313     -10.246 -34.918  24.968  1.00148.66           C  
ATOM   2437  O   LEU A 313     -10.998 -35.882  25.097  1.00148.66           O  
ATOM   2438  CB  LEU A 313     -11.456 -32.792  25.028  1.00148.66           C  
ATOM   2439  CG  LEU A 313     -12.873 -33.370  25.017  1.00148.66           C  
ATOM   2440  CD1 LEU A 313     -13.428 -33.428  26.451  1.00148.66           C  
ATOM   2441  CD2 LEU A 313     -13.782 -32.616  24.033  1.00148.66           C  
ATOM   2442  N   ARG A 314      -9.208 -34.917  24.107  1.00146.14           N  
ATOM   2443  CA  ARG A 314      -8.984 -36.000  23.195  1.00146.14           C  
ATOM   2444  C   ARG A 314      -8.918 -37.273  23.982  1.00146.14           C  
ATOM   2445  O   ARG A 314      -9.495 -38.285  23.593  1.00146.14           O  
ATOM   2446  CB  ARG A 314      -7.643 -35.878  22.444  1.00146.14           C  
ATOM   2447  CG  ARG A 314      -7.577 -34.716  21.450  1.00146.14           C  
ATOM   2448  CD  ARG A 314      -7.715 -35.137  19.985  1.00146.14           C  
ATOM   2449  NE  ARG A 314      -6.465 -35.845  19.582  1.00146.14           N  
ATOM   2450  CZ  ARG A 314      -6.056 -35.782  18.282  1.00146.14           C  
ATOM   2451  NH1 ARG A 314      -6.789 -35.066  17.378  1.00146.14           N1+
ATOM   2452  NH2 ARG A 314      -4.920 -36.423  17.884  1.00146.14           N  
ATOM   2453  N   TYR A 315      -8.206 -37.258  25.115  1.00101.25           N  
ATOM   2454  CA  TYR A 315      -8.049 -38.439  25.910  1.00101.25           C  
ATOM   2455  C   TYR A 315      -9.318 -38.847  26.618  1.00101.25           C  
ATOM   2456  O   TYR A 315      -9.528 -40.035  26.856  1.00101.25           O  
ATOM   2457  CB  TYR A 315      -6.916 -38.352  26.948  1.00101.25           C  
ATOM   2458  CG  TYR A 315      -5.647 -38.140  26.190  1.00101.25           C  
ATOM   2459  CD1 TYR A 315      -5.266 -39.012  25.196  1.00101.25           C  
ATOM   2460  CD2 TYR A 315      -4.813 -37.091  26.499  1.00101.25           C  
ATOM   2461  CE1 TYR A 315      -4.095 -38.823  24.500  1.00101.25           C  
ATOM   2462  CE2 TYR A 315      -3.638 -36.900  25.811  1.00101.25           C  
ATOM   2463  CZ  TYR A 315      -3.277 -37.764  24.808  1.00101.25           C  
ATOM   2464  OH  TYR A 315      -2.072 -37.571  24.100  1.00101.25           O  
ATOM   2465  N   SER A 316     -10.183 -37.884  26.998  1.00107.62           N  
ATOM   2466  CA  SER A 316     -11.304 -38.122  27.878  1.00107.62           C  
ATOM   2467  C   SER A 316     -12.237 -39.207  27.432  1.00107.62           C  
ATOM   2468  O   SER A 316     -12.393 -40.201  28.140  1.00107.62           O  
ATOM   2469  CB  SER A 316     -12.142 -36.852  28.123  1.00107.62           C  
ATOM   2470  OG  SER A 316     -11.386 -35.906  28.865  1.00107.62           O  
ATOM   2471  N   VAL A 317     -12.895 -39.076  26.267  1.00118.36           N  
ATOM   2472  CA  VAL A 317     -13.847 -40.082  25.893  1.00118.36           C  
ATOM   2473  C   VAL A 317     -13.574 -40.443  24.477  1.00118.36           C  
ATOM   2474  O   VAL A 317     -12.827 -39.759  23.783  1.00118.36           O  
ATOM   2475  CB  VAL A 317     -15.273 -39.601  25.986  1.00118.36           C  
ATOM   2476  CG1 VAL A 317     -15.458 -38.421  25.017  1.00118.36           C  
ATOM   2477  CG2 VAL A 317     -16.237 -40.774  25.731  1.00118.36           C  
ATOM   2478  N   VAL A 318     -14.141 -41.569  24.012  1.00 29.70           N  
ATOM   2479  CA  VAL A 318     -13.926 -41.885  22.638  1.00 29.70           C  
ATOM   2480  C   VAL A 318     -15.002 -41.189  21.884  1.00 29.70           C  
ATOM   2481  O   VAL A 318     -16.185 -41.482  22.051  1.00 29.70           O  
ATOM   2482  CB  VAL A 318     -14.043 -43.342  22.332  1.00 29.70           C  
ATOM   2483  CG1 VAL A 318     -13.916 -43.527  20.812  1.00 29.70           C  
ATOM   2484  CG2 VAL A 318     -12.977 -44.099  23.140  1.00 29.70           C  
ATOM   2485  N   VAL A 319     -14.607 -40.227  21.035  1.00 86.20           N  
ATOM   2486  CA  VAL A 319     -15.563 -39.479  20.281  1.00 86.20           C  
ATOM   2487  C   VAL A 319     -14.829 -38.923  19.114  1.00 86.20           C  
ATOM   2488  O   VAL A 319     -13.654 -39.231  18.908  1.00 86.20           O  
ATOM   2489  CB  VAL A 319     -16.125 -38.306  21.025  1.00 86.20           C  
ATOM   2490  CG1 VAL A 319     -16.832 -38.822  22.291  1.00 86.20           C  
ATOM   2491  CG2 VAL A 319     -14.989 -37.307  21.301  1.00 86.20           C  
ATOM   2492  N   ASP A 320     -15.514 -38.113  18.290  1.00 52.30           N  
ATOM   2493  CA  ASP A 320     -14.834 -37.514  17.184  1.00 52.30           C  
ATOM   2494  C   ASP A 320     -14.630 -36.048  17.549  1.00 52.30           C  
ATOM   2495  O   ASP A 320     -13.899 -35.784  18.540  1.00 52.30           O  
ATOM   2496  CB  ASP A 320     -15.629 -37.574  15.868  1.00 52.30           C  
ATOM   2497  CG  ASP A 320     -14.698 -37.224  14.717  1.00 52.30           C  
ATOM   2498  OD1 ASP A 320     -14.176 -36.077  14.693  1.00 52.30           O  
ATOM   2499  OD2 ASP A 320     -14.508 -38.105  13.834  1.00 52.30           O1-
ATOM   2500  OXT ASP A 320     -15.200 -35.176  16.841  1.00 52.30           O1-
TER   
ATOM   2501  N   ALA B  10      23.206 -31.993  46.819  1.00197.36           N  
ATOM   2502  CA  ALA B  10      22.691 -32.738  45.713  1.00197.36           C  
ATOM   2503  C   ALA B  10      23.667 -33.825  45.427  1.00197.36           C  
ATOM   2504  O   ALA B  10      24.825 -33.568  45.102  1.00197.36           O  
ATOM   2505  CB  ALA B  10      22.541 -31.909  44.426  1.00197.36           C  
ATOM   2506  N   SER B  11      23.212 -35.084  45.549  1.00218.73           N  
ATOM   2507  CA  SER B  11      24.067 -36.192  45.257  1.00218.73           C  
ATOM   2508  C   SER B  11      23.175 -37.271  44.743  1.00218.73           C  
ATOM   2509  O   SER B  11      22.026 -37.388  45.167  1.00218.73           O  
ATOM   2510  CB  SER B  11      24.786 -36.755  46.495  1.00218.73           C  
ATOM   2511  OG  SER B  11      25.639 -35.772  47.062  1.00218.73           O  
ATOM   2512  N   SER B  12      23.679 -38.089  43.799  1.00136.34           N  
ATOM   2513  CA  SER B  12      22.856 -39.152  43.305  1.00136.34           C  
ATOM   2514  C   SER B  12      22.832 -40.189  44.372  1.00136.34           C  
ATOM   2515  O   SER B  12      23.759 -40.279  45.176  1.00136.34           O  
ATOM   2516  CB  SER B  12      23.378 -39.806  42.013  1.00136.34           C  
ATOM   2517  OG  SER B  12      24.621 -40.447  42.256  1.00136.34           O  
ATOM   2518  N   SER B  13      21.757 -40.995  44.433  1.00228.84           N  
ATOM   2519  CA  SER B  13      21.746 -41.949  45.494  1.00228.84           C  
ATOM   2520  C   SER B  13      20.540 -42.813  45.370  1.00228.84           C  
ATOM   2521  O   SER B  13      19.796 -42.753  44.390  1.00228.84           O  
ATOM   2522  CB  SER B  13      21.692 -41.308  46.888  1.00228.84           C  
ATOM   2523  OG  SER B  13      20.472 -40.600  47.051  1.00228.84           O  
ATOM   2524  N   LEU B  14      20.359 -43.689  46.377  1.00157.05           N  
ATOM   2525  CA  LEU B  14      19.202 -44.524  46.402  1.00157.05           C  
ATOM   2526  C   LEU B  14      18.493 -44.300  47.690  1.00157.05           C  
ATOM   2527  O   LEU B  14      18.931 -44.772  48.737  1.00157.05           O  
ATOM   2528  CB  LEU B  14      19.497 -46.034  46.389  1.00157.05           C  
ATOM   2529  CG  LEU B  14      20.028 -46.588  45.059  1.00157.05           C  
ATOM   2530  CD1 LEU B  14      21.367 -45.943  44.683  1.00157.05           C  
ATOM   2531  CD2 LEU B  14      20.102 -48.124  45.094  1.00157.05           C  
ATOM   2532  N   GLU B  15      17.362 -43.580  47.644  1.00120.95           N  
ATOM   2533  CA  GLU B  15      16.565 -43.440  48.820  1.00120.95           C  
ATOM   2534  C   GLU B  15      15.453 -44.402  48.585  1.00120.95           C  
ATOM   2535  O   GLU B  15      14.707 -44.246  47.620  1.00120.95           O  
ATOM   2536  CB  GLU B  15      15.933 -42.047  48.966  1.00120.95           C  
ATOM   2537  CG  GLU B  15      15.268 -41.819  50.323  1.00120.95           C  
ATOM   2538  CD  GLU B  15      16.365 -41.461  51.315  1.00120.95           C  
ATOM   2539  OE1 GLU B  15      16.668 -40.246  51.445  1.00120.95           O  
ATOM   2540  OE2 GLU B  15      16.920 -42.397  51.949  1.00120.95           O1-
ATOM   2541  N   PRO B  16      15.297 -45.393  49.413  1.00 71.03           N  
ATOM   2542  CA  PRO B  16      14.258 -46.340  49.136  1.00 71.03           C  
ATOM   2543  C   PRO B  16      12.911 -45.707  49.246  1.00 71.03           C  
ATOM   2544  O   PRO B  16      12.718 -44.830  50.089  1.00 71.03           O  
ATOM   2545  CB  PRO B  16      14.518 -47.522  50.065  1.00 71.03           C  
ATOM   2546  CG  PRO B  16      16.050 -47.501  50.233  1.00 71.03           C  
ATOM   2547  CD  PRO B  16      16.436 -46.019  50.065  1.00 71.03           C  
ATOM   2548  N   PRO B  17      12.006 -46.124  48.408  1.00154.64           N  
ATOM   2549  CA  PRO B  17      10.678 -45.578  48.434  1.00154.64           C  
ATOM   2550  C   PRO B  17       9.981 -46.128  49.631  1.00154.64           C  
ATOM   2551  O   PRO B  17      10.453 -47.117  50.187  1.00154.64           O  
ATOM   2552  CB  PRO B  17      10.029 -45.992  47.116  1.00154.64           C  
ATOM   2553  CG  PRO B  17      11.220 -46.175  46.162  1.00154.64           C  
ATOM   2554  CD  PRO B  17      12.385 -46.577  47.080  1.00154.64           C  
ATOM   2555  N   PRO B  18       8.905 -45.528  50.042  1.00 65.09           N  
ATOM   2556  CA  PRO B  18       8.244 -46.025  51.214  1.00 65.09           C  
ATOM   2557  C   PRO B  18       7.601 -47.354  50.980  1.00 65.09           C  
ATOM   2558  O   PRO B  18       7.160 -47.619  49.862  1.00 65.09           O  
ATOM   2559  CB  PRO B  18       7.286 -44.921  51.650  1.00 65.09           C  
ATOM   2560  CG  PRO B  18       7.973 -43.634  51.151  1.00 65.09           C  
ATOM   2561  CD  PRO B  18       8.771 -44.085  49.917  1.00 65.09           C  
ATOM   2562  N   SER B  19       7.562 -48.215  52.020  1.00 82.10           N  
ATOM   2563  CA  SER B  19       6.935 -49.492  51.854  1.00 82.10           C  
ATOM   2564  C   SER B  19       6.150 -49.796  53.091  1.00 82.10           C  
ATOM   2565  O   SER B  19       6.510 -49.392  54.196  1.00 82.10           O  
ATOM   2566  CB  SER B  19       7.909 -50.666  51.655  1.00 82.10           C  
ATOM   2567  OG  SER B  19       8.496 -51.035  52.892  1.00 82.10           O  
ATOM   2568  N   THR B  20       5.021 -50.503  52.901  1.00 49.73           N  
ATOM   2569  CA  THR B  20       4.142 -50.932  53.951  1.00 49.73           C  
ATOM   2570  C   THR B  20       4.785 -52.040  54.731  1.00 49.73           C  
ATOM   2571  O   THR B  20       4.537 -52.190  55.925  1.00 49.73           O  
ATOM   2572  CB  THR B  20       2.830 -51.447  53.431  1.00 49.73           C  
ATOM   2573  CG2 THR B  20       2.141 -50.322  52.641  1.00 49.73           C  
ATOM   2574  OG1 THR B  20       3.037 -52.579  52.597  1.00 49.73           O  
ATOM   2575  N   PHE B  21       5.608 -52.865  54.057  1.00110.71           N  
ATOM   2576  CA  PHE B  21       6.223 -54.031  54.636  1.00110.71           C  
ATOM   2577  C   PHE B  21       7.164 -53.654  55.741  1.00110.71           C  
ATOM   2578  O   PHE B  21       8.102 -52.884  55.543  1.00110.71           O  
ATOM   2579  CB  PHE B  21       7.027 -54.805  53.580  1.00110.71           C  
ATOM   2580  CG  PHE B  21       6.081 -55.538  52.689  1.00110.71           C  
ATOM   2581  CD1 PHE B  21       4.912 -54.959  52.248  1.00110.71           C  
ATOM   2582  CD2 PHE B  21       6.404 -56.796  52.236  1.00110.71           C  
ATOM   2583  CE1 PHE B  21       4.058 -55.644  51.413  1.00110.71           C  
ATOM   2584  CE2 PHE B  21       5.559 -57.484  51.398  1.00110.71           C  
ATOM   2585  CZ  PHE B  21       4.377 -56.912  50.991  1.00110.71           C  
ATOM   2586  N   GLN B  22       6.941 -54.223  56.943  1.00104.78           N  
ATOM   2587  CA  GLN B  22       7.794 -53.987  58.076  1.00104.78           C  
ATOM   2588  C   GLN B  22       8.517 -55.270  58.365  1.00104.78           C  
ATOM   2589  O   GLN B  22       7.889 -56.303  58.595  1.00104.78           O  
ATOM   2590  CB  GLN B  22       7.010 -53.605  59.346  1.00104.78           C  
ATOM   2591  CG  GLN B  22       7.847 -53.621  60.624  1.00104.78           C  
ATOM   2592  CD  GLN B  22       9.018 -52.667  60.454  1.00104.78           C  
ATOM   2593  NE2 GLN B  22      10.251 -53.181  60.709  1.00104.78           N  
ATOM   2594  OE1 GLN B  22       8.843 -51.503  60.099  1.00104.78           O  
ATOM   2595  N   PRO B  23       9.829 -55.226  58.359  1.00 86.17           N  
ATOM   2596  CA  PRO B  23      10.641 -56.393  58.600  1.00 86.17           C  
ATOM   2597  C   PRO B  23      10.671 -56.788  60.042  1.00 86.17           C  
ATOM   2598  O   PRO B  23      10.434 -55.941  60.903  1.00 86.17           O  
ATOM   2599  CB  PRO B  23      12.028 -56.073  58.032  1.00 86.17           C  
ATOM   2600  CG  PRO B  23      12.031 -54.545  57.851  1.00 86.17           C  
ATOM   2601  CD  PRO B  23      10.550 -54.207  57.615  1.00 86.17           C  
ATOM   2602  N   LEU B  24      10.959 -58.077  60.320  1.00 76.19           N  
ATOM   2603  CA  LEU B  24      11.009 -58.589  61.660  1.00 76.19           C  
ATOM   2604  C   LEU B  24      12.339 -59.252  61.853  1.00 76.19           C  
ATOM   2605  O   LEU B  24      12.969 -59.691  60.894  1.00 76.19           O  
ATOM   2606  CB  LEU B  24       9.948 -59.668  61.930  1.00 76.19           C  
ATOM   2607  CG  LEU B  24       8.498 -59.156  61.855  1.00 76.19           C  
ATOM   2608  CD1 LEU B  24       7.499 -60.278  62.135  1.00 76.19           C  
ATOM   2609  CD2 LEU B  24       8.267 -57.972  62.794  1.00 76.19           C  
ATOM   2610  N   CYS B  25      12.811 -59.317  63.119  1.00 37.10           N  
ATOM   2611  CA  CYS B  25      14.056 -59.966  63.424  1.00 37.10           C  
ATOM   2612  C   CYS B  25      13.808 -60.939  64.538  1.00 37.10           C  
ATOM   2613  O   CYS B  25      13.173 -60.610  65.537  1.00 37.10           O  
ATOM   2614  CB  CYS B  25      15.151 -58.994  63.898  1.00 37.10           C  
ATOM   2615  SG  CYS B  25      16.721 -59.826  64.287  1.00 37.10           S  
ATOM   2616  N   HIS B  26      14.324 -62.177  64.389  1.00 60.42           N  
ATOM   2617  CA  HIS B  26      14.136 -63.194  65.389  1.00 60.42           C  
ATOM   2618  C   HIS B  26      14.858 -62.722  66.621  1.00 60.42           C  
ATOM   2619  O   HIS B  26      15.999 -62.270  66.540  1.00 60.42           O  
ATOM   2620  CB  HIS B  26      14.730 -64.547  64.949  1.00 60.42           C  
ATOM   2621  CG  HIS B  26      14.321 -65.716  65.791  1.00 60.42           C  
ATOM   2622  CD2 HIS B  26      14.863 -66.195  66.943  1.00 60.42           C  
ATOM   2623  ND1 HIS B  26      13.269 -66.554  65.496  1.00 60.42           N  
ATOM   2624  CE1 HIS B  26      13.226 -67.492  66.477  1.00 60.42           C  
ATOM   2625  NE2 HIS B  26      14.176 -67.314  67.378  1.00 60.42           N  
ATOM   2626  N   PRO B  27      14.231 -62.804  67.766  1.00 89.39           N  
ATOM   2627  CA  PRO B  27      14.789 -62.324  69.008  1.00 89.39           C  
ATOM   2628  C   PRO B  27      16.006 -63.069  69.469  1.00 89.39           C  
ATOM   2629  O   PRO B  27      16.778 -62.523  70.256  1.00 89.39           O  
ATOM   2630  CB  PRO B  27      13.637 -62.342  70.017  1.00 89.39           C  
ATOM   2631  CG  PRO B  27      12.568 -63.248  69.373  1.00 89.39           C  
ATOM   2632  CD  PRO B  27      12.810 -63.086  67.864  1.00 89.39           C  
ATOM   2633  N   LEU B  28      16.155 -64.327  69.030  1.00181.15           N  
ATOM   2634  CA  LEU B  28      17.211 -65.242  69.365  1.00181.15           C  
ATOM   2635  C   LEU B  28      18.486 -64.924  68.631  1.00181.15           C  
ATOM   2636  O   LEU B  28      19.518 -65.541  68.893  1.00181.15           O  
ATOM   2637  CB  LEU B  28      16.835 -66.708  69.112  1.00181.15           C  
ATOM   2638  CG  LEU B  28      17.843 -67.707  69.691  1.00181.15           C  
ATOM   2639  CD1 LEU B  28      17.894 -67.599  71.221  1.00181.15           C  
ATOM   2640  CD2 LEU B  28      17.539 -69.136  69.222  1.00181.15           C  
ATOM   2641  N   VAL B  29      18.447 -64.003  67.649  1.00116.70           N  
ATOM   2642  CA  VAL B  29      19.562 -63.780  66.768  1.00116.70           C  
ATOM   2643  C   VAL B  29      20.856 -63.588  67.507  1.00116.70           C  
ATOM   2644  O   VAL B  29      21.865 -64.174  67.122  1.00116.70           O  
ATOM   2645  CB  VAL B  29      19.387 -62.578  65.884  1.00116.70           C  
ATOM   2646  CG1 VAL B  29      19.277 -61.321  66.765  1.00116.70           C  
ATOM   2647  CG2 VAL B  29      20.565 -62.529  64.895  1.00116.70           C  
ATOM   2648  N   GLU B  30      20.888 -62.783  68.583  1.00 84.18           N  
ATOM   2649  CA  GLU B  30      22.151 -62.555  69.231  1.00 84.18           C  
ATOM   2650  C   GLU B  30      22.682 -63.866  69.729  1.00 84.18           C  
ATOM   2651  O   GLU B  30      23.856 -64.183  69.541  1.00 84.18           O  
ATOM   2652  CB  GLU B  30      22.033 -61.634  70.458  1.00 84.18           C  
ATOM   2653  CG  GLU B  30      21.451 -60.251  70.150  1.00 84.18           C  
ATOM   2654  CD  GLU B  30      22.291 -59.599  69.062  1.00 84.18           C  
ATOM   2655  OE1 GLU B  30      23.540 -59.547  69.217  1.00 84.18           O  
ATOM   2656  OE2 GLU B  30      21.688 -59.138  68.055  1.00 84.18           O1-
ATOM   2657  N   GLU B  31      21.815 -64.670  70.372  1.00 75.01           N  
ATOM   2658  CA  GLU B  31      22.242 -65.915  70.943  1.00 75.01           C  
ATOM   2659  C   GLU B  31      22.685 -66.855  69.862  1.00 75.01           C  
ATOM   2660  O   GLU B  31      23.750 -67.464  69.959  1.00 75.01           O  
ATOM   2661  CB  GLU B  31      21.118 -66.620  71.721  1.00 75.01           C  
ATOM   2662  CG  GLU B  31      20.651 -65.848  72.957  1.00 75.01           C  
ATOM   2663  CD  GLU B  31      21.762 -65.891  73.996  1.00 75.01           C  
ATOM   2664  OE1 GLU B  31      22.342 -66.992  74.194  1.00 75.01           O  
ATOM   2665  OE2 GLU B  31      22.037 -64.826  74.610  1.00 75.01           O1-
ATOM   2666  N   VAL B  32      21.874 -66.989  68.795  1.00 40.38           N  
ATOM   2667  CA  VAL B  32      22.157 -67.908  67.726  1.00 40.38           C  
ATOM   2668  C   VAL B  32      23.374 -67.481  66.970  1.00 40.38           C  
ATOM   2669  O   VAL B  32      24.181 -68.316  66.564  1.00 40.38           O  
ATOM   2670  CB  VAL B  32      21.049 -68.001  66.719  1.00 40.38           C  
ATOM   2671  CG1 VAL B  32      21.509 -68.909  65.567  1.00 40.38           C  
ATOM   2672  CG2 VAL B  32      19.780 -68.495  67.423  1.00 40.38           C  
ATOM   2673  N   SER B  33      23.529 -66.165  66.738  1.00 81.48           N  
ATOM   2674  CA  SER B  33      24.628 -65.700  65.940  1.00 81.48           C  
ATOM   2675  C   SER B  33      25.924 -66.050  66.599  1.00 81.48           C  
ATOM   2676  O   SER B  33      26.815 -66.611  65.963  1.00 81.48           O  
ATOM   2677  CB  SER B  33      24.580 -64.184  65.666  1.00 81.48           C  
ATOM   2678  OG  SER B  33      24.588 -63.448  66.880  1.00 81.48           O  
ATOM   2679  N   LYS B  34      26.057 -65.764  67.903  1.00 71.16           N  
ATOM   2680  CA  LYS B  34      27.286 -66.063  68.574  1.00 71.16           C  
ATOM   2681  C   LYS B  34      27.476 -67.547  68.539  1.00 71.16           C  
ATOM   2682  O   LYS B  34      28.601 -68.029  68.429  1.00 71.16           O  
ATOM   2683  CB  LYS B  34      27.297 -65.605  70.044  1.00 71.16           C  
ATOM   2684  CG  LYS B  34      26.247 -66.285  70.926  1.00 71.16           C  
ATOM   2685  CD  LYS B  34      26.458 -66.032  72.421  1.00 71.16           C  
ATOM   2686  CE  LYS B  34      25.416 -66.702  73.319  1.00 71.16           C  
ATOM   2687  NZ  LYS B  34      25.677 -66.349  74.734  1.00 71.16           N1+
ATOM   2688  N   GLU B  35      26.372 -68.315  68.651  1.00 93.28           N  
ATOM   2689  CA  GLU B  35      26.468 -69.747  68.660  1.00 93.28           C  
ATOM   2690  C   GLU B  35      27.021 -70.213  67.352  1.00 93.28           C  
ATOM   2691  O   GLU B  35      27.984 -70.976  67.305  1.00 93.28           O  
ATOM   2692  CB  GLU B  35      25.102 -70.453  68.725  1.00 93.28           C  
ATOM   2693  CG  GLU B  35      24.304 -70.271  70.012  1.00 93.28           C  
ATOM   2694  CD  GLU B  35      23.005 -71.052  69.841  1.00 93.28           C  
ATOM   2695  OE1 GLU B  35      22.938 -71.909  68.918  1.00 93.28           O  
ATOM   2696  OE2 GLU B  35      22.058 -70.793  70.631  1.00 93.28           O1-
ATOM   2697  N   VAL B  36      26.403 -69.747  66.252  1.00 61.17           N  
ATOM   2698  CA  VAL B  36      26.733 -70.167  64.921  1.00 61.17           C  
ATOM   2699  C   VAL B  36      28.095 -69.692  64.531  1.00 61.17           C  
ATOM   2700  O   VAL B  36      28.812 -70.393  63.823  1.00 61.17           O  
ATOM   2701  CB  VAL B  36      25.779 -69.635  63.893  1.00 61.17           C  
ATOM   2702  CG1 VAL B  36      26.235 -70.105  62.499  1.00 61.17           C  
ATOM   2703  CG2 VAL B  36      24.354 -70.074  64.270  1.00 61.17           C  
ATOM   2704  N   ASP B  37      28.462 -68.461  64.933  1.00 57.81           N  
ATOM   2705  CA  ASP B  37      29.731 -67.901  64.558  1.00 57.81           C  
ATOM   2706  C   ASP B  37      30.846 -68.664  65.197  1.00 57.81           C  
ATOM   2707  O   ASP B  37      31.837 -68.998  64.551  1.00 57.81           O  
ATOM   2708  CB  ASP B  37      29.897 -66.431  64.990  1.00 57.81           C  
ATOM   2709  CG  ASP B  37      29.002 -65.564  64.113  1.00 57.81           C  
ATOM   2710  OD1 ASP B  37      28.755 -65.962  62.943  1.00 57.81           O  
ATOM   2711  OD2 ASP B  37      28.561 -64.492  64.602  1.00 57.81           O1-
ATOM   2712  N   GLY B  38      30.697 -68.995  66.488  1.00 27.45           N  
ATOM   2713  CA  GLY B  38      31.767 -69.628  67.196  1.00 27.45           C  
ATOM   2714  C   GLY B  38      32.090 -70.923  66.526  1.00 27.45           C  
ATOM   2715  O   GLY B  38      33.254 -71.309  66.440  1.00 27.45           O  
ATOM   2716  N   TYR B  39      31.059 -71.638  66.046  1.00 71.51           N  
ATOM   2717  CA  TYR B  39      31.261 -72.936  65.474  1.00 71.51           C  
ATOM   2718  C   TYR B  39      32.123 -72.872  64.248  1.00 71.51           C  
ATOM   2719  O   TYR B  39      33.145 -73.551  64.176  1.00 71.51           O  
ATOM   2720  CB  TYR B  39      29.928 -73.591  65.076  1.00 71.51           C  
ATOM   2721  CG  TYR B  39      30.217 -74.914  64.458  1.00 71.51           C  
ATOM   2722  CD1 TYR B  39      30.543 -75.997  65.242  1.00 71.51           C  
ATOM   2723  CD2 TYR B  39      30.150 -75.071  63.094  1.00 71.51           C  
ATOM   2724  CE1 TYR B  39      30.807 -77.217  64.668  1.00 71.51           C  
ATOM   2725  CE2 TYR B  39      30.413 -76.289  62.515  1.00 71.51           C  
ATOM   2726  CZ  TYR B  39      30.742 -77.365  63.303  1.00 71.51           C  
ATOM   2727  OH  TYR B  39      31.013 -78.619  62.714  1.00 71.51           O  
ATOM   2728  N   PHE B  40      31.768 -72.012  63.274  1.00 66.96           N  
ATOM   2729  CA  PHE B  40      32.494 -71.924  62.033  1.00 66.96           C  
ATOM   2730  C   PHE B  40      33.865 -71.425  62.291  1.00 66.96           C  
ATOM   2731  O   PHE B  40      34.832 -71.832  61.648  1.00 66.96           O  
ATOM   2732  CB  PHE B  40      31.857 -70.967  61.010  1.00 66.96           C  
ATOM   2733  CG  PHE B  40      30.676 -71.654  60.417  1.00 66.96           C  
ATOM   2734  CD1 PHE B  40      29.484 -71.719  61.099  1.00 66.96           C  
ATOM   2735  CD2 PHE B  40      30.766 -72.225  59.168  1.00 66.96           C  
ATOM   2736  CE1 PHE B  40      28.399 -72.353  60.545  1.00 66.96           C  
ATOM   2737  CE2 PHE B  40      29.684 -72.859  58.609  1.00 66.96           C  
ATOM   2738  CZ  PHE B  40      28.499 -72.923  59.300  1.00 66.96           C  
ATOM   2739  N   LEU B  41      33.975 -70.509  63.254  1.00167.62           N  
ATOM   2740  CA  LEU B  41      35.214 -69.866  63.508  1.00167.62           C  
ATOM   2741  C   LEU B  41      36.178 -70.937  63.909  1.00167.62           C  
ATOM   2742  O   LEU B  41      37.362 -70.851  63.597  1.00167.62           O  
ATOM   2743  CB  LEU B  41      35.052 -68.820  64.625  1.00167.62           C  
ATOM   2744  CG  LEU B  41      36.131 -67.731  64.627  1.00167.62           C  
ATOM   2745  CD1 LEU B  41      37.527 -68.308  64.878  1.00167.62           C  
ATOM   2746  CD2 LEU B  41      36.041 -66.883  63.345  1.00167.62           C  
ATOM   2747  N   GLN B  42      35.715 -71.960  64.656  1.00 82.50           N  
ATOM   2748  CA  GLN B  42      36.623 -72.997  65.062  1.00 82.50           C  
ATOM   2749  C   GLN B  42      37.067 -73.894  63.934  1.00 82.50           C  
ATOM   2750  O   GLN B  42      38.260 -73.992  63.651  1.00 82.50           O  
ATOM   2751  CB  GLN B  42      36.002 -73.929  66.116  1.00 82.50           C  
ATOM   2752  CG  GLN B  42      36.929 -75.064  66.559  1.00 82.50           C  
ATOM   2753  CD  GLN B  42      36.184 -75.894  67.593  1.00 82.50           C  
ATOM   2754  NE2 GLN B  42      35.096 -75.317  68.168  1.00 82.50           N  
ATOM   2755  OE1 GLN B  42      36.558 -77.034  67.879  1.00 82.50           O  
ATOM   2756  N   HIS B  43      36.109 -74.578  63.268  1.00 90.41           N  
ATOM   2757  CA  HIS B  43      36.390 -75.590  62.276  1.00 90.41           C  
ATOM   2758  C   HIS B  43      36.776 -75.075  60.921  1.00 90.41           C  
ATOM   2759  O   HIS B  43      37.728 -75.560  60.310  1.00 90.41           O  
ATOM   2760  CB  HIS B  43      35.209 -76.553  62.128  1.00 90.41           C  
ATOM   2761  CG  HIS B  43      34.965 -77.223  63.443  1.00 90.41           C  
ATOM   2762  CD2 HIS B  43      35.358 -78.445  63.896  1.00 90.41           C  
ATOM   2763  ND1 HIS B  43      34.309 -76.625  64.494  1.00 90.41           N  
ATOM   2764  CE1 HIS B  43      34.338 -77.506  65.527  1.00 90.41           C  
ATOM   2765  NE2 HIS B  43      34.965 -78.624  65.211  1.00 90.41           N  
ATOM   2766  N   TRP B  44      36.045 -74.066  60.419  1.00103.31           N  
ATOM   2767  CA  TRP B  44      36.227 -73.557  59.091  1.00103.31           C  
ATOM   2768  C   TRP B  44      37.618 -73.029  58.944  1.00103.31           C  
ATOM   2769  O   TRP B  44      38.264 -72.654  59.921  1.00103.31           O  
ATOM   2770  CB  TRP B  44      35.240 -72.422  58.757  1.00103.31           C  
ATOM   2771  CG  TRP B  44      35.397 -71.807  57.387  1.00103.31           C  
ATOM   2772  CD1 TRP B  44      36.071 -70.681  57.019  1.00103.31           C  
ATOM   2773  CD2 TRP B  44      34.815 -72.344  56.185  1.00103.31           C  
ATOM   2774  CE2 TRP B  44      35.175 -71.493  55.141  1.00103.31           C  
ATOM   2775  CE3 TRP B  44      34.048 -73.452  55.973  1.00103.31           C  
ATOM   2776  NE1 TRP B  44      35.943 -70.475  55.665  1.00103.31           N  
ATOM   2777  CZ2 TRP B  44      34.766 -71.739  53.860  1.00103.31           C  
ATOM   2778  CZ3 TRP B  44      33.638 -73.700  54.679  1.00103.31           C  
ATOM   2779  CH2 TRP B  44      33.991 -72.858  53.644  1.00103.31           C  
ATOM   2780  N   ASN B  45      38.095 -72.997  57.680  1.00 85.86           N  
ATOM   2781  CA  ASN B  45      39.446 -72.652  57.345  1.00 85.86           C  
ATOM   2782  C   ASN B  45      39.739 -71.243  57.699  1.00 85.86           C  
ATOM   2783  O   ASN B  45      38.889 -70.362  57.605  1.00 85.86           O  
ATOM   2784  CB  ASN B  45      39.764 -72.871  55.858  1.00 85.86           C  
ATOM   2785  CG  ASN B  45      39.635 -74.368  55.621  1.00 85.86           C  
ATOM   2786  ND2 ASN B  45      39.179 -74.760  54.402  1.00 85.86           N  
ATOM   2787  OD1 ASN B  45      39.919 -75.174  56.506  1.00 85.86           O  
ATOM   2788  N   PHE B  46      41.009 -71.011  58.084  1.00200.06           N  
ATOM   2789  CA  PHE B  46      41.469 -69.739  58.538  1.00200.06           C  
ATOM   2790  C   PHE B  46      41.065 -68.691  57.570  1.00200.06           C  
ATOM   2791  O   PHE B  46      41.311 -68.745  56.369  1.00200.06           O  
ATOM   2792  CB  PHE B  46      43.000 -69.659  58.666  1.00200.06           C  
ATOM   2793  CG  PHE B  46      43.418 -70.747  59.591  1.00200.06           C  
ATOM   2794  CD1 PHE B  46      43.472 -70.537  60.948  1.00200.06           C  
ATOM   2795  CD2 PHE B  46      43.738 -71.989  59.092  1.00200.06           C  
ATOM   2796  CE1 PHE B  46      43.856 -71.551  61.793  1.00200.06           C  
ATOM   2797  CE2 PHE B  46      44.124 -73.005  59.933  1.00200.06           C  
ATOM   2798  CZ  PHE B  46      44.183 -72.786  61.288  1.00200.06           C  
ATOM   2799  N   PRO B  47      40.402 -67.721  58.082  1.00172.86           N  
ATOM   2800  CA  PRO B  47      40.137 -66.608  57.237  1.00172.86           C  
ATOM   2801  C   PRO B  47      41.415 -65.873  57.410  1.00172.86           C  
ATOM   2802  O   PRO B  47      42.222 -66.297  58.235  1.00172.86           O  
ATOM   2803  CB  PRO B  47      38.939 -65.896  57.856  1.00172.86           C  
ATOM   2804  CG  PRO B  47      38.210 -66.999  58.639  1.00172.86           C  
ATOM   2805  CD  PRO B  47      39.331 -67.967  59.034  1.00172.86           C  
ATOM   2806  N   ASN B  48      41.652 -64.773  56.678  1.00161.56           N  
ATOM   2807  CA  ASN B  48      42.812 -64.022  57.056  1.00161.56           C  
ATOM   2808  C   ASN B  48      42.450 -63.507  58.411  1.00161.56           C  
ATOM   2809  O   ASN B  48      41.280 -63.558  58.779  1.00161.56           O  
ATOM   2810  CB  ASN B  48      43.088 -62.795  56.170  1.00161.56           C  
ATOM   2811  CG  ASN B  48      43.492 -63.281  54.788  1.00161.56           C  
ATOM   2812  ND2 ASN B  48      44.581 -64.094  54.717  1.00161.56           N  
ATOM   2813  OD1 ASN B  48      42.851 -62.946  53.794  1.00161.56           O  
ATOM   2814  N   GLU B  49      43.410 -63.005  59.208  1.00129.35           N  
ATOM   2815  CA  GLU B  49      43.045 -62.534  60.520  1.00129.35           C  
ATOM   2816  C   GLU B  49      42.026 -61.466  60.310  1.00129.35           C  
ATOM   2817  O   GLU B  49      41.064 -61.339  61.064  1.00129.35           O  
ATOM   2818  CB  GLU B  49      44.215 -61.898  61.286  1.00129.35           C  
ATOM   2819  CG  GLU B  49      45.236 -62.915  61.796  1.00129.35           C  
ATOM   2820  CD  GLU B  49      44.622 -63.607  63.004  1.00129.35           C  
ATOM   2821  OE1 GLU B  49      43.753 -64.496  62.798  1.00129.35           O  
ATOM   2822  OE2 GLU B  49      45.006 -63.249  64.149  1.00129.35           O1-
ATOM   2823  N   LYS B  50      42.210 -60.691  59.234  1.00 82.61           N  
ATOM   2824  CA  LYS B  50      41.246 -59.695  58.907  1.00 82.61           C  
ATOM   2825  C   LYS B  50      39.946 -60.386  58.598  1.00 82.61           C  
ATOM   2826  O   LYS B  50      38.894 -59.958  59.064  1.00 82.61           O  
ATOM   2827  CB  LYS B  50      41.669 -58.880  57.676  1.00 82.61           C  
ATOM   2828  CG  LYS B  50      41.863 -59.740  56.424  1.00 82.61           C  
ATOM   2829  CD  LYS B  50      42.019 -58.924  55.139  1.00 82.61           C  
ATOM   2830  CE  LYS B  50      42.231 -59.778  53.887  1.00 82.61           C  
ATOM   2831  NZ  LYS B  50      42.368 -58.906  52.698  1.00 82.61           N1+
ATOM   2832  N   ALA B  51      39.995 -61.488  57.820  1.00 46.65           N  
ATOM   2833  CA  ALA B  51      38.834 -62.218  57.374  1.00 46.65           C  
ATOM   2834  C   ALA B  51      38.087 -62.860  58.512  1.00 46.65           C  
ATOM   2835  O   ALA B  51      36.858 -62.883  58.524  1.00 46.65           O  
ATOM   2836  CB  ALA B  51      39.187 -63.293  56.335  1.00 46.65           C  
ATOM   2837  N   ARG B  52      38.808 -63.388  59.515  1.00 85.74           N  
ATOM   2838  CA  ARG B  52      38.221 -64.073  60.626  1.00 85.74           C  
ATOM   2839  C   ARG B  52      37.282 -63.108  61.257  1.00 85.74           C  
ATOM   2840  O   ARG B  52      36.194 -63.483  61.690  1.00 85.74           O  
ATOM   2841  CB  ARG B  52      39.281 -64.455  61.670  1.00 85.74           C  
ATOM   2842  CG  ARG B  52      38.730 -65.043  62.969  1.00 85.74           C  
ATOM   2843  CD  ARG B  52      39.831 -65.288  64.003  1.00 85.74           C  
ATOM   2844  NE  ARG B  52      39.192 -65.711  65.279  1.00 85.74           N  
ATOM   2845  CZ  ARG B  52      39.981 -65.987  66.358  1.00 85.74           C  
ATOM   2846  NH1 ARG B  52      41.339 -65.882  66.249  1.00 85.74           N1+
ATOM   2847  NH2 ARG B  52      39.420 -66.366  67.542  1.00 85.74           N  
ATOM   2848  N   LYS B  53      37.714 -61.841  61.357  1.00148.60           N  
ATOM   2849  CA  LYS B  53      36.904 -60.781  61.878  1.00148.60           C  
ATOM   2850  C   LYS B  53      35.816 -60.474  60.892  1.00148.60           C  
ATOM   2851  O   LYS B  53      34.692 -60.145  61.268  1.00148.60           O  
ATOM   2852  CB  LYS B  53      37.708 -59.497  62.132  1.00148.60           C  
ATOM   2853  CG  LYS B  53      38.797 -59.676  63.194  1.00148.60           C  
ATOM   2854  CD  LYS B  53      38.266 -60.102  64.565  1.00148.60           C  
ATOM   2855  CE  LYS B  53      39.363 -60.312  65.611  1.00148.60           C  
ATOM   2856  NZ  LYS B  53      40.223 -61.454  65.225  1.00148.60           N1+
ATOM   2857  N   LYS B  54      36.131 -60.594  59.589  1.00125.45           N  
ATOM   2858  CA  LYS B  54      35.224 -60.253  58.530  1.00125.45           C  
ATOM   2859  C   LYS B  54      34.000 -61.101  58.678  1.00125.45           C  
ATOM   2860  O   LYS B  54      32.880 -60.646  58.453  1.00125.45           O  
ATOM   2861  CB  LYS B  54      35.821 -60.565  57.146  1.00125.45           C  
ATOM   2862  CG  LYS B  54      37.141 -59.846  56.861  1.00125.45           C  
ATOM   2863  CD  LYS B  54      37.033 -58.322  56.835  1.00125.45           C  
ATOM   2864  CE  LYS B  54      38.373 -57.629  56.587  1.00125.45           C  
ATOM   2865  NZ  LYS B  54      38.908 -58.012  55.262  1.00125.45           N1+
ATOM   2866  N   PHE B  55      34.205 -62.372  59.061  1.00 94.12           N  
ATOM   2867  CA  PHE B  55      33.147 -63.329  59.201  1.00 94.12           C  
ATOM   2868  C   PHE B  55      32.168 -62.873  60.243  1.00 94.12           C  
ATOM   2869  O   PHE B  55      30.973 -62.775  59.974  1.00 94.12           O  
ATOM   2870  CB  PHE B  55      33.718 -64.702  59.610  1.00 94.12           C  
ATOM   2871  CG  PHE B  55      32.631 -65.707  59.763  1.00 94.12           C  
ATOM   2872  CD1 PHE B  55      31.982 -66.206  58.657  1.00 94.12           C  
ATOM   2873  CD2 PHE B  55      32.284 -66.178  61.009  1.00 94.12           C  
ATOM   2874  CE1 PHE B  55      30.985 -67.143  58.788  1.00 94.12           C  
ATOM   2875  CE2 PHE B  55      31.288 -67.117  61.148  1.00 94.12           C  
ATOM   2876  CZ  PHE B  55      30.635 -67.597  60.037  1.00 94.12           C  
ATOM   2877  N   VAL B  56      32.659 -62.517  61.443  1.00 62.65           N  
ATOM   2878  CA  VAL B  56      31.787 -62.137  62.524  1.00 62.65           C  
ATOM   2879  C   VAL B  56      31.012 -60.920  62.111  1.00 62.65           C  
ATOM   2880  O   VAL B  56      29.872 -60.728  62.529  1.00 62.65           O  
ATOM   2881  CB  VAL B  56      32.535 -61.841  63.794  1.00 62.65           C  
ATOM   2882  CG1 VAL B  56      31.523 -61.412  64.870  1.00 62.65           C  
ATOM   2883  CG2 VAL B  56      33.357 -63.086  64.181  1.00 62.65           C  
ATOM   2884  N   ALA B  57      31.651 -60.038  61.325  1.00 55.81           N  
ATOM   2885  CA  ALA B  57      31.106 -58.826  60.771  1.00 55.81           C  
ATOM   2886  C   ALA B  57      30.058 -59.115  59.734  1.00 55.81           C  
ATOM   2887  O   ALA B  57      29.152 -58.308  59.525  1.00 55.81           O  
ATOM   2888  CB  ALA B  57      32.174 -57.951  60.097  1.00 55.81           C  
ATOM   2889  N   ALA B  58      30.186 -60.250  59.019  1.00 50.80           N  
ATOM   2890  CA  ALA B  58      29.337 -60.582  57.906  1.00 50.80           C  
ATOM   2891  C   ALA B  58      27.897 -60.654  58.326  1.00 50.80           C  
ATOM   2892  O   ALA B  58      27.018 -60.232  57.578  1.00 50.80           O  
ATOM   2893  CB  ALA B  58      29.705 -61.929  57.264  1.00 50.80           C  
ATOM   2894  N   GLY B  59      27.598 -61.209  59.513  1.00 34.00           N  
ATOM   2895  CA  GLY B  59      26.230 -61.225  59.955  1.00 34.00           C  
ATOM   2896  C   GLY B  59      25.442 -62.241  59.182  1.00 34.00           C  
ATOM   2897  O   GLY B  59      24.309 -61.976  58.787  1.00 34.00           O  
ATOM   2898  N   PHE B  60      26.022 -63.434  58.943  1.00136.37           N  
ATOM   2899  CA  PHE B  60      25.344 -64.454  58.191  1.00136.37           C  
ATOM   2900  C   PHE B  60      24.118 -64.928  58.915  1.00136.37           C  
ATOM   2901  O   PHE B  60      23.080 -65.152  58.295  1.00136.37           O  
ATOM   2902  CB  PHE B  60      26.205 -65.688  57.877  1.00136.37           C  
ATOM   2903  CG  PHE B  60      27.252 -65.257  56.911  1.00136.37           C  
ATOM   2904  CD1 PHE B  60      26.899 -64.902  55.631  1.00136.37           C  
ATOM   2905  CD2 PHE B  60      28.573 -65.170  57.285  1.00136.37           C  
ATOM   2906  CE1 PHE B  60      27.850 -64.491  54.727  1.00136.37           C  
ATOM   2907  CE2 PHE B  60      29.530 -64.761  56.385  1.00136.37           C  
ATOM   2908  CZ  PHE B  60      29.170 -64.424  55.101  1.00136.37           C  
ATOM   2909  N   SER B  61      24.211 -65.133  60.241  1.00 39.34           N  
ATOM   2910  CA  SER B  61      23.085 -65.589  61.008  1.00 39.34           C  
ATOM   2911  C   SER B  61      22.069 -64.492  61.095  1.00 39.34           C  
ATOM   2912  O   SER B  61      20.873 -64.748  61.225  1.00 39.34           O  
ATOM   2913  CB  SER B  61      23.466 -65.984  62.446  1.00 39.34           C  
ATOM   2914  OG  SER B  61      24.322 -67.117  62.426  1.00 39.34           O  
ATOM   2915  N   ARG B  62      22.527 -63.229  61.052  1.00 47.52           N  
ATOM   2916  CA  ARG B  62      21.631 -62.116  61.153  1.00 47.52           C  
ATOM   2917  C   ARG B  62      20.755 -62.083  59.943  1.00 47.52           C  
ATOM   2918  O   ARG B  62      19.571 -61.771  60.030  1.00 47.52           O  
ATOM   2919  CB  ARG B  62      22.361 -60.772  61.312  1.00 47.52           C  
ATOM   2920  CG  ARG B  62      23.150 -60.714  62.623  1.00 47.52           C  
ATOM   2921  CD  ARG B  62      23.821 -59.370  62.907  1.00 47.52           C  
ATOM   2922  NE  ARG B  62      24.533 -59.517  64.209  1.00 47.52           N  
ATOM   2923  CZ  ARG B  62      23.867 -59.313  65.383  1.00 47.52           C  
ATOM   2924  NH1 ARG B  62      22.558 -58.931  65.366  1.00 47.52           N1+
ATOM   2925  NH2 ARG B  62      24.512 -59.494  66.574  1.00 47.52           N  
ATOM   2926  N   VAL B  63      21.314 -62.415  58.769  1.00 46.42           N  
ATOM   2927  CA  VAL B  63      20.554 -62.380  57.555  1.00 46.42           C  
ATOM   2928  C   VAL B  63      19.465 -63.400  57.693  1.00 46.42           C  
ATOM   2929  O   VAL B  63      18.307 -63.149  57.362  1.00 46.42           O  
ATOM   2930  CB  VAL B  63      21.408 -62.766  56.385  1.00 46.42           C  
ATOM   2931  CG1 VAL B  63      20.575 -62.711  55.102  1.00 46.42           C  
ATOM   2932  CG2 VAL B  63      22.656 -61.874  56.376  1.00 46.42           C  
ATOM   2933  N   THR B  64      19.818 -64.579  58.235  1.00 38.85           N  
ATOM   2934  CA  THR B  64      18.882 -65.659  58.379  1.00 38.85           C  
ATOM   2935  C   THR B  64      17.765 -65.221  59.273  1.00 38.85           C  
ATOM   2936  O   THR B  64      16.601 -65.523  59.013  1.00 38.85           O  
ATOM   2937  CB  THR B  64      19.492 -66.881  59.002  1.00 38.85           C  
ATOM   2938  CG2 THR B  64      18.408 -67.967  59.113  1.00 38.85           C  
ATOM   2939  OG1 THR B  64      20.576 -67.345  58.212  1.00 38.85           O  
ATOM   2940  N   CYS B  65      18.095 -64.496  60.355  1.00 51.82           N  
ATOM   2941  CA  CYS B  65      17.116 -64.072  61.317  1.00 51.82           C  
ATOM   2942  C   CYS B  65      16.147 -63.118  60.693  1.00 51.82           C  
ATOM   2943  O   CYS B  65      14.982 -63.085  61.088  1.00 51.82           O  
ATOM   2944  CB  CYS B  65      17.736 -63.393  62.548  1.00 51.82           C  
ATOM   2945  SG  CYS B  65      18.710 -64.568  63.536  1.00 51.82           S  
ATOM   2946  N   LEU B  66      16.605 -62.259  59.762  1.00105.37           N  
ATOM   2947  CA  LEU B  66      15.677 -61.380  59.110  1.00105.37           C  
ATOM   2948  C   LEU B  66      14.774 -62.167  58.210  1.00105.37           C  
ATOM   2949  O   LEU B  66      13.592 -61.850  58.089  1.00105.37           O  
ATOM   2950  CB  LEU B  66      16.303 -60.258  58.257  1.00105.37           C  
ATOM   2951  CG  LEU B  66      16.878 -59.073  59.063  1.00105.37           C  
ATOM   2952  CD1 LEU B  66      18.163 -59.436  59.813  1.00105.37           C  
ATOM   2953  CD2 LEU B  66      17.033 -57.828  58.181  1.00105.37           C  
ATOM   2954  N   TYR B  67      15.316 -63.192  57.519  1.00 83.76           N  
ATOM   2955  CA  TYR B  67      14.515 -63.957  56.601  1.00 83.76           C  
ATOM   2956  C   TYR B  67      13.448 -64.741  57.305  1.00 83.76           C  
ATOM   2957  O   TYR B  67      12.302 -64.750  56.855  1.00 83.76           O  
ATOM   2958  CB  TYR B  67      15.279 -65.010  55.776  1.00 83.76           C  
ATOM   2959  CG  TYR B  67      16.114 -64.355  54.734  1.00 83.76           C  
ATOM   2960  CD1 TYR B  67      15.524 -63.643  53.714  1.00 83.76           C  
ATOM   2961  CD2 TYR B  67      17.480 -64.502  54.747  1.00 83.76           C  
ATOM   2962  CE1 TYR B  67      16.294 -63.046  52.742  1.00 83.76           C  
ATOM   2963  CE2 TYR B  67      18.247 -63.909  53.776  1.00 83.76           C  
ATOM   2964  CZ  TYR B  67      17.660 -63.181  52.772  1.00 83.76           C  
ATOM   2965  OH  TYR B  67      18.466 -62.578  51.782  1.00 83.76           O  
ATOM   2966  N   PHE B  68      13.790 -65.452  58.404  1.00177.75           N  
ATOM   2967  CA  PHE B  68      12.781 -66.267  59.023  1.00177.75           C  
ATOM   2968  C   PHE B  68      12.644 -65.860  60.463  1.00177.75           C  
ATOM   2969  O   PHE B  68      12.981 -66.635  61.358  1.00177.75           O  
ATOM   2970  CB  PHE B  68      13.177 -67.754  59.063  1.00177.75           C  
ATOM   2971  CG  PHE B  68      13.672 -68.137  57.709  1.00177.75           C  
ATOM   2972  CD1 PHE B  68      12.805 -68.415  56.678  1.00177.75           C  
ATOM   2973  CD2 PHE B  68      15.027 -68.195  57.472  1.00177.75           C  
ATOM   2974  CE1 PHE B  68      13.287 -68.761  55.436  1.00177.75           C  
ATOM   2975  CE2 PHE B  68      15.515 -68.541  56.234  1.00177.75           C  
ATOM   2976  CZ  PHE B  68      14.643 -68.828  55.213  1.00177.75           C  
ATOM   2977  N   PRO B  69      12.124 -64.696  60.729  1.00 87.31           N  
ATOM   2978  CA  PRO B  69      11.959 -64.204  62.074  1.00 87.31           C  
ATOM   2979  C   PRO B  69      11.054 -65.101  62.875  1.00 87.31           C  
ATOM   2980  O   PRO B  69      11.139 -65.101  64.101  1.00 87.31           O  
ATOM   2981  CB  PRO B  69      11.343 -62.817  61.905  1.00 87.31           C  
ATOM   2982  CG  PRO B  69      10.535 -62.944  60.597  1.00 87.31           C  
ATOM   2983  CD  PRO B  69      11.345 -63.947  59.758  1.00 87.31           C  
ATOM   2984  N   LYS B  70      10.124 -65.783  62.186  1.00197.62           N  
ATOM   2985  CA  LYS B  70       9.114 -66.689  62.662  1.00197.62           C  
ATOM   2986  C   LYS B  70       9.647 -68.058  62.973  1.00197.62           C  
ATOM   2987  O   LYS B  70       8.899 -68.908  63.454  1.00197.62           O  
ATOM   2988  CB  LYS B  70       7.963 -66.844  61.654  1.00197.62           C  
ATOM   2989  CG  LYS B  70       6.995 -65.654  61.620  1.00197.62           C  
ATOM   2990  CD  LYS B  70       7.628 -64.317  61.240  1.00197.62           C  
ATOM   2991  CE  LYS B  70       7.683 -63.328  62.407  1.00197.62           C  
ATOM   2992  NZ  LYS B  70       6.313 -62.873  62.742  1.00197.62           N1+
ATOM   2993  N   ALA B  71      10.907 -68.358  62.611  1.00 48.91           N  
ATOM   2994  CA  ALA B  71      11.421 -69.689  62.784  1.00 48.91           C  
ATOM   2995  C   ALA B  71      11.275 -70.139  64.209  1.00 48.91           C  
ATOM   2996  O   ALA B  71      11.282 -69.339  65.143  1.00 48.91           O  
ATOM   2997  CB  ALA B  71      12.907 -69.823  62.404  1.00 48.91           C  
ATOM   2998  N   LEU B  72      11.113 -71.469  64.395  1.00 52.43           N  
ATOM   2999  CA  LEU B  72      10.962 -72.044  65.699  1.00 52.43           C  
ATOM   3000  C   LEU B  72      12.266 -71.860  66.399  1.00 52.43           C  
ATOM   3001  O   LEU B  72      13.327 -71.901  65.781  1.00 52.43           O  
ATOM   3002  CB  LEU B  72      10.670 -73.554  65.673  1.00 52.43           C  
ATOM   3003  CG  LEU B  72       9.326 -73.908  65.013  1.00 52.43           C  
ATOM   3004  CD1 LEU B  72       9.089 -75.428  65.013  1.00 52.43           C  
ATOM   3005  CD2 LEU B  72       8.169 -73.122  65.651  1.00 52.43           C  
ATOM   3006  N   ASP B  73      12.212 -71.680  67.727  1.00 87.47           N  
ATOM   3007  CA  ASP B  73      13.377 -71.350  68.482  1.00 87.47           C  
ATOM   3008  C   ASP B  73      14.405 -72.429  68.318  1.00 87.47           C  
ATOM   3009  O   ASP B  73      15.595 -72.147  68.203  1.00 87.47           O  
ATOM   3010  CB  ASP B  73      13.073 -71.213  69.981  1.00 87.47           C  
ATOM   3011  CG  ASP B  73      14.170 -70.344  70.560  1.00 87.47           C  
ATOM   3012  OD1 ASP B  73      14.914 -69.750  69.740  1.00 87.47           O  
ATOM   3013  OD2 ASP B  73      14.280 -70.264  71.813  1.00 87.47           O1-
ATOM   3014  N   ASP B  74      13.965 -73.698  68.309  1.00148.33           N  
ATOM   3015  CA  ASP B  74      14.825 -74.844  68.219  1.00148.33           C  
ATOM   3016  C   ASP B  74      15.490 -74.900  66.875  1.00148.33           C  
ATOM   3017  O   ASP B  74      16.607 -75.393  66.743  1.00148.33           O  
ATOM   3018  CB  ASP B  74      14.016 -76.144  68.256  1.00148.33           C  
ATOM   3019  CG  ASP B  74      13.132 -76.115  69.482  1.00148.33           C  
ATOM   3020  OD1 ASP B  74      13.640 -76.355  70.610  1.00148.33           O  
ATOM   3021  OD2 ASP B  74      11.920 -75.825  69.293  1.00148.33           O1-
ATOM   3022  N   ARG B  75      14.725 -74.532  65.831  1.00121.83           N  
ATOM   3023  CA  ARG B  75      15.083 -74.624  64.438  1.00121.83           C  
ATOM   3024  C   ARG B  75      15.958 -73.540  63.861  1.00121.83           C  
ATOM   3025  O   ARG B  75      16.718 -73.799  62.930  1.00121.83           O  
ATOM   3026  CB  ARG B  75      13.842 -74.817  63.555  1.00121.83           C  
ATOM   3027  CG  ARG B  75      13.130 -76.109  63.963  1.00121.83           C  
ATOM   3028  CD  ARG B  75      11.897 -76.487  63.149  1.00121.83           C  
ATOM   3029  NE  ARG B  75      11.337 -77.704  63.802  1.00121.83           N  
ATOM   3030  CZ  ARG B  75      10.561 -78.585  63.106  1.00121.83           C  
ATOM   3031  NH1 ARG B  75      10.289 -78.369  61.786  1.00121.83           N1+
ATOM   3032  NH2 ARG B  75      10.060 -79.687  63.737  1.00121.83           N  
ATOM   3033  N   ILE B  76      15.901 -72.308  64.393  1.00132.64           N  
ATOM   3034  CA  ILE B  76      16.513 -71.169  63.758  1.00132.64           C  
ATOM   3035  C   ILE B  76      17.980 -71.405  63.511  1.00132.64           C  
ATOM   3036  O   ILE B  76      18.507 -71.012  62.468  1.00132.64           O  
ATOM   3037  CB  ILE B  76      16.323 -69.916  64.579  1.00132.64           C  
ATOM   3038  CG1 ILE B  76      16.490 -68.636  63.738  1.00132.64           C  
ATOM   3039  CG2 ILE B  76      17.255 -70.000  65.798  1.00132.64           C  
ATOM   3040  CD1 ILE B  76      17.869 -68.430  63.123  1.00132.64           C  
ATOM   3041  N   HIS B  77      18.692 -72.060  64.444  1.00 79.18           N  
ATOM   3042  CA  HIS B  77      20.103 -72.264  64.273  1.00 79.18           C  
ATOM   3043  C   HIS B  77      20.358 -73.115  63.061  1.00 79.18           C  
ATOM   3044  O   HIS B  77      21.392 -72.975  62.413  1.00 79.18           O  
ATOM   3045  CB  HIS B  77      20.802 -72.892  65.497  1.00 79.18           C  
ATOM   3046  CG  HIS B  77      20.515 -74.345  65.715  1.00 79.18           C  
ATOM   3047  CD2 HIS B  77      21.252 -75.438  65.378  1.00 79.18           C  
ATOM   3048  ND1 HIS B  77      19.391 -74.829  66.347  1.00 79.18           N  
ATOM   3049  CE1 HIS B  77      19.504 -76.181  66.358  1.00 79.18           C  
ATOM   3050  NE2 HIS B  77      20.618 -76.597  65.783  1.00 79.18           N  
ATOM   3051  N   PHE B  78      19.444 -74.043  62.721  1.00129.11           N  
ATOM   3052  CA  PHE B  78      19.674 -74.886  61.577  1.00129.11           C  
ATOM   3053  C   PHE B  78      19.782 -74.038  60.342  1.00129.11           C  
ATOM   3054  O   PHE B  78      20.716 -74.190  59.556  1.00129.11           O  
ATOM   3055  CB  PHE B  78      18.532 -75.883  61.290  1.00129.11           C  
ATOM   3056  CG  PHE B  78      18.480 -76.923  62.357  1.00129.11           C  
ATOM   3057  CD1 PHE B  78      19.286 -78.036  62.277  1.00129.11           C  
ATOM   3058  CD2 PHE B  78      17.631 -76.791  63.433  1.00129.11           C  
ATOM   3059  CE1 PHE B  78      19.243 -79.001  63.255  1.00129.11           C  
ATOM   3060  CE2 PHE B  78      17.584 -77.753  64.414  1.00129.11           C  
ATOM   3061  CZ  PHE B  78      18.391 -78.862  64.324  1.00129.11           C  
ATOM   3062  N   ALA B  79      18.832 -73.105  60.146  1.00 35.28           N  
ATOM   3063  CA  ALA B  79      18.819 -72.304  58.956  1.00 35.28           C  
ATOM   3064  C   ALA B  79      20.085 -71.505  58.890  1.00 35.28           C  
ATOM   3065  O   ALA B  79      20.706 -71.404  57.834  1.00 35.28           O  
ATOM   3066  CB  ALA B  79      17.633 -71.322  58.916  1.00 35.28           C  
ATOM   3067  N   CYS B  80      20.518 -70.939  60.033  1.00 36.99           N  
ATOM   3068  CA  CYS B  80      21.681 -70.099  60.045  1.00 36.99           C  
ATOM   3069  C   CYS B  80      22.882 -70.875  59.602  1.00 36.99           C  
ATOM   3070  O   CYS B  80      23.655 -70.404  58.768  1.00 36.99           O  
ATOM   3071  CB  CYS B  80      21.994 -69.522  61.437  1.00 36.99           C  
ATOM   3072  SG  CYS B  80      20.733 -68.339  62.001  1.00 36.99           S  
ATOM   3073  N   ARG B  81      23.059 -72.100  60.128  1.00159.73           N  
ATOM   3074  CA  ARG B  81      24.208 -72.898  59.802  1.00159.73           C  
ATOM   3075  C   ARG B  81      24.223 -73.163  58.328  1.00159.73           C  
ATOM   3076  O   ARG B  81      25.272 -73.088  57.688  1.00159.73           O  
ATOM   3077  CB  ARG B  81      24.183 -74.291  60.470  1.00159.73           C  
ATOM   3078  CG  ARG B  81      24.708 -74.421  61.908  1.00159.73           C  
ATOM   3079  CD  ARG B  81      24.002 -73.574  62.965  1.00159.73           C  
ATOM   3080  NE  ARG B  81      24.165 -74.243  64.291  1.00159.73           N  
ATOM   3081  CZ  ARG B  81      25.331 -74.170  65.001  1.00159.73           C  
ATOM   3082  NH1 ARG B  81      26.462 -73.664  64.427  1.00159.73           N1+
ATOM   3083  NH2 ARG B  81      25.367 -74.622  66.290  1.00159.73           N  
ATOM   3084  N   LEU B  82      23.056 -73.490  57.744  1.00 47.08           N  
ATOM   3085  CA  LEU B  82      23.020 -73.842  56.352  1.00 47.08           C  
ATOM   3086  C   LEU B  82      23.420 -72.679  55.496  1.00 47.08           C  
ATOM   3087  O   LEU B  82      24.236 -72.827  54.588  1.00 47.08           O  
ATOM   3088  CB  LEU B  82      21.630 -74.316  55.888  1.00 47.08           C  
ATOM   3089  CG  LEU B  82      21.579 -74.699  54.396  1.00 47.08           C  
ATOM   3090  CD1 LEU B  82      22.555 -75.845  54.081  1.00 47.08           C  
ATOM   3091  CD2 LEU B  82      20.142 -75.014  53.946  1.00 47.08           C  
ATOM   3092  N   LEU B  83      22.859 -71.484  55.756  1.00 50.72           N  
ATOM   3093  CA  LEU B  83      23.167 -70.339  54.946  1.00 50.72           C  
ATOM   3094  C   LEU B  83      24.588 -69.918  55.151  1.00 50.72           C  
ATOM   3095  O   LEU B  83      25.281 -69.559  54.199  1.00 50.72           O  
ATOM   3096  CB  LEU B  83      22.266 -69.125  55.232  1.00 50.72           C  
ATOM   3097  CG  LEU B  83      20.795 -69.348  54.826  1.00 50.72           C  
ATOM   3098  CD1 LEU B  83      19.962 -68.076  55.050  1.00 50.72           C  
ATOM   3099  CD2 LEU B  83      20.678 -69.888  53.391  1.00 50.72           C  
ATOM   3100  N   THR B  84      25.073 -69.982  56.404  1.00 54.27           N  
ATOM   3101  CA  THR B  84      26.396 -69.516  56.704  1.00 54.27           C  
ATOM   3102  C   THR B  84      27.362 -70.295  55.875  1.00 54.27           C  
ATOM   3103  O   THR B  84      28.392 -69.768  55.461  1.00 54.27           O  
ATOM   3104  CB  THR B  84      26.770 -69.704  58.143  1.00 54.27           C  
ATOM   3105  CG2 THR B  84      28.202 -69.185  58.358  1.00 54.27           C  
ATOM   3106  OG1 THR B  84      25.861 -69.000  58.977  1.00 54.27           O  
ATOM   3107  N   VAL B  85      27.090 -71.598  55.690  1.00 71.41           N  
ATOM   3108  CA  VAL B  85      27.889 -72.456  54.861  1.00 71.41           C  
ATOM   3109  C   VAL B  85      27.731 -72.111  53.415  1.00 71.41           C  
ATOM   3110  O   VAL B  85      28.710 -72.061  52.671  1.00 71.41           O  
ATOM   3111  CB  VAL B  85      27.475 -73.889  54.967  1.00 71.41           C  
ATOM   3112  CG1 VAL B  85      28.137 -74.651  53.815  1.00 71.41           C  
ATOM   3113  CG2 VAL B  85      27.866 -74.426  56.349  1.00 71.41           C  
ATOM   3114  N   LEU B  86      26.480 -71.878  52.977  1.00 53.23           N  
ATOM   3115  CA  LEU B  86      26.234 -71.641  51.584  1.00 53.23           C  
ATOM   3116  C   LEU B  86      26.949 -70.401  51.174  1.00 53.23           C  
ATOM   3117  O   LEU B  86      27.474 -70.335  50.065  1.00 53.23           O  
ATOM   3118  CB  LEU B  86      24.746 -71.477  51.232  1.00 53.23           C  
ATOM   3119  CG  LEU B  86      23.962 -72.794  51.340  1.00 53.23           C  
ATOM   3120  CD1 LEU B  86      22.485 -72.599  50.968  1.00 53.23           C  
ATOM   3121  CD2 LEU B  86      24.637 -73.908  50.523  1.00 53.23           C  
ATOM   3122  N   PHE B  87      26.952 -69.370  52.038  1.00 71.33           N  
ATOM   3123  CA  PHE B  87      27.664 -68.166  51.723  1.00 71.33           C  
ATOM   3124  C   PHE B  87      29.141 -68.408  51.713  1.00 71.33           C  
ATOM   3125  O   PHE B  87      29.838 -67.986  50.791  1.00 71.33           O  
ATOM   3126  CB  PHE B  87      27.371 -66.996  52.681  1.00 71.33           C  
ATOM   3127  CG  PHE B  87      26.098 -66.357  52.239  1.00 71.33           C  
ATOM   3128  CD1 PHE B  87      24.872 -66.838  52.636  1.00 71.33           C  
ATOM   3129  CD2 PHE B  87      26.143 -65.258  51.411  1.00 71.33           C  
ATOM   3130  CE1 PHE B  87      23.713 -66.231  52.208  1.00 71.33           C  
ATOM   3131  CE2 PHE B  87      24.990 -64.648  50.980  1.00 71.33           C  
ATOM   3132  CZ  PHE B  87      23.771 -65.134  51.383  1.00 71.33           C  
ATOM   3133  N   LEU B  88      29.660 -69.131  52.722  1.00 64.26           N  
ATOM   3134  CA  LEU B  88      31.075 -69.337  52.837  1.00 64.26           C  
ATOM   3135  C   LEU B  88      31.571 -70.031  51.611  1.00 64.26           C  
ATOM   3136  O   LEU B  88      32.655 -69.725  51.122  1.00 64.26           O  
ATOM   3137  CB  LEU B  88      31.457 -70.184  54.064  1.00 64.26           C  
ATOM   3138  CG  LEU B  88      31.294 -69.431  55.399  1.00 64.26           C  
ATOM   3139  CD1 LEU B  88      31.686 -70.306  56.598  1.00 64.26           C  
ATOM   3140  CD2 LEU B  88      32.070 -68.105  55.371  1.00 64.26           C  
ATOM   3141  N   ILE B  89      30.802 -71.009  51.106  1.00 50.45           N  
ATOM   3142  CA  ILE B  89      31.150 -71.738  49.921  1.00 50.45           C  
ATOM   3143  C   ILE B  89      31.079 -70.834  48.729  1.00 50.45           C  
ATOM   3144  O   ILE B  89      31.925 -70.898  47.838  1.00 50.45           O  
ATOM   3145  CB  ILE B  89      30.236 -72.900  49.684  1.00 50.45           C  
ATOM   3146  CG1 ILE B  89      30.324 -73.885  50.864  1.00 50.45           C  
ATOM   3147  CG2 ILE B  89      30.606 -73.526  48.328  1.00 50.45           C  
ATOM   3148  CD1 ILE B  89      29.201 -74.920  50.879  1.00 50.45           C  
ATOM   3149  N   ASP B  90      30.055 -69.962  48.683  1.00 54.96           N  
ATOM   3150  CA  ASP B  90      29.830 -69.104  47.557  1.00 54.96           C  
ATOM   3151  C   ASP B  90      31.033 -68.244  47.331  1.00 54.96           C  
ATOM   3152  O   ASP B  90      31.515 -68.114  46.209  1.00 54.96           O  
ATOM   3153  CB  ASP B  90      28.652 -68.143  47.782  1.00 54.96           C  
ATOM   3154  CG  ASP B  90      28.555 -67.241  46.562  1.00 54.96           C  
ATOM   3155  OD1 ASP B  90      28.991 -67.678  45.463  1.00 54.96           O  
ATOM   3156  OD2 ASP B  90      28.062 -66.091  46.716  1.00 54.96           O1-
ATOM   3157  N   ASP B  91      31.570 -67.665  48.416  1.00143.78           N  
ATOM   3158  CA  ASP B  91      32.691 -66.778  48.355  1.00143.78           C  
ATOM   3159  C   ASP B  91      33.831 -67.561  47.803  1.00143.78           C  
ATOM   3160  O   ASP B  91      34.738 -66.993  47.206  1.00143.78           O  
ATOM   3161  CB  ASP B  91      33.143 -66.320  49.746  1.00143.78           C  
ATOM   3162  CG  ASP B  91      31.975 -65.604  50.385  1.00143.78           C  
ATOM   3163  OD1 ASP B  91      31.569 -64.529  49.870  1.00143.78           O  
ATOM   3164  OD2 ASP B  91      31.468 -66.140  51.404  1.00143.78           O1-
ATOM   3165  N   LEU B  92      33.836 -68.877  48.073  1.00177.85           N  
ATOM   3166  CA  LEU B  92      34.849 -69.802  47.649  1.00177.85           C  
ATOM   3167  C   LEU B  92      34.828 -69.981  46.156  1.00177.85           C  
ATOM   3168  O   LEU B  92      35.877 -70.088  45.523  1.00177.85           O  
ATOM   3169  CB  LEU B  92      34.626 -71.217  48.210  1.00177.85           C  
ATOM   3170  CG  LEU B  92      34.770 -71.357  49.733  1.00177.85           C  
ATOM   3171  CD1 LEU B  92      34.467 -72.796  50.175  1.00177.85           C  
ATOM   3172  CD2 LEU B  92      36.156 -70.907  50.206  1.00177.85           C  
ATOM   3173  N   LEU B  93      33.624 -70.051  45.560  1.00 55.67           N  
ATOM   3174  CA  LEU B  93      33.448 -70.338  44.160  1.00 55.67           C  
ATOM   3175  C   LEU B  93      34.004 -69.243  43.314  1.00 55.67           C  
ATOM   3176  O   LEU B  93      34.480 -69.488  42.207  1.00 55.67           O  
ATOM   3177  CB  LEU B  93      31.977 -70.548  43.768  1.00 55.67           C  
ATOM   3178  CG  LEU B  93      31.372 -71.827  44.376  1.00 55.67           C  
ATOM   3179  CD1 LEU B  93      29.901 -71.999  43.965  1.00 55.67           C  
ATOM   3180  CD2 LEU B  93      32.233 -73.060  44.047  1.00 55.67           C  
ATOM   3181  N   GLU B  94      33.972 -68.001  43.812  1.00 70.78           N  
ATOM   3182  CA  GLU B  94      34.391 -66.886  43.022  1.00 70.78           C  
ATOM   3183  C   GLU B  94      35.801 -67.094  42.580  1.00 70.78           C  
ATOM   3184  O   GLU B  94      36.209 -66.586  41.539  1.00 70.78           O  
ATOM   3185  CB  GLU B  94      34.295 -65.555  43.782  1.00 70.78           C  
ATOM   3186  CG  GLU B  94      34.385 -64.329  42.874  1.00 70.78           C  
ATOM   3187  CD  GLU B  94      33.856 -63.145  43.668  1.00 70.78           C  
ATOM   3188  OE1 GLU B  94      33.682 -63.297  44.907  1.00 70.78           O  
ATOM   3189  OE2 GLU B  94      33.612 -62.075  43.048  1.00 70.78           O1-
ATOM   3190  N   TYR B  95      36.600 -67.789  43.401  1.00 82.18           N  
ATOM   3191  CA  TYR B  95      37.972 -68.066  43.099  1.00 82.18           C  
ATOM   3192  C   TYR B  95      38.156 -69.071  41.992  1.00 82.18           C  
ATOM   3193  O   TYR B  95      39.072 -68.924  41.190  1.00 82.18           O  
ATOM   3194  CB  TYR B  95      38.767 -68.497  44.340  1.00 82.18           C  
ATOM   3195  CG  TYR B  95      38.784 -67.264  45.175  1.00 82.18           C  
ATOM   3196  CD1 TYR B  95      39.782 -66.328  45.026  1.00 82.18           C  
ATOM   3197  CD2 TYR B  95      37.779 -67.030  46.083  1.00 82.18           C  
ATOM   3198  CE1 TYR B  95      39.787 -65.182  45.786  1.00 82.18           C  
ATOM   3199  CE2 TYR B  95      37.780 -65.887  46.846  1.00 82.18           C  
ATOM   3200  CZ  TYR B  95      38.786 -64.962  46.699  1.00 82.18           C  
ATOM   3201  OH  TYR B  95      38.792 -63.786  47.479  1.00 82.18           O  
ATOM   3202  N   MET B  96      37.312 -70.118  41.893  1.00118.54           N  
ATOM   3203  CA  MET B  96      37.600 -71.195  40.979  1.00118.54           C  
ATOM   3204  C   MET B  96      36.645 -71.270  39.819  1.00118.54           C  
ATOM   3205  O   MET B  96      35.523 -70.768  39.858  1.00118.54           O  
ATOM   3206  CB  MET B  96      37.584 -72.546  41.699  1.00118.54           C  
ATOM   3207  CG  MET B  96      36.272 -72.794  42.442  1.00118.54           C  
ATOM   3208  SD  MET B  96      36.341 -74.200  43.586  1.00118.54           S  
ATOM   3209  CE  MET B  96      37.446 -73.337  44.742  1.00118.54           C  
ATOM   3210  N   SER B  97      37.102 -71.949  38.739  1.00 51.21           N  
ATOM   3211  CA  SER B  97      36.383 -72.078  37.503  1.00 51.21           C  
ATOM   3212  C   SER B  97      35.222 -73.010  37.666  1.00 51.21           C  
ATOM   3213  O   SER B  97      35.057 -73.678  38.685  1.00 51.21           O  
ATOM   3214  CB  SER B  97      37.261 -72.601  36.350  1.00 51.21           C  
ATOM   3215  OG  SER B  97      37.760 -73.893  36.661  1.00 51.21           O  
ATOM   3216  N   PHE B  98      34.400 -73.086  36.603  1.00 74.99           N  
ATOM   3217  CA  PHE B  98      33.197 -73.862  36.540  1.00 74.99           C  
ATOM   3218  C   PHE B  98      33.526 -75.279  36.862  1.00 74.99           C  
ATOM   3219  O   PHE B  98      32.803 -75.937  37.609  1.00 74.99           O  
ATOM   3220  CB  PHE B  98      32.607 -73.822  35.113  1.00 74.99           C  
ATOM   3221  CG  PHE B  98      31.724 -75.001  34.887  1.00 74.99           C  
ATOM   3222  CD1 PHE B  98      30.389 -74.997  35.218  1.00 74.99           C  
ATOM   3223  CD2 PHE B  98      32.259 -76.133  34.316  1.00 74.99           C  
ATOM   3224  CE1 PHE B  98      29.610 -76.109  34.987  1.00 74.99           C  
ATOM   3225  CE2 PHE B  98      31.487 -77.245  34.082  1.00 74.99           C  
ATOM   3226  CZ  PHE B  98      30.155 -77.235  34.420  1.00 74.99           C  
ATOM   3227  N   GLU B  99      34.630 -75.787  36.294  1.00 49.35           N  
ATOM   3228  CA  GLU B  99      34.990 -77.152  36.512  1.00 49.35           C  
ATOM   3229  C   GLU B  99      35.270 -77.368  37.965  1.00 49.35           C  
ATOM   3230  O   GLU B  99      34.728 -78.290  38.573  1.00 49.35           O  
ATOM   3231  CB  GLU B  99      36.260 -77.525  35.731  1.00 49.35           C  
ATOM   3232  CG  GLU B  99      37.443 -76.621  36.091  1.00 49.35           C  
ATOM   3233  CD  GLU B  99      38.615 -76.972  35.186  1.00 49.35           C  
ATOM   3234  OE1 GLU B  99      38.809 -78.186  34.912  1.00 49.35           O  
ATOM   3235  OE2 GLU B  99      39.328 -76.030  34.751  1.00 49.35           O1-
ATOM   3236  N   GLU B 100      36.102 -76.500  38.573  1.00 55.92           N  
ATOM   3237  CA  GLU B 100      36.476 -76.711  39.942  1.00 55.92           C  
ATOM   3238  C   GLU B 100      35.280 -76.608  40.834  1.00 55.92           C  
ATOM   3239  O   GLU B 100      34.999 -77.510  41.622  1.00 55.92           O  
ATOM   3240  CB  GLU B 100      37.473 -75.665  40.464  1.00 55.92           C  
ATOM   3241  CG  GLU B 100      38.881 -75.781  39.883  1.00 55.92           C  
ATOM   3242  CD  GLU B 100      39.728 -74.733  40.585  1.00 55.92           C  
ATOM   3243  OE1 GLU B 100      39.695 -73.554  40.145  1.00 55.92           O  
ATOM   3244  OE2 GLU B 100      40.408 -75.095  41.582  1.00 55.92           O1-
ATOM   3245  N   GLY B 101      34.516 -75.510  40.701  1.00 29.80           N  
ATOM   3246  CA  GLY B 101      33.418 -75.274  41.594  1.00 29.80           C  
ATOM   3247  C   GLY B 101      32.386 -76.349  41.463  1.00 29.80           C  
ATOM   3248  O   GLY B 101      31.879 -76.859  42.462  1.00 29.80           O  
ATOM   3249  N   SER B 102      32.066 -76.743  40.221  1.00 37.90           N  
ATOM   3250  CA  SER B 102      31.007 -77.690  40.009  1.00 37.90           C  
ATOM   3251  C   SER B 102      31.307 -78.944  40.768  1.00 37.90           C  
ATOM   3252  O   SER B 102      30.448 -79.463  41.480  1.00 37.90           O  
ATOM   3253  CB  SER B 102      30.845 -78.076  38.527  1.00 37.90           C  
ATOM   3254  OG  SER B 102      29.787 -79.011  38.377  1.00 37.90           O  
ATOM   3255  N   ALA B 103      32.540 -79.467  40.635  1.00 30.07           N  
ATOM   3256  CA  ALA B 103      32.923 -80.687  41.290  1.00 30.07           C  
ATOM   3257  C   ALA B 103      32.923 -80.491  42.775  1.00 30.07           C  
ATOM   3258  O   ALA B 103      32.442 -81.337  43.528  1.00 30.07           O  
ATOM   3259  CB  ALA B 103      34.332 -81.160  40.891  1.00 30.07           C  
ATOM   3260  N   TYR B 104      33.429 -79.331  43.225  1.00 64.13           N  
ATOM   3261  CA  TYR B 104      33.577 -79.031  44.619  1.00 64.13           C  
ATOM   3262  C   TYR B 104      32.232 -79.162  45.255  1.00 64.13           C  
ATOM   3263  O   TYR B 104      32.086 -79.825  46.282  1.00 64.13           O  
ATOM   3264  CB  TYR B 104      34.044 -77.570  44.781  1.00 64.13           C  
ATOM   3265  CG  TYR B 104      34.113 -77.133  46.208  1.00 64.13           C  
ATOM   3266  CD1 TYR B 104      35.231 -77.379  46.971  1.00 64.13           C  
ATOM   3267  CD2 TYR B 104      33.063 -76.447  46.778  1.00 64.13           C  
ATOM   3268  CE1 TYR B 104      35.294 -76.959  48.280  1.00 64.13           C  
ATOM   3269  CE2 TYR B 104      33.120 -76.024  48.086  1.00 64.13           C  
ATOM   3270  CZ  TYR B 104      34.239 -76.280  48.841  1.00 64.13           C  
ATOM   3271  OH  TYR B 104      34.304 -75.847  50.182  1.00 64.13           O  
ATOM   3272  N   ASN B 105      31.206 -78.540  44.648  1.00 83.48           N  
ATOM   3273  CA  ASN B 105      29.871 -78.600  45.175  1.00 83.48           C  
ATOM   3274  C   ASN B 105      29.310 -79.984  45.066  1.00 83.48           C  
ATOM   3275  O   ASN B 105      28.701 -80.487  46.009  1.00 83.48           O  
ATOM   3276  CB  ASN B 105      28.867 -77.676  44.458  1.00 83.48           C  
ATOM   3277  CG  ASN B 105      28.979 -76.266  45.019  1.00 83.48           C  
ATOM   3278  ND2 ASN B 105      28.118 -75.351  44.502  1.00 83.48           N  
ATOM   3279  OD1 ASN B 105      29.785 -75.993  45.908  1.00 83.48           O  
ATOM   3280  N   GLU B 106      29.531 -80.648  43.918  1.00114.11           N  
ATOM   3281  CA  GLU B 106      28.934 -81.928  43.649  1.00114.11           C  
ATOM   3282  C   GLU B 106      29.359 -82.924  44.676  1.00114.11           C  
ATOM   3283  O   GLU B 106      28.589 -83.812  45.036  1.00114.11           O  
ATOM   3284  CB  GLU B 106      29.325 -82.513  42.282  1.00114.11           C  
ATOM   3285  CG  GLU B 106      28.576 -81.882  41.112  1.00114.11           C  
ATOM   3286  CD  GLU B 106      27.139 -82.382  41.167  1.00114.11           C  
ATOM   3287  OE1 GLU B 106      26.784 -83.080  42.155  1.00114.11           O  
ATOM   3288  OE2 GLU B 106      26.376 -82.069  40.215  1.00114.11           O1-
ATOM   3289  N   LYS B 107      30.603 -82.815  45.165  1.00113.31           N  
ATOM   3290  CA  LYS B 107      31.108 -83.756  46.121  1.00113.31           C  
ATOM   3291  C   LYS B 107      30.280 -83.707  47.371  1.00113.31           C  
ATOM   3292  O   LYS B 107      30.103 -84.718  48.048  1.00113.31           O  
ATOM   3293  CB  LYS B 107      32.557 -83.464  46.534  1.00113.31           C  
ATOM   3294  CG  LYS B 107      33.090 -84.432  47.593  1.00113.31           C  
ATOM   3295  CD  LYS B 107      33.323 -85.860  47.099  1.00113.31           C  
ATOM   3296  CE  LYS B 107      33.842 -86.787  48.200  1.00113.31           C  
ATOM   3297  NZ  LYS B 107      35.008 -86.170  48.876  1.00113.31           N1+
ATOM   3298  N   LEU B 108      29.783 -82.511  47.727  1.00 74.11           N  
ATOM   3299  CA  LEU B 108      29.025 -82.254  48.920  1.00 74.11           C  
ATOM   3300  C   LEU B 108      27.662 -82.895  48.918  1.00 74.11           C  
ATOM   3301  O   LEU B 108      27.125 -83.183  49.984  1.00 74.11           O  
ATOM   3302  CB  LEU B 108      28.814 -80.749  49.168  1.00 74.11           C  
ATOM   3303  CG  LEU B 108      30.117 -79.982  49.464  1.00 74.11           C  
ATOM   3304  CD1 LEU B 108      29.851 -78.486  49.701  1.00 74.11           C  
ATOM   3305  CD2 LEU B 108      30.893 -80.634  50.620  1.00 74.11           C  
ATOM   3306  N   ILE B 109      27.029 -83.090  47.745  1.00 81.22           N  
ATOM   3307  CA  ILE B 109      25.665 -83.558  47.729  1.00 81.22           C  
ATOM   3308  C   ILE B 109      25.490 -84.917  48.369  1.00 81.22           C  
ATOM   3309  O   ILE B 109      24.662 -85.024  49.274  1.00 81.22           O  
ATOM   3310  CB  ILE B 109      25.118 -83.639  46.329  1.00 81.22           C  
ATOM   3311  CG1 ILE B 109      25.143 -82.251  45.665  1.00 81.22           C  
ATOM   3312  CG2 ILE B 109      23.714 -84.258  46.393  1.00 81.22           C  
ATOM   3313  CD1 ILE B 109      24.896 -82.292  44.157  1.00 81.22           C  
ATOM   3314  N   PRO B 110      26.186 -85.968  47.997  1.00 68.20           N  
ATOM   3315  CA  PRO B 110      25.992 -87.265  48.598  1.00 68.20           C  
ATOM   3316  C   PRO B 110      26.272 -87.197  50.064  1.00 68.20           C  
ATOM   3317  O   PRO B 110      25.617 -87.895  50.837  1.00 68.20           O  
ATOM   3318  CB  PRO B 110      26.973 -88.193  47.883  1.00 68.20           C  
ATOM   3319  CG  PRO B 110      28.111 -87.248  47.458  1.00 68.20           C  
ATOM   3320  CD  PRO B 110      27.400 -85.909  47.198  1.00 68.20           C  
ATOM   3321  N   ILE B 111      27.258 -86.372  50.456  1.00 44.96           N  
ATOM   3322  CA  ILE B 111      27.637 -86.202  51.827  1.00 44.96           C  
ATOM   3323  C   ILE B 111      26.465 -85.614  52.541  1.00 44.96           C  
ATOM   3324  O   ILE B 111      26.207 -85.929  53.700  1.00 44.96           O  
ATOM   3325  CB  ILE B 111      28.825 -85.291  51.982  1.00 44.96           C  
ATOM   3326  CG1 ILE B 111      30.073 -85.969  51.388  1.00 44.96           C  
ATOM   3327  CG2 ILE B 111      28.969 -84.895  53.462  1.00 44.96           C  
ATOM   3328  CD1 ILE B 111      31.279 -85.042  51.259  1.00 44.96           C  
ATOM   3329  N   SER B 112      25.743 -84.708  51.857  1.00 36.16           N  
ATOM   3330  CA  SER B 112      24.587 -84.066  52.408  1.00 36.16           C  
ATOM   3331  C   SER B 112      23.517 -85.094  52.632  1.00 36.16           C  
ATOM   3332  O   SER B 112      22.787 -85.042  53.621  1.00 36.16           O  
ATOM   3333  CB  SER B 112      24.014 -82.998  51.461  1.00 36.16           C  
ATOM   3334  OG  SER B 112      24.972 -81.971  51.249  1.00 36.16           O  
ATOM   3335  N   ARG B 113      23.382 -86.043  51.688  1.00 60.93           N  
ATOM   3336  CA  ARG B 113      22.417 -87.101  51.788  1.00 60.93           C  
ATOM   3337  C   ARG B 113      22.837 -87.997  52.911  1.00 60.93           C  
ATOM   3338  O   ARG B 113      22.000 -88.583  53.595  1.00 60.93           O  
ATOM   3339  CB  ARG B 113      22.308 -87.955  50.511  1.00 60.93           C  
ATOM   3340  CG  ARG B 113      21.811 -87.184  49.282  1.00 60.93           C  
ATOM   3341  CD  ARG B 113      21.653 -88.052  48.028  1.00 60.93           C  
ATOM   3342  NE  ARG B 113      21.479 -87.139  46.860  1.00 60.93           N  
ATOM   3343  CZ  ARG B 113      20.240 -86.731  46.452  1.00 60.93           C  
ATOM   3344  NH1 ARG B 113      19.116 -87.163  47.098  1.00 60.93           N1+
ATOM   3345  NH2 ARG B 113      20.123 -85.879  45.394  1.00 60.93           N  
ATOM   3346  N   GLY B 114      24.160 -88.129  53.129  1.00 21.72           N  
ATOM   3347  CA  GLY B 114      24.645 -88.981  54.178  1.00 21.72           C  
ATOM   3348  C   GLY B 114      25.101 -90.275  53.582  1.00 21.72           C  
ATOM   3349  O   GLY B 114      25.437 -91.216  54.300  1.00 21.72           O  
ATOM   3350  N   ASP B 115      25.100 -90.358  52.241  1.00 37.32           N  
ATOM   3351  CA  ASP B 115      25.552 -91.539  51.570  1.00 37.32           C  
ATOM   3352  C   ASP B 115      27.022 -91.694  51.809  1.00 37.32           C  
ATOM   3353  O   ASP B 115      27.505 -92.812  51.973  1.00 37.32           O  
ATOM   3354  CB  ASP B 115      25.321 -91.479  50.053  1.00 37.32           C  
ATOM   3355  CG  ASP B 115      23.818 -91.577  49.834  1.00 37.32           C  
ATOM   3356  OD1 ASP B 115      23.137 -92.174  50.710  1.00 37.32           O  
ATOM   3357  OD2 ASP B 115      23.331 -91.055  48.796  1.00 37.32           O1-
ATOM   3358  N   VAL B 116      27.785 -90.582  51.834  1.00 36.05           N  
ATOM   3359  CA  VAL B 116      29.208 -90.704  52.006  1.00 36.05           C  
ATOM   3360  C   VAL B 116      29.645 -89.918  53.208  1.00 36.05           C  
ATOM   3361  O   VAL B 116      29.144 -88.826  53.471  1.00 36.05           O  
ATOM   3362  CB  VAL B 116      29.987 -90.191  50.831  1.00 36.05           C  
ATOM   3363  CG1 VAL B 116      31.490 -90.291  51.149  1.00 36.05           C  
ATOM   3364  CG2 VAL B 116      29.556 -90.984  49.585  1.00 36.05           C  
ATOM   3365  N   LEU B 117      30.606 -90.482  53.975  1.00 89.50           N  
ATOM   3366  CA  LEU B 117      31.141 -89.846  55.151  1.00 89.50           C  
ATOM   3367  C   LEU B 117      32.161 -88.822  54.738  1.00 89.50           C  
ATOM   3368  O   LEU B 117      32.771 -88.905  53.674  1.00 89.50           O  
ATOM   3369  CB  LEU B 117      31.800 -90.816  56.150  1.00 89.50           C  
ATOM   3370  CG  LEU B 117      30.797 -91.684  56.937  1.00 89.50           C  
ATOM   3371  CD1 LEU B 117      30.024 -90.844  57.967  1.00 89.50           C  
ATOM   3372  CD2 LEU B 117      29.869 -92.466  55.995  1.00 89.50           C  
ATOM   3373  N   PRO B 118      32.297 -87.817  55.562  1.00105.69           N  
ATOM   3374  CA  PRO B 118      33.214 -86.735  55.295  1.00105.69           C  
ATOM   3375  C   PRO B 118      34.612 -86.960  55.781  1.00105.69           C  
ATOM   3376  O   PRO B 118      34.820 -87.761  56.689  1.00105.69           O  
ATOM   3377  CB  PRO B 118      32.587 -85.489  55.917  1.00105.69           C  
ATOM   3378  CG  PRO B 118      31.606 -86.044  56.957  1.00105.69           C  
ATOM   3379  CD  PRO B 118      31.163 -87.384  56.358  1.00105.69           C  
ATOM   3380  N   ASP B 119      35.575 -86.225  55.193  1.00 88.73           N  
ATOM   3381  CA  ASP B 119      36.953 -86.229  55.589  1.00 88.73           C  
ATOM   3382  C   ASP B 119      37.004 -85.343  56.792  1.00 88.73           C  
ATOM   3383  O   ASP B 119      36.825 -84.135  56.685  1.00 88.73           O  
ATOM   3384  CB  ASP B 119      37.838 -85.586  54.501  1.00 88.73           C  
ATOM   3385  CG  ASP B 119      39.295 -85.532  54.935  1.00 88.73           C  
ATOM   3386  OD1 ASP B 119      39.594 -85.914  56.097  1.00 88.73           O  
ATOM   3387  OD2 ASP B 119      40.134 -85.100  54.100  1.00 88.73           O1-
ATOM   3388  N   ARG B 120      37.302 -85.910  57.972  1.00169.73           N  
ATOM   3389  CA  ARG B 120      37.281 -85.159  59.198  1.00169.73           C  
ATOM   3390  C   ARG B 120      38.281 -84.054  59.093  1.00169.73           C  
ATOM   3391  O   ARG B 120      38.206 -83.060  59.812  1.00169.73           O  
ATOM   3392  CB  ARG B 120      37.626 -86.004  60.434  1.00169.73           C  
ATOM   3393  CG  ARG B 120      36.558 -87.046  60.777  1.00169.73           C  
ATOM   3394  CD  ARG B 120      35.311 -86.455  61.445  1.00169.73           C  
ATOM   3395  NE  ARG B 120      34.236 -86.321  60.421  1.00169.73           N  
ATOM   3396  CZ  ARG B 120      32.957 -86.028  60.805  1.00169.73           C  
ATOM   3397  NH1 ARG B 120      32.672 -85.815  62.121  1.00169.73           N1+
ATOM   3398  NH2 ARG B 120      31.959 -85.953  59.878  1.00169.73           N  
ATOM   3399  N   SER B 121      39.299 -84.244  58.241  1.00105.57           N  
ATOM   3400  CA  SER B 121      40.320 -83.257  58.047  1.00105.57           C  
ATOM   3401  C   SER B 121      39.775 -82.079  57.298  1.00105.57           C  
ATOM   3402  O   SER B 121      40.386 -81.011  57.298  1.00105.57           O  
ATOM   3403  CB  SER B 121      41.514 -83.794  57.242  1.00105.57           C  
ATOM   3404  OG  SER B 121      42.158 -84.833  57.964  1.00105.57           O  
ATOM   3405  N   ILE B 122      38.616 -82.231  56.630  1.00136.25           N  
ATOM   3406  CA  ILE B 122      38.129 -81.151  55.823  1.00136.25           C  
ATOM   3407  C   ILE B 122      36.902 -80.554  56.467  1.00136.25           C  
ATOM   3408  O   ILE B 122      35.879 -81.204  56.671  1.00136.25           O  
ATOM   3409  CB  ILE B 122      37.861 -81.628  54.423  1.00136.25           C  
ATOM   3410  CG1 ILE B 122      37.814 -80.460  53.449  1.00136.25           C  
ATOM   3411  CG2 ILE B 122      36.613 -82.524  54.399  1.00136.25           C  
ATOM   3412  CD1 ILE B 122      38.014 -80.929  52.015  1.00136.25           C  
ATOM   3413  N   PRO B 123      36.999 -79.300  56.822  1.00 81.84           N  
ATOM   3414  CA  PRO B 123      35.911 -78.654  57.502  1.00 81.84           C  
ATOM   3415  C   PRO B 123      34.650 -78.564  56.709  1.00 81.84           C  
ATOM   3416  O   PRO B 123      33.582 -78.827  57.260  1.00 81.84           O  
ATOM   3417  CB  PRO B 123      36.456 -77.306  57.967  1.00 81.84           C  
ATOM   3418  CG  PRO B 123      37.960 -77.579  58.162  1.00 81.84           C  
ATOM   3419  CD  PRO B 123      38.281 -78.702  57.159  1.00 81.84           C  
ATOM   3420  N   VAL B 124      34.749 -78.243  55.408  1.00104.32           N  
ATOM   3421  CA  VAL B 124      33.578 -78.048  54.613  1.00104.32           C  
ATOM   3422  C   VAL B 124      32.796 -79.321  54.568  1.00104.32           C  
ATOM   3423  O   VAL B 124      31.568 -79.296  54.598  1.00104.32           O  
ATOM   3424  CB  VAL B 124      33.901 -77.644  53.203  1.00104.32           C  
ATOM   3425  CG1 VAL B 124      34.669 -78.789  52.524  1.00104.32           C  
ATOM   3426  CG2 VAL B 124      32.594 -77.257  52.491  1.00104.32           C  
ATOM   3427  N   GLU B 125      33.476 -80.475  54.453  1.00 78.45           N  
ATOM   3428  CA  GLU B 125      32.738 -81.699  54.340  1.00 78.45           C  
ATOM   3429  C   GLU B 125      32.027 -82.085  55.609  1.00 78.45           C  
ATOM   3430  O   GLU B 125      30.818 -82.307  55.600  1.00 78.45           O  
ATOM   3431  CB  GLU B 125      33.610 -82.882  53.877  1.00 78.45           C  
ATOM   3432  CG  GLU B 125      34.145 -82.681  52.454  1.00 78.45           C  
ATOM   3433  CD  GLU B 125      34.854 -83.948  51.992  1.00 78.45           C  
ATOM   3434  OE1 GLU B 125      34.683 -85.002  52.661  1.00 78.45           O  
ATOM   3435  OE2 GLU B 125      35.572 -83.880  50.958  1.00 78.45           O1-
ATOM   3436  N   TYR B 126      32.736 -82.140  56.752  1.00 90.98           N  
ATOM   3437  CA  TYR B 126      32.107 -82.605  57.962  1.00 90.98           C  
ATOM   3438  C   TYR B 126      31.087 -81.630  58.453  1.00 90.98           C  
ATOM   3439  O   TYR B 126      30.098 -82.021  59.070  1.00 90.98           O  
ATOM   3440  CB  TYR B 126      33.057 -83.043  59.099  1.00 90.98           C  
ATOM   3441  CG  TYR B 126      33.958 -81.953  59.561  1.00 90.98           C  
ATOM   3442  CD1 TYR B 126      33.482 -80.932  60.348  1.00 90.98           C  
ATOM   3443  CD2 TYR B 126      35.296 -81.984  59.238  1.00 90.98           C  
ATOM   3444  CE1 TYR B 126      34.327 -79.937  60.779  1.00 90.98           C  
ATOM   3445  CE2 TYR B 126      36.146 -80.993  59.667  1.00 90.98           C  
ATOM   3446  CZ  TYR B 126      35.660 -79.966  60.441  1.00 90.98           C  
ATOM   3447  OH  TYR B 126      36.524 -78.946  60.888  1.00 90.98           O  
ATOM   3448  N   ILE B 127      31.301 -80.324  58.238  1.00 57.86           N  
ATOM   3449  CA  ILE B 127      30.322 -79.398  58.719  1.00 57.86           C  
ATOM   3450  C   ILE B 127      29.030 -79.686  58.022  1.00 57.86           C  
ATOM   3451  O   ILE B 127      27.972 -79.683  58.650  1.00 57.86           O  
ATOM   3452  CB  ILE B 127      30.708 -77.962  58.526  1.00 57.86           C  
ATOM   3453  CG1 ILE B 127      31.951 -77.667  59.383  1.00 57.86           C  
ATOM   3454  CG2 ILE B 127      29.499 -77.080  58.878  1.00 57.86           C  
ATOM   3455  CD1 ILE B 127      32.524 -76.266  59.200  1.00 57.86           C  
ATOM   3456  N   ILE B 128      29.077 -79.947  56.700  1.00 98.81           N  
ATOM   3457  CA  ILE B 128      27.882 -80.281  55.982  1.00 98.81           C  
ATOM   3458  C   ILE B 128      27.313 -81.574  56.483  1.00 98.81           C  
ATOM   3459  O   ILE B 128      26.103 -81.689  56.669  1.00 98.81           O  
ATOM   3460  CB  ILE B 128      28.066 -80.370  54.492  1.00 98.81           C  
ATOM   3461  CG1 ILE B 128      28.056 -78.965  53.856  1.00 98.81           C  
ATOM   3462  CG2 ILE B 128      26.966 -81.292  53.941  1.00 98.81           C  
ATOM   3463  CD1 ILE B 128      29.163 -78.024  54.315  1.00 98.81           C  
ATOM   3464  N   TYR B 129      28.167 -82.585  56.722  1.00 69.98           N  
ATOM   3465  CA  TYR B 129      27.681 -83.878  57.116  1.00 69.98           C  
ATOM   3466  C   TYR B 129      26.981 -83.812  58.441  1.00 69.98           C  
ATOM   3467  O   TYR B 129      25.835 -84.242  58.570  1.00 69.98           O  
ATOM   3468  CB  TYR B 129      28.828 -84.887  57.251  1.00 69.98           C  
ATOM   3469  CG  TYR B 129      28.260 -86.221  57.584  1.00 69.98           C  
ATOM   3470  CD1 TYR B 129      27.758 -87.024  56.586  1.00 69.98           C  
ATOM   3471  CD2 TYR B 129      28.235 -86.678  58.882  1.00 69.98           C  
ATOM   3472  CE1 TYR B 129      27.234 -88.260  56.873  1.00 69.98           C  
ATOM   3473  CE2 TYR B 129      27.710 -87.916  59.174  1.00 69.98           C  
ATOM   3474  CZ  TYR B 129      27.208 -88.710  58.170  1.00 69.98           C  
ATOM   3475  OH  TYR B 129      26.670 -89.980  58.472  1.00 69.98           O  
ATOM   3476  N   ASP B 130      27.638 -83.229  59.458  1.00 48.21           N  
ATOM   3477  CA  ASP B 130      27.073 -83.191  60.774  1.00 48.21           C  
ATOM   3478  C   ASP B 130      25.832 -82.360  60.729  1.00 48.21           C  
ATOM   3479  O   ASP B 130      24.836 -82.680  61.377  1.00 48.21           O  
ATOM   3480  CB  ASP B 130      28.033 -82.578  61.812  1.00 48.21           C  
ATOM   3481  CG  ASP B 130      29.218 -83.523  61.990  1.00 48.21           C  
ATOM   3482  OD1 ASP B 130      29.164 -84.657  61.442  1.00 48.21           O  
ATOM   3483  OD2 ASP B 130      30.198 -83.121  62.673  1.00 48.21           O1-
ATOM   3484  N   LEU B 131      25.855 -81.277  59.933  1.00111.98           N  
ATOM   3485  CA  LEU B 131      24.747 -80.365  59.877  1.00111.98           C  
ATOM   3486  C   LEU B 131      23.507 -81.075  59.420  1.00111.98           C  
ATOM   3487  O   LEU B 131      22.469 -80.990  60.075  1.00111.98           O  
ATOM   3488  CB  LEU B 131      25.028 -79.185  58.921  1.00111.98           C  
ATOM   3489  CG  LEU B 131      23.860 -78.201  58.696  1.00111.98           C  
ATOM   3490  CD1 LEU B 131      22.794 -78.766  57.743  1.00111.98           C  
ATOM   3491  CD2 LEU B 131      23.263 -77.740  60.034  1.00111.98           C  
ATOM   3492  N   TRP B 132      23.576 -81.824  58.306  1.00 70.51           N  
ATOM   3493  CA  TRP B 132      22.399 -82.495  57.822  1.00 70.51           C  
ATOM   3494  C   TRP B 132      21.971 -83.548  58.790  1.00 70.51           C  
ATOM   3495  O   TRP B 132      20.775 -83.785  58.963  1.00 70.51           O  
ATOM   3496  CB  TRP B 132      22.562 -83.150  56.440  1.00 70.51           C  
ATOM   3497  CG  TRP B 132      22.506 -82.164  55.297  1.00 70.51           C  
ATOM   3498  CD1 TRP B 132      23.511 -81.459  54.707  1.00 70.51           C  
ATOM   3499  CD2 TRP B 132      21.294 -81.789  54.619  1.00 70.51           C  
ATOM   3500  CE2 TRP B 132      21.640 -80.862  53.638  1.00 70.51           C  
ATOM   3501  CE3 TRP B 132      19.998 -82.184  54.801  1.00 70.51           C  
ATOM   3502  NE1 TRP B 132      23.003 -80.667  53.703  1.00 70.51           N  
ATOM   3503  CZ2 TRP B 132      20.693 -80.312  52.819  1.00 70.51           C  
ATOM   3504  CZ3 TRP B 132      19.047 -81.628  53.972  1.00 70.51           C  
ATOM   3505  CH2 TRP B 132      19.388 -80.710  53.000  1.00 70.51           C  
ATOM   3506  N   GLU B 133      22.932 -84.227  59.438  1.00 78.03           N  
ATOM   3507  CA  GLU B 133      22.560 -85.273  60.343  1.00 78.03           C  
ATOM   3508  C   GLU B 133      21.750 -84.692  61.461  1.00 78.03           C  
ATOM   3509  O   GLU B 133      20.750 -85.276  61.875  1.00 78.03           O  
ATOM   3510  CB  GLU B 133      23.767 -86.005  60.948  1.00 78.03           C  
ATOM   3511  CG  GLU B 133      24.483 -86.881  59.923  1.00 78.03           C  
ATOM   3512  CD  GLU B 133      23.512 -87.974  59.499  1.00 78.03           C  
ATOM   3513  OE1 GLU B 133      22.472 -88.140  60.190  1.00 78.03           O  
ATOM   3514  OE2 GLU B 133      23.793 -88.655  58.477  1.00 78.03           O1-
ATOM   3515  N   SER B 134      22.149 -83.512  61.975  1.00 34.59           N  
ATOM   3516  CA  SER B 134      21.440 -82.933  63.080  1.00 34.59           C  
ATOM   3517  C   SER B 134      20.046 -82.583  62.656  1.00 34.59           C  
ATOM   3518  O   SER B 134      19.118 -82.687  63.456  1.00 34.59           O  
ATOM   3519  CB  SER B 134      22.110 -81.659  63.629  1.00 34.59           C  
ATOM   3520  OG  SER B 134      22.111 -80.632  62.649  1.00 34.59           O  
ATOM   3521  N   MET B 135      19.860 -82.135  61.398  1.00 51.54           N  
ATOM   3522  CA  MET B 135      18.548 -81.761  60.945  1.00 51.54           C  
ATOM   3523  C   MET B 135      17.640 -82.951  60.870  1.00 51.54           C  
ATOM   3524  O   MET B 135      16.479 -82.880  61.274  1.00 51.54           O  
ATOM   3525  CB  MET B 135      18.544 -81.104  59.555  1.00 51.54           C  
ATOM   3526  CG  MET B 135      19.202 -79.724  59.518  1.00 51.54           C  
ATOM   3527  SD  MET B 135      19.118 -78.923  57.890  1.00 51.54           S  
ATOM   3528  CE  MET B 135      20.236 -80.102  57.080  1.00 51.54           C  
ATOM   3529  N   ARG B 136      18.142 -84.080  60.339  1.00138.64           N  
ATOM   3530  CA  ARG B 136      17.317 -85.244  60.187  1.00138.64           C  
ATOM   3531  C   ARG B 136      16.934 -85.730  61.547  1.00138.64           C  
ATOM   3532  O   ARG B 136      15.791 -86.118  61.785  1.00138.64           O  
ATOM   3533  CB  ARG B 136      18.029 -86.365  59.405  1.00138.64           C  
ATOM   3534  CG  ARG B 136      17.188 -87.620  59.180  1.00138.64           C  
ATOM   3535  CD  ARG B 136      17.741 -88.528  58.076  1.00138.64           C  
ATOM   3536  NE  ARG B 136      19.220 -88.350  58.045  1.00138.64           N  
ATOM   3537  CZ  ARG B 136      19.784 -87.470  57.163  1.00138.64           C  
ATOM   3538  NH1 ARG B 136      19.002 -86.812  56.255  1.00138.64           N1+
ATOM   3539  NH2 ARG B 136      21.131 -87.250  57.184  1.00138.64           N  
ATOM   3540  N   ALA B 137      17.886 -85.683  62.494  1.00 27.08           N  
ATOM   3541  CA  ALA B 137      17.631 -86.168  63.816  1.00 27.08           C  
ATOM   3542  C   ALA B 137      16.521 -85.360  64.408  1.00 27.08           C  
ATOM   3543  O   ALA B 137      15.678 -85.898  65.126  1.00 27.08           O  
ATOM   3544  CB  ALA B 137      18.846 -86.034  64.750  1.00 27.08           C  
ATOM   3545  N   HIS B 138      16.518 -84.035  64.155  1.00 62.92           N  
ATOM   3546  CA  HIS B 138      15.500 -83.186  64.703  1.00 62.92           C  
ATOM   3547  C   HIS B 138      14.171 -83.491  64.067  1.00 62.92           C  
ATOM   3548  O   HIS B 138      13.166 -83.623  64.764  1.00 62.92           O  
ATOM   3549  CB  HIS B 138      15.811 -81.689  64.506  1.00 62.92           C  
ATOM   3550  CG  HIS B 138      14.999 -80.784  65.387  1.00 62.92           C  
ATOM   3551  CD2 HIS B 138      13.842 -80.110  65.143  1.00 62.92           C  
ATOM   3552  ND1 HIS B 138      15.350 -80.470  66.681  1.00 62.92           N  
ATOM   3553  CE1 HIS B 138      14.396 -79.629  67.156  1.00 62.92           C  
ATOM   3554  NE2 HIS B 138      13.459 -79.381  66.257  1.00 62.92           N  
ATOM   3555  N   ASP B 139      14.125 -83.603  62.720  1.00 79.35           N  
ATOM   3556  CA  ASP B 139      12.886 -83.871  62.030  1.00 79.35           C  
ATOM   3557  C   ASP B 139      13.250 -84.429  60.683  1.00 79.35           C  
ATOM   3558  O   ASP B 139      13.462 -83.676  59.734  1.00 79.35           O  
ATOM   3559  CB  ASP B 139      12.069 -82.580  61.823  1.00 79.35           C  
ATOM   3560  CG  ASP B 139      10.717 -82.880  61.192  1.00 79.35           C  
ATOM   3561  OD1 ASP B 139      10.673 -83.646  60.192  1.00 79.35           O  
ATOM   3562  OD2 ASP B 139       9.705 -82.332  61.704  1.00 79.35           O1-
ATOM   3563  N   ARG B 140      13.293 -85.772  60.554  1.00148.64           N  
ATOM   3564  CA  ARG B 140      13.761 -86.373  59.335  1.00148.64           C  
ATOM   3565  C   ARG B 140      12.888 -86.047  58.165  1.00148.64           C  
ATOM   3566  O   ARG B 140      13.400 -85.711  57.099  1.00148.64           O  
ATOM   3567  CB  ARG B 140      13.878 -87.909  59.372  1.00148.64           C  
ATOM   3568  CG  ARG B 140      12.560 -88.643  59.604  1.00148.64           C  
ATOM   3569  CD  ARG B 140      12.619 -90.125  59.228  1.00148.64           C  
ATOM   3570  NE  ARG B 140      13.935 -90.654  59.683  1.00148.64           N  
ATOM   3571  CZ  ARG B 140      15.014 -90.598  58.849  1.00148.64           C  
ATOM   3572  NH1 ARG B 140      14.889 -90.050  57.603  1.00148.64           N1+
ATOM   3573  NH2 ARG B 140      16.219 -91.091  59.256  1.00148.64           N  
ATOM   3574  N   GLU B 141      11.551 -86.119  58.311  1.00136.93           N  
ATOM   3575  CA  GLU B 141      10.732 -85.937  57.147  1.00136.93           C  
ATOM   3576  C   GLU B 141      10.938 -84.575  56.561  1.00136.93           C  
ATOM   3577  O   GLU B 141      11.245 -84.448  55.376  1.00136.93           O  
ATOM   3578  CB  GLU B 141       9.228 -86.125  57.429  1.00136.93           C  
ATOM   3579  CG  GLU B 141       8.687 -85.260  58.569  1.00136.93           C  
ATOM   3580  CD  GLU B 141       9.088 -85.926  59.878  1.00136.93           C  
ATOM   3581  OE1 GLU B 141       9.589 -87.078  59.823  1.00136.93           O  
ATOM   3582  OE2 GLU B 141       8.900 -85.297  60.952  1.00136.93           O1-
ATOM   3583  N   MET B 142      10.829 -83.516  57.381  1.00 50.70           N  
ATOM   3584  CA  MET B 142      10.958 -82.185  56.862  1.00 50.70           C  
ATOM   3585  C   MET B 142      12.354 -81.975  56.373  1.00 50.70           C  
ATOM   3586  O   MET B 142      12.572 -81.270  55.389  1.00 50.70           O  
ATOM   3587  CB  MET B 142      10.645 -81.083  57.888  1.00 50.70           C  
ATOM   3588  CG  MET B 142       9.169 -81.026  58.282  1.00 50.70           C  
ATOM   3589  SD  MET B 142       8.726 -79.616  59.340  1.00 50.70           S  
ATOM   3590  CE  MET B 142       8.788 -78.388  58.002  1.00 50.70           C  
ATOM   3591  N   ALA B 143      13.341 -82.570  57.065  1.00 29.59           N  
ATOM   3592  CA  ALA B 143      14.719 -82.396  56.710  1.00 29.59           C  
ATOM   3593  C   ALA B 143      14.958 -82.943  55.338  1.00 29.59           C  
ATOM   3594  O   ALA B 143      15.710 -82.359  54.560  1.00 29.59           O  
ATOM   3595  CB  ALA B 143      15.678 -83.124  57.666  1.00 29.59           C  
ATOM   3596  N   ASP B 144      14.329 -84.089  55.014  1.00 43.88           N  
ATOM   3597  CA  ASP B 144      14.504 -84.749  53.750  1.00 43.88           C  
ATOM   3598  C   ASP B 144      13.948 -83.894  52.650  1.00 43.88           C  
ATOM   3599  O   ASP B 144      14.490 -83.856  51.546  1.00 43.88           O  
ATOM   3600  CB  ASP B 144      13.782 -86.109  53.691  1.00 43.88           C  
ATOM   3601  CG  ASP B 144      14.484 -87.070  54.646  1.00 43.88           C  
ATOM   3602  OD1 ASP B 144      15.683 -86.831  54.954  1.00 43.88           O  
ATOM   3603  OD2 ASP B 144      13.830 -88.055  55.084  1.00 43.88           O1-
ATOM   3604  N   GLU B 145      12.852 -83.173  52.934  1.00102.16           N  
ATOM   3605  CA  GLU B 145      12.151 -82.382  51.960  1.00102.16           C  
ATOM   3606  C   GLU B 145      13.030 -81.273  51.451  1.00102.16           C  
ATOM   3607  O   GLU B 145      12.866 -80.808  50.324  1.00102.16           O  
ATOM   3608  CB  GLU B 145      10.852 -81.795  52.536  1.00102.16           C  
ATOM   3609  CG  GLU B 145       9.863 -81.323  51.471  1.00102.16           C  
ATOM   3610  CD  GLU B 145       8.498 -81.206  52.136  1.00102.16           C  
ATOM   3611  OE1 GLU B 145       8.419 -81.464  53.368  1.00102.16           O  
ATOM   3612  OE2 GLU B 145       7.515 -80.865  51.424  1.00102.16           O1-
ATOM   3613  N   ILE B 146      13.947 -80.778  52.299  1.00 69.01           N  
ATOM   3614  CA  ILE B 146      14.877 -79.721  51.993  1.00 69.01           C  
ATOM   3615  C   ILE B 146      15.909 -80.153  50.990  1.00 69.01           C  
ATOM   3616  O   ILE B 146      16.410 -79.327  50.230  1.00 69.01           O  
ATOM   3617  CB  ILE B 146      15.615 -79.218  53.204  1.00 69.01           C  
ATOM   3618  CG1 ILE B 146      14.637 -78.587  54.208  1.00 69.01           C  
ATOM   3619  CG2 ILE B 146      16.715 -78.248  52.736  1.00 69.01           C  
ATOM   3620  CD1 ILE B 146      15.287 -78.236  55.546  1.00 69.01           C  
ATOM   3621  N   LEU B 147      16.283 -81.447  50.964  1.00118.70           N  
ATOM   3622  CA  LEU B 147      17.426 -81.833  50.181  1.00118.70           C  
ATOM   3623  C   LEU B 147      17.336 -81.431  48.737  1.00118.70           C  
ATOM   3624  O   LEU B 147      18.267 -80.810  48.230  1.00118.70           O  
ATOM   3625  CB  LEU B 147      17.729 -83.339  50.226  1.00118.70           C  
ATOM   3626  CG  LEU B 147      18.214 -83.806  51.610  1.00118.70           C  
ATOM   3627  CD1 LEU B 147      17.092 -83.753  52.649  1.00118.70           C  
ATOM   3628  CD2 LEU B 147      18.907 -85.170  51.535  1.00118.70           C  
ATOM   3629  N   GLU B 148      16.227 -81.716  48.030  1.00107.35           N  
ATOM   3630  CA  GLU B 148      16.202 -81.401  46.625  1.00107.35           C  
ATOM   3631  C   GLU B 148      16.322 -79.926  46.398  1.00107.35           C  
ATOM   3632  O   GLU B 148      17.053 -79.504  45.502  1.00107.35           O  
ATOM   3633  CB  GLU B 148      14.924 -81.864  45.901  1.00107.35           C  
ATOM   3634  CG  GLU B 148      14.843 -83.378  45.698  1.00107.35           C  
ATOM   3635  CD  GLU B 148      15.925 -83.789  44.706  1.00107.35           C  
ATOM   3636  OE1 GLU B 148      16.876 -82.989  44.492  1.00107.35           O  
ATOM   3637  OE2 GLU B 148      15.814 -84.913  44.149  1.00107.35           O1-
ATOM   3638  N   PRO B 149      15.647 -79.112  47.156  1.00 68.03           N  
ATOM   3639  CA  PRO B 149      15.733 -77.702  46.909  1.00 68.03           C  
ATOM   3640  C   PRO B 149      17.127 -77.199  47.082  1.00 68.03           C  
ATOM   3641  O   PRO B 149      17.539 -76.308  46.342  1.00 68.03           O  
ATOM   3642  CB  PRO B 149      14.689 -77.067  47.820  1.00 68.03           C  
ATOM   3643  CG  PRO B 149      13.611 -78.164  47.940  1.00 68.03           C  
ATOM   3644  CD  PRO B 149      14.379 -79.487  47.763  1.00 68.03           C  
ATOM   3645  N   VAL B 150      17.870 -77.750  48.056  1.00 35.61           N  
ATOM   3646  CA  VAL B 150      19.221 -77.333  48.285  1.00 35.61           C  
ATOM   3647  C   VAL B 150      20.057 -77.750  47.118  1.00 35.61           C  
ATOM   3648  O   VAL B 150      20.904 -76.989  46.652  1.00 35.61           O  
ATOM   3649  CB  VAL B 150      19.831 -77.980  49.494  1.00 35.61           C  
ATOM   3650  CG1 VAL B 150      21.303 -77.542  49.598  1.00 35.61           C  
ATOM   3651  CG2 VAL B 150      18.976 -77.630  50.723  1.00 35.61           C  
ATOM   3652  N   PHE B 151      19.826 -78.975  46.606  1.00 70.41           N  
ATOM   3653  CA  PHE B 151      20.658 -79.491  45.558  1.00 70.41           C  
ATOM   3654  C   PHE B 151      20.532 -78.605  44.363  1.00 70.41           C  
ATOM   3655  O   PHE B 151      21.525 -78.268  43.720  1.00 70.41           O  
ATOM   3656  CB  PHE B 151      20.285 -80.913  45.083  1.00 70.41           C  
ATOM   3657  CG  PHE B 151      20.385 -81.875  46.222  1.00 70.41           C  
ATOM   3658  CD1 PHE B 151      21.551 -82.004  46.939  1.00 70.41           C  
ATOM   3659  CD2 PHE B 151      19.321 -82.690  46.539  1.00 70.41           C  
ATOM   3660  CE1 PHE B 151      21.639 -82.898  47.981  1.00 70.41           C  
ATOM   3661  CE2 PHE B 151      19.403 -83.588  47.577  1.00 70.41           C  
ATOM   3662  CZ  PHE B 151      20.563 -83.688  48.306  1.00 70.41           C  
ATOM   3663  N   LEU B 152      19.298 -78.191  44.033  1.00 39.17           N  
ATOM   3664  CA  LEU B 152      19.109 -77.399  42.856  1.00 39.17           C  
ATOM   3665  C   LEU B 152      19.881 -76.123  43.000  1.00 39.17           C  
ATOM   3666  O   LEU B 152      20.526 -75.675  42.055  1.00 39.17           O  
ATOM   3667  CB  LEU B 152      17.634 -77.040  42.602  1.00 39.17           C  
ATOM   3668  CG  LEU B 152      16.753 -78.262  42.270  1.00 39.17           C  
ATOM   3669  CD1 LEU B 152      15.295 -77.848  42.012  1.00 39.17           C  
ATOM   3670  CD2 LEU B 152      17.348 -79.090  41.120  1.00 39.17           C  
ATOM   3671  N   PHE B 153      19.853 -75.516  44.200  1.00 47.69           N  
ATOM   3672  CA  PHE B 153      20.502 -74.253  44.415  1.00 47.69           C  
ATOM   3673  C   PHE B 153      21.977 -74.404  44.191  1.00 47.69           C  
ATOM   3674  O   PHE B 153      22.595 -73.605  43.486  1.00 47.69           O  
ATOM   3675  CB  PHE B 153      20.275 -73.744  45.853  1.00 47.69           C  
ATOM   3676  CG  PHE B 153      20.878 -72.391  46.005  1.00 47.69           C  
ATOM   3677  CD1 PHE B 153      20.184 -71.267  45.619  1.00 47.69           C  
ATOM   3678  CD2 PHE B 153      22.134 -72.247  46.547  1.00 47.69           C  
ATOM   3679  CE1 PHE B 153      20.737 -70.016  45.764  1.00 47.69           C  
ATOM   3680  CE2 PHE B 153      22.692 -70.998  46.694  1.00 47.69           C  
ATOM   3681  CZ  PHE B 153      21.995 -69.881  46.300  1.00 47.69           C  
ATOM   3682  N   MET B 154      22.580 -75.453  44.777  1.00 39.29           N  
ATOM   3683  CA  MET B 154      23.996 -75.651  44.675  1.00 39.29           C  
ATOM   3684  C   MET B 154      24.380 -75.902  43.250  1.00 39.29           C  
ATOM   3685  O   MET B 154      25.410 -75.414  42.787  1.00 39.29           O  
ATOM   3686  CB  MET B 154      24.492 -76.848  45.499  1.00 39.29           C  
ATOM   3687  CG  MET B 154      24.323 -76.660  47.005  1.00 39.29           C  
ATOM   3688  SD  MET B 154      24.821 -78.100  47.993  1.00 39.29           S  
ATOM   3689  CE  MET B 154      23.383 -79.103  47.513  1.00 39.29           C  
ATOM   3690  N   ARG B 155      23.563 -76.676  42.512  1.00116.16           N  
ATOM   3691  CA  ARG B 155      23.915 -77.027  41.163  1.00116.16           C  
ATOM   3692  C   ARG B 155      23.996 -75.806  40.301  1.00116.16           C  
ATOM   3693  O   ARG B 155      24.930 -75.647  39.516  1.00116.16           O  
ATOM   3694  CB  ARG B 155      22.902 -77.974  40.504  1.00116.16           C  
ATOM   3695  CG  ARG B 155      22.861 -79.353  41.160  1.00116.16           C  
ATOM   3696  CD  ARG B 155      24.086 -80.210  40.839  1.00116.16           C  
ATOM   3697  NE  ARG B 155      23.926 -81.496  41.574  1.00116.16           N  
ATOM   3698  CZ  ARG B 155      23.205 -82.516  41.026  1.00116.16           C  
ATOM   3699  NH1 ARG B 155      22.649 -82.374  39.788  1.00116.16           N1+
ATOM   3700  NH2 ARG B 155      23.046 -83.683  41.716  1.00116.16           N  
ATOM   3701  N   ALA B 156      23.019 -74.899  40.452  1.00 54.89           N  
ATOM   3702  CA  ALA B 156      22.909 -73.720  39.643  1.00 54.89           C  
ATOM   3703  C   ALA B 156      24.102 -72.845  39.842  1.00 54.89           C  
ATOM   3704  O   ALA B 156      24.571 -72.200  38.907  1.00 54.89           O  
ATOM   3705  CB  ALA B 156      21.665 -72.879  39.983  1.00 54.89           C  
ATOM   3706  N   GLN B 157      24.644 -72.828  41.070  1.00 63.99           N  
ATOM   3707  CA  GLN B 157      25.713 -71.939  41.413  1.00 63.99           C  
ATOM   3708  C   GLN B 157      26.836 -72.146  40.454  1.00 63.99           C  
ATOM   3709  O   GLN B 157      27.596 -71.221  40.175  1.00 63.99           O  
ATOM   3710  CB  GLN B 157      26.247 -72.171  42.840  1.00 63.99           C  
ATOM   3711  CG  GLN B 157      25.206 -71.866  43.920  1.00 63.99           C  
ATOM   3712  CD  GLN B 157      25.816 -72.125  45.292  1.00 63.99           C  
ATOM   3713  NE2 GLN B 157      25.090 -72.904  46.135  1.00 63.99           N  
ATOM   3714  OE1 GLN B 157      26.903 -71.641  45.611  1.00 63.99           O  
ATOM   3715  N   THR B 158      26.992 -73.374  39.935  1.00141.21           N  
ATOM   3716  CA  THR B 158      28.109 -73.616  39.076  1.00141.21           C  
ATOM   3717  C   THR B 158      28.076 -72.662  37.892  1.00141.21           C  
ATOM   3718  O   THR B 158      28.950 -71.805  37.784  1.00141.21           O  
ATOM   3719  CB  THR B 158      28.097 -75.025  38.580  1.00141.21           C  
ATOM   3720  CG2 THR B 158      29.476 -75.324  37.989  1.00141.21           C  
ATOM   3721  OG1 THR B 158      27.902 -75.906  39.675  1.00141.21           O  
ATOM   3722  N   ASP B 159      27.058 -72.710  36.992  1.00139.67           N  
ATOM   3723  CA  ASP B 159      27.077 -71.755  35.895  1.00139.67           C  
ATOM   3724  C   ASP B 159      25.827 -71.866  35.017  1.00139.67           C  
ATOM   3725  O   ASP B 159      25.362 -72.976  34.762  1.00139.67           O  
ATOM   3726  CB  ASP B 159      28.267 -71.944  34.937  1.00139.67           C  
ATOM   3727  CG  ASP B 159      28.050 -73.260  34.213  1.00139.67           C  
ATOM   3728  OD1 ASP B 159      27.609 -74.235  34.878  1.00139.67           O  
ATOM   3729  OD2 ASP B 159      28.310 -73.308  32.981  1.00139.67           O1-
ATOM   3730  N   ARG B 160      25.241 -70.732  34.519  1.00272.84           N  
ATOM   3731  CA  ARG B 160      24.104 -70.833  33.626  1.00272.84           C  
ATOM   3732  C   ARG B 160      24.669 -71.223  32.300  1.00272.84           C  
ATOM   3733  O   ARG B 160      25.154 -70.372  31.555  1.00272.84           O  
ATOM   3734  CB  ARG B 160      23.344 -69.518  33.378  1.00272.84           C  
ATOM   3735  CG  ARG B 160      22.156 -69.694  32.425  1.00272.84           C  
ATOM   3736  CD  ARG B 160      21.657 -68.386  31.806  1.00272.84           C  
ATOM   3737  NE  ARG B 160      20.410 -68.680  31.042  1.00272.84           N  
ATOM   3738  CZ  ARG B 160      19.203 -68.566  31.671  1.00272.84           C  
ATOM   3739  NH1 ARG B 160      19.161 -68.200  32.982  1.00272.84           N1+
ATOM   3740  NH2 ARG B 160      18.039 -68.804  30.997  1.00272.84           N  
ATOM   3741  N   THR B 161      24.563 -72.525  31.962  1.00237.50           N  
ATOM   3742  CA  THR B 161      25.162 -73.061  30.774  1.00237.50           C  
ATOM   3743  C   THR B 161      24.421 -72.570  29.582  1.00237.50           C  
ATOM   3744  O   THR B 161      23.283 -72.114  29.685  1.00237.50           O  
ATOM   3745  CB  THR B 161      25.143 -74.562  30.713  1.00237.50           C  
ATOM   3746  CG2 THR B 161      23.686 -75.030  30.564  1.00237.50           C  
ATOM   3747  OG1 THR B 161      25.919 -75.023  29.616  1.00237.50           O  
ATOM   3748  N   ARG B 162      25.086 -72.656  28.412  1.00309.39           N  
ATOM   3749  CA  ARG B 162      24.511 -72.233  27.173  1.00309.39           C  
ATOM   3750  C   ARG B 162      24.005 -70.848  27.367  1.00309.39           C  
ATOM   3751  O   ARG B 162      22.848 -70.553  27.076  1.00309.39           O  
ATOM   3752  CB  ARG B 162      23.355 -73.132  26.701  1.00309.39           C  
ATOM   3753  CG  ARG B 162      22.770 -72.723  25.348  1.00309.39           C  
ATOM   3754  CD  ARG B 162      21.785 -73.750  24.785  1.00309.39           C  
ATOM   3755  NE  ARG B 162      22.533 -75.026  24.605  1.00309.39           N  
ATOM   3756  CZ  ARG B 162      21.857 -76.193  24.404  1.00309.39           C  
ATOM   3757  NH1 ARG B 162      20.492 -76.189  24.335  1.00309.39           N1+
ATOM   3758  NH2 ARG B 162      22.542 -77.366  24.281  1.00309.39           N  
ATOM   3759  N   ALA B 163      24.882 -69.959  27.873  1.00 64.93           N  
ATOM   3760  CA  ALA B 163      24.467 -68.618  28.136  1.00 64.93           C  
ATOM   3761  C   ALA B 163      23.964 -68.056  26.853  1.00 64.93           C  
ATOM   3762  O   ALA B 163      24.527 -68.284  25.784  1.00 64.93           O  
ATOM   3763  CB  ALA B 163      25.597 -67.710  28.651  1.00 64.93           C  
ATOM   3764  N   ARG B 164      22.852 -67.312  26.947  1.00192.26           N  
ATOM   3765  CA  ARG B 164      22.219 -66.742  25.801  1.00192.26           C  
ATOM   3766  C   ARG B 164      21.976 -65.311  26.133  1.00192.26           C  
ATOM   3767  O   ARG B 164      22.118 -64.894  27.281  1.00192.26           O  
ATOM   3768  CB  ARG B 164      20.845 -67.373  25.529  1.00192.26           C  
ATOM   3769  CG  ARG B 164      20.106 -66.792  24.327  1.00192.26           C  
ATOM   3770  CD  ARG B 164      18.629 -67.177  24.321  1.00192.26           C  
ATOM   3771  NE  ARG B 164      18.088 -66.810  25.660  1.00192.26           N  
ATOM   3772  CZ  ARG B 164      17.123 -67.573  26.245  1.00192.26           C  
ATOM   3773  NH1 ARG B 164      16.632 -68.664  25.584  1.00192.26           N1+
ATOM   3774  NH2 ARG B 164      16.657 -67.255  27.488  1.00192.26           N  
ATOM   3775  N   PRO B 165      21.627 -64.529  25.155  1.00 75.61           N  
ATOM   3776  CA  PRO B 165      21.344 -63.169  25.477  1.00 75.61           C  
ATOM   3777  C   PRO B 165      20.120 -63.149  26.322  1.00 75.61           C  
ATOM   3778  O   PRO B 165      19.221 -63.960  26.101  1.00 75.61           O  
ATOM   3779  CB  PRO B 165      21.251 -62.432  24.147  1.00 75.61           C  
ATOM   3780  CG  PRO B 165      22.209 -63.230  23.241  1.00 75.61           C  
ATOM   3781  CD  PRO B 165      22.187 -64.658  23.817  1.00 75.61           C  
ATOM   3782  N   MET B 166      20.076 -62.251  27.318  1.00 65.35           N  
ATOM   3783  CA  MET B 166      18.929 -62.223  28.167  1.00 65.35           C  
ATOM   3784  C   MET B 166      18.351 -60.852  28.095  1.00 65.35           C  
ATOM   3785  O   MET B 166      19.031 -59.855  28.337  1.00 65.35           O  
ATOM   3786  CB  MET B 166      19.264 -62.512  29.641  1.00 65.35           C  
ATOM   3787  CG  MET B 166      19.803 -63.926  29.872  1.00 65.35           C  
ATOM   3788  SD  MET B 166      18.565 -65.248  29.714  1.00 65.35           S  
ATOM   3789  CE  MET B 166      18.028 -65.184  31.448  1.00 65.35           C  
ATOM   3790  N   GLY B 167      17.064 -60.778  27.727  1.00 44.54           N  
ATOM   3791  CA  GLY B 167      16.407 -59.515  27.670  1.00 44.54           C  
ATOM   3792  C   GLY B 167      15.741 -59.335  28.985  1.00 44.54           C  
ATOM   3793  O   GLY B 167      15.845 -60.162  29.890  1.00 44.54           O  
ATOM   3794  N   LEU B 168      15.001 -58.229  29.076  1.00189.07           N  
ATOM   3795  CA  LEU B 168      14.284 -57.768  30.218  1.00189.07           C  
ATOM   3796  C   LEU B 168      13.254 -58.811  30.577  1.00189.07           C  
ATOM   3797  O   LEU B 168      13.194 -59.293  31.710  1.00189.07           O  
ATOM   3798  CB  LEU B 168      13.607 -56.452  29.765  1.00189.07           C  
ATOM   3799  CG  LEU B 168      14.603 -55.356  29.316  1.00189.07           C  
ATOM   3800  CD1 LEU B 168      15.200 -55.666  27.945  1.00189.07           C  
ATOM   3801  CD2 LEU B 168      14.054 -53.928  29.378  1.00189.07           C  
ATOM   3802  N   GLY B 169      12.421 -59.213  29.604  1.00 43.22           N  
ATOM   3803  CA  GLY B 169      11.354 -60.125  29.912  1.00 43.22           C  
ATOM   3804  C   GLY B 169      11.897 -61.465  30.286  1.00 43.22           C  
ATOM   3805  O   GLY B 169      11.391 -62.112  31.203  1.00 43.22           O  
ATOM   3806  N   GLY B 170      12.934 -61.927  29.564  1.00 43.66           N  
ATOM   3807  CA  GLY B 170      13.433 -63.255  29.777  1.00 43.66           C  
ATOM   3808  C   GLY B 170      13.996 -63.405  31.154  1.00 43.66           C  
ATOM   3809  O   GLY B 170      13.759 -64.419  31.813  1.00 43.66           O  
ATOM   3810  N   TYR B 171      14.775 -62.409  31.623  1.00166.42           N  
ATOM   3811  CA  TYR B 171      15.408 -62.580  32.893  1.00166.42           C  
ATOM   3812  C   TYR B 171      14.392 -62.573  34.010  1.00166.42           C  
ATOM   3813  O   TYR B 171      14.478 -63.404  34.910  1.00166.42           O  
ATOM   3814  CB  TYR B 171      16.536 -61.574  33.172  1.00166.42           C  
ATOM   3815  CG  TYR B 171      17.402 -62.164  34.244  1.00166.42           C  
ATOM   3816  CD1 TYR B 171      16.910 -62.322  35.513  1.00166.42           C  
ATOM   3817  CD2 TYR B 171      18.710 -62.530  34.006  1.00166.42           C  
ATOM   3818  CE1 TYR B 171      17.668 -62.832  36.523  1.00166.42           C  
ATOM   3819  CE2 TYR B 171      19.482 -63.050  35.025  1.00166.42           C  
ATOM   3820  CZ  TYR B 171      18.955 -63.209  36.285  1.00166.42           C  
ATOM   3821  OH  TYR B 171      19.727 -63.739  37.340  1.00166.42           O  
ATOM   3822  N   LEU B 172      13.394 -61.661  33.984  1.00113.27           N  
ATOM   3823  CA  LEU B 172      12.413 -61.533  35.044  1.00113.27           C  
ATOM   3824  C   LEU B 172      11.615 -62.790  35.147  1.00113.27           C  
ATOM   3825  O   LEU B 172      11.349 -63.281  36.245  1.00113.27           O  
ATOM   3826  CB  LEU B 172      11.397 -60.450  34.745  1.00113.27           C  
ATOM   3827  CG  LEU B 172      12.051 -59.101  34.477  1.00113.27           C  
ATOM   3828  CD1 LEU B 172      10.962 -58.044  34.488  1.00113.27           C  
ATOM   3829  CD2 LEU B 172      13.214 -58.807  35.432  1.00113.27           C  
ATOM   3830  N   GLU B 173      11.199 -63.335  33.991  1.00106.87           N  
ATOM   3831  CA  GLU B 173      10.422 -64.538  33.985  1.00106.87           C  
ATOM   3832  C   GLU B 173      11.267 -65.578  34.619  1.00106.87           C  
ATOM   3833  O   GLU B 173      10.799 -66.371  35.436  1.00106.87           O  
ATOM   3834  CB  GLU B 173      10.123 -65.031  32.559  1.00106.87           C  
ATOM   3835  CG  GLU B 173       9.777 -66.518  32.490  1.00106.87           C  
ATOM   3836  CD  GLU B 173       8.512 -66.729  33.292  1.00106.87           C  
ATOM   3837  OE1 GLU B 173       7.848 -65.705  33.594  1.00106.87           O  
ATOM   3838  OE2 GLU B 173       8.191 -67.903  33.618  1.00106.87           O1-
ATOM   3839  N   TYR B 174      12.559 -65.559  34.265  1.00 86.43           N  
ATOM   3840  CA  TYR B 174      13.481 -66.523  34.767  1.00 86.43           C  
ATOM   3841  C   TYR B 174      13.575 -66.355  36.255  1.00 86.43           C  
ATOM   3842  O   TYR B 174      13.702 -67.342  36.974  1.00 86.43           O  
ATOM   3843  CB  TYR B 174      14.894 -66.406  34.169  1.00 86.43           C  
ATOM   3844  CG  TYR B 174      15.699 -67.505  34.778  1.00 86.43           C  
ATOM   3845  CD1 TYR B 174      16.365 -67.318  35.968  1.00 86.43           C  
ATOM   3846  CD2 TYR B 174      15.777 -68.736  34.161  1.00 86.43           C  
ATOM   3847  CE1 TYR B 174      17.105 -68.335  36.529  1.00 86.43           C  
ATOM   3848  CE2 TYR B 174      16.515 -69.756  34.718  1.00 86.43           C  
ATOM   3849  CZ  TYR B 174      17.182 -69.556  35.905  1.00 86.43           C  
ATOM   3850  OH  TYR B 174      17.940 -70.601  36.476  1.00 86.43           O  
ATOM   3851  N   ARG B 175      13.535 -65.098  36.747  1.00155.15           N  
ATOM   3852  CA  ARG B 175      13.633 -64.797  38.151  1.00155.15           C  
ATOM   3853  C   ARG B 175      12.448 -65.275  38.940  1.00155.15           C  
ATOM   3854  O   ARG B 175      12.570 -65.539  40.134  1.00155.15           O  
ATOM   3855  CB  ARG B 175      13.906 -63.320  38.467  1.00155.15           C  
ATOM   3856  CG  ARG B 175      15.401 -63.006  38.402  1.00155.15           C  
ATOM   3857  CD  ARG B 175      16.208 -63.756  39.471  1.00155.15           C  
ATOM   3858  NE  ARG B 175      17.642 -63.378  39.322  1.00155.15           N  
ATOM   3859  CZ  ARG B 175      18.576 -63.746  40.246  1.00155.15           C  
ATOM   3860  NH1 ARG B 175      18.206 -64.415  41.374  1.00155.15           N1+
ATOM   3861  NH2 ARG B 175      19.888 -63.439  40.031  1.00155.15           N  
ATOM   3862  N   GLU B 176      11.257 -65.373  38.324  1.00 74.56           N  
ATOM   3863  CA  GLU B 176      10.102 -65.815  39.062  1.00 74.56           C  
ATOM   3864  C   GLU B 176      10.346 -67.217  39.558  1.00 74.56           C  
ATOM   3865  O   GLU B 176       9.815 -67.628  40.590  1.00 74.56           O  
ATOM   3866  CB  GLU B 176       8.812 -65.794  38.222  1.00 74.56           C  
ATOM   3867  CG  GLU B 176       8.293 -64.375  37.970  1.00 74.56           C  
ATOM   3868  CD  GLU B 176       7.098 -64.457  37.032  1.00 74.56           C  
ATOM   3869  OE1 GLU B 176       7.216 -65.150  35.988  1.00 74.56           O  
ATOM   3870  OE2 GLU B 176       6.056 -63.820  37.342  1.00 74.56           O1-
ATOM   3871  N   ARG B 177      11.103 -67.997  38.770  1.00169.55           N  
ATOM   3872  CA  ARG B 177      11.514 -69.366  38.951  1.00169.55           C  
ATOM   3873  C   ARG B 177      12.652 -69.564  39.925  1.00169.55           C  
ATOM   3874  O   ARG B 177      12.875 -70.699  40.343  1.00169.55           O  
ATOM   3875  CB  ARG B 177      11.937 -69.996  37.615  1.00169.55           C  
ATOM   3876  CG  ARG B 177      10.815 -69.945  36.573  1.00169.55           C  
ATOM   3877  CD  ARG B 177      11.256 -70.343  35.165  1.00169.55           C  
ATOM   3878  NE  ARG B 177      10.070 -70.248  34.266  1.00169.55           N  
ATOM   3879  CZ  ARG B 177      10.256 -70.016  32.933  1.00169.55           C  
ATOM   3880  NH1 ARG B 177      11.515 -69.818  32.445  1.00169.55           N1+
ATOM   3881  NH2 ARG B 177       9.191 -69.977  32.082  1.00169.55           N  
ATOM   3882  N   ASP B 178      13.420 -68.499  40.263  1.00 99.95           N  
ATOM   3883  CA  ASP B 178      14.673 -68.532  40.994  1.00 99.95           C  
ATOM   3884  C   ASP B 178      14.736 -69.623  42.028  1.00 99.95           C  
ATOM   3885  O   ASP B 178      13.878 -69.748  42.898  1.00 99.95           O  
ATOM   3886  CB  ASP B 178      14.990 -67.208  41.715  1.00 99.95           C  
ATOM   3887  CG  ASP B 178      16.432 -67.257  42.205  1.00 99.95           C  
ATOM   3888  OD1 ASP B 178      17.313 -67.701  41.419  1.00 99.95           O  
ATOM   3889  OD2 ASP B 178      16.668 -66.864  43.377  1.00 99.95           O1-
ATOM   3890  N   VAL B 179      15.782 -70.474  41.911  1.00 53.03           N  
ATOM   3891  CA  VAL B 179      16.030 -71.578  42.796  1.00 53.03           C  
ATOM   3892  C   VAL B 179      16.373 -71.072  44.167  1.00 53.03           C  
ATOM   3893  O   VAL B 179      15.856 -71.571  45.165  1.00 53.03           O  
ATOM   3894  CB  VAL B 179      17.158 -72.455  42.321  1.00 53.03           C  
ATOM   3895  CG1 VAL B 179      16.740 -73.137  41.005  1.00 53.03           C  
ATOM   3896  CG2 VAL B 179      18.427 -71.595  42.188  1.00 53.03           C  
ATOM   3897  N   GLY B 180      17.230 -70.038  44.259  1.00 33.21           N  
ATOM   3898  CA  GLY B 180      17.656 -69.549  45.540  1.00 33.21           C  
ATOM   3899  C   GLY B 180      16.447 -69.099  46.287  1.00 33.21           C  
ATOM   3900  O   GLY B 180      16.342 -69.278  47.499  1.00 33.21           O  
ATOM   3901  N   LYS B 181      15.504 -68.466  45.575  1.00112.44           N  
ATOM   3902  CA  LYS B 181      14.299 -68.008  46.195  1.00112.44           C  
ATOM   3903  C   LYS B 181      13.555 -69.218  46.653  1.00112.44           C  
ATOM   3904  O   LYS B 181      12.939 -69.224  47.716  1.00112.44           O  
ATOM   3905  CB  LYS B 181      13.374 -67.268  45.216  1.00112.44           C  
ATOM   3906  CG  LYS B 181      14.087 -66.166  44.434  1.00112.44           C  
ATOM   3907  CD  LYS B 181      14.853 -65.184  45.317  1.00112.44           C  
ATOM   3908  CE  LYS B 181      15.741 -64.229  44.519  1.00112.44           C  
ATOM   3909  NZ  LYS B 181      16.831 -63.723  45.380  1.00112.44           N1+
ATOM   3910  N   GLU B 182      13.601 -70.282  45.832  1.00 73.49           N  
ATOM   3911  CA  GLU B 182      12.903 -71.502  46.107  1.00 73.49           C  
ATOM   3912  C   GLU B 182      13.454 -72.090  47.365  1.00 73.49           C  
ATOM   3913  O   GLU B 182      12.713 -72.628  48.186  1.00 73.49           O  
ATOM   3914  CB  GLU B 182      13.084 -72.545  44.995  1.00 73.49           C  
ATOM   3915  CG  GLU B 182      12.201 -73.781  45.163  1.00 73.49           C  
ATOM   3916  CD  GLU B 182      10.800 -73.441  44.674  1.00 73.49           C  
ATOM   3917  OE1 GLU B 182      10.448 -72.231  44.647  1.00 73.49           O  
ATOM   3918  OE2 GLU B 182      10.059 -74.398  44.322  1.00 73.49           O1-
ATOM   3919  N   LEU B 183      14.783 -71.997  47.539  1.00 45.59           N  
ATOM   3920  CA  LEU B 183      15.450 -72.566  48.673  1.00 45.59           C  
ATOM   3921  C   LEU B 183      14.983 -71.901  49.932  1.00 45.59           C  
ATOM   3922  O   LEU B 183      14.761 -72.567  50.941  1.00 45.59           O  
ATOM   3923  CB  LEU B 183      16.978 -72.403  48.600  1.00 45.59           C  
ATOM   3924  CG  LEU B 183      17.726 -73.008  49.803  1.00 45.59           C  
ATOM   3925  CD1 LEU B 183      17.499 -74.524  49.898  1.00 45.59           C  
ATOM   3926  CD2 LEU B 183      19.216 -72.629  49.779  1.00 45.59           C  
ATOM   3927  N   LEU B 184      14.809 -70.566  49.902  1.00 46.69           N  
ATOM   3928  CA  LEU B 184      14.432 -69.833  51.078  1.00 46.69           C  
ATOM   3929  C   LEU B 184      13.092 -70.297  51.552  1.00 46.69           C  
ATOM   3930  O   LEU B 184      12.871 -70.470  52.748  1.00 46.69           O  
ATOM   3931  CB  LEU B 184      14.305 -68.318  50.840  1.00 46.69           C  
ATOM   3932  CG  LEU B 184      15.621 -67.617  50.455  1.00 46.69           C  
ATOM   3933  CD1 LEU B 184      15.418 -66.102  50.300  1.00 46.69           C  
ATOM   3934  CD2 LEU B 184      16.751 -67.966  51.434  1.00 46.69           C  
ATOM   3935  N   ALA B 185      12.152 -70.493  50.612  1.00 36.06           N  
ATOM   3936  CA  ALA B 185      10.824 -70.902  50.956  1.00 36.06           C  
ATOM   3937  C   ALA B 185      10.880 -72.260  51.581  1.00 36.06           C  
ATOM   3938  O   ALA B 185      10.181 -72.532  52.556  1.00 36.06           O  
ATOM   3939  CB  ALA B 185       9.902 -71.007  49.729  1.00 36.06           C  
ATOM   3940  N   ALA B 186      11.700 -73.163  51.015  1.00 33.01           N  
ATOM   3941  CA  ALA B 186      11.791 -74.499  51.533  1.00 33.01           C  
ATOM   3942  C   ALA B 186      12.371 -74.457  52.911  1.00 33.01           C  
ATOM   3943  O   ALA B 186      11.876 -75.112  53.827  1.00 33.01           O  
ATOM   3944  CB  ALA B 186      12.698 -75.409  50.687  1.00 33.01           C  
ATOM   3945  N   LEU B 187      13.439 -73.661  53.090  1.00104.42           N  
ATOM   3946  CA  LEU B 187      14.129 -73.573  54.343  1.00104.42           C  
ATOM   3947  C   LEU B 187      13.199 -72.963  55.349  1.00104.42           C  
ATOM   3948  O   LEU B 187      13.177 -73.367  56.511  1.00104.42           O  
ATOM   3949  CB  LEU B 187      15.411 -72.718  54.227  1.00104.42           C  
ATOM   3950  CG  LEU B 187      16.378 -72.734  55.436  1.00104.42           C  
ATOM   3951  CD1 LEU B 187      17.603 -71.849  55.151  1.00104.42           C  
ATOM   3952  CD2 LEU B 187      15.706 -72.341  56.760  1.00104.42           C  
ATOM   3953  N   MET B 188      12.400 -71.966  54.920  1.00 51.71           N  
ATOM   3954  CA  MET B 188      11.508 -71.280  55.810  1.00 51.71           C  
ATOM   3955  C   MET B 188      10.504 -72.246  56.354  1.00 51.71           C  
ATOM   3956  O   MET B 188      10.220 -72.250  57.550  1.00 51.71           O  
ATOM   3957  CB  MET B 188      10.690 -70.178  55.113  1.00 51.71           C  
ATOM   3958  CG  MET B 188       9.793 -69.396  56.076  1.00 51.71           C  
ATOM   3959  SD  MET B 188       8.677 -68.197  55.286  1.00 51.71           S  
ATOM   3960  CE  MET B 188       7.489 -69.444  54.711  1.00 51.71           C  
ATOM   3961  N   ARG B 189       9.952 -73.111  55.487  1.00 94.18           N  
ATOM   3962  CA  ARG B 189       8.924 -74.011  55.924  1.00 94.18           C  
ATOM   3963  C   ARG B 189       9.495 -74.926  56.966  1.00 94.18           C  
ATOM   3964  O   ARG B 189       8.840 -75.220  57.965  1.00 94.18           O  
ATOM   3965  CB  ARG B 189       8.306 -74.829  54.771  1.00 94.18           C  
ATOM   3966  CG  ARG B 189       7.613 -73.921  53.748  1.00 94.18           C  
ATOM   3967  CD  ARG B 189       6.577 -74.599  52.845  1.00 94.18           C  
ATOM   3968  NE  ARG B 189       7.269 -75.586  51.972  1.00 94.18           N  
ATOM   3969  CZ  ARG B 189       7.331 -76.896  52.347  1.00 94.18           C  
ATOM   3970  NH1 ARG B 189       6.747 -77.297  53.514  1.00 94.18           N1+
ATOM   3971  NH2 ARG B 189       7.961 -77.805  51.548  1.00 94.18           N  
ATOM   3972  N   PHE B 190      10.744 -75.388  56.766  1.00 49.77           N  
ATOM   3973  CA  PHE B 190      11.393 -76.273  57.693  1.00 49.77           C  
ATOM   3974  C   PHE B 190      11.586 -75.586  59.015  1.00 49.77           C  
ATOM   3975  O   PHE B 190      11.304 -76.161  60.065  1.00 49.77           O  
ATOM   3976  CB  PHE B 190      12.780 -76.723  57.194  1.00 49.77           C  
ATOM   3977  CG  PHE B 190      13.437 -77.543  58.255  1.00 49.77           C  
ATOM   3978  CD1 PHE B 190      13.145 -78.879  58.404  1.00 49.77           C  
ATOM   3979  CD2 PHE B 190      14.360 -76.970  59.100  1.00 49.77           C  
ATOM   3980  CE1 PHE B 190      13.759 -79.626  59.383  1.00 49.77           C  
ATOM   3981  CE2 PHE B 190      14.977 -77.711  60.082  1.00 49.77           C  
ATOM   3982  CZ  PHE B 190      14.678 -79.045  60.223  1.00 49.77           C  
ATOM   3983  N   SER B 191      12.066 -74.327  58.995  1.00 91.64           N  
ATOM   3984  CA  SER B 191      12.366 -73.602  60.201  1.00 91.64           C  
ATOM   3985  C   SER B 191      11.119 -73.378  61.010  1.00 91.64           C  
ATOM   3986  O   SER B 191      11.151 -73.424  62.239  1.00 91.64           O  
ATOM   3987  CB  SER B 191      13.039 -72.244  59.918  1.00 91.64           C  
ATOM   3988  OG  SER B 191      12.230 -71.458  59.056  1.00 91.64           O  
ATOM   3989  N   MET B 192      10.001 -73.074  60.328  1.00 82.23           N  
ATOM   3990  CA  MET B 192       8.698 -72.862  60.897  1.00 82.23           C  
ATOM   3991  C   MET B 192       8.049 -74.155  61.301  1.00 82.23           C  
ATOM   3992  O   MET B 192       7.097 -74.152  62.080  1.00 82.23           O  
ATOM   3993  CB  MET B 192       7.720 -72.130  59.959  1.00 82.23           C  
ATOM   3994  CG  MET B 192       8.065 -70.655  59.741  1.00 82.23           C  
ATOM   3995  SD  MET B 192       6.849 -69.739  58.744  1.00 82.23           S  
ATOM   3996  CE  MET B 192       5.548 -69.756  60.012  1.00 82.23           C  
ATOM   3997  N   GLY B 193       8.461 -75.291  60.707  1.00 33.68           N  
ATOM   3998  CA  GLY B 193       7.801 -76.524  61.040  1.00 33.68           C  
ATOM   3999  C   GLY B 193       6.464 -76.492  60.366  1.00 33.68           C  
ATOM   4000  O   GLY B 193       5.488 -77.064  60.848  1.00 33.68           O  
ATOM   4001  N   LEU B 194       6.402 -75.807  59.212  1.00153.60           N  
ATOM   4002  CA  LEU B 194       5.171 -75.631  58.503  1.00153.60           C  
ATOM   4003  C   LEU B 194       5.069 -76.704  57.455  1.00153.60           C  
ATOM   4004  O   LEU B 194       5.868 -76.754  56.522  1.00153.60           O  
ATOM   4005  CB  LEU B 194       5.170 -74.260  57.811  1.00153.60           C  
ATOM   4006  CG  LEU B 194       3.852 -73.847  57.150  1.00153.60           C  
ATOM   4007  CD1 LEU B 194       2.774 -73.488  58.179  1.00153.60           C  
ATOM   4008  CD2 LEU B 194       4.095 -72.732  56.126  1.00153.60           C  
ATOM   4009  N   LYS B 195       4.066 -77.600  57.576  1.00128.62           N  
ATOM   4010  CA  LYS B 195       3.905 -78.636  56.590  1.00128.62           C  
ATOM   4011  C   LYS B 195       2.850 -78.189  55.624  1.00128.62           C  
ATOM   4012  O   LYS B 195       1.740 -77.842  56.027  1.00128.62           O  
ATOM   4013  CB  LYS B 195       3.415 -79.983  57.157  1.00128.62           C  
ATOM   4014  CG  LYS B 195       4.428 -80.762  58.000  1.00128.62           C  
ATOM   4015  CD  LYS B 195       4.709 -80.155  59.374  1.00128.62           C  
ATOM   4016  CE  LYS B 195       5.383 -81.142  60.330  1.00128.62           C  
ATOM   4017  NZ  LYS B 195       6.483 -81.850  59.638  1.00128.62           N1+
ATOM   4018  N   LEU B 196       3.175 -78.169  54.311  1.00100.11           N  
ATOM   4019  CA  LEU B 196       2.182 -77.778  53.345  1.00100.11           C  
ATOM   4020  C   LEU B 196       2.147 -78.803  52.259  1.00100.11           C  
ATOM   4021  O   LEU B 196       3.182 -79.308  51.832  1.00100.11           O  
ATOM   4022  CB  LEU B 196       2.457 -76.441  52.635  1.00100.11           C  
ATOM   4023  CG  LEU B 196       2.388 -75.225  53.566  1.00100.11           C  
ATOM   4024  CD1 LEU B 196       3.471 -75.334  54.642  1.00100.11           C  
ATOM   4025  CD2 LEU B 196       2.447 -73.901  52.784  1.00100.11           C  
ATOM   4026  N   SER B 197       0.933 -79.135  51.782  1.00 36.76           N  
ATOM   4027  CA  SER B 197       0.775 -80.080  50.720  1.00 36.76           C  
ATOM   4028  C   SER B 197       1.016 -79.369  49.429  1.00 36.76           C  
ATOM   4029  O   SER B 197       0.858 -78.153  49.318  1.00 36.76           O  
ATOM   4030  CB  SER B 197      -0.637 -80.686  50.651  1.00 36.76           C  
ATOM   4031  OG  SER B 197      -1.586 -79.663  50.381  1.00 36.76           O  
ATOM   4032  N   PRO B 198       1.401 -80.126  48.442  1.00136.10           N  
ATOM   4033  CA  PRO B 198       1.652 -79.614  47.126  1.00136.10           C  
ATOM   4034  C   PRO B 198       0.401 -78.947  46.649  1.00136.10           C  
ATOM   4035  O   PRO B 198       0.484 -78.056  45.806  1.00136.10           O  
ATOM   4036  CB  PRO B 198       2.033 -80.834  46.283  1.00136.10           C  
ATOM   4037  CG  PRO B 198       1.366 -82.013  47.018  1.00136.10           C  
ATOM   4038  CD  PRO B 198       1.367 -81.578  48.492  1.00136.10           C  
ATOM   4039  N   SER B 199      -0.767 -79.391  47.153  1.00 26.91           N  
ATOM   4040  CA  SER B 199      -2.028 -78.834  46.755  1.00 26.91           C  
ATOM   4041  C   SER B 199      -2.115 -77.414  47.225  1.00 26.91           C  
ATOM   4042  O   SER B 199      -2.486 -76.522  46.465  1.00 26.91           O  
ATOM   4043  CB  SER B 199      -3.225 -79.588  47.357  1.00 26.91           C  
ATOM   4044  OG  SER B 199      -4.442 -78.998  46.927  1.00 26.91           O  
ATOM   4045  N   GLU B 200      -1.754 -77.175  48.499  1.00 42.23           N  
ATOM   4046  CA  GLU B 200      -1.854 -75.866  49.081  1.00 42.23           C  
ATOM   4047  C   GLU B 200      -0.915 -74.948  48.370  1.00 42.23           C  
ATOM   4048  O   GLU B 200      -1.234 -73.785  48.129  1.00 42.23           O  
ATOM   4049  CB  GLU B 200      -1.459 -75.841  50.568  1.00 42.23           C  
ATOM   4050  CG  GLU B 200      -2.388 -76.656  51.470  1.00 42.23           C  
ATOM   4051  CD  GLU B 200      -1.864 -76.532  52.892  1.00 42.23           C  
ATOM   4052  OE1 GLU B 200      -1.916 -75.396  53.435  1.00 42.23           O  
ATOM   4053  OE2 GLU B 200      -1.402 -77.562  53.454  1.00 42.23           O1-
ATOM   4054  N   LEU B 201       0.276 -75.462  48.018  1.00 49.37           N  
ATOM   4055  CA  LEU B 201       1.296 -74.673  47.392  1.00 49.37           C  
ATOM   4056  C   LEU B 201       0.849 -74.196  46.042  1.00 49.37           C  
ATOM   4057  O   LEU B 201       1.164 -73.080  45.639  1.00 49.37           O  
ATOM   4058  CB  LEU B 201       2.622 -75.433  47.223  1.00 49.37           C  
ATOM   4059  CG  LEU B 201       3.289 -75.780  48.567  1.00 49.37           C  
ATOM   4060  CD1 LEU B 201       4.627 -76.510  48.358  1.00 49.37           C  
ATOM   4061  CD2 LEU B 201       3.421 -74.538  49.463  1.00 49.37           C  
ATOM   4062  N   GLN B 202       0.085 -75.011  45.295  1.00 56.81           N  
ATOM   4063  CA  GLN B 202      -0.278 -74.609  43.963  1.00 56.81           C  
ATOM   4064  C   GLN B 202      -1.045 -73.327  44.013  1.00 56.81           C  
ATOM   4065  O   GLN B 202      -0.916 -72.488  43.123  1.00 56.81           O  
ATOM   4066  CB  GLN B 202      -1.136 -75.635  43.208  1.00 56.81           C  
ATOM   4067  CG  GLN B 202      -0.342 -76.853  42.734  1.00 56.81           C  
ATOM   4068  CD  GLN B 202       0.621 -76.388  41.646  1.00 56.81           C  
ATOM   4069  NE2 GLN B 202       1.941 -76.622  41.871  1.00 56.81           N  
ATOM   4070  OE1 GLN B 202       0.213 -75.829  40.628  1.00 56.81           O  
ATOM   4071  N   ARG B 203      -1.855 -73.136  45.065  1.00 97.08           N  
ATOM   4072  CA  ARG B 203      -2.703 -71.984  45.182  1.00 97.08           C  
ATOM   4073  C   ARG B 203      -1.887 -70.719  45.220  1.00 97.08           C  
ATOM   4074  O   ARG B 203      -2.360 -69.665  44.798  1.00 97.08           O  
ATOM   4075  CB  ARG B 203      -3.533 -72.005  46.476  1.00 97.08           C  
ATOM   4076  CG  ARG B 203      -4.516 -73.173  46.556  1.00 97.08           C  
ATOM   4077  CD  ARG B 203      -5.233 -73.263  47.902  1.00 97.08           C  
ATOM   4078  NE  ARG B 203      -6.150 -74.433  47.836  1.00 97.08           N  
ATOM   4079  CZ  ARG B 203      -6.610 -75.004  48.985  1.00 97.08           C  
ATOM   4080  NH1 ARG B 203      -6.224 -74.511  50.199  1.00 97.08           N1+
ATOM   4081  NH2 ARG B 203      -7.454 -76.073  48.912  1.00 97.08           N  
ATOM   4082  N   VAL B 204      -0.688 -70.783  45.829  1.00116.57           N  
ATOM   4083  CA  VAL B 204       0.247 -69.702  46.032  1.00116.57           C  
ATOM   4084  C   VAL B 204       1.162 -69.373  44.882  1.00116.57           C  
ATOM   4085  O   VAL B 204       1.977 -68.467  45.029  1.00116.57           O  
ATOM   4086  CB  VAL B 204       1.077 -69.827  47.282  1.00116.57           C  
ATOM   4087  CG1 VAL B 204       0.103 -69.885  48.469  1.00116.57           C  
ATOM   4088  CG2 VAL B 204       2.051 -71.009  47.187  1.00116.57           C  
ATOM   4089  N   ARG B 205       1.124 -70.095  43.745  1.00125.55           N  
ATOM   4090  CA  ARG B 205       2.115 -69.940  42.702  1.00125.55           C  
ATOM   4091  C   ARG B 205       2.326 -68.500  42.316  1.00125.55           C  
ATOM   4092  O   ARG B 205       3.470 -68.055  42.222  1.00125.55           O  
ATOM   4093  CB  ARG B 205       1.701 -70.650  41.401  1.00125.55           C  
ATOM   4094  CG  ARG B 205       1.857 -72.172  41.395  1.00125.55           C  
ATOM   4095  CD  ARG B 205       3.000 -72.625  40.483  1.00125.55           C  
ATOM   4096  NE  ARG B 205       2.943 -74.106  40.343  1.00125.55           N  
ATOM   4097  CZ  ARG B 205       3.557 -74.706  39.281  1.00125.55           C  
ATOM   4098  NH1 ARG B 205       4.218 -73.949  38.358  1.00125.55           N1+
ATOM   4099  NH2 ARG B 205       3.507 -76.064  39.141  1.00125.55           N  
ATOM   4100  N   GLU B 206       1.254 -67.721  42.089  1.00 39.70           N  
ATOM   4101  CA  GLU B 206       1.435 -66.361  41.653  1.00 39.70           C  
ATOM   4102  C   GLU B 206       2.150 -65.582  42.713  1.00 39.70           C  
ATOM   4103  O   GLU B 206       3.039 -64.784  42.418  1.00 39.70           O  
ATOM   4104  CB  GLU B 206       0.100 -65.660  41.365  1.00 39.70           C  
ATOM   4105  CG  GLU B 206      -0.634 -66.288  40.179  1.00 39.70           C  
ATOM   4106  CD  GLU B 206      -1.939 -65.541  39.968  1.00 39.70           C  
ATOM   4107  OE1 GLU B 206      -2.011 -64.347  40.365  1.00 39.70           O  
ATOM   4108  OE2 GLU B 206      -2.883 -66.155  39.407  1.00 39.70           O1-
ATOM   4109  N   ILE B 207       1.784 -65.803  43.986  1.00 35.09           N  
ATOM   4110  CA  ILE B 207       2.396 -65.096  45.070  1.00 35.09           C  
ATOM   4111  C   ILE B 207       3.848 -65.456  45.092  1.00 35.09           C  
ATOM   4112  O   ILE B 207       4.707 -64.595  45.279  1.00 35.09           O  
ATOM   4113  CB  ILE B 207       1.808 -65.466  46.404  1.00 35.09           C  
ATOM   4114  CG1 ILE B 207       0.314 -65.099  46.445  1.00 35.09           C  
ATOM   4115  CG2 ILE B 207       2.638 -64.789  47.510  1.00 35.09           C  
ATOM   4116  CD1 ILE B 207      -0.438 -65.724  47.620  1.00 35.09           C  
ATOM   4117  N   ASP B 208       4.159 -66.750  44.897  1.00 44.04           N  
ATOM   4118  CA  ASP B 208       5.524 -67.190  44.944  1.00 44.04           C  
ATOM   4119  C   ASP B 208       6.325 -66.533  43.856  1.00 44.04           C  
ATOM   4120  O   ASP B 208       7.433 -66.062  44.105  1.00 44.04           O  
ATOM   4121  CB  ASP B 208       5.674 -68.714  44.776  1.00 44.04           C  
ATOM   4122  CG  ASP B 208       5.229 -69.387  46.068  1.00 44.04           C  
ATOM   4123  OD1 ASP B 208       5.347 -68.740  47.143  1.00 44.04           O  
ATOM   4124  OD2 ASP B 208       4.765 -70.556  45.998  1.00 44.04           O1-
ATOM   4125  N   ALA B 209       5.788 -66.475  42.620  1.00 33.28           N  
ATOM   4126  CA  ALA B 209       6.516 -65.916  41.510  1.00 33.28           C  
ATOM   4127  C   ALA B 209       6.764 -64.460  41.751  1.00 33.28           C  
ATOM   4128  O   ALA B 209       7.858 -63.955  41.502  1.00 33.28           O  
ATOM   4129  CB  ALA B 209       5.755 -66.051  40.179  1.00 33.28           C  
ATOM   4130  N   ASN B 210       5.740 -63.752  42.261  1.00 59.50           N  
ATOM   4131  CA  ASN B 210       5.826 -62.342  42.500  1.00 59.50           C  
ATOM   4132  C   ASN B 210       6.898 -62.089  43.512  1.00 59.50           C  
ATOM   4133  O   ASN B 210       7.715 -61.184  43.345  1.00 59.50           O  
ATOM   4134  CB  ASN B 210       4.518 -61.765  43.075  1.00 59.50           C  
ATOM   4135  CG  ASN B 210       4.684 -60.264  43.272  1.00 59.50           C  
ATOM   4136  ND2 ASN B 210       4.950 -59.838  44.537  1.00 59.50           N  
ATOM   4137  OD1 ASN B 210       4.570 -59.486  42.326  1.00 59.50           O  
ATOM   4138  N   CYS B 211       6.924 -62.899  44.588  1.00 34.03           N  
ATOM   4139  CA  CYS B 211       7.882 -62.732  45.645  1.00 34.03           C  
ATOM   4140  C   CYS B 211       9.254 -62.973  45.104  1.00 34.03           C  
ATOM   4141  O   CYS B 211      10.190 -62.243  45.425  1.00 34.03           O  
ATOM   4142  CB  CYS B 211       7.664 -63.702  46.818  1.00 34.03           C  
ATOM   4143  SG  CYS B 211       8.888 -63.461  48.141  1.00 34.03           S  
ATOM   4144  N   SER B 212       9.406 -63.998  44.245  1.00 82.25           N  
ATOM   4145  CA  SER B 212      10.702 -64.336  43.724  1.00 82.25           C  
ATOM   4146  C   SER B 212      11.257 -63.154  42.989  1.00 82.25           C  
ATOM   4147  O   SER B 212      12.440 -62.846  43.120  1.00 82.25           O  
ATOM   4148  CB  SER B 212      10.678 -65.497  42.714  1.00 82.25           C  
ATOM   4149  OG  SER B 212      10.417 -66.726  43.374  1.00 82.25           O  
ATOM   4150  N   LYS B 213      10.420 -62.457  42.195  1.00105.85           N  
ATOM   4151  CA  LYS B 213      10.915 -61.339  41.444  1.00105.85           C  
ATOM   4152  C   LYS B 213      11.419 -60.294  42.389  1.00105.85           C  
ATOM   4153  O   LYS B 213      12.507 -59.758  42.200  1.00105.85           O  
ATOM   4154  CB  LYS B 213       9.853 -60.636  40.587  1.00105.85           C  
ATOM   4155  CG  LYS B 213       9.373 -61.456  39.394  1.00105.85           C  
ATOM   4156  CD  LYS B 213       8.221 -60.803  38.632  1.00105.85           C  
ATOM   4157  CE  LYS B 213       6.946 -60.604  39.450  1.00105.85           C  
ATOM   4158  NZ  LYS B 213       5.794 -60.465  38.531  1.00105.85           N1+
ATOM   4159  N   HIS B 214      10.647 -60.007  43.455  1.00 59.69           N  
ATOM   4160  CA  HIS B 214      10.958 -58.952  44.382  1.00 59.69           C  
ATOM   4161  C   HIS B 214      12.294 -59.210  45.012  1.00 59.69           C  
ATOM   4162  O   HIS B 214      13.130 -58.311  45.091  1.00 59.69           O  
ATOM   4163  CB  HIS B 214       9.921 -58.870  45.519  1.00 59.69           C  
ATOM   4164  CG  HIS B 214      10.125 -57.737  46.487  1.00 59.69           C  
ATOM   4165  CD2 HIS B 214       9.439 -56.571  46.627  1.00 59.69           C  
ATOM   4166  ND1 HIS B 214      11.091 -57.726  47.467  1.00 59.69           N  
ATOM   4167  CE1 HIS B 214      10.941 -56.562  48.150  1.00 59.69           C  
ATOM   4168  NE2 HIS B 214       9.951 -55.827  47.677  1.00 59.69           N  
ATOM   4169  N   LEU B 215      12.541 -60.452  45.465  1.00 50.32           N  
ATOM   4170  CA  LEU B 215      13.774 -60.753  46.137  1.00 50.32           C  
ATOM   4171  C   LEU B 215      14.919 -60.522  45.195  1.00 50.32           C  
ATOM   4172  O   LEU B 215      15.916 -59.901  45.561  1.00 50.32           O  
ATOM   4173  CB  LEU B 215      13.858 -62.219  46.594  1.00 50.32           C  
ATOM   4174  CG  LEU B 215      12.793 -62.614  47.636  1.00 50.32           C  
ATOM   4175  CD1 LEU B 215      12.940 -64.088  48.049  1.00 50.32           C  
ATOM   4176  CD2 LEU B 215      12.794 -61.656  48.837  1.00 50.32           C  
ATOM   4177  N   SER B 216      14.793 -61.004  43.947  1.00 56.39           N  
ATOM   4178  CA  SER B 216      15.859 -60.932  42.986  1.00 56.39           C  
ATOM   4179  C   SER B 216      16.169 -59.508  42.619  1.00 56.39           C  
ATOM   4180  O   SER B 216      17.334 -59.129  42.503  1.00 56.39           O  
ATOM   4181  CB  SER B 216      15.514 -61.676  41.690  1.00 56.39           C  
ATOM   4182  OG  SER B 216      15.261 -63.041  41.987  1.00 56.39           O  
ATOM   4183  N   VAL B 217      15.124 -58.687  42.413  1.00 81.91           N  
ATOM   4184  CA  VAL B 217      15.251 -57.311  42.005  1.00 81.91           C  
ATOM   4185  C   VAL B 217      15.988 -56.529  43.042  1.00 81.91           C  
ATOM   4186  O   VAL B 217      16.926 -55.797  42.732  1.00 81.91           O  
ATOM   4187  CB  VAL B 217      13.924 -56.626  41.969  1.00 81.91           C  
ATOM   4188  CG1 VAL B 217      14.129 -55.128  41.694  1.00 81.91           C  
ATOM   4189  CG2 VAL B 217      13.020 -57.363  40.985  1.00 81.91           C  
ATOM   4190  N   VAL B 218      15.562 -56.659  44.314  1.00 39.99           N  
ATOM   4191  CA  VAL B 218      16.170 -55.888  45.353  1.00 39.99           C  
ATOM   4192  C   VAL B 218      17.603 -56.283  45.412  1.00 39.99           C  
ATOM   4193  O   VAL B 218      18.490 -55.440  45.540  1.00 39.99           O  
ATOM   4194  CB  VAL B 218      15.560 -56.128  46.703  1.00 39.99           C  
ATOM   4195  CG1 VAL B 218      16.405 -55.394  47.756  1.00 39.99           C  
ATOM   4196  CG2 VAL B 218      14.094 -55.663  46.665  1.00 39.99           C  
ATOM   4197  N   ASN B 219      17.861 -57.597  45.289  1.00 59.61           N  
ATOM   4198  CA  ASN B 219      19.195 -58.102  45.351  1.00 59.61           C  
ATOM   4199  C   ASN B 219      19.961 -57.491  44.229  1.00 59.61           C  
ATOM   4200  O   ASN B 219      21.095 -57.047  44.382  1.00 59.61           O  
ATOM   4201  CB  ASN B 219      19.241 -59.633  45.191  1.00 59.61           C  
ATOM   4202  CG  ASN B 219      20.669 -60.091  45.439  1.00 59.61           C  
ATOM   4203  ND2 ASN B 219      20.953 -60.551  46.687  1.00 59.61           N  
ATOM   4204  OD1 ASN B 219      21.516 -60.025  44.550  1.00 59.61           O  
ATOM   4205  N   ASP B 220      19.339 -57.427  43.050  1.00136.31           N  
ATOM   4206  CA  ASP B 220      20.025 -56.869  41.936  1.00136.31           C  
ATOM   4207  C   ASP B 220      20.347 -55.421  42.159  1.00136.31           C  
ATOM   4208  O   ASP B 220      21.423 -54.968  41.778  1.00136.31           O  
ATOM   4209  CB  ASP B 220      19.243 -57.035  40.651  1.00136.31           C  
ATOM   4210  CG  ASP B 220      19.627 -58.339  39.973  1.00136.31           C  
ATOM   4211  OD1 ASP B 220      19.120 -59.424  40.361  1.00136.31           O  
ATOM   4212  OD2 ASP B 220      20.451 -58.241  39.027  1.00136.31           O1-
ATOM   4213  N   ILE B 221      19.452 -54.644  42.795  1.00 72.54           N  
ATOM   4214  CA  ILE B 221      19.739 -53.240  42.918  1.00 72.54           C  
ATOM   4215  C   ILE B 221      20.979 -53.013  43.738  1.00 72.54           C  
ATOM   4216  O   ILE B 221      21.840 -52.228  43.344  1.00 72.54           O  
ATOM   4217  CB  ILE B 221      18.634 -52.462  43.571  1.00 72.54           C  
ATOM   4218  CG1 ILE B 221      17.351 -52.535  42.726  1.00 72.54           C  
ATOM   4219  CG2 ILE B 221      19.140 -51.027  43.803  1.00 72.54           C  
ATOM   4220  CD1 ILE B 221      16.114 -52.001  43.447  1.00 72.54           C  
ATOM   4221  N   TYR B 222      21.090 -53.655  44.920  1.00 99.08           N  
ATOM   4222  CA  TYR B 222      22.229 -53.470  45.784  1.00 99.08           C  
ATOM   4223  C   TYR B 222      23.477 -54.165  45.315  1.00 99.08           C  
ATOM   4224  O   TYR B 222      24.581 -53.641  45.461  1.00 99.08           O  
ATOM   4225  CB  TYR B 222      21.954 -53.839  47.253  1.00 99.08           C  
ATOM   4226  CG  TYR B 222      21.040 -52.781  47.781  1.00 99.08           C  
ATOM   4227  CD1 TYR B 222      19.674 -52.896  47.660  1.00 99.08           C  
ATOM   4228  CD2 TYR B 222      21.554 -51.657  48.388  1.00 99.08           C  
ATOM   4229  CE1 TYR B 222      18.838 -51.915  48.142  1.00 99.08           C  
ATOM   4230  CE2 TYR B 222      20.724 -50.671  48.873  1.00 99.08           C  
ATOM   4231  CZ  TYR B 222      19.362 -50.801  48.751  1.00 99.08           C  
ATOM   4232  OH  TYR B 222      18.508 -49.792  49.246  1.00 99.08           O  
ATOM   4233  N   SER B 223      23.329 -55.390  44.778  1.00151.90           N  
ATOM   4234  CA  SER B 223      24.413 -56.243  44.360  1.00151.90           C  
ATOM   4235  C   SER B 223      24.999 -55.772  43.071  1.00151.90           C  
ATOM   4236  O   SER B 223      25.891 -56.428  42.542  1.00151.90           O  
ATOM   4237  CB  SER B 223      23.971 -57.681  44.048  1.00151.90           C  
ATOM   4238  OG  SER B 223      23.310 -58.265  45.155  1.00151.90           O  
ATOM   4239  N   TYR B 224      24.545 -54.633  42.522  1.00111.15           N  
ATOM   4240  CA  TYR B 224      24.950 -54.296  41.182  1.00111.15           C  
ATOM   4241  C   TYR B 224      26.442 -54.198  41.057  1.00111.15           C  
ATOM   4242  O   TYR B 224      27.007 -54.648  40.062  1.00111.15           O  
ATOM   4243  CB  TYR B 224      24.354 -52.973  40.672  1.00111.15           C  
ATOM   4244  CG  TYR B 224      24.859 -52.767  39.283  1.00111.15           C  
ATOM   4245  CD1 TYR B 224      24.310 -53.470  38.228  1.00111.15           C  
ATOM   4246  CD2 TYR B 224      25.868 -51.871  39.033  1.00111.15           C  
ATOM   4247  CE1 TYR B 224      24.772 -53.281  36.949  1.00111.15           C  
ATOM   4248  CE2 TYR B 224      26.333 -51.678  37.753  1.00111.15           C  
ATOM   4249  CZ  TYR B 224      25.783 -52.383  36.710  1.00111.15           C  
ATOM   4250  OH  TYR B 224      26.260 -52.183  35.398  1.00111.15           O  
ATOM   4251  N   GLU B 225      27.136 -53.596  42.033  1.00118.14           N  
ATOM   4252  CA  GLU B 225      28.554 -53.451  41.876  1.00118.14           C  
ATOM   4253  C   GLU B 225      29.260 -54.782  41.871  1.00118.14           C  
ATOM   4254  O   GLU B 225      30.024 -55.086  40.955  1.00118.14           O  
ATOM   4255  CB  GLU B 225      29.179 -52.599  42.991  1.00118.14           C  
ATOM   4256  CG  GLU B 225      28.665 -51.158  42.992  1.00118.14           C  
ATOM   4257  CD  GLU B 225      29.069 -50.511  41.675  1.00118.14           C  
ATOM   4258  OE1 GLU B 225      30.263 -50.640  41.295  1.00118.14           O  
ATOM   4259  OE2 GLU B 225      28.186 -49.883  41.030  1.00118.14           O1-
ATOM   4260  N   LYS B 226      28.976 -55.636  42.871  1.00155.27           N  
ATOM   4261  CA  LYS B 226      29.695 -56.870  43.057  1.00155.27           C  
ATOM   4262  C   LYS B 226      29.483 -57.739  41.868  1.00155.27           C  
ATOM   4263  O   LYS B 226      30.404 -58.336  41.316  1.00155.27           O  
ATOM   4264  CB  LYS B 226      29.138 -57.707  44.220  1.00155.27           C  
ATOM   4265  CG  LYS B 226      29.173 -57.042  45.592  1.00155.27           C  
ATOM   4266  CD  LYS B 226      28.280 -57.772  46.598  1.00155.27           C  
ATOM   4267  CE  LYS B 226      28.594 -59.267  46.708  1.00155.27           C  
ATOM   4268  NZ  LYS B 226      27.698 -59.907  47.699  1.00155.27           N1+
ATOM   4269  N   GLU B 227      28.206 -57.792  41.489  1.00190.93           N  
ATOM   4270  CA  GLU B 227      27.518 -58.515  40.469  1.00190.93           C  
ATOM   4271  C   GLU B 227      27.840 -57.957  39.138  1.00190.93           C  
ATOM   4272  O   GLU B 227      27.398 -58.509  38.133  1.00190.93           O  
ATOM   4273  CB  GLU B 227      25.992 -58.399  40.640  1.00190.93           C  
ATOM   4274  CG  GLU B 227      25.154 -59.119  39.586  1.00190.93           C  
ATOM   4275  CD  GLU B 227      23.720 -58.623  39.729  1.00190.93           C  
ATOM   4276  OE1 GLU B 227      23.344 -58.216  40.860  1.00190.93           O  
ATOM   4277  OE2 GLU B 227      22.985 -58.637  38.707  1.00190.93           O1-
ATOM   4278  N   LEU B 228      28.640 -56.871  39.103  1.00144.76           N  
ATOM   4279  CA  LEU B 228      28.885 -56.070  37.937  1.00144.76           C  
ATOM   4280  C   LEU B 228      29.248 -56.958  36.817  1.00144.76           C  
ATOM   4281  O   LEU B 228      29.103 -56.584  35.656  1.00144.76           O  
ATOM   4282  CB  LEU B 228      29.999 -55.030  38.114  1.00144.76           C  
ATOM   4283  CG  LEU B 228      30.136 -54.122  36.880  1.00144.76           C  
ATOM   4284  CD1 LEU B 228      28.842 -53.328  36.646  1.00144.76           C  
ATOM   4285  CD2 LEU B 228      31.363 -53.208  36.982  1.00144.76           C  
ATOM   4286  N   TYR B 229      29.752 -58.154  37.117  1.00257.90           N  
ATOM   4287  CA  TYR B 229      30.093 -58.976  36.014  1.00257.90           C  
ATOM   4288  C   TYR B 229      28.984 -59.238  34.967  1.00257.90           C  
ATOM   4289  O   TYR B 229      29.216 -58.838  33.832  1.00257.90           O  
ATOM   4290  CB  TYR B 229      30.707 -60.322  36.447  1.00257.90           C  
ATOM   4291  CG  TYR B 229      29.806 -60.965  37.440  1.00257.90           C  
ATOM   4292  CD1 TYR B 229      28.732 -61.722  37.037  1.00257.90           C  
ATOM   4293  CD2 TYR B 229      30.046 -60.813  38.786  1.00257.90           C  
ATOM   4294  CE1 TYR B 229      27.903 -62.311  37.962  1.00257.90           C  
ATOM   4295  CE2 TYR B 229      29.221 -61.400  39.716  1.00257.90           C  
ATOM   4296  CZ  TYR B 229      28.147 -62.151  39.303  1.00257.90           C  
ATOM   4297  OH  TYR B 229      27.299 -62.756  40.254  1.00257.90           O  
ATOM   4298  N   THR B 230      27.756 -59.799  35.223  1.00147.80           N  
ATOM   4299  CA  THR B 230      26.884 -60.121  34.097  1.00147.80           C  
ATOM   4300  C   THR B 230      25.391 -59.967  34.380  1.00147.80           C  
ATOM   4301  O   THR B 230      24.865 -58.853  34.378  1.00147.80           O  
ATOM   4302  CB  THR B 230      27.100 -61.516  33.578  1.00147.80           C  
ATOM   4303  CG2 THR B 230      26.235 -61.717  32.320  1.00147.80           C  
ATOM   4304  OG1 THR B 230      28.467 -61.693  33.235  1.00147.80           O  
ATOM   4305  N   SER B 231      24.649 -61.097  34.564  1.00134.23           N  
ATOM   4306  CA  SER B 231      23.201 -61.057  34.653  1.00134.23           C  
ATOM   4307  C   SER B 231      22.686 -61.387  36.038  1.00134.23           C  
ATOM   4308  O   SER B 231      23.347 -62.007  36.860  1.00134.23           O  
ATOM   4309  CB  SER B 231      22.497 -62.070  33.730  1.00134.23           C  
ATOM   4310  OG  SER B 231      22.767 -61.789  32.365  1.00134.23           O  
ATOM   4311  N   LYS B 232      21.451 -60.922  36.316  1.00324.45           N  
ATOM   4312  CA  LYS B 232      20.640 -61.124  37.497  1.00324.45           C  
ATOM   4313  C   LYS B 232      19.562 -60.126  37.261  1.00324.45           C  
ATOM   4314  O   LYS B 232      19.772 -59.321  36.372  1.00324.45           O  
ATOM   4315  CB  LYS B 232      21.334 -60.822  38.841  1.00324.45           C  
ATOM   4316  CG  LYS B 232      22.245 -61.940  39.365  1.00324.45           C  
ATOM   4317  CD  LYS B 232      23.172 -61.507  40.504  1.00324.45           C  
ATOM   4318  CE  LYS B 232      23.952 -62.661  41.143  1.00324.45           C  
ATOM   4319  NZ  LYS B 232      23.051 -63.475  41.990  1.00324.45           N1+
ATOM   4320  N   THR B 233      18.389 -60.111  37.943  1.00345.91           N  
ATOM   4321  CA  THR B 233      17.521 -59.017  37.561  1.00345.91           C  
ATOM   4322  C   THR B 233      16.686 -58.459  38.641  1.00345.91           C  
ATOM   4323  O   THR B 233      16.699 -58.854  39.805  1.00345.91           O  
ATOM   4324  CB  THR B 233      16.427 -59.266  36.572  1.00345.91           C  
ATOM   4325  CG2 THR B 233      16.986 -59.430  35.181  1.00345.91           C  
ATOM   4326  OG1 THR B 233      15.611 -60.352  36.977  1.00345.91           O  
ATOM   4327  N   ALA B 234      15.926 -57.458  38.156  1.00244.46           N  
ATOM   4328  CA  ALA B 234      14.874 -56.746  38.792  1.00244.46           C  
ATOM   4329  C   ALA B 234      13.759 -56.815  37.792  1.00244.46           C  
ATOM   4330  O   ALA B 234      13.950 -56.461  36.630  1.00244.46           O  
ATOM   4331  CB  ALA B 234      15.205 -55.264  38.970  1.00244.46           C  
ATOM   4332  N   HIS B 235      12.560 -57.260  38.216  1.00235.44           N  
ATOM   4333  CA  HIS B 235      11.452 -57.394  37.318  1.00235.44           C  
ATOM   4334  C   HIS B 235      10.956 -56.015  37.039  1.00235.44           C  
ATOM   4335  O   HIS B 235      11.373 -55.049  37.673  1.00235.44           O  
ATOM   4336  CB  HIS B 235      10.325 -58.320  37.839  1.00235.44           C  
ATOM   4337  CG  HIS B 235       9.141 -58.511  36.923  1.00235.44           C  
ATOM   4338  CD2 HIS B 235       8.872 -59.509  36.029  1.00235.44           C  
ATOM   4339  ND1 HIS B 235       8.055 -57.665  36.866  1.00235.44           N  
ATOM   4340  CE1 HIS B 235       7.192 -58.188  35.958  1.00235.44           C  
ATOM   4341  NE2 HIS B 235       7.646 -59.308  35.423  1.00235.44           N  
ATOM   4342  N   SER B 236      10.104 -55.876  36.014  1.00228.05           N  
ATOM   4343  CA  SER B 236       9.663 -54.580  35.629  1.00228.05           C  
ATOM   4344  C   SER B 236       8.445 -54.774  34.786  1.00228.05           C  
ATOM   4345  O   SER B 236       8.017 -55.896  34.541  1.00228.05           O  
ATOM   4346  CB  SER B 236      10.721 -53.838  34.798  1.00228.05           C  
ATOM   4347  OG  SER B 236      11.933 -53.726  35.532  1.00228.05           O  
ATOM   4348  N   GLU B 237       7.824 -53.662  34.351  1.00256.23           N  
ATOM   4349  CA  GLU B 237       6.666 -53.787  33.519  1.00256.23           C  
ATOM   4350  C   GLU B 237       6.664 -52.608  32.607  1.00256.23           C  
ATOM   4351  O   GLU B 237       7.570 -51.780  32.650  1.00256.23           O  
ATOM   4352  CB  GLU B 237       5.339 -53.829  34.298  1.00256.23           C  
ATOM   4353  CG  GLU B 237       4.157 -54.320  33.459  1.00256.23           C  
ATOM   4354  CD  GLU B 237       3.071 -54.804  34.406  1.00256.23           C  
ATOM   4355  OE1 GLU B 237       3.025 -54.307  35.564  1.00256.23           O  
ATOM   4356  OE2 GLU B 237       2.278 -55.688  33.985  1.00256.23           O1-
ATOM   4357  N   GLY B 238       5.645 -52.514  31.734  1.00 32.46           N  
ATOM   4358  CA  GLY B 238       5.605 -51.418  30.812  1.00 32.46           C  
ATOM   4359  C   GLY B 238       6.285 -51.868  29.562  1.00 32.46           C  
ATOM   4360  O   GLY B 238       6.443 -51.099  28.615  1.00 32.46           O  
ATOM   4361  N   GLY B 239       6.701 -53.145  29.530  1.00  9.85           N  
ATOM   4362  CA  GLY B 239       7.343 -53.648  28.355  1.00  9.85           C  
ATOM   4363  C   GLY B 239       8.818 -53.506  28.532  1.00  9.85           C  
ATOM   4364  O   GLY B 239       9.594 -53.929  27.675  1.00  9.85           O  
ATOM   4365  N   ILE B 240       9.251 -52.886  29.645  1.00 93.94           N  
ATOM   4366  CA  ILE B 240      10.662 -52.789  29.866  1.00 93.94           C  
ATOM   4367  C   ILE B 240      10.953 -53.516  31.136  1.00 93.94           C  
ATOM   4368  O   ILE B 240      10.321 -53.264  32.158  1.00 93.94           O  
ATOM   4369  CB  ILE B 240      11.174 -51.378  29.982  1.00 93.94           C  
ATOM   4370  CG1 ILE B 240      12.712 -51.378  29.992  1.00 93.94           C  
ATOM   4371  CG2 ILE B 240      10.533 -50.703  31.202  1.00 93.94           C  
ATOM   4372  CD1 ILE B 240      13.332 -49.994  29.813  1.00 93.94           C  
ATOM   4373  N   LEU B 241      11.905 -54.472  31.078  1.00177.68           N  
ATOM   4374  CA  LEU B 241      12.280 -55.274  32.203  1.00177.68           C  
ATOM   4375  C   LEU B 241      13.782 -55.166  32.385  1.00177.68           C  
ATOM   4376  O   LEU B 241      14.316 -54.073  32.214  1.00177.68           O  
ATOM   4377  CB  LEU B 241      11.843 -56.728  32.054  1.00177.68           C  
ATOM   4378  CG  LEU B 241      10.385 -56.900  31.581  1.00177.68           C  
ATOM   4379  CD1 LEU B 241       9.895 -58.346  31.754  1.00177.68           C  
ATOM   4380  CD2 LEU B 241       9.457 -55.866  32.216  1.00177.68           C  
ATOM   4381  N   CYS B 242      14.522 -56.276  32.706  1.00109.10           N  
ATOM   4382  CA  CYS B 242      15.887 -56.031  33.139  1.00109.10           C  
ATOM   4383  C   CYS B 242      16.825 -57.255  33.176  1.00109.10           C  
ATOM   4384  O   CYS B 242      16.444 -58.345  32.752  1.00109.10           O  
ATOM   4385  CB  CYS B 242      15.798 -55.631  34.603  1.00109.10           C  
ATOM   4386  SG  CYS B 242      14.960 -54.072  34.994  1.00109.10           S  
ATOM   4387  N   THR B 243      18.128 -56.998  33.595  1.00376.60           N  
ATOM   4388  CA  THR B 243      19.194 -57.822  34.159  1.00376.60           C  
ATOM   4389  C   THR B 243      19.309 -56.925  35.245  1.00376.60           C  
ATOM   4390  O   THR B 243      20.338 -56.352  35.585  1.00376.60           O  
ATOM   4391  CB  THR B 243      20.505 -58.063  33.439  1.00376.60           C  
ATOM   4392  CG2 THR B 243      21.307 -56.800  33.094  1.00376.60           C  
ATOM   4393  OG1 THR B 243      21.297 -58.901  34.269  1.00376.60           O  
ATOM   4394  N   SER B 244      18.090 -56.819  35.753  1.00259.24           N  
ATOM   4395  CA  SER B 244      17.787 -55.874  36.698  1.00259.24           C  
ATOM   4396  C   SER B 244      18.326 -54.595  36.170  1.00259.24           C  
ATOM   4397  O   SER B 244      17.966 -54.087  35.110  1.00259.24           O  
ATOM   4398  CB  SER B 244      18.431 -56.160  38.020  1.00259.24           C  
ATOM   4399  OG  SER B 244      18.027 -55.187  38.970  1.00259.24           O  
ATOM   4400  N   VAL B 245      19.292 -54.080  36.914  1.00 96.13           N  
ATOM   4401  CA  VAL B 245      19.820 -52.785  36.683  1.00 96.13           C  
ATOM   4402  C   VAL B 245      20.361 -52.632  35.298  1.00 96.13           C  
ATOM   4403  O   VAL B 245      20.017 -51.668  34.621  1.00 96.13           O  
ATOM   4404  CB  VAL B 245      20.935 -52.477  37.636  1.00 96.13           C  
ATOM   4405  CG1 VAL B 245      21.567 -51.125  37.267  1.00 96.13           C  
ATOM   4406  CG2 VAL B 245      20.368 -52.546  39.064  1.00 96.13           C  
ATOM   4407  N   GLN B 246      21.214 -53.560  34.828  1.00 86.10           N  
ATOM   4408  CA  GLN B 246      21.840 -53.367  33.548  1.00 86.10           C  
ATOM   4409  C   GLN B 246      20.875 -53.438  32.410  1.00 86.10           C  
ATOM   4410  O   GLN B 246      20.930 -52.594  31.519  1.00 86.10           O  
ATOM   4411  CB  GLN B 246      22.962 -54.372  33.240  1.00 86.10           C  
ATOM   4412  CG  GLN B 246      23.472 -54.279  31.798  1.00 86.10           C  
ATOM   4413  CD  GLN B 246      24.132 -52.924  31.596  1.00 86.10           C  
ATOM   4414  NE2 GLN B 246      24.477 -52.239  32.718  1.00 86.10           N  
ATOM   4415  OE1 GLN B 246      24.332 -52.481  30.466  1.00 86.10           O  
ATOM   4416  N   ILE B 247      19.973 -54.436  32.381  1.00 82.53           N  
ATOM   4417  CA  ILE B 247      19.124 -54.532  31.227  1.00 82.53           C  
ATOM   4418  C   ILE B 247      18.182 -53.383  31.202  1.00 82.53           C  
ATOM   4419  O   ILE B 247      17.923 -52.811  30.146  1.00 82.53           O  
ATOM   4420  CB  ILE B 247      18.350 -55.805  31.074  1.00 82.53           C  
ATOM   4421  CG1 ILE B 247      19.312 -56.998  30.952  1.00 82.53           C  
ATOM   4422  CG2 ILE B 247      17.476 -55.657  29.825  1.00 82.53           C  
ATOM   4423  CD1 ILE B 247      18.664 -58.371  31.134  1.00 82.53           C  
ATOM   4424  N   LEU B 248      17.651 -53.004  32.375  1.00120.24           N  
ATOM   4425  CA  LEU B 248      16.720 -51.916  32.419  1.00120.24           C  
ATOM   4426  C   LEU B 248      17.445 -50.725  31.885  1.00120.24           C  
ATOM   4427  O   LEU B 248      16.896 -49.947  31.103  1.00120.24           O  
ATOM   4428  CB  LEU B 248      16.321 -51.564  33.869  1.00120.24           C  
ATOM   4429  CG  LEU B 248      15.209 -50.502  34.065  1.00120.24           C  
ATOM   4430  CD1 LEU B 248      15.573 -49.125  33.485  1.00120.24           C  
ATOM   4431  CD2 LEU B 248      13.848 -51.024  33.591  1.00120.24           C  
ATOM   4432  N   ALA B 249      18.715 -50.559  32.297  1.00 38.63           N  
ATOM   4433  CA  ALA B 249      19.474 -49.406  31.914  1.00 38.63           C  
ATOM   4434  C   ALA B 249      19.626 -49.365  30.425  1.00 38.63           C  
ATOM   4435  O   ALA B 249      19.454 -48.312  29.814  1.00 38.63           O  
ATOM   4436  CB  ALA B 249      20.888 -49.405  32.522  1.00 38.63           C  
ATOM   4437  N   GLN B 250      19.960 -50.510  29.798  1.00 53.18           N  
ATOM   4438  CA  GLN B 250      20.173 -50.516  28.377  1.00 53.18           C  
ATOM   4439  C   GLN B 250      18.888 -50.297  27.642  1.00 53.18           C  
ATOM   4440  O   GLN B 250      18.840 -49.538  26.675  1.00 53.18           O  
ATOM   4441  CB  GLN B 250      20.779 -51.831  27.852  1.00 53.18           C  
ATOM   4442  CG  GLN B 250      22.227 -52.059  28.295  1.00 53.18           C  
ATOM   4443  CD  GLN B 250      22.723 -53.356  27.670  1.00 53.18           C  
ATOM   4444  NE2 GLN B 250      23.836 -53.262  26.895  1.00 53.18           N  
ATOM   4445  OE1 GLN B 250      22.135 -54.420  27.857  1.00 53.18           O  
ATOM   4446  N   GLU B 251      17.803 -50.961  28.077  1.00121.81           N  
ATOM   4447  CA  GLU B 251      16.578 -50.854  27.339  1.00121.81           C  
ATOM   4448  C   GLU B 251      16.066 -49.446  27.415  1.00121.81           C  
ATOM   4449  O   GLU B 251      15.710 -48.845  26.402  1.00121.81           O  
ATOM   4450  CB  GLU B 251      15.487 -51.782  27.892  1.00121.81           C  
ATOM   4451  CG  GLU B 251      14.415 -52.127  26.864  1.00121.81           C  
ATOM   4452  CD  GLU B 251      15.003 -53.205  25.965  1.00121.81           C  
ATOM   4453  OE1 GLU B 251      16.171 -53.602  26.217  1.00121.81           O  
ATOM   4454  OE2 GLU B 251      14.301 -53.645  25.016  1.00121.81           O1-
ATOM   4455  N   ALA B 252      16.025 -48.904  28.647  1.00 57.73           N  
ATOM   4456  CA  ALA B 252      15.569 -47.588  29.008  1.00 57.73           C  
ATOM   4457  C   ALA B 252      16.505 -46.537  28.495  1.00 57.73           C  
ATOM   4458  O   ALA B 252      16.090 -45.418  28.202  1.00 57.73           O  
ATOM   4459  CB  ALA B 252      15.451 -47.402  30.529  1.00 57.73           C  
ATOM   4460  N   ASP B 253      17.805 -46.868  28.376  1.00 72.87           N  
ATOM   4461  CA  ASP B 253      18.789 -45.896  28.000  1.00 72.87           C  
ATOM   4462  C   ASP B 253      18.914 -44.850  29.072  1.00 72.87           C  
ATOM   4463  O   ASP B 253      18.853 -43.651  28.805  1.00 72.87           O  
ATOM   4464  CB  ASP B 253      18.453 -45.189  26.676  1.00 72.87           C  
ATOM   4465  CG  ASP B 253      19.691 -44.421  26.249  1.00 72.87           C  
ATOM   4466  OD1 ASP B 253      20.625 -45.074  25.712  1.00 72.87           O  
ATOM   4467  OD2 ASP B 253      19.721 -43.178  26.453  1.00 72.87           O1-
ATOM   4468  N   VAL B 254      19.083 -45.307  30.333  1.00 46.02           N  
ATOM   4469  CA  VAL B 254      19.291 -44.458  31.475  1.00 46.02           C  
ATOM   4470  C   VAL B 254      20.497 -44.993  32.194  1.00 46.02           C  
ATOM   4471  O   VAL B 254      21.079 -45.995  31.777  1.00 46.02           O  
ATOM   4472  CB  VAL B 254      18.160 -44.479  32.464  1.00 46.02           C  
ATOM   4473  CG1 VAL B 254      16.896 -43.937  31.775  1.00 46.02           C  
ATOM   4474  CG2 VAL B 254      18.012 -45.909  33.013  1.00 46.02           C  
ATOM   4475  N   THR B 255      20.917 -44.325  33.293  1.00108.11           N  
ATOM   4476  CA  THR B 255      22.093 -44.753  34.006  1.00108.11           C  
ATOM   4477  C   THR B 255      21.697 -45.915  34.868  1.00108.11           C  
ATOM   4478  O   THR B 255      20.510 -46.166  35.070  1.00108.11           O  
ATOM   4479  CB  THR B 255      22.643 -43.738  34.960  1.00108.11           C  
ATOM   4480  CG2 THR B 255      24.062 -44.194  35.335  1.00108.11           C  
ATOM   4481  OG1 THR B 255      22.751 -42.472  34.337  1.00108.11           O  
ATOM   4482  N   ALA B 256      22.693 -46.660  35.397  1.00 45.87           N  
ATOM   4483  CA  ALA B 256      22.448 -47.798  36.241  1.00 45.87           C  
ATOM   4484  C   ALA B 256      21.758 -47.328  37.483  1.00 45.87           C  
ATOM   4485  O   ALA B 256      20.828 -47.966  37.973  1.00 45.87           O  
ATOM   4486  CB  ALA B 256      23.734 -48.520  36.681  1.00 45.87           C  
ATOM   4487  N   GLU B 257      22.210 -46.188  38.030  1.00 91.53           N  
ATOM   4488  CA  GLU B 257      21.634 -45.660  39.230  1.00 91.53           C  
ATOM   4489  C   GLU B 257      20.222 -45.242  38.964  1.00 91.53           C  
ATOM   4490  O   GLU B 257      19.347 -45.415  39.811  1.00 91.53           O  
ATOM   4491  CB  GLU B 257      22.420 -44.464  39.798  1.00 91.53           C  
ATOM   4492  CG  GLU B 257      22.725 -43.363  38.782  1.00 91.53           C  
ATOM   4493  CD  GLU B 257      24.115 -43.635  38.227  1.00 91.53           C  
ATOM   4494  OE1 GLU B 257      24.452 -44.833  38.032  1.00 91.53           O  
ATOM   4495  OE2 GLU B 257      24.858 -42.648  37.984  1.00 91.53           O1-
ATOM   4496  N   ALA B 258      19.960 -44.664  37.779  1.00 27.68           N  
ATOM   4497  CA  ALA B 258      18.630 -44.244  37.446  1.00 27.68           C  
ATOM   4498  C   ALA B 258      17.767 -45.466  37.391  1.00 27.68           C  
ATOM   4499  O   ALA B 258      16.618 -45.454  37.828  1.00 27.68           O  
ATOM   4500  CB  ALA B 258      18.550 -43.556  36.072  1.00 27.68           C  
ATOM   4501  N   ALA B 259      18.315 -46.564  36.842  1.00 33.96           N  
ATOM   4502  CA  ALA B 259      17.585 -47.789  36.684  1.00 33.96           C  
ATOM   4503  C   ALA B 259      17.191 -48.323  38.027  1.00 33.96           C  
ATOM   4504  O   ALA B 259      16.073 -48.808  38.205  1.00 33.96           O  
ATOM   4505  CB  ALA B 259      18.404 -48.879  35.972  1.00 33.96           C  
ATOM   4506  N   LYS B 260      18.097 -48.227  39.017  1.00 70.66           N  
ATOM   4507  CA  LYS B 260      17.861 -48.776  40.323  1.00 70.66           C  
ATOM   4508  C   LYS B 260      16.638 -48.129  40.899  1.00 70.66           C  
ATOM   4509  O   LYS B 260      15.796 -48.791  41.506  1.00 70.66           O  
ATOM   4510  CB  LYS B 260      19.031 -48.480  41.282  1.00 70.66           C  
ATOM   4511  CG  LYS B 260      20.373 -49.079  40.840  1.00 70.66           C  
ATOM   4512  CD  LYS B 260      21.572 -48.543  41.629  1.00 70.66           C  
ATOM   4513  CE  LYS B 260      22.911 -49.197  41.270  1.00 70.66           C  
ATOM   4514  NZ  LYS B 260      23.699 -48.311  40.383  1.00 70.66           N1+
ATOM   4515  N   ARG B 261      16.508 -46.805  40.715  1.00 80.10           N  
ATOM   4516  CA  ARG B 261      15.400 -46.078  41.268  1.00 80.10           C  
ATOM   4517  C   ARG B 261      14.109 -46.544  40.657  1.00 80.10           C  
ATOM   4518  O   ARG B 261      13.112 -46.701  41.360  1.00 80.10           O  
ATOM   4519  CB  ARG B 261      15.543 -44.561  41.053  1.00 80.10           C  
ATOM   4520  CG  ARG B 261      16.660 -43.951  41.907  1.00 80.10           C  
ATOM   4521  CD  ARG B 261      16.906 -42.460  41.660  1.00 80.10           C  
ATOM   4522  NE  ARG B 261      17.680 -42.332  40.394  1.00 80.10           N  
ATOM   4523  CZ  ARG B 261      19.044 -42.282  40.427  1.00 80.10           C  
ATOM   4524  NH1 ARG B 261      19.705 -42.352  41.622  1.00 80.10           N1+
ATOM   4525  NH2 ARG B 261      19.745 -42.153  39.264  1.00 80.10           N  
ATOM   4526  N   VAL B 262      14.086 -46.775  39.329  1.00 38.99           N  
ATOM   4527  CA  VAL B 262      12.877 -47.189  38.667  1.00 38.99           C  
ATOM   4528  C   VAL B 262      12.465 -48.535  39.184  1.00 38.99           C  
ATOM   4529  O   VAL B 262      11.302 -48.762  39.513  1.00 38.99           O  
ATOM   4530  CB  VAL B 262      13.058 -47.326  37.181  1.00 38.99           C  
ATOM   4531  CG1 VAL B 262      11.737 -47.825  36.567  1.00 38.99           C  
ATOM   4532  CG2 VAL B 262      13.541 -45.981  36.614  1.00 38.99           C  
ATOM   4533  N   LEU B 263      13.435 -49.460  39.294  1.00 66.71           N  
ATOM   4534  CA  LEU B 263      13.179 -50.813  39.705  1.00 66.71           C  
ATOM   4535  C   LEU B 263      12.657 -50.815  41.114  1.00 66.71           C  
ATOM   4536  O   LEU B 263      11.783 -51.608  41.460  1.00 66.71           O  
ATOM   4537  CB  LEU B 263      14.457 -51.666  39.696  1.00 66.71           C  
ATOM   4538  CG  LEU B 263      15.091 -51.771  38.300  1.00 66.71           C  
ATOM   4539  CD1 LEU B 263      16.358 -52.640  38.316  1.00 66.71           C  
ATOM   4540  CD2 LEU B 263      14.055 -52.217  37.260  1.00 66.71           C  
ATOM   4541  N   PHE B 264      13.174 -49.909  41.964  1.00159.60           N  
ATOM   4542  CA  PHE B 264      12.834 -49.900  43.360  1.00159.60           C  
ATOM   4543  C   PHE B 264      11.350 -49.683  43.446  1.00159.60           C  
ATOM   4544  O   PHE B 264      10.660 -50.310  44.249  1.00159.60           O  
ATOM   4545  CB  PHE B 264      13.514 -48.738  44.110  1.00159.60           C  
ATOM   4546  CG  PHE B 264      14.000 -49.230  45.434  1.00159.60           C  
ATOM   4547  CD1 PHE B 264      13.144 -49.532  46.468  1.00159.60           C  
ATOM   4548  CD2 PHE B 264      15.353 -49.423  45.620  1.00159.60           C  
ATOM   4549  CE1 PHE B 264      13.637 -49.990  47.669  1.00159.60           C  
ATOM   4550  CE2 PHE B 264      15.850 -49.878  46.817  1.00159.60           C  
ATOM   4551  CZ  PHE B 264      14.990 -50.161  47.849  1.00159.60           C  
ATOM   4552  N   VAL B 265      10.823 -48.764  42.614  1.00 35.09           N  
ATOM   4553  CA  VAL B 265       9.419 -48.454  42.591  1.00 35.09           C  
ATOM   4554  C   VAL B 265       8.656 -49.662  42.146  1.00 35.09           C  
ATOM   4555  O   VAL B 265       7.568 -49.939  42.644  1.00 35.09           O  
ATOM   4556  CB  VAL B 265       9.089 -47.349  41.637  1.00 35.09           C  
ATOM   4557  CG1 VAL B 265       7.559 -47.200  41.562  1.00 35.09           C  
ATOM   4558  CG2 VAL B 265       9.828 -46.081  42.096  1.00 35.09           C  
ATOM   4559  N   MET B 266       9.215 -50.415  41.184  1.00 72.58           N  
ATOM   4560  CA  MET B 266       8.557 -51.559  40.627  1.00 72.58           C  
ATOM   4561  C   MET B 266       8.373 -52.544  41.742  1.00 72.58           C  
ATOM   4562  O   MET B 266       7.355 -53.228  41.826  1.00 72.58           O  
ATOM   4563  CB  MET B 266       9.413 -52.170  39.514  1.00 72.58           C  
ATOM   4564  CG  MET B 266       9.848 -51.078  38.535  1.00 72.58           C  
ATOM   4565  SD  MET B 266      10.471 -51.644  36.933  1.00 72.58           S  
ATOM   4566  CE  MET B 266       8.784 -51.865  36.308  1.00 72.58           C  
ATOM   4567  N   CYS B 267       9.370 -52.626  42.642  1.00 36.19           N  
ATOM   4568  CA  CYS B 267       9.320 -53.532  43.753  1.00 36.19           C  
ATOM   4569  C   CYS B 267       8.167 -53.151  44.627  1.00 36.19           C  
ATOM   4570  O   CYS B 267       7.477 -54.007  45.176  1.00 36.19           O  
ATOM   4571  CB  CYS B 267      10.574 -53.467  44.643  1.00 36.19           C  
ATOM   4572  SG  CYS B 267      12.081 -54.033  43.800  1.00 36.19           S  
ATOM   4573  N   ARG B 268       7.929 -51.840  44.792  1.00106.51           N  
ATOM   4574  CA  ARG B 268       6.860 -51.427  45.648  1.00106.51           C  
ATOM   4575  C   ARG B 268       5.575 -51.932  45.076  1.00106.51           C  
ATOM   4576  O   ARG B 268       4.704 -52.391  45.812  1.00106.51           O  
ATOM   4577  CB  ARG B 268       6.783 -49.900  45.817  1.00106.51           C  
ATOM   4578  CG  ARG B 268       8.006 -49.346  46.553  1.00106.51           C  
ATOM   4579  CD  ARG B 268       8.367 -50.159  47.800  1.00106.51           C  
ATOM   4580  NE  ARG B 268       9.569 -49.538  48.429  1.00106.51           N  
ATOM   4581  CZ  ARG B 268      10.482 -50.313  49.083  1.00106.51           C  
ATOM   4582  NH1 ARG B 268      10.349 -51.673  49.100  1.00106.51           N1+
ATOM   4583  NH2 ARG B 268      11.534 -49.726  49.726  1.00106.51           N  
ATOM   4584  N   GLU B 269       5.419 -51.882  43.743  1.00135.40           N  
ATOM   4585  CA  GLU B 269       4.173 -52.306  43.176  1.00135.40           C  
ATOM   4586  C   GLU B 269       3.989 -53.778  43.404  1.00135.40           C  
ATOM   4587  O   GLU B 269       2.867 -54.244  43.590  1.00135.40           O  
ATOM   4588  CB  GLU B 269       4.013 -51.940  41.688  1.00135.40           C  
ATOM   4589  CG  GLU B 269       4.898 -52.710  40.721  1.00135.40           C  
ATOM   4590  CD  GLU B 269       4.111 -53.949  40.349  1.00135.40           C  
ATOM   4591  OE1 GLU B 269       2.964 -54.086  40.853  1.00135.40           O  
ATOM   4592  OE2 GLU B 269       4.644 -54.767  39.556  1.00135.40           O1-
ATOM   4593  N   TRP B 270       5.087 -54.559  43.400  1.00 95.99           N  
ATOM   4594  CA  TRP B 270       5.014 -55.978  43.620  1.00 95.99           C  
ATOM   4595  C   TRP B 270       4.521 -56.214  45.014  1.00 95.99           C  
ATOM   4596  O   TRP B 270       3.759 -57.148  45.264  1.00 95.99           O  
ATOM   4597  CB  TRP B 270       6.378 -56.651  43.442  1.00 95.99           C  
ATOM   4598  CG  TRP B 270       6.782 -56.622  41.993  1.00 95.99           C  
ATOM   4599  CD1 TRP B 270       5.990 -56.752  40.889  1.00 95.99           C  
ATOM   4600  CD2 TRP B 270       8.109 -56.378  41.512  1.00 95.99           C  
ATOM   4601  CE2 TRP B 270       8.045 -56.360  40.120  1.00 95.99           C  
ATOM   4602  CE3 TRP B 270       9.279 -56.154  42.177  1.00 95.99           C  
ATOM   4603  NE1 TRP B 270       6.740 -56.592  39.751  1.00 95.99           N  
ATOM   4604  CZ2 TRP B 270       9.154 -56.119  39.371  1.00 95.99           C  
ATOM   4605  CZ3 TRP B 270      10.406 -55.946  41.414  1.00 95.99           C  
ATOM   4606  CH2 TRP B 270      10.341 -55.929  40.039  1.00 95.99           C  
ATOM   4607  N   GLU B 271       4.961 -55.371  45.967  1.00 48.23           N  
ATOM   4608  CA  GLU B 271       4.544 -55.517  47.330  1.00 48.23           C  
ATOM   4609  C   GLU B 271       3.057 -55.317  47.400  1.00 48.23           C  
ATOM   4610  O   GLU B 271       2.369 -56.044  48.114  1.00 48.23           O  
ATOM   4611  CB  GLU B 271       5.244 -54.525  48.279  1.00 48.23           C  
ATOM   4612  CG  GLU B 271       6.725 -54.868  48.481  1.00 48.23           C  
ATOM   4613  CD  GLU B 271       7.363 -53.857  49.422  1.00 48.23           C  
ATOM   4614  OE1 GLU B 271       6.626 -52.985  49.958  1.00 48.23           O  
ATOM   4615  OE2 GLU B 271       8.605 -53.947  49.618  1.00 48.23           O1-
ATOM   4616  N   LEU B 272       2.519 -54.334  46.646  1.00 98.57           N  
ATOM   4617  CA  LEU B 272       1.099 -54.091  46.629  1.00 98.57           C  
ATOM   4618  C   LEU B 272       0.404 -55.297  46.079  1.00 98.57           C  
ATOM   4619  O   LEU B 272      -0.627 -55.726  46.596  1.00 98.57           O  
ATOM   4620  CB  LEU B 272       0.674 -52.921  45.718  1.00 98.57           C  
ATOM   4621  CG  LEU B 272       0.892 -51.507  46.281  1.00 98.57           C  
ATOM   4622  CD1 LEU B 272       2.359 -51.237  46.636  1.00 98.57           C  
ATOM   4623  CD2 LEU B 272       0.321 -50.456  45.316  1.00 98.57           C  
ATOM   4624  N   ARG B 273       0.965 -55.883  45.009  1.00 92.91           N  
ATOM   4625  CA  ARG B 273       0.376 -57.018  44.360  1.00 92.91           C  
ATOM   4626  C   ARG B 273       0.303 -58.142  45.344  1.00 92.91           C  
ATOM   4627  O   ARG B 273      -0.693 -58.861  45.404  1.00 92.91           O  
ATOM   4628  CB  ARG B 273       1.219 -57.486  43.157  1.00 92.91           C  
ATOM   4629  CG  ARG B 273       0.827 -58.845  42.567  1.00 92.91           C  
ATOM   4630  CD  ARG B 273       1.593 -59.174  41.282  1.00 92.91           C  
ATOM   4631  NE  ARG B 273       1.447 -60.632  41.004  1.00 92.91           N  
ATOM   4632  CZ  ARG B 273       0.370 -61.117  40.321  1.00 92.91           C  
ATOM   4633  NH1 ARG B 273      -0.636 -60.279  39.930  1.00 92.91           N1+
ATOM   4634  NH2 ARG B 273       0.304 -62.447  40.023  1.00 92.91           N  
ATOM   4635  N   HIS B 274       1.354 -58.308  46.165  1.00 50.27           N  
ATOM   4636  CA  HIS B 274       1.380 -59.393  47.102  1.00 50.27           C  
ATOM   4637  C   HIS B 274       0.206 -59.280  48.023  1.00 50.27           C  
ATOM   4638  O   HIS B 274      -0.497 -60.260  48.264  1.00 50.27           O  
ATOM   4639  CB  HIS B 274       2.646 -59.385  47.976  1.00 50.27           C  
ATOM   4640  CG  HIS B 274       2.621 -60.425  49.054  1.00 50.27           C  
ATOM   4641  CD2 HIS B 274       2.391 -60.284  50.387  1.00 50.27           C  
ATOM   4642  ND1 HIS B 274       2.837 -61.770  48.852  1.00 50.27           N  
ATOM   4643  CE1 HIS B 274       2.726 -62.369  50.064  1.00 50.27           C  
ATOM   4644  NE2 HIS B 274       2.457 -61.508  51.028  1.00 50.27           N  
ATOM   4645  N   GLN B 275      -0.054 -58.072  48.555  1.00100.37           N  
ATOM   4646  CA  GLN B 275      -1.135 -57.912  49.482  1.00100.37           C  
ATOM   4647  C   GLN B 275      -2.443 -58.178  48.803  1.00100.37           C  
ATOM   4648  O   GLN B 275      -3.345 -58.773  49.394  1.00100.37           O  
ATOM   4649  CB  GLN B 275      -1.117 -56.531  50.175  1.00100.37           C  
ATOM   4650  CG  GLN B 275      -1.231 -55.330  49.238  1.00100.37           C  
ATOM   4651  CD  GLN B 275      -0.753 -54.098  49.995  1.00100.37           C  
ATOM   4652  NE2 GLN B 275       0.468 -53.612  49.647  1.00100.37           N  
ATOM   4653  OE1 GLN B 275      -1.442 -53.580  50.872  1.00100.37           O  
ATOM   4654  N   LEU B 276      -2.585 -57.754  47.538  1.00 39.12           N  
ATOM   4655  CA  LEU B 276      -3.818 -57.975  46.843  1.00 39.12           C  
ATOM   4656  C   LEU B 276      -4.034 -59.450  46.642  1.00 39.12           C  
ATOM   4657  O   LEU B 276      -5.150 -59.943  46.801  1.00 39.12           O  
ATOM   4658  CB  LEU B 276      -3.860 -57.271  45.477  1.00 39.12           C  
ATOM   4659  CG  LEU B 276      -3.826 -55.734  45.602  1.00 39.12           C  
ATOM   4660  CD1 LEU B 276      -3.883 -55.047  44.227  1.00 39.12           C  
ATOM   4661  CD2 LEU B 276      -4.917 -55.232  46.562  1.00 39.12           C  
ATOM   4662  N   LEU B 277      -2.968 -60.195  46.289  1.00 47.41           N  
ATOM   4663  CA  LEU B 277      -3.077 -61.608  46.038  1.00 47.41           C  
ATOM   4664  C   LEU B 277      -3.473 -62.305  47.295  1.00 47.41           C  
ATOM   4665  O   LEU B 277      -4.323 -63.193  47.286  1.00 47.41           O  
ATOM   4666  CB  LEU B 277      -1.752 -62.253  45.600  1.00 47.41           C  
ATOM   4667  CG  LEU B 277      -1.266 -61.822  44.207  1.00 47.41           C  
ATOM   4668  CD1 LEU B 277       0.059 -62.515  43.849  1.00 47.41           C  
ATOM   4669  CD2 LEU B 277      -2.354 -62.047  43.147  1.00 47.41           C  
ATOM   4670  N   VAL B 278      -2.860 -61.908  48.423  1.00 93.48           N  
ATOM   4671  CA  VAL B 278      -3.124 -62.568  49.662  1.00 93.48           C  
ATOM   4672  C   VAL B 278      -4.572 -62.367  49.985  1.00 93.48           C  
ATOM   4673  O   VAL B 278      -5.239 -63.268  50.491  1.00 93.48           O  
ATOM   4674  CB  VAL B 278      -2.264 -62.051  50.784  1.00 93.48           C  
ATOM   4675  CG1 VAL B 278      -2.796 -60.694  51.273  1.00 93.48           C  
ATOM   4676  CG2 VAL B 278      -2.179 -63.131  51.870  1.00 93.48           C  
ATOM   4677  N   ALA B 279      -5.097 -61.164  49.690  1.00 24.76           N  
ATOM   4678  CA  ALA B 279      -6.472 -60.839  49.952  1.00 24.76           C  
ATOM   4679  C   ALA B 279      -7.364 -61.723  49.129  1.00 24.76           C  
ATOM   4680  O   ALA B 279      -8.394 -62.194  49.609  1.00 24.76           O  
ATOM   4681  CB  ALA B 279      -6.818 -59.382  49.595  1.00 24.76           C  
ATOM   4682  N   ARG B 280      -6.988 -61.960  47.857  1.00110.48           N  
ATOM   4683  CA  ARG B 280      -7.756 -62.747  46.931  1.00110.48           C  
ATOM   4684  C   ARG B 280      -7.834 -64.159  47.410  1.00110.48           C  
ATOM   4685  O   ARG B 280      -8.888 -64.789  47.346  1.00110.48           O  
ATOM   4686  CB  ARG B 280      -7.101 -62.799  45.540  1.00110.48           C  
ATOM   4687  CG  ARG B 280      -7.798 -63.752  44.567  1.00110.48           C  
ATOM   4688  CD  ARG B 280      -6.989 -64.022  43.296  1.00110.48           C  
ATOM   4689  NE  ARG B 280      -5.661 -64.555  43.718  1.00110.48           N  
ATOM   4690  CZ  ARG B 280      -4.990 -65.434  42.919  1.00110.48           C  
ATOM   4691  NH1 ARG B 280      -5.540 -65.842  41.738  1.00110.48           N1+
ATOM   4692  NH2 ARG B 280      -3.768 -65.909  43.297  1.00110.48           N  
ATOM   4693  N   LEU B 281      -6.708 -64.686  47.918  1.00 47.13           N  
ATOM   4694  CA  LEU B 281      -6.633 -66.055  48.329  1.00 47.13           C  
ATOM   4695  C   LEU B 281      -7.655 -66.266  49.395  1.00 47.13           C  
ATOM   4696  O   LEU B 281      -8.377 -67.262  49.387  1.00 47.13           O  
ATOM   4697  CB  LEU B 281      -5.259 -66.383  48.935  1.00 47.13           C  
ATOM   4698  CG  LEU B 281      -5.087 -67.838  49.401  1.00 47.13           C  
ATOM   4699  CD1 LEU B 281      -5.091 -68.807  48.212  1.00 47.13           C  
ATOM   4700  CD2 LEU B 281      -3.841 -67.987  50.292  1.00 47.13           C  
ATOM   4701  N   SER B 282      -7.738 -65.316  50.341  1.00 35.89           N  
ATOM   4702  CA  SER B 282      -8.657 -65.414  51.437  1.00 35.89           C  
ATOM   4703  C   SER B 282     -10.075 -65.296  50.955  1.00 35.89           C  
ATOM   4704  O   SER B 282     -10.938 -66.073  51.360  1.00 35.89           O  
ATOM   4705  CB  SER B 282      -8.443 -64.321  52.497  1.00 35.89           C  
ATOM   4706  OG  SER B 282      -9.381 -64.475  53.552  1.00 35.89           O  
ATOM   4707  N   ALA B 283     -10.345 -64.326  50.059  1.00 23.29           N  
ATOM   4708  CA  ALA B 283     -11.686 -64.067  49.608  1.00 23.29           C  
ATOM   4709  C   ALA B 283     -12.217 -65.274  48.907  1.00 23.29           C  
ATOM   4710  O   ALA B 283     -13.374 -65.654  49.083  1.00 23.29           O  
ATOM   4711  CB  ALA B 283     -11.754 -62.886  48.624  1.00 23.29           C  
ATOM   4712  N   GLU B 284     -11.366 -65.919  48.098  1.00 57.53           N  
ATOM   4713  CA  GLU B 284     -11.733 -67.077  47.339  1.00 57.53           C  
ATOM   4714  C   GLU B 284     -12.054 -68.185  48.299  1.00 57.53           C  
ATOM   4715  O   GLU B 284     -12.806 -69.098  47.969  1.00 57.53           O  
ATOM   4716  CB  GLU B 284     -10.607 -67.512  46.388  1.00 57.53           C  
ATOM   4717  CG  GLU B 284     -10.365 -66.476  45.285  1.00 57.53           C  
ATOM   4718  CD  GLU B 284      -9.235 -66.968  44.395  1.00 57.53           C  
ATOM   4719  OE1 GLU B 284      -8.377 -67.736  44.904  1.00 57.53           O  
ATOM   4720  OE2 GLU B 284      -9.206 -66.576  43.198  1.00 57.53           O1-
ATOM   4721  N   GLY B 285     -11.475 -68.157  49.514  1.00 38.02           N  
ATOM   4722  CA  GLY B 285     -11.780 -69.180  50.478  1.00 38.02           C  
ATOM   4723  C   GLY B 285     -10.760 -70.271  50.356  1.00 38.02           C  
ATOM   4724  O   GLY B 285     -10.944 -71.373  50.869  1.00 38.02           O  
ATOM   4725  N   LEU B 286      -9.686 -69.989  49.598  1.00 93.81           N  
ATOM   4726  CA  LEU B 286      -8.570 -70.866  49.366  1.00 93.81           C  
ATOM   4727  C   LEU B 286      -7.633 -70.947  50.542  1.00 93.81           C  
ATOM   4728  O   LEU B 286      -6.883 -71.913  50.673  1.00 93.81           O  
ATOM   4729  CB  LEU B 286      -7.763 -70.476  48.121  1.00 93.81           C  
ATOM   4730  CG  LEU B 286      -8.571 -70.668  46.825  1.00 93.81           C  
ATOM   4731  CD1 LEU B 286      -7.738 -70.318  45.584  1.00 93.81           C  
ATOM   4732  CD2 LEU B 286      -9.177 -72.079  46.757  1.00 93.81           C  
ATOM   4733  N   GLU B 287      -7.588 -69.904  51.390  1.00123.82           N  
ATOM   4734  CA  GLU B 287      -6.632 -69.858  52.468  1.00123.82           C  
ATOM   4735  C   GLU B 287      -6.846 -70.906  53.518  1.00123.82           C  
ATOM   4736  O   GLU B 287      -7.962 -71.288  53.861  1.00123.82           O  
ATOM   4737  CB  GLU B 287      -6.558 -68.480  53.154  1.00123.82           C  
ATOM   4738  CG  GLU B 287      -7.907 -67.774  53.337  1.00123.82           C  
ATOM   4739  CD  GLU B 287      -8.930 -68.721  53.940  1.00123.82           C  
ATOM   4740  OE1 GLU B 287      -9.579 -69.465  53.157  1.00123.82           O  
ATOM   4741  OE2 GLU B 287      -9.091 -68.705  55.189  1.00123.82           O1-
ATOM   4742  N   THR B 288      -5.722 -71.408  54.061  1.00 77.60           N  
ATOM   4743  CA  THR B 288      -5.759 -72.366  55.122  1.00 77.60           C  
ATOM   4744  C   THR B 288      -4.906 -71.779  56.183  1.00 77.60           C  
ATOM   4745  O   THR B 288      -4.239 -70.766  55.983  1.00 77.60           O  
ATOM   4746  CB  THR B 288      -5.138 -73.686  54.759  1.00 77.60           C  
ATOM   4747  CG2 THR B 288      -5.909 -74.303  53.582  1.00 77.60           C  
ATOM   4748  OG1 THR B 288      -3.773 -73.504  54.406  1.00 77.60           O  
ATOM   4749  N   PRO B 289      -4.902 -72.393  57.327  1.00230.40           N  
ATOM   4750  CA  PRO B 289      -3.959 -71.974  58.312  1.00230.40           C  
ATOM   4751  C   PRO B 289      -2.705 -72.508  57.705  1.00230.40           C  
ATOM   4752  O   PRO B 289      -2.759 -73.309  56.789  1.00230.40           O  
ATOM   4753  CB  PRO B 289      -4.386 -72.660  59.607  1.00230.40           C  
ATOM   4754  CG  PRO B 289      -5.907 -72.838  59.436  1.00230.40           C  
ATOM   4755  CD  PRO B 289      -6.109 -72.949  57.914  1.00230.40           C  
ATOM   4756  N   GLY B 290      -1.524 -72.064  58.064  1.00231.19           N  
ATOM   4757  CA  GLY B 290      -0.484 -72.770  57.387  1.00231.19           C  
ATOM   4758  C   GLY B 290      -0.178 -72.019  56.134  1.00231.19           C  
ATOM   4759  O   GLY B 290       0.956 -71.608  55.906  1.00231.19           O  
ATOM   4760  N   LEU B 291      -1.202 -71.838  55.278  1.00 96.15           N  
ATOM   4761  CA  LEU B 291      -1.055 -71.101  54.063  1.00 96.15           C  
ATOM   4762  C   LEU B 291      -0.941 -69.660  54.445  1.00 96.15           C  
ATOM   4763  O   LEU B 291      -0.143 -68.908  53.889  1.00 96.15           O  
ATOM   4764  CB  LEU B 291      -2.262 -71.297  53.132  1.00 96.15           C  
ATOM   4765  CG  LEU B 291      -2.014 -70.833  51.691  1.00 96.15           C  
ATOM   4766  CD1 LEU B 291      -0.879 -71.653  51.053  1.00 96.15           C  
ATOM   4767  CD2 LEU B 291      -3.309 -70.887  50.867  1.00 96.15           C  
ATOM   4768  N   ALA B 292      -1.754 -69.246  55.437  1.00 28.52           N  
ATOM   4769  CA  ALA B 292      -1.747 -67.879  55.875  1.00 28.52           C  
ATOM   4770  C   ALA B 292      -0.398 -67.576  56.441  1.00 28.52           C  
ATOM   4771  O   ALA B 292       0.178 -66.520  56.173  1.00 28.52           O  
ATOM   4772  CB  ALA B 292      -2.787 -67.591  56.972  1.00 28.52           C  
ATOM   4773  N   ALA B 293       0.150 -68.514  57.239  1.00 34.00           N  
ATOM   4774  CA  ALA B 293       1.434 -68.279  57.839  1.00 34.00           C  
ATOM   4775  C   ALA B 293       2.454 -68.174  56.747  1.00 34.00           C  
ATOM   4776  O   ALA B 293       3.348 -67.327  56.789  1.00 34.00           O  
ATOM   4777  CB  ALA B 293       1.872 -69.418  58.775  1.00 34.00           C  
ATOM   4778  N   TYR B 294       2.320 -69.035  55.722  1.00 68.35           N  
ATOM   4779  CA  TYR B 294       3.277 -69.108  54.655  1.00 68.35           C  
ATOM   4780  C   TYR B 294       3.378 -67.800  53.918  1.00 68.35           C  
ATOM   4781  O   TYR B 294       4.480 -67.296  53.696  1.00 68.35           O  
ATOM   4782  CB  TYR B 294       2.895 -70.214  53.652  1.00 68.35           C  
ATOM   4783  CG  TYR B 294       3.886 -70.230  52.545  1.00 68.35           C  
ATOM   4784  CD1 TYR B 294       5.135 -70.780  52.720  1.00 68.35           C  
ATOM   4785  CD2 TYR B 294       3.553 -69.709  51.317  1.00 68.35           C  
ATOM   4786  CE1 TYR B 294       6.043 -70.792  51.686  1.00 68.35           C  
ATOM   4787  CE2 TYR B 294       4.454 -69.718  50.280  1.00 68.35           C  
ATOM   4788  CZ  TYR B 294       5.702 -70.260  50.464  1.00 68.35           C  
ATOM   4789  OH  TYR B 294       6.628 -70.270  49.399  1.00 68.35           O  
ATOM   4790  N   VAL B 295       2.234 -67.198  53.537  1.00 44.82           N  
ATOM   4791  CA  VAL B 295       2.271 -65.968  52.786  1.00 44.82           C  
ATOM   4792  C   VAL B 295       2.862 -64.882  53.624  1.00 44.82           C  
ATOM   4793  O   VAL B 295       3.591 -64.032  53.114  1.00 44.82           O  
ATOM   4794  CB  VAL B 295       0.913 -65.516  52.321  1.00 44.82           C  
ATOM   4795  CG1 VAL B 295       0.362 -66.572  51.345  1.00 44.82           C  
ATOM   4796  CG2 VAL B 295       0.020 -65.260  53.547  1.00 44.82           C  
ATOM   4797  N   GLU B 296       2.548 -64.864  54.934  1.00 45.65           N  
ATOM   4798  CA  GLU B 296       3.078 -63.835  55.784  1.00 45.65           C  
ATOM   4799  C   GLU B 296       4.568 -63.962  55.798  1.00 45.65           C  
ATOM   4800  O   GLU B 296       5.285 -62.963  55.744  1.00 45.65           O  
ATOM   4801  CB  GLU B 296       2.623 -63.964  57.250  1.00 45.65           C  
ATOM   4802  CG  GLU B 296       3.195 -62.873  58.162  1.00 45.65           C  
ATOM   4803  CD  GLU B 296       2.715 -63.128  59.587  1.00 45.65           C  
ATOM   4804  OE1 GLU B 296       1.478 -63.257  59.778  1.00 45.65           O  
ATOM   4805  OE2 GLU B 296       3.579 -63.200  60.502  1.00 45.65           O1-
ATOM   4806  N   GLY B 297       5.076 -65.205  55.854  1.00 31.87           N  
ATOM   4807  CA  GLY B 297       6.495 -65.413  55.937  1.00 31.87           C  
ATOM   4808  C   GLY B 297       7.176 -64.860  54.720  1.00 31.87           C  
ATOM   4809  O   GLY B 297       8.277 -64.318  54.809  1.00 31.87           O  
ATOM   4810  N   LEU B 298       6.542 -64.987  53.544  1.00 46.13           N  
ATOM   4811  CA  LEU B 298       7.141 -64.536  52.318  1.00 46.13           C  
ATOM   4812  C   LEU B 298       7.377 -63.063  52.420  1.00 46.13           C  
ATOM   4813  O   LEU B 298       8.380 -62.551  51.924  1.00 46.13           O  
ATOM   4814  CB  LEU B 298       6.238 -64.784  51.102  1.00 46.13           C  
ATOM   4815  CG  LEU B 298       5.991 -66.281  50.840  1.00 46.13           C  
ATOM   4816  CD1 LEU B 298       5.088 -66.499  49.615  1.00 46.13           C  
ATOM   4817  CD2 LEU B 298       7.317 -67.052  50.749  1.00 46.13           C  
ATOM   4818  N   GLU B 299       6.443 -62.343  53.067  1.00 45.91           N  
ATOM   4819  CA  GLU B 299       6.555 -60.920  53.221  1.00 45.91           C  
ATOM   4820  C   GLU B 299       7.796 -60.606  53.999  1.00 45.91           C  
ATOM   4821  O   GLU B 299       8.533 -59.684  53.654  1.00 45.91           O  
ATOM   4822  CB  GLU B 299       5.383 -60.322  54.016  1.00 45.91           C  
ATOM   4823  CG  GLU B 299       5.475 -58.806  54.192  1.00 45.91           C  
ATOM   4824  CD  GLU B 299       4.376 -58.390  55.160  1.00 45.91           C  
ATOM   4825  OE1 GLU B 299       3.312 -59.063  55.164  1.00 45.91           O  
ATOM   4826  OE2 GLU B 299       4.588 -57.402  55.912  1.00 45.91           O1-
ATOM   4827  N   TYR B 300       8.066 -61.374  55.070  1.00125.39           N  
ATOM   4828  CA  TYR B 300       9.202 -61.079  55.892  1.00125.39           C  
ATOM   4829  C   TYR B 300      10.446 -61.261  55.088  1.00125.39           C  
ATOM   4830  O   TYR B 300      11.398 -60.493  55.223  1.00125.39           O  
ATOM   4831  CB  TYR B 300       9.303 -61.923  57.172  1.00125.39           C  
ATOM   4832  CG  TYR B 300       8.107 -61.581  57.993  1.00125.39           C  
ATOM   4833  CD1 TYR B 300       7.961 -60.318  58.520  1.00125.39           C  
ATOM   4834  CD2 TYR B 300       7.110 -62.505  58.190  1.00125.39           C  
ATOM   4835  CE1 TYR B 300       6.857 -59.994  59.273  1.00125.39           C  
ATOM   4836  CE2 TYR B 300       6.006 -62.186  58.943  1.00125.39           C  
ATOM   4837  CZ  TYR B 300       5.876 -60.931  59.487  1.00125.39           C  
ATOM   4838  OH  TYR B 300       4.742 -60.607  60.257  1.00125.39           O  
ATOM   4839  N   GLN B 301      10.475 -62.289  54.225  1.00 44.58           N  
ATOM   4840  CA  GLN B 301      11.650 -62.531  53.444  1.00 44.58           C  
ATOM   4841  C   GLN B 301      11.903 -61.332  52.581  1.00 44.58           C  
ATOM   4842  O   GLN B 301      13.038 -60.870  52.472  1.00 44.58           O  
ATOM   4843  CB  GLN B 301      11.490 -63.731  52.499  1.00 44.58           C  
ATOM   4844  CG  GLN B 301      11.259 -65.061  53.217  1.00 44.58           C  
ATOM   4845  CD  GLN B 301      11.119 -66.141  52.154  1.00 44.58           C  
ATOM   4846  NE2 GLN B 301      10.482 -67.283  52.527  1.00 44.58           N  
ATOM   4847  OE1 GLN B 301      11.556 -65.969  51.017  1.00 44.58           O  
ATOM   4848  N   MET B 302      10.847 -60.782  51.949  1.00 44.02           N  
ATOM   4849  CA  MET B 302      11.033 -59.675  51.057  1.00 44.02           C  
ATOM   4850  C   MET B 302      11.569 -58.487  51.797  1.00 44.02           C  
ATOM   4851  O   MET B 302      12.541 -57.868  51.364  1.00 44.02           O  
ATOM   4852  CB  MET B 302       9.718 -59.250  50.377  1.00 44.02           C  
ATOM   4853  CG  MET B 302       9.185 -60.289  49.387  1.00 44.02           C  
ATOM   4854  SD  MET B 302       7.616 -59.842  48.586  1.00 44.02           S  
ATOM   4855  CE  MET B 302       6.569 -60.559  49.885  1.00 44.02           C  
ATOM   4856  N   SER B 303      10.960 -58.150  52.948  1.00 91.12           N  
ATOM   4857  CA  SER B 303      11.346 -56.990  53.707  1.00 91.12           C  
ATOM   4858  C   SER B 303      12.712 -57.183  54.280  1.00 91.12           C  
ATOM   4859  O   SER B 303      13.538 -56.271  54.270  1.00 91.12           O  
ATOM   4860  CB  SER B 303      10.427 -56.755  54.913  1.00 91.12           C  
ATOM   4861  OG  SER B 303       9.088 -56.602  54.477  1.00 91.12           O  
ATOM   4862  N   GLY B 304      12.976 -58.385  54.816  1.00 21.43           N  
ATOM   4863  CA  GLY B 304      14.230 -58.642  55.457  1.00 21.43           C  
ATOM   4864  C   GLY B 304      15.329 -58.542  54.452  1.00 21.43           C  
ATOM   4865  O   GLY B 304      16.397 -57.999  54.731  1.00 21.43           O  
ATOM   4866  N   ASN B 305      15.078 -59.060  53.239  1.00 43.00           N  
ATOM   4867  CA  ASN B 305      16.087 -59.087  52.223  1.00 43.00           C  
ATOM   4868  C   ASN B 305      16.509 -57.679  51.951  1.00 43.00           C  
ATOM   4869  O   ASN B 305      17.693 -57.408  51.753  1.00 43.00           O  
ATOM   4870  CB  ASN B 305      15.572 -59.696  50.902  1.00 43.00           C  
ATOM   4871  CG  ASN B 305      16.752 -59.917  49.964  1.00 43.00           C  
ATOM   4872  ND2 ASN B 305      16.568 -59.556  48.666  1.00 43.00           N  
ATOM   4873  OD1 ASN B 305      17.807 -60.398  50.372  1.00 43.00           O  
ATOM   4874  N   GLU B 306      15.547 -56.738  51.926  1.00 47.98           N  
ATOM   4875  CA  GLU B 306      15.879 -55.373  51.630  1.00 47.98           C  
ATOM   4876  C   GLU B 306      16.717 -54.776  52.718  1.00 47.98           C  
ATOM   4877  O   GLU B 306      17.692 -54.077  52.446  1.00 47.98           O  
ATOM   4878  CB  GLU B 306      14.655 -54.458  51.442  1.00 47.98           C  
ATOM   4879  CG  GLU B 306      15.046 -53.021  51.083  1.00 47.98           C  
ATOM   4880  CD  GLU B 306      13.778 -52.202  50.882  1.00 47.98           C  
ATOM   4881  OE1 GLU B 306      12.671 -52.802  50.909  1.00 47.98           O  
ATOM   4882  OE2 GLU B 306      13.902 -50.963  50.692  1.00 47.98           O1-
ATOM   4883  N   LEU B 307      16.373 -55.040  53.990  1.00121.89           N  
ATOM   4884  CA  LEU B 307      17.106 -54.424  55.057  1.00121.89           C  
ATOM   4885  C   LEU B 307      18.532 -54.858  54.995  1.00121.89           C  
ATOM   4886  O   LEU B 307      19.443 -54.034  55.056  1.00121.89           O  
ATOM   4887  CB  LEU B 307      16.533 -54.789  56.442  1.00121.89           C  
ATOM   4888  CG  LEU B 307      17.376 -54.335  57.653  1.00121.89           C  
ATOM   4889  CD1 LEU B 307      18.561 -55.276  57.911  1.00121.89           C  
ATOM   4890  CD2 LEU B 307      17.831 -52.879  57.502  1.00121.89           C  
ATOM   4891  N   TRP B 308      18.764 -56.171  54.841  1.00 82.55           N  
ATOM   4892  CA  TRP B 308      20.106 -56.673  54.864  1.00 82.55           C  
ATOM   4893  C   TRP B 308      20.888 -56.190  53.678  1.00 82.55           C  
ATOM   4894  O   TRP B 308      22.059 -55.838  53.801  1.00 82.55           O  
ATOM   4895  CB  TRP B 308      20.177 -58.208  54.915  1.00 82.55           C  
ATOM   4896  CG  TRP B 308      21.586 -58.752  54.996  1.00 82.55           C  
ATOM   4897  CD1 TRP B 308      22.468 -58.717  56.034  1.00 82.55           C  
ATOM   4898  CD2 TRP B 308      22.231 -59.469  53.933  1.00 82.55           C  
ATOM   4899  CE2 TRP B 308      23.496 -59.831  54.393  1.00 82.55           C  
ATOM   4900  CE3 TRP B 308      21.804 -59.806  52.681  1.00 82.55           C  
ATOM   4901  NE1 TRP B 308      23.633 -59.361  55.683  1.00 82.55           N  
ATOM   4902  CZ2 TRP B 308      24.358 -60.539  53.604  1.00 82.55           C  
ATOM   4903  CZ3 TRP B 308      22.680 -60.511  51.884  1.00 82.55           C  
ATOM   4904  CH2 TRP B 308      23.932 -60.872  52.336  1.00 82.55           C  
ATOM   4905  N   SER B 309      20.263 -56.143  52.489  1.00 42.86           N  
ATOM   4906  CA  SER B 309      20.982 -55.788  51.298  1.00 42.86           C  
ATOM   4907  C   SER B 309      21.551 -54.414  51.439  1.00 42.86           C  
ATOM   4908  O   SER B 309      22.654 -54.142  50.967  1.00 42.86           O  
ATOM   4909  CB  SER B 309      20.096 -55.788  50.041  1.00 42.86           C  
ATOM   4910  OG  SER B 309      19.643 -57.105  49.764  1.00 42.86           O  
ATOM   4911  N   GLN B 310      20.797 -53.502  52.070  1.00 61.78           N  
ATOM   4912  CA  GLN B 310      21.231 -52.145  52.224  1.00 61.78           C  
ATOM   4913  C   GLN B 310      22.417 -52.073  53.138  1.00 61.78           C  
ATOM   4914  O   GLN B 310      23.357 -51.319  52.891  1.00 61.78           O  
ATOM   4915  CB  GLN B 310      20.135 -51.263  52.843  1.00 61.78           C  
ATOM   4916  CG  GLN B 310      18.895 -51.117  51.960  1.00 61.78           C  
ATOM   4917  CD  GLN B 310      17.836 -50.374  52.762  1.00 61.78           C  
ATOM   4918  NE2 GLN B 310      16.809 -49.829  52.057  1.00 61.78           N  
ATOM   4919  OE1 GLN B 310      17.917 -50.287  53.987  1.00 61.78           O  
ATOM   4920  N   THR B 311      22.356 -52.823  54.250  1.00128.37           N  
ATOM   4921  CA  THR B 311      23.326 -52.802  55.312  1.00128.37           C  
ATOM   4922  C   THR B 311      24.635 -53.499  55.044  1.00128.37           C  
ATOM   4923  O   THR B 311      25.695 -52.959  55.357  1.00128.37           O  
ATOM   4924  CB  THR B 311      22.765 -53.383  56.576  1.00128.37           C  
ATOM   4925  CG2 THR B 311      22.347 -54.841  56.336  1.00128.37           C  
ATOM   4926  OG1 THR B 311      23.736 -53.322  57.605  1.00128.37           O  
ATOM   4927  N   THR B 312      24.616 -54.704  54.443  1.00143.62           N  
ATOM   4928  CA  THR B 312      25.823 -55.489  54.435  1.00143.62           C  
ATOM   4929  C   THR B 312      26.904 -54.970  53.541  1.00143.62           C  
ATOM   4930  O   THR B 312      26.686 -54.290  52.543  1.00143.62           O  
ATOM   4931  CB  THR B 312      25.617 -56.950  54.145  1.00143.62           C  
ATOM   4932  CG2 THR B 312      24.915 -57.112  52.795  1.00143.62           C  
ATOM   4933  OG1 THR B 312      26.863 -57.632  54.158  1.00143.62           O  
ATOM   4934  N   LEU B 313      28.134 -55.294  53.984  1.00133.44           N  
ATOM   4935  CA  LEU B 313      29.441 -55.050  53.449  1.00133.44           C  
ATOM   4936  C   LEU B 313      29.672 -55.910  52.250  1.00133.44           C  
ATOM   4937  O   LEU B 313      30.576 -55.646  51.461  1.00133.44           O  
ATOM   4938  CB  LEU B 313      30.508 -55.306  54.534  1.00133.44           C
[truncated: 5,030 more chars]
