# Supplementary material for: Structural Descriptors for Subunit Interface Regions in Homodimers: Effect of Lipid Membrane and Secondary Structure Type
Source: J Chem Inf Model. 2025 Mar 27;65(7):3117–26. doi: 10.1021/acs.jcim.4c01233 (PMC12004529; doi:10.1021/acs.jcim.4c01233)
Supplement: Supplementary file 3 — ci4c01233_si_003.tar [file ci4c01233_si_003.tar › database/alpha/3sz3_cytop.pdb]

ATOM      1  N   SER A   1     -18.193  23.306  29.358  1.00 38.18           N  
ATOM      2  CA  SER A   1     -18.058  23.258  30.848  1.00 39.11           C  
ATOM      3  C   SER A   1     -16.972  22.274  31.237  1.00 38.13           C  
ATOM      4  O   SER A   1     -17.284  21.120  31.531  1.00 39.59           O  
ATOM      5  CB  SER A   1     -19.364  22.836  31.505  1.00 39.22           C  
ATOM      6  OG  SER A   1     -20.284  23.899  31.500  1.00 41.11           O  
ATOM      7  N   ASN A   2     -15.705  22.704  31.211  1.00 43.84           N  
ATOM      8  CA  ASN A   2     -15.296  23.999  30.663  1.00 41.57           C  
ATOM      9  C   ASN A   2     -14.492  23.780  29.390  1.00 39.34           C  
ATOM     10  O   ASN A   2     -14.758  24.424  28.377  1.00 38.33           O  
ATOM     11  CB  ASN A   2     -14.474  24.814  31.668  1.00 42.41           C  
ATOM     12  N   ALA A   3     -13.508  22.874  29.456  1.00 36.71           N  
ATOM     13  CA  ALA A   3     -12.747  22.452  28.271  1.00 34.81           C  
ATOM     14  C   ALA A   3     -13.706  21.867  27.232  1.00 32.92           C  
ATOM     15  O   ALA A   3     -13.465  21.997  26.012  1.00 32.46           O  
ATOM     16  CB  ALA A   3     -11.665  21.429  28.641  1.00 34.23           C  
ATOM     17  N   MET A   4     -14.814  21.289  27.717  1.00 31.17           N  
ATOM     18  CA  MET A   4     -15.844  20.739  26.834  1.00 28.50           C  
ATOM     19  C   MET A   4     -16.562  21.810  25.995  1.00 27.06           C  
ATOM     20  O   MET A   4     -17.264  21.474  25.038  1.00 26.33           O  
ATOM     21  CB  MET A   4     -16.863  19.883  27.624  1.00 29.72           C  
ATOM     22  CG  MET A   4     -17.472  18.794  26.790  1.00 28.97           C  
ATOM     23  SD  MET A   4     -18.397  17.639  27.762  1.00 25.09           S  
ATOM     24  CE  MET A   4     -17.163  16.684  28.656  1.00 25.29           C  
ATOM     25  N   SER A   5     -16.395  23.091  26.326  1.00 25.16           N  
ATOM     26  CA  SER A   5     -17.013  24.142  25.561  1.00 24.78           C  
ATOM     27  C   SER A   5     -16.088  24.802  24.540  1.00 24.37           C  
ATOM     28  O   SER A   5     -16.541  25.632  23.774  1.00 25.76           O  
ATOM     29  CB  SER A   5     -17.629  25.182  26.499  1.00 25.74           C  
ATOM     30  OG  SER A   5     -18.693  24.602  27.257  1.00 24.72           O  
ATOM     31  N   LYS A   6     -14.817  24.430  24.529  1.00 22.86           N  
ATOM     32  CA  LYS A   6     -13.849  24.947  23.540  1.00 23.31           C  
ATOM     33  C   LYS A   6     -13.592  23.876  22.487  1.00 20.66           C  
ATOM     34  O   LYS A   6     -13.682  22.681  22.754  1.00 21.92           O  
ATOM     35  CB  LYS A   6     -12.513  25.280  24.207  1.00 23.53           C  
ATOM     36  CG  LYS A   6     -12.569  26.324  25.315  1.00 27.36           C  
ATOM     37  CD  LYS A   6     -11.312  26.239  26.179  1.00 31.20           C  
ATOM     38  CE  LYS A   6     -11.265  27.332  27.238  1.00 34.36           C  
ATOM     39  NZ  LYS A   6     -10.050  27.210  28.104  1.00 35.34           N1+
ATOM     40  N   PRO A   7     -13.260  24.291  21.260  1.00 18.14           N  
ATOM     41  CA  PRO A   7     -12.927  23.246  20.321  1.00 17.58           C  
ATOM     42  C   PRO A   7     -11.591  22.589  20.649  1.00 16.18           C  
ATOM     43  O   PRO A   7     -10.683  23.232  21.219  1.00 16.87           O  
ATOM     44  CB  PRO A   7     -12.806  23.989  18.986  1.00 18.29           C  
ATOM     45  CG  PRO A   7     -13.498  25.285  19.171  1.00 18.63           C  
ATOM     46  CD  PRO A   7     -13.277  25.620  20.629  1.00 17.95           C  
ATOM     47  N   ILE A   8     -11.497  21.319  20.284  1.00 15.22           N  
ATOM     48  CA  ILE A   8     -10.281  20.526  20.444  1.00 15.17           C  
ATOM     49  C   ILE A   8      -9.453  20.692  19.187  1.00 15.74           C  
ATOM     50  O   ILE A   8      -9.940  20.485  18.073  1.00 16.47           O  
ATOM     51  CB  ILE A   8     -10.610  19.037  20.662  1.00 15.48           C  
ATOM     52  CG1 ILE A   8     -11.446  18.882  21.950  1.00 16.67           C  
ATOM     53  CG2 ILE A   8      -9.352  18.193  20.758  1.00 16.48           C  
ATOM     54  CD1 ILE A   8     -12.096  17.454  22.167  1.00 17.14           C  
ATOM     55  N   VAL A   9      -8.188  21.042  19.388  1.00 15.37           N  
ATOM     56  CA  VAL A   9      -7.236  21.233  18.310  1.00 16.04           C  
ATOM     57  C   VAL A   9      -6.095  20.264  18.521  1.00 16.16           C  
ATOM     58  O   VAL A   9      -5.588  20.129  19.642  1.00 16.94           O  
ATOM     59  CB  VAL A   9      -6.737  22.659  18.295  1.00 16.40           C  
ATOM     60  CG1 VAL A   9      -5.746  22.878  17.121  1.00 19.04           C  
ATOM     61  CG2 VAL A   9      -7.902  23.675  18.184  1.00 18.01           C  
ATOM     62  N   LEU A  10      -5.690  19.566  17.467  1.00 15.85           N  
ATOM     63  CA  LEU A  10      -4.491  18.772  17.507  1.00 16.71           C  
ATOM     64  C   LEU A  10      -3.520  19.279  16.444  1.00 15.81           C  
ATOM     65  O   LEU A  10      -3.873  19.389  15.253  1.00 15.42           O  
ATOM     66  CB  LEU A  10      -4.802  17.320  17.282  1.00 17.07           C  
ATOM     67  CG  LEU A  10      -3.518  16.492  17.404  1.00 22.43           C  
ATOM     68  CD1 LEU A  10      -3.700  15.327  18.349  1.00 23.34           C  
ATOM     69  CD2 LEU A  10      -3.030  16.059  16.071  1.00 21.98           C  
ATOM     70  N   SER A  11      -2.304  19.580  16.896  1.00 15.16           N  
ATOM     71  CA  SER A  11      -1.203  20.023  16.037  1.00 15.11           C  
ATOM     72  C   SER A  11      -0.135  18.947  16.003  1.00 15.42           C  
ATOM     73  O   SER A  11       0.250  18.429  17.041  1.00 16.41           O  
ATOM     74  CB  SER A  11      -0.591  21.305  16.555  1.00 15.16           C  
ATOM     75  OG  SER A  11      -1.544  22.368  16.606  1.00 17.86           O  
ATOM     76  N   GLY A  12       0.377  18.652  14.817  1.00 15.50           N  
ATOM     77  CA  GLY A  12       1.494  17.768  14.658  1.00 15.13           C  
ATOM     78  C   GLY A  12       2.775  18.547  14.537  1.00 15.19           C  
ATOM     79  O   GLY A  12       2.876  19.509  13.736  1.00 16.79           O  
ATOM     80  N   VAL A  13       3.767  18.175  15.338  1.00 14.72           N  
ATOM     81  CA  VAL A  13       5.049  18.843  15.375  1.00 14.39           C  
ATOM     82  C   VAL A  13       6.141  17.868  14.902  1.00 14.74           C  
ATOM     83  O   VAL A  13       6.331  16.805  15.477  1.00 13.80           O  
ATOM     84  CB  VAL A  13       5.363  19.287  16.812  1.00 15.35           C  
ATOM     85  CG1 VAL A  13       6.671  20.064  16.858  1.00 17.11           C  
ATOM     86  CG2 VAL A  13       4.186  20.150  17.410  1.00 16.12           C  
ATOM     87  N   GLN A  14       6.811  18.180  13.798  1.00 14.77           N  
ATOM     88  CA  GLN A  14       7.787  17.260  13.233  1.00 15.93           C  
ATOM     89  C   GLN A  14       9.070  17.249  14.041  1.00 16.45           C  
ATOM     90  O   GLN A  14       9.655  18.339  14.278  1.00 20.29           O  
ATOM     91  CB  GLN A  14       8.185  17.725  11.827  1.00 17.48           C  
ATOM     92  CG  GLN A  14       7.098  17.825  10.818  1.00 20.11           C  
ATOM     93  CD  GLN A  14       6.318  16.595  10.691  1.00 22.21           C  
ATOM     94  NE2 GLN A  14       7.001  15.462  10.649  1.00 22.74           N  
ATOM     95  OE1 GLN A  14       5.080  16.638  10.633  1.00 26.59           O  
ATOM     96  N   PRO A  15       9.647  16.074  14.351  0.50 14.16           N  
ATOM     98  CA  PRO A  15      11.012  16.018  14.897  0.50 13.57           C  
ATOM    100  C   PRO A  15      12.076  15.817  13.797  0.50 13.90           C  
ATOM    102  O   PRO A  15      12.751  14.773  13.736  0.50 13.28           O  
ATOM    104  CB  PRO A  15      10.959  14.814  15.838  0.50 13.61           C  
ATOM    106  CG  PRO A  15       9.987  13.889  15.172  0.50 13.69           C  
ATOM    108  CD  PRO A  15       9.016  14.742  14.366  0.50 13.80           C  
ATOM    110  N   SER A  16      12.176  16.822  12.943  0.50 13.28           N  
ATOM    112  CA  SER A  16      13.107  16.881  11.813  0.50 14.47           C  
ATOM    114  C   SER A  16      13.092  18.287  11.243  0.50 13.91           C  
ATOM    116  O   SER A  16      12.128  19.030  11.415  0.50 14.82           O  
ATOM    118  CB  SER A  16      12.697  15.936  10.694  0.50 14.30           C  
ATOM    120  OG  SER A  16      11.395  16.247  10.245  0.50 16.51           O  
ATOM    122  N   GLY A  17      14.153  18.633  10.518  0.50 15.48           N  
ATOM    124  CA  GLY A  17      14.258  19.946   9.910  0.50 16.08           C  
ATOM    126  C   GLY A  17      14.440  21.064  10.923  0.50 16.41           C  
ATOM    128  O   GLY A  17      14.706  20.819  12.093  0.50 16.76           O  
ATOM    130  N   GLU A  18      14.334  22.308  10.463  0.50 16.28           N  
ATOM    132  CA  GLU A  18      14.394  23.467  11.340  0.50 17.73           C  
ATOM    134  C   GLU A  18      13.225  24.385  11.025  0.50 16.82           C  
ATOM    136  O   GLU A  18      13.045  24.804   9.869  0.50 17.37           O  
ATOM    138  CB  GLU A  18      15.698  24.233  11.120  0.50 18.61           C  
ATOM    140  CG  GLU A  18      16.908  23.308  10.906  0.50 22.61           C  
ATOM    142  CD  GLU A  18      18.200  23.915  11.394  0.50 26.26           C  
ATOM    144  OE1 GLU A  18      18.652  24.902  10.785  0.50 29.77           O  
ATOM    146  OE2 GLU A  18      18.778  23.391  12.373  0.50 30.26           O1-
ATOM    148  N   LEU A  19      12.440  24.736  12.028  0.50 15.86           N  
ATOM    150  CA  LEU A  19      11.356  25.704  11.820  0.50 16.10           C  
ATOM    152  C   LEU A  19      11.899  27.070  11.398  0.50 16.19           C  
ATOM    154  O   LEU A  19      12.931  27.507  11.869  0.50 16.53           O  
ATOM    156  CB  LEU A  19      10.531  25.860  13.082  0.50 16.59           C  
ATOM    158  CG  LEU A  19       9.748  24.598  13.444  0.50 17.03           C  
ATOM    160  CD1 LEU A  19       9.075  24.764  14.796  0.50 15.82           C  
ATOM    162  CD2 LEU A  19       8.730  24.234  12.390  0.50 18.81           C  
ATOM    164  N   SER A  20      11.192  27.708  10.471  1.00 16.79           N  
ATOM    165  CA  SER A  20      11.479  29.043   9.949  1.00 17.04           C  
ATOM    166  C   SER A  20      10.799  30.147  10.749  1.00 15.62           C  
ATOM    167  O   SER A  20       9.877  29.906  11.533  1.00 15.74           O  
ATOM    168  CB  SER A  20      11.056  29.180   8.491  1.00 17.21           C  
ATOM    169  OG  SER A  20       9.658  29.390   8.390  1.00 17.68           O  
ATOM    170  N   ILE A  21      11.249  31.376  10.509  1.00 15.92           N  
ATOM    171  CA  ILE A  21      10.644  32.535  11.147  1.00 15.64           C  
ATOM    172  C   ILE A  21       9.233  32.706  10.623  1.00 15.89           C  
ATOM    173  O   ILE A  21       8.389  33.252  11.302  1.00 16.13           O  
ATOM    174  CB  ILE A  21      11.517  33.806  11.019  1.00 15.69           C  
ATOM    175  CG1 ILE A  21      11.064  34.889  11.992  1.00 15.86           C  
ATOM    176  CG2 ILE A  21      11.527  34.325   9.598  1.00 16.22           C  
ATOM    177  CD1 ILE A  21      11.941  36.110  11.975  1.00 17.54           C  
ATOM    178  N   GLY A  22       8.949  32.231   9.408  1.00 16.62           N  
ATOM    179  CA  GLY A  22       7.569  32.168   8.962  1.00 17.08           C  
ATOM    180  C   GLY A  22       6.686  31.229   9.754  1.00 16.24           C  
ATOM    181  O   GLY A  22       5.526  31.530  10.018  1.00 16.71           O  
ATOM    182  N   ASN A  23       7.218  30.062  10.116  1.00 16.03           N  
ATOM    183  CA  ASN A  23       6.480  29.125  10.957  1.00 16.23           C  
ATOM    184  C   ASN A  23       6.253  29.779  12.306  1.00 15.33           C  
ATOM    185  O   ASN A  23       5.218  29.586  12.938  1.00 15.22           O  
ATOM    186  CB  ASN A  23       7.215  27.803  11.155  1.00 17.10           C  
ATOM    187  CG  ASN A  23       7.537  27.086   9.862  1.00 20.03           C  
ATOM    188  ND2 ASN A  23       6.532  26.955   9.003  1.00 22.24           N  
ATOM    189  OD1 ASN A  23       8.654  26.602   9.662  1.00 19.86           O  
ATOM    190  N   TYR A  24       7.275  30.482  12.801  1.00 14.61           N  
ATOM    191  CA  TYR A  24       7.125  31.178  14.090  1.00 13.95           C  
ATOM    192  C   TYR A  24       6.042  32.245  14.044  1.00 14.11           C  
ATOM    193  O   TYR A  24       5.094  32.240  14.831  1.00 14.23           O  
ATOM    194  CB  TYR A  24       8.463  31.773  14.527  1.00 13.92           C  
ATOM    195  CG  TYR A  24       8.355  32.516  15.852  1.00 12.74           C  
ATOM    196  CD1 TYR A  24       8.097  31.824  17.022  1.00 13.81           C  
ATOM    197  CD2 TYR A  24       8.487  33.905  15.924  1.00 13.37           C  
ATOM    198  CE1 TYR A  24       7.963  32.483  18.212  1.00 14.71           C  
ATOM    199  CE2 TYR A  24       8.357  34.568  17.127  1.00 15.44           C  
ATOM    200  CZ  TYR A  24       8.107  33.861  18.258  1.00 14.82           C  
ATOM    201  OH  TYR A  24       7.957  34.579  19.451  1.00 16.89           O  
ATOM    202  N   LEU A  25       6.150  33.157  13.085  1.00 14.70           N  
ATOM    203  CA  LEU A  25       5.221  34.274  13.020  1.00 14.92           C  
ATOM    204  C   LEU A  25       3.822  33.853  12.581  1.00 15.32           C  
ATOM    205  O   LEU A  25       2.833  34.452  13.029  1.00 16.85           O  
ATOM    206  CB  LEU A  25       5.752  35.403  12.117  1.00 15.46           C  
ATOM    207  CG  LEU A  25       7.023  36.084  12.634  1.00 14.64           C  
ATOM    208  CD1 LEU A  25       7.519  37.144  11.670  1.00 16.69           C  
ATOM    209  CD2 LEU A  25       6.798  36.732  14.031  1.00 16.64           C  
ATOM    210  N   GLY A  26       3.746  32.827  11.749  1.00 16.37           N  
ATOM    211  CA  GLY A  26       2.471  32.329  11.222  1.00 16.91           C  
ATOM    212  C   GLY A  26       1.714  31.416  12.144  1.00 17.88           C  
ATOM    213  O   GLY A  26       0.507  31.274  12.018  1.00 18.56           O  
ATOM    214  N   ALA A  27       2.421  30.769  13.075  1.00 16.52           N  
ATOM    215  CA  ALA A  27       1.836  29.715  13.875  1.00 15.63           C  
ATOM    216  C   ALA A  27       2.304  29.742  15.335  1.00 14.53           C  
ATOM    217  O   ALA A  27       1.512  30.019  16.228  1.00 14.99           O  
ATOM    218  CB  ALA A  27       2.128  28.347  13.268  1.00 16.72           C  
ATOM    219  N   LEU A  28       3.582  29.470  15.577  1.00 15.14           N  
ATOM    220  CA  LEU A  28       4.046  29.221  16.937  1.00 14.81           C  
ATOM    221  C   LEU A  28       3.925  30.403  17.878  1.00 14.47           C  
ATOM    222  O   LEU A  28       3.658  30.208  19.051  1.00 14.75           O  
ATOM    223  CB  LEU A  28       5.490  28.701  16.999  1.00 14.49           C  
ATOM    224  CG  LEU A  28       5.735  27.226  16.747  1.00 15.23           C  
ATOM    225  CD1 LEU A  28       5.543  26.874  15.268  1.00 16.93           C  
ATOM    226  CD2 LEU A  28       7.124  26.859  17.221  1.00 16.60           C  
ATOM    227  N   ARG A  29       4.122  31.616  17.371  0.50 14.38           N  
ATOM    229  CA  ARG A  29       3.960  32.815  18.187  0.50 14.26           C  
ATOM    231  C   ARG A  29       2.580  32.892  18.837  0.50 14.69           C  
ATOM    233  O   ARG A  29       2.432  33.465  19.927  0.50 14.66           O  
ATOM    235  CB  ARG A  29       4.264  34.067  17.341  0.50 14.09           C  
ATOM    237  CG  ARG A  29       3.917  35.414  17.978  0.50 15.76           C  
ATOM    239  CD  ARG A  29       4.107  36.604  17.003  0.50 17.87           C  
ATOM    241  NE  ARG A  29       3.471  36.443  15.693  0.50 21.40           N  
ATOM    243  CZ  ARG A  29       3.328  37.428  14.806  0.50 21.72           C  
ATOM    245  NH1 ARG A  29       3.761  38.657  15.086  0.50 21.76           N1+
ATOM    247  NH2 ARG A  29       2.754  37.194  13.640  0.50 22.12           N  
ATOM    249  N   GLN A  30       1.577  32.293  18.191  1.00 14.53           N  
ATOM    250  CA  GLN A  30       0.194  32.330  18.665  1.00 15.13           C  
ATOM    251  C   GLN A  30      -0.192  31.159  19.551  1.00 15.21           C  
ATOM    252  O   GLN A  30      -1.297  31.153  20.112  1.00 16.34           O  
ATOM    253  CB  GLN A  30      -0.782  32.440  17.486  1.00 15.06           C  
ATOM    254  CG  GLN A  30      -0.794  33.810  16.819  1.00 16.69           C  
ATOM    255  CD  GLN A  30       0.497  34.169  16.059  1.00 16.16           C  
ATOM    256  NE2 GLN A  30       0.758  33.474  14.965  1.00 19.75           N  
ATOM    257  OE1 GLN A  30       1.233  35.050  16.481  1.00 18.95           O  
ATOM    258  N   TRP A  31       0.715  30.202  19.749  1.00 14.48           N  
ATOM    259  CA  TRP A  31       0.389  28.995  20.514  1.00 14.57           C  
ATOM    260  C   TRP A  31       0.029  29.288  21.958  1.00 14.96           C  
ATOM    261  O   TRP A  31      -0.856  28.653  22.502  1.00 15.69           O  
ATOM    262  CB  TRP A  31       1.514  27.996  20.439  1.00 13.22           C  
ATOM    263  CG  TRP A  31       1.583  27.256  19.146  1.00 13.46           C  
ATOM    264  CD1 TRP A  31       0.766  27.416  18.052  1.00 15.90           C  
ATOM    265  CD2 TRP A  31       2.492  26.213  18.821  1.00 14.72           C  
ATOM    266  CE2 TRP A  31       2.165  25.757  17.536  1.00 14.33           C  
ATOM    267  CE3 TRP A  31       3.529  25.592  19.511  1.00 15.04           C  
ATOM    268  NE1 TRP A  31       1.130  26.532  17.076  1.00 16.24           N  
ATOM    269  CZ2 TRP A  31       2.870  24.725  16.925  1.00 15.35           C  
ATOM    270  CZ3 TRP A  31       4.228  24.584  18.913  1.00 16.78           C  
ATOM    271  CH2 TRP A  31       3.907  24.167  17.625  1.00 15.44           C  
ATOM    272  N   GLN A  32       0.674  30.255  22.591  1.00 15.61           N  
ATOM    273  CA  GLN A  32       0.369  30.540  24.009  1.00 17.80           C  
ATOM    274  C   GLN A  32      -1.076  31.020  24.160  1.00 18.18           C  
ATOM    275  O   GLN A  32      -1.774  30.592  25.096  1.00 19.52           O  
ATOM    276  CB  GLN A  32       1.410  31.503  24.607  1.00 19.14           C  
ATOM    277  CG  GLN A  32       1.239  31.720  26.104  1.00 22.34           C  
ATOM    278  CD  GLN A  32       2.361  32.573  26.674  1.00 28.57           C  
ATOM    279  NE2 GLN A  32       2.000  33.643  27.362  1.00 35.29           N  
ATOM    280  OE1 GLN A  32       3.543  32.281  26.464  1.00 34.90           O  
ATOM    281  N   GLN A  33      -1.539  31.853  23.232  1.00 18.55           N  
ATOM    282  CA  GLN A  33      -2.948  32.293  23.208  1.00 19.21           C  
ATOM    283  C   GLN A  33      -3.899  31.151  22.815  1.00 19.30           C  
ATOM    284  O   GLN A  33      -4.987  30.968  23.428  1.00 20.00           O  
ATOM    285  CB  GLN A  33      -3.140  33.471  22.239  1.00 20.27           C  
ATOM    286  CG  GLN A  33      -4.583  34.053  22.223  1.00 21.54           C  
ATOM    287  CD  GLN A  33      -4.975  34.592  23.554  1.00 25.82           C  
ATOM    288  NE2 GLN A  33      -6.178  34.242  24.018  1.00 26.47           N  
ATOM    289  OE1 GLN A  33      -4.203  35.319  24.178  1.00 28.36           O  
ATOM    290  N   MET A  34      -3.539  30.381  21.795  0.60 19.06           N  
ATOM    292  CA  MET A  34      -4.405  29.275  21.366  0.60 19.06           C  
ATOM    294  C   MET A  34      -4.678  28.311  22.486  0.60 19.06           C  
ATOM    296  O   MET A  34      -5.783  27.771  22.590  0.60 18.66           O  
ATOM    298  CB  MET A  34      -3.795  28.496  20.233  0.60 19.51           C  
ATOM    300  CG  MET A  34      -3.841  29.232  18.968  0.60 21.71           C  
ATOM    302  SD  MET A  34      -2.844  28.365  17.804  0.60 25.61           S  
ATOM    304  CE  MET A  34      -3.704  26.802  17.652  0.60 24.80           C  
ATOM    306  N   GLN A  35      -3.661  28.092  23.316  1.00 18.07           N  
ATOM    307  CA  GLN A  35      -3.770  27.185  24.454  1.00 19.42           C  
ATOM    308  C   GLN A  35      -4.893  27.587  25.411  1.00 20.07           C  
ATOM    309  O   GLN A  35      -5.497  26.729  26.035  1.00 20.16           O  
ATOM    310  CB  GLN A  35      -2.393  27.208  25.127  1.00 19.21           C  
ATOM    311  CG  GLN A  35      -2.285  26.729  26.518  1.00 20.34           C  
ATOM    312  CD  GLN A  35      -0.843  26.509  26.847  1.00 19.88           C  
ATOM    313  NE2 GLN A  35      -0.172  27.557  27.288  1.00 19.89           N  
ATOM    314  OE1 GLN A  35      -0.319  25.428  26.657  1.00 18.67           O  
ATOM    315  N   ASP A  36      -5.186  28.888  25.489  1.00 20.92           N  
ATOM    316  CA  ASP A  36      -6.290  29.406  26.294  1.00 21.94           C  
ATOM    317  C   ASP A  36      -7.661  29.326  25.600  1.00 22.50           C  
ATOM    318  O   ASP A  36      -8.672  29.088  26.252  1.00 23.49           O  
ATOM    319  CB  ASP A  36      -6.054  30.869  26.676  1.00 22.74           C  
ATOM    320  CG  ASP A  36      -4.911  31.063  27.662  1.00 23.38           C  
ATOM    321  OD1 ASP A  36      -4.431  30.087  28.286  1.00 23.58           O  
ATOM    322  OD2 ASP A  36      -4.496  32.231  27.800  1.00 28.21           O1-
ATOM    323  N   ASP A  37      -7.701  29.513  24.286  1.00 21.12           N  
ATOM    324  CA  ASP A  37      -8.959  29.573  23.547  1.00 21.31           C  
ATOM    325  C   ASP A  37      -9.472  28.216  23.005  1.00 19.20           C  
ATOM    326  O   ASP A  37     -10.645  28.094  22.593  1.00 20.75           O  
ATOM    327  CB  ASP A  37      -8.796  30.521  22.368  1.00 20.98           C  
ATOM    328  CG  ASP A  37      -8.543  31.967  22.794  1.00 24.40           C  
ATOM    329  OD1 ASP A  37      -9.038  32.354  23.859  1.00 27.89           O  
ATOM    330  OD2 ASP A  37      -7.858  32.693  22.049  1.00 26.20           O1-
ATOM    331  N   TYR A  38      -8.586  27.219  23.016  1.00 17.95           N  
ATOM    332  CA  TYR A  38      -8.864  25.892  22.487  1.00 16.88           C  
ATOM    333  C   TYR A  38      -8.296  24.865  23.455  1.00 16.25           C  
ATOM    334  O   TYR A  38      -7.435  25.184  24.254  1.00 17.23           O  
ATOM    335  CB  TYR A  38      -8.188  25.713  21.108  1.00 16.95           C  
ATOM    336  CG  TYR A  38      -8.679  26.682  20.057  1.00 17.84           C  
ATOM    337  CD1 TYR A  38      -9.768  26.342  19.269  1.00 19.48           C  
ATOM    338  CD2 TYR A  38      -8.085  27.924  19.874  1.00 18.50           C  
ATOM    339  CE1 TYR A  38     -10.251  27.192  18.320  1.00 20.82           C  
ATOM    340  CE2 TYR A  38      -8.577  28.805  18.948  1.00 20.53           C  
ATOM    341  CZ  TYR A  38      -9.670  28.417  18.166  1.00 21.48           C  
ATOM    342  OH  TYR A  38     -10.190  29.266  17.208  1.00 26.36           O  
ATOM    343  N   ASP A  39      -8.818  23.649  23.379  1.00 15.57           N  
ATOM    344  CA  ASP A  39      -8.298  22.488  24.099  1.00 15.58           C  
ATOM    345  C   ASP A  39      -7.257  21.846  23.181  1.00 14.56           C  
ATOM    346  O   ASP A  39      -7.610  21.121  22.239  1.00 14.63           O  
ATOM    347  CB  ASP A  39      -9.455  21.529  24.420  1.00 15.95           C  
ATOM    348  CG  ASP A  39      -9.016  20.249  25.131  1.00 16.62           C  
ATOM    349  OD1 ASP A  39      -7.807  20.054  25.372  1.00 17.14           O  
ATOM    350  OD2 ASP A  39      -9.928  19.428  25.448  1.00 18.56           O1-
ATOM    351  N   CYS A  40      -5.985  22.164  23.415  1.00 15.18           N  
ATOM    352  CA  CYS A  40      -4.904  21.883  22.481  1.00 14.72           C  
ATOM    353  C   CYS A  40      -4.085  20.659  22.828  1.00 14.68           C  
ATOM    354  O   CYS A  40      -3.680  20.467  23.986  1.00 14.80           O  
ATOM    355  CB  CYS A  40      -3.948  23.066  22.444  1.00 14.66           C  
ATOM    356  SG  CYS A  40      -4.683  24.572  21.784  1.00 16.23           S  
ATOM    357  N   GLN A  41      -3.793  19.872  21.802  1.00 14.83           N  
ATOM    358  CA  GLN A  41      -2.842  18.800  21.891  1.00 14.59           C  
ATOM    359  C   GLN A  41      -1.723  19.106  20.909  1.00 14.14           C  
ATOM    360  O   GLN A  41      -1.968  19.536  19.772  1.00 14.83           O  
ATOM    361  CB  GLN A  41      -3.456  17.421  21.568  1.00 15.96           C  
ATOM    362  CG  GLN A  41      -5.008  17.308  21.578  1.00 16.47           C  
ATOM    363  CD  GLN A  41      -5.603  17.539  22.939  1.00 17.99           C  
ATOM    364  NE2 GLN A  41      -6.515  18.500  23.044  1.00 16.15           N  
ATOM    365  OE1 GLN A  41      -5.200  16.894  23.909  1.00 16.99           O  
ATOM    366  N   TYR A  42      -0.488  18.873  21.329  1.00 13.34           N  
ATOM    367  CA  TYR A  42       0.700  19.037  20.487  1.00 13.20           C  
ATOM    368  C   TYR A  42       1.426  17.712  20.514  1.00 13.95           C  
ATOM    369  O   TYR A  42       1.920  17.292  21.570  1.00 13.91           O  
ATOM    370  CB  TYR A  42       1.595  20.164  20.996  1.00 13.52           C  
ATOM    371  CG  TYR A  42       0.924  21.516  20.956  1.00 14.27           C  
ATOM    372  CD1 TYR A  42       1.010  22.352  19.824  1.00 18.09           C  
ATOM    373  CD2 TYR A  42       0.211  21.984  22.052  1.00 15.66           C  
ATOM    374  CE1 TYR A  42       0.380  23.586  19.832  1.00 16.43           C  
ATOM    375  CE2 TYR A  42      -0.415  23.257  22.040  1.00 18.60           C  
ATOM    376  CZ  TYR A  42      -0.327  24.030  20.936  1.00 20.84           C  
ATOM    377  OH  TYR A  42      -0.966  25.284  20.939  1.00 24.74           O  
ATOM    378  N   CYS A  43       1.500  17.060  19.353  1.00 13.76           N  
ATOM    379  CA  CYS A  43       2.005  15.711  19.217  1.00 13.34           C  
ATOM    380  C   CYS A  43       3.295  15.799  18.400  1.00 13.59           C  
ATOM    381  O   CYS A  43       3.260  16.158  17.209  1.00 13.72           O  
ATOM    382  CB  CYS A  43       0.960  14.854  18.477  1.00 13.98           C  
ATOM    383  SG  CYS A  43       1.522  13.166  18.157  1.00 15.39           S  
ATOM    384  N   VAL A  44       4.413  15.374  18.985  1.00 12.47           N  
ATOM    385  CA  VAL A  44       5.689  15.306  18.288  1.00 12.93           C  
ATOM    386  C   VAL A  44       5.729  14.003  17.551  1.00 11.87           C  
ATOM    387  O   VAL A  44       5.802  12.933  18.140  1.00 12.32           O  
ATOM    388  CB  VAL A  44       6.893  15.451  19.234  1.00 13.43           C  
ATOM    389  CG1 VAL A  44       8.219  15.328  18.434  1.00 13.82           C  
ATOM    390  CG2 VAL A  44       6.819  16.785  20.017  1.00 13.96           C  
ATOM    391  N   VAL A  45       5.642  14.079  16.225  1.00 12.48           N  
ATOM    392  CA  VAL A  45       5.316  12.925  15.391  1.00 12.39           C  
ATOM    393  C   VAL A  45       6.548  12.122  14.957  1.00 12.15           C  
ATOM    394  O   VAL A  45       6.920  12.011  13.789  1.00 13.09           O  
ATOM    395  CB  VAL A  45       4.384  13.287  14.211  1.00 12.27           C  
ATOM    396  CG1 VAL A  45       2.991  13.606  14.699  1.00 13.04           C  
ATOM    397  CG2 VAL A  45       4.912  14.459  13.398  1.00 13.49           C  
ATOM    398  N   ASP A  46       7.183  11.494  15.947  1.00 12.18           N  
ATOM    399  CA  ASP A  46       8.349  10.662  15.657  1.00 12.43           C  
ATOM    400  C   ASP A  46       8.059   9.402  14.814  1.00 12.88           C  
ATOM    401  O   ASP A  46       8.927   8.966  14.049  1.00 13.62           O  
ATOM    402  CB  ASP A  46       9.182  10.324  16.908  1.00 12.59           C  
ATOM    403  CG  ASP A  46       8.406   9.611  18.003  1.00 12.24           C  
ATOM    404  OD1 ASP A  46       7.160   9.560  17.966  1.00 12.71           O  
ATOM    405  OD2 ASP A  46       9.087   9.114  18.952  1.00 12.79           O1-
ATOM    406  N   LEU A  47       6.879   8.798  14.951  1.00 12.60           N  
ATOM    407  CA  LEU A  47       6.501   7.638  14.139  1.00 12.47           C  
ATOM    408  C   LEU A  47       6.423   8.023  12.662  1.00 13.77           C  
ATOM    409  O   LEU A  47       6.698   7.190  11.809  1.00 15.42           O  
ATOM    410  CB  LEU A  47       5.170   7.010  14.584  1.00 12.40           C  
ATOM    411  CG  LEU A  47       5.081   6.478  16.013  1.00 12.65           C  
ATOM    412  CD1 LEU A  47       3.682   5.845  16.222  1.00 13.16           C  
ATOM    413  CD2 LEU A  47       6.188   5.456  16.294  1.00 14.29           C  
ATOM    414  N   HIS A  48       6.020   9.245  12.363  0.50 14.51           N  
ATOM    416  CA  HIS A  48       6.017   9.677  10.970  0.50 15.29           C  
ATOM    418  C   HIS A  48       7.450   9.984  10.467  0.50 15.75           C  
ATOM    420  O   HIS A  48       7.720   9.873   9.273  0.50 16.15           O  
ATOM    422  CB  HIS A  48       5.071  10.876  10.782  0.50 15.16           C  
ATOM    424  CG  HIS A  48       3.617  10.507  10.720  0.50 14.30           C  
ATOM    426  CD2 HIS A  48       2.855  10.082   9.687  0.50 14.34           C  
ATOM    428  ND1 HIS A  48       2.779  10.551  11.819  0.50 16.25           N  
ATOM    430  CE1 HIS A  48       1.563  10.189  11.454  0.50 13.22           C  
ATOM    432  NE2 HIS A  48       1.579   9.904  10.163  0.50 15.62           N  
ATOM    434  N   ALA A  49       8.390  10.339  11.350  1.00 15.76           N  
ATOM    435  CA  ALA A  49       9.752  10.678  10.918  1.00 15.98           C  
ATOM    436  C   ALA A  49      10.453   9.522  10.241  1.00 16.24           C  
ATOM    437  O   ALA A  49      11.166   9.702   9.267  1.00 18.03           O  
ATOM    438  CB  ALA A  49      10.595  11.225  12.097  1.00 16.24           C  
ATOM    439  N   ILE A  50      10.244   8.298  10.733  1.00 15.20           N  
ATOM    440  CA  ILE A  50      10.921   7.126  10.237  1.00 16.39           C  
ATOM    441  C   ILE A  50      10.377   6.593   8.908  1.00 16.43           C  
ATOM    442  O   ILE A  50      10.900   5.623   8.381  1.00 16.27           O  
ATOM    443  CB  ILE A  50      10.999   5.998  11.283  1.00 15.78           C  
ATOM    444  CG1 ILE A  50       9.609   5.566  11.755  1.00 14.93           C  
ATOM    445  CG2 ILE A  50      11.887   6.449  12.464  1.00 17.84           C  
ATOM    446  CD1 ILE A  50       9.584   4.126  12.365  1.00 16.85           C  
ATOM    447  N   THR A  51       9.389   7.291   8.336  1.00 15.85           N  
ATOM    448  CA  THR A  51       9.001   6.994   6.940  1.00 17.47           C  
ATOM    449  C   THR A  51      10.105   7.390   5.946  1.00 18.98           C  
ATOM    450  O   THR A  51      10.064   6.983   4.777  1.00 19.90           O  
ATOM    451  CB  THR A  51       7.662   7.658   6.552  1.00 17.45           C  
ATOM    452  CG2 THR A  51       6.537   7.144   7.467  1.00 17.06           C  
ATOM    453  OG1 THR A  51       7.781   9.096   6.649  1.00 18.97           O  
ATOM    454  N   VAL A  52      11.057   8.213   6.391  1.00 20.02           N  
ATOM    455  CA  VAL A  52      12.303   8.429   5.649  1.00 22.77           C  
ATOM    456  C   VAL A  52      13.467   8.015   6.560  1.00 23.95           C  
ATOM    457  O   VAL A  52      13.401   8.216   7.771  1.00 23.36           O  
ATOM    458  CB  VAL A  52      12.413   9.892   5.185  1.00 23.43           C  
ATOM    459  CG1 VAL A  52      11.179  10.304   4.379  1.00 26.36           C  
ATOM    460  CG2 VAL A  52      12.601  10.809   6.330  1.00 26.05           C  
ATOM    461  N   ARG A  53      14.534   7.467   5.984  0.50 25.13           N  
ATOM    463  CA  ARG A  53      15.690   6.999   6.772  0.50 25.88           C  
ATOM    465  C   ARG A  53      16.325   8.114   7.601  0.50 25.35           C  
ATOM    467  O   ARG A  53      16.815   9.102   7.054  0.50 25.75           O  
ATOM    469  CB  ARG A  53      16.759   6.401   5.860  0.50 27.31           C  
ATOM    471  CG  ARG A  53      16.541   4.933   5.541  0.50 28.23           C  
ATOM    473  CD  ARG A  53      16.920   4.023   6.706  0.50 28.67           C  
ATOM    475  NE  ARG A  53      18.365   3.876   6.858  0.50 27.61           N  
ATOM    477  CZ  ARG A  53      19.028   4.116   7.986  0.50 27.13           C  
ATOM    479  NH1 ARG A  53      20.336   3.943   8.028  0.50 24.89           N1+
ATOM    481  NH2 ARG A  53      18.389   4.514   9.079  0.50 27.65           N  
ATOM    483  N   GLN A  54      16.336   7.922   8.919  1.00 24.94           N  
ATOM    484  CA  GLN A  54      16.841   8.911   9.864  1.00 23.28           C  
ATOM    485  C   GLN A  54      18.087   8.346  10.516  1.00 21.19           C  
ATOM    486  O   GLN A  54      18.133   7.165  10.840  1.00 19.57           O  
ATOM    487  CB  GLN A  54      15.811   9.099  10.985  1.00 23.47           C  
ATOM    488  CG  GLN A  54      14.444   9.575  10.535  1.00 24.56           C  
ATOM    489  CD  GLN A  54      14.478  10.977  10.014  1.00 26.38           C  
ATOM    490  NE2 GLN A  54      15.303  11.799  10.618  1.00 25.79           N  
ATOM    491  OE1 GLN A  54      13.764  11.320   9.064  1.00 31.87           O  
ATOM    492  N   ASP A  55      19.097   9.188  10.720  1.00 19.46           N  
ATOM    493  CA  ASP A  55      20.154   8.855  11.659  1.00 18.90           C  
ATOM    494  C   ASP A  55      19.527   8.738  13.054  1.00 18.26           C  
ATOM    495  O   ASP A  55      18.895   9.683  13.505  1.00 17.18           O  
ATOM    496  CB  ASP A  55      21.274   9.906  11.696  1.00 19.68           C  
ATOM    497  CG  ASP A  55      22.298   9.564  12.742  1.00 22.03           C  
ATOM    498  OD1 ASP A  55      23.056   8.586  12.528  1.00 29.14           O  
ATOM    499  OD2 ASP A  55      22.309  10.212  13.800  1.00 26.56           O1-
ATOM    500  N   PRO A  56      19.725   7.588  13.740  1.00 17.21           N  
ATOM    501  CA  PRO A  56      19.068   7.420  15.034  1.00 17.36           C  
ATOM    502  C   PRO A  56      19.378   8.505  16.047  1.00 16.99           C  
ATOM    503  O   PRO A  56      18.453   9.038  16.630  1.00 16.55           O  
ATOM    504  CB  PRO A  56      19.567   6.056  15.515  1.00 17.81           C  
ATOM    505  CG  PRO A  56      19.801   5.322  14.235  1.00 19.00           C  
ATOM    506  CD  PRO A  56      20.398   6.339  13.331  1.00 18.30           C  
ATOM    507  N   GLN A  57      20.650   8.823  16.253  0.50 17.48           N  
ATOM    509  CA  GLN A  57      21.017   9.840  17.220  0.50 18.00           C  
ATOM    511  C   GLN A  57      20.419  11.200  16.837  0.50 16.93           C  
ATOM    513  O   GLN A  57      19.976  11.943  17.691  0.50 16.95           O  
ATOM    515  CB  GLN A  57      22.538   9.900  17.390  0.50 19.69           C  
ATOM    517  CG  GLN A  57      23.092   8.680  18.121  0.50 22.22           C  
ATOM    519  CD  GLN A  57      24.610   8.557  18.051  0.50 26.21           C  
ATOM    521  NE2 GLN A  57      25.272   8.905  19.148  0.50 29.34           N  
ATOM    523  OE1 GLN A  57      25.184   8.148  17.028  0.50 28.57           O  
ATOM    525  N   ALA A  58      20.399  11.526  15.545  1.00 16.56           N  
ATOM    526  CA  ALA A  58      19.839  12.790  15.095  1.00 16.65           C  
ATOM    527  C   ALA A  58      18.333  12.860  15.378  1.00 15.70           C  
ATOM    528  O   ALA A  58      17.825  13.899  15.803  1.00 15.86           O  
ATOM    529  CB  ALA A  58      20.125  13.021  13.630  1.00 17.51           C  
ATOM    530  N   LEU A  59      17.632  11.746  15.177  1.00 15.23           N  
ATOM    531  CA  LEU A  59      16.195  11.707  15.451  1.00 14.32           C  
ATOM    532  C   LEU A  59      15.909  11.849  16.943  1.00 13.85           C  
ATOM    533  O   LEU A  59      14.988  12.571  17.335  1.00 13.52           O  
ATOM    534  CB  LEU A  59      15.573  10.416  14.913  1.00 14.84           C  
ATOM    535  CG  LEU A  59      14.101  10.185  15.224  1.00 14.67           C  
ATOM    536  CD1 LEU A  59      13.196  11.296  14.736  1.00 14.84           C  
ATOM    537  CD2 LEU A  59      13.661   8.831  14.641  1.00 15.47           C  
ATOM    538  N   HIS A  60      16.707  11.177  17.746  1.00 13.20           N  
ATOM    539  CA  HIS A  60      16.579  11.273  19.197  1.00 12.82           C  
ATOM    540  C   HIS A  60      16.680  12.737  19.631  1.00 13.32           C  
ATOM    541  O   HIS A  60      15.843  13.252  20.375  1.00 13.39           O  
ATOM    542  CB  HIS A  60      17.673  10.429  19.826  1.00 13.43           C  
ATOM    543  CG  HIS A  60      17.514  10.229  21.292  1.00 13.80           C  
ATOM    544  CD2 HIS A  60      16.949   9.215  21.988  1.00 14.45           C  
ATOM    545  ND1 HIS A  60      17.990  11.136  22.220  1.00 16.31           N  
ATOM    546  CE1 HIS A  60      17.715  10.683  23.435  1.00 16.75           C  
ATOM    547  NE2 HIS A  60      17.082   9.523  23.321  1.00 15.15           N  
ATOM    548  N   GLU A  61      17.747  13.400  19.185  1.00 13.50           N  
ATOM    549  CA  GLU A  61      17.983  14.778  19.591  1.00 14.43           C  
ATOM    550  C   GLU A  61      16.961  15.731  18.994  1.00 13.91           C  
ATOM    551  O   GLU A  61      16.542  16.664  19.651  1.00 14.67           O  
ATOM    552  CB  GLU A  61      19.433  15.169  19.268  1.00 15.52           C  
ATOM    553  CG  GLU A  61      20.466  14.328  20.037  1.00 16.21           C  
ATOM    554  CD  GLU A  61      20.233  14.316  21.543  1.00 18.07           C  
ATOM    555  OE1 GLU A  61      20.407  15.393  22.137  1.00 20.38           O  
ATOM    556  OE2 GLU A  61      19.861  13.247  22.116  1.00 17.68           O1-
ATOM    557  N   ALA A  62      16.559  15.476  17.741  1.00 14.00           N  
ATOM    558  CA  ALA A  62      15.536  16.308  17.093  1.00 13.88           C  
ATOM    559  C   ALA A  62      14.177  16.235  17.809  1.00 13.69           C  
ATOM    560  O   ALA A  62      13.413  17.198  17.833  1.00 14.54           O  
ATOM    561  CB  ALA A  62      15.396  15.915  15.649  1.00 14.46           C  
ATOM    562  N   THR A  63      13.866  15.075  18.380  1.00 13.33           N  
ATOM    563  CA  THR A  63      12.666  14.915  19.195  1.00 13.23           C  
ATOM    564  C   THR A  63      12.674  15.824  20.411  1.00 12.67           C  
ATOM    565  O   THR A  63      11.703  16.518  20.679  1.00 13.06           O  
ATOM    566  CB  THR A  63      12.482  13.439  19.613  1.00 13.07           C  
ATOM    567  CG2 THR A  63      11.199  13.237  20.484  1.00 14.46           C  
ATOM    568  OG1 THR A  63      12.394  12.619  18.428  1.00 13.77           O  
ATOM    569  N   LEU A  64      13.806  15.837  21.110  1.00 11.70           N  
ATOM    570  CA  LEU A  64      13.969  16.717  22.267  1.00 12.69           C  
ATOM    571  C   LEU A  64      13.947  18.197  21.840  1.00 12.08           C  
ATOM    572  O   LEU A  64      13.410  19.035  22.559  1.00 13.30           O  
ATOM    573  CB  LEU A  64      15.250  16.403  23.031  1.00 12.87           C  
ATOM    574  CG  LEU A  64      15.320  14.962  23.604  1.00 14.24           C  
ATOM    575  CD1 LEU A  64      16.698  14.711  24.181  1.00 15.07           C  
ATOM    576  CD2 LEU A  64      14.235  14.742  24.663  1.00 15.72           C  
ATOM    577  N   ASP A  65      14.566  18.498  20.695  1.00 12.50           N  
ATOM    578  CA  ASP A  65      14.537  19.868  20.142  1.00 13.61           C  
ATOM    579  C   ASP A  65      13.102  20.325  19.940  1.00 12.75           C  
ATOM    580  O   ASP A  65      12.746  21.436  20.337  1.00 13.55           O  
ATOM    581  CB  ASP A  65      15.227  19.966  18.758  1.00 13.57           C  
ATOM    582  CG  ASP A  65      16.751  19.779  18.782  1.00 15.85           C  
ATOM    583  OD1 ASP A  65      17.384  19.643  19.859  1.00 15.62           O  
ATOM    584  OD2 ASP A  65      17.355  19.749  17.678  1.00 17.93           O1-
ATOM    585  N   ALA A  66      12.283  19.464  19.347  1.00 12.93           N  
ATOM    586  CA  ALA A  66      10.879  19.811  19.051  1.00 12.86           C  
ATOM    587  C   ALA A  66      10.103  20.047  20.340  1.00 13.38           C  
ATOM    588  O   ALA A  66       9.323  21.000  20.460  1.00 13.41           O  
ATOM    589  CB  ALA A  66      10.229  18.705  18.204  1.00 13.38           C  
ATOM    590  N   LEU A  67      10.300  19.183  21.327  1.00 13.85           N  
ATOM    591  CA  LEU A  67       9.621  19.313  22.589  1.00 13.95           C  
ATOM    592  C   LEU A  67       9.996  20.655  23.232  1.00 12.85           C  
ATOM    593  O   LEU A  67       9.134  21.421  23.703  1.00 12.43           O  
ATOM    594  CB  LEU A  67      10.048  18.162  23.522  1.00 13.85           C  
ATOM    595  CG  LEU A  67       9.215  17.999  24.770  1.00 17.68           C  
ATOM    596  CD1 LEU A  67       7.871  17.356  24.430  1.00 19.46           C  
ATOM    597  CD2 LEU A  67       9.999  17.096  25.763  1.00 19.40           C  
ATOM    598  N   ALA A  68      11.304  20.929  23.269  1.00 13.20           N  
ATOM    599  CA  ALA A  68      11.783  22.180  23.875  1.00 12.92           C  
ATOM    600  C   ALA A  68      11.316  23.434  23.154  1.00 14.68           C  
ATOM    601  O   ALA A  68      11.069  24.452  23.833  1.00 13.26           O  
ATOM    602  CB  ALA A  68      13.305  22.152  24.012  1.00 14.47           C  
ATOM    603  N   ILE A  69      11.209  23.396  21.833  0.50 13.01           N  
ATOM    605  CA  ILE A  69      10.688  24.571  21.110  0.50 13.51           C  
ATOM    607  C   ILE A  69       9.225  24.814  21.510  0.50 12.52           C  
ATOM    609  O   ILE A  69       8.824  25.963  21.711  0.50 12.36           O  
ATOM    611  CB  ILE A  69      10.836  24.494  19.561  0.50 13.26           C  
ATOM    613  CG1 ILE A  69      12.246  24.170  19.120  0.50 15.32           C  
ATOM    615  CG2 ILE A  69      10.529  25.846  18.928  0.50 14.55           C  
ATOM    617  CD1 ILE A  69      12.390  24.159  17.612  0.50 14.28           C  
ATOM    619  N   CYS A  70       8.418  23.758  21.648  1.00 12.42           N  
ATOM    620  CA  CYS A  70       7.028  23.916  22.111  1.00 12.77           C  
ATOM    621  C   CYS A  70       6.967  24.622  23.494  1.00 12.60           C  
ATOM    622  O   CYS A  70       6.235  25.579  23.707  1.00 12.90           O  
ATOM    623  CB  CYS A  70       6.339  22.555  22.204  1.00 12.44           C  
ATOM    624  SG  CYS A  70       6.047  21.776  20.585  1.00 13.60           S  
ATOM    625  N   LEU A  71       7.783  24.131  24.406  1.00 12.77           N  
ATOM    626  CA  LEU A  71       7.852  24.710  25.757  1.00 13.50           C  
ATOM    627  C   LEU A  71       8.350  26.147  25.714  1.00 13.69           C  
ATOM    628  O   LEU A  71       7.816  27.000  26.420  1.00 14.13           O  
ATOM    629  CB  LEU A  71       8.741  23.816  26.627  1.00 13.85           C  
ATOM    630  CG  LEU A  71       8.183  22.413  26.886  1.00 12.97           C  
ATOM    631  CD1 LEU A  71       9.306  21.472  27.327  1.00 13.79           C  
ATOM    632  CD2 LEU A  71       7.051  22.444  27.928  1.00 15.98           C  
ATOM    633  N   ALA A  72       9.350  26.419  24.881  1.00 13.42           N  
ATOM    634  CA  ALA A  72       9.957  27.751  24.809  1.00 12.83           C  
ATOM    635  C   ALA A  72       8.992  28.815  24.336  1.00 14.58           C  
ATOM    636  O   ALA A  72       9.119  29.976  24.735  1.00 15.96           O  
ATOM    637  CB  ALA A  72      11.169  27.729  23.903  1.00 14.10           C  
ATOM    638  N   VAL A  73       8.060  28.447  23.441  1.00 13.72           N  
ATOM    639  CA  VAL A  73       7.038  29.386  22.972  1.00 14.20           C  
ATOM    640  C   VAL A  73       5.787  29.400  23.853  1.00 15.19           C  
ATOM    641  O   VAL A  73       4.792  30.039  23.533  1.00 16.61           O  
ATOM    642  CB  VAL A  73       6.697  29.189  21.464  1.00 13.83           C  
ATOM    643  CG1 VAL A  73       7.939  29.240  20.607  1.00 14.90           C  
ATOM    644  CG2 VAL A  73       5.916  27.923  21.219  1.00 13.72           C  
ATOM    645  N   GLY A  74       5.820  28.707  24.981  1.00 14.57           N  
ATOM    646  CA  GLY A  74       4.787  28.842  25.987  1.00 15.51           C  
ATOM    647  C   GLY A  74       3.737  27.753  26.044  1.00 16.06           C  
ATOM    648  O   GLY A  74       2.750  27.918  26.753  1.00 17.60           O  
ATOM    649  N   VAL A  75       3.936  26.642  25.335  1.00 14.55           N  
ATOM    650  CA  VAL A  75       3.040  25.496  25.515  1.00 14.80           C  
ATOM    651  C   VAL A  75       3.277  24.997  26.938  1.00 15.65           C  
ATOM    652  O   VAL A  75       4.425  24.719  27.329  1.00 16.57           O  
ATOM    653  CB  VAL A  75       3.249  24.388  24.480  1.00 12.55           C  
ATOM    654  CG1 VAL A  75       2.347  23.197  24.747  1.00 13.86           C  
ATOM    655  CG2 VAL A  75       2.983  24.902  23.070  1.00 14.75           C  
ATOM    656  N   ASP A  76       2.206  24.905  27.724  1.00 17.05           N  
ATOM    657  CA  ASP A  76       2.299  24.549  29.140  1.00 17.57           C  
ATOM    658  C   ASP A  76       1.759  23.125  29.311  1.00 17.49           C  
ATOM    659  O   ASP A  76       0.590  22.887  28.967  1.00 17.05           O  
ATOM    660  CB  ASP A  76       1.488  25.563  29.935  1.00 17.85           C  
ATOM    661  CG  ASP A  76       1.546  25.360  31.440  1.00 20.97           C  
ATOM    662  OD1 ASP A  76       1.722  24.234  31.930  1.00 22.92           O  
ATOM    663  OD2 ASP A  76       1.373  26.387  32.135  1.00 26.03           O1-
ATOM    664  N   PRO A  77       2.558  22.178  29.844  1.00 17.80           N  
ATOM    665  CA  PRO A  77       2.040  20.807  29.986  1.00 18.66           C  
ATOM    666  C   PRO A  77       0.787  20.618  30.833  1.00 18.35           C  
ATOM    667  O   PRO A  77       0.107  19.601  30.698  1.00 17.99           O  
ATOM    668  CB  PRO A  77       3.206  20.012  30.614  1.00 19.34           C  
ATOM    669  CG  PRO A  77       4.349  20.839  30.469  1.00 21.04           C  
ATOM    670  CD  PRO A  77       3.959  22.271  30.274  1.00 18.47           C  
ATOM    671  N   LYS A  78       0.497  21.589  31.700  1.00 19.64           N  
ATOM    672  CA  LYS A  78      -0.702  21.584  32.512  1.00 21.16           C  
ATOM    673  C   LYS A  78      -1.906  22.150  31.806  1.00 21.66           C  
ATOM    674  O   LYS A  78      -3.032  21.788  32.145  1.00 24.69           O  
ATOM    675  CB  LYS A  78      -0.433  22.397  33.793  1.00 22.37           C  
ATOM    676  CG  LYS A  78       0.735  21.828  34.600  1.00 26.84           C  
ATOM    677  CD  LYS A  78       0.810  22.429  35.993  1.00 32.60           C  
ATOM    678  CE  LYS A  78       2.238  22.437  36.526  1.00 35.02           C  
ATOM    679  NZ  LYS A  78       2.967  23.665  36.099  1.00 38.19           N1+
ATOM    680  N   LYS A  79      -1.691  23.024  30.821  1.00 20.57           N  
ATOM    681  CA  LYS A  79      -2.795  23.680  30.105  1.00 19.92           C  
ATOM    682  C   LYS A  79      -3.085  23.058  28.726  1.00 19.81           C  
ATOM    683  O   LYS A  79      -4.156  23.305  28.143  1.00 21.83           O  
ATOM    684  CB  LYS A  79      -2.486  25.163  29.892  1.00 21.08           C  
ATOM    685  CG  LYS A  79      -2.257  25.919  31.193  1.00 23.16           C  
ATOM    686  CD  LYS A  79      -1.944  27.386  30.952  1.00 25.09           C  
ATOM    687  CE  LYS A  79      -1.689  28.141  32.265  1.00 27.77           C  
ATOM    688  NZ  LYS A  79      -1.271  29.570  32.030  1.00 27.64           N1+
ATOM    689  N   SER A  80      -2.113  22.324  28.203  1.00 17.20           N  
ATOM    690  CA  SER A  80      -2.231  21.635  26.929  1.00 16.75           C  
ATOM    691  C   SER A  80      -1.786  20.195  27.135  1.00 15.61           C  
ATOM    692  O   SER A  80      -1.310  19.855  28.185  1.00 15.83           O  
ATOM    693  CB  SER A  80      -1.343  22.293  25.888  1.00 17.09           C  
ATOM    694  OG  SER A  80      -1.821  23.603  25.566  1.00 17.39           O  
ATOM    695  N   THR A  81      -1.974  19.370  26.126  1.00 14.63           N  
ATOM    696  CA  THR A  81      -1.497  17.981  26.144  1.00 14.05           C  
ATOM    697  C   THR A  81      -0.334  17.908  25.145  1.00 13.59           C  
ATOM    698  O   THR A  81      -0.563  17.883  23.926  1.00 14.10           O  
ATOM    699  CB  THR A  81      -2.623  17.005  25.773  1.00 14.31           C  
ATOM    700  CG2 THR A  81      -2.156  15.548  25.802  1.00 15.39           C  
ATOM    701  OG1 THR A  81      -3.692  17.166  26.706  1.00 14.47           O  
ATOM    702  N   LEU A  82       0.881  17.845  25.680  1.00 12.86           N  
ATOM    703  CA  LEU A  82       2.138  17.917  24.911  1.00 12.58           C  
ATOM    704  C   LEU A  82       2.869  16.614  25.071  1.00 12.12           C  
ATOM    705  O   LEU A  82       3.226  16.247  26.187  1.00 12.07           O  
ATOM    706  CB  LEU A  82       3.002  19.075  25.409  1.00 12.94           C  
ATOM    707  CG  LEU A  82       4.388  19.185  24.786  1.00 11.57           C  
ATOM    708  CD1 LEU A  82       4.419  19.390  23.280  1.00 12.23           C  
ATOM    709  CD2 LEU A  82       5.198  20.324  25.477  1.00 13.79           C  
ATOM    710  N   PHE A  83       3.124  15.914  23.973  1.00 11.87           N  
ATOM    711  CA  PHE A  83       3.633  14.564  24.085  1.00 11.73           C  
ATOM    712  C   PHE A  83       4.302  14.102  22.824  1.00 12.31           C  
ATOM    713  O   PHE A  83       4.170  14.722  21.756  1.00 12.39           O  
ATOM    714  CB  PHE A  83       2.488  13.594  24.426  1.00 11.65           C  
ATOM    715  CG  PHE A  83       1.449  13.473  23.356  1.00 11.42           C  
ATOM    716  CD1 PHE A  83       1.427  12.350  22.523  1.00 12.64           C  
ATOM    717  CD2 PHE A  83       0.463  14.439  23.167  1.00 11.31           C  
ATOM    718  CE1 PHE A  83       0.462  12.199  21.562  1.00 13.07           C  
ATOM    719  CE2 PHE A  83      -0.495  14.297  22.160  1.00 13.43           C  
ATOM    720  CZ  PHE A  83      -0.482  13.181  21.370  1.00 12.07           C  
ATOM    721  N   VAL A  84       5.064  13.019  22.960  1.00 11.40           N  
ATOM    722  CA  VAL A  84       5.751  12.355  21.846  1.00 12.16           C  
ATOM    723  C   VAL A  84       4.881  11.186  21.366  1.00 11.96           C  
ATOM    724  O   VAL A  84       4.459  10.326  22.136  1.00 11.88           O  
ATOM    725  CB  VAL A  84       7.142  11.855  22.275  1.00 12.15           C  
ATOM    726  CG1 VAL A  84       7.834  11.125  21.138  1.00 13.93           C  
ATOM    727  CG2 VAL A  84       8.007  13.033  22.774  1.00 12.83           C  
ATOM    728  N   GLN A  85       4.598  11.165  20.074  1.00 11.55           N  
ATOM    729  CA  GLN A  85       3.691  10.190  19.453  1.00 11.21           C  
ATOM    730  C   GLN A  85       3.994   8.736  19.877  1.00 11.49           C  
ATOM    731  O   GLN A  85       3.095   8.000  20.314  1.00 11.71           O  
ATOM    732  CB  GLN A  85       3.753  10.368  17.929  1.00 11.35           C  
ATOM    733  CG  GLN A  85       2.815   9.547  17.096  1.00 11.91           C  
ATOM    734  CD  GLN A  85       3.109   9.732  15.629  1.00 13.07           C  
ATOM    735  NE2 GLN A  85       2.087   9.566  14.811  1.00 14.18           N  
ATOM    736  OE1 GLN A  85       4.249   9.990  15.238  1.00 11.63           O  
ATOM    737  N   SER A  86       5.251   8.325  19.730  1.00 11.69           N  
ATOM    738  CA  SER A  86       5.615   6.932  20.038  1.00 10.93           C  
ATOM    739  C   SER A  86       5.426   6.550  21.507  1.00 10.75           C  
ATOM    740  O   SER A  86       5.387   5.358  21.821  1.00 12.18           O  
ATOM    741  CB  SER A  86       7.063   6.647  19.634  1.00 11.36           C  
ATOM    742  OG  SER A  86       7.966   7.346  20.485  1.00 12.30           O  
ATOM    743  N   HIS A  87       5.301   7.531  22.386  1.00 11.01           N  
ATOM    744  CA  HIS A  87       5.052   7.271  23.812  1.00 11.26           C  
ATOM    745  C   HIS A  87       3.626   6.873  24.090  1.00 11.01           C  
ATOM    746  O   HIS A  87       3.349   6.481  25.207  1.00 12.16           O  
ATOM    747  CB  HIS A  87       5.394   8.515  24.639  1.00 11.04           C  
ATOM    748  CG  HIS A  87       6.854   8.860  24.602  1.00 12.07           C  
ATOM    749  CD2 HIS A  87       7.892   8.292  23.933  1.00 11.52           C  
ATOM    750  ND1 HIS A  87       7.390   9.899  25.330  1.00 11.69           N  
ATOM    751  CE1 HIS A  87       8.682   9.983  25.079  1.00 11.43           C  
ATOM    752  NE2 HIS A  87       9.021   9.001  24.253  1.00 11.95           N  
ATOM    753  N   VAL A  88       2.723   7.044  23.136  1.00 10.51           N  
ATOM    754  CA  VAL A  88       1.286   6.854  23.376  1.00 11.28           C  
ATOM    755  C   VAL A  88       0.860   5.686  22.469  1.00 11.75           C  
ATOM    756  O   VAL A  88       0.680   5.840  21.246  1.00 11.25           O  
ATOM    757  CB  VAL A  88       0.499   8.148  23.080  1.00 10.67           C  
ATOM    758  CG1 VAL A  88      -0.990   7.967  23.284  1.00 11.06           C  
ATOM    759  CG2 VAL A  88       1.011   9.277  23.973  1.00 12.89           C  
ATOM    760  N   PRO A  89       0.719   4.469  23.040  1.00 11.11           N  
ATOM    761  CA  PRO A  89       0.560   3.272  22.218  1.00 11.44           C  
ATOM    762  C   PRO A  89      -0.705   3.221  21.382  1.00 10.79           C  
ATOM    763  O   PRO A  89      -0.805   2.441  20.444  1.00 12.40           O  
ATOM    764  CB  PRO A  89       0.574   2.114  23.228  1.00 12.40           C  
ATOM    765  CG  PRO A  89       0.299   2.717  24.507  1.00 16.07           C  
ATOM    766  CD  PRO A  89       0.824   4.139  24.469  1.00 11.53           C  
ATOM    767  N   GLU A  90      -1.691   4.037  21.747  1.00 11.07           N  
ATOM    768  CA  GLU A  90      -2.972   4.005  21.071  1.00 10.96           C  
ATOM    769  C   GLU A  90      -2.852   4.476  19.613  1.00 10.67           C  
ATOM    770  O   GLU A  90      -3.701   4.129  18.787  1.00 12.04           O  
ATOM    771  CB  GLU A  90      -3.980   4.844  21.823  1.00 11.51           C  
ATOM    772  CG  GLU A  90      -4.405   4.279  23.176  1.00 11.96           C  
ATOM    773  CD  GLU A  90      -3.380   4.344  24.307  1.00 13.38           C  
ATOM    774  OE1 GLU A  90      -2.488   5.241  24.308  1.00 11.80           O  
ATOM    775  OE2 GLU A  90      -3.489   3.531  25.268  1.00 15.77           O1-
ATOM    776  N   HIS A  91      -1.834   5.284  19.289  1.00 10.00           N  
ATOM    777  CA  HIS A  91      -1.712   5.813  17.927  1.00 10.55           C  
ATOM    778  C   HIS A  91      -1.536   4.688  16.900  1.00 11.33           C  
ATOM    779  O   HIS A  91      -2.306   4.582  15.954  1.00 11.64           O  
ATOM    780  CB  HIS A  91      -0.581   6.824  17.842  1.00 10.95           C  
ATOM    781  CG  HIS A  91      -0.912   8.135  18.506  1.00 11.72           C  
ATOM    782  CD2 HIS A  91      -1.148   8.437  19.798  1.00 10.94           C  
ATOM    783  ND1 HIS A  91      -1.106   9.304  17.799  1.00 11.17           N  
ATOM    784  CE1 HIS A  91      -1.403  10.280  18.640  1.00 12.73           C  
ATOM    785  NE2 HIS A  91      -1.444   9.783  19.866  1.00 11.79           N  
ATOM    786  N   ALA A  92      -0.534   3.838  17.085  1.00 11.75           N  
ATOM    787  CA  ALA A  92      -0.302   2.743  16.143  1.00 11.39           C  
ATOM    788  C   ALA A  92      -1.481   1.748  16.122  1.00 11.85           C  
ATOM    789  O   ALA A  92      -1.847   1.203  15.076  1.00 12.11           O  
ATOM    790  CB  ALA A  92       1.006   2.044  16.404  1.00 12.85           C  
ATOM    791  N   GLN A  93      -2.083   1.526  17.280  1.00 11.73           N  
ATOM    792  CA  GLN A  93      -3.236   0.640  17.378  1.00 11.07           C  
ATOM    793  C   GLN A  93      -4.412   1.141  16.562  1.00 11.49           C  
ATOM    794  O   GLN A  93      -4.993   0.394  15.781  1.00 12.14           O  
ATOM    795  CB  GLN A  93      -3.615   0.421  18.846  1.00 10.82           C  
ATOM    796  CG  GLN A  93      -2.622  -0.407  19.618  1.00 11.70           C  
ATOM    797  CD  GLN A  93      -2.967  -0.491  21.083  1.00 11.22           C  
ATOM    798  NE2 GLN A  93      -2.565   0.523  21.866  1.00 11.40           N  
ATOM    799  OE1 GLN A  93      -3.630  -1.448  21.500  1.00 11.90           O  
ATOM    800  N   LEU A  94      -4.789   2.408  16.711  1.00 11.51           N  
ATOM    801  CA  LEU A  94      -5.900   2.894  15.910  1.00 11.93           C  
ATOM    802  C   LEU A  94      -5.500   2.947  14.457  1.00 12.28           C  
ATOM    803  O   LEU A  94      -6.311   2.664  13.569  1.00 13.56           O  
ATOM    804  CB  LEU A  94      -6.410   4.252  16.405  1.00 11.86           C  
ATOM    805  CG  LEU A  94      -7.604   4.800  15.621  1.00 11.80           C  
ATOM    806  CD1 LEU A  94      -8.782   3.814  15.599  1.00 14.25           C  
ATOM    807  CD2 LEU A  94      -8.037   6.165  16.169  1.00 13.02           C  
ATOM    808  N   GLY A  95      -4.236   3.272  14.192  1.00 11.62           N  
ATOM    809  CA  GLY A  95      -3.789   3.290  12.807  1.00 12.20           C  
ATOM    810  C   GLY A  95      -4.030   1.957  12.096  1.00 12.31           C  
ATOM    811  O   GLY A  95      -4.439   1.938  10.915  1.00 13.17           O  
ATOM    812  N   TRP A  96      -3.759   0.835  12.767  1.00 12.13           N  
ATOM    813  CA  TRP A  96      -3.951  -0.445  12.114  1.00 13.24           C  
ATOM    814  C   TRP A  96      -5.432  -0.627  11.757  1.00 13.07           C  
ATOM    815  O   TRP A  96      -5.803  -1.048  10.637  1.00 13.53           O  
ATOM    816  CB  TRP A  96      -3.442  -1.648  12.950  1.00 12.20           C  
ATOM    817  CG  TRP A  96      -3.938  -2.889  12.285  1.00 13.80           C  
ATOM    818  CD1 TRP A  96      -5.005  -3.631  12.633  1.00 14.43           C  
ATOM    819  CD2 TRP A  96      -3.472  -3.403  11.029  1.00 14.30           C  
ATOM    820  CE2 TRP A  96      -4.313  -4.467  10.685  1.00 13.63           C  
ATOM    821  CE3 TRP A  96      -2.423  -3.042  10.153  1.00 15.18           C  
ATOM    822  NE1 TRP A  96      -5.248  -4.596  11.683  1.00 14.70           N  
ATOM    823  CZ2 TRP A  96      -4.130  -5.202   9.514  1.00 15.62           C  
ATOM    824  CZ3 TRP A  96      -2.248  -3.777   9.001  1.00 15.32           C  
ATOM    825  CH2 TRP A  96      -3.098  -4.842   8.695  1.00 15.84           C  
ATOM    826  N   VAL A  97      -6.302  -0.352  12.718  1.00 12.41           N  
ATOM    827  CA  VAL A  97      -7.737  -0.527  12.496  1.00 13.50           C  
ATOM    828  C   VAL A  97      -8.177   0.331  11.317  1.00 13.17           C  
ATOM    829  O   VAL A  97      -8.884  -0.148  10.427  1.00 12.81           O  
ATOM    830  CB  VAL A  97      -8.585  -0.234  13.768  1.00 13.26           C  
ATOM    831  CG1 VAL A  97     -10.084  -0.282  13.446  1.00 15.21           C  
ATOM    832  CG2 VAL A  97      -8.259  -1.247  14.878  1.00 15.80           C  
ATOM    833  N   LEU A  98      -7.755   1.595  11.281  1.00 12.54           N  
ATOM    834  CA  LEU A  98      -8.190   2.500  10.216  1.00 12.96           C  
ATOM    835  C   LEU A  98      -7.667   2.070   8.852  1.00 12.90           C  
ATOM    836  O   LEU A  98      -8.324   2.349   7.846  1.00 14.10           O  
ATOM    837  CB  LEU A  98      -7.847   3.950  10.541  1.00 12.35           C  
ATOM    838  CG  LEU A  98      -8.500   4.499  11.803  1.00 12.86           C  
ATOM    839  CD1 LEU A  98      -8.089   5.976  11.910  1.00 15.31           C  
ATOM    840  CD2 LEU A  98     -10.007   4.336  11.814  1.00 15.40           C  
ATOM    841  N   ASN A  99      -6.543   1.352   8.785  1.00 13.18           N  
ATOM    842  CA  ASN A  99      -6.053   0.821   7.499  1.00 14.95           C  
ATOM    843  C   ASN A  99      -7.162  -0.023   6.859  1.00 15.33           C  
ATOM    844  O   ASN A  99      -7.326  -0.040   5.631  1.00 14.82           O  
ATOM    845  CB  ASN A  99      -4.865  -0.129   7.682  1.00 15.00           C  
ATOM    846  CG  ASN A  99      -3.523   0.537   7.840  1.00 21.31           C  
ATOM    847  ND2 ASN A  99      -2.568  -0.238   8.394  1.00 21.28           N  
ATOM    848  OD1 ASN A  99      -3.301   1.695   7.469  1.00 24.73           O  
ATOM    849  N   CYS A 100      -7.896  -0.760   7.680  1.00 14.89           N  
ATOM    850  CA  CYS A 100      -8.937  -1.672   7.223  1.00 15.83           C  
ATOM    851  C   CYS A 100     -10.190  -0.952   6.678  1.00 16.06           C  
ATOM    852  O   CYS A 100     -11.066  -1.608   6.095  1.00 18.09           O  
ATOM    853  CB  CYS A 100      -9.305  -2.657   8.344  1.00 16.27           C  
ATOM    854  SG  CYS A 100      -7.942  -3.713   8.853  1.00 15.98           S  
ATOM    855  N   TYR A 101     -10.253   0.371   6.842  1.00 16.07           N  
ATOM    856  CA  TYR A 101     -11.347   1.239   6.347  1.00 17.70           C  
ATOM    857  C   TYR A 101     -10.792   2.310   5.401  1.00 18.89           C  
ATOM    858  O   TYR A 101     -11.412   3.364   5.201  1.00 22.20           O  
ATOM    859  CB  TYR A 101     -12.108   1.894   7.534  1.00 17.23           C  
ATOM    860  CG  TYR A 101     -12.649   0.814   8.424  1.00 17.52           C  
ATOM    861  CD1 TYR A 101     -13.858   0.225   8.175  1.00 17.37           C  
ATOM    862  CD2 TYR A 101     -11.892   0.308   9.480  1.00 14.82           C  
ATOM    863  CE1 TYR A 101     -14.324  -0.859   8.947  1.00 17.27           C  
ATOM    864  CE2 TYR A 101     -12.324  -0.752  10.221  1.00 15.73           C  
ATOM    865  CZ  TYR A 101     -13.544  -1.319   9.994  1.00 15.48           C  
ATOM    866  OH  TYR A 101     -13.918  -2.396  10.770  1.00 18.26           O  
ATOM    867  N   THR A 102      -9.629   2.047   4.820  1.00 16.81           N  
ATOM    868  CA  THR A 102      -9.029   2.956   3.869  1.00 17.23           C  
ATOM    869  C   THR A 102      -8.832   2.193   2.569  1.00 17.46           C  
ATOM    870  O   THR A 102      -8.319   1.076   2.582  1.00 17.56           O  
ATOM    871  CB  THR A 102      -7.642   3.469   4.369  1.00 16.80           C  
ATOM    872  CG2 THR A 102      -7.022   4.447   3.373  1.00 16.56           C  
ATOM    873  OG1 THR A 102      -7.785   4.108   5.652  1.00 16.68           O  
ATOM    874  N   GLN A 103      -9.257   2.769   1.444  1.00 18.25           N  
ATOM    875  CA  GLN A 103      -9.083   2.126   0.157  1.00 18.53           C  
ATOM    876  C   GLN A 103      -7.663   2.324  -0.360  1.00 18.27           C  
ATOM    877  O   GLN A 103      -7.069   3.392  -0.212  1.00 17.60           O  
ATOM    878  CB  GLN A 103     -10.087   2.694  -0.836  1.00 19.38           C  
ATOM    879  CG  GLN A 103     -11.542   2.488  -0.440  1.00 21.39           C  
ATOM    880  CD  GLN A 103     -12.530   3.136  -1.420  1.00 26.06           C  
ATOM    881  NE2 GLN A 103     -13.772   2.733  -1.334  1.00 30.39           N  
ATOM    882  OE1 GLN A 103     -12.167   3.993  -2.221  1.00 29.25           O  
ATOM    883  N   MET A 104      -7.112   1.281  -0.972  1.00 18.18           N  
ATOM    884  CA  MET A 104      -5.800   1.405  -1.602  1.00 19.73           C  
ATOM    885  C   MET A 104      -5.715   2.588  -2.557  1.00 20.64           C  
ATOM    886  O   MET A 104      -4.727   3.334  -2.566  1.00 21.33           O  
ATOM    887  CB  MET A 104      -5.450   0.118  -2.335  1.00 20.31           C  
ATOM    888  CG  MET A 104      -5.042  -0.983  -1.389  1.00 20.69           C  
ATOM    889  SD  MET A 104      -3.507  -0.673  -0.524  1.00 20.85           S  
ATOM    890  CE  MET A 104      -2.323  -0.796  -1.850  1.00 21.30           C  
ATOM    891  N   GLY A 105      -6.763   2.756  -3.360  1.00 21.79           N  
ATOM    892  CA  GLY A 105      -6.844   3.863  -4.283  1.00 21.87           C  
ATOM    893  C   GLY A 105      -6.757   5.228  -3.634  1.00 22.57           C  
ATOM    894  O   GLY A 105      -6.153   6.161  -4.203  1.00 22.88           O  
ATOM    895  N   GLU A 106      -7.309   5.359  -2.426  1.00 21.06           N  
ATOM    896  CA  GLU A 106      -7.240   6.627  -1.705  1.00 21.52           C  
ATOM    897  C   GLU A 106      -5.800   6.973  -1.337  1.00 21.91           C  
ATOM    898  O   GLU A 106      -5.408   8.141  -1.377  1.00 24.32           O  
ATOM    899  CB  GLU A 106      -8.122   6.570  -0.442  1.00 20.55           C  
ATOM    900  CG  GLU A 106      -9.594   6.649  -0.757  1.00 21.77           C  
ATOM    901  CD  GLU A 106     -10.503   6.365   0.408  1.00 25.03           C  
ATOM    902  OE1 GLU A 106     -10.164   5.528   1.277  1.00 21.15           O  
ATOM    903  OE2 GLU A 106     -11.601   6.977   0.438  1.00 27.73           O1-
ATOM    904  N   LEU A 107      -5.007   5.972  -0.978  1.00 20.42           N  
ATOM    905  CA  LEU A 107      -3.600   6.184  -0.641  1.00 19.53           C  
ATOM    906  C   LEU A 107      -2.690   6.363  -1.864  1.00 21.18           C  
ATOM    907  O   LEU A 107      -1.768   7.180  -1.845  1.00 20.78           O  
ATOM    908  CB  LEU A 107      -3.085   5.022   0.220  1.00 18.98           C  
ATOM    909  CG  LEU A 107      -3.700   4.920   1.611  1.00 17.01           C  
ATOM    910  CD1 LEU A 107      -3.184   3.641   2.286  1.00 18.21           C  
ATOM    911  CD2 LEU A 107      -3.378   6.189   2.434  1.00 18.99           C  
ATOM    912  N   SER A 108      -2.979   5.618  -2.931  1.00 21.34           N  
ATOM    913  CA  SER A 108      -2.164   5.660  -4.165  1.00 23.21           C  
ATOM    914  C   SER A 108      -2.249   6.989  -4.882  1.00 23.69           C  
ATOM    915  O   SER A 108      -1.316   7.338  -5.611  1.00 24.53           O  
ATOM    916  CB  SER A 108      -2.571   4.544  -5.147  1.00 24.28           C  
ATOM    917  OG  SER A 108      -2.382   3.292  -4.523  1.00 28.12           O  
ATOM    918  N   ARG A 109      -3.372   7.689  -4.712  1.00 23.95           N  
ATOM    919  CA  ARG A 109      -3.615   8.984  -5.376  1.00 25.62           C  
ATOM    920  C   ARG A 109      -3.070  10.185  -4.591  1.00 26.41           C  
ATOM    921  O   ARG A 109      -3.160  11.325  -5.045  1.00 27.97           O  
ATOM    922  CB  ARG A 109      -5.119   9.172  -5.579  1.00 26.42           C  
ATOM    923  CG  ARG A 109      -5.724   8.249  -6.640  1.00 29.76           C  
ATOM    924  CD  ARG A 109      -7.167   8.677  -6.985  1.00 33.81           C  
ATOM    925  NE  ARG A 109      -8.060   8.588  -5.818  1.00 33.92           N  
ATOM    926  CZ  ARG A 109      -8.871   7.560  -5.535  1.00 33.70           C  
ATOM    927  NH1 ARG A 109      -8.940   6.498  -6.339  1.00 35.44           N1+
ATOM    928  NH2 ARG A 109      -9.628   7.597  -4.430  1.00 33.51           N  
ATOM    929  N   MET A 110      -2.508   9.940  -3.414  1.00 25.93           N  
ATOM    930  CA  MET A 110      -1.927  11.016  -2.625  1.00 26.25           C  
ATOM    931  C   MET A 110      -0.710  11.597  -3.324  1.00 27.93           C  
ATOM    932  O   MET A 110       0.202  10.870  -3.723  1.00 28.53           O  
ATOM    933  CB  MET A 110      -1.543  10.515  -1.234  1.00 25.44           C  
ATOM    934  CG  MET A 110      -2.710  10.099  -0.359  1.00 24.29           C  
ATOM    935  SD  MET A 110      -3.774  11.516  -0.042  1.00 25.94           S  
ATOM    936  CE  MET A 110      -4.899  10.866   1.114  1.00 27.02           C  
ATOM    937  N   THR A 111      -0.697  12.919  -3.472  1.00 28.84           N  
ATOM    938  CA  THR A 111       0.375  13.584  -4.189  1.00 29.97           C  
ATOM    939  C   THR A 111       1.709  13.423  -3.454  1.00 29.32           C  
ATOM    940  O   THR A 111       2.753  13.239  -4.082  1.00 28.69           O  
ATOM    941  CB  THR A 111       0.022  15.070  -4.448  1.00 30.44           C  
ATOM    942  CG2 THR A 111      -1.226  15.172  -5.290  1.00 31.13           C  
ATOM    943  OG1 THR A 111      -0.217  15.740  -3.206  1.00 34.33           O  
ATOM    944  N   GLN A 112       1.689  13.458  -2.129  1.00 28.41           N  
ATOM    945  CA  GLN A 112       2.923  13.318  -1.385  1.00 28.20           C  
ATOM    946  C   GLN A 112       3.542  11.929  -1.637  1.00 27.59           C  
ATOM    947  O   GLN A 112       4.750  11.818  -1.915  1.00 28.65           O  
ATOM    948  CB  GLN A 112       2.699  13.618   0.114  1.00 28.37           C  
ATOM    949  CG  GLN A 112       2.136  15.056   0.393  1.00 30.68           C  
ATOM    950  CD  GLN A 112       2.805  16.196  -0.416  1.00 36.55           C  
ATOM    951  NE2 GLN A 112       4.117  16.319  -0.307  1.00 38.06           N  
ATOM    952  OE1 GLN A 112       2.130  16.945  -1.130  1.00 42.25           O  
ATOM    953  N   PHE A 113       2.728  10.876  -1.633  1.00 26.46           N  
ATOM    954  CA  PHE A 113       3.249   9.543  -1.965  1.00 26.06           C  
ATOM    955  C   PHE A 113       3.765   9.460  -3.404  1.00 27.14           C  
ATOM    956  O   PHE A 113       4.832   8.910  -3.657  1.00 27.73           O  
ATOM    957  CB  PHE A 113       2.210   8.453  -1.792  1.00 25.78           C  
ATOM    958  CG  PHE A 113       2.715   7.100  -2.185  1.00 26.31           C  
ATOM    959  CD1 PHE A 113       3.668   6.463  -1.401  1.00 27.06           C  
ATOM    960  CD2 PHE A 113       2.293   6.485  -3.371  1.00 28.24           C  
ATOM    961  CE1 PHE A 113       4.171   5.219  -1.753  1.00 27.89           C  
ATOM    962  CE2 PHE A 113       2.775   5.243  -3.725  1.00 28.90           C  
ATOM    963  CZ  PHE A 113       3.734   4.609  -2.917  1.00 28.70           C  
ATOM    964  N   LYS A 114       3.007   9.999  -4.353  1.00 28.45           N  
ATOM    965  CA  LYS A 114       3.438   9.937  -5.743  1.00 30.15           C  
ATOM    966  C   LYS A 114       4.806  10.599  -5.974  1.00 32.42           C  
ATOM    967  O   LYS A 114       5.636  10.073  -6.728  1.00 31.95           O  
ATOM    968  CB  LYS A 114       2.359  10.510  -6.647  1.00 30.28           C  
ATOM    969  CG  LYS A 114       1.102   9.645  -6.665  1.00 30.68           C  
ATOM    970  CD  LYS A 114      -0.048  10.331  -7.389  1.00 33.54           C  
ATOM    971  CE  LYS A 114       0.166  10.286  -8.878  1.00 36.69           C  
ATOM    972  NZ  LYS A 114       0.178   8.881  -9.354  1.00 39.66           N1+
ATOM    973  N   ASP A 115       5.064  11.714  -5.299  1.00 34.02           N  
ATOM    974  CA  ASP A 115       6.403  12.353  -5.346  1.00 36.77           C  
ATOM    975  C   ASP A 115       7.528  11.440  -4.843  1.00 37.57           C  
ATOM    976  O   ASP A 115       8.575  11.326  -5.488  1.00 39.04           O  
ATOM    977  CB  ASP A 115       6.426  13.633  -4.513  1.00 36.83           C  
ATOM    978  CG  ASP A 115       5.521  14.723  -5.078  1.00 38.34           C  
ATOM    979  OD1 ASP A 115       4.969  14.553  -6.183  1.00 40.41           O  
ATOM    980  OD2 ASP A 115       5.353  15.755  -4.393  1.00 40.40           O1-
ATOM    981  N   LYS A 116       7.309  10.804  -3.694  1.00 37.63           N  
ATOM    982  CA  LYS A 116       8.334   9.998  -3.042  1.00 37.86           C  
ATOM    983  C   LYS A 116       8.563   8.668  -3.746  1.00 38.67           C  
ATOM    984  O   LYS A 116       9.696   8.173  -3.794  1.00 39.18           O  
ATOM    985  CB  LYS A 116       7.953   9.756  -1.581  1.00 37.12           C  
ATOM    986  N   SER A 117       7.486   8.089  -4.275  1.00 38.84           N  
ATOM    987  CA  SER A 117       7.575   6.929  -5.154  1.00 39.85           C  
ATOM    988  C   SER A 117       8.548   7.238  -6.311  1.00 40.64           C  
ATOM    989  O   SER A 117       9.404   6.420  -6.639  1.00 41.10           O  
ATOM    990  CB  SER A 117       6.172   6.558  -5.677  1.00 39.99           C  
ATOM    991  OG  SER A 117       6.110   5.218  -6.156  1.00 40.86           O  
ATOM    992  N   ALA A 118       8.434   8.428  -6.895  1.00 41.18           N  
ATOM    993  CA  ALA A 118       9.276   8.823  -8.033  1.00 42.40           C  
ATOM    994  C   ALA A 118      10.746   9.026  -7.623  1.00 42.80           C  
ATOM    995  O   ALA A 118      11.655   8.721  -8.386  1.00 43.18           O  
ATOM    996  CB  ALA A 118       8.716  10.086  -8.675  1.00 42.60           C  
ATOM    997  N   ARG A 119      10.966   9.517  -6.402  1.00 43.16           N  
ATOM    998  CA  ARG A 119      12.318   9.778  -5.875  1.00 43.79           C  
ATOM    999  C   ARG A 119      13.075   8.512  -5.453  1.00 44.13           C  
ATOM   1000  O   ARG A 119      14.260   8.370  -5.749  1.00 44.47           O  
ATOM   1001  CB  ARG A 119      12.235  10.725  -4.667  1.00 43.32           C  
ATOM   1002  N   TYR A 120      12.393   7.608  -4.752  1.00 43.81           N  
ATOM   1003  CA  TYR A 120      13.045   6.457  -4.123  1.00 44.01           C  
ATOM   1004  C   TYR A 120      13.034   5.169  -4.954  1.00 44.78           C  
ATOM   1005  O   TYR A 120      13.639   4.173  -4.548  1.00 44.73           O  
ATOM   1006  CB  TYR A 120      12.417   6.200  -2.742  1.00 43.29           C  
ATOM   1007  CG  TYR A 120      12.659   7.341  -1.766  1.00 43.94           C  
ATOM   1008  CD1 TYR A 120      11.603   8.116  -1.285  1.00 44.13           C  
ATOM   1009  CD2 TYR A 120      13.955   7.662  -1.350  1.00 45.44           C  
ATOM   1010  CE1 TYR A 120      11.824   9.173  -0.395  1.00 44.84           C  
ATOM   1011  CE2 TYR A 120      14.190   8.719  -0.463  1.00 46.28           C  
ATOM   1012  CZ  TYR A 120      13.118   9.471   0.012  1.00 46.17           C  
ATOM   1013  OH  TYR A 120      13.351  10.514   0.891  1.00 46.67           O  
ATOM   1014  N   ALA A 121      12.368   5.190  -6.110  1.00 45.11           N  
ATOM   1015  CA  ALA A 121      12.212   3.992  -6.951  1.00 45.54           C  
ATOM   1016  C   ALA A 121      11.644   2.804  -6.141  1.00 44.42           C  
ATOM   1017  O   ALA A 121      10.733   2.986  -5.320  1.00 43.35           O  
ATOM   1018  CB  ALA A 121      13.547   3.628  -7.630  1.00 46.46           C  
ATOM   1019  N   ASN A 122      12.188   1.603  -6.354  1.00 44.11           N  
ATOM   1020  CA  ASN A 122      11.700   0.388  -5.679  1.00 42.51           C  
ATOM   1021  C   ASN A 122      11.866   0.392  -4.161  1.00 41.26           C  
ATOM   1022  O   ASN A 122      11.219  -0.384  -3.450  1.00 40.26           O  
ATOM   1023  CB  ASN A 122      12.385  -0.849  -6.260  1.00 43.45           C  
ATOM   1024  N   ASP A 123      12.726   1.259  -3.651  1.00 39.69           N  
ATOM   1025  CA  ASP A 123      12.882   1.386  -2.213  1.00 38.36           C  
ATOM   1026  C   ASP A 123      11.661   1.956  -1.508  1.00 35.01           C  
ATOM   1027  O   ASP A 123      11.601   1.902  -0.268  1.00 35.16           O  
ATOM   1028  CB  ASP A 123      14.119   2.243  -1.859  1.00 39.21           C  
ATOM   1029  CG  ASP A 123      15.367   1.401  -1.592  1.00 41.87           C  
ATOM   1030  OD1 ASP A 123      15.237   0.174  -1.360  1.00 43.43           O  
ATOM   1031  OD2 ASP A 123      16.484   1.975  -1.611  1.00 45.10           O1-
ATOM   1032  N   VAL A 124      10.688   2.518  -2.235  1.00 31.66           N  
ATOM   1033  CA  VAL A 124       9.654   3.267  -1.529  1.00 28.26           C  
ATOM   1034  C   VAL A 124       8.986   2.336  -0.523  1.00 25.62           C  
ATOM   1035  O   VAL A 124       8.555   1.242  -0.858  1.00 23.70           O  
ATOM   1036  CB  VAL A 124       8.601   3.945  -2.423  1.00 28.23           C  
ATOM   1037  CG1 VAL A 124       7.766   2.937  -3.127  1.00 29.08           C  
ATOM   1038  CG2 VAL A 124       7.754   4.883  -1.574  1.00 29.59           C  
ATOM   1039  N   ASN A 125       8.956   2.775   0.719  1.00 23.29           N  
ATOM   1040  CA  ASN A 125       8.459   1.915   1.787  1.00 21.35           C  
ATOM   1041  C   ASN A 125       6.967   2.096   2.068  1.00 20.17           C  
ATOM   1042  O   ASN A 125       6.345   3.144   1.735  1.00 19.64           O  
ATOM   1043  CB  ASN A 125       9.322   2.064   3.051  1.00 19.92           C  
ATOM   1044  CG  ASN A 125       9.118   3.389   3.767  1.00 19.00           C  
ATOM   1045  ND2 ASN A 125      10.110   4.276   3.670  1.00 17.24           N  
ATOM   1046  OD1 ASN A 125       8.092   3.594   4.412  1.00 17.53           O  
ATOM   1047  N   ALA A 126       6.384   1.084   2.699  1.00 19.28           N  
ATOM   1048  CA  ALA A 126       4.953   1.056   2.972  1.00 18.48           C  
ATOM   1049  C   ALA A 126       4.533   2.087   4.041  1.00 17.82           C  
ATOM   1050  O   ALA A 126       3.358   2.456   4.154  1.00 18.56           O  
ATOM   1051  CB  ALA A 126       4.533  -0.338   3.407  1.00 18.77           C  
ATOM   1052  N   GLY A 127       5.494   2.552   4.845  1.00 16.66           N  
ATOM   1053  CA  GLY A 127       5.233   3.635   5.788  1.00 15.98           C  
ATOM   1054  C   GLY A 127       4.937   4.965   5.112  1.00 16.29           C  
ATOM   1055  O   GLY A 127       4.000   5.678   5.493  1.00 16.26           O  
ATOM   1056  N   LEU A 128       5.726   5.293   4.098  1.00 17.91           N  
ATOM   1057  CA  LEU A 128       5.500   6.504   3.329  1.00 19.37           C  
ATOM   1058  C   LEU A 128       4.116   6.414   2.691  1.00 19.02           C  
ATOM   1059  O   LEU A 128       3.350   7.373   2.730  1.00 20.93           O  
ATOM   1060  CB  LEU A 128       6.599   6.677   2.298  1.00 20.79           C  
ATOM   1061  CG  LEU A 128       6.791   8.086   1.716  1.00 25.53           C  
ATOM   1062  CD1 LEU A 128       7.334   8.987   2.812  1.00 24.73           C  
ATOM   1063  CD2 LEU A 128       7.742   8.028   0.546  1.00 28.70           C  
ATOM   1064  N   PHE A 129       3.750   5.243   2.204  1.00 18.53           N  
ATOM   1065  CA  PHE A 129       2.427   5.043   1.580  1.00 18.97           C  
ATOM   1066  C   PHE A 129       1.294   5.146   2.594  1.00 17.93           C  
ATOM   1067  O   PHE A 129       0.243   5.748   2.326  1.00 18.46           O  
ATOM   1068  CB  PHE A 129       2.424   3.669   0.903  1.00 19.29           C  
ATOM   1069  CG  PHE A 129       1.107   3.269   0.240  1.00 20.85           C  
ATOM   1070  CD1 PHE A 129       0.706   3.821  -0.970  1.00 22.63           C  
ATOM   1071  CD2 PHE A 129       0.377   2.239   0.757  1.00 21.10           C  
ATOM   1072  CE1 PHE A 129      -0.477   3.369  -1.591  1.00 20.98           C  
ATOM   1073  CE2 PHE A 129      -0.785   1.807   0.169  1.00 21.54           C  
ATOM   1074  CZ  PHE A 129      -1.203   2.369  -1.023  1.00 20.47           C  
ATOM   1075  N   GLY A 130       1.484   4.549   3.777  1.00 17.29           N  
ATOM   1076  CA  GLY A 130       0.443   4.461   4.746  1.00 16.97           C  
ATOM   1077  C   GLY A 130       0.346   5.592   5.745  1.00 15.95           C  
ATOM   1078  O   GLY A 130      -0.592   5.614   6.553  1.00 15.77           O  
ATOM   1079  N   TYR A 131       1.269   6.554   5.730  0.50 16.28           N  
ATOM   1081  CA  TYR A 131       1.265   7.527   6.845  0.50 16.86           C  
ATOM   1083  C   TYR A 131       0.023   8.420   6.921  0.50 16.16           C  
ATOM   1085  O   TYR A 131      -0.294   8.890   7.999  0.50 15.79           O  
ATOM   1087  CB  TYR A 131       2.563   8.324   7.006  0.50 17.40           C  
ATOM   1089  CG  TYR A 131       2.762   9.572   6.146  0.50 19.35           C  
ATOM   1091  CD1 TYR A 131       2.070  10.753   6.402  0.50 20.41           C  
ATOM   1093  CD2 TYR A 131       3.723   9.582   5.161  0.50 24.13           C  
ATOM   1095  CE1 TYR A 131       2.298  11.884   5.652  0.50 24.06           C  
ATOM   1097  CE2 TYR A 131       3.950  10.697   4.403  0.50 23.72           C  
ATOM   1099  CZ  TYR A 131       3.242  11.847   4.646  0.50 24.44           C  
ATOM   1101  OH  TYR A 131       3.501  12.961   3.869  0.50 28.29           O  
ATOM   1103  N   PRO A 132      -0.711   8.614   5.811  1.00 15.75           N  
ATOM   1104  CA  PRO A 132      -1.995   9.317   5.988  1.00 15.88           C  
ATOM   1105  C   PRO A 132      -3.017   8.612   6.925  1.00 14.99           C  
ATOM   1106  O   PRO A 132      -3.838   9.265   7.573  1.00 15.07           O  
ATOM   1107  CB  PRO A 132      -2.523   9.434   4.530  1.00 17.71           C  
ATOM   1108  CG  PRO A 132      -1.250   9.448   3.719  1.00 19.30           C  
ATOM   1109  CD  PRO A 132      -0.368   8.473   4.365  1.00 16.59           C  
ATOM   1110  N   VAL A 133      -2.969   7.296   6.978  1.00 14.49           N  
ATOM   1111  CA  VAL A 133      -3.836   6.535   7.849  1.00 13.83           C  
ATOM   1112  C   VAL A 133      -3.416   6.752   9.298  1.00 13.37           C  
ATOM   1113  O   VAL A 133      -4.270   6.928  10.176  1.00 13.26           O  
ATOM   1114  CB  VAL A 133      -3.821   5.043   7.526  1.00 14.01           C  
ATOM   1115  CG1 VAL A 133      -4.791   4.272   8.430  1.00 15.81           C  
ATOM   1116  CG2 VAL A 133      -4.135   4.779   6.054  1.00 15.59           C  
ATOM   1117  N   LEU A 134      -2.108   6.710   9.559  1.00 12.97           N  
ATOM   1118  CA  LEU A 134      -1.619   6.995  10.915  1.00 12.40           C  
ATOM   1119  C   LEU A 134      -1.922   8.440  11.336  1.00 12.37           C  
ATOM   1120  O   LEU A 134      -2.322   8.690  12.494  1.00 12.35           O  
ATOM   1121  CB  LEU A 134      -0.124   6.684  11.018  1.00 11.81           C  
ATOM   1122  CG  LEU A 134       0.493   6.868  12.401  1.00 12.12           C  
ATOM   1123  CD1 LEU A 134      -0.184   5.997  13.468  1.00 13.89           C  
ATOM   1124  CD2 LEU A 134       1.987   6.587  12.365  1.00 15.05           C  
ATOM   1125  N   MET A 135      -1.786   9.385  10.413  1.00 13.59           N  
ATOM   1126  CA  MET A 135      -2.169  10.783  10.680  1.00 13.24           C  
ATOM   1127  C   MET A 135      -3.651  10.875  11.066  1.00 12.73           C  
ATOM   1128  O   MET A 135      -4.032  11.608  11.964  1.00 12.97           O  
ATOM   1129  CB  MET A 135      -1.890  11.654   9.459  1.00 14.13           C  
ATOM   1130  CG  MET A 135      -2.308  13.087   9.635  1.00 14.32           C  
ATOM   1131  SD  MET A 135      -1.639  14.060   8.295  1.00 18.16           S  
ATOM   1132  CE  MET A 135      -2.557  15.599   8.509  1.00 20.49           C  
ATOM   1133  N   ALA A 136      -4.498  10.141  10.361  1.00 12.81           N  
ATOM   1134  CA  ALA A 136      -5.910  10.114  10.678  1.00 12.56           C  
ATOM   1135  C   ALA A 136      -6.109   9.599  12.100  1.00 13.17           C  
ATOM   1136  O   ALA A 136      -6.863  10.168  12.855  1.00 13.49           O  
ATOM   1137  CB  ALA A 136      -6.683   9.262   9.670  1.00 13.15           C  
ATOM   1138  N   ALA A 137      -5.426   8.515  12.457  1.00 12.43           N  
ATOM   1139  CA  ALA A 137      -5.511   8.004  13.839  1.00 11.07           C  
ATOM   1140  C   ALA A 137      -5.062   9.049  14.856  1.00 12.16           C  
ATOM   1141  O   ALA A 137      -5.688   9.249  15.888  1.00 12.63           O  
ATOM   1142  CB  ALA A 137      -4.688   6.749  14.015  1.00 11.69           C  
ATOM   1143  N   ASP A 138      -3.971   9.743  14.540  1.00 12.72           N  
ATOM   1144  CA  ASP A 138      -3.424  10.748  15.442  1.00 12.69           C  
ATOM   1145  C   ASP A 138      -4.492  11.792  15.796  1.00 13.09           C  
ATOM   1146  O   ASP A 138      -4.569  12.258  16.943  1.00 14.21           O  
ATOM   1147  CB  ASP A 138      -2.271  11.523  14.796  1.00 12.60           C  
ATOM   1148  CG  ASP A 138      -1.014  10.703  14.504  1.00 14.05           C  
ATOM   1149  OD1 ASP A 138      -0.746   9.682  15.170  1.00 12.62           O  
ATOM   1150  OD2 ASP A 138      -0.262  11.090  13.544  1.00 13.33           O1-
ATOM   1151  N   ILE A 139      -5.262  12.221  14.801  1.00 12.33           N  
ATOM   1152  CA  ILE A 139      -6.304  13.231  14.932  1.00 13.10           C  
ATOM   1153  C   ILE A 139      -7.536  12.667  15.654  1.00 14.00           C  
ATOM   1154  O   ILE A 139      -8.033  13.235  16.633  1.00 13.70           O  
ATOM   1155  CB  ILE A 139      -6.680  13.745  13.531  1.00 13.41           C  
ATOM   1156  CG1 ILE A 139      -5.496  14.493  12.906  1.00 13.74           C  
ATOM   1157  CG2 ILE A 139      -7.926  14.654  13.594  1.00 13.39           C  
ATOM   1158  CD1 ILE A 139      -5.601  14.667  11.410  1.00 15.67           C  
ATOM   1159  N   LEU A 140      -8.011  11.534  15.169  1.00 13.38           N  
ATOM   1160  CA  LEU A 140      -9.301  11.011  15.598  1.00 13.39           C  
ATOM   1161  C   LEU A 140      -9.263  10.508  17.031  1.00 12.96           C  
ATOM   1162  O   LEU A 140     -10.279  10.503  17.715  1.00 13.46           O  
ATOM   1163  CB  LEU A 140      -9.792   9.915  14.645  1.00 14.05           C  
ATOM   1164  CG  LEU A 140     -10.071  10.313  13.190  1.00 15.10           C  
ATOM   1165  CD1 LEU A 140     -10.477   9.066  12.392  1.00 15.84           C  
ATOM   1166  CD2 LEU A 140     -11.082  11.438  13.076  1.00 17.60           C  
ATOM   1167  N   LEU A 141      -8.100  10.048  17.495  1.00 12.24           N  
ATOM   1168  CA  LEU A 141      -7.989   9.617  18.886  1.00 12.54           C  
ATOM   1169  C   LEU A 141      -8.446  10.652  19.873  1.00 13.04           C  
ATOM   1170  O   LEU A 141      -8.946  10.305  20.940  1.00 13.02           O  
ATOM   1171  CB  LEU A 141      -6.554   9.236  19.244  1.00 12.99           C  
ATOM   1172  CG  LEU A 141      -6.079   7.853  18.825  1.00 13.40           C  
ATOM   1173  CD1 LEU A 141      -4.570   7.729  19.025  1.00 12.38           C  
ATOM   1174  CD2 LEU A 141      -6.860   6.731  19.545  1.00 12.40           C  
ATOM   1175  N   TYR A 142      -8.224  11.930  19.558  1.00 12.16           N  
ATOM   1176  CA  TYR A 142      -8.508  13.032  20.496  1.00 13.29           C  
ATOM   1177  C   TYR A 142      -9.840  13.707  20.209  1.00 13.61           C  
ATOM   1178  O   TYR A 142     -10.178  14.666  20.886  1.00 15.34           O  
ATOM   1179  CB  TYR A 142      -7.325  14.042  20.549  1.00 13.97           C  
ATOM   1180  CG  TYR A 142      -6.081  13.281  20.939  1.00 11.99           C  
ATOM   1181  CD1 TYR A 142      -5.877  12.898  22.256  1.00 13.46           C  
ATOM   1182  CD2 TYR A 142      -5.206  12.820  20.000  1.00 11.54           C  
ATOM   1183  CE1 TYR A 142      -4.817  12.086  22.609  1.00 14.27           C  
ATOM   1184  CE2 TYR A 142      -4.121  12.036  20.344  1.00 11.58           C  
ATOM   1185  CZ  TYR A 142      -3.932  11.664  21.649  1.00 11.68           C  
ATOM   1186  OH  TYR A 142      -2.891  10.830  21.994  1.00 12.00           O  
ATOM   1187  N   GLY A 143     -10.564  13.243  19.177  1.00 13.80           N  
ATOM   1188  CA  GLY A 143     -11.810  13.885  18.794  1.00 14.19           C  
ATOM   1189  C   GLY A 143     -11.597  15.328  18.407  1.00 14.48           C  
ATOM   1190  O   GLY A 143     -12.442  16.179  18.712  1.00 16.26           O  
ATOM   1191  N   ALA A 144     -10.489  15.608  17.729  1.00 14.42           N  
ATOM   1192  CA  ALA A 144     -10.146  16.953  17.369  1.00 14.75           C  
ATOM   1193  C   ALA A 144     -11.180  17.510  16.409  1.00 15.91           C  
ATOM   1194  O   ALA A 144     -11.543  16.882  15.404  1.00 16.42           O  
ATOM   1195  CB  ALA A 144      -8.736  17.034  16.747  1.00 15.93           C  
ATOM   1196  N   HIS A 145     -11.628  18.707  16.720  1.00 15.09           N  
ATOM   1197  CA  HIS A 145     -12.509  19.433  15.829  1.00 15.83           C  
ATOM   1198  C   HIS A 145     -11.737  20.155  14.748  1.00 16.04           C  
ATOM   1199  O   HIS A 145     -12.246  20.349  13.625  1.00 16.30           O  
ATOM   1200  CB  HIS A 145     -13.325  20.452  16.612  1.00 16.04           C  
ATOM   1201  CG  HIS A 145     -14.157  19.833  17.678  1.00 17.79           C  
ATOM   1202  CD2 HIS A 145     -15.335  19.167  17.624  1.00 18.42           C  
ATOM   1203  ND1 HIS A 145     -13.781  19.857  18.996  1.00 17.24           N  
ATOM   1204  CE1 HIS A 145     -14.687  19.202  19.707  1.00 16.07           C  
ATOM   1205  NE2 HIS A 145     -15.643  18.780  18.904  1.00 16.68           N  
ATOM   1206  N   GLN A 146     -10.538  20.608  15.087  1.00 15.99           N  
ATOM   1207  CA  GLN A 146      -9.733  21.397  14.190  1.00 16.34           C  
ATOM   1208  C   GLN A 146      -8.272  20.926  14.182  1.00 15.92           C  
ATOM   1209  O   GLN A 146      -7.733  20.510  15.203  1.00 16.66           O  
ATOM   1210  CB  GLN A 146      -9.801  22.870  14.561  1.00 17.31           C  
ATOM   1211  CG  GLN A 146     -11.196  23.463  14.487  1.00 18.80           C  
ATOM   1212  CD  GLN A 146     -11.220  24.928  14.863  1.00 23.15           C  
ATOM   1213  NE2 GLN A 146     -12.354  25.386  15.381  1.00 23.96           N  
ATOM   1214  OE1 GLN A 146     -10.248  25.647  14.669  1.00 22.68           O  
ATOM   1215  N   VAL A 147      -7.631  21.013  13.022  1.00 14.69           N  
ATOM   1216  CA  VAL A 147      -6.260  20.579  12.828  1.00 14.38           C  
ATOM   1217  C   VAL A 147      -5.551  21.591  11.930  1.00 15.06           C  
ATOM   1218  O   VAL A 147      -5.972  21.796  10.797  1.00 15.20           O  
ATOM   1219  CB  VAL A 147      -6.218  19.209  12.124  1.00 14.07           C  
ATOM   1220  CG1 VAL A 147      -4.778  18.751  11.909  1.00 14.18           C  
ATOM   1221  CG2 VAL A 147      -7.026  18.153  12.921  1.00 16.21           C  
ATOM   1222  N   PRO A 148      -4.437  22.196  12.379  1.00 15.25           N  
ATOM   1223  CA  PRO A 148      -3.684  23.065  11.474  1.00 16.50           C  
ATOM   1224  C   PRO A 148      -2.926  22.227  10.470  1.00 17.49           C  
ATOM   1225  O   PRO A 148      -2.227  21.271  10.868  1.00 18.26           O  
ATOM   1226  CB  PRO A 148      -2.723  23.820  12.414  1.00 16.10           C  
ATOM   1227  CG  PRO A 148      -3.197  23.545  13.780  1.00 17.06           C  
ATOM   1228  CD  PRO A 148      -3.866  22.221  13.739  1.00 15.34           C  
ATOM   1229  N   VAL A 149      -3.100  22.542   9.181  1.00 19.92           N  
ATOM   1230  CA  VAL A 149      -2.442  21.788   8.117  1.00 21.75           C  
ATOM   1231  C   VAL A 149      -1.837  22.740   7.103  1.00 24.33           C  
ATOM   1232  O   VAL A 149      -2.455  23.734   6.760  1.00 25.78           O  
ATOM   1233  CB  VAL A 149      -3.403  20.802   7.406  1.00 22.08           C  
ATOM   1234  CG1 VAL A 149      -3.653  19.576   8.290  1.00 21.07           C  
ATOM   1235  CG2 VAL A 149      -4.702  21.479   6.996  1.00 22.17           C  
ATOM   1236  N   GLY A 150      -0.621  22.412   6.669  1.00 26.45           N  
ATOM   1237  CA  GLY A 150       0.027  23.135   5.579  1.00 28.62           C  
ATOM   1238  C   GLY A 150      -0.563  22.688   4.263  1.00 30.05           C  
ATOM   1239  O   GLY A 150      -1.298  21.704   4.194  1.00 29.76           O  
ATOM   1240  N   SER A 151      -0.242  23.407   3.198  1.00 32.08           N  
ATOM   1241  CA  SER A 151      -0.709  23.056   1.865  1.00 33.85           C  
ATOM   1242  C   SER A 151      -0.483  21.585   1.520  1.00 33.94           C  
ATOM   1243  O   SER A 151      -1.360  20.924   0.978  1.00 34.91           O  
ATOM   1244  CB  SER A 151       0.028  23.928   0.835  1.00 35.23           C  
ATOM   1245  OG  SER A 151      -0.246  25.305   1.045  1.00 39.08           O  
ATOM   1246  N   ASP A 152       0.703  21.089   1.841  1.00 34.20           N  
ATOM   1247  CA  ASP A 152       1.087  19.704   1.585  1.00 34.82           C  
ATOM   1248  C   ASP A 152       0.401  18.654   2.475  1.00 33.04           C  
ATOM   1249  O   ASP A 152       0.679  17.456   2.340  1.00 33.87           O  
ATOM   1250  CB  ASP A 152       2.598  19.565   1.781  1.00 35.66           C  
ATOM   1251  CG  ASP A 152       3.006  19.714   3.236  1.00 38.64           C  
ATOM   1252  OD1 ASP A 152       2.512  20.658   3.907  1.00 43.54           O  
ATOM   1253  OD2 ASP A 152       3.811  18.884   3.714  1.00 43.80           O1-
ATOM   1254  N   GLN A 153      -0.411  19.086   3.442  1.00 30.85           N  
ATOM   1255  CA  GLN A 153      -1.087  18.143   4.361  1.00 28.26           C  
ATOM   1256  C   GLN A 153      -2.614  18.200   4.203  1.00 26.98           C  
ATOM   1257  O   GLN A 153      -3.327  17.474   4.885  1.00 24.01           O  
ATOM   1258  CB  GLN A 153      -0.720  18.411   5.846  1.00 27.75           C  
ATOM   1259  CG  GLN A 153       0.799  18.465   6.189  1.00 30.28           C  
ATOM   1260  CD  GLN A 153       1.118  18.975   7.627  1.00 31.83           C  
ATOM   1261  NE2 GLN A 153       1.914  18.204   8.367  1.00 34.51           N  
ATOM   1262  OE1 GLN A 153       0.690  20.057   8.036  1.00 32.02           O  
ATOM   1263  N   LYS A 154      -3.118  19.032   3.301  1.00 25.76           N  
ATOM   1264  CA  LYS A 154      -4.562  19.219   3.144  1.00 25.58           C  
ATOM   1265  C   LYS A 154      -5.286  17.970   2.625  1.00 24.30           C  
ATOM   1266  O   LYS A 154      -6.350  17.605   3.137  1.00 24.10           O  
ATOM   1267  CB  LYS A 154      -4.868  20.423   2.256  1.00 26.86           C  
ATOM   1268  CG  LYS A 154      -4.664  21.757   2.964  1.00 29.14           C  
ATOM   1269  CD  LYS A 154      -4.766  22.948   1.990  1.00 32.87           C  
ATOM   1270  CE  LYS A 154      -4.361  24.248   2.701  1.00 35.66           C  
ATOM   1271  NZ  LYS A 154      -4.625  25.488   1.921  1.00 37.97           N1+
ATOM   1272  N   GLN A 155      -4.707  17.321   1.615  1.00 23.96           N  
ATOM   1273  CA  GLN A 155      -5.231  16.076   1.057  1.00 23.13           C  
ATOM   1274  C   GLN A 155      -5.274  14.990   2.146  1.00 21.79           C  
ATOM   1275  O   GLN A 155      -6.208  14.186   2.212  1.00 20.90           O  
ATOM   1276  CB  GLN A 155      -4.349  15.614  -0.107  1.00 25.15           C  
ATOM   1277  CG  GLN A 155      -4.992  14.647  -1.034  1.00 26.82           C  
ATOM   1278  CD  GLN A 155      -4.112  14.272  -2.232  1.00 30.33           C  
ATOM   1279  NE2 GLN A 155      -4.745  13.748  -3.274  1.00 33.39           N  
ATOM   1280  OE1 GLN A 155      -2.894  14.423  -2.211  1.00 29.23           O  
ATOM   1281  N   HIS A 156      -4.237  14.953   2.982  1.00 19.99           N  
ATOM   1282  CA  HIS A 156      -4.185  13.990   4.070  1.00 18.87           C  
ATOM   1283  C   HIS A 156      -5.311  14.237   5.064  1.00 17.99           C  
ATOM   1284  O   HIS A 156      -5.963  13.288   5.494  1.00 17.44           O  
ATOM   1285  CB  HIS A 156      -2.813  13.992   4.779  1.00 17.93           C  
ATOM   1286  CG  HIS A 156      -1.710  13.439   3.940  1.00 19.94           C  
ATOM   1287  CD2 HIS A 156      -1.742  12.749   2.771  1.00 20.21           C  
ATOM   1288  ND1 HIS A 156      -0.382  13.555   4.280  1.00 21.06           N  
ATOM   1289  CE1 HIS A 156       0.357  12.961   3.362  1.00 22.98           C  
ATOM   1290  NE2 HIS A 156      -0.441  12.478   2.425  1.00 24.09           N  
ATOM   1291  N   LEU A 157      -5.565  15.499   5.401  1.00 18.63           N  
ATOM   1292  CA  LEU A 157      -6.673  15.823   6.283  1.00 18.14           C  
ATOM   1293  C   LEU A 157      -8.007  15.419   5.663  1.00 19.52           C  
ATOM   1294  O   LEU A 157      -8.883  14.882   6.347  1.00 19.25           O  
ATOM   1295  CB  LEU A 157      -6.648  17.300   6.661  1.00 19.94           C  
ATOM   1296  CG  LEU A 157      -7.732  17.690   7.661  1.00 19.18           C  
ATOM   1297  CD1 LEU A 157      -7.608  16.972   9.017  1.00 19.12           C  
ATOM   1298  CD2 LEU A 157      -7.719  19.196   7.867  1.00 21.48           C  
ATOM   1299  N   GLU A 158      -8.169  15.616   4.357  1.00 19.75           N  
ATOM   1300  CA  GLU A 158      -9.404  15.172   3.719  1.00 21.18           C  
ATOM   1301  C   GLU A 158      -9.615  13.653   3.831  1.00 20.39           C  
ATOM   1302  O   GLU A 158     -10.742  13.163   3.960  1.00 19.68           O  
ATOM   1303  CB  GLU A 158      -9.428  15.601   2.243  1.00 23.19           C  
ATOM   1304  CG  GLU A 158      -9.677  17.077   2.060  1.00 26.78           C  
ATOM   1305  CD  GLU A 158     -11.082  17.512   2.462  1.00 31.71           C  
ATOM   1306  OE1 GLU A 158     -11.923  16.663   2.814  1.00 33.79           O  
ATOM   1307  OE2 GLU A 158     -11.360  18.727   2.383  1.00 39.05           O1-
ATOM   1308  N   LEU A 159      -8.544  12.883   3.725  1.00 20.39           N  
ATOM   1309  CA  LEU A 159      -8.676  11.447   3.888  1.00 20.20           C  
ATOM   1310  C   LEU A 159      -9.126  11.107   5.317  1.00 18.77           C  
ATOM   1311  O   LEU A 159      -9.942  10.200   5.520  1.00 18.12           O  
ATOM   1312  CB  LEU A 159      -7.367  10.733   3.559  1.00 22.00           C  
ATOM   1313  CG  LEU A 159      -7.435   9.208   3.660  1.00 23.98           C  
ATOM   1314  CD1 LEU A 159      -8.518   8.673   2.721  1.00 26.39           C  
ATOM   1315  CD2 LEU A 159      -6.079   8.556   3.345  1.00 28.46           C  
ATOM   1316  N   ALA A 160      -8.572  11.790   6.323  1.00 17.37           N  
ATOM   1317  CA  ALA A 160      -9.024  11.572   7.688  1.00 16.24           C  
ATOM   1318  C   ALA A 160     -10.512  11.776   7.827  1.00 15.93           C  
ATOM   1319  O   ALA A 160     -11.205  11.002   8.489  1.00 15.05           O  
ATOM   1320  CB  ALA A 160      -8.250  12.443   8.676  1.00 15.69           C  
ATOM   1321  N   ARG A 161     -11.025  12.819   7.192  1.00 16.47           N  
ATOM   1322  CA  ARG A 161     -12.462  13.075   7.195  1.00 17.48           C  
ATOM   1323  C   ARG A 161     -13.237  11.939   6.541  1.00 17.33           C  
ATOM   1324  O   ARG A 161     -14.286  11.489   7.051  1.00 17.30           O  
ATOM   1325  CB  ARG A 161     -12.771  14.394   6.482  1.00 18.67           C  
ATOM   1326  CG  ARG A 161     -12.134  15.568   7.208  1.00 20.72           C  
ATOM   1327  CD  ARG A 161     -12.216  16.889   6.437  1.00 26.62           C  
ATOM   1328  NE  ARG A 161     -13.491  17.570   6.693  1.00 32.45           N  
ATOM   1329  CZ  ARG A 161     -14.568  17.506   5.927  1.00 35.46           C  
ATOM   1330  NH1 ARG A 161     -14.571  16.795   4.800  1.00 38.68           N1+
ATOM   1331  NH2 ARG A 161     -15.665  18.173   6.283  1.00 38.32           N  
ATOM   1332  N   ASP A 162     -12.723  11.478   5.404  1.00 17.23           N  
ATOM   1333  CA  ASP A 162     -13.344  10.384   4.680  1.00 18.83           C  
ATOM   1334  C   ASP A 162     -13.364   9.082   5.495  1.00 17.64           C  
ATOM   1335  O   ASP A 162     -14.374   8.362   5.511  1.00 17.44           O  
ATOM   1336  CB  ASP A 162     -12.639  10.154   3.350  1.00 19.26           C  
ATOM   1337  CG  ASP A 162     -12.898  11.281   2.324  1.00 24.22           C  
ATOM   1338  OD1 ASP A 162     -13.718  12.200   2.554  1.00 27.97           O  
ATOM   1339  OD2 ASP A 162     -12.217  11.274   1.299  1.00 26.30           O1-
ATOM   1340  N   ILE A 163     -12.255   8.773   6.152  1.00 16.44           N  
ATOM   1341  CA  ILE A 163     -12.166   7.559   6.964  1.00 16.63           C  
ATOM   1342  C   ILE A 163     -13.121   7.640   8.142  1.00 15.46           C  
ATOM   1343  O   ILE A 163     -13.836   6.669   8.419  1.00 15.11           O  
ATOM   1344  CB  ILE A 163     -10.722   7.318   7.478  1.00 15.88           C  
ATOM   1345  CG1 ILE A 163      -9.788   6.991   6.308  1.00 17.91           C  
ATOM   1346  CG2 ILE A 163     -10.695   6.191   8.591  1.00 17.40           C  
ATOM   1347  CD1 ILE A 163      -8.320   7.166   6.656  1.00 18.24           C  
ATOM   1348  N   ALA A 164     -13.157   8.794   8.815  1.00 14.87           N  
ATOM   1349  CA  ALA A 164     -14.039   8.959   9.971  1.00 14.62           C  
ATOM   1350  C   ALA A 164     -15.508   8.793   9.553  1.00 15.86           C  
ATOM   1351  O   ALA A 164     -16.298   8.153  10.230  1.00 15.03           O  
ATOM   1352  CB  ALA A 164     -13.803  10.330  10.643  1.00 16.18           C  
ATOM   1353  N   THR A 165     -15.871   9.419   8.433  1.00 15.35           N  
ATOM   1354  CA  THR A 165     -17.225   9.358   7.909  1.00 16.66           C  
ATOM   1355  C   THR A 165     -17.603   7.917   7.579  1.00 16.39           C  
ATOM   1356  O   THR A 165     -18.685   7.456   7.939  1.00 16.69           O  
ATOM   1357  CB  THR A 165     -17.352  10.269   6.670  1.00 17.46           C  
ATOM   1358  CG2 THR A 165     -18.732  10.111   6.008  1.00 19.50           C  
ATOM   1359  OG1 THR A 165     -17.181  11.642   7.062  1.00 19.79           O  
ATOM   1360  N   ARG A 166     -16.719   7.223   6.869  1.00 16.84           N  
ATOM   1361  CA  ARG A 166     -16.947   5.832   6.474  1.00 17.03           C  
ATOM   1362  C   ARG A 166     -17.170   4.954   7.700  1.00 16.28           C  
ATOM   1363  O   ARG A 166     -18.136   4.187   7.782  1.00 17.30           O  
ATOM   1364  CB  ARG A 166     -15.768   5.322   5.640  1.00 17.75           C  
ATOM   1365  CG  ARG A 166     -15.804   3.877   5.199  1.00 19.98           C  
ATOM   1366  CD  ARG A 166     -14.603   3.558   4.333  1.00 21.80           C  
ATOM   1367  NE  ARG A 166     -14.655   4.324   3.087  1.00 23.88           N  
ATOM   1368  CZ  ARG A 166     -13.609   4.883   2.481  1.00 25.34           C  
ATOM   1369  NH1 ARG A 166     -12.386   4.781   2.960  1.00 22.73           N1+
ATOM   1370  NH2 ARG A 166     -13.805   5.549   1.349  1.00 28.35           N  
ATOM   1371  N   PHE A 167     -16.292   5.073   8.678  1.00 15.76           N  
ATOM   1372  CA  PHE A 167     -16.409   4.280   9.890  1.00 15.47           C  
ATOM   1373  C   PHE A 167     -17.695   4.600  10.657  1.00 15.61           C  
ATOM   1374  O   PHE A 167     -18.432   3.692  11.078  1.00 15.80           O  
ATOM   1375  CB  PHE A 167     -15.193   4.508  10.769  1.00 14.64           C  
ATOM   1376  CG  PHE A 167     -15.106   3.576  11.978  1.00 13.43           C  
ATOM   1377  CD1 PHE A 167     -14.344   2.421  11.904  1.00 14.04           C  
ATOM   1378  CD2 PHE A 167     -15.771   3.851  13.174  1.00 14.58           C  
ATOM   1379  CE1 PHE A 167     -14.252   1.543  12.976  1.00 14.64           C  
ATOM   1380  CE2 PHE A 167     -15.658   2.985  14.265  1.00 14.07           C  
ATOM   1381  CZ  PHE A 167     -14.902   1.820  14.158  1.00 14.41           C  
ATOM   1382  N   ASN A 168     -17.987   5.893  10.831  1.00 15.34           N  
ATOM   1383  CA  ASN A 168     -19.226   6.300  11.483  1.00 15.23           C  
ATOM   1384  C   ASN A 168     -20.472   5.764  10.777  1.00 16.22           C  
ATOM   1385  O   ASN A 168     -21.418   5.333  11.429  1.00 17.34           O  
ATOM   1386  CB  ASN A 168     -19.343   7.810  11.564  1.00 14.86           C  
ATOM   1387  CG  ASN A 168     -18.471   8.433  12.628  1.00 14.38           C  
ATOM   1388  ND2 ASN A 168     -18.285   9.748  12.519  1.00 15.59           N  
ATOM   1389  OD1 ASN A 168     -18.010   7.773  13.558  1.00 14.65           O  
ATOM   1390  N   ASN A 169     -20.455   5.741   9.446  1.00 16.94           N  
ATOM   1391  CA  ASN A 169     -21.629   5.275   8.680  1.00 18.19           C  
ATOM   1392  C   ASN A 169     -21.861   3.786   8.883  1.00 19.17           C  
ATOM   1393  O   ASN A 169     -23.006   3.333   8.860  1.00 22.27           O  
ATOM   1394  CB  ASN A 169     -21.453   5.569   7.181  1.00 19.63           C  
ATOM   1395  CG  ASN A 169     -21.786   6.984   6.818  1.00 21.98           C  
ATOM   1396  ND2 ASN A 169     -21.394   7.390   5.590  1.00 22.76           N  
ATOM   1397  OD1 ASN A 169     -22.408   7.713   7.589  1.00 24.99           O  
ATOM   1398  N   ILE A 170     -20.790   3.025   9.079  1.00 18.10           N  
ATOM   1399  CA  ILE A 170     -20.886   1.572   9.275  1.00 18.95           C  
ATOM   1400  C   ILE A 170     -21.323   1.256  10.686  1.00 19.47           C  
ATOM   1401  O   ILE A 170     -22.235   0.465  10.899  1.00 21.48           O  
ATOM   1402  CB  ILE A 170     -19.542   0.866   8.995  1.00 17.71           C  
ATOM   1403  CG1 ILE A 170     -19.142   1.024   7.525  1.00 19.87           C  
ATOM   1404  CG2 ILE A 170     -19.599  -0.626   9.360  1.00 19.21           C  
ATOM   1405  CD1 ILE A 170     -17.667   0.773   7.234  1.00 20.51           C  
ATOM   1406  N   TYR A 171     -20.660   1.873  11.657  1.00 19.81           N  
ATOM   1407  CA  TYR A 171     -20.798   1.442  13.041  1.00 20.87           C  
ATOM   1408  C   TYR A 171     -21.676   2.270  13.947  1.00 23.52           C  
ATOM   1409  O   TYR A 171     -22.197   1.748  14.941  1.00 24.62           O  
ATOM   1410  CB  TYR A 171     -19.419   1.306  13.690  1.00 19.71           C  
ATOM   1411  CG  TYR A 171     -18.618   0.218  13.031  1.00 18.03           C  
ATOM   1412  CD1 TYR A 171     -18.971  -1.113  13.198  1.00 18.51           C  
ATOM   1413  CD2 TYR A 171     -17.552   0.510  12.200  1.00 16.49           C  
ATOM   1414  CE1 TYR A 171     -18.283  -2.115  12.569  1.00 19.71           C  
ATOM   1415  CE2 TYR A 171     -16.843  -0.469  11.588  1.00 16.45           C  
ATOM   1416  CZ  TYR A 171     -17.219  -1.790  11.741  1.00 18.15           C  
ATOM   1417  OH  TYR A 171     -16.505  -2.769  11.112  1.00 18.02           O  
ATOM   1418  N   SER A 172     -21.851   3.542  13.599  0.50 24.30           N  
ATOM   1420  CA  SER A 172     -22.507   4.490  14.485  0.50 25.22           C  
ATOM   1422  C   SER A 172     -23.190   5.618  13.707  0.50 27.24           C  
ATOM   1424  O   SER A 172     -22.799   6.775  13.845  0.50 27.04           O  
ATOM   1426  CB  SER A 172     -21.451   5.077  15.426  0.50 24.06           C  
ATOM   1428  OG  SER A 172     -20.395   5.683  14.702  0.50 21.75           O  
ATOM   1430  N   PRO A 173     -24.197   5.285  12.877  1.00 29.47           N  
ATOM   1431  CA  PRO A 173     -24.856   6.311  12.065  1.00 31.48           C  
ATOM   1432  C   PRO A 173     -25.726   7.314  12.839  1.00 33.04           C  
ATOM   1433  O   PRO A 173     -26.064   8.354  12.271  1.00 35.72           O  
ATOM   1434  CB  PRO A 173     -25.720   5.492  11.100  1.00 32.26           C  
ATOM   1435  CG  PRO A 173     -25.947   4.225  11.778  1.00 31.42           C  
ATOM   1436  CD  PRO A 173     -24.679   3.940  12.525  1.00 30.20           C  
ATOM   1437  N   GLU A 174     -26.092   7.015  14.090  1.00 33.32           N  
ATOM   1438  CA  GLU A 174     -26.969   7.902  14.878  1.00 33.71           C  
ATOM   1439  C   GLU A 174     -26.204   8.640  15.980  1.00 32.22           C  
ATOM   1440  O   GLU A 174     -26.511   9.798  16.288  1.00 32.45           O  
ATOM   1441  CB  GLU A 174     -28.138   7.105  15.481  1.00 34.82           C  
ATOM   1442  CG  GLU A 174     -28.952   6.283  14.473  1.00 38.45           C  
ATOM   1443  CD  GLU A 174     -29.557   7.121  13.345  1.00 43.10           C  
ATOM   1444  OE1 GLU A 174     -29.634   8.368  13.475  1.00 46.04           O  
ATOM   1445  OE2 GLU A 174     -29.982   6.523  12.330  1.00 47.47           O1-
ATOM   1446  N   GLN A 175     -25.221   7.971  16.576  1.00 29.61           N  
ATOM   1447  CA  GLN A 175     -24.369   8.579  17.585  1.00 28.10           C  
ATOM   1448  C   GLN A 175     -22.916   8.379  17.176  1.00 25.63           C  
ATOM   1449  O   GLN A 175     -22.282   7.403  17.574  1.00 24.08           O  
ATOM   1450  CB  GLN A 175     -24.655   7.996  18.965  1.00 28.74           C  
ATOM   1451  CG  GLN A 175     -26.100   8.300  19.404  1.00 30.57           C  
ATOM   1452  CD  GLN A 175     -26.492   7.718  20.753  1.00 33.53           C  
ATOM   1453  NE2 GLN A 175     -27.553   8.271  21.331  1.00 36.94           N  
ATOM   1454  OE1 GLN A 175     -25.876   6.774  21.259  1.00 35.45           O  
ATOM   1455  N   PRO A 176     -22.382   9.325  16.391  1.00 23.52           N  
ATOM   1456  CA  PRO A 176     -21.076   9.057  15.805  1.00 22.16           C  
ATOM   1457  C   PRO A 176     -19.965   8.773  16.831  1.00 20.48           C  
ATOM   1458  O   PRO A 176     -19.857   9.441  17.864  1.00 20.33           O  
ATOM   1459  CB  PRO A 176     -20.778  10.321  14.997  1.00 22.97           C  
ATOM   1460  CG  PRO A 176     -21.732  11.358  15.487  1.00 25.33           C  
ATOM   1461  CD  PRO A 176     -22.918  10.636  15.995  1.00 24.48           C  
ATOM   1462  N   ILE A 177     -19.095   7.821  16.517  1.00 18.55           N  
ATOM   1463  CA  ILE A 177     -17.917   7.575  17.334  1.00 17.49           C  
ATOM   1464  C   ILE A 177     -16.821   8.633  17.125  1.00 16.36           C  
ATOM   1465  O   ILE A 177     -16.216   9.130  18.086  1.00 16.91           O  
ATOM   1466  CB  ILE A 177     -17.372   6.165  17.064  1.00 17.52           C  
ATOM   1467  CG1 ILE A 177     -18.386   5.158  17.608  1.00 18.46           C  
ATOM   1468  CG2 ILE A 177     -16.010   5.987  17.671  1.00 18.85           C  
ATOM   1469  CD1 ILE A 177     -18.195   3.748  17.095  1.00 20.10           C  
ATOM   1470  N   PHE A 178     -16.556   8.971  15.868  1.00 15.19           N  
ATOM   1471  CA  PHE A 178     -15.535   9.931  15.521  1.00 14.15           C  
ATOM   1472  C   PHE A 178     -16.096  11.312  15.229  1.00 14.68           C  
ATOM   1473  O   PHE A 178     -17.141  11.462  14.605  1.00 15.58           O  
ATOM   1474  CB  PHE A 178     -14.749   9.521  14.272  1.00 13.95           C  
ATOM   1475  CG  PHE A 178     -13.917   8.282  14.436  1.00 13.40           C  
ATOM   1476  CD1 PHE A 178     -12.997   8.133  15.495  1.00 13.51           C  
ATOM   1477  CD2 PHE A 178     -13.995   7.269  13.492  1.00 13.79           C  
ATOM   1478  CE1 PHE A 178     -12.213   6.992  15.586  1.00 13.36           C  
ATOM   1479  CE2 PHE A 178     -13.198   6.129  13.581  1.00 14.52           C  
ATOM   1480  CZ  PHE A 178     -12.307   5.992  14.643  1.00 14.56           C  
ATOM   1481  N   THR A 179     -15.320  12.306  15.654  1.00 15.06           N  
ATOM   1482  CA  THR A 179     -15.501  13.712  15.274  1.00 16.17           C  
ATOM   1483  C   THR A 179     -14.857  13.925  13.910  1.00 16.79           C  
ATOM   1484  O   THR A 179     -13.783  13.391  13.639  1.00 16.71           O  
ATOM   1485  CB  THR A 179     -14.843  14.585  16.338  1.00 16.87           C  
ATOM   1486  CG2 THR A 179     -14.842  16.076  15.942  1.00 17.05           C  
ATOM   1487  OG1 THR A 179     -15.542  14.399  17.584  1.00 20.02           O  
ATOM   1488  N   ILE A 180     -15.535  14.662  13.037  1.00 17.65           N  
ATOM   1489  CA  ILE A 180     -15.026  14.936  11.698  1.00 18.83           C  
ATOM   1490  C   ILE A 180     -14.189  16.214  11.790  1.00 18.66           C  
ATOM   1491  O   ILE A 180     -14.730  17.295  12.046  1.00 19.25           O  
ATOM   1492  CB  ILE A 180     -16.148  15.093  10.642  1.00 19.74           C  
ATOM   1493  CG1 ILE A 180     -17.148  13.918  10.723  1.00 21.96           C  
ATOM   1494  CG2 ILE A 180     -15.528  15.285   9.268  1.00 22.09           C  
ATOM   1495  CD1 ILE A 180     -16.558  12.556  10.554  1.00 20.86           C  
ATOM   1496  N   PRO A 181     -12.856  16.095  11.589  1.00 17.42           N  
ATOM   1497  CA  PRO A 181     -12.023  17.282  11.771  1.00 17.44           C  
ATOM   1498  C   PRO A 181     -12.096  18.253  10.603  1.00 18.01           C  
ATOM   1499  O   PRO A 181     -12.379  17.843   9.482  1.00 19.44           O  
ATOM   1500  CB  PRO A 181     -10.626  16.680  11.914  1.00 16.40           C  
ATOM   1501  CG  PRO A 181     -10.676  15.459  11.041  1.00 17.67           C  
ATOM   1502  CD  PRO A 181     -12.052  14.903  11.238  1.00 17.36           C  
ATOM   1503  N   GLU A 182     -11.834  19.531  10.889  0.50 18.26           N  
ATOM   1505  CA  GLU A 182     -11.777  20.594   9.893  0.50 18.57           C  
ATOM   1507  C   GLU A 182     -10.424  21.268   9.995  0.50 18.19           C  
ATOM   1509  O   GLU A 182      -9.731  21.108  10.991  0.50 17.09           O  
ATOM   1511  CB  GLU A 182     -12.859  21.641  10.172  0.50 19.34           C  
ATOM   1513  CG  GLU A 182     -14.285  21.117  10.089  0.50 21.62           C  
ATOM   1515  CD  GLU A 182     -14.671  20.671   8.687  0.50 24.30           C  
ATOM   1517  OE1 GLU A 182     -14.045  21.143   7.713  0.50 24.77           O  
ATOM   1519  OE2 GLU A 182     -15.604  19.846   8.562  0.50 24.55           O1-
ATOM   1521  N   PRO A 183     -10.026  22.029   8.979  1.00 18.59           N  
ATOM   1522  CA  PRO A 183      -8.815  22.807   9.128  1.00 19.19           C  
ATOM   1523  C   PRO A 183      -8.928  23.873  10.208  1.00 19.62           C  
ATOM   1524  O   PRO A 183      -9.959  24.532  10.327  1.00 21.21           O  
ATOM   1525  CB  PRO A 183      -8.642  23.479   7.757  1.00 20.59           C  
ATOM   1526  CG  PRO A 183      -9.484  22.733   6.833  1.00 20.87           C  
ATOM   1527  CD  PRO A 183     -10.556  22.069   7.600  1.00 19.31           C  
ATOM   1528  N   TYR A 184      -7.845  24.065  10.969  1.00 18.25           N  
ATOM   1529  CA  TYR A 184      -7.736  25.178  11.900  1.00 19.86           C  
ATOM   1530  C   TYR A 184      -7.414  26.433  11.110  1.00 22.16           C  
ATOM   1531  O   TYR A 184      -6.600  26.385  10.212  1.00 22.60           O  
ATOM   1532  CB  TYR A 184      -6.593  24.899  12.896  1.00 19.17           C  
ATOM   1533  CG  TYR A 184      -6.372  26.043  13.869  1.00 19.84           C  
ATOM   1534  CD1 TYR A 184      -7.216  26.226  14.944  1.00 20.29           C  
ATOM   1535  CD2 TYR A 184      -5.306  26.891  13.730  1.00 18.96           C  
ATOM   1536  CE1 TYR A 184      -7.046  27.260  15.828  1.00 21.08           C  
ATOM   1537  CE2 TYR A 184      -5.126  27.945  14.597  1.00 20.44           C  
ATOM   1538  CZ  TYR A 184      -6.001  28.114  15.663  1.00 20.70           C  
ATOM   1539  OH  TYR A 184      -5.845  29.187  16.526  1.00 21.69           O  
ATOM   1540  N   ILE A 185      -8.015  27.562  11.467  1.00 19.21           N  
ATOM   1541  CA  ILE A 185      -7.694  28.822  10.757  1.00 21.83           C  
ATOM   1542  C   ILE A 185      -6.753  29.665  11.624  1.00 22.41           C  
ATOM   1543  O   ILE A 185      -7.165  30.073  12.718  1.00 22.63           O  
ATOM   1544  CB  ILE A 185      -8.968  29.621  10.457  1.00 23.09           C  
ATOM   1545  CG1 ILE A 185      -9.942  28.809   9.611  1.00 25.17           C  
ATOM   1546  CG2 ILE A 185      -8.595  30.964   9.802  1.00 24.33           C  
ATOM   1547  CD1 ILE A 185      -9.367  28.191   8.360  1.00 29.08           C  
ATOM   1548  N   PRO A 186      -5.481  29.874  11.172  1.00 23.67           N  
ATOM   1549  CA  PRO A 186      -4.546  30.667  11.996  1.00 24.19           C  
ATOM   1550  C   PRO A 186      -5.065  32.086  12.260  1.00 24.30           C  
ATOM   1551  O   PRO A 186      -5.835  32.625  11.461  1.00 24.73           O  
ATOM   1552  CB  PRO A 186      -3.253  30.680  11.166  1.00 25.08           C  
ATOM   1553  CG  PRO A 186      -3.353  29.426  10.292  1.00 25.80           C  
ATOM   1554  CD  PRO A 186      -4.819  29.330   9.960  1.00 23.92           C  
ATOM   1555  N   THR A 187      -4.700  32.612  13.411  1.00 23.81           N  
ATOM   1556  CA  THR A 187      -5.189  33.932  13.843  1.00 23.34           C  
ATOM   1557  C   THR A 187      -4.312  35.065  13.341  1.00 22.43           C  
ATOM   1558  O   THR A 187      -4.735  36.227  13.422  1.00 20.04           O  
ATOM   1559  CB  THR A 187      -5.339  34.016  15.346  1.00 23.96           C  
ATOM   1560  CG2 THR A 187      -6.409  33.023  15.831  1.00 25.90           C  
ATOM   1561  OG1 THR A 187      -4.089  33.712  15.974  1.00 24.90           O  
ATOM   1562  N   VAL A 188      -3.129  34.741  12.813  1.00 22.43           N  
ATOM   1563  CA  VAL A 188      -2.244  35.732  12.164  1.00 22.38           C  
ATOM   1564  C   VAL A 188      -1.821  35.239  10.788  1.00 23.77           C  
ATOM   1565  O   VAL A 188      -1.173  34.175  10.676  1.00 23.50           O  
ATOM   1566  CB  VAL A 188      -0.996  36.037  13.002  1.00 22.64           C  
ATOM   1567  CG1 VAL A 188      -0.083  37.044  12.280  1.00 22.89           C  
ATOM   1568  CG2 VAL A 188      -1.388  36.552  14.353  1.00 22.11           C  
ATOM   1569  N   ASN A 189      -2.212  35.964   9.740  1.00 22.66           N  
ATOM   1570  CA  ASN A 189      -1.808  35.683   8.371  1.00 24.55           C  
ATOM   1571  C   ASN A 189      -0.483  36.352   8.010  1.00 24.78           C  
ATOM   1572  O   ASN A 189      -0.417  37.348   7.279  1.00 24.82           O  
ATOM   1573  CB  ASN A 189      -2.895  36.113   7.393  1.00 25.15           C  
ATOM   1574  CG  ASN A 189      -2.701  35.508   6.057  1.00 28.39           C  
ATOM   1575  ND2 ASN A 189      -2.941  36.287   5.006  1.00 30.72           N  
ATOM   1576  OD1 ASN A 189      -2.276  34.352   5.957  1.00 29.72           O  
ATOM   1577  N   ALA A 190       0.598  35.820   8.581  1.00 24.81           N  
ATOM   1578  CA  ALA A 190       1.884  36.415   8.379  1.00 25.25           C  
ATOM   1579  C   ALA A 190       2.274  36.172   6.931  1.00 26.01           C  
ATOM   1580  O   ALA A 190       1.840  35.189   6.293  1.00 28.40           O  
ATOM   1581  CB  ALA A 190       2.939  35.841   9.369  1.00 24.65           C  
ATOM   1582  N   ARG A 191       3.014  37.111   6.388  1.00 25.42           N  
ATOM   1583  CA  ARG A 191       3.429  37.047   4.994  1.00 24.93           C  
ATOM   1584  C   ARG A 191       4.929  37.119   4.924  1.00 22.75           C  
ATOM   1585  O   ARG A 191       5.525  38.163   4.559  1.00 25.33           O  
ATOM   1586  CB  ARG A 191       2.835  38.216   4.214  1.00 26.24           C  
ATOM   1587  CG  ARG A 191       1.380  38.090   3.898  1.00 30.86           C  
ATOM   1588  CD  ARG A 191       0.904  39.399   3.265  1.00 35.33           C  
ATOM   1589  NE  ARG A 191      -0.507  39.358   2.886  1.00 39.57           N  
ATOM   1590  CZ  ARG A 191      -0.972  39.004   1.687  1.00 42.66           C  
ATOM   1591  NH1 ARG A 191      -0.142  38.631   0.710  1.00 43.97           N1+
ATOM   1592  NH2 ARG A 191      -2.284  39.022   1.464  1.00 43.96           N  
ATOM   1593  N   VAL A 192       5.574  36.024   5.298  1.00 28.32           N  
ATOM   1594  CA  VAL A 192       7.022  36.028   5.399  1.00 24.78           C  
ATOM   1595  C   VAL A 192       7.588  35.414   4.146  1.00 24.91           C  
ATOM   1596  O   VAL A 192       7.347  34.240   3.867  1.00 23.98           O  
ATOM   1597  CB  VAL A 192       7.508  35.263   6.650  1.00 23.07           C  
ATOM   1598  CG1 VAL A 192       9.026  35.208   6.683  1.00 22.71           C  
ATOM   1599  CG2 VAL A 192       6.968  35.926   7.921  1.00 21.81           C  
ATOM   1600  N   MET A 193       8.314  36.232   3.392  1.00 23.60           N  
ATOM   1601  CA  MET A 193       8.743  35.874   2.045  1.00 24.72           C  
ATOM   1602  C   MET A 193      10.235  35.537   2.052  1.00 24.16           C  
ATOM   1603  O   MET A 193      10.994  35.922   2.966  1.00 22.15           O  
ATOM   1604  CB  MET A 193       8.413  37.003   1.040  1.00 26.05           C  
ATOM   1605  CG  MET A 193       7.007  37.554   1.175  1.00 27.32           C  
ATOM   1606  SD  MET A 193       5.767  36.253   1.047  1.00 32.13           S  
ATOM   1607  CE  MET A 193       5.829  35.941  -0.708  1.00 33.96           C  
ATOM   1608  N   SER A 194      10.644  34.783   1.043  1.00 26.07           N  
ATOM   1609  CA  SER A 194      12.038  34.421   0.859  1.00 26.69           C  
ATOM   1610  C   SER A 194      12.891  35.688   0.761  1.00 26.92           C  
ATOM   1611  O   SER A 194      12.564  36.592  -0.002  1.00 27.89           O  
ATOM   1612  CB  SER A 194      12.173  33.599  -0.422  1.00 29.81           C  
ATOM   1613  OG  SER A 194      11.440  32.378  -0.333  1.00 33.08           O  
ATOM   1614  N   LEU A 195      13.987  35.758   1.515  1.00 25.79           N  
ATOM   1615  CA  LEU A 195      14.746  37.013   1.639  1.00 26.14           C  
ATOM   1616  C   LEU A 195      15.348  37.534   0.326  1.00 29.35           C  
ATOM   1617  O   LEU A 195      15.482  38.738   0.161  1.00 31.12           O  
ATOM   1618  CB  LEU A 195      15.836  36.916   2.702  1.00 25.91           C  
ATOM   1619  CG  LEU A 195      15.360  36.685   4.135  1.00 23.29           C  
ATOM   1620  CD1 LEU A 195      16.588  36.545   5.030  1.00 23.65           C  
ATOM   1621  CD2 LEU A 195      14.448  37.799   4.648  1.00 21.80           C  
ATOM   1622  N   GLN A 196      15.716  36.628  -0.572  1.00 31.26           N  
ATOM   1623  CA  GLN A 196      16.315  37.013  -1.887  1.00 34.25           C  
ATOM   1624  C   GLN A 196      15.383  36.796  -3.075  1.00 36.31           C  
ATOM   1625  O   GLN A 196      15.799  36.910  -4.237  1.00 39.66           O  
ATOM   1626  CB  GLN A 196      17.664  36.326  -2.095  1.00 35.96           C  
ATOM   1627  CG  GLN A 196      18.631  36.717  -1.003  1.00 36.80           C  
ATOM   1628  CD  GLN A 196      20.057  36.437  -1.299  1.00 41.43           C  
ATOM   1629  NE2 GLN A 196      20.917  36.761  -0.350  1.00 42.52           N  
ATOM   1630  OE1 GLN A 196      20.409  35.971  -2.384  1.00 45.74           O  
ATOM   1631  N   ASP A 197      14.130  36.468  -2.785  1.00 35.57           N  
ATOM   1632  CA  ASP A 197      13.066  36.412  -3.786  1.00 37.94           C  
ATOM   1633  C   ASP A 197      11.749  36.671  -3.064  1.00 36.82           C  
ATOM   1634  O   ASP A 197      11.022  35.735  -2.699  1.00 36.46           O  
ATOM   1635  CB  ASP A 197      13.035  35.054  -4.493  1.00 40.52           C  
ATOM   1636  CG  ASP A 197      11.919  34.953  -5.520  1.00 44.23           C  
ATOM   1637  OD1 ASP A 197      11.311  35.995  -5.840  1.00 46.03           O  
ATOM   1638  OD2 ASP A 197      11.640  33.824  -5.975  1.00 49.54           O1-
ATOM   1639  N   ALA A 198      11.444  37.953  -2.889  1.00 35.82           N  
ATOM   1640  CA  ALA A 198      10.307  38.364  -2.075  1.00 34.20           C  
ATOM   1641  C   ALA A 198       8.962  37.992  -2.705  1.00 36.19           C  
ATOM   1642  O   ALA A 198       7.922  38.184  -2.076  1.00 36.67           O  
ATOM   1643  CB  ALA A 198      10.369  39.857  -1.794  1.00 33.32           C  
ATOM   1644  N   THR A 199       8.979  37.441  -3.918  1.00 38.84           N  
ATOM   1645  CA  THR A 199       7.753  36.961  -4.557  1.00 40.98           C  
ATOM   1646  C   THR A 199       7.365  35.544  -4.108  1.00 41.53           C  
ATOM   1647  O   THR A 199       6.272  35.075  -4.431  1.00 44.08           O  
ATOM   1648  CB  THR A 199       7.843  37.023  -6.128  1.00 44.61           C  
ATOM   1649  CG2 THR A 199       8.347  38.398  -6.589  1.00 43.85           C  
ATOM   1650  OG1 THR A 199       8.704  35.990  -6.634  1.00 44.75           O  
ATOM   1651  N   LYS A 200       8.249  34.866  -3.377  1.00 40.03           N  
ATOM   1652  CA  LYS A 200       8.048  33.458  -3.003  1.00 40.36           C  
ATOM   1653  C   LYS A 200       8.006  33.336  -1.479  1.00 37.32           C  
ATOM   1654  O   LYS A 200       8.840  33.934  -0.780  1.00 35.56           O  
ATOM   1655  CB  LYS A 200       9.181  32.596  -3.559  1.00 41.87           C  
ATOM   1656  N   LYS A 201       7.040  32.571  -0.968  1.00 36.99           N  
ATOM   1657  CA  LYS A 201       6.858  32.411   0.488  1.00 34.63           C  
ATOM   1658  C   LYS A 201       8.108  31.786   1.077  1.00 32.63           C  
ATOM   1659  O   LYS A 201       8.714  30.927   0.442  1.00 34.23           O  
ATOM   1660  CB  LYS A 201       5.643  31.515   0.766  1.00 35.95           C  
ATOM   1661  CG  LYS A 201       5.299  31.333   2.235  1.00 35.83           C  
ATOM   1662  N   MET A 202       8.520  32.202   2.282  1.00 29.55           N  
ATOM   1663  CA  MET A 202       9.704  31.603   2.885  1.00 28.99           C  
ATOM   1664  C   MET A 202       9.426  30.123   3.221  1.00 30.19           C  
ATOM   1665  O   MET A 202       8.435  29.818   3.874  1.00 30.75           O  
ATOM   1666  CB  MET A 202      10.119  32.348   4.151  1.00 25.84           C  
ATOM   1667  CG  MET A 202      11.468  31.880   4.701  1.00 24.27           C  
ATOM   1668  SD  MET A 202      11.877  32.599   6.275  1.00 21.70           S  
ATOM   1669  CE  MET A 202      12.337  34.266   5.801  1.00 22.37           C  
ATOM   1670  N   SER A 203      10.274  29.209   2.752  1.00 32.08           N  
ATOM   1671  CA  SER A 203      10.044  27.783   2.967  1.00 33.36           C  
ATOM   1672  C   SER A 203      11.146  27.177   3.828  1.00 32.89           C  
ATOM   1673  O   SER A 203      12.341  27.399   3.584  1.00 32.19           O  
ATOM   1674  CB  SER A 203       9.945  27.047   1.620  1.00 36.33           C  
ATOM   1675  OG  SER A 203       9.922  25.629   1.790  1.00 37.63           O  
ATOM   1676  N   LYS A 204      10.745  26.436   4.866  1.00 33.42           N  
ATOM   1677  CA  LYS A 204      11.719  25.818   5.756  1.00 33.05           C  
ATOM   1678  C   LYS A 204      12.563  24.784   5.024  1.00 34.19           C  
ATOM   1679  O   LYS A 204      13.708  24.569   5.396  1.00 35.01           O  
ATOM   1680  CB  LYS A 204      11.050  25.171   6.979  1.00 32.84           C  
ATOM   1681  CG  LYS A 204      10.191  23.957   6.663  1.00 36.12           C  
ATOM   1682  CD  LYS A 204       9.159  23.702   7.750  1.00 37.26           C  
ATOM   1683  CE  LYS A 204       9.805  23.298   9.060  1.00 36.17           C  
ATOM   1684  NZ  LYS A 204      10.549  22.014   8.987  1.00 38.15           N1+
ATOM   1685  N   SER A 205      12.009  24.156   3.989  1.00 36.23           N  
ATOM   1686  CA  SER A 205      12.758  23.154   3.214  1.00 37.79           C  
ATOM   1687  C   SER A 205      13.455  23.734   1.977  1.00 38.68           C  
ATOM   1688  O   SER A 205      13.892  22.976   1.111  1.00 41.00           O  
ATOM   1689  CB  SER A 205      11.840  21.992   2.818  1.00 39.74           C  
ATOM   1690  OG  SER A 205      10.755  22.442   2.034  1.00 42.12           O  
ATOM   1691  N   ASP A 206      13.589  25.064   1.887  1.00 37.35           N  
ATOM   1692  CA  ASP A 206      14.289  25.693   0.743  1.00 38.58           C  
ATOM   1693  C   ASP A 206      15.744  25.234   0.752  1.00 39.48           C  
ATOM   1694  O   ASP A 206      16.399  25.302   1.789  1.00 38.14           O  
ATOM   1695  CB  ASP A 206      14.230  27.233   0.848  1.00 36.86           C  
ATOM   1696  CG  ASP A 206      14.536  27.939  -0.464  1.00 37.58           C  
ATOM   1697  OD1 ASP A 206      15.183  27.339  -1.348  1.00 41.21           O  
ATOM   1698  OD2 ASP A 206      14.131  29.112  -0.596  1.00 36.18           O1-
ATOM   1699  N   ASP A 207      16.228  24.737  -0.387  1.00 42.29           N  
ATOM   1700  CA  ASP A 207      17.649  24.394  -0.544  1.00 43.28           C  
ATOM   1701  C   ASP A 207      18.537  25.630  -0.490  1.00 41.77           C  
ATOM   1702  O   ASP A 207      19.704  25.546  -0.124  1.00 42.09           O  
ATOM   1703  CB  ASP A 207      17.896  23.661  -1.864  1.00 47.35           C  
ATOM   1704  CG  ASP A 207      17.346  22.256  -1.865  1.00 49.94           C  
ATOM   1705  OD1 ASP A 207      17.321  21.623  -0.787  1.00 51.05           O  
ATOM   1706  OD2 ASP A 207      16.954  21.776  -2.954  1.00 55.28           O1-
ATOM   1707  N   ASN A 208      17.974  26.777  -0.852  1.00 40.58           N  
ATOM   1708  CA  ASN A 208      18.682  28.043  -0.794  1.00 38.89           C  
ATOM   1709  C   ASN A 208      18.500  28.691   0.566  1.00 35.02           C  
ATOM   1710  O   ASN A 208      17.501  29.345   0.802  1.00 33.21           O  
ATOM   1711  CB  ASN A 208      18.143  28.965  -1.879  1.00 40.82           C  
ATOM   1712  CG  ASN A 208      18.866  30.297  -1.934  1.00 40.85           C  
ATOM   1713  ND2 ASN A 208      18.418  31.171  -2.830  1.00 44.87           N  
ATOM   1714  OD1 ASN A 208      19.832  30.525  -1.212  1.00 40.51           O  
ATOM   1715  N   ARG A 209      19.491  28.541   1.434  1.00 33.11           N  
ATOM   1716  CA  ARG A 209      19.351  28.957   2.833  1.00 29.85           C  
ATOM   1717  C   ARG A 209      19.456  30.475   3.022  1.00 28.51           C  
ATOM   1718  O   ARG A 209      19.114  31.011   4.084  1.00 26.09           O  
ATOM   1719  CB  ARG A 209      20.368  28.223   3.720  1.00 29.80           C  
ATOM   1720  CG  ARG A 209      20.325  26.710   3.594  1.00 31.17           C  
ATOM   1721  CD  ARG A 209      18.931  26.140   3.761  1.00 31.86           C  
ATOM   1722  NE  ARG A 209      18.403  26.412   5.086  1.00 29.65           N  
ATOM   1723  CZ  ARG A 209      17.161  26.159   5.485  1.00 30.06           C  
ATOM   1724  NH1 ARG A 209      16.242  25.673   4.644  1.00 31.46           N1+
ATOM   1725  NH2 ARG A 209      16.833  26.420   6.738  1.00 29.50           N  
ATOM   1726  N   LYS A 210      19.885  31.175   1.976  1.00 29.94           N  
ATOM   1727  CA  LYS A 210      19.945  32.635   1.958  1.00 29.31           C  
ATOM   1728  C   LYS A 210      18.539  33.249   2.021  1.00 27.63           C  
ATOM   1729  O   LYS A 210      18.362  34.432   2.339  1.00 27.49           O  
ATOM   1730  CB  LYS A 210      20.598  33.113   0.649  1.00 32.08           C  
ATOM   1731  CG  LYS A 210      21.949  32.518   0.312  1.00 35.74           C  
ATOM   1732  CD  LYS A 210      22.435  33.033  -1.038  1.00 40.14           C  
ATOM   1733  N   ASN A 211      17.554  32.443   1.635  1.00 28.03           N  
ATOM   1734  CA  ASN A 211      16.170  32.854   1.651  1.00 26.80           C  
ATOM   1735  C   ASN A 211      15.499  32.687   3.008  1.00 24.81           C  
ATOM   1736  O   ASN A 211      14.412  33.208   3.194  1.00 24.25           O  
ATOM   1737  CB  ASN A 211      15.372  32.055   0.622  1.00 28.77           C  
ATOM   1738  CG  ASN A 211      15.544  32.576  -0.779  1.00 29.62           C  
ATOM   1739  ND2 ASN A 211      15.251  31.733  -1.744  1.00 33.54           N  
ATOM   1740  OD1 ASN A 211      15.893  33.745  -0.985  1.00 29.04           O  
ATOM   1741  N   VAL A 212      16.141  31.986   3.940  1.00 24.47           N  
ATOM   1742  CA  VAL A 212      15.470  31.501   5.138  1.00 22.66           C  
ATOM   1743  C   VAL A 212      16.159  31.970   6.416  1.00 21.16           C  
ATOM   1744  O   VAL A 212      17.374  31.879   6.554  1.00 22.61           O  
ATOM   1745  CB  VAL A 212      15.422  29.955   5.161  1.00 24.37           C  
ATOM   1746  CG1 VAL A 212      14.542  29.458   6.283  1.00 23.57           C  
ATOM   1747  CG2 VAL A 212      14.912  29.395   3.826  1.00 25.69           C  
ATOM   1748  N   ILE A 213      15.357  32.421   7.373  1.00 19.75           N  
ATOM   1749  CA  ILE A 213      15.807  32.625   8.746  1.00 19.04           C  
ATOM   1750  C   ILE A 213      15.077  31.573   9.551  1.00 17.16           C  
ATOM   1751  O   ILE A 213      13.859  31.419   9.430  1.00 16.60           O  
ATOM   1752  CB  ILE A 213      15.459  34.009   9.248  1.00 18.59           C  
ATOM   1753  CG1 ILE A 213      16.313  35.048   8.507  1.00 24.40           C  
ATOM   1754  CG2 ILE A 213      15.648  34.129  10.785  1.00 18.49           C  
ATOM   1755  CD1 ILE A 213      15.864  36.440   8.665  1.00 27.61           C  
ATOM   1756  N   THR A 214      15.829  30.837  10.349  1.00 16.89           N  
ATOM   1757  CA  THR A 214      15.220  29.833  11.230  1.00 17.11           C  
ATOM   1758  C   THR A 214      15.097  30.343  12.645  1.00 15.96           C  
ATOM   1759  O   THR A 214      15.799  31.253  13.071  1.00 16.77           O  
ATOM   1760  CB  THR A 214      15.952  28.528  11.213  1.00 17.79           C  
ATOM   1761  CG2 THR A 214      15.904  27.895   9.799  1.00 20.58           C  
ATOM   1762  OG1 THR A 214      17.313  28.717  11.612  1.00 20.32           O  
ATOM   1763  N   LEU A 215      14.168  29.747  13.369  1.00 15.82           N  
ATOM   1764  CA  LEU A 215      13.892  30.144  14.724  1.00 15.82           C  
ATOM   1765  C   LEU A 215      15.122  30.068  15.626  1.00 15.54           C  
ATOM   1766  O   LEU A 215      15.288  30.950  16.470  1.00 16.49           O  
ATOM   1767  CB  LEU A 215      12.733  29.302  15.277  1.00 16.52           C  
ATOM   1768  CG  LEU A 215      12.235  29.589  16.674  1.00 18.52           C  
ATOM   1769  CD1 LEU A 215      11.887  31.051  16.885  1.00 20.24           C  
ATOM   1770  CD2 LEU A 215      10.998  28.707  16.935  1.00 21.72           C  
ATOM   1771  N   LEU A 216      15.973  29.059  15.445  1.00 16.06           N  
ATOM   1772  CA  LEU A 216      17.180  28.866  16.256  1.00 17.13           C  
ATOM   1773  C   LEU A 216      18.458  29.297  15.512  1.00 18.17           C  
ATOM   1774  O   LEU A 216      19.555  28.766  15.748  1.00 20.26           O  
ATOM   1775  CB  LEU A 216      17.284  27.418  16.721  1.00 17.96           C  
ATOM   1776  CG  LEU A 216      16.078  26.938  17.546  1.00 17.32           C  
ATOM   1777  CD1 LEU A 216      16.270  25.462  17.902  1.00 20.66           C  
ATOM   1778  CD2 LEU A 216      15.886  27.748  18.795  1.00 17.53           C  
ATOM   1779  N   GLU A 217      18.302  30.221  14.584  1.00 18.11           N  
ATOM   1780  CA  GLU A 217      19.441  30.685  13.801  1.00 18.74           C  
ATOM   1781  C   GLU A 217      20.304  31.596  14.636  1.00 18.43           C  
ATOM   1782  O   GLU A 217      19.801  32.431  15.373  1.00 17.20           O  
ATOM   1783  CB  GLU A 217      18.955  31.408  12.568  1.00 19.98           C  
ATOM   1784  CG  GLU A 217      20.103  31.747  11.613  1.00 22.03           C  
ATOM   1785  CD  GLU A 217      19.697  31.821  10.162  1.00 24.48           C  
ATOM   1786  OE1 GLU A 217      20.516  32.340   9.368  1.00 27.97           O  
ATOM   1787  OE2 GLU A 217      18.596  31.356   9.803  1.00 25.93           O1-
ATOM   1788  N   ASP A 218      21.605  31.461  14.482  1.00 18.76           N  
ATOM   1789  CA  ASP A 218      22.509  32.348  15.214  1.00 20.14           C  
ATOM   1790  C   ASP A 218      22.230  33.799  14.889  1.00 19.79           C  
ATOM   1791  O   ASP A 218      22.096  34.140  13.722  1.00 18.48           O  
ATOM   1792  CB  ASP A 218      23.956  32.086  14.892  1.00 21.63           C  
ATOM   1793  CG  ASP A 218      24.853  32.853  15.834  1.00 25.41           C  
ATOM   1794  OD1 ASP A 218      24.966  32.404  17.002  1.00 30.81           O  
ATOM   1795  OD2 ASP A 218      25.331  33.930  15.463  1.00 30.83           O1-
ATOM   1796  N   PRO A 219      22.152  34.675  15.912  1.00 18.89           N  
ATOM   1797  CA  PRO A 219      21.912  36.106  15.648  1.00 19.89           C  
ATOM   1798  C   PRO A 219      22.844  36.729  14.615  1.00 21.37           C  
ATOM   1799  O   PRO A 219      22.410  37.540  13.819  1.00 21.55           O  
ATOM   1800  CB  PRO A 219      22.092  36.739  17.028  1.00 20.19           C  
ATOM   1801  CG  PRO A 219      21.581  35.705  17.951  1.00 21.05           C  
ATOM   1802  CD  PRO A 219      22.017  34.369  17.356  1.00 19.66           C  
ATOM   1803  N   LYS A 220      24.110  36.338  14.591  1.00 23.61           N  
ATOM   1804  CA  LYS A 220      25.020  36.902  13.600  1.00 25.56           C  
ATOM   1805  C   LYS A 220      24.643  36.523  12.159  1.00 24.28           C  
ATOM   1806  O   LYS A 220      24.786  37.331  11.238  1.00 25.14           O  
ATOM   1807  CB  LYS A 220      26.470  36.530  13.922  1.00 28.70           C  
ATOM   1808  CG  LYS A 220      26.930  37.007  15.313  1.00 32.48           C  
ATOM   1809  CD  LYS A 220      28.419  36.729  15.557  1.00 39.32           C  
ATOM   1810  CE  LYS A 220      28.683  35.279  15.960  1.00 41.04           C  
ATOM   1811  NZ  LYS A 220      29.163  35.121  17.367  1.00 42.03           N1+
ATOM   1812  N   SER A 221      24.153  35.303  11.972  1.00 22.55           N  
ATOM   1813  CA  SER A 221      23.646  34.848  10.669  1.00 22.78           C  
ATOM   1814  C   SER A 221      22.356  35.571  10.266  1.00 22.44           C  
ATOM   1815  O   SER A 221      22.174  35.939   9.095  1.00 22.71           O  
ATOM   1816  CB  SER A 221      23.426  33.333  10.699  1.00 22.28           C  
ATOM   1817  OG  SER A 221      22.896  32.847   9.479  1.00 23.61           O  
ATOM   1818  N   ILE A 222      21.473  35.804  11.235  1.00 19.89           N  
ATOM   1819  CA  ILE A 222      20.252  36.576  10.991  1.00 19.55           C  
ATOM   1820  C   ILE A 222      20.595  37.975  10.490  1.00 20.60           C  
ATOM   1821  O   ILE A 222      20.031  38.433   9.504  1.00 20.90           O  
ATOM   1822  CB  ILE A 222      19.379  36.672  12.269  1.00 19.09           C  
ATOM   1823  CG1 ILE A 222      18.914  35.262  12.661  1.00 18.87           C  
ATOM   1824  CG2 ILE A 222      18.216  37.641  12.017  1.00 18.85           C  
ATOM   1825  CD1 ILE A 222      18.059  35.211  13.912  1.00 20.50           C  
ATOM   1826  N   ILE A 223      21.531  38.636  11.157  1.00 21.75           N  
ATOM   1827  CA  ILE A 223      21.937  39.999  10.791  1.00 23.43           C  
ATOM   1828  C   ILE A 223      22.505  39.987   9.372  1.00 24.13           C  
ATOM   1829  O   ILE A 223      22.143  40.847   8.565  1.00 24.61           O  
ATOM   1830  CB  ILE A 223      22.972  40.562  11.781  1.00 24.72           C  
ATOM   1831  CG1 ILE A 223      22.340  40.842  13.150  1.00 26.86           C  
ATOM   1832  CG2 ILE A 223      23.651  41.819  11.239  1.00 27.70           C  
ATOM   1833  CD1 ILE A 223      21.324  41.886  13.182  1.00 30.46           C  
ATOM   1834  N   LYS A 224      23.386  39.038   9.060  0.50 25.36           N  
ATOM   1836  CA  LYS A 224      23.963  38.986   7.713  0.50 27.13           C  
ATOM   1838  C   LYS A 224      22.887  38.753   6.657  0.50 26.57           C  
ATOM   1840  O   LYS A 224      22.862  39.439   5.632  0.50 28.07           O  
ATOM   1842  CB  LYS A 224      25.056  37.914   7.601  0.50 28.61           C  
ATOM   1844  CG  LYS A 224      26.385  38.304   8.241  0.50 30.62           C  
ATOM   1846  CD  LYS A 224      27.394  37.146   8.236  0.50 33.14           C  
ATOM   1848  N   LYS A 225      21.987  37.806   6.904  1.00 24.93           N  
ATOM   1849  CA  LYS A 225      20.961  37.476   5.909  1.00 25.10           C  
ATOM   1850  C   LYS A 225      20.014  38.624   5.632  1.00 23.96           C  
ATOM   1851  O   LYS A 225      19.653  38.867   4.470  1.00 25.53           O  
ATOM   1852  CB  LYS A 225      20.192  36.228   6.279  1.00 24.16           C  
ATOM   1853  CG  LYS A 225      21.024  34.958   6.142  1.00 25.27           C  
ATOM   1854  CD  LYS A 225      20.178  33.761   6.483  1.00 25.14           C  
ATOM   1855  CE  LYS A 225      20.961  32.467   6.366  1.00 26.07           C  
ATOM   1856  NZ  LYS A 225      20.165  31.312   6.821  1.00 25.46           N1+
ATOM   1857  N   ILE A 226      19.626  39.351   6.677  1.00 22.45           N  
ATOM   1858  CA  ILE A 226      18.746  40.494   6.506  1.00 22.93           C  
ATOM   1859  C   ILE A 226      19.485  41.639   5.787  1.00 24.42           C  
ATOM   1860  O   ILE A 226      18.897  42.292   4.930  1.00 24.27           O  
ATOM   1861  CB  ILE A 226      18.042  40.873   7.846  1.00 21.31           C  
ATOM   1862  CG1 ILE A 226      16.999  39.785   8.137  1.00 23.62           C  
ATOM   1863  CG2 ILE A 226      17.423  42.292   7.773  1.00 22.17           C  
ATOM   1864  CD1 ILE A 226      16.387  39.830   9.524  1.00 24.16           C  
ATOM   1865  N   ASN A 227      20.769  41.837   6.082  1.00 25.50           N  
ATOM   1866  CA  ASN A 227      21.553  42.889   5.387  1.00 28.44           C  
ATOM   1867  C   ASN A 227      21.711  42.616   3.883  1.00 30.35           C  
ATOM   1868  O   ASN A 227      21.931  43.555   3.109  1.00 31.61           O  
ATOM   1869  CB  ASN A 227      22.919  43.112   6.058  1.00 29.33           C  
ATOM   1870  CG  ASN A 227      22.819  43.977   7.322  1.00 30.63           C  
ATOM   1871  ND2 ASN A 227      23.834  43.888   8.173  1.00 34.95           N  
ATOM   1872  OD1 ASN A 227      21.852  44.733   7.511  1.00 31.75           O  
ATOM   1873  N   LYS A 228      21.577  41.349   3.474  1.00 30.77           N  
ATOM   1874  CA  LYS A 228      21.611  40.951   2.045  1.00 33.63           C  
ATOM   1875  C   LYS A 228      20.203  40.676   1.459  1.00 33.21           C  
ATOM   1876  O   LYS A 228      20.064  40.064   0.393  1.00 36.30           O  
ATOM   1877  CB  LYS A 228      22.469  39.683   1.854  1.00 34.12           C  
ATOM   1878  CG  LYS A 228      23.905  39.741   2.409  1.00 36.50           C  
ATOM   1879  CD  LYS A 228      24.540  38.340   2.618  1.00 39.00           C  
ATOM   1880  CE  LYS A 228      24.552  37.459   1.359  1.00 41.98           C  
ATOM   1881  NZ  LYS A 228      25.759  37.644   0.517  1.00 44.35           N1+
ATOM   1882  N   ALA A 229      19.163  41.143   2.132  1.00 30.20           N  
ATOM   1883  CA  ALA A 229      17.794  40.909   1.690  1.00 29.05           C  
ATOM   1884  C   ALA A 229      17.484  41.767   0.465  1.00 30.16           C  
ATOM   1885  O   ALA A 229      18.035  42.847   0.304  1.00 29.60           O  
ATOM   1886  CB  ALA A 229      16.812  41.236   2.795  1.00 26.97           C  
ATOM   1887  N   GLN A 230      16.590  41.256  -0.371  1.00 30.94           N  
ATOM   1888  CA  GLN A 230      16.039  42.012  -1.490  1.00 32.91           C  
ATOM   1889  C   GLN A 230      15.318  43.281  -1.002  1.00 33.28           C  
ATOM   1890  O   GLN A 230      14.536  43.261  -0.042  1.00 32.56           O  
ATOM   1891  CB  GLN A 230      15.057  41.135  -2.247  1.00 33.37           C  
ATOM   1892  CG  GLN A 230      14.467  41.820  -3.481  1.00 34.81           C  
ATOM   1893  CD  GLN A 230      13.651  40.886  -4.328  1.00 37.55           C  
ATOM   1894  NE2 GLN A 230      13.200  41.380  -5.474  1.00 39.44           N  
ATOM   1895  OE1 GLN A 230      13.448  39.719  -3.972  1.00 37.44           O  
ATOM   1896  N   THR A 231      15.624  44.397  -1.645  1.00 36.09           N  
ATOM   1897  CA  THR A 231      14.866  45.628  -1.421  1.00 35.64           C  
ATOM   1898  C   THR A 231      13.968  45.904  -2.632  1.00 38.54           C  
ATOM   1899  O   THR A 231      13.007  45.153  -2.842  1.00 39.83           O  
ATOM   1900  CB  THR A 231      15.801  46.788  -1.029  1.00 35.76           C  
ATOM   1901  CG2 THR A 231      16.473  46.488   0.320  1.00 33.30           C  
ATOM   1902  OG1 THR A 231      16.795  46.986  -2.025  1.00 38.39           O  
ATOM   1903  N   ASP A 232      14.262  46.963  -3.391  1.00 39.28           N  
ATOM   1904  CA  ASP A 232      13.564  47.285  -4.647  1.00 40.77           C  
ATOM   1905  C   ASP A 232      14.398  48.286  -5.443  1.00 42.51           C  
ATOM   1906  O   ASP A 232      15.460  48.705  -4.982  1.00 41.62           O  
ATOM   1907  CB  ASP A 232      12.118  47.780  -4.436  1.00 40.23           C  
ATOM   1908  CG  ASP A 232      12.021  49.067  -3.597  1.00 37.37           C  
ATOM   1909  OD1 ASP A 232      12.809  50.018  -3.802  1.00 37.50           O  
ATOM   1910  OD2 ASP A 232      11.103  49.111  -2.760  1.00 35.85           O1-
ATOM   1911  N   ALA A 233      13.927  48.630  -6.645  1.00 44.74           N  
ATOM   1912  CA  ALA A 233      14.649  49.514  -7.557  1.00 47.10           C  
ATOM   1913  C   ALA A 233      14.289  50.997  -7.422  1.00 46.95           C  
ATOM   1914  O   ALA A 233      14.738  51.802  -8.218  1.00 49.58           O  
ATOM   1915  CB  ALA A 233      14.414  49.060  -8.993  1.00 50.42           C  
ATOM   1916  N   GLU A 234      13.503  51.377  -6.408  1.00 44.17           N  
ATOM   1917  CA  GLU A 234      13.045  52.774  -6.338  1.00 44.12           C  
ATOM   1918  C   GLU A 234      14.195  53.734  -6.049  1.00 44.68           C  
ATOM   1919  O   GLU A 234      15.040  53.478  -5.194  1.00 43.33           O  
ATOM   1920  CB  GLU A 234      11.931  52.959  -5.305  1.00 41.53           C  
ATOM   1921  CG  GLU A 234      11.370  54.372  -5.300  1.00 41.43           C  
ATOM   1922  CD  GLU A 234      10.058  54.511  -4.553  1.00 40.53           C  
ATOM   1923  OE1 GLU A 234       9.526  53.492  -4.064  1.00 38.62           O  
ATOM   1924  OE2 GLU A 234       9.553  55.661  -4.486  1.00 41.50           O1-
ATOM   1925  N   THR A 235      14.227  54.830  -6.796  1.00 47.61           N  
ATOM   1926  CA  THR A 235      15.265  55.820  -6.657  1.00 49.19           C  
ATOM   1927  C   THR A 235      14.613  57.203  -6.580  1.00 49.86           C  
ATOM   1928  O   THR A 235      13.859  57.600  -7.492  1.00 52.11           O  
ATOM   1929  CB  THR A 235      16.241  55.709  -7.848  1.00 52.40           C  
ATOM   1930  CG2 THR A 235      17.021  54.391  -7.788  1.00 51.97           C  
ATOM   1931  OG1 THR A 235      15.483  55.757  -9.062  1.00 56.55           O  
ATOM   1932  N   PRO A 236      14.869  57.958  -5.494  1.00 48.75           N  
ATOM   1933  CA  PRO A 236      15.628  57.602  -4.302  1.00 46.48           C  
ATOM   1934  C   PRO A 236      14.876  56.552  -3.499  1.00 42.67           C  
ATOM   1935  O   PRO A 236      13.659  56.497  -3.577  1.00 41.01           O  
ATOM   1936  CB  PRO A 236      15.717  58.920  -3.513  1.00 47.08           C  
ATOM   1937  CG  PRO A 236      15.190  59.954  -4.374  1.00 49.85           C  
ATOM   1938  CD  PRO A 236      14.312  59.312  -5.388  1.00 49.88           C  
ATOM   1939  N   PRO A 237      15.606  55.696  -2.771  1.00 40.26           N  
ATOM   1940  CA  PRO A 237      14.978  54.722  -1.875  1.00 37.38           C  
ATOM   1941  C   PRO A 237      13.891  55.364  -1.026  1.00 35.47           C  
ATOM   1942  O   PRO A 237      14.014  56.531  -0.634  1.00 35.95           O  
ATOM   1943  CB  PRO A 237      16.142  54.247  -0.993  1.00 36.95           C  
ATOM   1944  CG  PRO A 237      17.367  54.455  -1.882  1.00 40.19           C  
ATOM   1945  CD  PRO A 237      17.075  55.597  -2.772  1.00 42.48           C  
ATOM   1946  N   ARG A 238      12.822  54.603  -0.809  1.00 33.61           N  
ATOM   1947  CA  ARG A 238      11.681  55.048  -0.022  1.00 32.52           C  
ATOM   1948  C   ARG A 238      11.109  53.846   0.723  1.00 30.84           C  
ATOM   1949  O   ARG A 238      10.756  52.823   0.126  1.00 30.50           O  
ATOM   1950  CB  ARG A 238      10.621  55.666  -0.928  1.00 33.53           C  
ATOM   1951  CG  ARG A 238       9.494  56.385  -0.192  1.00 33.42           C  
ATOM   1952  CD  ARG A 238       8.521  57.049  -1.185  1.00 34.96           C  
ATOM   1953  NE  ARG A 238       8.044  56.068  -2.156  1.00 38.04           N  
ATOM   1954  CZ  ARG A 238       6.886  55.410  -2.107  1.00 38.94           C  
ATOM   1955  NH1 ARG A 238       5.977  55.660  -1.165  1.00 39.39           N1+
ATOM   1956  NH2 ARG A 238       6.626  54.498  -3.042  1.00 40.77           N  
ATOM   1957  N   ILE A 239      11.033  53.969   2.043  1.00 28.97           N  
ATOM   1958  CA  ILE A 239      10.523  52.889   2.876  1.00 27.96           C  
ATOM   1959  C   ILE A 239       9.018  53.100   3.017  1.00 27.61           C  
ATOM   1960  O   ILE A 239       8.563  53.944   3.790  1.00 27.60           O  
ATOM   1961  CB  ILE A 239      11.283  52.853   4.214  1.00 26.85           C  
ATOM   1962  CG1 ILE A 239      12.741  52.462   3.938  1.00 29.24           C  
ATOM   1963  CG2 ILE A 239      10.626  51.870   5.200  1.00 25.97           C  
ATOM   1964  CD1 ILE A 239      13.711  52.877   5.006  1.00 30.84           C  
ATOM   1965  N   ALA A 240       8.259  52.345   2.228  1.00 27.76           N  
ATOM   1966  CA  ALA A 240       6.813  52.425   2.182  1.00 28.40           C  
ATOM   1967  C   ALA A 240       6.267  51.069   1.775  1.00 29.06           C  
ATOM   1968  O   ALA A 240       6.892  50.357   0.981  1.00 29.89           O  
ATOM   1969  CB  ALA A 240       6.350  53.518   1.192  1.00 30.12           C  
ATOM   1970  N   TYR A 241       5.098  50.723   2.307  1.00 29.71           N  
ATOM   1971  CA  TYR A 241       4.550  49.382   2.166  1.00 30.92           C  
ATOM   1972  C   TYR A 241       3.759  49.227   0.869  1.00 33.74           C  
ATOM   1973  O   TYR A 241       2.814  49.983   0.630  1.00 35.03           O  
ATOM   1974  CB  TYR A 241       3.677  49.026   3.374  1.00 30.33           C  
ATOM   1975  CG  TYR A 241       3.278  47.568   3.397  1.00 32.02           C  
ATOM   1976  CD1 TYR A 241       4.174  46.596   3.802  1.00 31.00           C  
ATOM   1977  CD2 TYR A 241       2.015  47.162   2.992  1.00 35.38           C  
ATOM   1978  CE1 TYR A 241       3.826  45.261   3.808  1.00 33.00           C  
ATOM   1979  CE2 TYR A 241       1.653  45.829   3.006  1.00 36.77           C  
ATOM   1980  CZ  TYR A 241       2.565  44.879   3.413  1.00 35.13           C  
ATOM   1981  OH  TYR A 241       2.214  43.546   3.427  1.00 38.35           O  
ATOM   1982  N   ASP A 242       4.146  48.241   0.054  1.00 35.70           N  
ATOM   1983  CA  ASP A 242       3.545  47.998  -1.268  1.00 39.27           C  
ATOM   1984  C   ASP A 242       4.018  46.647  -1.818  1.00 40.43           C  
ATOM   1985  O   ASP A 242       5.130  46.530  -2.328  1.00 40.90           O  
ATOM   1986  CB  ASP A 242       3.923  49.144  -2.227  1.00 40.57           C  
ATOM   1987  CG  ASP A 242       3.366  48.964  -3.641  1.00 44.80           C  
ATOM   1988  OD1 ASP A 242       2.741  47.922  -3.945  1.00 47.79           O  
ATOM   1989  OD2 ASP A 242       3.572  49.886  -4.456  1.00 48.68           O1-
ATOM   1990  N   VAL A 243       3.167  45.630  -1.716  1.00 41.69           N  
ATOM   1991  CA  VAL A 243       3.555  44.267  -2.052  1.00 42.62           C  
ATOM   1992  C   VAL A 243       3.819  44.073  -3.547  1.00 45.39           C  
ATOM   1993  O   VAL A 243       4.748  43.347  -3.919  1.00 46.40           O  
ATOM   1994  CB  VAL A 243       2.487  43.247  -1.591  1.00 42.97           C  
ATOM   1995  CG1 VAL A 243       2.738  41.881  -2.231  1.00 44.60           C  
ATOM   1996  CG2 VAL A 243       2.475  43.140  -0.074  1.00 41.05           C  
ATOM   1997  N   GLU A 244       3.011  44.710  -4.394  1.00 47.63           N  
ATOM   1998  CA  GLU A 244       3.129  44.545  -5.852  1.00 50.27           C  
ATOM   1999  C   GLU A 244       4.399  45.218  -6.383  1.00 49.56           C  
ATOM   2000  O   GLU A 244       5.128  44.628  -7.175  1.00 51.51           O  
ATOM   2001  CB  GLU A 244       1.885  45.111  -6.575  1.00 53.03           C  
ATOM   2002  CG  GLU A 244       1.407  44.336  -7.831  1.00 57.74           C  
ATOM   2003  CD  GLU A 244       1.933  44.893  -9.156  1.00 62.08           C  
ATOM   2004  OE1 GLU A 244       1.203  45.666  -9.826  1.00 64.33           O  
ATOM   2005  OE2 GLU A 244       3.070  44.544  -9.542  1.00 64.33           O1-
ATOM   2006  N   ASN A 245       4.670  46.444  -5.941  1.00 46.94           N  
ATOM   2007  CA  ASN A 245       5.787  47.222  -6.500  1.00 46.86           C  
ATOM   2008  C   ASN A 245       7.054  47.281  -5.651  1.00 43.76           C  
ATOM   2009  O   ASN A 245       8.124  47.587  -6.181  1.00 43.82           O  
ATOM   2010  CB  ASN A 245       5.338  48.645  -6.801  1.00 47.97           C  
ATOM   2011  CG  ASN A 245       4.055  48.690  -7.604  1.00 50.38           C  
ATOM   2012  ND2 ASN A 245       3.105  49.492  -7.154  1.00 51.93           N  
ATOM   2013  OD1 ASN A 245       3.920  48.000  -8.612  1.00 53.40           O  
ATOM   2014  N   LYS A 246       6.928  47.001  -4.347  1.00 39.80           N  
ATOM   2015  CA  LYS A 246       8.048  47.089  -3.403  1.00 37.24           C  
ATOM   2016  C   LYS A 246       8.113  45.837  -2.495  1.00 35.10           C  
ATOM   2017  O   LYS A 246       8.254  45.944  -1.257  1.00 32.39           O  
ATOM   2018  CB  LYS A 246       7.924  48.372  -2.559  1.00 35.41           C  
ATOM   2019  CG  LYS A 246       7.884  49.677  -3.391  1.00 36.56           C  
ATOM   2020  CD  LYS A 246       7.632  50.944  -2.553  1.00 34.16           C  
ATOM   2021  CE  LYS A 246       8.757  51.212  -1.531  1.00 32.34           C  
ATOM   2022  NZ  LYS A 246      10.073  51.542  -2.158  1.00 31.52           N1+
ATOM   2023  N   ALA A 247       8.012  44.659  -3.113  1.00 36.14           N  
ATOM   2024  CA  ALA A 247       7.872  43.384  -2.398  1.00 34.55           C  
ATOM   2025  C   ALA A 247       8.946  43.131  -1.344  1.00 31.94           C  
ATOM   2026  O   ALA A 247       8.643  42.640  -0.256  1.00 29.50           O  
ATOM   2027  CB  ALA A 247       7.859  42.216  -3.376  1.00 37.63           C  
ATOM   2028  N   GLY A 248      10.192  43.453  -1.682  1.00 31.30           N  
ATOM   2029  CA  GLY A 248      11.311  43.230  -0.792  1.00 29.62           C  
ATOM   2030  C   GLY A 248      11.211  44.096   0.450  1.00 26.93           C  
ATOM   2031  O   GLY A 248      11.401  43.624   1.564  1.00 25.10           O  
ATOM   2032  N   ILE A 249      10.929  45.370   0.245  1.00 26.98           N  
ATOM   2033  CA  ILE A 249      10.735  46.298   1.366  1.00 25.29           C  
ATOM   2034  C   ILE A 249       9.511  45.903   2.178  1.00 24.44           C  
ATOM   2035  O   ILE A 249       9.541  46.012   3.402  1.00 22.84           O  
ATOM   2036  CB  ILE A 249      10.659  47.759   0.855  1.00 26.17           C  
ATOM   2037  CG1 ILE A 249      12.018  48.212   0.305  1.00 26.50           C  
ATOM   2038  CG2 ILE A 249      10.198  48.737   1.947  1.00 23.39           C  
ATOM   2039  CD1 ILE A 249      13.167  48.208   1.316  1.00 26.79           C  
ATOM   2040  N   ALA A 250       8.453  45.431   1.515  1.00 25.20           N  
ATOM   2041  CA  ALA A 250       7.221  45.030   2.202  1.00 24.37           C  
ATOM   2042  C   ALA A 250       7.501  43.862   3.147  1.00 23.08           C  
ATOM   2043  O   ALA A 250       6.983  43.803   4.253  1.00 22.85           O  
ATOM   2044  CB  ALA A 250       6.147  44.641   1.190  1.00 26.44           C  
ATOM   2045  N   ASN A 251       8.313  42.924   2.679  1.00 23.70           N  
ATOM   2046  CA  ASN A 251       8.703  41.783   3.482  1.00 22.04           C  
ATOM   2047  C   ASN A 251       9.515  42.237   4.714  1.00 19.85           C  
ATOM   2048  O   ASN A 251       9.252  41.813   5.849  1.00 19.67           O  
ATOM   2049  CB  ASN A 251       9.515  40.796   2.634  1.00 22.76           C  
ATOM   2050  CG  ASN A 251       9.717  39.459   3.325  1.00 22.73           C  
ATOM   2051  ND2 ASN A 251      10.850  38.823   3.051  1.00 22.95           N  
ATOM   2052  OD1 ASN A 251       8.858  39.005   4.095  1.00 23.83           O  
ATOM   2053  N   LEU A 252      10.488  43.124   4.492  1.00 19.95           N  
ATOM   2054  CA  LEU A 252      11.276  43.702   5.594  1.00 18.55           C  
ATOM   2055  C   LEU A 252      10.403  44.500   6.564  1.00 17.88           C  
ATOM   2056  O   LEU A 252      10.613  44.409   7.779  1.00 17.21           O  
ATOM   2057  CB  LEU A 252      12.439  44.563   5.069  1.00 19.29           C  
ATOM   2058  CG  LEU A 252      13.531  43.763   4.346  1.00 20.66           C  
ATOM   2059  CD1 LEU A 252      14.382  44.667   3.475  1.00 23.65           C  
ATOM   2060  CD2 LEU A 252      14.416  43.046   5.339  1.00 21.77           C  
ATOM   2061  N   MET A 253       9.441  45.264   6.034  1.00 19.24           N  
ATOM   2062  CA  MET A 253       8.525  46.014   6.888  1.00 18.46           C  
ATOM   2063  C   MET A 253       7.673  45.063   7.709  1.00 18.59           C  
ATOM   2064  O   MET A 253       7.432  45.322   8.891  1.00 17.86           O  
ATOM   2065  CB  MET A 253       7.641  46.974   6.095  1.00 19.81           C  
ATOM   2066  CG  MET A 253       8.383  48.189   5.547  1.00 20.35           C  
ATOM   2067  SD  MET A 253       7.325  49.264   4.588  1.00 22.63           S  
ATOM   2068  CE  MET A 253       6.305  49.980   5.904  1.00 21.93           C  
ATOM   2069  N   GLY A 254       7.261  43.934   7.123  1.00 18.52           N  
ATOM   2070  CA  GLY A 254       6.455  42.948   7.862  1.00 18.75           C  
ATOM   2071  C   GLY A 254       7.262  42.346   9.003  1.00 17.41           C  
ATOM   2072  O   GLY A 254       6.770  42.225  10.128  1.00 17.56           O  
ATOM   2073  N   LEU A 255       8.531  42.044   8.752  1.00 17.01           N  
ATOM   2074  CA  LEU A 255       9.413  41.537   9.805  1.00 16.84           C  
ATOM   2075  C   LEU A 255       9.628  42.572  10.895  1.00 16.11           C  
ATOM   2076  O   LEU A 255       9.572  42.265  12.089  1.00 15.60           O  
ATOM   2077  CB  LEU A 255      10.744  41.054   9.220  1.00 17.01           C  
ATOM   2078  CG  LEU A 255      10.699  39.792   8.361  1.00 18.37           C  
ATOM   2079  CD1 LEU A 255      12.051  39.505   7.713  1.00 21.12           C  
ATOM   2080  CD2 LEU A 255      10.245  38.568   9.144  1.00 21.06           C  
ATOM   2081  N   TYR A 256       9.891  43.822  10.507  1.00 15.75           N  
ATOM   2082  CA  TYR A 256      10.131  44.878  11.483  1.00 15.41           C  
ATOM   2083  C   TYR A 256       8.886  45.120  12.330  1.00 15.12           C  
ATOM   2084  O   TYR A 256       8.975  45.300  13.539  1.00 15.25           O  
ATOM   2085  CB  TYR A 256      10.555  46.165  10.733  1.00 16.66           C  
ATOM   2086  CG  TYR A 256      11.128  47.255  11.595  1.00 16.27           C  
ATOM   2087  CD1 TYR A 256      12.226  47.030  12.413  1.00 16.31           C  
ATOM   2088  CD2 TYR A 256      10.575  48.520  11.575  1.00 18.38           C  
ATOM   2089  CE1 TYR A 256      12.770  48.049  13.211  1.00 17.39           C  
ATOM   2090  CE2 TYR A 256      11.110  49.560  12.353  1.00 20.71           C  
ATOM   2091  CZ  TYR A 256      12.202  49.306  13.167  1.00 20.25           C  
ATOM   2092  OH  TYR A 256      12.716  50.330  13.940  1.00 21.79           O  
ATOM   2093  N   SER A 257       7.726  45.142  11.679  1.00 15.99           N  
ATOM   2094  CA  SER A 257       6.439  45.307  12.373  1.00 16.98           C  
ATOM   2095  C   SER A 257       6.204  44.180  13.378  1.00 16.94           C  
ATOM   2096  O   SER A 257       5.885  44.432  14.540  1.00 16.69           O  
ATOM   2097  CB  SER A 257       5.314  45.383  11.344  1.00 18.52           C  
ATOM   2098  OG  SER A 257       4.067  45.600  11.977  1.00 21.80           O  
ATOM   2099  N   ALA A 258       6.442  42.948  12.957  1.00 16.49           N  
ATOM   2100  CA  ALA A 258       6.260  41.797  13.869  1.00 16.50           C  
ATOM   2101  C   ALA A 258       7.196  41.916  15.076  1.00 16.99           C  
ATOM   2102  O   ALA A 258       6.807  41.646  16.230  1.00 18.39           O  
ATOM   2103  CB  ALA A 258       6.491  40.463  13.113  1.00 17.71           C  
ATOM   2104  N   ALA A 259       8.427  42.334  14.820  1.00 15.73           N  
ATOM   2105  CA  ALA A 259       9.473  42.357  15.831  1.00 16.43           C  
ATOM   2106  C   ALA A 259       9.335  43.503  16.819  1.00 18.30           C  
ATOM   2107  O   ALA A 259       9.760  43.392  17.961  1.00 21.27           O  
ATOM   2108  CB  ALA A 259      10.845  42.389  15.184  1.00 17.23           C  
ATOM   2109  N   THR A 260       8.762  44.631  16.387  1.00 16.95           N  
ATOM   2110  CA  THR A 260       8.704  45.838  17.204  1.00 17.88           C  
ATOM   2111  C   THR A 260       7.314  46.252  17.676  1.00 17.97           C  
ATOM   2112  O   THR A 260       7.207  47.098  18.580  1.00 20.43           O  
ATOM   2113  CB  THR A 260       9.262  47.052  16.462  1.00 18.42           C  
ATOM   2114  CG2 THR A 260      10.704  46.824  16.053  1.00 17.64           C  
ATOM   2115  OG1 THR A 260       8.461  47.298  15.301  1.00 17.11           O  
ATOM   2116  N   GLY A 261       6.286  45.722  17.019  1.00 17.18           N  
ATOM   2117  CA  GLY A 261       4.904  46.181  17.228  1.00 18.44           C  
ATOM   2118  C   GLY A 261       4.510  47.464  16.496  1.00 18.59           C  
ATOM   2119  O   GLY A 261       3.371  47.907  16.574  1.00 20.56           O  
ATOM   2120  N   LYS A 262       5.454  48.074  15.776  1.00 17.66           N  
ATOM   2121  CA  LYS A 262       5.183  49.293  15.011  1.00 18.00           C  
ATOM   2122  C   LYS A 262       4.290  48.959  13.822  1.00 17.54           C  
ATOM   2123  O   LYS A 262       4.479  47.943  13.155  1.00 18.93           O  
ATOM   2124  CB  LYS A 262       6.490  49.929  14.527  1.00 18.30           C  
ATOM   2125  CG  LYS A 262       7.360  50.453  15.655  1.00 21.06           C  
ATOM   2126  CD  LYS A 262       8.761  50.785  15.178  1.00 25.03           C  
ATOM   2127  CE  LYS A 262       9.548  51.518  16.267  1.00 28.01           C  
ATOM   2128  NZ  LYS A 262      10.937  51.883  15.834  1.00 29.39           N1+
ATOM   2129  N   THR A 263       3.306  49.815  13.559  1.00 18.18           N  
ATOM   2130  CA  THR A 263       2.468  49.677  12.377  1.00 17.87           C  
ATOM   2131  C   THR A 263       3.245  50.147  11.144  1.00 18.05           C  
ATOM   2132  O   THR A 263       4.278  50.824  11.253  1.00 17.32           O  
ATOM   2133  CB  THR A 263       1.226  50.532  12.490  1.00 19.20           C  
ATOM   2134  CG2 THR A 263       0.447  50.195  13.758  1.00 19.78           C  
ATOM   2135  OG1 THR A 263       1.615  51.901  12.533  1.00 19.04           O  
ATOM   2136  N   PHE A 264       2.733  49.781   9.973  1.00 17.42           N  
ATOM   2137  CA  PHE A 264       3.322  50.235   8.720  1.00 18.12           C  
ATOM   2138  C   PHE A 264       3.276  51.768   8.662  1.00 19.20           C  
ATOM   2139  O   PHE A 264       4.219  52.380   8.191  1.00 19.69           O  
ATOM   2140  CB  PHE A 264       2.644  49.596   7.506  1.00 19.54           C  
ATOM   2141  CG  PHE A 264       2.788  48.072   7.438  1.00 19.48           C  
ATOM   2142  CD1 PHE A 264       3.858  47.416   8.008  1.00 19.30           C  
ATOM   2143  CD2 PHE A 264       1.813  47.316   6.804  1.00 21.69           C  
ATOM   2144  CE1 PHE A 264       3.967  46.027   7.945  1.00 21.07           C  
ATOM   2145  CE2 PHE A 264       1.923  45.897   6.725  1.00 22.75           C  
ATOM   2146  CZ  PHE A 264       3.001  45.271   7.305  1.00 21.38           C  
ATOM   2147  N   ALA A 265       2.219  52.372   9.207  1.00 19.84           N  
ATOM   2148  CA  ALA A 265       2.097  53.828   9.194  1.00 20.22           C  
ATOM   2149  C   ALA A 265       3.177  54.463  10.071  1.00 20.33           C  
ATOM   2150  O   ALA A 265       3.718  55.501   9.726  1.00 21.08           O  
ATOM   2151  CB  ALA A 265       0.698  54.270   9.625  1.00 21.42           C  
ATOM   2152  N   GLU A 266       3.500  53.836  11.196  0.70 19.27           N  
ATOM   2154  CA  GLU A 266       4.579  54.332  12.054  0.70 19.59           C  
ATOM   2156  C   GLU A 266       5.950  54.130  11.443  0.70 19.19           C  
ATOM   2158  O   GLU A 266       6.815  54.983  11.585  0.70 19.74           O  
ATOM   2160  CB  GLU A 266       4.522  53.691  13.437  0.70 19.22           C  
ATOM   2162  CG  GLU A 266       3.350  54.131  14.264  0.70 21.33           C  
ATOM   2164  CD  GLU A 266       3.106  53.228  15.470  0.70 20.19           C  
ATOM   2166  OE1 GLU A 266       3.508  52.037  15.459  0.70 20.69           O  
ATOM   2168  OE2 GLU A 266       2.502  53.709  16.442  0.70 28.45           O1-
ATOM   2170  N   ILE A 267       6.154  52.989  10.782  1.00 18.05           N  
ATOM   2171  CA  ILE A 267       7.417  52.692  10.116  1.00 18.14           C  
ATOM   2172  C   ILE A 267       7.663  53.682   8.954  1.00 19.49           C  
ATOM   2173  O   ILE A 267       8.740  54.248   8.841  1.00 19.87           O  
ATOM   2174  CB  ILE A 267       7.482  51.216   9.651  1.00 18.05           C  
ATOM   2175  CG1 ILE A 267       7.414  50.292  10.870  1.00 17.92           C  
ATOM   2176  CG2 ILE A 267       8.747  50.972   8.820  1.00 18.49           C  
ATOM   2177  CD1 ILE A 267       7.057  48.830  10.540  1.00 17.58           C  
ATOM   2178  N   GLU A 268       6.640  53.938   8.146  1.00 20.48           N  
ATOM   2179  CA  GLU A 268       6.742  54.914   7.059  1.00 22.58           C  
ATOM   2180  C   GLU A 268       7.143  56.285   7.596  1.00 22.52           C  
ATOM   2181  O   GLU A 268       8.053  56.936   7.054  1.00 24.80           O  
ATOM   2182  CB  GLU A 268       5.434  54.952   6.285  1.00 23.06           C  
ATOM   2183  CG  GLU A 268       5.284  53.746   5.394  1.00 25.69           C  
ATOM   2184  CD  GLU A 268       3.971  53.650   4.614  1.00 30.17           C  
ATOM   2185  OE1 GLU A 268       3.156  54.584   4.689  1.00 31.74           O  
ATOM   2186  OE2 GLU A 268       3.753  52.612   3.930  1.00 31.48           O1-
ATOM   2187  N   ALA A 269       6.527  56.695   8.707  1.00 22.43           N  
ATOM   2188  CA  ALA A 269       6.854  57.986   9.306  1.00 22.36           C  
ATOM   2189  C   ALA A 269       8.270  58.003   9.901  1.00 22.77           C  
ATOM   2190  O   ALA A 269       8.999  58.993   9.786  1.00 25.04           O  
ATOM   2191  CB  ALA A 269       5.834  58.329  10.364  1.00 21.98           C  
ATOM   2192  N   GLN A 270       8.668  56.885  10.496  1.00 22.50           N  
ATOM   2193  CA  GLN A 270       9.977  56.765  11.119  1.00 23.24           C  
ATOM   2194  C   GLN A 270      11.083  57.020  10.108  1.00 24.21           C  
ATOM   2195  O   GLN A 270      12.082  57.670  10.417  1.00 26.63           O  
ATOM   2196  CB  GLN A 270      10.144  55.369  11.727  1.00 21.89           C  
ATOM   2197  CG  GLN A 270      11.517  55.106  12.299  1.00 24.35           C  
ATOM   2198  CD  GLN A 270      11.591  53.762  12.962  1.00 25.12           C  
ATOM   2199  NE2 GLN A 270      12.766  53.163  12.976  1.00 26.56           N  
ATOM   2200  OE1 GLN A 270      10.596  53.290  13.494  1.00 27.19           O  
ATOM   2201  N   TYR A 271      10.896  56.519   8.893  1.00 23.71           N  
ATOM   2202  CA  TYR A 271      11.926  56.627   7.876  1.00 25.35           C  
ATOM   2203  C   TYR A 271      11.596  57.688   6.830  1.00 27.03           C  
ATOM   2204  O   TYR A 271      12.235  57.723   5.780  1.00 28.99           O  
ATOM   2205  CB  TYR A 271      12.165  55.251   7.225  1.00 25.10           C  
ATOM   2206  CG  TYR A 271      12.735  54.219   8.191  1.00 22.90           C  
ATOM   2207  CD1 TYR A 271      14.094  54.181   8.482  1.00 24.21           C  
ATOM   2208  CD2 TYR A 271      11.918  53.297   8.829  1.00 22.53           C  
ATOM   2209  CE1 TYR A 271      14.612  53.260   9.378  1.00 23.05           C  
ATOM   2210  CE2 TYR A 271      12.430  52.375   9.730  1.00 22.08           C  
ATOM   2211  CZ  TYR A 271      13.769  52.359  10.007  1.00 22.53           C  
ATOM   2212  OH  TYR A 271      14.252  51.448  10.910  1.00 22.08           O  
ATOM   2213  N   ALA A 272      10.637  58.569   7.127  1.00 27.96           N  
ATOM   2214  CA  ALA A 272      10.275  59.647   6.236  1.00 29.94           C  
ATOM   2215  C   ALA A 272      11.512  60.465   5.887  1.00 32.60           C  
ATOM   2216  O   ALA A 272      12.222  60.953   6.771  1.00 33.75           O  
ATOM   2217  CB  ALA A 272       9.195  60.542   6.870  1.00 30.01           C  
ATOM   2218  N   GLY A 273      11.789  60.562   4.590  1.00 33.82           N  
ATOM   2219  CA  GLY A 273      12.856  61.421   4.097  1.00 36.84           C  
ATOM   2220  C   GLY A 273      14.211  60.759   4.080  1.00 37.77           C  
ATOM   2221  O   GLY A 273      15.178  61.368   3.644  1.00 40.40           O  
ATOM   2222  N   VAL A 274      14.283  59.519   4.561  1.00 36.34           N  
ATOM   2223  CA  VAL A 274      15.520  58.735   4.557  1.00 37.06           C  
ATOM   2224  C   VAL A 274      15.644  58.048   3.199  1.00 37.88           C  
ATOM   2225  O   VAL A 274      14.840  57.184   2.860  1.00 38.42           O  
ATOM   2226  CB  VAL A 274      15.518  57.671   5.693  1.00 35.31           C  
ATOM   2227  CG1 VAL A 274      16.792  56.812   5.650  1.00 36.40           C  
ATOM   2228  CG2 VAL A 274      15.356  58.375   7.044  1.00 35.57           C  
ATOM   2229  N   GLU A 275      16.658  58.415   2.434  1.00 39.38           N  
ATOM   2230  CA  GLU A 275      16.778  57.964   1.051  1.00 40.52           C  
ATOM   2231  C   GLU A 275      17.852  56.887   0.924  1.00 40.80           C  
ATOM   2232  O   GLU A 275      18.756  56.966   0.086  1.00 42.59           O  
ATOM   2233  CB  GLU A 275      17.070  59.170   0.146  1.00 42.89           C  
ATOM   2234  CG  GLU A 275      15.938  60.216   0.212  1.00 42.83           C  
ATOM   2235  CD  GLU A 275      16.169  61.439  -0.635  1.00 46.35           C  
ATOM   2236  OE1 GLU A 275      15.186  62.178  -0.850  1.00 46.12           O  
ATOM   2237  OE2 GLU A 275      17.310  61.658  -1.080  1.00 50.30           O1-
ATOM   2238  N   MET A 276      17.732  55.866   1.771  1.00 39.17           N  
ATOM   2239  CA  MET A 276      18.665  54.750   1.796  1.00 39.69           C  
ATOM   2240  C   MET A 276      18.006  53.601   2.542  1.00 35.85           C  
ATOM   2241  O   MET A 276      17.241  53.825   3.489  1.00 34.71           O  
ATOM   2242  CB  MET A 276      19.979  55.149   2.478  1.00 41.94           C  
ATOM   2243  CG  MET A 276      19.792  55.807   3.845  1.00 44.58           C  
ATOM   2244  SD  MET A 276      21.314  56.538   4.501  1.00 54.31           S  
ATOM   2245  CE  MET A 276      20.631  57.806   5.569  1.00 50.55           C  
ATOM   2246  N   TYR A 277      18.287  52.382   2.091  1.00 34.60           N  
ATOM   2247  CA  TYR A 277      17.761  51.168   2.723  1.00 31.36           C  
ATOM   2248  C   TYR A 277      18.716  50.520   3.710  1.00 31.50           C  
ATOM   2249  O   TYR A 277      18.297  49.660   4.452  1.00 29.11           O  
ATOM   2250  CB  TYR A 277      17.367  50.113   1.676  1.00 31.06           C  
ATOM   2251  CG  TYR A 277      16.267  50.512   0.707  1.00 29.64           C  
ATOM   2252  CD1 TYR A 277      15.102  51.146   1.156  1.00 28.47           C  
ATOM   2253  CD2 TYR A 277      16.359  50.212  -0.648  1.00 31.48           C  
ATOM   2254  CE1 TYR A 277      14.091  51.501   0.280  1.00 29.24           C  
ATOM   2255  CE2 TYR A 277      15.342  50.590  -1.557  1.00 31.52           C  
ATOM   2256  CZ  TYR A 277      14.200  51.211  -1.066  1.00 33.46           C  
ATOM   2257  OH  TYR A 277      13.171  51.594  -1.901  1.00 33.85           O  
ATOM   2258  N   GLY A 278      19.984  50.900   3.714  1.00 33.28           N  
ATOM   2259  CA  GLY A 278      20.983  50.237   4.544  1.00 33.40           C  
ATOM   2260  C   GLY A 278      20.705  50.305   6.028  1.00 32.47           C  
ATOM   2261  O   GLY A 278      20.640  49.258   6.690  1.00 30.76           O  
ATOM   2262  N   PRO A 279      20.519  51.524   6.569  1.00 32.71           N  
ATOM   2263  CA  PRO A 279      20.203  51.680   7.994  1.00 31.93           C  
ATOM   2264  C   PRO A 279      18.935  50.921   8.398  1.00 28.83           C  
ATOM   2265  O   PRO A 279      18.894  50.302   9.469  1.00 28.49           O  
ATOM   2266  CB  PRO A 279      20.033  53.187   8.157  1.00 33.32           C  
ATOM   2267  CG  PRO A 279      20.840  53.786   7.040  1.00 35.22           C  
ATOM   2268  CD  PRO A 279      20.780  52.824   5.907  1.00 34.76           C  
ATOM   2269  N   PHE A 280      17.933  50.943   7.526  1.00 27.55           N  
ATOM   2270  CA  PHE A 280      16.678  50.235   7.756  1.00 24.85           C  
ATOM   2271  C   PHE A 280      16.905  48.719   7.866  1.00 23.90           C  
ATOM   2272  O   PHE A 280      16.420  48.082   8.798  1.00 20.90           O  
ATOM   2273  CB  PHE A 280      15.681  50.584   6.640  1.00 25.03           C  
ATOM   2274  CG  PHE A 280      14.471  49.723   6.598  1.00 22.98           C  
ATOM   2275  CD1 PHE A 280      13.582  49.697   7.676  1.00 21.49           C  
ATOM   2276  CD2 PHE A 280      14.171  48.962   5.480  1.00 22.54           C  
ATOM   2277  CE1 PHE A 280      12.425  48.904   7.643  1.00 20.12           C  
ATOM   2278  CE2 PHE A 280      13.020  48.190   5.436  1.00 24.15           C  
ATOM   2279  CZ  PHE A 280      12.156  48.148   6.519  1.00 21.61           C  
ATOM   2280  N   LYS A 281      17.651  48.139   6.933  1.00 24.36           N  
ATOM   2281  CA  LYS A 281      17.971  46.719   7.009  1.00 23.91           C  
ATOM   2282  C   LYS A 281      18.748  46.394   8.277  1.00 24.12           C  
ATOM   2283  O   LYS A 281      18.513  45.345   8.875  1.00 22.97           O  
ATOM   2284  CB  LYS A 281      18.787  46.289   5.801  1.00 26.29           C  
ATOM   2285  CG  LYS A 281      17.992  46.135   4.555  1.00 26.82           C  
ATOM   2286  CD  LYS A 281      18.906  46.170   3.355  1.00 34.49           C  
ATOM   2287  CE  LYS A 281      18.994  44.905   2.642  1.00 35.90           C  
ATOM   2288  NZ  LYS A 281      20.144  45.049   1.686  1.00 37.21           N1+
ATOM   2289  N   LYS A 282      19.630  47.282   8.725  1.00 24.97           N  
ATOM   2290  CA  LYS A 282      20.340  47.063   9.999  1.00 25.99           C  
ATOM   2291  C   LYS A 282      19.348  47.053  11.170  1.00 23.90           C  
ATOM   2292  O   LYS A 282      19.422  46.192  12.063  1.00 22.66           O  
ATOM   2293  CB  LYS A 282      21.427  48.119  10.230  1.00 29.39           C  
ATOM   2294  CG  LYS A 282      22.243  47.945  11.509  1.00 32.01           C  
ATOM   2295  CD  LYS A 282      23.212  49.117  11.705  1.00 38.47           C  
ATOM   2296  CE  LYS A 282      23.874  49.087  13.085  1.00 40.77           C  
ATOM   2297  NZ  LYS A 282      22.946  49.586  14.153  1.00 43.26           N1+
ATOM   2298  N   ASP A 283      18.438  48.020  11.162  1.00 23.02           N  
ATOM   2299  CA  ASP A 283      17.387  48.101  12.176  1.00 21.93           C  
ATOM   2300  C   ASP A 283      16.512  46.847  12.188  1.00 20.07           C  
ATOM   2301  O   ASP A 283      16.175  46.333  13.270  1.00 19.85           O  
ATOM   2302  CB  ASP A 283      16.503  49.331  11.946  1.00 22.30           C  
ATOM   2303  CG  ASP A 283      17.234  50.636  12.179  1.00 24.90           C  
ATOM   2304  OD1 ASP A 283      18.302  50.630  12.837  1.00 27.84           O  
ATOM   2305  OD2 ASP A 283      16.699  51.667  11.733  1.00 26.06           O1-
ATOM   2306  N   VAL A 284      16.128  46.375  11.000  1.00 18.49           N  
ATOM   2307  CA  VAL A 284      15.298  45.172  10.901  1.00 17.30           C  
ATOM   2308  C   VAL A 284      16.027  43.952  11.479  1.00 17.81           C  
ATOM   2309  O   VAL A 284      15.458  43.197  12.285  1.00 16.95           O  
ATOM   2310  CB  VAL A 284      14.816  44.864   9.468  1.00 17.54           C  
ATOM   2311  CG1 VAL A 284      13.970  43.577   9.486  1.00 18.47           C  
ATOM   2312  CG2 VAL A 284      13.977  46.028   8.898  1.00 17.53           C  
ATOM   2313  N   GLY A 285      17.280  43.757  11.108  1.00 18.39           N  
ATOM   2314  CA  GLY A 285      18.017  42.609  11.600  1.00 18.28           C  
ATOM   2315  C   GLY A 285      18.137  42.658  13.111  1.00 17.92           C  
ATOM   2316  O   GLY A 285      17.952  41.654  13.800  1.00 17.49           O  
ATOM   2317  N   GLU A 286      18.464  43.821  13.638  1.00 18.16           N  
ATOM   2318  CA  GLU A 286      18.593  43.958  15.096  1.00 19.97           C  
ATOM   2319  C   GLU A 286      17.258  43.696  15.805  1.00 18.60           C  
ATOM   2320  O   GLU A 286      17.215  43.078  16.899  1.00 18.90           O  
ATOM   2321  CB  GLU A 286      19.211  45.304  15.472  1.00 22.56           C  
ATOM   2322  CG  GLU A 286      20.684  45.358  15.040  1.00 25.52           C  
ATOM   2323  CD  GLU A 286      21.387  46.673  15.322  1.00 30.99           C  
ATOM   2324  OE1 GLU A 286      20.753  47.633  15.791  1.00 32.18           O  
ATOM   2325  OE2 GLU A 286      22.604  46.731  15.069  1.00 34.58           O1-
ATOM   2326  N   ALA A 287      16.169  44.165  15.196  1.00 17.20           N  
ATOM   2327  CA  ALA A 287      14.840  43.951  15.753  1.00 16.49           C  
ATOM   2328  C   ALA A 287      14.438  42.472  15.730  1.00 15.71           C  
ATOM   2329  O   ALA A 287      13.892  41.941  16.698  1.00 15.95           O  
ATOM   2330  CB  ALA A 287      13.783  44.811  15.025  1.00 17.08           C  
ATOM   2331  N   VAL A 288      14.745  41.802  14.628  1.00 14.72           N  
ATOM   2332  CA  VAL A 288      14.452  40.389  14.506  1.00 13.66           C  
ATOM   2333  C   VAL A 288      15.264  39.586  15.533  1.00 14.69           C  
ATOM   2334  O   VAL A 288      14.710  38.692  16.186  1.00 14.84           O  
ATOM   2335  CB  VAL A 288      14.680  39.868  13.069  1.00 13.82           C  
ATOM   2336  CG1 VAL A 288      14.650  38.339  13.020  1.00 13.70           C  
ATOM   2337  CG2 VAL A 288      13.608  40.447  12.156  1.00 14.31           C  
ATOM   2338  N   VAL A 289      16.554  39.903  15.691  1.00 14.48           N  
ATOM   2339  CA  VAL A 289      17.371  39.259  16.732  1.00 15.18           C  
ATOM   2340  C   VAL A 289      16.757  39.488  18.110  1.00 15.49           C  
ATOM   2341  O   VAL A 289      16.653  38.568  18.928  1.00 16.21           O  
ATOM   2342  CB  VAL A 289      18.802  39.768  16.703  1.00 16.10           C  
ATOM   2343  CG1 VAL A 289      19.586  39.410  17.971  1.00 18.86           C  
ATOM   2344  CG2 VAL A 289      19.499  39.263  15.447  1.00 19.61           C  
ATOM   2345  N   ALA A 290      16.349  40.726  18.386  1.00 15.95           N  
ATOM   2346  CA  ALA A 290      15.791  41.009  19.700  1.00 16.08           C  
ATOM   2347  C   ALA A 290      14.474  40.273  19.968  1.00 15.48           C  
ATOM   2348  O   ALA A 290      14.144  40.015  21.126  1.00 17.74           O  
ATOM   2349  CB  ALA A 290      15.597  42.528  19.893  1.00 17.19           C  
ATOM   2350  N   MET A 291      13.707  40.012  18.921  1.00 15.41           N  
ATOM   2351  CA  MET A 291      12.474  39.250  19.049  1.00 14.21           C  
ATOM   2352  C   MET A 291      12.770  37.771  19.314  1.00 14.26           C  
ATOM   2353  O   MET A 291      12.157  37.145  20.201  1.00 16.06           O  
ATOM   2354  CB  MET A 291      11.643  39.376  17.765  1.00 14.71           C  
ATOM   2355  CG  MET A 291      10.387  38.519  17.772  1.00 15.60           C  
ATOM   2356  SD  MET A 291       9.395  38.681  16.297  1.00 16.16           S  
ATOM   2357  CE  MET A 291      10.508  37.940  15.092  1.00 19.10           C  
ATOM   2358  N   LEU A 292      13.709  37.208  18.557  1.00 15.42           N  
ATOM   2359  CA  LEU A 292      13.959  35.773  18.666  1.00 14.60           C  
ATOM   2360  C   LEU A 292      14.834  35.381  19.856  1.00 15.34           C  
ATOM   2361  O   LEU A 292      14.692  34.278  20.391  1.00 14.48           O  
ATOM   2362  CB  LEU A 292      14.566  35.215  17.377  1.00 13.99           C  
ATOM   2363  CG  LEU A 292      13.720  35.312  16.135  1.00 15.47           C  
ATOM   2364  CD1 LEU A 292      14.411  34.621  14.940  1.00 18.30           C  
ATOM   2365  CD2 LEU A 292      12.338  34.686  16.347  1.00 18.34           C  
ATOM   2366  N   GLU A 293      15.765  36.240  20.235  1.00 17.00           N  
ATOM   2367  CA  GLU A 293      16.727  35.906  21.282  1.00 18.65           C  
ATOM   2368  C   GLU A 293      16.104  35.401  22.566  1.00 18.91           C  
ATOM   2369  O   GLU A 293      16.554  34.405  23.117  1.00 17.71           O  
ATOM   2370  CB  GLU A 293      17.622  37.103  21.599  1.00 21.30           C  
ATOM   2371  CG  GLU A 293      18.769  37.278  20.702  1.00 26.61           C  
ATOM   2372  CD  GLU A 293      19.665  38.435  21.160  1.00 31.48           C  
ATOM   2373  OE1 GLU A 293      19.179  39.584  21.437  1.00 35.29           O  
ATOM   2374  OE2 GLU A 293      20.874  38.190  21.191  1.00 34.63           O1-
ATOM   2375  N   PRO A 294      15.032  36.048  23.040  1.00 18.87           N  
ATOM   2376  CA  PRO A 294      14.434  35.566  24.286  1.00 19.26           C  
ATOM   2377  C   PRO A 294      13.856  34.133  24.159  1.00 17.86           C  
ATOM   2378  O   PRO A 294      13.908  33.325  25.090  1.00 19.39           O  
ATOM   2379  CB  PRO A 294      13.360  36.624  24.578  1.00 20.84           C  
ATOM   2380  CG  PRO A 294      13.873  37.835  23.906  1.00 22.89           C  
ATOM   2381  CD  PRO A 294      14.538  37.389  22.666  1.00 20.35           C  
ATOM   2382  N   VAL A 295      13.308  33.827  22.986  1.00 15.70           N  
ATOM   2383  CA  VAL A 295      12.802  32.487  22.707  1.00 14.76           C  
ATOM   2384  C   VAL A 295      13.971  31.486  22.669  1.00 14.43           C  
ATOM   2385  O   VAL A 295      13.893  30.379  23.205  1.00 13.41           O  
ATOM   2386  CB  VAL A 295      12.052  32.456  21.370  1.00 14.68           C  
ATOM   2387  CG1 VAL A 295      11.496  31.096  21.123  1.00 16.12           C  
ATOM   2388  CG2 VAL A 295      10.960  33.522  21.321  1.00 18.16           C  
ATOM   2389  N   GLN A 296      15.037  31.894  21.975  1.00 13.91           N  
ATOM   2390  CA  GLN A 296      16.264  31.084  21.896  1.00 13.82           C  
ATOM   2391  C   GLN A 296      16.836  30.802  23.281  1.00 14.71           C  
ATOM   2392  O   GLN A 296      17.267  29.677  23.561  1.00 14.24           O  
ATOM   2393  CB  GLN A 296      17.315  31.735  20.992  1.00 14.05           C  
ATOM   2394  CG  GLN A 296      16.871  31.854  19.556  1.00 14.03           C  
ATOM   2395  CD  GLN A 296      17.854  32.545  18.689  1.00 17.07           C  
ATOM   2396  NE2 GLN A 296      17.663  32.434  17.366  1.00 15.42           N  
ATOM   2397  OE1 GLN A 296      18.794  33.158  19.181  1.00 18.91           O  
ATOM   2398  N   ALA A 297      16.866  31.810  24.136  1.00 15.16           N  
ATOM   2399  CA  ALA A 297      17.426  31.640  25.483  1.00 15.79           C  
ATOM   2400  C   ALA A 297      16.582  30.672  26.303  1.00 16.52           C  
ATOM   2401  O   ALA A 297      17.137  29.808  26.973  1.00 16.85           O  
ATOM   2402  CB  ALA A 297      17.555  32.992  26.186  1.00 17.55           C  
ATOM   2403  N   GLU A 298      15.268  30.815  26.228  1.00 16.55           N  
ATOM   2404  CA  GLU A 298      14.389  29.898  26.927  1.00 18.28           C  
ATOM   2405  C   GLU A 298      14.535  28.500  26.387  1.00 16.21           C  
ATOM   2406  O   GLU A 298      14.568  27.527  27.135  1.00 16.55           O  
ATOM   2407  CB  GLU A 298      12.934  30.364  26.873  1.00 19.89           C  
ATOM   2408  CG  GLU A 298      12.600  31.263  28.025  1.00 26.45           C  
ATOM   2409  CD  GLU A 298      12.680  30.538  29.356  1.00 28.82           C  
ATOM   2410  OE1 GLU A 298      11.703  29.844  29.719  1.00 33.74           O  
ATOM   2411  OE2 GLU A 298      13.740  30.605  29.990  1.00 31.75           O1-
ATOM   2412  N   TYR A 299      14.578  28.385  25.068  1.00 14.75           N  
ATOM   2413  CA  TYR A 299      14.847  27.104  24.442  1.00 14.43           C  
ATOM   2414  C   TYR A 299      16.130  26.450  24.949  1.00 16.18           C  
ATOM   2415  O   TYR A 299      16.135  25.296  25.375  1.00 17.25           O  
ATOM   2416  CB  TYR A 299      14.902  27.245  22.906  1.00 13.45           C  
ATOM   2417  CG  TYR A 299      15.426  26.001  22.221  1.00 12.96           C  
ATOM   2418  CD1 TYR A 299      14.571  24.948  21.939  1.00 14.45           C  
ATOM   2419  CD2 TYR A 299      16.774  25.839  21.913  1.00 14.66           C  
ATOM   2420  CE1 TYR A 299      15.016  23.787  21.366  1.00 15.20           C  
ATOM   2421  CE2 TYR A 299      17.251  24.640  21.324  1.00 15.17           C  
ATOM   2422  CZ  TYR A 299      16.336  23.630  21.048  1.00 16.21           C  
ATOM   2423  OH  TYR A 299      16.765  22.467  20.443  1.00 18.69           O  
ATOM   2424  N   GLN A 300      17.224  27.183  24.940  1.00 16.89           N  
ATOM   2425  CA  GLN A 300      18.523  26.552  25.201  1.00 19.11           C  
ATOM   2426  C   GLN A 300      18.567  26.050  26.630  1.00 20.46           C  
ATOM   2427  O   GLN A 300      19.191  24.995  26.894  1.00 22.26           O  
ATOM   2428  CB  GLN A 300      19.680  27.524  24.857  1.00 20.28           C  
ATOM   2429  CG  GLN A 300      21.098  26.846  24.816  1.00 23.62           C  
ATOM   2430  CD  GLN A 300      22.125  27.647  24.066  1.00 25.04           C  
ATOM   2431  NE2 GLN A 300      23.288  27.029  23.765  1.00 24.76           N  
ATOM   2432  OE1 GLN A 300      21.910  28.829  23.814  1.00 23.81           O  
ATOM   2433  N   ARG A 301      17.928  26.781  27.540  1.00 19.95           N  
ATOM   2434  CA  ARG A 301      17.826  26.360  28.945  1.00 22.35           C  
ATOM   2435  C   ARG A 301      16.994  25.094  29.060  1.00 20.77           C  
ATOM   2436  O   ARG A 301      17.477  24.041  29.550  1.00 22.88           O  
ATOM   2437  CB  ARG A 301      17.189  27.454  29.781  1.00 23.17           C  
ATOM   2438  CG  ARG A 301      17.174  27.155  31.265  1.00 27.48           C  
ATOM   2439  CD  ARG A 301      16.425  28.219  32.039  1.00 31.10           C  
ATOM   2440  NE  ARG A 301      15.017  28.326  31.669  1.00 35.05           N  
ATOM   2441  CZ  ARG A 301      14.072  27.429  31.974  1.00 37.14           C  
ATOM   2442  NH1 ARG A 301      14.365  26.311  32.641  1.00 38.89           N1+
ATOM   2443  NH2 ARG A 301      12.815  27.641  31.599  1.00 36.78           N  
ATOM   2444  N   ILE A 302      15.751  25.186  28.591  1.00 18.57           N  
ATOM   2445  CA  ILE A 302      14.800  24.070  28.705  1.00 18.03           C  
ATOM   2446  C   ILE A 302      15.398  22.822  28.076  1.00 17.53           C  
ATOM   2447  O   ILE A 302      15.318  21.721  28.635  1.00 18.29           O  
ATOM   2448  CB  ILE A 302      13.445  24.439  28.037  1.00 16.78           C  
ATOM   2449  CG1 ILE A 302      12.719  25.473  28.897  1.00 17.75           C  
ATOM   2450  CG2 ILE A 302      12.532  23.159  27.856  1.00 17.61           C  
ATOM   2451  CD1 ILE A 302      11.599  26.213  28.201  1.00 17.89           C  
ATOM   2452  N   ARG A 303      16.005  22.982  26.895  1.00 17.02           N  
ATOM   2453  CA  ARG A 303      16.515  21.872  26.108  1.00 16.58           C  
ATOM   2454  C   ARG A 303      17.574  21.018  26.848  1.00 17.22           C  
ATOM   2455  O   ARG A 303      17.739  19.848  26.543  1.00 17.81           O  
ATOM   2456  CB  ARG A 303      17.107  22.421  24.807  1.00 16.77           C  
ATOM   2457  CG  ARG A 303      17.700  21.396  23.892  1.00 16.33           C  
ATOM   2458  CD  ARG A 303      16.711  20.346  23.515  1.00 18.35           C  
ATOM   2459  NE  ARG A 303      17.295  19.396  22.584  1.00 17.31           N  
ATOM   2460  CZ  ARG A 303      18.098  18.398  22.916  1.00 14.93           C  
ATOM   2461  NH1 ARG A 303      18.403  18.160  24.196  1.00 15.10           N1+
ATOM   2462  NH2 ARG A 303      18.588  17.611  22.003  1.00 17.71           N  
ATOM   2463  N   ASN A 304      18.289  21.605  27.777  1.00 19.17           N  
ATOM   2464  CA  ASN A 304      19.341  20.854  28.477  1.00 20.22           C  
ATOM   2465  C   ASN A 304      18.992  20.548  29.933  1.00 19.74           C  
ATOM   2466  O   ASN A 304      19.859  20.219  30.741  1.00 21.62           O  
ATOM   2467  CB  ASN A 304      20.670  21.557  28.284  1.00 22.59           C  
ATOM   2468  CG  ASN A 304      21.136  21.488  26.825  1.00 23.34           C  
ATOM   2469  ND2 ASN A 304      21.012  22.574  26.113  1.00 24.74           N  
ATOM   2470  OD1 ASN A 304      21.531  20.425  26.354  1.00 29.35           O  
ATOM   2471  N   ASP A 305      17.698  20.589  30.231  1.00 18.74           N  
ATOM   2472  CA  ASP A 305      17.177  20.193  31.521  1.00 17.55           C  
ATOM   2473  C   ASP A 305      16.455  18.898  31.282  1.00 17.05           C  
ATOM   2474  O   ASP A 305      15.257  18.888  31.115  1.00 16.00           O  
ATOM   2475  CB  ASP A 305      16.257  21.286  32.074  1.00 18.14           C  
ATOM   2476  CG  ASP A 305      15.823  21.028  33.491  1.00 18.40           C  
ATOM   2477  OD1 ASP A 305      15.914  19.878  33.965  1.00 19.81           O  
ATOM   2478  OD2 ASP A 305      15.330  22.000  34.110  1.00 24.00           O1-
ATOM   2479  N   ARG A 306      17.195  17.795  31.229  1.00 17.98           N  
ATOM   2480  CA  ARG A 306      16.572  16.536  30.849  0.50 17.49           C  
ATOM   2482  C   ARG A 306      15.562  16.042  31.887  1.00 18.39           C  
ATOM   2483  O   ARG A 306      14.553  15.428  31.521  1.00 18.14           O  
ATOM   2484  CB  ARG A 306      17.638  15.492  30.533  0.50 17.65           C  
ATOM   2486  CG  ARG A 306      17.124  14.193  29.943  0.50 16.89           C  
ATOM   2488  CD  ARG A 306      16.334  14.320  28.640  0.50 16.40           C  
ATOM   2490  NE  ARG A 306      15.758  13.025  28.312  0.50 16.18           N  
ATOM   2492  CZ  ARG A 306      16.407  12.064  27.660  0.50 17.73           C  
ATOM   2494  NH1 ARG A 306      17.629  12.285  27.225  0.50 17.67           N1+
ATOM   2496  NH2 ARG A 306      15.822  10.887  27.451  0.50 19.22           N  
ATOM   2498  N   GLU A 307      15.810  16.293  33.176  1.00 18.31           N  
ATOM   2499  CA  GLU A 307      14.841  15.894  34.201  1.00 18.84           C  
ATOM   2500  C   GLU A 307      13.493  16.576  33.919  1.00 17.33           C  
ATOM   2501  O   GLU A 307      12.435  15.950  33.971  1.00 16.81           O  
ATOM   2502  CB  GLU A 307      15.331  16.254  35.611  1.00 21.07           C  
ATOM   2503  CG  GLU A 307      14.284  16.060  36.686  1.00 25.67           C  
ATOM   2504  CD  GLU A 307      14.794  16.278  38.119  1.00 31.34           C  
ATOM   2505  OE1 GLU A 307      15.997  16.557  38.322  1.00 37.10           O  
ATOM   2506  OE2 GLU A 307      13.955  16.162  39.045  1.00 37.93           O1-
ATOM   2507  N   TYR A 308      13.536  17.859  33.594  1.00 16.11           N  
ATOM   2508  CA  TYR A 308      12.320  18.571  33.238  1.00 15.18           C  
ATOM   2509  C   TYR A 308      11.693  17.997  31.967  1.00 14.37           C  
ATOM   2510  O   TYR A 308      10.500  17.726  31.912  1.00 14.36           O  
ATOM   2511  CB  TYR A 308      12.569  20.081  33.051  1.00 15.86           C  
ATOM   2512  CG  TYR A 308      11.332  20.859  32.682  1.00 15.64           C  
ATOM   2513  CD1 TYR A 308      10.195  20.860  33.489  1.00 17.98           C  
ATOM   2514  CD2 TYR A 308      11.262  21.588  31.488  1.00 18.32           C  
ATOM   2515  CE1 TYR A 308       9.048  21.568  33.133  1.00 19.03           C  
ATOM   2516  CE2 TYR A 308      10.136  22.295  31.150  1.00 19.28           C  
ATOM   2517  CZ  TYR A 308       9.026  22.270  31.945  1.00 18.60           C  
ATOM   2518  OH  TYR A 308       7.878  22.959  31.616  1.00 21.45           O  
ATOM   2519  N   LEU A 309      12.480  17.829  30.917  1.00 13.90           N  
ATOM   2520  CA  LEU A 309      11.909  17.267  29.697  1.00 13.83           C  
ATOM   2521  C   LEU A 309      11.281  15.890  29.942  1.00 14.00           C  
ATOM   2522  O   LEU A 309      10.231  15.569  29.403  1.00 13.26           O  
ATOM   2523  CB  LEU A 309      12.989  17.188  28.629  1.00 14.25           C  
ATOM   2524  CG  LEU A 309      13.575  18.514  28.122  1.00 15.42           C  
ATOM   2525  CD1 LEU A 309      14.646  18.299  27.051  1.00 17.63           C  
ATOM   2526  CD2 LEU A 309      12.469  19.412  27.582  1.00 18.34           C  
ATOM   2527  N   ASN A 310      11.927  15.073  30.753  1.00 13.73           N  
ATOM   2528  CA  ASN A 310      11.378  13.766  31.058  1.00 14.35           C  
ATOM   2529  C   ASN A 310      10.040  13.886  31.787  1.00 13.98           C  
ATOM   2530  O   ASN A 310       9.113  13.130  31.501  1.00 13.23           O  
ATOM   2531  CB  ASN A 310      12.354  12.951  31.919  1.00 14.90           C  
ATOM   2532  CG  ASN A 310      13.492  12.340  31.127  1.00 17.81           C  
ATOM   2533  ND2 ASN A 310      14.519  11.865  31.828  1.00 20.08           N  
ATOM   2534  OD1 ASN A 310      13.440  12.276  29.894  1.00 19.09           O  
ATOM   2535  N   SER A 311       9.948  14.816  32.736  0.35 14.43           N  
ATOM   2538  CA  SER A 311       8.688  15.080  33.419  0.35 15.03           C  
ATOM   2541  C   SER A 311       7.603  15.441  32.417  0.35 14.29           C  
ATOM   2544  O   SER A 311       6.494  14.887  32.441  0.35 14.02           O  
ATOM   2547  CB  SER A 311       8.842  16.211  34.436  0.35 15.81           C  
ATOM   2550  OG  SER A 311       7.656  16.362  35.192  0.35 18.72           O  
ATOM   2553  N   VAL A 312       7.940  16.353  31.509  1.00 13.98           N  
ATOM   2554  CA  VAL A 312       7.002  16.802  30.480  1.00 13.82           C  
ATOM   2555  C   VAL A 312       6.538  15.614  29.633  1.00 13.54           C  
ATOM   2556  O   VAL A 312       5.330  15.427  29.394  1.00 13.81           O  
ATOM   2557  CB  VAL A 312       7.619  17.926  29.612  1.00 13.51           C  
ATOM   2558  CG1 VAL A 312       6.737  18.185  28.399  1.00 14.85           C  
ATOM   2559  CG2 VAL A 312       7.868  19.183  30.441  1.00 15.66           C  
ATOM   2560  N   MET A 313       7.487  14.775  29.211  1.00 12.72           N  
ATOM   2561  CA  MET A 313       7.142  13.623  28.359  1.00 12.89           C  
ATOM   2562  C   MET A 313       6.270  12.612  29.089  1.00 12.05           C  
ATOM   2563  O   MET A 313       5.300  12.099  28.527  1.00 12.33           O  
ATOM   2564  CB  MET A 313       8.396  12.961  27.795  1.00 12.95           C  
ATOM   2565  CG  MET A 313       9.044  13.799  26.687  1.00 14.61           C  
ATOM   2566  SD  MET A 313      10.484  13.074  25.916  1.00 14.99           S  
ATOM   2567  CE  MET A 313      11.686  13.233  27.246  1.00 16.51           C  
ATOM   2568  N   ARG A 314       6.638  12.316  30.339  1.00 12.85           N  
ATOM   2569  CA  ARG A 314       5.904  11.375  31.157  1.00 13.87           C  
ATOM   2570  C   ARG A 314       4.485  11.867  31.389  1.00 13.18           C  
ATOM   2571  O   ARG A 314       3.515  11.115  31.193  1.00 13.83           O  
ATOM   2572  CB  ARG A 314       6.624  11.184  32.477  1.00 15.30           C  
ATOM   2573  CG  ARG A 314       5.976  10.205  33.398  1.00 18.66           C  
ATOM   2574  CD  ARG A 314       6.767  10.159  34.741  1.00 23.56           C  
ATOM   2575  NE  ARG A 314       8.145   9.701  34.592  1.00 29.36           N  
ATOM   2576  CZ  ARG A 314       9.268  10.427  34.727  1.00 30.54           C  
ATOM   2577  NH1 ARG A 314       9.280  11.735  35.032  1.00 29.39           N1+
ATOM   2578  NH2 ARG A 314      10.434   9.805  34.561  1.00 34.49           N  
ATOM   2579  N   ASP A 315       4.352  13.110  31.830  1.00 14.06           N  
ATOM   2580  CA  ASP A 315       3.038  13.650  32.144  1.00 14.66           C  
ATOM   2581  C   ASP A 315       2.172  13.774  30.880  1.00 13.17           C  
ATOM   2582  O   ASP A 315       0.973  13.505  30.916  1.00 13.71           O  
ATOM   2583  CB  ASP A 315       3.161  15.010  32.810  1.00 15.72           C  
ATOM   2584  CG  ASP A 315       3.758  14.941  34.203  1.00 18.17           C  
ATOM   2585  OD1 ASP A 315       3.906  13.825  34.747  1.00 21.93           O  
ATOM   2586  OD2 ASP A 315       4.090  16.041  34.727  1.00 24.00           O1-
ATOM   2587  N   GLY A 316       2.767  14.184  29.772  1.00 12.58           N  
ATOM   2588  CA  GLY A 316       2.055  14.322  28.520  1.00 12.24           C  
ATOM   2589  C   GLY A 316       1.591  12.997  27.967  1.00 11.38           C  
ATOM   2590  O   GLY A 316       0.464  12.906  27.476  1.00 12.53           O  
ATOM   2591  N   ALA A 317       2.455  11.986  28.008  1.00 11.81           N  
ATOM   2592  CA  ALA A 317       2.058  10.669  27.519  1.00 11.69           C  
ATOM   2593  C   ALA A 317       0.910  10.108  28.341  1.00 13.17           C  
ATOM   2594  O   ALA A 317      -0.018   9.510  27.812  1.00 12.80           O  
ATOM   2595  CB  ALA A 317       3.224   9.716  27.478  1.00 13.32           C  
ATOM   2596  N   GLU A 318       0.970  10.312  29.653  1.00 12.99           N  
ATOM   2597  CA  GLU A 318      -0.100   9.806  30.531  1.00 13.64           C  
ATOM   2598  C   GLU A 318      -1.428  10.504  30.187  1.00 13.07           C  
ATOM   2599  O   GLU A 318      -2.481   9.883  30.080  1.00 13.61           O  
ATOM   2600  CB  GLU A 318       0.248  10.018  32.021  1.00 15.72           C  
ATOM   2601  CG  GLU A 318      -0.846   9.701  32.984  1.00 20.66           C  
ATOM   2602  CD  GLU A 318      -0.434   9.978  34.429  1.00 27.91           C  
ATOM   2603  OE1 GLU A 318       0.207  11.016  34.699  1.00 31.71           O  
ATOM   2604  OE2 GLU A 318      -0.791   9.160  35.296  1.00 35.95           O1-
ATOM   2605  N   LYS A 319      -1.357  11.825  30.046  1.00 13.36           N  
ATOM   2606  CA  LYS A 319      -2.552  12.638  29.765  1.00 13.42           C  
ATOM   2607  C   LYS A 319      -3.146  12.284  28.401  1.00 13.02           C  
ATOM   2608  O   LYS A 319      -4.360  12.159  28.245  1.00 14.44           O  
ATOM   2609  CB  LYS A 319      -2.152  14.105  29.801  1.00 15.55           C  
ATOM   2610  CG  LYS A 319      -3.221  15.147  29.695  1.00 18.52           C  
ATOM   2611  CD  LYS A 319      -2.571  16.558  30.034  1.00 21.25           C  
ATOM   2612  CE  LYS A 319      -3.554  17.668  30.055  1.00 24.57           C  
ATOM   2613  NZ  LYS A 319      -2.837  18.944  30.421  1.00 23.85           N1+
ATOM   2614  N   ALA A 320      -2.272  12.113  27.423  1.00 12.41           N  
ATOM   2615  CA  ALA A 320      -2.717  11.787  26.057  1.00 12.25           C  
ATOM   2616  C   ALA A 320      -3.299  10.378  26.007  1.00 11.56           C  
ATOM   2617  O   ALA A 320      -4.377  10.160  25.432  1.00 12.81           O  
ATOM   2618  CB  ALA A 320      -1.556  11.914  25.077  1.00 11.49           C  
ATOM   2619  N   SER A 321      -2.589   9.410  26.566  1.00 11.28           N  
ATOM   2620  CA  SER A 321      -3.115   8.034  26.562  1.00 12.07           C  
ATOM   2621  C   SER A 321      -4.461   7.930  27.256  1.00 12.15           C  
ATOM   2622  O   SER A 321      -5.326   7.171  26.809  1.00 12.99           O  
ATOM   2623  CB  SER A 321      -2.146   7.050  27.195  1.00 13.47           C  
ATOM   2624  OG  SER A 321      -1.112   6.620  26.344  1.00 17.40           O  
ATOM   2625  N   ALA A 322      -4.653   8.679  28.346  1.00 12.50           N  
ATOM   2626  CA  ALA A 322      -5.928   8.598  29.069  1.00 14.68           C  
ATOM   2627  C   ALA A 322      -7.085   9.002  28.145  1.00 14.10           C  
ATOM   2628  O   ALA A 322      -8.163   8.410  28.206  1.00 16.59           O  
ATOM   2629  CB  ALA A 322      -5.898   9.461  30.315  1.00 15.58           C  
ATOM   2630  N   LYS A 323      -6.855   9.984  27.275  1.00 13.66           N  
ATOM   2631  CA  LYS A 323      -7.878  10.400  26.323  1.00 14.03           C  
ATOM   2632  C   LYS A 323      -7.983   9.421  25.165  1.00 13.81           C  
ATOM   2633  O   LYS A 323      -9.064   8.955  24.797  1.00 14.02           O  
ATOM   2634  CB  LYS A 323      -7.572  11.779  25.747  1.00 15.00           C  
ATOM   2635  CG  LYS A 323      -7.451  12.918  26.738  1.00 18.00           C  
ATOM   2636  CD  LYS A 323      -6.920  14.210  26.029  1.00 19.20           C  
ATOM   2637  CE  LYS A 323      -6.660  15.324  26.974  1.00 22.31           C  
ATOM   2638  NZ  LYS A 323      -6.686  16.625  26.271  1.00 20.59           N1+
ATOM   2639  N   ALA A 324      -6.834   9.068  24.622  1.00 13.07           N  
ATOM   2640  CA  ALA A 324      -6.792   8.212  23.441  1.00 12.53           C  
ATOM   2641  C   ALA A 324      -7.368   6.830  23.692  1.00 12.65           C  
ATOM   2642  O   ALA A 324      -8.032   6.241  22.819  1.00 13.32           O  
ATOM   2643  CB  ALA A 324      -5.344   8.096  22.973  1.00 11.76           C  
ATOM   2644  N   LEU A 325      -7.091   6.283  24.870  1.00 12.33           N  
ATOM   2645  CA  LEU A 325      -7.610   4.955  25.198  1.00 12.97           C  
ATOM   2646  C   LEU A 325      -9.128   4.914  25.220  1.00 13.88           C  
ATOM   2647  O   LEU A 325      -9.715   3.899  24.851  1.00 13.83           O  
ATOM   2648  CB  LEU A 325      -7.050   4.471  26.523  1.00 13.42           C  
ATOM   2649  CG  LEU A 325      -7.431   3.055  26.951  1.00 17.28           C  
ATOM   2650  CD1 LEU A 325      -6.913   2.031  25.956  1.00 20.09           C  
ATOM   2651  CD2 LEU A 325      -6.880   2.799  28.380  1.00 21.14           C  
ATOM   2652  N   GLN A 326      -9.788   6.009  25.611  1.00 13.89           N  
ATOM   2653  CA  GLN A 326     -11.248   6.033  25.577  1.00 14.63           C  
ATOM   2654  C   GLN A 326     -11.750   5.832  24.149  1.00 13.84           C  
ATOM   2655  O   GLN A 326     -12.657   5.047  23.920  1.00 15.18           O  
ATOM   2656  CB  GLN A 326     -11.812   7.333  26.113  1.00 16.40           C  
ATOM   2657  CG  GLN A 326     -11.500   7.596  27.623  1.00 17.74           C  
ATOM   2658  CD  GLN A 326     -11.884   8.996  28.045  1.00 22.74           C  
ATOM   2659  NE2 GLN A 326     -10.906   9.763  28.526  1.00 24.99           N  
ATOM   2660  OE1 GLN A 326     -13.045   9.396  27.909  1.00 25.62           O  
ATOM   2661  N   THR A 327     -11.131   6.521  23.191  1.00 13.17           N  
ATOM   2662  CA  THR A 327     -11.512   6.384  21.783  1.00 13.49           C  
ATOM   2663  C   THR A 327     -11.192   4.980  21.271  1.00 12.88           C  
ATOM   2664  O   THR A 327     -12.029   4.336  20.602  1.00 13.77           O  
ATOM   2665  CB  THR A 327     -10.801   7.429  20.911  1.00 13.74           C  
ATOM   2666  CG2 THR A 327     -11.242   7.335  19.483  1.00 14.47           C  
ATOM   2667  OG1 THR A 327     -11.103   8.729  21.439  1.00 16.32           O  
ATOM   2668  N   LEU A 328     -10.000   4.480  21.606  1.00 12.60           N  
ATOM   2669  CA  LEU A 328      -9.590   3.169  21.125  1.00 11.94           C  
ATOM   2670  C   LEU A 328     -10.548   2.102  21.617  1.00 12.56           C  
ATOM   2671  O   LEU A 328     -10.937   1.195  20.853  1.00 13.00           O  
ATOM   2672  CB  LEU A 328      -8.144   2.854  21.530  1.00 12.47           C  
ATOM   2673  CG  LEU A 328      -7.553   1.624  20.837  1.00 11.72           C  
ATOM   2674  CD1 LEU A 328      -7.247   1.957  19.364  1.00 14.15           C  
ATOM   2675  CD2 LEU A 328      -6.295   1.134  21.534  1.00 13.89           C  
ATOM   2676  N   LYS A 329     -10.958   2.163  22.889  1.00 12.59           N  
ATOM   2677  CA  LYS A 329     -11.875   1.172  23.430  1.00 13.04           C  
ATOM   2678  C   LYS A 329     -13.202   1.186  22.680  1.00 12.87           C  
ATOM   2679  O   LYS A 329     -13.769   0.134  22.380  1.00 13.18           O  
ATOM   2680  CB  LYS A 329     -12.086   1.384  24.930  1.00 14.77           C  
ATOM   2681  CG  LYS A 329     -10.951   0.918  25.747  1.00 17.93           C  
ATOM   2682  CD  LYS A 329     -11.238   1.245  27.207  1.00 22.72           C  
ATOM   2683  CE  LYS A 329     -10.157   0.726  28.128  1.00 27.46           C  
ATOM   2684  NZ  LYS A 329     -10.411   1.269  29.507  1.00 33.18           N1+
ATOM   2685  N   LYS A 330     -13.706   2.370  22.343  1.00 13.29           N  
ATOM   2686  CA  LYS A 330     -14.964   2.467  21.612  1.00 14.29           C  
ATOM   2687  C   LYS A 330     -14.833   1.867  20.206  1.00 13.67           C  
ATOM   2688  O   LYS A 330     -15.736   1.198  19.718  1.00 14.89           O  
ATOM   2689  CB  LYS A 330     -15.412   3.936  21.533  1.00 15.95           C  
ATOM   2690  CG  LYS A 330     -15.948   4.451  22.837  1.00 18.67           C  
ATOM   2691  CD  LYS A 330     -16.474   5.890  22.721  1.00 23.61           C  
ATOM   2692  CE  LYS A 330     -15.406   6.897  22.987  1.00 26.87           C  
ATOM   2693  NZ  LYS A 330     -15.952   8.272  23.070  1.00 26.98           N1+
ATOM   2694  N   VAL A 331     -13.704   2.113  19.566  1.00 12.77           N  
ATOM   2695  CA  VAL A 331     -13.477   1.598  18.214  1.00 12.62           C  
ATOM   2696  C   VAL A 331     -13.393   0.061  18.262  1.00 12.81           C  
ATOM   2697  O   VAL A 331     -14.023  -0.641  17.466  1.00 14.06           O  
ATOM   2698  CB  VAL A 331     -12.206   2.213  17.608  1.00 12.29           C  
ATOM   2699  CG1 VAL A 331     -11.762   1.486  16.336  1.00 12.73           C  
ATOM   2700  CG2 VAL A 331     -12.466   3.683  17.304  1.00 14.06           C  
ATOM   2701  N   TYR A 332     -12.621  -0.443  19.219  1.00 11.82           N  
ATOM   2702  CA  TYR A 332     -12.456  -1.898  19.370  1.00 12.48           C  
ATOM   2703  C   TYR A 332     -13.797  -2.579  19.654  1.00 12.62           C  
ATOM   2704  O   TYR A 332     -14.115  -3.656  19.097  1.00 13.60           O  
ATOM   2705  CB  TYR A 332     -11.412  -2.185  20.489  1.00 12.59           C  
ATOM   2706  CG  TYR A 332      -9.956  -2.133  20.048  1.00 11.68           C  
ATOM   2707  CD1 TYR A 332      -9.562  -1.426  18.911  1.00 12.97           C  
ATOM   2708  CD2 TYR A 332      -8.974  -2.807  20.747  1.00 12.87           C  
ATOM   2709  CE1 TYR A 332      -8.245  -1.383  18.500  1.00 13.02           C  
ATOM   2710  CE2 TYR A 332      -7.640  -2.784  20.329  1.00 12.73           C  
ATOM   2711  CZ  TYR A 332      -7.290  -2.085  19.199  1.00 12.53           C  
ATOM   2712  OH  TYR A 332      -5.996  -2.128  18.749  1.00 13.41           O  
ATOM   2713  N   ALA A 333     -14.614  -1.967  20.504  1.00 13.30           N  
ATOM   2714  CA  ALA A 333     -15.910  -2.555  20.799  1.00 13.64           C  
ATOM   2715  C   ALA A 333     -16.781  -2.566  19.545  1.00 13.72           C  
ATOM   2716  O   ALA A 333     -17.433  -3.560  19.246  1.00 14.83           O  
ATOM   2717  CB  ALA A 333     -16.587  -1.780  21.899  1.00 14.14           C  
ATOM   2718  N   ALA A 334     -16.783  -1.452  18.811  1.00 13.47           N  
ATOM   2719  CA  ALA A 334     -17.613  -1.332  17.611  1.00 13.83           C  
ATOM   2720  C   ALA A 334     -17.279  -2.338  16.546  1.00 13.92           C  
ATOM   2721  O   ALA A 334     -18.178  -2.921  15.945  1.00 15.00           O  
ATOM   2722  CB  ALA A 334     -17.528   0.071  17.059  1.00 14.60           C  
ATOM   2723  N   VAL A 335     -16.003  -2.591  16.298  1.00 14.61           N  
ATOM   2724  CA  VAL A 335     -15.643  -3.520  15.224  1.00 15.04           C  
ATOM   2725  C   VAL A 335     -15.878  -4.976  15.620  1.00 15.26           C  
ATOM   2726  O   VAL A 335     -15.901  -5.852  14.761  1.00 16.52           O  
ATOM   2727  CB  VAL A 335     -14.202  -3.315  14.669  1.00 15.63           C  
ATOM   2728  CG1 VAL A 335     -14.004  -1.868  14.209  1.00 15.20           C  
ATOM   2729  CG2 VAL A 335     -13.133  -3.733  15.677  1.00 16.30           C  
ATOM   2730  N   GLY A 336     -16.028  -5.250  16.922  1.00 14.51           N  
ATOM   2731  CA  GLY A 336     -16.350  -6.596  17.379  1.00 15.58           C  
ATOM   2732  C   GLY A 336     -15.296  -7.317  18.188  1.00 15.88           C  
ATOM   2733  O   GLY A 336     -15.448  -8.487  18.509  1.00 15.95           O  
ATOM   2734  N   PHE A 337     -14.208  -6.640  18.560  1.00 13.04           N  
ATOM   2735  CA  PHE A 337     -13.198  -7.298  19.358  1.00 12.64           C  
ATOM   2736  C   PHE A 337     -13.707  -7.557  20.765  1.00 12.12           C  
ATOM   2737  O   PHE A 337     -14.486  -6.783  21.331  1.00 13.01           O  
ATOM   2738  CB  PHE A 337     -11.892  -6.473  19.468  1.00 12.12           C  
ATOM   2739  CG  PHE A 337     -11.195  -6.188  18.160  1.00 13.29           C  
ATOM   2740  CD1 PHE A 337     -11.254  -7.057  17.078  1.00 13.53           C  
ATOM   2741  CD2 PHE A 337     -10.402  -5.048  18.030  1.00 12.74           C  
ATOM   2742  CE1 PHE A 337     -10.590  -6.767  15.889  1.00 13.58           C  
ATOM   2743  CE2 PHE A 337      -9.731  -4.770  16.863  1.00 14.70           C  
ATOM   2744  CZ  PHE A 337      -9.805  -5.620  15.801  1.00 13.19           C  
ATOM   2745  N   VAL A 338     -13.211  -8.637  21.335  1.00 12.69           N  
ATOM   2746  CA  VAL A 338     -13.368  -8.891  22.761  1.00 12.78           C  
ATOM   2747  C   VAL A 338     -12.497  -7.910  23.529  1.00 12.94           C  
ATOM   2748  O   VAL A 338     -11.308  -7.790  23.260  1.00 13.76           O  
ATOM   2749  CB  VAL A 338     -12.969 -10.328  23.113  1.00 12.38           C  
ATOM   2750  CG1 VAL A 338     -13.054 -10.567  24.623  1.00 13.10           C  
ATOM   2751  CG2 VAL A 338     -13.878 -11.334  22.374  1.00 14.03           C  
ATOM   2752  N   ALA A 339     -13.097  -7.188  24.471  1.00 13.13           N  
ATOM   2753  CA  ALA A 339     -12.322  -6.243  25.293  1.00 13.97           C  
ATOM   2754  C   ALA A 339     -11.312  -6.970  26.163  1.00 14.65           C  
ATOM   2755  O   ALA A 339     -11.617  -8.017  26.724  1.00 15.00           O  
ATOM   2756  CB  ALA A 339     -13.264  -5.435  26.169  1.00 15.22           C  
ATOM   2757  N   ARG A 340     -10.094  -6.430  26.291  1.00 15.02           N  
ATOM   2758  CA  ARG A 340      -9.120  -7.003  27.214  0.50 15.26           C  
ATOM   2760  C   ARG A 340      -9.701  -6.916  28.633  1.00 15.93           C  
ATOM   2761  O   ARG A 340     -10.103  -5.823  29.056  1.00 16.78           O  
ATOM   2762  CB  ARG A 340      -7.775  -6.266  27.152  0.50 15.26           C  
ATOM   2764  CG  ARG A 340      -6.681  -6.877  28.047  0.50 15.86           C  
ATOM   2766  CD  ARG A 340      -5.358  -6.077  28.024  0.50 16.86           C  
ATOM   2768  NE  ARG A 340      -4.366  -6.558  28.996  0.50 16.91           N  
ATOM   2770  CZ  ARG A 340      -3.060  -6.237  28.968  0.50 15.60           C  
ATOM   2772  NH1 ARG A 340      -2.610  -5.476  28.000  0.50 19.63           N1+
ATOM   2774  NH2 ARG A 340      -2.178  -6.687  29.876  0.50 12.03           N  
ATOM   2776  N   PRO A 341      -9.761  -8.046  29.348  1.00 17.52           N  
ATOM   2777  CA  PRO A 341     -10.304  -8.021  30.700  1.00 19.99           C  
ATOM   2778  C   PRO A 341      -9.265  -7.688  31.715  1.00 23.27           C  
ATOM   2779  O   PRO A 341      -8.078  -7.604  31.403  1.00 25.88           O  
ATOM   2780  CB  PRO A 341     -10.803  -9.456  30.925  1.00 21.36           C  
ATOM   2781  CG  PRO A 341     -10.177 -10.265  29.980  1.00 19.95           C  
ATOM   2782  CD  PRO A 341      -9.544  -9.435  28.904  1.00 17.68           C  
ATOM   2783  OXT PRO A 341      -9.645  -7.544  32.878  1.00 26.54           O1-
TER
ATOM   2784  N   SER B   1      18.193 -23.306  29.358  1.00 38.18           N  
ATOM   2785  CA  SER B   1      18.058 -23.258  30.848  1.00 39.11           C  
ATOM   2786  C   SER B   1      16.972 -22.274  31.237  1.00 38.13           C  
ATOM   2787  O   SER B   1      17.284 -21.120  31.531  1.00 39.59           O  
ATOM   2788  CB  SER B   1      19.364 -22.836  31.505  1.00 39.22           C  
ATOM   2789  OG  SER B   1      20.284 -23.899  31.500  1.00 41.11           O  
ATOM   2790  N   ASN B   2      15.705 -22.704  31.211  1.00 43.84           N  
ATOM   2791  CA  ASN B   2      15.296 -23.999  30.663  1.00 41.57           C  
ATOM   2792  C   ASN B   2      14.492 -23.780  29.390  1.00 39.34           C  
ATOM   2793  O   ASN B   2      14.758 -24.424  28.377  1.00 38.33           O  
ATOM   2794  CB  ASN B   2      14.474 -24.814  31.668  1.00 42.41           C  
ATOM   2795  N   ALA B   3      13.508 -22.874  29.456  1.00 36.71           N  
ATOM   2796  CA  ALA B   3      12.747 -22.452  28.271  1.00 34.81           C  
ATOM   2797  C   ALA B   3      13.706 -21.867  27.232  1.00 32.92           C  
ATOM   2798  O   ALA B   3      13.465 -21.997  26.012  1.00 32.46           O  
ATOM   2799  CB  ALA B   3      11.665 -21.429  28.641  1.00 34.23           C  
ATOM   2800  N   MET B   4      14.814 -21.289  27.717  1.00 31.17           N  
ATOM   2801  CA  MET B   4      15.844 -20.739  26.834  1.00 28.50           C  
ATOM   2802  C   MET B   4      16.562 -21.810  25.995  1.00 27.06           C  
ATOM   2803  O   MET B   4      17.264 -21.474  25.038  1.00 26.33           O  
ATOM   2804  CB  MET B   4      16.863 -19.883  27.624  1.00 29.72           C  
ATOM   2805  CG  MET B   4      17.472 -18.794  26.790  1.00 28.97           C  
ATOM   2806  SD  MET B   4      18.397 -17.639  27.762  1.00 25.09           S  
ATOM   2807  CE  MET B   4      17.163 -16.684  28.656  1.00 25.29           C  
ATOM   2808  N   SER B   5      16.395 -23.091  26.326  1.00 25.16           N  
ATOM   2809  CA  SER B   5      17.013 -24.142  25.561  1.00 24.78           C  
ATOM   2810  C   SER B   5      16.088 -24.802  24.540  1.00 24.37           C  
ATOM   2811  O   SER B   5      16.541 -25.632  23.774  1.00 25.76           O  
ATOM   2812  CB  SER B   5      17.629 -25.182  26.499  1.00 25.74           C  
ATOM   2813  OG  SER B   5      18.693 -24.602  27.257  1.00 24.72           O  
ATOM   2814  N   LYS B   6      14.817 -24.430  24.529  1.00 22.86           N  
ATOM   2815  CA  LYS B   6      13.849 -24.947  23.540  1.00 23.31           C  
ATOM   2816  C   LYS B   6      13.592 -23.876  22.487  1.00 20.66           C  
ATOM   2817  O   LYS B   6      13.682 -22.681  22.754  1.00 21.92           O  
ATOM   2818  CB  LYS B   6      12.513 -25.280  24.207  1.00 23.53           C  
ATOM   2819  CG  LYS B   6      12.569 -26.324  25.315  1.00 27.36           C  
ATOM   2820  CD  LYS B   6      11.312 -26.239  26.179  1.00 31.20           C  
ATOM   2821  CE  LYS B   6      11.265 -27.332  27.238  1.00 34.36           C  
ATOM   2822  NZ  LYS B   6      10.050 -27.210  28.104  1.00 35.34           N1+
ATOM   2823  N   PRO B   7      13.260 -24.291  21.260  1.00 18.14           N  
ATOM   2824  CA  PRO B   7      12.927 -23.246  20.321  1.00 17.58           C  
ATOM   2825  C   PRO B   7      11.591 -22.589  20.649  1.00 16.18           C  
ATOM   2826  O   PRO B   7      10.683 -23.232  21.219  1.00 16.87           O  
ATOM   2827  CB  PRO B   7      12.806 -23.989  18.986  1.00 18.29           C  
ATOM   2828  CG  PRO B   7      13.498 -25.285  19.171  1.00 18.63           C  
ATOM   2829  CD  PRO B   7      13.277 -25.620  20.629  1.00 17.95           C  
ATOM   2830  N   ILE B   8      11.497 -21.319  20.284  1.00 15.22           N  
ATOM   2831  CA  ILE B   8      10.281 -20.526  20.444  1.00 15.17           C  
ATOM   2832  C   ILE B   8       9.453 -20.692  19.187  1.00 15.74           C  
ATOM   2833  O   ILE B   8       9.940 -20.485  18.073  1.00 16.47           O  
ATOM   2834  CB  ILE B   8      10.610 -19.037  20.662  1.00 15.48           C  
ATOM   2835  CG1 ILE B   8      11.446 -18.882  21.950  1.00 16.67           C  
ATOM   2836  CG2 ILE B   8       9.352 -18.193  20.758  1.00 16.48           C  
ATOM   2837  CD1 ILE B   8      12.096 -17.454  22.167  1.00 17.14           C  
ATOM   2838  N   VAL B   9       8.188 -21.042  19.388  1.00 15.37           N  
ATOM   2839  CA  VAL B   9       7.236 -21.233  18.310  1.00 16.04           C  
ATOM   2840  C   VAL B   9       6.095 -20.264  18.521  1.00 16.16           C  
ATOM   2841  O   VAL B   9       5.588 -20.129  19.642  1.00 16.94           O  
ATOM   2842  CB  VAL B   9       6.737 -22.659  18.295  1.00 16.40           C  
ATOM   2843  CG1 VAL B   9       5.746 -22.878  17.121  1.00 19.04           C  
ATOM   2844  CG2 VAL B   9       7.902 -23.675  18.184  1.00 18.01           C  
ATOM   2845  N   LEU B  10       5.690 -19.566  17.467  1.00 15.85           N  
ATOM   2846  CA  LEU B  10       4.491 -18.772  17.507  1.00 16.71           C  
ATOM   2847  C   LEU B  10       3.520 -19.279  16.444  1.00 15.81           C  
ATOM   2848  O   LEU B  10       3.873 -19.389  15.253  1.00 15.42           O  
ATOM   2849  CB  LEU B  10       4.802 -17.320  17.282  1.00 17.07           C  
ATOM   2850  CG  LEU B  10       3.518 -16.492  17.404  1.00 22.43           C  
ATOM   2851  CD1 LEU B  10       3.700 -15.327  18.349  1.00 23.34           C  
ATOM   2852  CD2 LEU B  10       3.030 -16.059  16.071  1.00 21.98           C  
ATOM   2853  N   SER B  11       2.304 -19.580  16.896  1.00 15.16           N  
ATOM   2854  CA  SER B  11       1.203 -20.023  16.037  1.00 15.11           C  
ATOM   2855  C   SER B  11       0.135 -18.947  16.003  1.00 15.42           C  
ATOM   2856  O   SER B  11      -0.250 -18.429  17.041  1.00 16.41           O  
ATOM   2857  CB  SER B  11       0.591 -21.305  16.555  1.00 15.16           C  
ATOM   2858  OG  SER B  11       1.544 -22.368  16.606  1.00 17.86           O  
ATOM   2859  N   GLY B  12      -0.377 -18.652  14.817  1.00 15.50           N  
ATOM   2860  CA  GLY B  12      -1.494 -17.768  14.658  1.00 15.13           C  
ATOM   2861  C   GLY B  12      -2.775 -18.547  14.537  1.00 15.19           C  
ATOM   2862  O   GLY B  12      -2.876 -19.509  13.736  1.00 16.79           O  
ATOM   2863  N   VAL B  13      -3.767 -18.175  15.338  1.00 14.72           N  
ATOM   2864  CA  VAL B  13      -5.049 -18.843  15.375  1.00 14.39           C  
ATOM   2865  C   VAL B  13      -6.141 -17.868  14.902  1.00 14.74           C  
ATOM   2866  O   VAL B  13      -6.331 -16.805  15.477  1.00 13.80           O  
ATOM   2867  CB  VAL B  13      -5.363 -19.287  16.812  1.00 15.35           C  
ATOM   2868  CG1 VAL B  13      -6.671 -20.064  16.858  1.00 17.11           C  
ATOM   2869  CG2 VAL B  13      -4.186 -20.150  17.410  1.00 16.12           C  
ATOM   2870  N   GLN B  14      -6.811 -18.180  13.798  1.00 14.77           N  
ATOM   2871  CA  GLN B  14      -7.787 -17.260  13.233  1.00 15.93           C  
ATOM   2872  C   GLN B  14      -9.070 -17.249  14.041  1.00 16.45           C  
ATOM   2873  O   GLN B  14      -9.655 -18.339  14.278  1.00 20.29           O  
ATOM   2874  CB  GLN B  14      -8.185 -17.725  11.827  1.00 17.48           C  
ATOM   2875  CG  GLN B  14      -7.098 -17.825  10.818  1.00 20.11           C  
ATOM   2876  CD  GLN B  14      -6.318 -16.595  10.691  1.00 22.21           C  
ATOM   2877  NE2 GLN B  14      -7.001 -15.462  10.649  1.00 22.74           N  
ATOM   2878  OE1 GLN B  14      -5.080 -16.638  10.633  1.00 26.59           O  
ATOM   2879  N   PRO B  15      -9.647 -16.074  14.351  0.50 14.16           N  
ATOM   2881  CA  PRO B  15     -11.012 -16.018  14.897  0.50 13.57           C  
ATOM   2883  C   PRO B  15     -12.076 -15.817  13.797  0.50 13.90           C  
ATOM   2885  O   PRO B  15     -12.751 -14.773  13.736  0.50 13.28           O  
ATOM   2887  CB  PRO B  15     -10.959 -14.814  15.838  0.50 13.61           C  
ATOM   2889  CG  PRO B  15      -9.987 -13.889  15.172  0.50 13.69           C  
ATOM   2891  CD  PRO B  15      -9.016 -14.742  14.366  0.50 13.80           C  
ATOM   2893  N   SER B  16     -12.176 -16.822  12.943  0.50 13.28           N  
ATOM   2895  CA  SER B  16     -13.107 -16.881  11.813  0.50 14.47           C  
ATOM   2897  C   SER B  16     -13.092 -18.287  11.243  0.50 13.91           C  
ATOM   2899  O   SER B  16     -12.128 -19.030  11.415  0.50 14.82           O  
ATOM   2901  CB  SER B  16     -12.697 -15.936  10.694  0.50 14.30           C  
ATOM   2903  OG  SER B  16     -11.395 -16.247  10.245  0.50 16.51           O  
ATOM   2905  N   GLY B  17     -14.153 -18.633  10.518  0.50 15.48           N  
ATOM   2907  CA  GLY B  17     -14.258 -19.946   9.910  0.50 16.08           C  
ATOM   2909  C   GLY B  17     -14.440 -21.064  10.923  0.50 16.41           C  
ATOM   2911  O   GLY B  17     -14.706 -20.819  12.093  0.50 16.76           O  
ATOM   2913  N   GLU B  18     -14.334 -22.308  10.463  0.50 16.28           N  
ATOM   2915  CA  GLU B  18     -14.394 -23.467  11.340  0.50 17.73           C  
ATOM   2917  C   GLU B  18     -13.225 -24.385  11.025  0.50 16.82           C  
ATOM   2919  O   GLU B  18     -13.045 -24.804   9.869  0.50 17.37           O  
ATOM   2921  CB  GLU B  18     -15.698 -24.233  11.120  0.50 18.61           C  
ATOM   2923  CG  GLU B  18     -16.908 -23.308  10.906  0.50 22.61           C  
ATOM   2925  CD  GLU B  18     -18.200 -23.915  11.394  0.50 26.26           C  
ATOM   2927  OE1 GLU B  18     -18.652 -24.902  10.785  0.50 29.77           O  
ATOM   2929  OE2 GLU B  18     -18.778 -23.391  12.373  0.50 30.26           O1-
ATOM   2931  N   LEU B  19     -12.440 -24.736  12.028  0.50 15.86           N  
ATOM   2933  CA  LEU B  19     -11.356 -25.704  11.820  0.50 16.10           C  
ATOM   2935  C   LEU B  19     -11.899 -27.070  11.398  0.50 16.19           C  
ATOM   2937  O   LEU B  19     -12.931 -27.507  11.869  0.50 16.53           O  
ATOM   2939  CB  LEU B  19     -10.531 -25.860  13.082  0.50 16.59           C  
ATOM   2941  CG  LEU B  19      -9.748 -24.598  13.444  0.50 17.03           C  
ATOM   2943  CD1 LEU B  19      -9.075 -24.764  14.796  0.50 15.82           C  
ATOM   2945  CD2 LEU B  19      -8.730 -24.234  12.390  0.50 18.81           C  
ATOM   2947  N   SER B  20     -11.192 -27.708  10.471  1.00 16.79           N  
ATOM   2948  CA  SER B  20     -11.479 -29.043   9.949  1.00 17.04           C  
ATOM   2949  C   SER B  20     -10.799 -30.147  10.749  1.00 15.62           C  
ATOM   2950  O   SER B  20      -9.877 -29.906  11.533  1.00 15.74           O  
ATOM   2951  CB  SER B  20     -11.056 -29.180   8.491  1.00 17.21           C  
ATOM   2952  OG  SER B  20      -9.658 -29.390   8.390  1.00 17.68           O  
ATOM   2953  N   ILE B  21     -11.249 -31.376  10.509  1.00 15.92           N  
ATOM   2954  CA  ILE B  21     -10.644 -32.535  11.147  1.00 15.64           C  
ATOM   2955  C   ILE B  21      -9.233 -32.706  10.623  1.00 15.89           C  
ATOM   2956  O   ILE B  21      -8.389 -33.252  11.302  1.00 16.13           O  
ATOM   2957  CB  ILE B  21     -11.517 -33.806  11.019  1.00 15.69           C  
ATOM   2958  CG1 ILE B  21     -11.064 -34.889  11.992  1.00 15.86           C  
ATOM   2959  CG2 ILE B  21     -11.527 -34.325   9.598  1.00 16.22           C  
ATOM   2960  CD1 ILE B  21     -11.941 -36.110  11.975  1.00 17.54           C  
ATOM   2961  N   GLY B  22      -8.949 -32.231   9.408  1.00 16.62           N  
ATOM   2962  CA  GLY B  22      -7.569 -32.168   8.962  1.00 17.08           C  
ATOM   2963  C   GLY B  22      -6.686 -31.229   9.754  1.00 16.24           C  
ATOM   2964  O   GLY B  22      -5.526 -31.530  10.018  1.00 16.71           O  
ATOM   2965  N   ASN B  23      -7.218 -30.062  10.116  1.00 16.03           N  
ATOM   2966  CA  ASN B  23      -6.480 -29.125  10.957  1.00 16.23           C  
ATOM   2967  C   ASN B  23      -6.253 -29.779  12.306  1.00 15.33           C  
ATOM   2968  O   ASN B  23      -5.218 -29.586  12.938  1.00 15.22           O  
ATOM   2969  CB  ASN B  23      -7.215 -27.803  11.155  1.00 17.10           C  
ATOM   2970  CG  ASN B  23      -7.537 -27.086   9.862  1.00 20.03           C  
ATOM   2971  ND2 ASN B  23      -6.532 -26.955   9.003  1.00 22.24           N  
ATOM   2972  OD1 ASN B  23      -8.654 -26.602   9.662  1.00 19.86           O  
ATOM   2973  N   TYR B  24      -7.275 -30.482  12.801  1.00 14.61           N  
ATOM   2974  CA  TYR B  24      -7.125 -31.178  14.090  1.00 13.95           C  
ATOM   2975  C   TYR B  24      -6.042 -32.245  14.044  1.00 14.11           C  
ATOM   2976  O   TYR B  24      -5.094 -32.240  14.831  1.00 14.23           O  
ATOM   2977  CB  TYR B  24      -8.463 -31.773  14.527  1.00 13.92           C  
ATOM   2978  CG  TYR B  24      -8.355 -32.516  15.852  1.00 12.74           C  
ATOM   2979  CD1 TYR B  24      -8.097 -31.824  17.022  1.00 13.81           C  
ATOM   2980  CD2 TYR B  24      -8.487 -33.905  15.924  1.00 13.37           C  
ATOM   2981  CE1 TYR B  24      -7.963 -32.483  18.212  1.00 14.71           C  
ATOM   2982  CE2 TYR B  24      -8.357 -34.568  17.127  1.00 15.44           C  
ATOM   2983  CZ  TYR B  24      -8.107 -33.861  18.258  1.00 14.82           C  
ATOM   2984  OH  TYR B  24      -7.957 -34.579  19.451  1.00 16.89           O  
ATOM   2985  N   LEU B  25      -6.150 -33.157  13.085  1.00 14.70           N  
ATOM   2986  CA  LEU B  25      -5.221 -34.274  13.020  1.00 14.92           C  
ATOM   2987  C   LEU B  25      -3.822 -33.853  12.581  1.00 15.32           C  
ATOM   2988  O   LEU B  25      -2.833 -34.452  13.029  1.00 16.85           O  
ATOM   2989  CB  LEU B  25      -5.752 -35.403  12.117  1.00 15.46           C  
ATOM   2990  CG  LEU B  25      -7.023 -36.084  12.634  1.00 14.64           C  
ATOM   2991  CD1 LEU B  25      -7.519 -37.144  11.670  1.00 16.69           C  
ATOM   2992  CD2 LEU B  25      -6.798 -36.732  14.031  1.00 16.64           C  
ATOM   2993  N   GLY B  26      -3.746 -32.827  11.749  1.00 16.37           N  
ATOM   2994  CA  GLY B  26      -2.471 -32.329  11.222  1.00 16.91           C  
ATOM   2995  C   GLY B  26      -1.714 -31.416  12.144  1.00 17.88           C  
ATOM   2996  O   GLY B  26      -0.507 -31.274  12.018  1.00 18.56           O  
ATOM   2997  N   ALA B  27      -2.421 -30.769  13.075  1.00 16.52           N  
ATOM   2998  CA  ALA B  27      -1.836 -29.715  13.875  1.00 15.63           C  
ATOM   2999  C   ALA B  27      -2.304 -29.742  15.335  1.00 14.53           C  
ATOM   3000  O   ALA B  27      -1.512 -30.019  16.228  1.00 14.99           O  
ATOM   3001  CB  ALA B  27      -2.128 -28.347  13.268  1.00 16.72           C  
ATOM   3002  N   LEU B  28      -3.582 -29.470  15.577  1.00 15.14           N  
ATOM   3003  CA  LEU B  28      -4.046 -29.221  16.937  1.00 14.81           C  
ATOM   3004  C   LEU B  28      -3.925 -30.403  17.878  1.00 14.47           C  
ATOM   3005  O   LEU B  28      -3.658 -30.208  19.051  1.00 14.75           O  
ATOM   3006  CB  LEU B  28      -5.490 -28.701  16.999  1.00 14.49           C  
ATOM   3007  CG  LEU B  28      -5.735 -27.226  16.747  1.00 15.23           C  
ATOM   3008  CD1 LEU B  28      -5.543 -26.874  15.268  1.00 16.93           C  
ATOM   3009  CD2 LEU B  28      -7.124 -26.859  17.221  1.00 16.60           C  
ATOM   3010  N   ARG B  29      -4.122 -31.616  17.371  0.50 14.38           N  
ATOM   3012  CA  ARG B  29      -3.960 -32.815  18.187  0.50 14.26           C  
ATOM   3014  C   ARG B  29      -2.580 -32.892  18.837  0.50 14.69           C  
ATOM   3016  O   ARG B  29      -2.432 -33.465  19.927  0.50 14.66           O  
ATOM   3018  CB  ARG B  29      -4.264 -34.067  17.341  0.50 14.09           C  
ATOM   3020  CG  ARG B  29      -3.917 -35.414  17.978  0.50 15.76           C  
ATOM   3022  CD  ARG B  29      -4.107 -36.604  17.003  0.50 17.87           C  
ATOM   3024  NE  ARG B  29      -3.471 -36.443  15.693  0.50 21.40           N  
ATOM   3026  CZ  ARG B  29      -3.328 -37.428  14.806  0.50 21.72           C  
ATOM   3028  NH1 ARG B  29      -3.761 -38.657  15.086  0.50 21.76           N1+
ATOM   3030  NH2 ARG B  29      -2.754 -37.194  13.640  0.50 22.12           N  
ATOM   3032  N   GLN B  30      -1.577 -32.293  18.191  1.00 14.53           N  
ATOM   3033  CA  GLN B  30      -0.194 -32.330  18.665  1.00 15.13           C  
ATOM   3034  C   GLN B  30       0.192 -31.159  19.551  1.00 15.21           C  
ATOM   3035  O   GLN B  30       1.297 -31.153  20.112  1.00 16.34           O  
ATOM   3036  CB  GLN B  30       0.782 -32.440  17.486  1.00 15.06           C  
ATOM   3037  CG  GLN B  30       0.794 -33.810  16.819  1.00 16.69           C  
ATOM   3038  CD  GLN B  30      -0.497 -34.169  16.059  1.00 16.16           C  
ATOM   3039  NE2 GLN B  30      -0.758 -33.474  14.965  1.00 19.75           N  
ATOM   3040  OE1 GLN B  30      -1.233 -35.050  16.481  1.00 18.95           O  
ATOM   3041  N   TRP B  31      -0.715 -30.202  19.749  1.00 14.48           N  
ATOM   3042  CA  TRP B  31      -0.389 -28.995  20.514  1.00 14.57           C  
ATOM   3043  C   TRP B  31      -0.029 -29.288  21.958  1.00 14.96           C  
ATOM   3044  O   TRP B  31       0.856 -28.653  22.502  1.00 15.69           O  
ATOM   3045  CB  TRP B  31      -1.514 -27.996  20.439  1.00 13.22           C  
ATOM   3046  CG  TRP B  31      -1.583 -27.256  19.146  1.00 13.46           C  
ATOM   3047  CD1 TRP B  31      -0.766 -27.416  18.052  1.00 15.90           C  
ATOM   3048  CD2 TRP B  31      -2.492 -26.213  18.821  1.00 14.72           C  
ATOM   3049  CE2 TRP B  31      -2.165 -25.757  17.536  1.00 14.33           C  
ATOM   3050  CE3 TRP B  31      -3.529 -25.592  19.511  1.00 15.04           C  
ATOM   3051  NE1 TRP B  31      -1.130 -26.532  17.076  1.00 16.24           N  
ATOM   3052  CZ2 TRP B  31      -2.870 -24.725  16.925  1.00 15.35           C  
ATOM   3053  CZ3 TRP B  31      -4.228 -24.584  18.913  1.00 16.78           C  
ATOM   3054  CH2 TRP B  31      -3.907 -24.167  17.625  1.00 15.44           C  
ATOM   3055  N   GLN B  32      -0.674 -30.255  22.591  1.00 15.61           N  
ATOM   3056  CA  GLN B  32      -0.369 -30.540  24.009  1.00 17.80           C  
ATOM   3057  C   GLN B  32       1.076 -31.020  24.160  1.00 18.18           C  
ATOM   3058  O   GLN B  32       1.774 -30.592  25.096  1.00 19.52           O  
ATOM   3059  CB  GLN B  32      -1.410 -31.503  24.607  1.00 19.14           C  
ATOM   3060  CG  GLN B  32      -1.239 -31.720  26.104  1.00 22.34           C  
ATOM   3061  CD  GLN B  32      -2.361 -32.573  26.674  1.00 28.57           C  
ATOM   3062  NE2 GLN B  32      -2.000 -33.643  27.362  1.00 35.29           N  
ATOM   3063  OE1 GLN B  32      -3.543 -32.281  26.464  1.00 34.90           O  
ATOM   3064  N   GLN B  33       1.539 -31.853  23.232  1.00 18.55           N  
ATOM   3065  CA  GLN B  33       2.948 -32.293  23.208  1.00 19.21           C  
ATOM   3066  C   GLN B  33       3.899 -31.151  22.815  1.00 19.30           C  
ATOM   3067  O   GLN B  33       4.987 -30.968  23.428  1.00 20.00           O  
ATOM   3068  CB  GLN B  33       3.140 -33.471  22.239  1.00 20.27           C  
ATOM   3069  CG  GLN B  33       4.583 -34.053  22.223  1.00 21.54           C  
ATOM   3070  CD  GLN B  33       4.975 -34.592  23.554  1.00 25.82           C  
ATOM   3071  NE2 GLN B  33       6.178 -34.242  24.018  1.00 26.47           N  
ATOM   3072  OE1 GLN B  33       4.203 -35.319  24.178  1.00 28.36           O  
ATOM   3073  N   MET B  34       3.539 -30.381  21.795  0.60 19.06           N  
ATOM   3075  CA  MET B  34       4.405 -29.275  21.366  0.60 19.06           C  
ATOM   3077  C   MET B  34       4.678 -28.311  22.486  0.60 19.06           C  
ATOM   3079  O   MET B  34       5.783 -27.771  22.590  0.60 18.66           O  
ATOM   3081  CB  MET B  34       3.795 -28.496  20.233  0.60 19.51           C  
ATOM   3083  CG  MET B  34       3.841 -29.232  18.968  0.60 21.71           C  
ATOM   3085  SD  MET B  34       2.844 -28.365  17.804  0.60 25.61           S  
ATOM   3087  CE  MET B  34       3.704 -26.802  17.652  0.60 24.80           C  
ATOM   3089  N   GLN B  35       3.661 -28.092  23.316  1.00 18.07           N  
ATOM   3090  CA  GLN B  35       3.770 -27.185  24.454  1.00 19.42           C  
ATOM   3091  C   GLN B  35       4.893 -27.587  25.411  1.00 20.07           C  
ATOM   3092  O   GLN B  35       5.497 -26.729  26.035  1.00 20.16           O  
ATOM   3093  CB  GLN B  35       2.393 -27.208  25.127  1.00 19.21           C  
ATOM   3094  CG  GLN B  35       2.285 -26.729  26.518  1.00 20.34           C  
ATOM   3095  CD  GLN B  35       0.843 -26.509  26.847  1.00 19.88           C  
ATOM   3096  NE2 GLN B  35       0.172 -27.557  27.288  1.00 19.89           N  
ATOM   3097  OE1 GLN B  35       0.319 -25.428  26.657  1.00 18.67           O  
ATOM   3098  N   ASP B  36       5.186 -28.888  25.489  1.00 20.92           N  
ATOM   3099  CA  ASP B  36       6.290 -29.406  26.294  1.00 21.94           C  
ATOM   3100  C   ASP B  36       7.661 -29.326  25.600  1.00 22.50           C  
ATOM   3101  O   ASP B  36       8.672 -29.088  26.252  1.00 23.49           O  
ATOM   3102  CB  ASP B  36       6.054 -30.869  26.676  1.00 22.74           C  
ATOM   3103  CG  ASP B  36       4.911 -31.063  27.662  1.00 23.38           C  
ATOM   3104  OD1 ASP B  36       4.431 -30.087  28.286  1.00 23.58           O  
ATOM   3105  OD2 ASP B  36       4.496 -32.231  27.800  1.00 28.21           O1-
ATOM   3106  N   ASP B  37       7.701 -29.513  24.286  1.00 21.12           N  
ATOM   3107  CA  ASP B  37       8.959 -29.573  23.547  1.00 21.31           C  
ATOM   3108  C   ASP B  37       9.472 -28.216  23.005  1.00 19.20           C  
ATOM   3109  O   ASP B  37      10.645 -28.094  22.593  1.00 20.75           O  
ATOM   3110  CB  ASP B  37       8.796 -30.521  22.368  1.00 20.98           C  
ATOM   3111  CG  ASP B  37       8.543 -31.967  22.794  1.00 24.40           C  
ATOM   3112  OD1 ASP B  37       9.038 -32.354  23.859  1.00 27.89           O  
ATOM   3113  OD2 ASP B  37       7.858 -32.693  22.049  1.00 26.20           O1-
ATOM   3114  N   TYR B  38       8.586 -27.219  23.016  1.00 17.95           N  
ATOM   3115  CA  TYR B  38       8.864 -25.892  22.487  1.00 16.88           C  
ATOM   3116  C   TYR B  38       8.296 -24.865  23.455  1.00 16.25           C  
ATOM   3117  O   TYR B  38       7.435 -25.184  24.254  1.00 17.23           O  
ATOM   3118  CB  TYR B  38       8.188 -25.713  21.108  1.00 16.95           C  
ATOM   3119  CG  TYR B  38       8.679 -26.682  20.057  1.00 17.84           C  
ATOM   3120  CD1 TYR B  38       9.768 -26.342  19.269  1.00 19.48           C  
ATOM   3121  CD2 TYR B  38       8.085 -27.924  19.874  1.00 18.50           C  
ATOM   3122  CE1 TYR B  38      10.251 -27.192  18.320  1.00 20.82           C  
ATOM   3123  CE2 TYR B  38       8.577 -28.805  18.948  1.00 20.53           C  
ATOM   3124  CZ  TYR B  38       9.670 -28.417  18.166  1.00 21.48           C  
ATOM   3125  OH  TYR B  38      10.190 -29.266  17.208  1.00 26.36           O  
ATOM   3126  N   ASP B  39       8.818 -23.649  23.379  1.00 15.57           N  
ATOM   3127  CA  ASP B  39       8.298 -22.488  24.099  1.00 15.58           C  
ATOM   3128  C   ASP B  39       7.257 -21.846  23.181  1.00 14.56           C  
ATOM   3129  O   ASP B  39       7.610 -21.121  22.239  1.00 14.63           O  
ATOM   3130  CB  ASP B  39       9.455 -21.529  24.420  1.00 15.95           C  
ATOM   3131  CG  ASP B  39       9.016 -20.249  25.131  1.00 16.62           C  
ATOM   3132  OD1 ASP B  39       7.807 -20.054  25.372  1.00 17.14           O  
ATOM   3133  OD2 ASP B  39       9.928 -19.428  25.448  1.00 18.56           O1-
ATOM   3134  N   CYS B  40       5.985 -22.164  23.415  1.00 15.18           N  
ATOM   3135  CA  CYS B  40       4.904 -21.883  22.481  1.00 14.72           C  
ATOM   3136  C   CYS B  40       4.085 -20.659  22.828  1.00 14.68           C  
ATOM   3137  O   CYS B  40       3.680 -20.467  23.986  1.00 14.80           O  
ATOM   3138  CB  CYS B  40       3.948 -23.066  22.444  1.00 14.66           C  
ATOM   3139  SG  CYS B  40       4.683 -24.572  21.784  1.00 16.23           S  
ATOM   3140  N   GLN B  41       3.793 -19.872  21.802  1.00 14.83           N  
ATOM   3141  CA  GLN B  41       2.842 -18.800  21.891  1.00 14.59           C  
ATOM   3142  C   GLN B  41       1.723 -19.106  20.909  1.00 14.14           C  
ATOM   3143  O   GLN B  41       1.968 -19.536  19.772  1.00 14.83           O  
ATOM   3144  CB  GLN B  41       3.456 -17.421  21.568  1.00 15.96           C  
ATOM   3145  CG  GLN B  41       5.008 -17.308  21.578  1.00 16.47           C  
ATOM   3146  CD  GLN B  41       5.603 -17.539  22.939  1.00 17.99           C  
ATOM   3147  NE2 GLN B  41       6.515 -18.500  23.044  1.00 16.15           N  
ATOM   3148  OE1 GLN B  41       5.200 -16.894  23.909  1.00 16.99           O  
ATOM   3149  N   TYR B  42       0.488 -18.873  21.329  1.00 13.34           N  
ATOM   3150  CA  TYR B  42      -0.700 -19.037  20.487  1.00 13.20           C  
ATOM   3151  C   TYR B  42      -1.426 -17.712  20.514  1.00 13.95           C  
ATOM   3152  O   TYR B  42      -1.920 -17.292  21.570  1.00 13.91           O  
ATOM   3153  CB  TYR B  42      -1.595 -20.164  20.996  1.00 13.52           C  
ATOM   3154  CG  TYR B  42      -0.924 -21.516  20.956  1.00 14.27           C  
ATOM   3155  CD1 TYR B  42      -1.010 -22.352  19.824  1.00 18.09           C  
ATOM   3156  CD2 TYR B  42      -0.211 -21.984  22.052  1.00 15.66           C  
ATOM   3157  CE1 TYR B  42      -0.380 -23.586  19.832  1.00 16.43           C  
ATOM   3158  CE2 TYR B  42       0.415 -23.257  22.040  1.00 18.60           C  
ATOM   3159  CZ  TYR B  42       0.327 -24.030  20.936  1.00 20.84           C  
ATOM   3160  OH  TYR B  42       0.966 -25.284  20.939  1.00 24.74           O  
ATOM   3161  N   CYS B  43      -1.500 -17.060  19.353  1.00 13.76           N  
ATOM   3162  CA  CYS B  43      -2.005 -15.711  19.217  1.00 13.34           C  
ATOM   3163  C   CYS B  43      -3.295 -15.799  18.400  1.00 13.59           C  
ATOM   3164  O   CYS B  43      -3.260 -16.158  17.209  1.00 13.72           O  
ATOM   3165  CB  CYS B  43      -0.960 -14.854  18.477  1.00 13.98           C  
ATOM   3166  SG  CYS B  43      -1.522 -13.166  18.157  1.00 15.39           S  
ATOM   3167  N   VAL B  44      -4.413 -15.374  18.985  1.00 12.47           N  
ATOM   3168  CA  VAL B  44      -5.689 -15.306  18.288  1.00 12.93           C  
ATOM   3169  C   VAL B  44      -5.729 -14.003  17.551  1.00 11.87           C  
ATOM   3170  O   VAL B  44      -5.802 -12.933  18.140  1.00 12.32           O  
ATOM   3171  CB  VAL B  44      -6.893 -15.451  19.234  1.00 13.43           C  
ATOM   3172  CG1 VAL B  44      -8.219 -15.328  18.434  1.00 13.82           C  
ATOM   3173  CG2 VAL B  44      -6.819 -16.785  20.017  1.00 13.96           C  
ATOM   3174  N   VAL B  45      -5.642 -14.079  16.225  1.00 12.48           N  
ATOM   3175  CA  VAL B  45      -5.316 -12.925  15.391  1.00 12.39           C  
ATOM   3176  C   VAL B  45      -6.548 -12.122  14.957  1.00 12.15           C  
ATOM   3177  O   VAL B  45      -6.920 -12.011  13.789  1.00 13.09           O  
ATOM   3178  CB  VAL B  45      -4.384 -13.287  14.211  1.00 12.27           C  
ATOM   3179  CG1 VAL B  45      -2.991 -13.606  14.699  1.00 13.04           C  
ATOM   3180  CG2 VAL B  45      -4.912 -14.459  13.398  1.00 13.49           C  
ATOM   3181  N   ASP B  46      -7.183 -11.494  15.947  1.00 12.18           N  
ATOM   3182  CA  ASP B  46      -8.349 -10.662  15.657  1.00 12.43           C  
ATOM   3183  C   ASP B  46      -8.059  -9.402  14.814  1.00 12.88           C  
ATOM   3184  O   ASP B  46      -8.927  -8.966  14.049  1.00 13.62           O  
ATOM   3185  CB  ASP B  46      -9.182 -10.324  16.908  1.00 12.59           C  
ATOM   3186  CG  ASP B  46      -8.406  -9.611  18.003  1.00 12.24           C  
ATOM   3187  OD1 ASP B  46      -7.160  -9.560  17.966  1.00 12.71           O  
ATOM   3188  OD2 ASP B  46      -9.087  -9.114  18.952  1.00 12.79           O1-
ATOM   3189  N   LEU B  47      -6.879  -8.798  14.951  1.00 12.60           N  
ATOM   3190  CA  LEU B  47      -6.501  -7.638  14.139  1.00 12.47           C  
ATOM   3191  C   LEU B  47      -6.423  -8.023  12.662  1.00 13.77           C  
ATOM   3192  O   LEU B  47      -6.698  -7.190  11.809  1.00 15.42           O  
ATOM   3193  CB  LEU B  47      -5.170  -7.010  14.584  1.00 12.40           C  
ATOM   3194  CG  LEU B  47      -5.081  -6.478  16.013  1.00 12.65           C  
ATOM   3195  CD1 LEU B  47      -3.682  -5.845  16.222  1.00 13.16           C  
ATOM   3196  CD2 LEU B  47      -6.188  -5.456  16.294  1.00 14.29           C  
ATOM   3197  N   HIS B  48      -6.020  -9.245  12.363  0.50 14.51           N  
ATOM   3199  CA  HIS B  48      -6.017  -9.677  10.970  0.50 15.29           C  
ATOM   3201  C   HIS B  48      -7.450  -9.984  10.467  0.50 15.75           C  
ATOM   3203  O   HIS B  48      -7.720  -9.873   9.273  0.50 16.15           O  
ATOM   3205  CB  HIS B  48      -5.071 -10.876  10.782  0.50 15.16           C  
ATOM   3207  CG  HIS B  48      -3.617 -10.507  10.720  0.50 14.30           C  
ATOM   3209  CD2 HIS B  48      -2.855 -10.082   9.687  0.50 14.34           C  
ATOM   3211  ND1 HIS B  48      -2.779 -10.551  11.819  0.50 16.25           N  
ATOM   3213  CE1 HIS B  48      -1.563 -10.189  11.454  0.50 13.22           C  
ATOM   3215  NE2 HIS B  48      -1.579  -9.904  10.163  0.50 15.62           N  
ATOM   3217  N   ALA B  49      -8.390 -10.339  11.350  1.00 15.76           N  
ATOM   3218  CA  ALA B  49      -9.752 -10.678  10.918  1.00 15.98           C  
ATOM   3219  C   ALA B  49     -10.453  -9.522  10.241  1.00 16.24           C  
ATOM   3220  O   ALA B  49     -11.166  -9.702   9.267  1.00 18.03           O  
ATOM   3221  CB  ALA B  49     -10.595 -11.225  12.097  1.00 16.24           C  
ATOM   3222  N   ILE B  50     -10.244  -8.298  10.733  1.00 15.20           N  
ATOM   3223  CA  ILE B  50     -10.921  -7.126  10.237  1.00 16.39           C  
ATOM   3224  C   ILE B  50     -10.377  -6.593   8.908  1.00 16.43           C  
ATOM   3225  O   ILE B  50     -10.900  -5.623   8.381  1.00 16.27           O  
ATOM   3226  CB  ILE B  50     -10.999  -5.998  11.283  1.00 15.78           C  
ATOM   3227  CG1 ILE B  50      -9.609  -5.566  11.755  1.00 14.93           C  
ATOM   3228  CG2 ILE B  50     -11.887  -6.449  12.464  1.00 17.84           C  
ATOM   3229  CD1 ILE B  50      -9.584  -4.126  12.365  1.00 16.85           C  
ATOM   3230  N   THR B  51      -9.389  -7.291   8.336  1.00 15.85           N  
ATOM   3231  CA  THR B  51      -9.001  -6.994   6.940  1.00 17.47           C  
ATOM   3232  C   THR B  51     -10.105  -7.390   5.946  1.00 18.98           C  
ATOM   3233  O   THR B  51     -10.064  -6.983   4.777  1.00 19.90           O  
ATOM   3234  CB  THR B  51      -7.662  -7.658   6.552  1.00 17.45           C  
ATOM   3235  CG2 THR B  51      -6.537  -7.144   7.467  1.00 17.06           C  
ATOM   3236  OG1 THR B  51      -7.781  -9.096   6.649  1.00 18.97           O  
ATOM   3237  N   VAL B  52     -11.057  -8.213   6.391  1.00 20.02           N  
ATOM   3238  CA  VAL B  52     -12.303  -8.429   5.649  1.00 22.77           C  
ATOM   3239  C   VAL B  52     -13.467  -8.015   6.560  1.00 23.95           C  
ATOM   3240  O   VAL B  52     -13.401  -8.216   7.771  1.00 23.36           O  
ATOM   3241  CB  VAL B  52     -12.413  -9.892   5.185  1.00 23.43           C  
ATOM   3242  CG1 VAL B  52     -11.179 -10.304   4.379  1.00 26.36           C  
ATOM   3243  CG2 VAL B  52     -12.601 -10.809   6.330  1.00 26.05           C  
ATOM   3244  N   ARG B  53     -14.534  -7.467   5.984  0.50 25.13           N  
ATOM   3246  CA  ARG B  53     -15.690  -6.999   6.772  0.50 25.88           C  
ATOM   3248  C   ARG B  53     -16.325  -8.114   7.601  0.50 25.35           C  
ATOM   3250  O   ARG B  53     -16.815  -9.102   7.054  0.50 25.75           O  
ATOM   3252  CB  ARG B  53     -16.759  -6.401   5.860  0.50 27.31           C  
ATOM   3254  CG  ARG B  53     -16.541  -4.933   5.541  0.50 28.23           C  
ATOM   3256  CD  ARG B  53     -16.920  -4.023   6.706  0.50 28.67           C  
ATOM   3258  NE  ARG B  53     -18.365  -3.876   6.858  0.50 27.61           N  
ATOM   3260  CZ  ARG B  53     -19.028  -4.116   7.986  0.50 27.13           C  
ATOM   3262  NH1 ARG B  53     -20.336  -3.943   8.028  0.50 24.89           N1+
ATOM   3264  NH2 ARG B  53     -18.389  -4.514   9.079  0.50 27.65           N  
ATOM   3266  N   GLN B  54     -16.336  -7.922   8.919  1.00 24.94           N  
ATOM   3267  CA  GLN B  54     -16.841  -8.911   9.864  1.00 23.28           C  
ATOM   3268  C   GLN B  54     -18.087  -8.346  10.516  1.00 21.19           C  
ATOM   3269  O   GLN B  54     -18.133  -7.165  10.840  1.00 19.57           O  
ATOM   3270  CB  GLN B  54     -15.811  -9.099  10.985  1.00 23.47           C  
ATOM   3271  CG  GLN B  54     -14.444  -9.575  10.535  1.00 24.56           C  
ATOM   3272  CD  GLN B  54     -14.478 -10.977  10.014  1.00 26.38           C  
ATOM   3273  NE2 GLN B  54     -15.303 -11.799  10.618  1.00 25.79           N  
ATOM   3274  OE1 GLN B  54     -13.764 -11.320   9.064  1.00 31.87           O  
ATOM   3275  N   ASP B  55     -19.097  -9.188  10.720  1.00 19.46           N  
ATOM   3276  CA  ASP B  55     -20.154  -8.855  11.659  1.00 18.90           C  
ATOM   3277  C   ASP B  55     -19.527  -8.738  13.054  1.00 18.26           C  
ATOM   3278  O   ASP B  55     -18.895  -9.683  13.505  1.00 17.18           O  
ATOM   3279  CB  ASP B  55     -21.274  -9.906  11.696  1.00 19.68           C  
ATOM   3280  CG  ASP B  55     -22.298  -9.564  12.742  1.00 22.03           C  
ATOM   3281  OD1 ASP B  55     -23.056  -8.586  12.528  1.00 29.14           O  
ATOM   3282  OD2 ASP B  55     -22.309 -10.212  13.800  1.00 26.56           O1-
ATOM   3283  N   PRO B  56     -19.725  -7.588  13.740  1.00 17.21           N  
ATOM   3284  CA  PRO B  56     -19.068  -7.420  15.034  1.00 17.36           C  
ATOM   3285  C   PRO B  56     -19.378  -8.505  16.047  1.00 16.99           C  
ATOM   3286  O   PRO B  56     -18.453  -9.038  16.630  1.00 16.55           O  
ATOM   3287  CB  PRO B  56     -19.567  -6.056  15.515  1.00 17.81           C  
ATOM   3288  CG  PRO B  56     -19.801  -5.322  14.235  1.00 19.00           C  
ATOM   3289  CD  PRO B  56     -20.398  -6.339  13.331  1.00 18.30           C  
ATOM   3290  N   GLN B  57     -20.650  -8.823  16.253  0.50 17.48           N  
ATOM   3292  CA  GLN B  57     -21.017  -9.840  17.220  0.50 18.00           C  
ATOM   3294  C   GLN B  57     -20.419 -11.200  16.837  0.50 16.93           C  
ATOM   3296  O   GLN B  57     -19.976 -11.943  17.691  0.50 16.95           O  
ATOM   3298  CB  GLN B  57     -22.538  -9.900  17.390  0.50 19.69           C  
ATOM   3300  CG  GLN B  57     -23.092  -8.680  18.121  0.50 22.22           C  
ATOM   3302  CD  GLN B  57     -24.610  -8.557  18.051  0.50 26.21           C  
ATOM   3304  NE2 GLN B  57     -25.272  -8.905  19.148  0.50 29.34           N  
ATOM   3306  OE1 GLN B  57     -25.184  -8.148  17.028  0.50 28.57           O  
ATOM   3308  N   ALA B  58     -20.399 -11.526  15.545  1.00 16.56           N  
ATOM   3309  CA  ALA B  58     -19.839 -12.790  15.095  1.00 16.65           C  
ATOM   3310  C   ALA B  58     -18.333 -12.860  15.378  1.00 15.70           C  
ATOM   3311  O   ALA B  58     -17.825 -13.899  15.803  1.00 15.86           O  
ATOM   3312  CB  ALA B  58     -20.125 -13.021  13.630  1.00 17.51           C  
ATOM   3313  N   LEU B  59     -17.632 -11.746  15.177  1.00 15.23           N  
ATOM   3314  CA  LEU B  59     -16.195 -11.707  15.451  1.00 14.32           C  
ATOM   3315  C   LEU B  59     -15.909 -11.849  16.943  1.00 13.85           C  
ATOM   3316  O   LEU B  59     -14.988 -12.571  17.335  1.00 13.52           O  
ATOM   3317  CB  LEU B  59     -15.573 -10.416  14.913  1.00 14.84           C  
ATOM   3318  CG  LEU B  59     -14.101 -10.185  15.224  1.00 14.67           C  
ATOM   3319  CD1 LEU B  59     -13.196 -11.296  14.736  1.00 14.84           C  
ATOM   3320  CD2 LEU B  59     -13.661  -8.831  14.641  1.00 15.47           C  
ATOM   3321  N   HIS B  60     -16.707 -11.177  17.746  1.00 13.20           N  
ATOM   3322  CA  HIS B  60     -16.579 -11.273  19.197  1.00 12.82           C  
ATOM   3323  C   HIS B  60     -16.680 -12.737  19.631  1.00 13.32           C  
ATOM   3324  O   HIS B  60     -15.843 -13.252  20.375  1.00 13.39           O  
ATOM   3325  CB  HIS B  60     -17.673 -10.429  19.826  1.00 13.43           C  
ATOM   3326  CG  HIS B  60     -17.514 -10.229  21.292  1.00 13.80           C  
ATOM   3327  CD2 HIS B  60     -16.949  -9.215  21.988  1.00 14.45           C  
ATOM   3328  ND1 HIS B  60     -17.990 -11.136  22.220  1.00 16.31           N  
ATOM   3329  CE1 HIS B  60     -17.715 -10.683  23.435  1.00 16.75           C  
ATOM   3330  NE2 HIS B  60     -17.082  -9.523  23.321  1.00 15.15           N  
ATOM   3331  N   GLU B  61     -17.747 -13.400  19.185  1.00 13.50           N  
ATOM   3332  CA  GLU B  61     -17.983 -14.778  19.591  1.00 14.43           C  
ATOM   3333  C   GLU B  61     -16.961 -15.731  18.994  1.00 13.91           C  
ATOM   3334  O   GLU B  61     -16.542 -16.664  19.651  1.00 14.67           O  
ATOM   3335  CB  GLU B  61     -19.433 -15.169  19.268  1.00 15.52           C  
ATOM   3336  CG  GLU B  61     -20.466 -14.328  20.037  1.00 16.21           C  
ATOM   3337  CD  GLU B  61     -20.233 -14.316  21.543  1.00 18.07           C  
ATOM   3338  OE1 GLU B  61     -20.407 -15.393  22.137  1.00 20.38           O  
ATOM   3339  OE2 GLU B  61     -19.861 -13.247  22.116  1.00 17.68           O1-
ATOM   3340  N   ALA B  62     -16.559 -15.476  17.741  1.00 14.00           N  
ATOM   3341  CA  ALA B  62     -15.536 -16.308  17.093  1.00 13.88           C  
ATOM   3342  C   ALA B  62     -14.177 -16.235  17.809  1.00 13.69           C  
ATOM   3343  O   ALA B  62     -13.413 -17.198  17.833  1.00 14.54           O  
ATOM   3344  CB  ALA B  62     -15.396 -15.915  15.649  1.00 14.46           C  
ATOM   3345  N   THR B  63     -13.866 -15.075  18.380  1.00 13.33           N  
ATOM   3346  CA  THR B  63     -12.666 -14.915  19.195  1.00 13.23           C  
ATOM   3347  C   THR B  63     -12.674 -15.824  20.411  1.00 12.67           C  
ATOM   3348  O   THR B  63     -11.703 -16.518  20.679  1.00 13.06           O  
ATOM   3349  CB  THR B  63     -12.482 -13.439  19.613  1.00 13.07           C  
ATOM   3350  CG2 THR B  63     -11.199 -13.237  20.484  1.00 14.46           C  
ATOM   3351  OG1 THR B  63     -12.394 -12.619  18.428  1.00 13.77           O  
ATOM   3352  N   LEU B  64     -13.806 -15.837  21.110  1.00 11.70           N  
ATOM   3353  CA  LEU B  64     -13.969 -16.717  22.267  1.00 12.69           C  
ATOM   3354  C   LEU B  64     -13.947 -18.197  21.840  1.00 12.08           C  
ATOM   3355  O   LEU B  64     -13.410 -19.035  22.559  1.00 13.30           O  
ATOM   3356  CB  LEU B  64     -15.250 -16.403  23.031  1.00 12.87           C  
ATOM   3357  CG  LEU B  64     -15.320 -14.962  23.604  1.00 14.24           C  
ATOM   3358  CD1 LEU B  64     -16.698 -14.711  24.181  1.00 15.07           C  
ATOM   3359  CD2 LEU B  64     -14.235 -14.742  24.663  1.00 15.72           C  
ATOM   3360  N   ASP B  65     -14.566 -18.498  20.695  1.00 12.50           N  
ATOM   3361  CA  ASP B  65     -14.537 -19.868  20.142  1.00 13.61           C  
ATOM   3362  C   ASP B  65     -13.102 -20.325  19.940  1.00 12.75           C  
ATOM   3363  O   ASP B  65     -12.746 -21.436  20.337  1.00 13.55           O  
ATOM   3364  CB  ASP B  65     -15.227 -19.966  18.758  1.00 13.57           C  
ATOM   3365  CG  ASP B  65     -16.751 -19.779  18.782  1.00 15.85           C  
ATOM   3366  OD1 ASP B  65     -17.384 -19.643  19.859  1.00 15.62           O  
ATOM   3367  OD2 ASP B  65     -17.355 -19.749  17.678  1.00 17.93           O1-
ATOM   3368  N   ALA B  66     -12.283 -19.464  19.347  1.00 12.93           N  
ATOM   3369  CA  ALA B  66     -10.879 -19.811  19.051  1.00 12.86           C  
ATOM   3370  C   ALA B  66     -10.103 -20.047  20.340  1.00 13.38           C  
ATOM   3371  O   ALA B  66      -9.323 -21.000  20.460  1.00 13.41           O  
ATOM   3372  CB  ALA B  66     -10.229 -18.705  18.204  1.00 13.38           C  
ATOM   3373  N   LEU B  67     -10.300 -19.183  21.327  1.00 13.85           N  
ATOM   3374  CA  LEU B  67      -9.621 -19.313  22.589  1.00 13.95           C  
ATOM   3375  C   LEU B  67      -9.996 -20.655  23.232  1.00 12.85           C  
ATOM   3376  O   LEU B  67      -9.134 -21.421  23.703  1.00 12.43           O  
ATOM   3377  CB  LEU B  67     -10.048 -18.162  23.522  1.00 13.85           C  
ATOM   3378  CG  LEU B  67      -9.215 -17.999  24.770  1.00 17.68           C  
ATOM   3379  CD1 LEU B  67      -7.871 -17.356  24.430  1.00 19.46           C  
ATOM   3380  CD2 LEU B  67      -9.999 -17.096  25.763  1.00 19.40           C  
ATOM   3381  N   ALA B  68     -11.304 -20.929  23.269  1.00 13.20           N  
ATOM   3382  CA  ALA B  68     -11.783 -22.180  23.875  1.00 12.92           C  
ATOM   3383  C   ALA B  68     -11.316 -23.434  23.154  1.00 14.68           C  
ATOM   3384  O   ALA B  68     -11.069 -24.452  23.833  1.00 13.26           O  
ATOM   3385  CB  ALA B  68     -13.305 -22.152  24.012  1.00 14.47           C  
ATOM   3386  N   ILE B  69     -11.209 -23.396  21.833  0.50 13.01           N  
ATOM   3388  CA  ILE B  69     -10.688 -24.571  21.110  0.50 13.51           C  
ATOM   3390  C   ILE B  69      -9.225 -24.814  21.510  0.50 12.52           C  
ATOM   3392  O   ILE B  69      -8.824 -25.963  21.711  0.50 12.36           O  
ATOM   3394  CB  ILE B  69     -10.836 -24.494  19.561  0.50 13.26           C  
ATOM   3396  CG1 ILE B  69     -12.246 -24.170  19.120  0.50 15.32           C  
ATOM   3398  CG2 ILE B  69     -10.529 -25.846  18.928  0.50 14.55           C  
ATOM   3400  CD1 ILE B  69     -12.390 -24.159  17.612  0.50 14.28           C  
ATOM   3402  N   CYS B  70      -8.418 -23.758  21.648  1.00 12.42           N  
ATOM   3403  CA  CYS B  70      -7.028 -23.916  22.111  1.00 12.77           C  
ATOM   3404  C   CYS B  70      -6.967 -24.622  23.494  1.00 12.60           C  
ATOM   3405  O   CYS B  70      -6.235 -25.579  23.707  1.00 12.90           O  
ATOM   3406  CB  CYS B  70      -6.339 -22.555  22.204  1.00 12.44           C  
ATOM   3407  SG  CYS B  70      -6.047 -21.776  20.585  1.00 13.60           S  
ATOM   3408  N   LEU B  71      -7.783 -24.131  24.406  1.00 12.77           N  
ATOM   3409  CA  LEU B  71      -7.852 -24.710  25.757  1.00 13.50           C  
ATOM   3410  C   LEU B  71      -8.350 -26.147  25.714  1.00 13.69           C  
ATOM   3411  O   LEU B  71      -7.816 -27.000  26.420  1.00 14.13           O  
ATOM   3412  CB  LEU B  71      -8.741 -23.816  26.627  1.00 13.85           C  
ATOM   3413  CG  LEU B  71      -8.183 -22.413  26.886  1.00 12.97           C  
ATOM   3414  CD1 LEU B  71      -9.306 -21.472  27.327  1.00 13.79           C  
ATOM   3415  CD2 LEU B  71      -7.051 -22.444  27.928  1.00 15.98           C  
ATOM   3416  N   ALA B  72      -9.350 -26.419  24.881  1.00 13.42           N  
ATOM   3417  CA  ALA B  72      -9.957 -27.751  24.809  1.00 12.83           C  
ATOM   3418  C   ALA B  72      -8.992 -28.815  24.336  1.00 14.58           C  
ATOM   3419  O   ALA B  72      -9.119 -29.976  24.735  1.00 15.96           O  
ATOM   3420  CB  ALA B  72     -11.169 -27.729  23.903  1.00 14.10           C  
ATOM   3421  N   VAL B  73      -8.060 -28.447  23.441  1.00 13.72           N  
ATOM   3422  CA  VAL B  73      -7.038 -29.386  22.972  1.00 14.20           C  
ATOM   3423  C   VAL B  73      -5.787 -29.400  23.853  1.00 15.19           C  
ATOM   3424  O   VAL B  73      -4.792 -30.039  23.533  1.00 16.61           O  
ATOM   3425  CB  VAL B  73      -6.697 -29.189  21.464  1.00 13.83           C  
ATOM   3426  CG1 VAL B  73      -7.939 -29.240  20.607  1.00 14.90           C  
ATOM   3427  CG2 VAL B  73      -5.916 -27.923  21.219  1.00 13.72           C  
ATOM   3428  N   GLY B  74      -5.820 -28.707  24.981  1.00 14.57           N  
ATOM   3429  CA  GLY B  74      -4.787 -28.842  25.987  1.00 15.51           C  
ATOM   3430  C   GLY B  74      -3.737 -27.753  26.044  1.00 16.06           C  
ATOM   3431  O   GLY B  74      -2.750 -27.918  26.753  1.00 17.60           O  
ATOM   3432  N   VAL B  75      -3.936 -26.642  25.335  1.00 14.55           N  
ATOM   3433  CA  VAL B  75      -3.040 -25.496  25.515  1.00 14.80           C  
ATOM   3434  C   VAL B  75      -3.277 -24.997  26.938  1.00 15.65           C  
ATOM   3435  O   VAL B  75      -4.425 -24.719  27.329  1.00 16.57           O  
ATOM   3436  CB  VAL B  75      -3.249 -24.388  24.480  1.00 12.55           C  
ATOM   3437  CG1 VAL B  75      -2.347 -23.197  24.747  1.00 13.86           C  
ATOM   3438  CG2 VAL B  75      -2.983 -24.902  23.070  1.00 14.75           C  
ATOM   3439  N   ASP B  76      -2.206 -24.905  27.724  1.00 17.05           N  
ATOM   3440  CA  ASP B  76      -2.299 -24.549  29.140  1.00 17.57           C  
ATOM   3441  C   ASP B  76      -1.759 -23.125  29.311  1.00 17.49           C  
ATOM   3442  O   ASP B  76      -0.590 -22.887  28.967  1.00 17.05           O  
ATOM   3443  CB  ASP B  76      -1.488 -25.563  29.935  1.00 17.85           C  
ATOM   3444  CG  ASP B  76      -1.546 -25.360  31.440  1.00 20.97           C  
ATOM   3445  OD1 ASP B  76      -1.722 -24.234  31.930  1.00 22.92           O  
ATOM   3446  OD2 ASP B  76      -1.373 -26.387  32.135  1.00 26.03           O1-
ATOM   3447  N   PRO B  77      -2.558 -22.178  29.844  1.00 17.80           N  
ATOM   3448  CA  PRO B  77      -2.040 -20.807  29.986  1.00 18.66           C  
ATOM   3449  C   PRO B  77      -0.787 -20.618  30.833  1.00 18.35           C  
ATOM   3450  O   PRO B  77      -0.107 -19.601  30.698  1.00 17.99           O  
ATOM   3451  CB  PRO B  77      -3.206 -20.012  30.614  1.00 19.34           C  
ATOM   3452  CG  PRO B  77      -4.349 -20.839  30.469  1.00 21.04           C  
ATOM   3453  CD  PRO B  77      -3.959 -22.271  30.274  1.00 18.47           C  
ATOM   3454  N   LYS B  78      -0.497 -21.589  31.700  1.00 19.64           N  
ATOM   3455  CA  LYS B  78       0.702 -21.584  32.512  1.00 21.16           C  
ATOM   3456  C   LYS B  78       1.906 -22.150  31.806  1.00 21.66           C  
ATOM   3457  O   LYS B  78       3.032 -21.788  32.145  1.00 24.69           O  
ATOM   3458  CB  LYS B  78       0.433 -22.397  33.793  1.00 22.37           C  
ATOM   3459  CG  LYS B  78      -0.735 -21.828  34.600  1.00 26.84           C  
ATOM   3460  CD  LYS B  78      -0.810 -22.429  35.993  1.00 32.60           C  
ATOM   3461  CE  LYS B  78      -2.238 -22.437  36.526  1.00 35.02           C  
ATOM   3462  NZ  LYS B  78      -2.967 -23.665  36.099  1.00 38.19           N1+
ATOM   3463  N   LYS B  79       1.691 -23.024  30.821  1.00 20.57           N  
ATOM   3464  CA  LYS B  79       2.795 -23.680  30.105  1.00 19.92           C  
ATOM   3465  C   LYS B  79       3.085 -23.058  28.726  1.00 19.81           C  
ATOM   3466  O   LYS B  79       4.156 -23.305  28.143  1.00 21.83           O  
ATOM   3467  CB  LYS B  79       2.486 -25.163  29.892  1.00 21.08           C  
ATOM   3468  CG  LYS B  79       2.257 -25.919  31.193  1.00 23.16           C  
ATOM   3469  CD  LYS B  79       1.944 -27.386  30.952  1.00 25.09           C  
ATOM   3470  CE  LYS B  79       1.689 -28.141  32.265  1.00 27.77           C  
ATOM   3471  NZ  LYS B  79       1.271 -29.570  32.030  1.00 27.64           N1+
ATOM   3472  N   SER B  80       2.113 -22.324  28.203  1.00 17.20           N  
ATOM   3473  CA  SER B  80       2.231 -21.635  26.929  1.00 16.75           C  
ATOM   3474  C   SER B  80       1.786 -20.195  27.135  1.00 15.61           C  
ATOM   3475  O   SER B  80       1.310 -19.855  28.185  1.00 15.83           O  
ATOM   3476  CB  SER B  80       1.343 -22.293  25.888  1.00 17.09           C  
ATOM   3477  OG  SER B  80       1.821 -23.603  25.566  1.00 17.39           O  
ATOM   3478  N   THR B  81       1.974 -19.370  26.126  1.00 14.63           N  
ATOM   3479  CA  THR B  81       1.497 -17.981  26.144  1.00 14.05           C  
ATOM   3480  C   THR B  81       0.334 -17.908  25.145  1.00 13.59           C  
ATOM   3481  O   THR B  81       0.563 -17.883  23.926  1.00 14.10           O  
ATOM   3482  CB  THR B  81       2.623 -17.005  25.773  1.00 14.31           C  
ATOM   3483  CG2 THR B  81       2.156 -15.548  25.802  1.00 15.39           C  
ATOM   3484  OG1 THR B  81       3.692 -17.166  26.706  1.00 14.47           O  
ATOM   3485  N   LEU B  82      -0.881 -17.845  25.680  1.00 12.86           N  
ATOM   3486  CA  LEU B  82      -2.138 -17.917  24.911  1.00 12.58           C  
ATOM   3487  C   LEU B  82      -2.869 -16.614  25.071  1.00 12.12           C  
ATOM   3488  O   LEU B  82      -3.226 -16.247  26.187  1.00 12.07           O  
ATOM   3489  CB  LEU B  82      -3.002 -19.075  25.409  1.00 12.94           C  
ATOM   3490  CG  LEU B  82      -4.388 -19.185  24.786  1.00 11.57           C  
ATOM   3491  CD1 LEU B  82      -4.419 -19.390  23.280  1.00 12.23           C  
ATOM   3492  CD2 LEU B  82      -5.198 -20.324  25.477  1.00 13.79           C  
ATOM   3493  N   PHE B  83      -3.124 -15.914  23.973  1.00 11.87           N  
ATOM   3494  CA  PHE B  83      -3.633 -14.564  24.085  1.00 11.73           C  
ATOM   3495  C   PHE B  83      -4.302 -14.102  22.824  1.00 12.31           C  
ATOM   3496  O   PHE B  83      -4.170 -14.722  21.756  1.00 12.39           O  
ATOM   3497  CB  PHE B  83      -2.488 -13.594  24.426  1.00 11.65           C  
ATOM   3498  CG  PHE B  83      -1.449 -13.473  23.356  1.00 11.42           C  
ATOM   3499  CD1 PHE B  83      -1.427 -12.350  22.523  1.00 12.64           C  
ATOM   3500  CD2 PHE B  83      -0.463 -14.439  23.167  1.00 11.31           C  
ATOM   3501  CE1 PHE B  83      -0.462 -12.199  21.562  1.00 13.07           C  
ATOM   3502  CE2 PHE B  83       0.495 -14.297  22.160  1.00 13.43           C  
ATOM   3503  CZ  PHE B  83       0.482 -13.181  21.370  1.00 12.07           C  
ATOM   3504  N   VAL B  84      -5.064 -13.019  22.960  1.00 11.40           N  
ATOM   3505  CA  VAL B  84      -5.751 -12.355  21.846  1.00 12.16           C  
ATOM   3506  C   VAL B  84      -4.881 -11.186  21.366  1.00 11.96           C  
ATOM   3507  O   VAL B  84      -4.459 -10.326  22.136  1.00 11.88           O  
ATOM   3508  CB  VAL B  84      -7.142 -11.855  22.275  1.00 12.15           C  
ATOM   3509  CG1 VAL B  84      -7.834 -11.125  21.138  1.00 13.93           C  
ATOM   3510  CG2 VAL B  84      -8.007 -13.033  22.774  1.00 12.83           C  
ATOM   3511  N   GLN B  85      -4.598 -11.165  20.074  1.00 11.55           N  
ATOM   3512  CA  GLN B  85      -3.691 -10.190  19.453  1.00 11.21           C  
ATOM   3513  C   GLN B  85      -3.994  -8.736  19.877  1.00 11.49           C  
ATOM   3514  O   GLN B  85      -3.095  -8.000  20.314  1.00 11.71           O  
ATOM   3515  CB  GLN B  85      -3.753 -10.368  17.929  1.00 11.35           C  
ATOM   3516  CG  GLN B  85      -2.815  -9.547  17.096  1.00 11.91           C  
ATOM   3517  CD  GLN B  85      -3.109  -9.732  15.629  1.00 13.07           C  
ATOM   3518  NE2 GLN B  85      -2.087  -9.566  14.811  1.00 14.18           N  
ATOM   3519  OE1 GLN B  85      -4.249  -9.990  15.238  1.00 11.63           O  
ATOM   3520  N   SER B  86      -5.251  -8.325  19.730  1.00 11.69           N  
ATOM   3521  CA  SER B  86      -5.615  -6.932  20.038  1.00 10.93           C  
ATOM   3522  C   SER B  86      -5.426  -6.550  21.507  1.00 10.75           C  
ATOM   3523  O   SER B  86      -5.387  -5.358  21.821  1.00 12.18           O  
ATOM   3524  CB  SER B  86      -7.063  -6.647  19.634  1.00 11.36           C  
ATOM   3525  OG  SER B  86      -7.966  -7.346  20.485  1.00 12.30           O  
ATOM   3526  N   HIS B  87      -5.301  -7.531  22.386  1.00 11.01           N  
ATOM   3527  CA  HIS B  87      -5.052  -7.271  23.812  1.00 11.26           C  
ATOM   3528  C   HIS B  87      -3.626  -6.873  24.090  1.00 11.01           C  
ATOM   3529  O   HIS B  87      -3.349  -6.481  25.207  1.00 12.16           O  
ATOM   3530  CB  HIS B  87      -5.394  -8.515  24.639  1.00 11.04           C  
ATOM   3531  CG  HIS B  87      -6.854  -8.860  24.602  1.00 12.07           C  
ATOM   3532  CD2 HIS B  87      -7.892  -8.292  23.933  1.00 11.52           C  
ATOM   3533  ND1 HIS B  87      -7.390  -9.899  25.330  1.00 11.69           N  
ATOM   3534  CE1 HIS B  87      -8.682  -9.983  25.079  1.00 11.43           C  
ATOM   3535  NE2 HIS B  87      -9.021  -9.001  24.253  1.00 11.95           N  
ATOM   3536  N   VAL B  88      -2.723  -7.044  23.136  1.00 10.51           N  
ATOM   3537  CA  VAL B  88      -1.286  -6.854  23.376  1.00 11.28           C  
ATOM   3538  C   VAL B  88      -0.860  -5.686  22.469  1.00 11.75           C  
ATOM   3539  O   VAL B  88      -0.680  -5.840  21.246  1.00 11.25           O  
ATOM   3540  CB  VAL B  88      -0.499  -8.148  23.080  1.00 10.67           C  
ATOM   3541  CG1 VAL B  88       0.990  -7.967  23.284  1.00 11.06           C  
ATOM   3542  CG2 VAL B  88      -1.011  -9.277  23.973  1.00 12.89           C  
ATOM   3543  N   PRO B  89      -0.719  -4.469  23.040  1.00 11.11           N  
ATOM   3544  CA  PRO B  89      -0.560  -3.272  22.218  1.00 11.44           C  
ATOM   3545  C   PRO B  89       0.705  -3.221  21.382  1.00 10.79           C  
ATOM   3546  O   PRO B  89       0.805  -2.441  20.444  1.00 12.40           O  
ATOM   3547  CB  PRO B  89      -0.574  -2.114  23.228  1.00 12.40           C  
ATOM   3548  CG  PRO B  89      -0.299  -2.717  24.507  1.00 16.07           C  
ATOM   3549  CD  PRO B  89      -0.824  -4.139  24.469  1.00 11.53           C  
ATOM   3550  N   GLU B  90       1.691  -4.037  21.747  1.00 11.07           N  
ATOM   3551  CA  GLU B  90       2.972  -4.005  21.071  1.00 10.96           C  
ATOM   3552  C   GLU B  90       2.852  -4.476  19.613  1.00 10.67           C  
ATOM   3553  O   GLU B  90       3.701  -4.129  18.787  1.00 12.04           O  
ATOM   3554  CB  GLU B  90       3.980  -4.844  21.823  1.00 11.51           C  
ATOM   3555  CG  GLU B  90       4.405  -4.279  23.176  1.00 11.96           C  
ATOM   3556  CD  GLU B  90       3.380  -4.344  24.307  1.00 13.38           C  
ATOM   3557  OE1 GLU B  90       2.488  -5.241  24.308  1.00 11.80           O  
ATOM   3558  OE2 GLU B  90       3.489  -3.531  25.268  1.00 15.77           O1-
ATOM   3559  N   HIS B  91       1.834  -5.284  19.289  1.00 10.00           N  
ATOM   3560  CA  HIS B  91       1.712  -5.813  17.927  1.00 10.55           C  
ATOM   3561  C   HIS B  91       1.536  -4.688  16.900  1.00 11.33           C  
ATOM   3562  O   HIS B  91       2.306  -4.582  15.954  1.00 11.64           O  
ATOM   3563  CB  HIS B  91       0.581  -6.824  17.842  1.00 10.95           C  
ATOM   3564  CG  HIS B  91       0.912  -8.135  18.506  1.00 11.72           C  
ATOM   3565  CD2 HIS B  91       1.148  -8.437  19.798  1.00 10.94           C  
ATOM   3566  ND1 HIS B  91       1.106  -9.304  17.799  1.00 11.17           N  
ATOM   3567  CE1 HIS B  91       1.403 -10.280  18.640  1.00 12.73           C  
ATOM   3568  NE2 HIS B  91       1.444  -9.783  19.866  1.00 11.79           N  
ATOM   3569  N   ALA B  92       0.534  -3.838  17.085  1.00 11.75           N  
ATOM   3570  CA  ALA B  92       0.302  -2.743  16.143  1.00 11.39           C  
ATOM   3571  C   ALA B  92       1.481  -1.748  16.122  1.00 11.85           C  
ATOM   3572  O   ALA B  92       1.847  -1.203  15.076  1.00 12.11           O  
ATOM   3573  CB  ALA B  92      -1.006  -2.044  16.404  1.00 12.85           C  
ATOM   3574  N   GLN B  93       2.083  -1.526  17.280  1.00 11.73           N  
ATOM   3575  CA  GLN B  93       3.236  -0.640  17.378  1.00 11.07           C  
ATOM   3576  C   GLN B  93       4.412  -1.141  16.562  1.00 11.49           C  
ATOM   3577  O   GLN B  93       4.993  -0.394  15.781  1.00 12.14           O  
ATOM   3578  CB  GLN B  93       3.615  -0.421  18.846  1.00 10.82           C  
ATOM   3579  CG  GLN B  93       2.622   0.407  19.618  1.00 11.70           C  
ATOM   3580  CD  GLN B  93       2.967   0.491  21.083  1.00 11.22           C  
ATOM   3581  NE2 GLN B  93       2.565  -0.523  21.866  1.00 11.40           N  
ATOM   3582  OE1 GLN B  93       3.630   1.448  21.500  1.00 11.90           O  
ATOM   3583  N   LEU B  94       4.789  -2.408  16.711  1.00 11.51           N  
ATOM   3584  CA  LEU B  94       5.900  -2.894  15.910  1.00 11.93           C  
ATOM   3585  C   LEU B  94       5.500  -2.947  14.457  1.00 12.28           C  
ATOM   3586  O   LEU B  94       6.311  -2.664  13.569  1.00 13.56           O  
ATOM   3587  CB  LEU B  94       6.410  -4.252  16.405  1.00 11.86           C  
ATOM   3588  CG  LEU B  94       7.604  -4.800  15.621  1.00 11.80           C  
ATOM   3589  CD1 LEU B  94       8.782  -3.814  15.599  1.00 14.25           C  
ATOM   3590  CD2 LEU B  94       8.037  -6.165  16.169  1.00 13.02           C  
ATOM   3591  N   GLY B  95       4.236  -3.272  14.192  1.00 11.62           N  
ATOM   3592  CA  GLY B  95       3.789  -3.290  12.807  1.00 12.20           C  
ATOM   3593  C   GLY B  95       4.030  -1.957  12.096  1.00 12.31           C  
ATOM   3594  O   GLY B  95       4.439  -1.938  10.915  1.00 13.17           O  
ATOM   3595  N   TRP B  96       3.759  -0.835  12.767  1.00 12.13           N  
ATOM   3596  CA  TRP B  96       3.951   0.445  12.114  1.00 13.24           C  
ATOM   3597  C   TRP B  96       5.432   0.627  11.757  1.00 13.07           C  
ATOM   3598  O   TRP B  96       5.803   1.048  10.637  1.00 13.53           O  
ATOM   3599  CB  TRP B  96       3.442   1.648  12.950  1.00 12.20           C  
ATOM   3600  CG  TRP B  96       3.938   2.889  12.285  1.00 13.80           C  
ATOM   3601  CD1 TRP B  96       5.005   3.631  12.633  1.00 14.43           C  
ATOM   3602  CD2 TRP B  96       3.472   3.403  11.029  1.00 14.30           C  
ATOM   3603  CE2 TRP B  96       4.313   4.467  10.685  1.00 13.63           C  
ATOM   3604  CE3 TRP B  96       2.423   3.042  10.153  1.00 15.18           C  
ATOM   3605  NE1 TRP B  96       5.248   4.596  11.683  1.00 14.70           N  
ATOM   3606  CZ2 TRP B  96       4.130   5.202   9.514  1.00 15.62           C  
ATOM   3607  CZ3 TRP B  96       2.248   3.777   9.001  1.00 15.32           C  
ATOM   3608  CH2 TRP B  96       3.098   4.842   8.695  1.00 15.84           C  
ATOM   3609  N   VAL B  97       6.302   0.352  12.718  1.00 12.41           N  
ATOM   3610  CA  VAL B  97       7.737   0.527  12.496  1.00 13.50           C  
ATOM   3611  C   VAL B  97       8.177  -0.331  11.317  1.00 13.17           C  
ATOM   3612  O   VAL B  97       8.884   0.148  10.427  1.00 12.81           O  
ATOM   3613  CB  VAL B  97       8.585   0.234  13.768  1.00 13.26           C  
ATOM   3614  CG1 VAL B  97      10.084   0.282  13.446  1.00 15.21           C  
ATOM   3615  CG2 VAL B  97       8.259   1.247  14.878  1.00 15.80           C  
ATOM   3616  N   LEU B  98       7.755  -1.595  11.281  1.00 12.54           N  
ATOM   3617  CA  LEU B  98       8.190  -2.500  10.216  1.00 12.96           C  
ATOM   3618  C   LEU B  98       7.667  -2.070   8.852  1.00 12.90           C  
ATOM   3619  O   LEU B  98       8.324  -2.349   7.846  1.00 14.10           O  
ATOM   3620  CB  LEU B  98       7.847  -3.950  10.541  1.00 12.35           C  
ATOM   3621  CG  LEU B  98       8.500  -4.499  11.803  1.00 12.86           C  
ATOM   3622  CD1 LEU B  98       8.089  -5.976  11.910  1.00 15.31           C  
ATOM   3623  CD2 LEU B  98      10.007  -4.336  11.814  1.00 15.40           C  
ATOM   3624  N   ASN B  99       6.543  -1.352   8.785  1.00 13.18           N  
ATOM   3625  CA  ASN B  99       6.053  -0.821   7.499  1.00 14.95           C  
ATOM   3626  C   ASN B  99       7.162   0.023   6.859  1.00 15.33           C  
ATOM   3627  O   ASN B  99       7.326   0.040   5.631  1.00 14.82           O  
ATOM   3628  CB  ASN B  99       4.865   0.129   7.682  1.00 15.00           C  
ATOM   3629  CG  ASN B  99       3.523  -0.537   7.840  1.00 21.31           C  
ATOM   3630  ND2 ASN B  99       2.568   0.238   8.394  1.00 21.28           N  
ATOM   3631  OD1 ASN B  99       3.301  -1.695   7.469  1.00 24.73           O  
ATOM   3632  N   CYS B 100       7.896   0.760   7.680  1.00 14.89           N  
ATOM   3633  CA  CYS B 100       8.937   1.672   7.223  1.00 15.83           C  
ATOM   3634  C   CYS B 100      10.190   0.952   6.678  1.00 16.06           C  
ATOM   3635  O   CYS B 100      11.066   1.608   6.095  1.00 18.09           O  
ATOM   3636  CB  CYS B 100       9.305   2.657   8.344  1.00 16.27           C  
ATOM   3637  SG  CYS B 100       7.942   3.713   8.853  1.00 15.98           S  
ATOM   3638  N   TYR B 101      10.253  -0.371   6.842  1.00 16.07           N  
ATOM   3639  CA  TYR B 101      11.347  -1.239   6.347  1.00 17.70           C  
ATOM   3640  C   TYR B 101      10.792  -2.310   5.401  1.00 18.89           C  
ATOM   3641  O   TYR B 101      11.412  -3.364   5.201  1.00 22.20           O  
ATOM   3642  CB  TYR B 101      12.108  -1.894   7.534  1.00 17.23           C  
ATOM   3643  CG  TYR B 101      12.649  -0.814   8.424  1.00 17.52           C  
ATOM   3644  CD1 TYR B 101      13.858  -0.225   8.175  1.00 17.37           C  
ATOM   3645  CD2 TYR B 101      11.892  -0.308   9.480  1.00 14.82           C  
ATOM   3646  CE1 TYR B 101      14.324   0.859   8.947  1.00 17.27           C  
ATOM   3647  CE2 TYR B 101      12.324   0.752  10.221  1.00 15.73           C  
ATOM   3648  CZ  TYR B 101      13.544   1.319   9.994  1.00 15.48           C  
ATOM   3649  OH  TYR B 101      13.918   2.396  10.770  1.00 18.26           O  
ATOM   3650  N   THR B 102       9.629  -2.047   4.820  1.00 16.81           N  
ATOM   3651  CA  THR B 102       9.029  -2.956   3.869  1.00 17.23           C  
ATOM   3652  C   THR B 102       8.832  -2.193   2.569  1.00 17.46           C  
ATOM   3653  O   THR B 102       8.319  -1.076   2.582  1.00 17.56           O  
ATOM   3654  CB  THR B 102       7.642  -3.469   4.369  1.00 16.80           C  
ATOM   3655  CG2 THR B 102       7.022  -4.447   3.373  1.00 16.56           C  
ATOM   3656  OG1 THR B 102       7.785  -4.108   5.652  1.00 16.68           O  
ATOM   3657  N   GLN B 103       9.257  -2.769   1.444  1.00 18.25           N  
ATOM   3658  CA  GLN B 103       9.083  -2.126   0.157  1.00 18.53           C  
ATOM   3659  C   GLN B 103       7.663  -2.324  -0.360  1.00 18.27           C  
ATOM   3660  O   GLN B 103       7.069  -3.392  -0.212  1.00 17.60           O  
ATOM   3661  CB  GLN B 103      10.087  -2.694  -0.836  1.00 19.38           C  
ATOM   3662  CG  GLN B 103      11.542  -2.488  -0.440  1.00 21.39           C  
ATOM   3663  CD  GLN B 103      12.530  -3.136  -1.420  1.00 26.06           C  
ATOM   3664  NE2 GLN B 103      13.772  -2.733  -1.334  1.00 30.39           N  
ATOM   3665  OE1 GLN B 103      12.167  -3.993  -2.221  1.00 29.25           O  
ATOM   3666  N   MET B 104       7.112  -1.281  -0.972  1.00 18.18           N  
ATOM   3667  CA  MET B 104       5.800  -1.405  -1.602  1.00 19.73           C  
ATOM   3668  C   MET B 104       5.715  -2.588  -2.557  1.00 20.64           C  
ATOM   3669  O   MET B 104       4.727  -3.334  -2.566  1.00 21.33           O  
ATOM   3670  CB  MET B 104       5.450  -0.118  -2.335  1.00 20.31           C  
ATOM   3671  CG  MET B 104       5.042   0.983  -1.389  1.00 20.69           C  
ATOM   3672  SD  MET B 104       3.507   0.673  -0.524  1.00 20.85           S  
ATOM   3673  CE  MET B 104       2.323   0.796  -1.850  1.00 21.30           C  
ATOM   3674  N   GLY B 105       6.763  -2.756  -3.360  1.00 21.79           N  
ATOM   3675  CA  GLY B 105       6.844  -3.863  -4.283  1.00 21.87           C  
ATOM   3676  C   GLY B 105       6.757  -5.228  -3.634  1.00 22.57           C  
ATOM   3677  O   GLY B 105       6.153  -6.161  -4.203  1.00 22.88           O  
ATOM   3678  N   GLU B 106       7.309  -5.359  -2.426  1.00 21.06           N  
ATOM   3679  CA  GLU B 106       7.240  -6.627  -1.705  1.00 21.52           C  
ATOM   3680  C   GLU B 106       5.800  -6.973  -1.337  1.00 21.91           C  
ATOM   3681  O   GLU B 106       5.408  -8.141  -1.377  1.00 24.32           O  
ATOM   3682  CB  GLU B 106       8.122  -6.570  -0.442  1.00 20.55           C  
ATOM   3683  CG  GLU B 106       9.594  -6.649  -0.757  1.00 21.77           C  
ATOM   3684  CD  GLU B 106      10.503  -6.365   0.408  1.00 25.03           C  
ATOM   3685  OE1 GLU B 106      10.164  -5.528   1.277  1.00 21.15           O  
ATOM   3686  OE2 GLU B 106      11.601  -6.977   0.438  1.00 27.73           O1-
ATOM   3687  N   LEU B 107       5.007  -5.972  -0.978  1.00 20.42           N  
ATOM   3688  CA  LEU B 107       3.600  -6.184  -0.641  1.00 19.53           C  
ATOM   3689  C   LEU B 107       2.690  -6.363  -1.864  1.00 21.18           C  
ATOM   3690  O   LEU B 107       1.768  -7.180  -1.845  1.00 20.78           O  
ATOM   3691  CB  LEU B 107       3.085  -5.022   0.220  1.00 18.98           C  
ATOM   3692  CG  LEU B 107       3.700  -4.920   1.611  1.00 17.01           C  
ATOM   3693  CD1 LEU B 107       3.184  -3.641   2.286  1.00 18.21           C  
ATOM   3694  CD2 LEU B 107       3.378  -6.189   2.434  1.00 18.99           C  
ATOM   3695  N   SER B 108       2.979  -5.618  -2.931  1.00 21.34           N  
ATOM   3696  CA  SER B 108       2.164  -5.660  -4.165  1.00 23.21           C  
ATOM   3697  C   SER B 108       2.249  -6.989  -4.882  1.00 23.69           C  
ATOM   3698  O   SER B 108       1.316  -7.338  -5.611  1.00 24.53           O  
ATOM   3699  CB  SER B 108       2.571  -4.544  -5.147  1.00 24.28           C  
ATOM   3700  OG  SER B 108       2.382  -3.292  -4.523  1.00 28.12           O  
ATOM   3701  N   ARG B 109       3.372  -7.689  -4.712  1.00 23.95           N  
ATOM   3702  CA  ARG B 109       3.615  -8.984  -5.376  1.00 25.62           C  
ATOM   3703  C   ARG B 109       3.070 -10.185  -4.591  1.00 26.41           C  
ATOM   3704  O   ARG B 109       3.160 -11.325  -5.045  1.00 27.97           O  
ATOM   3705  CB  ARG B 109       5.119  -9.172  -5.579  1.00 26.42           C  
ATOM   3706  CG  ARG B 109       5.724  -8.249  -6.640  1.00 29.76           C  
ATOM   3707  CD  ARG B 109       7.167  -8.677  -6.985  1.00 33.81           C  
ATOM   3708  NE  ARG B 109       8.060  -8.588  -5.818  1.00 33.92           N  
ATOM   3709  CZ  ARG B 109       8.871  -7.560  -5.535  1.00 33.70           C  
ATOM   3710  NH1 ARG B 109       8.940  -6.498  -6.339  1.00 35.44           N1+
ATOM   3711  NH2 ARG B 109       9.628  -7.597  -4.430  1.00 33.51           N  
ATOM   3712  N   MET B 110       2.508  -9.940  -3.414  1.00 25.93           N  
ATOM   3713  CA  MET B 110       1.927 -11.016  -2.625  1.00 26.25           C  
ATOM   3714  C   MET B 110       0.710 -11.597  -3.324  1.00 27.93           C  
ATOM   3715  O   MET B 110      -0.202 -10.870  -3.723  1.00 28.53           O  
ATOM   3716  CB  MET B 110       1.543 -10.515  -1.234  1.00 25.44           C  
ATOM   3717  CG  MET B 110       2.710 -10.099  -0.359  1.00 24.29           C  
ATOM   3718  SD  MET B 110       3.774 -11.516  -0.042  1.00 25.94           S  
ATOM   3719  CE  MET B 110       4.899 -10.866   1.114  1.00 27.02           C  
ATOM   3720  N   THR B 111       0.697 -12.919  -3.472  1.00 28.84           N  
ATOM   3721  CA  THR B 111      -0.375 -13.584  -4.189  1.00 29.97           C  
ATOM   3722  C   THR B 111      -1.709 -13.423  -3.454  1.00 29.32           C  
ATOM   3723  O   THR B 111      -2.753 -13.239  -4.082  1.00 28.69           O  
ATOM   3724  CB  THR B 111      -0.022 -15.070  -4.448  1.00 30.44           C  
ATOM   3725  CG2 THR B 111       1.226 -15.172  -5.290  1.00 31.13           C  
ATOM   3726  OG1 THR B 111       0.217 -15.740  -3.206  1.00 34.33           O  
ATOM   3727  N   GLN B 112      -1.689 -13.458  -2.129  1.00 28.41           N  
ATOM   3728  CA  GLN B 112      -2.923 -13.318  -1.385  1.00 28.20           C  
ATOM   3729  C   GLN B 112      -3.542 -11.929  -1.637  1.00 27.59           C  
ATOM   3730  O   GLN B 112      -4.750 -11.818  -1.915  1.00 28.65           O  
ATOM   3731  CB  GLN B 112      -2.699 -13.618   0.114  1.00 28.37           C  
ATOM   3732  CG  GLN B 112      -2.136 -15.056   0.393  1.00 30.68           C  
ATOM   3733  CD  GLN B 112      -2.805 -16.196  -0.416  1.00 36.55           C  
ATOM   3734  NE2 GLN B 112      -4.117 -16.319  -0.307  1.00 38.06           N  
ATOM   3735  OE1 GLN B 112      -2.130 -16.945  -1.130  1.00 42.25           O  
ATOM   3736  N   PHE B 113      -2.728 -10.876  -1.633  1.00 26.46           N  
ATOM   3737  CA  PHE B 113      -3.249  -9.543  -1.965  1.00 26.06           C  
ATOM   3738  C   PHE B 113      -3.765  -9.460  -3.404  1.00 27.14           C  
ATOM   3739  O   PHE B 113      -4.832  -8.910  -3.657  1.00 27.73           O  
ATOM   3740  CB  PHE B 113      -2.210  -8.453  -1.792  1.00 25.78           C  
ATOM   3741  CG  PHE B 113      -2.715  -7.100  -2.185  1.00 26.31           C  
ATOM   3742  CD1 PHE B 113      -3.668  -6.463  -1.401  1.00 27.06           C  
ATOM   3743  CD2 PHE B 113      -2.293  -6.485  -3.371  1.00 28.24           C  
ATOM   3744  CE1 PHE B 113      -4.171  -5.219  -1.753  1.00 27.89           C  
ATOM   3745  CE2 PHE B 113      -2.775  -5.243  -3.725  1.00 28.90           C  
ATOM   3746  CZ  PHE B 113      -3.734  -4.609  -2.917  1.00 28.70           C  
ATOM   3747  N   LYS B 114      -3.007  -9.999  -4.353  1.00 28.45           N  
ATOM   3748  CA  LYS B 114      -3.438  -9.937  -5.743  1.00 30.15           C  
ATOM   3749  C   LYS B 114      -4.806 -10.599  -5.974  1.00 32.42           C  
ATOM   3750  O   LYS B 114      -5.636 -10.073  -6.728  1.00 31.95           O  
ATOM   3751  CB  LYS B 114      -2.359 -10.510  -6.647  1.00 30.28           C  
ATOM   3752  CG  LYS B 114      -1.102  -9.645  -6.665  1.00 30.68           C  
ATOM   3753  CD  LYS B 114       0.048 -10.331  -7.389  1.00 33.54           C  
ATOM   3754  CE  LYS B 114      -0.166 -10.286  -8.878  1.00 36.69           C  
ATOM   3755  NZ  LYS B 114      -0.178  -8.881  -9.354  1.00 39.66           N1+
ATOM   3756  N   ASP B 115      -5.064 -11.714  -5.299  1.00 34.02           N  
ATOM   3757  CA  ASP B 115      -6.403 -12.353  -5.346  1.00 36.77           C  
ATOM   3758  C   ASP B 115      -7.528 -11.440  -4.843  1.00 37.57           C  
ATOM   3759  O   ASP B 115      -8.575 -11.326  -5.488  1.00 39.04           O  
ATOM   3760  CB  ASP B 115      -6.426 -13.633  -4.513  1.00 36.83           C  
ATOM   3761  CG  ASP B 115      -5.521 -14.723  -5.078  1.00 38.34           C  
ATOM   3762  OD1 ASP B 115      -4.969 -14.553  -6.183  1.00 40.41           O  
ATOM   3763  OD2 ASP B 115      -5.353 -15.755  -4.393  1.00 40.40           O1-
ATOM   3764  N   LYS B 116      -7.309 -10.804  -3.694  1.00 37.63           N  
ATOM   3765  CA  LYS B 116      -8.334  -9.998  -3.042  1.00 37.86           C  
ATOM   3766  C   LYS B 116      -8.563  -8.668  -3.746  1.00 38.67           C  
ATOM   3767  O   LYS B 116      -9.696  -8.173  -3.794  1.00 39.18           O  
ATOM   3768  CB  LYS B 116      -7.953  -9.756  -1.581  1.00 37.12           C  
ATOM   3769  N   SER B 117      -7.486  -8.089  -4.275  1.00 38.84           N  
ATOM   3770  CA  SER B 117      -7.575  -6.929  -5.154  1.00 39.85           C  
ATOM   3771  C   SER B 117      -8.548  -7.238  -6.311  1.00 40.64           C  
ATOM   3772  O   SER B 117      -9.404  -6.420  -6.639  1.00 41.10           O  
ATOM   3773  CB  SER B 117      -6.172  -6.558  -5.677  1.00 39.99           C  
ATOM   3774  OG  SER B 117      -6.110  -5.218  -6.156  1.00 40.86           O  
ATOM   3775  N   ALA B 118      -8.434  -8.428  -6.895  1.00 41.18           N  
ATOM   3776  CA  ALA B 118      -9.276  -8.823  -8.033  1.00 42.40           C  
ATOM   3777  C   ALA B 118     -10.746  -9.026  -7.623  1.00 42.80           C  
ATOM   3778  O   ALA B 118     -11.655  -8.721  -8.386  1.00 43.18           O  
ATOM   3779  CB  ALA B 118      -8.716 -10.086  -8.675  1.00 42.60           C  
ATOM   3780  N   ARG B 119     -10.966  -9.517  -6.402  1.00 43.16           N  
ATOM   3781  CA  ARG B 119     -12.318  -9.778  -5.875  1.00 43.79           C  
ATOM   3782  C   ARG B 119     -13.075  -8.512  -5.453  1.00 44.13           C  
ATOM   3783  O   ARG B 119     -14.260  -8.370  -5.749  1.00 44.47           O  
ATOM   3784  CB  ARG B 119     -12.235 -10.725  -4.667  1.00 43.32           C  
ATOM   3785  N   TYR B 120     -12.393  -7.608  -4.752  1.00 43.81           N  
ATOM   3786  CA  TYR B 120     -13.045  -6.457  -4.123  1.00 44.01           C  
ATOM   3787  C   TYR B 120     -13.034  -5.169  -4.954  1.00 44.78           C  
ATOM   3788  O   TYR B 120     -13.639  -4.173  -4.548  1.00 44.73           O  
ATOM   3789  CB  TYR B 120     -12.417  -6.200  -2.742  1.00 43.29           C  
ATOM   3790  CG  TYR B 120     -12.659  -7.341  -1.766  1.00 43.94           C  
ATOM   3791  CD1 TYR B 120     -11.603  -8.116  -1.285  1.00 44.13           C  
ATOM   3792  CD2 TYR B 120     -13.955  -7.662  -1.350  1.00 45.44           C  
ATOM   3793  CE1 TYR B 120     -11.824  -9.173  -0.395  1.00 44.84           C  
ATOM   3794  CE2 TYR B 120     -14.190  -8.719  -0.463  1.00 46.28           C  
ATOM   3795  CZ  TYR B 120     -13.118  -9.471   0.012  1.00 46.17           C  
ATOM   3796  OH  TYR B 120     -13.351 -10.514   0.891  1.00 46.67           O  
ATOM   3797  N   ALA B 121     -12.368  -5.190  -6.110  1.00 45.11           N  
ATOM   3798  CA  ALA B 121     -12.212  -3.992  -6.951  1.00 45.54           C  
ATOM   3799  C   ALA B 121     -11.644  -2.804  -6.141  1.00 44.42           C  
ATOM   3800  O   ALA B 121     -10.733  -2.986  -5.320  1.00 43.35           O  
ATOM   3801  CB  ALA B 121     -13.547  -3.628  -7.630  1.00 46.46           C  
ATOM   3802  N   ASN B 122     -12.188  -1.603  -6.354  1.00 44.11           N  
ATOM   3803  CA  ASN B 122     -11.700  -0.388  -5.679  1.00 42.51           C  
ATOM   3804  C   ASN B 122     -11.866  -0.392  -4.161  1.00 41.26           C  
ATOM   3805  O   ASN B 122     -11.219   0.384  -3.450  1.00 40.26           O  
ATOM   3806  CB  ASN B 122     -12.385   0.849  -6.260  1.00 43.45           C  
ATOM   3807  N   ASP B 123     -12.726  -1.259  -3.651  1.00 39.69           N  
ATOM   3808  CA  ASP B 123     -12.882  -1.386  -2.213  1.00 38.36           C  
ATOM   3809  C   ASP B 123     -11.661  -1.956  -1.508  1.00 35.01           C  
ATOM   3810  O   ASP B 123     -11.601  -1.902  -0.268  1.00 35.16           O  
ATOM   3811  CB  ASP B 123     -14.119  -2.243  -1.859  1.00 39.21           C  
ATOM   3812  CG  ASP B 123     -15.367  -1.401  -1.592  1.00 41.87           C  
ATOM   3813  OD1 ASP B 123     -15.237  -0.174  -1.360  1.00 43.43           O  
ATOM   3814  OD2 ASP B 123     -16.484  -1.975  -1.611  1.00 45.10           O1-
ATOM   3815  N   VAL B 124     -10.688  -2.518  -2.235  1.00 31.66           N  
ATOM   3816  CA  VAL B 124      -9.654  -3.267  -1.529  1.00 28.26           C  
ATOM   3817  C   VAL B 124      -8.986  -2.336  -0.523  1.00 25.62           C  
ATOM   3818  O   VAL B 124      -8.555  -1.242  -0.858  1.00 23.70           O  
ATOM   3819  CB  VAL B 124      -8.601  -3.945  -2.423  1.00 28.23           C  
ATOM   3820  CG1 VAL B 124      -7.766  -2.937  -3.127  1.00 29.08           C  
ATOM   3821  CG2 VAL B 124      -7.754  -4.883  -1.574  1.00 29.59           C  
ATOM   3822  N   ASN B 125      -8.956  -2.775   0.719  1.00 23.29           N  
ATOM   3823  CA  ASN B 125      -8.459  -1.915   1.787  1.00 21.35           C  
ATOM   3824  C   ASN B 125      -6.967  -2.096   2.068  1.00 20.17           C  
ATOM   3825  O   ASN B 125      -6.345  -3.144   1.735  1.00 19.64           O  
ATOM   3826  CB  ASN B 125      -9.322  -2.064   3.051  1.00 19.92           C  
ATOM   3827  CG  ASN B 125      -9.118  -3.389   3.767  1.00 19.00           C  
ATOM   3828  ND2 ASN B 125     -10.110  -4.276   3.670  1.00 17.24           N  
ATOM   3829  OD1 ASN B 125      -8.092  -3.594   4.412  1.00 17.53           O  
ATOM   3830  N   ALA B 126      -6.384  -1.084   2.699  1.00 19.28           N  
ATOM   3831  CA  ALA B 126      -4.953  -1.056   2.972  1.00 18.48           C  
ATOM   3832  C   ALA B 126      -4.533  -2.087   4.041  1.00 17.82           C  
ATOM   3833  O   ALA B 126      -3.358  -2.456   4.154  1.00 18.56           O  
ATOM   3834  CB  ALA B 126      -4.533   0.338   3.407  1.00 18.77           C  
ATOM   3835  N   GLY B 127      -5.494  -2.552   4.845  1.00 16.66           N  
ATOM   3836  CA  GLY B 127      -5.233  -3.635   5.788  1.00 15.98           C  
ATOM   3837  C   GLY B 127      -4.937  -4.965   5.112  1.00 16.29           C  
ATOM   3838  O   GLY B 127      -4.000  -5.678   5.493  1.00 16.26           O  
ATOM   3839  N   LEU B 128      -5.726  -5.293   4.098  1.00 17.91           N  
ATOM   3840  CA  LEU B 128      -5.500  -6.504   3.329  1.00 19.37           C  
ATOM   3841  C   LEU B 128      -4.116  -6.414   2.691  1.00 19.02           C  
ATOM   3842  O   LEU B 128      -3.350  -7.373   2.730  1.00 20.93           O  
ATOM   3843  CB  LEU B 128      -6.599  -6.677   2.298  1.00 20.79           C  
ATOM   3844  CG  LEU B 128      -6.791  -8.086   1.716  1.00 25.53           C  
ATOM   3845  CD1 LEU B 128      -7.334  -8.987   2.812  1.00 24.73           C  
ATOM   3846  CD2 LEU B 128      -7.742  -8.028   0.546  1.00 28.70           C  
ATOM   3847  N   PHE B 129      -3.750  -5.243   2.204  1.00 18.53           N  
ATOM   3848  CA  PHE B 129      -2.427  -5.043   1.580  1.00 18.97           C  
ATOM   3849  C   PHE B 129      -1.294  -5.146   2.594  1.00 17.93           C  
ATOM   3850  O   PHE B 129      -0.243  -5.748   2.326  1.00 18.46           O  
ATOM   3851  CB  PHE B 129      -2.424  -3.669   0.903  1.00 19.29           C  
ATOM   3852  CG  PHE B 129      -1.107  -3.269   0.240  1.00 20.85           C  
ATOM   3853  CD1 PHE B 129      -0.706  -3.821  -0.970  1.00 22.63           C  
ATOM   3854  CD2 PHE B 129      -0.377  -2.239   0.757  1.00 21.10           C  
ATOM   3855  CE1 PHE B 129       0.477  -3.369  -1.591  1.00 20.98           C  
ATOM   3856  CE2 PHE B 129       0.785  -1.807   0.169  1.00 21.54           C  
ATOM   3857  CZ  PHE B 129       1.203  -2.369  -1.023  1.00 20.47           C  
ATOM   3858  N   GLY B 130      -1.484  -4.549   3.777  1.00 17.29           N  
ATOM   3859  CA  GLY B 130      -0.443  -4.461   4.746  1.00 16.97           C  
ATOM   3860  C   GLY B 130      -0.346  -5.592   5.745  1.00 15.95           C  
ATOM   3861  O   GLY B 130       0.592  -5.614   6.553  1.00 15.77           O  
ATOM   3862  N   TYR B 131      -1.269  -6.554   5.730  0.50 16.28           N  
ATOM   3864  CA  TYR B 131      -1.265  -7.527   6.845  0.50 16.86           C  
ATOM   3866  C   TYR B 131      -0.023  -8.420   6.921  0.50 16.16           C  
ATOM   3868  O   TYR B 131       0.294  -8.890   7.999  0.50 15.79           O  
ATOM   3870  CB  TYR B 131      -2.563  -8.324   7.006  0.50 17.40           C  
ATOM   3872  CG  TYR B 131      -2.762  -9.572   6.146  0.50 19.35           C  
ATOM   3874  CD1 TYR B 131      -2.070 -10.753   6.402  0.50 20.41           C  
ATOM   3876  CD2 TYR B 131      -3.723  -9.582   5.161  0.50 24.13           C  
ATOM   3878  CE1 TYR B 131      -2.298 -11.884   5.652  0.50 24.06           C  
ATOM   3880  CE2 TYR B 131      -3.950 -10.697   4.403  0.50 23.72           C  
ATOM   3882  CZ  TYR B 131      -3.242 -11.847   4.646  0.50 24.44           C  
ATOM   3884  OH  TYR B 131      -3.501 -12.961   3.869  0.50 28.29           O  
ATOM   3886  N   PRO B 132       0.711  -8.614   5.811  1.00 15.75           N  
ATOM   3887  CA  PRO B 132       1.995  -9.317   5.988  1.00 15.88           C  
ATOM   3888  C   PRO B 132       3.017  -8.612   6.925  1.00 14.99           C  
ATOM   3889  O   PRO B 132       3.838  -9.265   7.573  1.00 15.07           O  
ATOM   3890  CB  PRO B 132       2.523  -9.434   4.530  1.00 17.71           C  
ATOM   3891  CG  PRO B 132       1.250  -9.448   3.719  1.00 19.30           C  
ATOM   3892  CD  PRO B 132       0.368  -8.473   4.365  1.00 16.59           C  
ATOM   3893  N   VAL B 133       2.969  -7.296   6.978  1.00 14.49           N  
ATOM   3894  CA  VAL B 133       3.836  -6.535   7.849  1.00 13.83           C  
ATOM   3895  C   VAL B 133       3.416  -6.752   9.298  1.00 13.37           C  
ATOM   3896  O   VAL B 133       4.270  -6.928  10.176  1.00 13.26           O  
ATOM   3897  CB  VAL B 133       3.821  -5.043   7.526  1.00 14.01           C  
ATOM   3898  CG1 VAL B 133       4.791  -4.272   8.430  1.00 15.81           C  
ATOM   3899  CG2 VAL B 133       4.135  -4.779   6.054  1.00 15.59           C  
ATOM   3900  N   LEU B 134       2.108  -6.710   9.559  1.00 12.97           N  
ATOM   3901  CA  LEU B 134       1.619  -6.995  10.915  1.00 12.40           C  
ATOM   3902  C   LEU B 134       1.922  -8.440  11.336  1.00 12.37           C  
ATOM   3903  O   LEU B 134       2.322  -8.690  12.494  1.00 12.35           O  
ATOM   3904  CB  LEU B 134       0.124  -6.684  11.018  1.00 11.81           C  
ATOM   3905  CG  LEU B 134      -0.493  -6.868  12.401  1.00 12.12           C  
ATOM   3906  CD1 LEU B 134       0.184  -5.997  13.468  1.00 13.89           C  
ATOM   3907  CD2 LEU B 134      -1.987  -6.587  12.365  1.00 15.05           C  
ATOM   3908  N   MET B 135       1.786  -9.385  10.413  1.00 13.59           N  
ATOM   3909  CA  MET B 135       2.169 -10.783  10.680  1.00 13.24           C  
ATOM   3910  C   MET B 135       3.651 -10.875  11.066  1.00 12.73           C  
ATOM   3911  O   MET B 135       4.032 -11.608  11.964  1.00 12.97           O  
ATOM   3912  CB  MET B 135       1.890 -11.654   9.459  1.00 14.13           C  
ATOM   3913  CG  MET B 135       2.308 -13.087   9.635  1.00 14.32           C  
ATOM   3914  SD  MET B 135       1.639 -14.060   8.295  1.00 18.16           S  
ATOM   3915  CE  MET B 135       2.557 -15.599   8.509  1.00 20.49           C  
ATOM   3916  N   ALA B 136       4.498 -10.141  10.361  1.00 12.81           N  
ATOM   3917  CA  ALA B 136       5.910 -10.114  10.678  1.00 12.56           C  
ATOM   3918  C   ALA B 136       6.109  -9.599  12.100  1.00 13.17           C  
ATOM   3919  O   ALA B 136       6.863 -10.168  12.855  1.00 13.49           O  
ATOM   3920  CB  ALA B 136       6.683  -9.262   9.670  1.00 13.15           C  
ATOM   3921  N   ALA B 137       5.426  -8.515  12.457  1.00 12.43           N  
ATOM   3922  CA  ALA B 137       5.511  -8.004  13.839  1.00 11.07           C  
ATOM   3923  C   ALA B 137       5.062  -9.049  14.856  1.00 12.16           C  
ATOM   3924  O   ALA B 137       5.688  -9.249  15.888  1.00 12.63           O  
ATOM   3925  CB  ALA B 137       4.688  -6.749  14.015  1.00 11.69           C  
ATOM   3926  N   ASP B 138       3.971  -9.743  14.540  1.00 12.72           N  
ATOM   3927  CA  ASP B 138       3.424 -10.748  15.442  1.00 12.69           C  
ATOM   3928  C   ASP B 138       4.492 -11.792  15.796  1.00 13.09           C  
ATOM   3929  O   ASP B 138       4.569 -12.258  16.943  1.00 14.21           O  
ATOM   3930  CB  ASP B 138       2.271 -11.523  14.796  1.00 12.60           C  
ATOM   3931  CG  ASP B 138       1.014 -10.703  14.504  1.00 14.05           C  
ATOM   3932  OD1 ASP B 138       0.746  -9.682  15.170  1.00 12.62           O  
ATOM   3933  OD2 ASP B 138       0.262 -11.090  13.544  1.00 13.33           O1-
ATOM   3934  N   ILE B 139       5.262 -12.221  14.801  1.00 12.33           N  
ATOM   3935  CA  ILE B 139       6.304 -13.231  14.932  1.00 13.10           C  
ATOM   3936  C   ILE B 139       7.536 -12.667  15.654  1.00 14.00           C  
ATOM   3937  O   ILE B 139       8.033 -13.235  16.633  1.00 13.70           O  
ATOM   3938  CB  ILE B 139       6.680 -13.745  13.531  1.00 13.41           C  
ATOM   3939  CG1 ILE B 139       5.496 -14.493  12.906  1.00 13.74           C  
ATOM   3940  CG2 ILE B 139       7.926 -14.654  13.594  1.00 13.39           C  
ATOM   3941  CD1 ILE B 139       5.601 -14.667  11.410  1.00 15.67           C  
ATOM   3942  N   LEU B 140       8.011 -11.534  15.169  1.00 13.38           N  
ATOM   3943  CA  LEU B 140       9.301 -11.011  15.598  1.00 13.39           C  
ATOM   3944  C   LEU B 140       9.263 -10.508  17.031  1.00 12.96           C  
ATOM   3945  O   LEU B 140      10.279 -10.503  17.715  1.00 13.46           O  
ATOM   3946  CB  LEU B 140       9.792  -9.915  14.645  1.00 14.05           C  
ATOM   3947  CG  LEU B 140      10.071 -10.313  13.190  1.00 15.10           C  
ATOM   3948  CD1 LEU B 140      10.477  -9.066  12.392  1.00 15.84           C  
ATOM   3949  CD2 LEU B 140      11.082 -11.438  13.076  1.00 17.60           C  
ATOM   3950  N   LEU B 141       8.100 -10.048  17.495  1.00 12.24           N  
ATOM   3951  CA  LEU B 141       7.989  -9.617  18.886  1.00 12.54           C  
ATOM   3952  C   LEU B 141       8.446 -10.652  19.873  1.00 13.04           C  
ATOM   3953  O   LEU B 141       8.946 -10.305  20.940  1.00 13.02           O  
ATOM   3954  CB  LEU B 141       6.554  -9.236  19.244  1.00 12.99           C  
ATOM   3955  CG  LEU B 141       6.079  -7.853  18.825  1.00 13.40           C  
ATOM   3956  CD1 LEU B 141       4.570  -7.729  19.025  1.00 12.38           C  
ATOM   3957  CD2 LEU B 141       6.860  -6.731  19.545  1.00 12.40           C  
ATOM   3958  N   TYR B 142       8.224 -11.930  19.558  1.00 12.16           N  
ATOM   3959  CA  TYR B 142       8.508 -13.032  20.496  1.00 13.29           C  
ATOM   3960  C   TYR B 142       9.840 -13.707  20.209  1.00 13.61           C  
ATOM   3961  O   TYR B 142      10.178 -14.666  20.886  1.00 15.34           O  
ATOM   3962  CB  TYR B 142       7.325 -14.042  20.549  1.00 13.97           C  
ATOM   3963  CG  TYR B 142       6.081 -13.281  20.939  1.00 11.99           C  
ATOM   3964  CD1 TYR B 142       5.877 -12.898  22.256  1.00 13.46           C  
ATOM   3965  CD2 TYR B 142       5.206 -12.820  20.000  1.00 11.54           C  
ATOM   3966  CE1 TYR B 142       4.817 -12.086  22.609  1.00 14.27           C  
ATOM   3967  CE2 TYR B 142       4.121 -12.036  20.344  1.00 11.58           C  
ATOM   3968  CZ  TYR B 142       3.932 -11.664  21.649  1.00 11.68           C  
ATOM   3969  OH  TYR B 142       2.891 -10.830  21.994  1.00 12.00           O  
ATOM   3970  N   GLY B 143      10.564 -13.243  19.177  1.00 13.80           N  
ATOM   3971  CA  GLY B 143      11.810 -13.885  18.794  1.00 14.19           C  
ATOM   3972  C   GLY B 143      11.597 -15.328  18.407  1.00 14.48           C  
ATOM   3973  O   GLY B 143      12.442 -16.179  18.712  1.00 16.26           O  
ATOM   3974  N   ALA B 144      10.489 -15.608  17.729  1.00 14.42           N  
ATOM   3975  CA  ALA B 144      10.146 -16.953  17.369  1.00 14.75           C  
ATOM   3976  C   ALA B 144      11.180 -17.510  16.409  1.00 15.91           C  
ATOM   3977  O   ALA B 144      11.543 -16.882  15.404  1.00 16.42           O  
ATOM   3978  CB  ALA B 144       8.736 -17.034  16.747  1.00 15.93           C  
ATOM   3979  N   HIS B 145      11.628 -18.707  16.720  1.00 15.09           N  
ATOM   3980  CA  HIS B 145      12.509 -19.433  15.829  1.00 15.83           C  
ATOM   3981  C   HIS B 145      11.737 -20.155  14.748  1.00 16.04           C  
ATOM   3982  O   HIS B 145      12.246 -20.349  13.625  1.00 16.30           O  
ATOM   3983  CB  HIS B 145      13.325 -20.452  16.612  1.00 16.04           C  
ATOM   3984  CG  HIS B 145      14.157 -19.833  17.678  1.00 17.79           C  
ATOM   3985  CD2 HIS B 145      15.335 -19.167  17.624  1.00 18.42           C  
ATOM   3986  ND1 HIS B 145      13.781 -19.857  18.996  1.00 17.24           N  
ATOM   3987  CE1 HIS B 145      14.687 -19.202  19.707  1.00 16.07           C  
ATOM   3988  NE2 HIS B 145      15.643 -18.780  18.904  1.00 16.68           N  
ATOM   3989  N   GLN B 146      10.538 -20.608  15.087  1.00 15.99           N  
ATOM   3990  CA  GLN B 146       9.733 -21.397  14.190  1.00 16.34           C  
ATOM   3991  C   GLN B 146       8.272 -20.926  14.182  1.00 15.92           C  
ATOM   3992  O   GLN B 146       7.733 -20.510  15.203  1.00 16.66           O  
ATOM   3993  CB  GLN B 146       9.801 -22.870  14.561  1.00 17.31           C  
ATOM   3994  CG  GLN B 146      11.196 -23.463  14.487  1.00 18.80           C  
ATOM   3995  CD  GLN B 146      11.220 -24.928  14.863  1.00 23.15           C  
ATOM   3996  NE2 GLN B 146      12.354 -25.386  15.381  1.00 23.96           N  
ATOM   3997  OE1 GLN B 146      10.248 -25.647  14.669  1.00 22.68           O  
ATOM   3998  N   VAL B 147       7.631 -21.013  13.022  1.00 14.69           N  
ATOM   3999  CA  VAL B 147       6.260 -20.579  12.828  1.00 14.38           C  
ATOM   4000  C   VAL B 147       5.551 -21.591  11.930  1.00 15.06           C  
ATOM   4001  O   VAL B 147       5.972 -21.796  10.797  1.00 15.20           O  
ATOM   4002  CB  VAL B 147       6.218 -19.209  12.124  1.00 14.07           C  
ATOM   4003  CG1 VAL B 147       4.778 -18.751  11.909  1.00 14.18           C  
ATOM   4004  CG2 VAL B 147       7.026 -18.153  12.921  1.00 16.21           C  
ATOM   4005  N   PRO B 148       4.437 -22.196  12.379  1.00 15.25           N  
ATOM   4006  CA  PRO B 148       3.684 -23.065  11.474  1.00 16.50           C  
ATOM   4007  C   PRO B 148       2.926 -22.227  10.470  1.00 17.49           C  
ATOM   4008  O   PRO B 148       2.227 -21.271  10.868  1.00 18.26           O  
ATOM   4009  CB  PRO B 148       2.723 -23.820  12.414  1.00 16.10           C  
ATOM   4010  CG  PRO B 148       3.197 -23.545  13.780  1.00 17.06           C  
ATOM   4011  CD  PRO B 148       3.866 -22.221  13.739  1.00 15.34           C  
ATOM   4012  N   VAL B 149       3.100 -22.542   9.181  1.00 19.92           N  
ATOM   4013  CA  VAL B 149       2.442 -21.788   8.117  1.00 21.75           C  
ATOM   4014  C   VAL B 149       1.837 -22.740   7.103  1.00 24.33           C  
ATOM   4015  O   VAL B 149       2.455 -23.734   6.760  1.00 25.78           O  
ATOM   4016  CB  VAL B 149       3.403 -20.802   7.406  1.00 22.08           C  
ATOM   4017  CG1 VAL B 149       3.653 -19.576   8.290  1.00 21.07           C  
ATOM   4018  CG2 VAL B 149       4.702 -21.479   6.996  1.00 22.17           C  
ATOM   4019  N   GLY B 150       0.621 -22.412   6.669  1.00 26.45           N  
ATOM   4020  CA  GLY B 150      -0.027 -23.135   5.579  1.00 28.62           C  
ATOM   4021  C   GLY B 150       0.563 -22.688   4.263  1.00 30.05           C  
ATOM   4022  O   GLY B 150       1.298 -21.704   4.194  1.00 29.76           O  
ATOM   4023  N   SER B 151       0.242 -23.407   3.198  1.00 32.08           N  
ATOM   4024  CA  SER B 151       0.709 -23.056   1.865  1.00 33.85           C  
ATOM   4025  C   SER B 151       0.483 -21.585   1.520  1.00 33.94           C  
ATOM   4026  O   SER B 151       1.360 -20.924   0.978  1.00 34.91           O  
ATOM   4027  CB  SER B 151      -0.028 -23.928   0.835  1.00 35.23           C  
ATOM   4028  OG  SER B 151       0.246 -25.305   1.045  1.00 39.08           O  
ATOM   4029  N   ASP B 152      -0.703 -21.089   1.841  1.00 34.20           N  
ATOM   4030  CA  ASP B 152      -1.087 -19.704   1.585  1.00 34.82           C  
ATOM   4031  C   ASP B 152      -0.401 -18.654   2.475  1.00 33.04           C  
ATOM   4032  O   ASP B 152      -0.679 -17.456   2.340  1.00 33.87           O  
ATOM   4033  CB  ASP B 152      -2.598 -19.565   1.781  1.00 35.66           C  
ATOM   4034  CG  ASP B 152      -3.006 -19.714   3.236  1.00 38.64           C  
ATOM   4035  OD1 ASP B 152      -2.512 -20.658   3.907  1.00 43.54           O  
ATOM   4036  OD2 ASP B 152      -3.811 -18.884   3.714  1.00 43.80           O1-
ATOM   4037  N   GLN B 153       0.411 -19.086   3.442  1.00 30.85           N  
ATOM   4038  CA  GLN B 153       1.087 -18.143   4.361  1.00 28.26           C  
ATOM   4039  C   GLN B 153       2.614 -18.200   4.203  1.00 26.98           C  
ATOM   4040  O   GLN B 153       3.327 -17.474   4.885  1.00 24.01           O  
ATOM   4041  CB  GLN B 153       0.720 -18.411   5.846  1.00 27.75           C  
ATOM   4042  CG  GLN B 153      -0.799 -18.465   6.189  1.00 30.28           C  
ATOM   4043  CD  GLN B 153      -1.118 -18.975   7.627  1.00 31.83           C  
ATOM   4044  NE2 GLN B 153      -1.914 -18.204   8.367  1.00 34.51           N  
ATOM   4045  OE1 GLN B 153      -0.690 -20.057   8.036  1.00 32.02           O  
ATOM   4046  N   LYS B 154       3.118 -19.032   3.301  1.00 25.76           N  
ATOM   4047  CA  LYS B 154       4.562 -19.219   3.144  1.00 25.58           C  
ATOM   4048  C   LYS B 154       5.286 -17.970   2.625  1.00 24.30           C  
ATOM   4049  O   LYS B 154       6.350 -17.605   3.137  1.00 24.10           O  
ATOM   4050  CB  LYS B 154       4.868 -20.423   2.256  1.00 26.86           C  
ATOM   4051  CG  LYS B 154       4.664 -21.757   2.964  1.00 29.14           C  
ATOM   4052  CD  LYS B 154       4.766 -22.948   1.990  1.00 32.87           C  
ATOM   4053  CE  LYS B 154       4.361 -24.248   2.701  1.00 35.66           C  
ATOM   4054  NZ  LYS B 154       4.625 -25.488   1.921  1.00 37.97           N1+
ATOM   4055  N   GLN B 155       4.707 -17.321   1.615  1.00 23.96           N  
ATOM   4056  CA  GLN B 155       5.231 -16.076   1.057  1.00 23.13           C  
ATOM   4057  C   GLN B 155       5.274 -14.990   2.146  1.00 21.79           C  
ATOM   4058  O   GLN B 155       6.208 -14.186   2.212  1.00 20.90           O  
ATOM   4059  CB  GLN B 155       4.349 -15.614  -0.107  1.00 25.15           C  
ATOM   4060  CG  GLN B 155       4.992 -14.647  -1.034  1.00 26.82           C  
ATOM   4061  CD  GLN B 155       4.112 -14.272  -2.232  1.00 30.33           C  
ATOM   4062  NE2 GLN B 155       4.745 -13.748  -3.274  1.00 33.39           N  
ATOM   4063  OE1 GLN B 155       2.894 -14.423  -2.211  1.00 29.23           O  
ATOM   4064  N   HIS B 156       4.237 -14.953   2.982  1.00 19.99           N  
ATOM   4065  CA  HIS B 156       4.185 -13.990   4.070  1.00 18.87           C  
ATOM   4066  C   HIS B 156       5.311 -14.237   5.064  1.00 17.99           C  
ATOM   4067  O   HIS B 156       5.963 -13.288   5.494  1.00 17.44           O  
ATOM   4068  CB  HIS B 156       2.813 -13.992   4.779  1.00 17.93           C  
ATOM   4069  CG  HIS B 156       1.710 -13.439   3.940  1.00 19.94           C  
ATOM   4070  CD2 HIS B 156       1.742 -12.749   2.771  1.00 20.21           C  
ATOM   4071  ND1 HIS B 156       0.382 -13.555   4.280  1.00 21.06           N  
ATOM   4072  CE1 HIS B 156      -0.357 -12.961   3.362  1.00 22.98           C  
ATOM   4073  NE2 HIS B 156       0.441 -12.478   2.425  1.00 24.09           N  
ATOM   4074  N   LEU B 157       5.565 -15.499   5.401  1.00 18.63           N  
ATOM   4075  CA  LEU B 157       6.673 -15.823   6.283  1.00 18.14           C  
ATOM   4076  C   LEU B 157       8.007 -15.419   5.663  1.00 19.52           C  
ATOM   4077  O   LEU B 157       8.883 -14.882   6.347  1.00 19.25           O  
ATOM   4078  CB  LEU B 157       6.648 -17.300   6.661  1.00 19.94           C  
ATOM   4079  CG  LEU B 157       7.732 -17.690   7.661  1.00 19.18           C  
ATOM   4080  CD1 LEU B 157       7.608 -16.972   9.017  1.00 19.12           C  
ATOM   4081  CD2 LEU B 157       7.719 -19.196   7.867  1.00 21.48           C  
ATOM   4082  N   GLU B 158       8.169 -15.616   4.357  1.00 19.75           N  
ATOM   4083  CA  GLU B 158       9.404 -15.172   3.719  1.00 21.18           C  
ATOM   4084  C   GLU B 158       9.615 -13.653   3.831  1.00 20.39           C  
ATOM   4085  O   GLU B 158      10.742 -13.163   3.960  1.00 19.68           O  
ATOM   4086  CB  GLU B 158       9.428 -15.601   2.243  1.00 23.19           C  
ATOM   4087  CG  GLU B 158       9.677 -17.077   2.060  1.00 26.78           C  
ATOM   4088  CD  GLU B 158      11.082 -17.512   2.462  1.00 31.71           C  
ATOM   4089  OE1 GLU B 158      11.923 -16.663   2.814  1.00 33.79           O  
ATOM   4090  OE2 GLU B 158      11.360 -18.727   2.383  1.00 39.05           O1-
ATOM   4091  N   LEU B 159       8.544 -12.883   3.725  1.00 20.39           N  
ATOM   4092  CA  LEU B 159       8.676 -11.447   3.888  1.00 20.20           C  
ATOM   4093  C   LEU B 159       9.126 -11.107   5.317  1.00 18.77           C  
ATOM   4094  O   LEU B 159       9.942 -10.200   5.520  1.00 18.12           O  
ATOM   4095  CB  LEU B 159       7.367 -10.733   3.559  1.00 22.00           C  
ATOM   4096  CG  LEU B 159       7.435  -9.208   3.660  1.00 23.98           C  
ATOM   4097  CD1 LEU B 159       8.518  -8.673   2.721  1.00 26.39           C  
ATOM   4098  CD2 LEU B 159       6.079  -8.556   3.345  1.00 28.46           C  
ATOM   4099  N   ALA B 160       8.572 -11.790   6.323  1.00 17.37           N  
ATOM   4100  CA  ALA B 160       9.024 -11.572   7.688  1.00 16.24           C  
ATOM   4101  C   ALA B 160      10.512 -11.776   7.827  1.00 15.93           C  
ATOM   4102  O   ALA B 160      11.205 -11.002   8.489  1.00 15.05           O  
ATOM   4103  CB  ALA B 160       8.250 -12.443   8.676  1.00 15.69           C  
ATOM   4104  N   ARG B 161      11.025 -12.819   7.192  1.00 16.47           N  
ATOM   4105  CA  ARG B 161      12.462 -13.075   7.195  1.00 17.48           C  
ATOM   4106  C   ARG B 161      13.237 -11.939   6.541  1.00 17.33           C  
ATOM   4107  O   ARG B 161      14.286 -11.489   7.051  1.00 17.30           O  
ATOM   4108  CB  ARG B 161      12.771 -14.394   6.482  1.00 18.67           C  
ATOM   4109  CG  ARG B 161      12.134 -15.568   7.208  1.00 20.72           C  
ATOM   4110  CD  ARG B 161      12.216 -16.889   6.437  1.00 26.62           C  
ATOM   4111  NE  ARG B 161      13.491 -17.570   6.693  1.00 32.45           N  
ATOM   4112  CZ  ARG B 161      14.568 -17.506   5.927  1.00 35.46           C  
ATOM   4113  NH1 ARG B 161      14.571 -16.795   4.800  1.00 38.68           N1+
ATOM   4114  NH2 ARG B 161      15.665 -18.173   6.283  1.00 38.32           N  
ATOM   4115  N   ASP B 162      12.723 -11.478   5.404  1.00 17.23           N  
ATOM   4116  CA  ASP B 162      13.344 -10.384   4.680  1.00 18.83           C  
ATOM   4117  C   ASP B 162      13.364  -9.082   5.495  1.00 17.64           C  
ATOM   4118  O   ASP B 162      14.374  -8.362   5.511  1.00 17.44           O  
ATOM   4119  CB  ASP B 162      12.639 -10.154   3.350  1.00 19.26           C  
ATOM   4120  CG  ASP B 162      12.898 -11.281   2.324  1.00 24.22           C  
ATOM   4121  OD1 ASP B 162      13.718 -12.200   2.554  1.00 27.97           O  
ATOM   4122  OD2 ASP B 162      12.217 -11.274   1.299  1.00 26.30           O1-
ATOM   4123  N   ILE B 163      12.255  -8.773   6.152  1.00 16.44           N  
ATOM   4124  CA  ILE B 163      12.166  -7.559   6.964  1.00 16.63           C  
ATOM   4125  C   ILE B 163      13.121  -7.640   8.142  1.00 15.46           C  
ATOM   4126  O   ILE B 163      13.836  -6.669   8.419  1.00 15.11           O  
ATOM   4127  CB  ILE B 163      10.722  -7.318   7.478  1.00 15.88           C  
ATOM   4128  CG1 ILE B 163       9.788  -6.991   6.308  1.00 17.91           C  
ATOM   4129  CG2 ILE B 163      10.695  -6.191   8.591  1.00 17.40           C  
ATOM   4130  CD1 ILE B 163       8.320  -7.166   6.656  1.00 18.24           C  
ATOM   4131  N   ALA B 164      13.157  -8.794   8.815  1.00 14.87           N  
ATOM   4132  CA  ALA B 164      14.039  -8.959   9.971  1.00 14.62           C  
ATOM   4133  C   ALA B 164      15.508  -8.793   9.553  1.00 15.86           C  
ATOM   4134  O   ALA B 164      16.298  -8.153  10.230  1.00 15.03           O  
ATOM   4135  CB  ALA B 164      13.803 -10.330  10.643  1.00 16.18           C  
ATOM   4136  N   THR B 165      15.871  -9.419   8.433  1.00 15.35           N  
ATOM   4137  CA  THR B 165      17.225  -9.358   7.909  1.00 16.66           C  
ATOM   4138  C   THR B 165      17.603  -7.917   7.579  1.00 16.39           C  
ATOM   4139  O   THR B 165      18.685  -7.456   7.939  1.00 16.69           O  
ATOM   4140  CB  THR B 165      17.352 -10.269   6.670  1.00 17.46           C  
ATOM   4141  CG2 THR B 165      18.732 -10.111   6.008  1.00 19.50           C  
ATOM   4142  OG1 THR B 165      17.181 -11.642   7.062  1.00 19.79           O  
ATOM   4143  N   ARG B 166      16.719  -7.223   6.869  1.00 16.84           N  
ATOM   4144  CA  ARG B 166      16.947  -5.832   6.474  1.00 17.03           C  
ATOM   4145  C   ARG B 166      17.170  -4.954   7.700  1.00 16.28           C  
ATOM   4146  O   ARG B 166      18.136  -4.187   7.782  1.00 17.30           O  
ATOM   4147  CB  ARG B 166      15.768  -5.322   5.640  1.00 17.75           C  
ATOM   4148  CG  ARG B 166      15.804  -3.877   5.199  1.00 19.98           C  
ATOM   4149  CD  ARG B 166      14.603  -3.558   4.333  1.00 21.80           C  
ATOM   4150  NE  ARG B 166      14.655  -4.324   3.087  1.00 23.88           N  
ATOM   4151  CZ  ARG B 166      13.609  -4.883   2.481  1.00 25.34           C  
ATOM   4152  NH1 ARG B 166      12.386  -4.781   2.960  1.00 22.73           N1+
ATOM   4153  NH2 ARG B 166      13.805  -5.549   1.349  1.00 28.35           N  
ATOM   4154  N   PHE B 167      16.292  -5.073   8.678  1.00 15.76           N  
ATOM   4155  CA  PHE B 167      16.409  -4.280   9.890  1.00 15.47           C  
ATOM   4156  C   PHE B 167      17.695  -4.600  10.657  1.00 15.61           C  
ATOM   4157  O   PHE B 167      18.432  -3.692  11.078  1.00 15.80           O  
ATOM   4158  CB  PHE B 167      15.193  -4.508  10.769  1.00 14.64           C  
ATOM   4159  CG  PHE B 167      15.106  -3.576  11.978  1.00 13.43           C  
ATOM   4160  CD1 PHE B 167      14.344  -2.421  11.904  1.00 14.04           C  
ATOM   4161  CD2 PHE B 167      15.771  -3.851  13.174  1.00 14.58           C  
ATOM   4162  CE1 PHE B 167      14.252  -1.543  12.976  1.00 14.64           C  
ATOM   4163  CE2 PHE B 167      15.658  -2.985  14.265  1.00 14.07           C  
ATOM   4164  CZ  PHE B 167      14.902  -1.820  14.158  1.00 14.41           C  
ATOM   4165  N   ASN B 168      17.987  -5.893  10.831  1.00 15.34           N  
ATOM   4166  CA  ASN B 168      19.226  -6.300  11.483  1.00 15.23           C  
ATOM   4167  C   ASN B 168      20.472  -5.764  10.777  1.00 16.22           C  
ATOM   4168  O   ASN B 168      21.418  -5.333  11.429  1.00 17.34           O  
ATOM   4169  CB  ASN B 168      19.343  -7.810  11.564  1.00 14.86           C  
ATOM   4170  CG  ASN B 168      18.471  -8.433  12.628  1.00 14.38           C  
ATOM   4171  ND2 ASN B 168      18.285  -9.748  12.519  1.00 15.59           N  
ATOM   4172  OD1 ASN B 168      18.010  -7.773  13.558  1.00 14.65           O  
ATOM   4173  N   ASN B 169      20.455  -5.741   9.446  1.00 16.94           N  
ATOM   4174  CA  ASN B 169      21.629  -5.275   8.680  1.00 18.19           C  
ATOM   4175  C   ASN B 169      21.861  -3.786   8.883  1.00 19.17           C  
ATOM   4176  O   ASN B 169      23.006  -3.333   8.860  1.00 22.27           O  
ATOM   4177  CB  ASN B 169      21.453  -5.569   7.181  1.00 19.63           C  
ATOM   4178  CG  ASN B 169      21.786  -6.984   6.818  1.00 21.98           C  
ATOM   4179  ND2 ASN B 169      21.394  -7.390   5.590  1.00 22.76           N  
ATOM   4180  OD1 ASN B 169      22.408  -7.713   7.589  1.00 24.99           O  
ATOM   4181  N   ILE B 170      20.790  -3.025   9.079  1.00 18.10           N  
ATOM   4182  CA  ILE B 170      20.886  -1.572   9.275  1.00 18.95           C  
ATOM   4183  C   ILE B 170      21.323  -1.256  10.686  1.00 19.47           C  
ATOM   4184  O   ILE B 170      22.235  -0.465  10.899  1.00 21.48           O  
ATOM   4185  CB  ILE B 170      19.542  -0.866   8.995  1.00 17.71           C  
ATOM   4186  CG1 ILE B 170      19.142  -1.024   7.525  1.00 19.87           C  
ATOM   4187  CG2 ILE B 170      19.599   0.626   9.360  1.00 19.21           C  
ATOM   4188  CD1 ILE B 170      17.667  -0.773   7.234  1.00 20.51           C  
ATOM   4189  N   TYR B 171      20.660  -1.873  11.657  1.00 19.81           N  
ATOM   4190  CA  TYR B 171      20.798  -1.442  13.041  1.00 20.87           C  
ATOM   4191  C   TYR B 171      21.676  -2.270  13.947  1.00 23.52           C  
ATOM   4192  O   TYR B 171      22.197  -1.748  14.941  1.00 24.62           O  
ATOM   4193  CB  TYR B 171      19.419  -1.306  13.690  1.00 19.71           C  
ATOM   4194  CG  TYR B 171      18.618  -0.218  13.031  1.00 18.03           C  
ATOM   4195  CD1 TYR B 171      18.971   1.113  13.198  1.00 18.51           C  
ATOM   4196  CD2 TYR B 171      17.552  -0.510  12.200  1.00 16.49           C  
ATOM   4197  CE1 TYR B 171      18.283   2.115  12.569  1.00 19.71           C  
ATOM   4198  CE2 TYR B 171      16.843   0.469  11.588  1.00 16.45           C  
ATOM   4199  CZ  TYR B 171      17.219   1.790  11.741  1.00 18.15           C  
ATOM   4200  OH  TYR B 171      16.505   2.769  11.112  1.00 18.02           O  
ATOM   4201  N   SER B 172      21.851  -3.542  13.599  0.50 24.30           N  
ATOM   4203  CA  SER B 172      22.507  -4.490  14.485  0.50 25.22           C  
ATOM   4205  C   SER B 172      23.190  -5.618  13.707  0.50 27.24           C  
ATOM   4207  O   SER B 172      22.799  -6.775  13.845  0.50 27.04           O  
ATOM   4209  CB  SER B 172      21.451  -5.077  15.426  0.50 24.06           C  
ATOM   4211  OG  SER B 172      20.395  -5.683  14.702  0.50 21.75           O  
ATOM   4213  N   PRO B 173      24.197  -5.285  12.877  1.00 29.47           N  
ATOM   4214  CA  PRO B 173      24.856  -6.311  12.065  1.00 31.48           C  
ATOM   4215  C   PRO B 173      25.726  -7.314  12.839  1.00 33.04           C  
ATOM   4216  O   PRO B 173      26.064  -8.354  12.271  1.00 35.72           O  
ATOM   4217  CB  PRO B 173      25.720  -5.492  11.100  1.00 32.26           C  
ATOM   4218  CG  PRO B 173      25.947  -4.225  11.778  1.00 31.42           C  
ATOM   4219  CD  PRO B 173      24.679  -3.940  12.525  1.00 30.20           C  
ATOM   4220  N   GLU B 174      26.092  -7.015  14.090  1.00 33.32           N  
ATOM   4221  CA  GLU B 174      26.969  -7.902  14.878  1.00 33.71           C  
ATOM   4222  C   GLU B 174      26.204  -8.640  15.980  1.00 32.22           C  
ATOM   4223  O   GLU B 174      26.511  -9.798  16.288  1.00 32.45           O  
ATOM   4224  CB  GLU B 174      28.138  -7.105  15.481  1.00 34.82           C  
ATOM   4225  CG  GLU B 174      28.952  -6.283  14.473  1.00 38.45           C  
ATOM   4226  CD  GLU B 174      29.557  -7.121  13.345  1.00 43.10           C  
ATOM   4227  OE1 GLU B 174      29.634  -8.368  13.475  1.00 46.04           O  
ATOM   4228  OE2 GLU B 174      29.982  -6.523  12.330  1.00 47.47           O1-
ATOM   4229  N   GLN B 175      25.221  -7.971  16.576  1.00 29.61           N  
ATOM   4230  CA  GLN B 175      24.369  -8.579  17.585  1.00 28.10           C  
ATOM   4231  C   GLN B 175      22.916  -8.379  17.176  1.00 25.63           C  
ATOM   4232  O   GLN B 175      22.282  -7.403  17.574  1.00 24.08           O  
ATOM   4233  CB  GLN B 175      24.655  -7.996  18.965  1.00 28.74           C  
ATOM   4234  CG  GLN B 175      26.100  -8.300  19.404  1.00 30.57           C  
ATOM   4235  CD  GLN B 175      26.492  -7.718  20.753  1.00 33.53           C  
ATOM   4236  NE2 GLN B 175      27.553  -8.271  21.331  1.00 36.94           N  
ATOM   4237  OE1 GLN B 175      25.876  -6.774  21.259  1.00 35.45           O  
ATOM   4238  N   PRO B 176      22.382  -9.325  16.391  1.00 23.52           N  
ATOM   4239  CA  PRO B 176      21.076  -9.057  15.805  1.00 22.16           C  
ATOM   4240  C   PRO B 176      19.965  -8.773  16.831  1.00 20.48           C  
ATOM   4241  O   PRO B 176      19.857  -9.441  17.864  1.00 20.33           O  
ATOM   4242  CB  PRO B 176      20.778 -10.321  14.997  1.00 22.97           C  
ATOM   4243  CG  PRO B 176      21.732 -11.358  15.487  1.00 25.33           C  
ATOM   4244  CD  PRO B 176      22.918 -10.636  15.995  1.00 24.48           C  
ATOM   4245  N   ILE B 177      19.095  -7.821  16.517  1.00 18.55           N  
ATOM   4246  CA  ILE B 177      17.917  -7.575  17.334  1.00 17.49           C  
ATOM   4247  C   ILE B 177      16.821  -8.633  17.125  1.00 16.36           C  
ATOM   4248  O   ILE B 177      16.216  -9.130  18.086  1.00 16.91           O  
ATOM   4249  CB  ILE B 177      17.372  -6.165  17.064  1.00 17.52           C  
ATOM   4250  CG1 ILE B 177      18.386  -5.158  17.608  1.00 18.46           C  
ATOM   4251  CG2 ILE B 177      16.010  -5.987  17.671  1.00 18.85           C  
ATOM   4252  CD1 ILE B 177      18.195  -3.748  17.095  1.00 20.10           C  
ATOM   4253  N   PHE B 178      16.556  -8.971  15.868  1.00 15.19           N  
ATOM   4254  CA  PHE B 178      15.535  -9.931  15.521  1.00 14.15           C  
ATOM   4255  C   PHE B 178      16.096 -11.312  15.229  1.00 14.68           C  
ATOM   4256  O   PHE B 178      17.141 -11.462  14.605  1.00 15.58           O  
ATOM   4257  CB  PHE B 178      14.749  -9.521  14.272  1.00 13.95           C  
ATOM   4258  CG  PHE B 178      13.917  -8.282  14.436  1.00 13.40           C  
ATOM   4259  CD1 PHE B 178      12.997  -8.133  15.495  1.00 13.51           C  
ATOM   4260  CD2 PHE B 178      13.995  -7.269  13.492  1.00 13.79           C  
ATOM   4261  CE1 PHE B 178      12.213  -6.992  15.586  1.00 13.36           C  
ATOM   4262  CE2 PHE B 178      13.198  -6.129  13.581  1.00 14.52           C  
ATOM   4263  CZ  PHE B 178      12.307  -5.992  14.643  1.00 14.56           C  
ATOM   4264  N   THR B 179      15.320 -12.306  15.654  1.00 15.06           N  
ATOM   4265  CA  THR B 179      15.501 -13.712  15.274  1.00 16.17           C  
ATOM   4266  C   THR B 179      14.857 -13.925  13.910  1.00 16.79           C  
ATOM   4267  O   THR B 179      13.783 -13.391  13.639  1.00 16.71           O  
ATOM   4268  CB  THR B 179      14.843 -14.585  16.338  1.00 16.87           C  
ATOM   4269  CG2 THR B 179      14.842 -16.076  15.942  1.00 17.05           C  
ATOM   4270  OG1 THR B 179      15.542 -14.399  17.584  1.00 20.02           O  
ATOM   4271  N   ILE B 180      15.535 -14.662  13.037  1.00 17.65           N  
ATOM   4272  CA  ILE B 180      15.026 -14.936  11.698  1.00 18.83           C  
ATOM   4273  C   ILE B 180      14.189 -16.214  11.790  1.00 18.66           C  
ATOM   4274  O   ILE B 180      14.730 -17.295  12.046  1.00 19.25           O  
ATOM   4275  CB  ILE B 180      16.148 -15.093  10.642  1.00 19.74           C  
ATOM   4276  CG1 ILE B 180      17.148 -13.918  10.723  1.00 21.96           C  
ATOM   4277  CG2 ILE B 180      15.528 -15.285   9.268  1.00 22.09           C  
ATOM   4278  CD1 ILE B 180      16.558 -12.556  10.554  1.00 20.86           C  
ATOM   4279  N   PRO B 181      12.856 -16.095  11.589  1.00 17.42           N  
ATOM   4280  CA  PRO B 181      12.023 -17.282  11.771  1.00 17.44           C  
ATOM   4281  C   PRO B 181      12.096 -18.253  10.603  1.00 18.01           C  
ATOM   4282  O   PRO B 181      12.379 -17.843   9.482  1.00 19.44           O  
ATOM   4283  CB  PRO B 181      10.626 -16.680  11.914  1.00 16.40           C  
ATOM   4284  CG  PRO B 181      10.676 -15.459  11.041  1.00 17.67           C  
ATOM   4285  CD  PRO B 181      12.052 -14.903  11.238  1.00 17.36           C  
ATOM   4286  N   GLU B 182      11.834 -19.531  10.889  0.50 18.26           N  
ATOM   4288  CA  GLU B 182      11.777 -20.594   9.893  0.50 18.57           C  
ATOM   4290  C   GLU B 182      10.424 -21.268   9.995  0.50 18.19           C  
ATOM   4292  O   GLU B 182       9.731 -21.108  10.991  0.50 17.09           O  
ATOM   4294  CB  GLU B 182      12.859 -21.641  10.172  0.50 19.34           C  
ATOM   4296  CG  GLU B 182      14.285 -21.117  10.089  0.50 21.62           C  
ATOM   4298  CD  GLU B 182      14.671 -20.671   8.687  0.50 24.30           C  
ATOM   4300  OE1 GLU B 182      14.045 -21.143   7.713  0.50 24.77           O  
ATOM   4302  OE2 GLU B 182      15.604 -19.846   8.562  0.50 24.55           O1-
ATOM   4304  N   PRO B 183      10.026 -22.029   8.979  1.00 18.59           N  
ATOM   4305  CA  PRO B 183       8.815 -22.807   9.128  1.00 19.19           C  
ATOM   4306  C   PRO B 183       8.928 -23.873  10.208  1.00 19.62           C  
ATOM   4307  O   PRO B 183       9.959 -24.532  10.327  1.00 21.21           O  
ATOM   4308  CB  PRO B 183       8.642 -23.479   7.757  1.00 20.59           C  
ATOM   4309  CG  PRO B 183       9.484 -22.733   6.833  1.00 20.87           C  
ATOM   4310  CD  PRO B 183      10.556 -22.069   7.600  1.00 19.31           C  
ATOM   4311  N   TYR B 184       7.845 -24.065  10.969  1.00 18.25           N  
ATOM   4312  CA  TYR B 184       7.736 -25.178  11.900  1.00 19.86           C  
ATOM   4313  C   TYR B 184       7.414 -26.433  11.110  1.00 22.16           C  
ATOM   4314  O   TYR B 184       6.600 -26.385  10.212  1.00 22.60           O  
ATOM   4315  CB  TYR B 184       6.593 -24.899  12.896  1.00 19.17           C  
ATOM   4316  CG  TYR B 184       6.372 -26.043  13.869  1.00 19.84           C  
ATOM   4317  CD1 TYR B 184       7.216 -26.226  14.944  1.00 20.29           C  
ATOM   4318  CD2 TYR B 184       5.306 -26.891  13.730  1.00 18.96           C  
ATOM   4319  CE1 TYR B 184       7.046 -27.260  15.828  1.00 21.08           C  
ATOM   4320  CE2 TYR B 184       5.126 -27.945  14.597  1.00 20.44           C  
ATOM   4321  CZ  TYR B 184       6.001 -28.114  15.663  1.00 20.70           C  
ATOM   4322  OH  TYR B 184       5.845 -29.187  16.526  1.00 21.69           O  
ATOM   4323  N   ILE B 185       8.015 -27.562  11.467  1.00 19.21           N  
ATOM   4324  CA  ILE B 185       7.694 -28.822  10.757  1.00 21.83           C  
ATOM   4325  C   ILE B 185       6.753 -29.665  11.624  1.00 22.41           C  
ATOM   4326  O   ILE B 185       7.165 -30.073  12.718  1.00 22.63           O  
ATOM   4327  CB  ILE B 185       8.968 -29.621  10.457  1.00 23.09           C  
ATOM   4328  CG1 ILE B 185       9.942 -28.809   9.611  1.00 25.17           C  
ATOM   4329  CG2 ILE B 185       8.595 -30.964   9.802  1.00 24.33           C  
ATOM   4330  CD1 ILE B 185       9.367 -28.191   8.360  1.00 29.08           C  
ATOM   4331  N   PRO B 186       5.481 -29.874  11.172  1.00 23.67           N  
ATOM   4332  CA  PRO B 186       4.546 -30.667  11.996  1.00 24.19           C  
ATOM   4333  C   PRO B 186       5.065 -32.086  12.260  1.00 24.30           C  
ATOM   4334  O   PRO B 186       5.835 -32.625  11.461  1.00 24.73           O  
ATOM   4335  CB  PRO B 186       3.253 -30.680  11.166  1.00 25.08           C  
ATOM   4336  CG  PRO B 186       3.353 -29.426  10.292  1.00 25.80           C  
ATOM   4337  CD  PRO B 186       4.819 -29.330   9.960  1.00 23.92           C  
ATOM   4338  N   THR B 187       4.700 -32.612  13.411  1.00 23.81           N  
ATOM   4339  CA  THR B 187       5.189 -33.932  13.843  1.00 23.34           C  
ATOM   4340  C   THR B 187       4.312 -35.065  13.341  1.00 22.43           C  
ATOM   4341  O   THR B 187       4.735 -36.227  13.422  1.00 20.04           O  
ATOM   4342  CB  THR B 187       5.339 -34.016  15.346  1.00 23.96           C  
ATOM   4343  CG2 THR B 187       6.409 -33.023  15.831  1.00 25.90           C  
ATOM   4344  OG1 THR B 187       4.089 -33.712  15.974  1.00 24.90           O  
ATOM   4345  N   VAL B 188       3.129 -34.741  12.813  1.00 22.43           N  
ATOM   4346  CA  VAL B 188       2.244 -35.732  12.164  1.00 22.38           C  
ATOM   4347  C   VAL B 188       1.821 -35.239  10.788  1.00 23.77           C  
ATOM   4348  O   VAL B 188       1.173 -34.175  10.676  1.00 23.50           O  
ATOM   4349  CB  VAL B 188       0.996 -36.037  13.002  1.00 22.64           C  
ATOM   4350  CG1 VAL B 188       0.083 -37.044  12.280  1.00 22.89           C  
ATOM   4351  CG2 VAL B 188       1.388 -36.552  14.353  1.00 22.11           C  
ATOM   4352  N   ASN B 189       2.212 -35.964   9.740  1.00 22.66           N  
ATOM   4353  CA  ASN B 189       1.808 -35.683   8.371  1.00 24.55           C  
ATOM   4354  C   ASN B 189       0.483 -36.352   8.010  1.00 24.78           C  
ATOM   4355  O   ASN B 189       0.417 -37.348   7.279  1.00 24.82           O  
ATOM   4356  CB  ASN B 189       2.895 -36.113   7.393  1.00 25.15           C  
ATOM   4357  CG  ASN B 189       2.701 -35.508   6.057  1.00 28.39           C  
ATOM   4358  ND2 ASN B 189       2.941 -36.287   5.006  1.00 30.72           N  
ATOM   4359  OD1 ASN B 189       2.276 -34.352   5.957  1.00 29.72           O  
ATOM   4360  N   ALA B 190      -0.598 -35.820   8.581  1.00 24.81           N  
ATOM   4361  CA  ALA B 190      -1.884 -36.415   8.379  1.00 25.25           C  
ATOM   4362  C   ALA B 190      -2.274 -36.172   6.931  1.00 26.01           C  
ATOM   4363  O   ALA B 190      -1.840 -35.189   6.293  1.00 28.40           O  
ATOM   4364  CB  ALA B 190      -2.939 -35.841   9.369  1.00 24.65           C  
ATOM   4365  N   ARG B 191      -3.014 -37.111   6.388  1.00 25.42           N  
ATOM   4366  CA  ARG B 191      -3.429 -37.047   4.994  1.00 24.93           C  
ATOM   4367  C   ARG B 191      -4.929 -37.119   4.924  1.00 22.75           C  
ATOM   4368  O   ARG B 191      -5.525 -38.163   4.559  1.00 25.33           O  
ATOM   4369  CB  ARG B 191      -2.835 -38.216   4.214  1.00 26.24           C  
ATOM   4370  CG  ARG B 191      -1.380 -38.090   3.898  1.00 30.86           C  
ATOM   4371  CD  ARG B 191      -0.904 -39.399   3.265  1.00 35.33           C  
ATOM   4372  NE  ARG B 191       0.507 -39.358   2.886  1.00 39.57           N  
ATOM   4373  CZ  ARG B 191       0.972 -39.004   1.687  1.00 42.66           C  
ATOM   4374  NH1 ARG B 191       0.142 -38.631   0.710  1.00 43.97           N1+
ATOM   4375  NH2 ARG B 191       2.284 -39.022   1.464  1.00 43.96           N  
ATOM   4376  N   VAL B 192      -5.574 -36.024   5.298  1.00 28.32           N  
ATOM   4377  CA  VAL B 192      -7.022 -36.028   5.399  1.00 24.78           C  
ATOM   4378  C   VAL B 192      -7.588 -35.414   4.146  1.00 24.91           C  
ATOM   4379  O   VAL B 192      -7.347 -34.240   3.867  1.00 23.98           O  
ATOM   4380  CB  VAL B 192      -7.508 -35.263   6.650  1.00 23.07           C  
ATOM   4381  CG1 VAL B 192      -9.026 -35.208   6.683  1.00 22.71           C  
ATOM   4382  CG2 VAL B 192      -6.968 -35.926   7.921  1.00 21.81           C  
ATOM   4383  N   MET B 193      -8.314 -36.232   3.392  1.00 23.60           N  
ATOM   4384  CA  MET B 193      -8.743 -35.874   2.045  1.00 24.72           C  
ATOM   4385  C   MET B 193     -10.235 -35.537   2.052  1.00 24.16           C  
ATOM   4386  O   MET B 193     -10.994 -35.922   2.966  1.00 22.15           O  
ATOM   4387  CB  MET B 193      -8.413 -37.003   1.040  1.00 26.05           C  
ATOM   4388  CG  MET B 193      -7.007 -37.554   1.175  1.00 27.32           C  
ATOM   4389  SD  MET B 193      -5.767 -36.253   1.047  1.00 32.13           S  
ATOM   4390  CE  MET B 193      -5.829 -35.941  -0.708  1.00 33.96           C  
ATOM   4391  N   SER B 194     -10.644 -34.783   1.043  1.00 26.07           N  
ATOM   4392  CA  SER B 194     -12.038 -34.421   0.859  1.00 26.69           C  
ATOM   4393  C   SER B 194     -12.891 -35.688   0.761  1.00 26.92           C  
ATOM   4394  O   SER B 194     -12.564 -36.592  -0.002  1.00 27.89           O  
ATOM   4395  CB  SER B 194     -12.173 -33.599  -0.422  1.00 29.81           C  
ATOM   4396  OG  SER B 194     -11.440 -32.378  -0.333  1.00 33.08           O  
ATOM   4397  N   LEU B 195     -13.987 -35.758   1.515  1.00 25.79           N  
ATOM   4398  CA  LEU B 195     -14.746 -37.013   1.639  1.00 26.14           C  
ATOM   4399  C   LEU B 195     -15.348 -37.534   0.326  1.00 29.35           C  
ATOM   4400  O   LEU B 195     -15.482 -38.738   0.161  1.00 31.12           O  
ATOM   4401  CB  LEU B 195     -15.836 -36.916   2.702  1.00 25.91           C  
ATOM   4402  CG  LEU B 195     -15.360 -36.685   4.135  1.00 23.29           C  
ATOM   4403  CD1 LEU B 195     -16.588 -36.545   5.030  1.00 23.65           C  
ATOM   4404  CD2 LEU B 195     -14.448 -37.799   4.648  1.00 21.80           C  
ATOM   4405  N   GLN B 196     -15.716 -36.628  -0.572  1.00 31.26           N  
ATOM   4406  CA  GLN B 196     -16.315 -37.013  -1.887  1.00 34.25           C  
ATOM   4407  C   GLN B 196     -15.383 -36.796  -3.075  1.00 36.31           C  
ATOM   4408  O   GLN B 196     -15.799 -36.910  -4.237  1.00 39.66           O  
ATOM   4409  CB  GLN B 196     -17.664 -36.326  -2.095  1.00 35.96           C  
ATOM   4410  CG  GLN B 196     -18.631 -36.717  -1.003  1.00 36.80           C  
ATOM   4411  CD  GLN B 196     -20.057 -36.437  -1.299  1.00 41.43           C  
ATOM   4412  NE2 GLN B 196     -20.917 -36.761  -0.350  1.00 42.52           N  
ATOM   4413  OE1 GLN B 196     -20.409 -35.971  -2.384  1.00 45.74           O  
ATOM   4414  N   ASP B 197     -14.130 -36.468  -2.785  1.00 35.57           N  
ATOM   4415  CA  ASP B 197     -13.066 -36.412  -3.786  1.00 37.94           C  
ATOM   4416  C   ASP B 197     -11.749 -36.671  -3.064  1.00 36.82           C  
ATOM   4417  O   ASP B 197     -11.022 -35.735  -2.699  1.00 36.46           O  
ATOM   4418  CB  ASP B 197     -13.035 -35.054  -4.493  1.00 40.52           C  
ATOM   4419  CG  ASP B 197     -11.919 -34.953  -5.520  1.00 44.23           C  
ATOM   4420  OD1 ASP B 197     -11.311 -35.995  -5.840  1.00 46.03           O  
ATOM   4421  OD2 ASP B 197     -11.640 -33.824  -5.975  1.00 49.54           O1-
ATOM   4422  N   ALA B 198     -11.444 -37.953  -2.889  1.00 35.82           N  
ATOM   4423  CA  ALA B 198     -10.307 -38.364  -2.075  1.00 34.20           C  
ATOM   4424  C   ALA B 198      -8.962 -37.992  -2.705  1.00 36.19           C  
ATOM   4425  O   ALA B 198      -7.922 -38.184  -2.076  1.00 36.67           O  
ATOM   4426  CB  ALA B 198     -10.369 -39.857  -1.794  1.00 33.32           C  
ATOM   4427  N   THR B 199      -8.979 -37.441  -3.918  1.00 38.84           N  
ATOM   4428  CA  THR B 199      -7.753 -36.961  -4.557  1.00 40.98           C  
ATOM   4429  C   THR B 199      -7.365 -35.544  -4.108  1.00 41.53           C  
ATOM   4430  O   THR B 199      -6.272 -35.075  -4.431  1.00 44.08           O  
ATOM   4431  CB  THR B 199      -7.843 -37.023  -6.128  1.00 44.61           C  
ATOM   4432  CG2 THR B 199      -8.347 -38.398  -6.589  1.00 43.85           C  
ATOM   4433  OG1 THR B 199      -8.704 -35.990  -6.634  1.00 44.75           O  
ATOM   4434  N   LYS B 200      -8.249 -34.866  -3.377  1.00 40.03           N  
ATOM   4435  CA  LYS B 200      -8.048 -33.458  -3.003  1.00 40.36           C  
ATOM   4436  C   LYS B 200      -8.006 -33.336  -1.479  1.00 37.32           C  
ATOM   4437  O   LYS B 200      -8.840 -33.934  -0.780  1.00 35.56           O  
ATOM   4438  CB  LYS B 200      -9.181 -32.596  -3.559  1.00 41.87           C  
ATOM   4439  N   LYS B 201      -7.040 -32.571  -0.968  1.00 36.99           N  
ATOM   4440  CA  LYS B 201      -6.858 -32.411   0.488  1.00 34.63           C  
ATOM   4441  C   LYS B 201      -8.108 -31.786   1.077  1.00 32.63           C  
ATOM   4442  O   LYS B 201      -8.714 -30.927   0.442  1.00 34.23           O  
ATOM   4443  CB  LYS B 201      -5.643 -31.515   0.766  1.00 35.95           C  
ATOM   4444  CG  LYS B 201      -5.299 -31.333   2.235  1.00 35.83           C  
ATOM   4445  N   MET B 202      -8.520 -32.202   2.282  1.00 29.55           N  
ATOM   4446  CA  MET B 202      -9.704 -31.603   2.885  1.00 28.99           C  
ATOM   4447  C   MET B 202      -9.426 -30.123   3.221  1.00 30.19           C  
ATOM   4448  O   MET B 202      -8.435 -29.818   3.874  1.00 30.75           O  
ATOM   4449  CB  MET B 202     -10.119 -32.348   4.151  1.00 25.84           C  
ATOM   4450  CG  MET B 202     -11.468 -31.880   4.701  1.00 24.27           C  
ATOM   4451  SD  MET B 202     -11.877 -32.599   6.275  1.00 21.70           S  
ATOM   4452  CE  MET B 202     -12.337 -34.266   5.801  1.00 22.37           C  
ATOM   4453  N   SER B 203     -10.274 -29.209   2.752  1.00 32.08           N  
ATOM   4454  CA  SER B 203     -10.044 -27.783   2.967  1.00 33.36           C  
ATOM   4455  C   SER B 203     -11.146 -27.177   3.828  1.00 32.89           C  
ATOM   4456  O   SER B 203     -12.341 -27.399   3.584  1.00 32.19           O  
ATOM   4457  CB  SER B 203      -9.945 -27.047   1.620  1.00 36.33           C  
ATOM   4458  OG  SER B 203      -9.922 -25.629   1.790  1.00 37.63           O  
ATOM   4459  N   LYS B 204     -10.745 -26.436   4.866  1.00 33.42           N  
ATOM   4460  CA  LYS B 204     -11.719 -25.818   5.756  1.00 33.05           C  
ATOM   4461  C   LYS B 204     -12.563 -24.784   5.024  1.00 34.19           C  
ATOM   4462  O   LYS B 204     -13.708 -24.569   5.396  1.00 35.01           O  
ATOM   4463  CB  LYS B 204     -11.050 -25.171   6.979  1.00 32.84           C  
ATOM   4464  CG  LYS B 204     -10.191 -23.957   6.663  1.00 36.12           C  
ATOM   4465  CD  LYS B 204      -9.159 -23.702   7.750  1.00 37.26           C  
ATOM   4466  CE  LYS B 204      -9.805 -23.298   9.060  1.00 36.17           C  
ATOM   4467  NZ  LYS B 204     -10.549 -22.014   8.987  1.00 38.15           N1+
ATOM   4468  N   SER B 205     -12.009 -24.156   3.989  1.00 36.23           N  
ATOM   4469  CA  SER B 205     -12.758 -23.154   3.214  1.00 37.79           C  
ATOM   4470  C   SER B 205     -13.455 -23.734   1.977  1.00 38.68           C  
ATOM   4471  O   SER B 205     -13.892 -22.976   1.111  1.00 41.00           O  
ATOM   4472  CB  SER B 205     -11.840 -21.992   2.818  1.00 39.74           C  
ATOM   4473  OG  SER B 205     -10.755 -22.442   2.034  1.00 42.12           O  
ATOM   4474  N   ASP B 206     -13.589 -25.064   1.887  1.00 37.35           N  
ATOM   4475  CA  ASP B 206     -14.289 -25.693   0.743  1.00 38.58           C  
ATOM   4476  C   ASP B 206     -15.744 -25.234   0.752  1.00 39.48           C  
ATOM   4477  O   ASP B 206     -16.399 -25.302   1.789  1.00 38.14           O  
ATOM   4478  CB  ASP B 206     -14.230 -27.233   0.848  1.00 36.86           C  
ATOM   4479  CG  ASP B 206     -14.536 -27.939  -0.464  1.00 37.58           C  
ATOM   4480  OD1 ASP B 206     -15.183 -27.339  -1.348  1.00 41.21           O  
ATOM   4481  OD2 ASP B 206     -14.131 -29.112  -0.596  1.00 36.18           O1-
ATOM   4482  N   ASP B 207     -16.228 -24.737  -0.387  1.00 42.29           N  
ATOM   4483  CA  ASP B 207     -17.649 -24.394  -0.544  1.00 43.28           C  
ATOM   4484  C   ASP B 207     -18.537 -25.630  -0.490  1.00 41.77           C  
ATOM   4485  O   ASP B 207     -19.704 -25.546  -0.124  1.00 42.09           O  
ATOM   4486  CB  ASP B 207     -17.896 -23.661  -1.864  1.00 47.35           C  
ATOM   4487  CG  ASP B 207     -17.346 -22.256  -1.865  1.00 49.94           C  
ATOM   4488  OD1 ASP B 207     -17.321 -21.623  -0.787  1.00 51.05           O  
ATOM   4489  OD2 ASP B 207     -16.954 -21.776  -2.954  1.00 55.28           O1-
ATOM   4490  N   ASN B 208     -17.974 -26.777  -0.852  1.00 40.58           N  
ATOM   4491  CA  ASN B 208     -18.682 -28.043  -0.794  1.00 38.89           C  
ATOM   4492  C   ASN B 208     -18.500 -28.691   0.566  1.00 35.02           C  
ATOM   4493  O   ASN B 208     -17.501 -29.345   0.802  1.00 33.21           O  
ATOM   4494  CB  ASN B 208     -18.143 -28.965  -1.879  1.00 40.82           C  
ATOM   4495  CG  ASN B 208     -18.866 -30.297  -1.934  1.00 40.85           C  
ATOM   4496  ND2 ASN B 208     -18.418 -31.171  -2.830  1.00 44.87           N  
ATOM   4497  OD1 ASN B 208     -19.832 -30.525  -1.212  1.00 40.51           O  
ATOM   4498  N   ARG B 209     -19.491 -28.541   1.434  1.00 33.11           N  
ATOM   4499  CA  ARG B 209     -19.351 -28.957   2.833  1.00 29.85           C  
ATOM   4500  C   ARG B 209     -19.456 -30.475   3.022  1.00 28.51           C  
ATOM   4501  O   ARG B 209     -19.114 -31.011   4.084  1.00 26.09           O  
ATOM   4502  CB  ARG B 209     -20.368 -28.223   3.720  1.00 29.80           C  
ATOM   4503  CG  ARG B 209     -20.325 -26.710   3.594  1.00 31.17           C  
ATOM   4504  CD  ARG B 209     -18.931 -26.140   3.761  1.00 31.86           C  
ATOM   4505  NE  ARG B 209     -18.403 -26.412   5.086  1.00 29.65           N  
ATOM   4506  CZ  ARG B 209     -17.161 -26.159   5.485  1.00 30.06           C  
ATOM   4507  NH1 ARG B 209     -16.242 -25.673   4.644  1.00 31.46           N1+
ATOM   4508  NH2 ARG B 209     -16.833 -26.420   6.738  1.00 29.50           N  
ATOM   4509  N   LYS B 210     -19.885 -31.175   1.976  1.00 29.94           N  
ATOM   4510  CA  LYS B 210     -19.945 -32.635   1.958  1.00 29.31           C  
ATOM   4511  C   LYS B 210     -18.539 -33.249   2.021  1.00 27.63           C  
ATOM   4512  O   LYS B 210     -18.362 -34.432   2.339  1.00 27.49           O  
ATOM   4513  CB  LYS B 210     -20.598 -33.113   0.649  1.00 32.08           C  
ATOM   4514  CG  LYS B 210     -21.949 -32.518   0.312  1.00 35.74           C  
ATOM   4515  CD  LYS B 210     -22.435 -33.033  -1.038  1.00 40.14           C  
ATOM   4516  N   ASN B 211     -17.554 -32.443   1.635  1.00 28.03           N  
ATOM   4517  CA  ASN B 211     -16.170 -32.854   1.651  1.00 26.80           C  
ATOM   4518  C   ASN B 211     -15.499 -32.687   3.008  1.00 24.81           C  
ATOM   4519  O   ASN B 211     -14.412 -33.208   3.194  1.00 24.25           O  
ATOM   4520  CB  ASN B 211     -15.372 -32.055   0.622  1.00 28.77           C  
ATOM   4521  CG  ASN B 211     -15.544 -32.576  -0.779  1.00 29.62           C  
ATOM   4522  ND2 ASN B 211     -15.251 -31.733  -1.744  1.00 33.54           N  
ATOM   4523  OD1 ASN B 211     -15.893 -33.745  -0.985  1.00 29.04           O  
ATOM   4524  N   VAL B 212     -16.141 -31.986   3.940  1.00 24.47           N  
ATOM   4525  CA  VAL B 212     -15.470 -31.501   5.138  1.00 22.66           C  
ATOM   4526  C   VAL B 212     -16.159 -31.970   6.416  1.00 21.16           C  
ATOM   4527  O   VAL B 212     -17.374 -31.879   6.554  1.00 22.61           O  
ATOM   4528  CB  VAL B 212     -15.422 -29.955   5.161  1.00 24.37           C  
ATOM   4529  CG1 VAL B 212     -14.542 -29.458   6.283  1.00 23.57           C  
ATOM   4530  CG2 VAL B 212     -14.912 -29.395   3.826  1.00 25.69           C  
ATOM   4531  N   ILE B 213     -15.357 -32.421   7.373  1.00 19.75           N  
ATOM   4532  CA  ILE B 213     -15.807 -32.625   8.746  1.00 19.04           C  
ATOM   4533  C   ILE B 213     -15.077 -31.573   9.551  1.00 17.16           C  
ATOM   4534  O   ILE B 213     -13.859 -31.419   9.430  1.00 16.60           O  
ATOM   4535  CB  ILE B 213     -15.459 -34.009   9.248  1.00 18.59           C  
ATOM   4536  CG1 ILE B 213     -16.313 -35.048   8.507  1.00 24.40           C  
ATOM   4537  CG2 ILE B 213     -15.648 -34.129  10.785  1.00 18.49           C  
ATOM   4538  CD1 ILE B 213     -15.864 -36.440   8.665  1.00 27.61           C  
ATOM   4539  N   THR B 214     -15.829 -30.837  10.349  1.00 16.89           N  
ATOM   4540  CA  THR B 214     -15.220 -29.833  11.230  1.00 17.11           C  
ATOM   4541  C   THR B 214     -15.097 -30.343  12.645  1.00 15.96           C  
ATOM   4542  O   THR B 214     -15.799 -31.253  13.071  1.00 16.77           O  
ATOM   4543  CB  THR B 214     -15.952 -28.528  11.213  1.00 17.79           C  
ATOM   4544  CG2 THR B 214     -15.904 -27.895   9.799  1.00 20.58           C  
ATOM   4545  OG1 THR B 214     -17.313 -28.717  11.612  1.00 20.32           O  
ATOM   4546  N   LEU B 215     -14.168 -29.747  13.369  1.00 15.82           N  
ATOM   4547  CA  LEU B 215     -13.892 -30.144  14.724  1.00 15.82           C  
ATOM   4548  C   LEU B 215     -15.122 -30.068  15.626  1.00 15.54           C  
ATOM   4549  O   LEU B 215     -15.288 -30.950  16.470  1.00 16.49           O  
ATOM   4550  CB  LEU B 215     -12.733 -29.302  15.277  1.00 16.52           C  
ATOM   4551  CG  LEU B 215     -12.235 -29.589  16.674  1.00 18.52           C  
ATOM   4552  CD1 LEU B 215     -11.887 -31.051  16.885  1.00 20.24           C  
ATOM   4553  CD2 LEU B 215     -10.998 -28.707  16.935  1.00 21.72           C  
ATOM   4554  N   LEU B 216     -15.973 -29.059  15.445  1.00 16.06           N  
ATOM   4555  CA  LEU B 216     -17.180 -28.866  16.256  1.00 17.13           C  
ATOM   4556  C   LEU B 216     -18.458 -29.297  15.512  1.00 18.17           C  
ATOM   4557  O   LEU B 216     -19.555 -28.766  15.748  1.00 20.26           O  
ATOM   4558  CB  LEU B 216     -17.284 -27.418  16.721  1.00 17.96           C  
ATOM   4559  CG  LEU B 216     -16.078 -26.938  17.546  1.00 17.32           C  
ATOM   4560  CD1 LEU B 216     -16.270 -25.462  17.902  1.00 20.66           C  
ATOM   4561  CD2 LEU B 216     -15.886 -27.748  18.795  1.00 17.53           C  
ATOM   4562  N   GLU B 217     -18.302 -30.221  14.584  1.00 18.11           N  
ATOM   4563  CA  GLU B 217     -19.441 -30.685  13.801  1.00 18.74           C  
ATOM   4564  C   GLU B 217     -20.304 -31.596  14.636  1.00 18.43           C  
ATOM   4565  O   GLU B 217     -19.801 -32.431  15.373  1.00 17.20           O  
ATOM   4566  CB  GLU B 217     -18.955 -31.408  12.568  1.00 19.98           C  
ATOM   4567  CG  GLU B 217     -20.103 -31.747  11.613  1.00 22.03           C  
ATOM   4568  CD  GLU B 217     -19.697 -31.821  10.162  1.00 24.48           C  
ATOM   4569  OE1 GLU B 217     -20.516 -32.340   9.368  1.00 27.97           O  
ATOM   4570  OE2 GLU B 217     -18.596 -31.356   9.803  1.00 25.93           O1-
ATOM   4571  N   ASP B 218     -21.605 -31.461  14.482  1.00 18.76           N  
ATOM   4572  CA  ASP B 218     -22.509 -32.348  15.214  1.00 20.14           C  
ATOM   4573  C   ASP B 218     -22.230 -33.799  14.889  1.00 19.79           C  
ATOM   4574  O   ASP B 218     -22.096 -34.140  13.722  1.00 18.48           O  
ATOM   4575  CB  ASP B 218     -23.956 -32.086  14.892  1.00 21.63           C  
ATOM   4576  CG  ASP B 218     -24.853 -32.853  15.834  1.00 25.41           C  
ATOM   4577  OD1 ASP B 218     -24.966 -32.404  17.002  1.00 30.81           O  
ATOM   4578  OD2 ASP B 218     -25.331 -33.930  15.463  1.00 30.83           O1-
ATOM   4579  N   PRO B 219     -22.152 -34.675  15.912  1.00 18.89           N  
ATOM   4580  CA  PRO B 219     -21.912 -36.106  15.648  1.00 19.89           C  
ATOM   4581  C   PRO B 219     -22.844 -36.729  14.615  1.00 21.37           C  
ATOM   4582  O   PRO B 219     -22.410 -37.540  13.819  1.00 21.55           O  
ATOM   4583  CB  PRO B 219     -22.092 -36.739  17.028  1.00 20.19           C  
ATOM   4584  CG  PRO B 219     -21.581 -35.705  17.951  1.00 21.05           C  
ATOM   4585  CD  PRO B 219     -22.017 -34.369  17.356  1.00 19.66           C  
ATOM   4586  N   LYS B 220     -24.110 -36.338  14.591  1.00 23.61           N  
ATOM   4587  CA  LYS B 220     -25.020 -36.902  13.600  1.00 25.56           C  
ATOM   4588  C   LYS B 220     -24.643 -36.523  12.159  1.00 24.28           C  
ATOM   4589  O   LYS B 220     -24.786 -37.331  11.238  1.00 25.14           O  
ATOM   4590  CB  LYS B 220     -26.470 -36.530  13.922  1.00 28.70           C  
ATOM   4591  CG  LYS B 220     -26.930 -37.007  15.313  1.00 32.48           C  
ATOM   4592  CD  LYS B 220     -28.419 -36.729  15.557  1.00 39.32           C  
ATOM   4593  CE  LYS B 220     -28.683 -35.279  15.960  1.00 41.04           C  
ATOM   4594  NZ  LYS B 220     -29.163 -35.121  17.367  1.00 42.03           N1+
ATOM   4595  N   SER B 221     -24.153 -35.303  11.972  1.00 22.55           N  
ATOM   4596  CA  SER B 221     -23.646 -34.848  10.669  1.00 22.78           C  
ATOM   4597  C   SER B 221     -22.356 -35.571  10.266  1.00 22.44           C  
ATOM   4598  O   SER B 221     -22.174 -35.939   9.095  1.00 22.71           O  
ATOM   4599  CB  SER B 221     -23.426 -33.333  10.699  1.00 22.28           C  
ATOM   4600  OG  SER B 221     -22.896 -32.847   9.479  1.00 23.61           O  
ATOM   4601  N   ILE B 222     -21.473 -35.804  11.235  1.00 19.89           N  
ATOM   4602  CA  ILE B 222     -20.252 -36.576  10.991  1.00 19.55           C  
ATOM   4603  C   ILE B 222     -20.595 -37.975  10.490  1.00 20.60           C  
ATOM   4604  O   ILE B 222     -20.031 -38.433   9.504  1.00 20.90           O  
ATOM   4605  CB  ILE B 222     -19.379 -36.672  12.269  1.00 19.09           C  
ATOM   4606  CG1 ILE B 222     -18.914 -35.262  12.661  1.00 18.87           C  
ATOM   4607  CG2 ILE B 222     -18.216 -37.641  12.017  1.00 18.85           C  
ATOM   4608  CD1 ILE B 222     -18.059 -35.211  13.912  1.00 20.50           C  
ATOM   4609  N   ILE B 223     -21.531 -38.636  11.157  1.00 21.75           N  
ATOM   4610  CA  ILE B 223     -21.937 -39.999  10.791  1.00 23.43           C  
ATOM   4611  C   ILE B 223     -22.505 -39.987   9.372  1.00 24.13           C  
ATOM   4612  O   ILE B 223     -22.143 -40.847   8.565  1.00 24.61           O  
ATOM   4613  CB  ILE B 223     -22.972 -40.562  11.781  1.00 24.72           C  
ATOM   4614  CG1 ILE B 223     -22.340 -40.842  13.150  1.00 26.86           C  
ATOM   4615  CG2 ILE B 223     -23.651 -41.819  11.239  1.00 27.70           C  
ATOM   4616  CD1 ILE B 223     -21.324 -41.886  13.182  1.00 30.46           C  
ATOM   4617  N   LYS B 224     -23.386 -39.038   9.060  0.50 25.36           N  
ATOM   4619  CA  LYS B 224     -23.963 -38.986   7.713  0.50 27.13           C  
ATOM   4621  C   LYS B 224     -22.887 -38.753   6.657  0.50 26.57           C  
ATOM   4623  O   LYS B 224     -22.862 -39.439   5.632  0.50 28.07           O  
ATOM   4625  CB  LYS B 224     -25.056 -37.914   7.601  0.50 28.61           C  
ATOM   4627  CG  LYS B 224     -26.385 -38.304   8.241  0.50 30.62           C  
ATOM   4629  CD  LYS B 224     -27.394 -37.146   8.236  0.50 33.14           C  
ATOM   4631  N   LYS B 225     -21.987 -37.806   6.904  1.00 24.93           N  
ATOM   4632  CA  LYS B 225     -20.961 -37.476   5.909  1.00 25.10           C  
ATOM   4633  C   LYS B 225     -20.014 -38.624   5.632  1.00 23.96           C  
ATOM   4634  O   LYS B 225     -19.653 -38.867   4.470  1.00 25.53           O  
ATOM   4635  CB  LYS B 225     -20.192 -36.228   6.279  1.00 24.16           C  
ATOM   4636  CG  LYS B 225     -21.024 -34.958   6.142  1.00 25.27           C  
ATOM   4637  CD  LYS B 225     -20.178 -33.761   6.483  1.00 25.14           C  
ATOM   4638  CE  LYS B 225     -20.961 -32.467   6.366  1.00 26.07           C  
ATOM   4639  NZ  LYS B 225     -20.165 -31.312   6.821  1.00 25.46           N1+
ATOM   4640  N   ILE B 226     -19.626 -39.351   6.677  1.00 22.45           N  
ATOM   4641  CA  ILE B 226     -18.746 -40.494   6.506  1.00 22.93           C  
ATOM   4642  C   ILE B 226     -19.485 -41.639   5.787  1.00 24.42           C  
ATOM   4643  O   ILE B 226     -18.897 -42.292   4.930  1.00 24.27           O  
ATOM   4644  CB  ILE B 226     -18.042 -40.873   7.846  1.00 21.31           C  
ATOM   4645  CG1 ILE B 226     -16.999 -39.785   8.137  1.00 23.62           C  
ATOM   4646  CG2 ILE B 226     -17.423 -42.292   7.773  1.00 22.17           C  
ATOM   4647  CD1 ILE B 226     -16.387 -39.830   9.524  1.00 24.16           C  
ATOM   4648  N   ASN B 227     -20.769 -41.837   6.082  1.00 25.50           N  
ATOM   4649  CA  ASN B 227     -21.553 -42.889   5.387  1.00 28.44           C  
ATOM   4650  C   ASN B 227     -21.711 -42.616   3.883  1.00 30.35           C  
ATOM   4651  O   ASN B 227     -21.931 -43.555   3.109  1.00 31.61           O  
ATOM   4652  CB  ASN B 227     -22.919 -43.112   6.058  1.00 29.33           C  
ATOM   4653  CG  ASN B 227     -22.819 -43.977   7.322  1.00 30.63           C  
ATOM   4654  ND2 ASN B 227     -23.834 -43.888   8.173  1.00 34.95           N  
ATOM   4655  OD1 ASN B 227     -21.852 -44.733   7.511  1.00 31.75           O  
ATOM   4656  N   LYS B 228     -21.577 -41.349   3.474  1.00 30.77           N  
ATOM   4657  CA  LYS B 228     -21.611 -40.951   2.045  1.00 33.63           C  
ATOM   4658  C   LYS B 228     -20.203 -40.676   1.459  1.00 33.21           C  
ATOM   4659  O   LYS B 228     -20.064 -40.064   0.393  1.00 36.30           O  
ATOM   4660  CB  LYS B 228     -22.469 -39.683   1.854  1.00 34.12           C  
ATOM   4661  CG  LYS B 228     -23.905 -39.741   2.409  1.00 36.50           C  
ATOM   4662  CD  LYS B 228     -24.540 -38.340   2.618  1.00 39.00           C  
ATOM   4663  CE  LYS B 228     -24.552 -37.459   1.359  1.00 41.98           C  
ATOM   4664  NZ  LYS B 228     -25.759 -37.644   0.517  1.00 44.35           N1+
ATOM   4665  N   ALA B 229     -19.163 -41.143   2.132  1.00 30.20           N  
ATOM   4666  CA  ALA B 229     -17.794 -40.909   1.690  1.00 29.05           C  
ATOM   4667  C   ALA B 229     -17.484 -41.767   0.465  1.00 30.16           C  
ATOM   4668  O   ALA B 229     -18.035 -42.847   0.304  1.00 29.60           O  
ATOM   4669  CB  ALA B 229     -16.812 -41.236   2.795  1.00 26.97           C  
ATOM   4670  N   GLN B 230     -16.590 -41.256  -0.371  1.00 30.94           N  
ATOM   4671  CA  GLN B 230     -16.039 -42.012  -1.490  1.00 32.91           C  
ATOM   4672  C   GLN B 230     -15.318 -43.281  -1.002  1.00 33.28           C  
ATOM   4673  O   GLN B 230     -14.536 -43.261  -0.042  1.00 32.56           O  
ATOM   4674  CB  GLN B 230     -15.057 -41.135  -2.247  1.00 33.37           C  
ATOM   4675  CG  GLN B 230     -14.467 -41.820  -3.481  1.00 34.81           C  
ATOM   4676  CD  GLN B 230     -13.651 -40.886  -4.328  1.00 37.55           C  
ATOM   4677  NE2 GLN B 230     -13.200 -41.380  -5.474  1.00 39.44           N  
ATOM   4678  OE1 GLN B 230     -13.448 -39.719  -3.972  1.00 37.44           O  
ATOM   4679  N   THR B 231     -15.624 -44.397  -1.645  1.00 36.09           N  
ATOM   4680  CA  THR B 231     -14.866 -45.628  -1.421  1.00 35.64           C  
ATOM   4681  C   THR B 231     -13.968 -45.904  -2.632  1.00 38.54           C  
ATOM   4682  O   THR B 231     -13.007 -45.153  -2.842  1.00 39.83           O  
ATOM   4683  CB  THR B 231     -15.801 -46.788  -1.029  1.00 35.76           C  
ATOM   4684  CG2 THR B 231     -16.473 -46.488   0.320  1.00 33.30           C  
ATOM   4685  OG1 THR B 231     -16.795 -46.986  -2.025  1.00 38.39           O  
ATOM   4686  N   ASP B 232     -14.262 -46.963  -3.391  1.00 39.28           N  
ATOM   4687  CA  ASP B 232     -13.564 -47.285  -4.647  1.00 40.77           C  
ATOM   4688  C   ASP B 232     -14.398 -48.286  -5.443  1.00 42.51           C  
ATOM   4689  O   ASP B 232     -15.460 -48.705  -4.982  1.00 41.62           O  
ATOM   4690  CB  ASP B 232     -12.118 -47.780  -4.436  1.00 40.23           C  
ATOM   4691  CG  ASP B 232     -12.021 -49.067  -3.597  1.00 37.37           C  
ATOM   4692  OD1 ASP B 232     -12.809 -50.018  -3.802  1.00 37.50           O  
ATOM   4693  OD2 ASP B 232     -11.103 -49.111  -2.760  1.00 35.85           O1-
ATOM   4694  N   ALA B 233     -13.927 -48.630  -6.645  1.00 44.74           N  
ATOM   4695  CA  ALA B 233     -14.649 -49.514  -7.557  1.00 47.10           C  
ATOM   4696  C   ALA B 233     -14.289 -50.997  -7.422  1.00 46.95           C  
ATOM   4697  O   ALA B 233     -14.738 -51.802  -8.218  1.00 49.58           O  
ATOM   4698  CB  ALA B 233     -14.414 -49.060  -8.993  1.00 50.42           C  
ATOM   4699  N   GLU B 234     -13.503 -51.377  -6.408  1.00 44.17           N  
ATOM   4700  CA  GLU B 234     -13.045 -52.774  -6.338  1.00 44.12           C  
ATOM   4701  C   GLU B 234     -14.195 -53.734  -6.049  1.00 44.68           C  
ATOM   4702  O   GLU B 234     -15.040 -53.478  -5.194  1.00 43.33           O  
ATOM   4703  CB  GLU B 234     -11.931 -52.959  -5.305  1.00 41.53           C  
ATOM   4704  CG  GLU B 234     -11.370 -54.372  -5.300  1.00 41.43           C  
ATOM   4705  CD  GLU B 234     -10.058 -54.511  -4.553  1.00 40.53           C  
ATOM   4706  OE1 GLU B 234      -9.526 -53.492  -4.064  1.00 38.62           O  
ATOM   4707  OE2 GLU B 234      -9.553 -55.661  -4.486  1.00 41.50           O1-
ATOM   4708  N   THR B 235     -14.227 -54.830  -6.796  1.00 47.61           N  
ATOM   4709  CA  THR B 235     -15.265 -55.820  -6.657  1.00 49.19           C  
ATOM   4710  C   THR B 235     -14.613 -57.203  -6.580  1.00 49.86           C  
ATOM   4711  O   THR B 235     -13.859 -57.600  -7.492  1.00 52.11           O  
ATOM   4712  CB  THR B 235     -16.241 -55.709  -7.848  1.00 52.40           C  
ATOM   4713  CG2 THR B 235     -17.021 -54.391  -7.788  1.00 51.97           C  
ATOM   4714  OG1 THR B 235     -15.483 -55.757  -9.062  1.00 56.55           O  
ATOM   4715  N   PRO B 236     -14.869 -57.958  -5.494  1.00 48.75           N  
ATOM   4716  CA  PRO B 236     -15.628 -57.602  -4.302  1.00 46.48           C  
ATOM   4717  C   PRO B 236     -14.876 -56.552  -3.499  1.00 42.67           C  
ATOM   4718  O   PRO B 236     -13.659 -56.497  -3.577  1.00 41.01           O  
ATOM   4719  CB  PRO B 236     -15.717 -58.920  -3.513  1.00 47.08           C  
ATOM   4720  CG  PRO B 236     -15.190 -59.954  -4.374  1.00 49.85           C  
ATOM   4721  CD  PRO B 236     -14.312 -59.312  -5.388  1.00 49.88           C  
ATOM   4722  N   PRO B 237     -15.606 -55.696  -2.771  1.00 40.26           N  
ATOM   4723  CA  PRO B 237     -14.978 -54.722  -1.875  1.00 37.38           C  
ATOM   4724  C   PRO B 237     -13.891 -55.364  -1.026  1.00 35.47           C  
ATOM   4725  O   PRO B 237     -14.014 -56.531  -0.634  1.00 35.95           O  
ATOM   4726  CB  PRO B 237     -16.142 -54.247  -0.993  1.00 36.95           C  
ATOM   4727  CG  PRO B 237     -17.367 -54.455  -1.882  1.00 40.19           C  
ATOM   4728  CD  PRO B 237     -17.075 -55.597  -2.772  1.00 42.48           C  
ATOM   4729  N   ARG B 238     -12.822 -54.603  -0.809  1.00 33.61           N  
ATOM   4730  CA  ARG B 238     -11.681 -55.048  -0.022  1.00 32.52           C  
ATOM   4731  C   ARG B 238     -11.109 -53.846   0.723  1.00 30.84           C  
ATOM   4732  O   ARG B 238     -10.756 -52.823   0.126  1.00 30.50           O  
ATOM   4733  CB  ARG B 238     -10.621 -55.666  -0.928  1.00 33.53           C  
ATOM   4734  CG  ARG B 238      -9.494 -56.385  -0.192  1.00 33.42           C  
ATOM   4735  CD  ARG B 238      -8.521 -57.049  -1.185  1.00 34.96           C  
ATOM   4736  NE  ARG B 238      -8.044 -56.068  -2.156  1.00 38.04           N  
ATOM   4737  CZ  ARG B 238      -6.886 -55.410  -2.107  1.00 38.94           C  
ATOM   4738  NH1 ARG B 238      -5.977 -55.660  -1.165  1.00 39.39           N1+
ATOM   4739  NH2 ARG B 238      -6.626 -54.498  -3.042  1.00 40.77           N  
ATOM   4740  N   ILE B 239     -11.033 -53.969   2.043  1.00 28.97           N  
ATOM   4741  CA  ILE B 239     -10.523 -52.889   2.876  1.00 27.96           C  
ATOM   4742  C   ILE B 239      -9.018 -53.100   3.017  1.00 27.61           C  
ATOM   4743  O   ILE B 239      -8.563 -53.944   3.790  1.00 27.60           O  
ATOM   4744  CB  ILE B 239     -11.283 -52.853   4.214  1.00 26.85           C  
ATOM   4745  CG1 ILE B 239     -12.741 -52.462   3.938  1.00 29.24           C  
ATOM   4746  CG2 ILE B 239     -10.626 -51.870   5.200  1.00 25.97           C  
ATOM   4747  CD1 ILE B 239     -13.711 -52.877   5.006  1.00 30.84           C  
ATOM   4748  N   ALA B 240      -8.259 -52.345   2.228  1.00 27.76           N  
ATOM   4749  CA  ALA B 240      -6.813 -52.425   2.182  1.00 28.40           C  
ATOM   4750  C   ALA B 240      -6.267 -51.069   1.775  1.00 29.06           C  
ATOM   4751  O   ALA B 240      -6.892 -50.357   0.981  1.00 29.89           O  
ATOM   4752  CB  ALA B 240      -6.350 -53.518   1.192  1.00 30.12           C  
ATOM   4753  N   TYR B 241      -5.098 -50.723   2.307  1.00 29.71           N  
ATOM   4754  CA  TYR B 241      -4.550 -49.382   2.166  1.00 30.92           C  
ATOM   4755  C   TYR B 241      -3.759 -49.227   0.869  1.00 33.74           C  
ATOM   4756  O   TYR B 241      -2.814 -49.983   0.630  1.00 35.03           O  
ATOM   4757  CB  TYR B 241      -3.677 -49.026   3.374  1.00 30.33           C  
ATOM   4758  CG  TYR B 241      -3.278 -47.568   3.397  1.00 32.02           C  
ATOM   4759  CD1 TYR B 241      -4.174 -46.596   3.802  1.00 31.00           C  
ATOM   4760  CD2 TYR B 241      -2.015 -47.162   2.992  1.00 35.38           C  
ATOM   4761  CE1 TYR B 241      -3.826 -45.261   3.808  1.00 33.00           C  
ATOM   4762  CE2 TYR B 241      -1.653 -45.829   3.006  1.00 36.77           C  
ATOM   4763  CZ  TYR B 241      -2.565 -44.879   3.413  1.00 35.13           C  
ATOM   4764  OH  TYR B 241      -2.214 -43.546   3.427  1.00 38.35           O  
ATOM   4765  N   ASP B 242      -4.146 -48.241   0.054  1.00 35.70           N  
ATOM   4766  CA  ASP B 242      -3.545 -47.998  -1.268  1.00 39.27           C  
ATOM   4767  C   ASP B 242      -4.018 -46.647  -1.818  1.00 40.43           C  
ATOM   4768  O   ASP B 242      -5.130 -46.530  -2.328  1.00 40.90           O  
ATOM   4769  CB  ASP B 242      -3.923 -49.144  -2.227  1.00 40.57           C  
ATOM   4770  CG  ASP B 242      -3.366 -48.964  -3.641  1.00 44.80           C  
ATOM   4771  OD1 ASP B 242      -2.741 -47.922  -3.945  1.00 47.79           O  
ATOM   4772  OD2 ASP B 242      -3.572 -49.886  -4.456  1.00 48.68           O1-
ATOM   4773  N   VAL B 243      -3.167 -45.630  -1.716  1.00 41.69           N  
ATOM   4774  CA  VAL B 243      -3.555 -44.267  -2.052  1.00 42.62           C  
ATOM   4775  C   VAL B 243      -3.819 -44.073  -3.547  1.00 45.39           C  
ATOM   4776  O   VAL B 243      -4.748 -43.347  -3.919  1.00 46.40           O  
ATOM   4777  CB  VAL B 243      -2.487 -43.247  -1.591  1.00 42.97           C  
ATOM   4778  CG1 VAL B 243      -2.738 -41.881  -2.231  1.00 44.60           C  
ATOM   4779  CG2 VAL B 243      -2.475 -43.140  -0.074  1.00 41.05           C  
ATOM   4780  N   GLU B 244      -3.011 -44.710  -4.394  1.00 47.63           N  
ATOM   4781  CA  GLU B 244      -3.129 -44.545  -5.852  1.00 50.27           C  
ATOM   4782  C   GLU B 244      -4.399 -45.218  -6.383  1.00 49.56           C  
ATOM   4783  O   GLU B 244      -5.128 -44.628  -7.175  1.00 51.51           O  
ATOM   4784  CB  GLU B 244      -1.885 -45.111  -6.575  1.00 53.03           C  
ATOM   4785  CG  GLU B 244      -1.407 -44.336  -7.831  1.00 57.74           C  
ATOM   4786  CD  GLU B 244      -1.933 -44.893  -9.156  1.00 62.08           C  
ATOM   4787  OE1 GLU B 244      -1.203 -45.666  -9.826  1.00 64.33           O  
ATOM   4788  OE2 GLU B 244      -3.070 -44.544  -9.542  1.00 64.33           O1-
ATOM   4789  N   ASN B 245      -4.670 -46.444  -5.941  1.00 46.94           N  
ATOM   4790  CA  ASN B 245      -5.787 -47.222  -6.500  1.00 46.86           C  
ATOM   4791  C   ASN B 245      -7.054 -47.281  -5.651  1.00 43.76           C  
ATOM   4792  O   ASN B 245      -8.124 -47.587  -6.181  1.00 43.82           O  
ATOM   4793  CB  ASN B 245      -5.338 -48.645  -6.801  1.00 47.97           C  
ATOM   4794  CG  ASN B 245      -4.055 -48.690  -7.604  1.00 50.38           C  
ATOM   4795  ND2 ASN B 245      -3.105 -49.492  -7.154  1.00 51.93           N  
ATOM   4796  OD1 ASN B 245      -3.920 -48.000  -8.612  1.00 53.40           O  
ATOM   4797  N   LYS B 246      -6.928 -47.001  -4.347  1.00 39.80           N  
ATOM   4798  CA  LYS B 246      -8.048 -47.089  -3.403  1.00 37.24           C  
ATOM   4799  C   LYS B 246      -8.113 -45.837  -2.495  1.00 35.10           C  
ATOM   4800  O   LYS B 246      -8.254 -45.944  -1.257  1.00 32.39           O  
ATOM   4801  CB  LYS B 246      -7.924 -48.372  -2.559  1.00 35.41           C  
ATOM   4802  CG  LYS B 246      -7.884 -49.677  -3.391  1.00 36.56           C  
ATOM   4803  CD  LYS B 246      -7.632 -50.944  -2.553  1.00 34.16           C  
ATOM   4804  CE  LYS B 246      -8.757 -51.212  -1.531  1.00 32.34           C  
ATOM   4805  NZ  LYS B 246     -10.073 -51.542  -2.158  1.00 31.52           N1+
ATOM   4806  N   ALA B 247      -8.012 -44.659  -3.113  1.00 36.14           N  
ATOM   4807  CA  ALA B 247      -7.872 -43.384  -2.398  1.00 34.55           C  
ATOM   4808  C   ALA B 247      -8.946 -43.131  -1.344  1.00 31.94           C  
ATOM   4809  O   ALA B 247      -8.643 -42.640  -0.256  1.00 29.50           O  
ATOM   4810  CB  ALA B 247      -7.859 -42.216  -3.376  1.00 37.63           C  
ATOM   4811  N   GLY B 248     -10.192 -43.453  -1.682  1.00 31.30           N  
ATOM   4812  CA  GLY B 248     -11.311 -43.230  -0.792  1.00 29.62           C  
ATOM   4813  C   GLY B 248     -11.211 -44.096   0.450  1.00 26.93           C  
ATOM   4814  O   GLY B 248     -11.401 -43.624   1.564  1.00 25.10           O  
ATOM   4815  N   ILE B 249     -10.929 -45.370   0.245  1.00 26.98           N  
ATOM   4816  CA  ILE B 249     -10.735 -46.298   1.366  1.00 25.29           C  
ATOM   4817  C   ILE B 249      -9.511 -45.903   2.178  1.00 24.44           C  
ATOM   4818  O   ILE B 249      -9.541 -46.012   3.402  1.00 22.84           O  
ATOM   4819  CB  ILE B 249     -10.659 -47.759   0.855  1.00 26.17           C  
ATOM   4820  CG1 ILE B 249     -12.018 -48.212   0.305  1.00 26.50           C  
ATOM   4821  CG2 ILE B 249     -10.198 -48.737   1.947  1.00 23.39           C  
ATOM   4822  CD1 ILE B 249     -13.167 -48.208   1.316  1.00 26.79           C  
ATOM   4823  N   ALA B 250      -8.453 -45.431   1.515  1.00 25.20           N  
ATOM   4824  CA  ALA B 250      -7.221 -45.030   2.202  1.00 24.37           C  
ATOM   4825  C   ALA B 250      -7.501 -43.862   3.147  1.00 23.08           C  
ATOM   4826  O   ALA B 250      -6.983 -43.803   4.253  1.00 22.85           O  
ATOM   4827  CB  ALA B 250      -6.147 -44.641   1.190  1.00 26.44           C  
ATOM   4828  N   ASN B 251      -8.313 -42.924   2.679  1.00 23.70           N  
ATOM   4829  CA  ASN B 251      -8.703 -41.783   3.482  1.00 22.04           C  
ATOM   4830  C   ASN B 251      -9.515 -42.237   4.714  1.00 19.85           C  
ATOM   4831  O   ASN B 251      -9.252 -41.813   5.849  1.00 19.67           O  
ATOM   4832  CB  ASN B 251      -9.515 -40.796   2.634  1.00 22.76           C  
ATOM   4833  CG  ASN B 251      -9.717 -39.459   3.325  1.00 22.73           C  
ATOM   4834  ND2 ASN B 251     -10.850 -38.823   3.051  1.00 22.95           N  
ATOM   4835  OD1 ASN B 251      -8.858 -39.005   4.095  1.00 23.83           O  
ATOM   4836  N   LEU B 252     -10.488 -43.124   4.492  1.00 19.95           N  
ATOM   4837  CA  LEU B 252     -11.276 -43.702   5.594  1.00 18.55           C  
ATOM   4838  C   LEU B 252     -10.403 -44.500   6.564  1.00 17.88           C  
ATOM   4839  O   LEU B 252     -10.613 -44.409   7.779  1.00 17.21           O  
ATOM   4840  CB  LEU B 252     -12.439 -44.563   5.069  1.00 19.29           C  
ATOM   4841  CG  LEU B 252     -13.531 -43.763   4.346  1.00 20.66           C  
ATOM   4842  CD1 LEU B 252     -14.382 -44.667   3.475  1.00 23.65           C  
ATOM   4843  CD2 LEU B 252     -14.416 -43.046   5.339  1.00 21.77           C  
ATOM   4844  N   MET B 253      -9.441 -45.264   6.034  1.00 19.24           N  
ATOM   4845  CA  MET B 253      -8.525 -46.014   6.888  1.00 18.46           C  
ATOM   4846  C   MET B 253      -7.673 -45.063   7.709  1.00 18.59           C  
ATOM   4847  O   MET B 253      -7.432 -45.322   8.891  1.00 17.86           O  
ATOM   4848  CB  MET B 253      -7.641 -46.974   6.095  1.00 19.81           C  
ATOM   4849  CG  MET B 253      -8.383 -48.189   5.547  1.00 20.35           C  
ATOM   4850  SD  MET B 253      -7.325 -49.264   4.588  1.00 22.63           S  
ATOM   4851  CE  MET B 253      -6.305 -49.980   5.904  1.00 21.93           C  
ATOM   4852  N   GLY B 254      -7.261 -43.934   7.123  1.00 18.52           N  
ATOM   4853  CA  GLY B 254      -6.455 -42.948   7.862  1.00 18.75           C  
ATOM   4854  C   GLY B 254      -7.262 -42.346   9.003  1.00 17.41           C  
ATOM   4855  O   GLY B 254      -6.770 -42.225  10.128  1.00 17.56           O  
ATOM   4856  N   LEU B 255      -8.531 -42.044   8.752  1.00 17.01           N  
ATOM   4857  CA  LEU B 255      -9.413 -41.537   9.805  1.00 16.84           C  
ATOM   4858  C   LEU B 255      -9.628 -42.572  10.895  1.00 16.11           C  
ATOM   4859  O   LEU B 255      -9.572 -42.265  12.089  1.00 15.60           O  
ATOM   4860  CB  LEU B 255     -10.744 -41.054   9.220  1.00 17.01           C  
ATOM   4861  CG  LEU B 255     -10.699 -39.792   8.361  1.00 18.37           C  
ATOM   4862  CD1 LEU B 255     -12.051 -39.505   7.713  1.00 21.12           C  
ATOM   4863  CD2 LEU B 255     -10.245 -38.568   9.144  1.00 21.06           C  
ATOM   4864  N   TYR B 256      -9.891 -43.822  10.507  1.00 15.75           N  
ATOM   4865  CA  TYR B 256     -10.131 -44.878  11.483  1.00 15.41           C  
ATOM   4866  C   TYR B 256      -8.886 -45.120  12.330  1.00 15.12           C  
ATOM   4867  O   TYR B 256      -8.975 -45.300  13.539  1.00 15.25           O  
ATOM   4868  CB  TYR B 256     -10.555 -46.165  10.733  1.00 16.66           C  
ATOM   4869  CG  TYR B 256     -11.128 -47.255  11.595  1.00 16.27           C  
ATOM   4870  CD1 TYR B 256     -12.226 -47.030  12.413  1.00 16.31           C  
ATOM   4871  CD2 TYR B 256     -10.575 -48.520  11.575  1.00 18.38           C  
ATOM   4872  CE1 TYR B 256     -12.770 -48.049  13.211  1.00 17.39           C  
ATOM   4873  CE2 TYR B 256     -11.110 -49.560  12.353  1.00 20.71           C  
ATOM   4874  CZ  TYR B 256     -12.202 -49.306  13.167  1.00 20.25           C  
ATOM   4875  OH  TYR B 256     -12.716 -50.330  13.940  1.00 21.79           O  
ATOM   4876  N   SER B 257      -7.726 -45.142  11.679  1.00 15.99           N  
ATOM   4877  CA  SER B 257      -6.439 -45.307  12.373  1.00 16.98           C  
ATOM   4878  C   SER B 257      -6.204 -44.180  13.378  1.00 16.94           C  
ATOM   4879  O   SER B 257      -5.885 -44.432  14.540  1.00 16.69           O  
ATOM   4880  CB  SER B 257      -5.314 -45.383  11.344  1.00 18.52           C  
ATOM   4881  OG  SER B 257      -4.067 -45.600  11.977  1.00 21.80           O  
ATOM   4882  N   ALA B 258      -6.442 -42.948  12.957  1.00 16.49           N  
ATOM   4883  CA  ALA B 258      -6.260 -41.797  13.869  1.00 16.50           C  
ATOM   4884  C   ALA B 258      -7.196 -41.916  15.076  1.00 16.99           C  
ATOM   4885  O   ALA B 258      -6.807 -41.646  16.230  1.00 18.39           O  
ATOM   4886  CB  ALA B 258      -6.491 -40.463  13.113  1.00 17.71           C  
ATOM   4887  N   ALA B 259      -8.427 -42.334  14.820  1.00 15.73           N  
ATOM   4888  CA  ALA B 259      -9.473 -42.357  15.831  1.00 16.43           C  
ATOM   4889  C   ALA B 259      -9.335 -43.503  16.819  1.00 18.30           C  
ATOM   4890  O   ALA B 259      -9.760 -43.392  17.961  1.00 21.27           O  
ATOM   4891  CB  ALA B 259     -10.845 -42.389  15.184  1.00 17.23           C  
ATOM   4892  N   THR B 260      -8.762 -44.631  16.387  1.00 16.95           N  
ATOM   4893  CA  THR B 260      -8.704 -45.838  17.204  1.00 17.88           C  
ATOM   4894  C   THR B 260      -7.314 -46.252  17.676  1.00 17.97           C  
ATOM   4895  O   THR B 260      -7.207 -47.098  18.580  1.00 20.43           O  
ATOM   4896  CB  THR B 260      -9.262 -47.052  16.462  1.00 18.42           C  
ATOM   4897  CG2 THR B 260     -10.704 -46.824  16.053  1.00 17.64           C  
ATOM   4898  OG1 THR B 260      -8.461 -47.298  15.301  1.00 17.11           O  
ATOM   4899  N   GLY B 261      -6.286 -45.722  17.019  1.00 17.18           N  
ATOM   4900  CA  GLY B 261      -4.904 -46.181  17.228  1.00 18.44           C  
ATOM   4901  C   GLY B 261      -4.510 -47.464  16.496  1.00 18.59           C  
ATOM   4902  O   GLY B 261      -3.371 -47.907  16.574  1.00 20.56           O  
ATOM   4903  N   LYS B 262      -5.454 -48.074  15.776  1.00 17.66           N  
ATOM   4904  CA  LYS B 262      -5.183 -49.293  15.011  1.00 18.00           C  
ATOM   4905  C   LYS B 262      -4.290 -48.959  13.822  1.00 17.54           C  
ATOM   4906  O   LYS B 262      -4.479 -47.943  13.155  1.00 18.93           O  
ATOM   4907  CB  LYS B 262      -6.490 -49.929  14.527  1.00 18.30           C  
ATOM   4908  CG  LYS B 262      -7.360 -50.453  15.655  1.00 21.06           C  
ATOM   4909  CD  LYS B 262      -8.761 -50.785  15.178  1.00 25.03           C  
ATOM   4910  CE  LYS B 262      -9.548 -51.518  16.267  1.00 28.01           C  
ATOM   4911  NZ  LYS B 262     -10.937 -51.883  15.834  1.00 29.39           N1+
ATOM   4912  N   THR B 263      -3.306 -49.815  13.559  1.00 18.18           N  
ATOM   4913  CA  THR B 263      -2.468 -49.677  12.377  1.00 17.87           C  
ATOM   4914  C   THR B 263      -3.245 -50.147  11.144  1.00 18.05           C  
ATOM   4915  O   THR B 263      -4.278 -50.824  11.253  1.00 17.32           O  
ATOM   4916  CB  THR B 263      -1.226 -50.532  12.490  1.00 19.20           C  
ATOM   4917  CG2 THR B 263      -0.447 -50.195  13.758  1.00 19.78           C  
ATOM   4918  OG1 THR B 263      -1.615 -51.901  12.533  1.00 19.04           O  
ATOM   4919  N   PHE B 264      -2.733 -49.781   9.973  1.00 17.42           N  
ATOM   4920  CA  PHE B 264      -3.322 -50.235   8.720  1.00 18.12           C  
ATOM   4921  C   PHE B 264      -3.276 -51.768   8.662  1.00 19.20           C  
ATOM   4922  O   PHE B 264      -4.219 -52.380   8.191  1.00 19.69           O  
ATOM   4923  CB  PHE B 264      -2.644 -49.596   7.506  1.00 19.54           C  
ATOM   4924  CG  PHE B 264      -2.788 -48.072   7.438  1.00 19.48           C  
ATOM   4925  CD1 PHE B 264      -3.858 -47.416   8.008  1.00 19.30           C  
ATOM   4926  CD2 PHE B 264      -1.813 -47.316   6.804  1.00 21.69           C  
ATOM   4927  CE1 PHE B 264      -3.967 -46.027   7.945  1.00 21.07           C  
ATOM   4928  CE2 PHE B 264      -1.923 -45.897   6.725  1.00 22.75           C  
ATOM   4929  CZ  PHE B 264      -3.001 -45.271   7.305  1.00 21.38           C  
ATOM   4930  N   ALA B 265      -2.219 -52.372   9.207  1.00 19.84           N  
ATOM   4931  CA  ALA B 265      -2.097 -53.828   9.194  1.00 20.22           C  
ATOM   4932  C   ALA B 265      -3.177 -54.463  10.071  1.00 20.33           C  
ATOM   4933  O   ALA B 265      -3.718 -55.501   9.726  1.00 21.08           O  
ATOM   4934  CB  ALA B 265      -0.698 -54.270   9.625  1.00 21.42           C  
ATOM   4935  N   GLU B 266      -3.500 -53.836  11.196  0.70 19.27           N  
ATOM   4937  CA  GLU B 266      -4.579 -54.332  12.054  0.70 19.59           C  
ATOM   4939  C   GLU B 266      -5.950 -54.130  11.443  0.70 19.19           C  
ATOM   4941  O   GLU B 266      -6.815 -54.983  11.585  0.70 19.74           O  
ATOM   4943  CB  GLU B 266      -4.522 -53.691  13.437  0.70 19.22           C  
ATOM   4945  CG  GLU B 266      -3.350 -54.131  14.264  0.70 21.33           C  
ATOM   4947  CD  GLU B 266      -3.106 -53.228  15.470  0.70 20.19           C  
ATOM   4949  OE1 GLU B 266      -3.508 -52.037  15.459  0.70 20.69           O  
ATOM   4951  OE2 GLU B 266      -2.502 -53.709  16.442  0.70 28.45           O1-
ATOM   4953  N   ILE B 267      -6.154 -52.989  10.782  1.00 18.05           N  
ATOM   4954  CA  ILE B 267      -7.417 -52.692  10.116  1.00 18.14           C  
ATOM   4955  C   ILE B 267      -7.663 -53.682   8.954  1.00 19.49           C  
ATOM   4956  O   ILE B 267      -8.740 -54.248   8.841  1.00 19.87           O  
ATOM   4957  CB  ILE B 267      -7.482 -51.216   9.651  1.00 18.05           C  
ATOM   4958  CG1 ILE B 267      -7.414 -50.292  10.870  1.00 17.92           C  
ATOM   4959  CG2 ILE B 267      -8.747 -50.972   8.820  1.00 18.49           C  
ATOM   4960  CD1 ILE B 267      -7.057 -48.830  10.540  1.00 17.58           C  
ATOM   4961  N   GLU B 268      -6.640 -53.938   8.146  1.00 20.48           N  
ATOM   4962  CA  GLU B 268      -6.742 -54.914   7.059  1.00 22.58           C  
ATOM   4963  C   GLU B 268      -7.143 -56.285   7.596  1.00 22.52           C  
ATOM   4964  O   GLU B 268      -8.053 -56.936   7.054  1.00 24.80           O  
ATOM   4965  CB  GLU B 268      -5.434 -54.952   6.285  1.00 23.06           C  
ATOM   4966  CG  GLU B 268      -5.284 -53.746   5.394  1.00 25.69           C  
ATOM   4967  CD  GLU B 268      -3.971 -53.650   4.614  1.00 30.17           C  
ATOM   4968  OE1 GLU B 268      -3.156 -54.584   4.689  1.00 31.74           O  
ATOM   4969  OE2 GLU B 268      -3.753 -52.612   3.930  1.00 31.48           O1-
ATOM   4970  N   ALA B 269      -6.527 -56.695   8.707  1.00 22.43           N  
ATOM   4971  CA  ALA B 269      -6.854 -57.986   9.306  1.00 22.36           C  
ATOM   4972  C   ALA B 269      -8.270 -58.003   9.901  1.00 22.77           C  
ATOM   4973  O   ALA B 269      -8.999 -58.993   9.786  1.00 25.04           O  
ATOM   4974  CB  ALA B 269      -5.834 -58.329  10.364  1.00 21.98           C  
ATOM   4975  N   GLN B 270      -8.668 -56.885  10.496  1.00 22.50           N  
ATOM   4976  CA  GLN B 270      -9.977 -56.765  11.119  1.00 23.24           C  
ATOM   4977  C   GLN B 270     -11.083 -57.020  10.108  1.00 24.21           C  
ATOM   4978  O   GLN B 270     -12.082 -57.670  10.417  1.00 26.63           O  
ATOM   4979  CB  GLN B 270     -10.144 -55.369  11.727  1.00 21.89           C  
ATOM   4980  CG  GLN B 270     -11.517 -55.106  12.299  1.00 24.35           C  
ATOM   4981  CD  GLN B 270     -11.591 -53.762  12.962  1.00 25.12           C  
ATOM   4982  NE2 GLN B 270     -12.766 -53.163  12.976  1.00 26.56           N  
ATOM   4983  OE1 GLN B 270     -10.596 -53.290  13.494  1.00 27.19           O  
ATOM   4984  N   TYR B 271     -10.896 -56.519   8.893  1.00 23.71           N  
ATOM   4985  CA  TYR B 271     -11.926 -56.627   7.876  1.00 25.35           C  
ATOM   4986  C   TYR B 271     -11.596 -57.688   6.830  1.00 27.03           C  
ATOM   4987  O   TYR B 271     -12.235 -57.723   5.780  1.00 28.99           O  
ATOM   4988  CB  TYR B 271     -12.165 -55.251   7.225  1.00 25.10           C  
ATOM   4989  CG  TYR B 271     -12.735 -54.219   8.191  1.00 22.90           C  
ATOM   4990  CD1 TYR B 271     -14.094 -54.181   8.482  1.00 24.21           C  
ATOM   4991  CD2 TYR B 271     -11.918 -53.297   8.829  1.00 22.53           C  
ATOM   4992  CE1 TYR B 271     -14.612 -53.260   9.378  1.00 23.05           C  
ATOM   4993  CE2 TYR B 271     -12.430 -52.375   9.730  1.00 22.08           C  
ATOM   4994  CZ  TYR B 271     -13.769 -52.359  10.007  1.00 22.53           C  
ATOM   4995  OH  TYR B 271     -14.252 -51.448  10.910  1.00 22.08           O  
ATOM   4996  N   ALA B 272     -10.637 -58.569   7.127  1.00 27.96           N  
ATOM   4997  CA  ALA B 272     -10.275 -59.647   6.236  1.00 29.94           C  
ATOM   4998  C   ALA B 272     -11.512 -60.465   5.887  1.00 32.60           C  
ATOM   4999  O   ALA B 272     -12.222 -60.953   6.771  1.00 33.75           O  
ATOM   5000  CB  ALA B 272      -9.195 -60.542   6.870  1.00 30.01           C  
ATOM   5001  N   GLY B 273     -11.789 -60.562   4.590  1.00 33.82           N  
ATOM   5002  CA  GLY B 273     -12.856 -61.421   4.097  1.00 36.84           C  
ATOM   5003  C   GLY B 273     -14.211 -60.759   4.080  1.00 37.77           C  
ATOM   5004  O   GLY B 273     -15.178 -61.368   3.644  1.00 40.40           O  
ATOM   5005  N   VAL B 274     -14.283 -59.519   4.561  1.00 36.34           N  
ATOM   5006  CA  VAL B 274     -15.520 -58.735   4.557  1.00 37.06           C  
ATOM   5007  C   VAL B 274     -15.644 -58.048   3.199  1.00 37.88           C  
ATOM   5008  O   VAL B 274     -14.840 -57.184   2.860  1.00 38.42           O  
ATOM   5009  CB  VAL B 274     -15.518 -57.671   5.693  1.00 35.31           C  
ATOM   5010  CG1 VAL B 274     -16.792 -56.812   5.650  1.00 36.40           C  
ATOM   5011  CG2 VAL B 274     -15.356 -58.375   7.044  1.00 35.57           C  
ATOM   5012  N   GLU B 275     -16.658 -58.415   2.434  1.00 39.38           N  
ATOM   5013  CA  GLU B 275     -16.778 -57.964   1.051  1.00 40.52           C  
ATOM   5014  C   GLU B 275     -17.852 -56.887   0.924  1.00 40.80           C  
ATOM   5015  O   GLU B 275     -18.756 -56.966   0.086  1.00 42.59           O  
ATOM   5016  CB  GLU B 275     -17.070 -59.170   0.146  1.00 42.89           C  
ATOM   5017  CG  GLU B 275     -15.938 -60.216   0.212  1.00 42.83           C  
ATOM   5018  CD  GLU B 275     -16.169 -61.439  -0.635  1.00 46.35           C  
ATOM   5019  OE1 GLU B 275     -15.186 -62.178  -0.850  1.00 46.12           O  
ATOM   5020  OE2 GLU B 275     -17.310 -61.658  -1.080  1.00 50.30           O1-
ATOM   5021  N   MET B 276     -17.732 -55.866   1.771  1.00 39.17           N  
ATOM   5022  CA  MET B 276     -18.665 -54.750   1.796  1.00 39.69           C  
ATOM   5023  C   MET B 276     -18.006 -53.601   2.542  1.00 35.85           C  
ATOM   5024  O   MET B 276     -17.241 -53.825   3.489  1.00 34.71           O  
ATOM   5025  CB  MET B 276     -19.979 -55.149   2.478  1.00 41.94           C  
ATOM   5026  CG  MET B 276     -19.792 -55.807   3.845  1.00 44.58           C  
ATOM   5027  SD  MET B 276     -21.314 -56.538   4.501  1.00 54.31           S  
ATOM   5028  CE  MET B 276     -20.631 -57.806   5.569  1.00 50.55           C  
ATOM   5029  N   TYR B 277     -18.287 -52.382   2.091  1.00 34.60           N  
ATOM   5030  CA  TYR B 277     -17.761 -51.168   2.723  1.00 31.36           C  
ATOM   5031  C   TYR B 277     -18.716 -50.520   3.710  1.00 31.50           C  
ATOM   5032  O   TYR B 277     -18.297 -49.660   4.452  1.00 29.11           O  
ATOM   5033  CB  TYR B 277     -17.367 -50.113   1.676  1.00 31.06           C  
ATOM   5034  CG  TYR B 277     -16.267 -50.512   0.707  1.00 29.64           C  
ATOM   5035  CD1 TYR B 277     -15.102 -51.146   1.156  1.00 28.47           C  
ATOM   5036  CD2 TYR B 277     -16.359 -50.212  -0.648  1.00 31.48           C  
ATOM   5037  CE1 TYR B 277     -14.091 -51.501   0.280  1.00 29.24           C  
ATOM   5038  CE2 TYR B 277     -15.342 -50.590  -1.557  1.00 31.52           C  
ATOM   5039  CZ  TYR B 277     -14.200 -51.211  -1.066  1.00 33.46           C  
ATOM   5040  OH  TYR B 277     -13.171 -51.594  -1.901  1.00 33.85           O  
ATOM   5041  N   GLY B 278     -19.984 -50.900   3.714  1.00 33.28           N  
ATOM   5042  CA  GLY B 278     -20.983 -50.237   4.544  1.00 33.40           C  
ATOM   5043  C   GLY B 278     -20.705 -50.305   6.028  1.00 32.47           C  
ATOM   5044  O   GLY B 278     -20.640 -49.258   6.690  1.00 30.76           O  
ATOM   5045  N   PRO B 279     -20.519 -51.524   6.569  1.00 32.71           N  
ATOM   5046  CA  PRO B 279     -20.203 -51.680   7.994  1.00 31.93           C  
ATOM   5047  C   PRO B 279     -18.935 -50.921   8.398  1.00 28.83           C  
ATOM   5048  O   PRO B 279     -18.894 -50.302   9.469  1.00 28.49           O  
ATOM   5049  CB  PRO B 279     -20.033 -53.187   8.157  1.00 33.32           C  
ATOM   5050  CG  PRO B 279     -20.840 -53.786   7.040  1.00 35.22           C  
ATOM   5051  CD  PRO B 279     -20.780 -52.824   5.907  1.00 34.76           C  
ATOM   5052  N   PHE B 280     -17.933 -50.943   7.526  1.00 27.55           N  
ATOM   5053  CA  PHE B 280     -16.678 -50.235   7.756  1.00 24.85           C  
ATOM   5054  C   PHE B 280     -16.905 -48.719   7.866  1.00 23.90           C  
ATOM   5055  O   PHE B 280     -16.420 -48.082   8.798  1.00 20.90           O  
ATOM   5056  CB  PHE B 280     -15.681 -50.584   6.640  1.00 25.03           C  
ATOM   5057  CG  PHE B 280     -14.471 -49.723   6.598  1.00 22.98           C  
ATOM   5058  CD1 PHE B 280     -13.582 -49.697   7.676  1.00 21.49           C  
ATOM   5059  CD2 PHE B 280     -14.171 -48.962   5.480  1.00 22.54           C  
ATOM   5060  CE1 PHE B 280     -12.425 -48.904   7.643  1.00 20.12           C  
ATOM   5061  CE2 PHE B 280     -13.020 -48.190   5.436  1.00 24.15           C  
ATOM   5062  CZ  PHE B 280     -12.156 -48.148   6.519  1.00 21.61           C  
ATOM   5063  N   LYS B 281     -17.651 -48.139   6.933  1.00 24.36           N  
ATOM   5064  CA  LYS B 281     -17.971 -46.719   7.009  1.00 23.91           C  
ATOM   5065  C   LYS B 281     -18.748 -46.394   8.277  1.00 24.12           C  
ATOM   5066  O   LYS B 281     -18.513 -45.345   8.875  1.00 22.97           O  
ATOM   5067  CB  LYS B 281     -18.787 -46.289   5.801  1.00 26.29           C  
ATOM   5068  CG  LYS B 281     -17.992 -46.135   4.555  1.00 26.82           C  
ATOM   5069  CD  LYS B 281     -18.906 -46.170   3.355  1.00 34.49           C  
ATOM   5070  CE  LYS B 281     -18.994 -44.905   2.642  1.00 35.90           C  
ATOM   5071  NZ  LYS B 281     -20.144 -45.049   1.686  1.00 37.21           N1+
ATOM   5072  N   LYS B 282     -19.630 -47.282   8.725  1.00 24.97           N  
ATOM   5073  CA  LYS B 282     -20.340 -47.063   9.999  1.00 25.99           C  
ATOM   5074  C   LYS B 282     -19.348 -47.053  11.170  1.00 23.90           C  
ATOM   5075  O   LYS B 282     -19.422 -46.192  12.063  1.00 22.66           O  
ATOM   5076  CB  LYS B 282     -21.427 -48.119  10.230  1.00 29.39           C  
ATOM   5077  CG  LYS B 282     -22.243 -47.945  11.509  1.00 32.01           C  
ATOM   5078  CD  LYS B 282     -23.212 -49.117  11.705  1.00 38.47           C  
ATOM   5079  CE  LYS B 282     -23.874 -49.087  13.085  1.00 40.77           C  
ATOM   5080  NZ  LYS B 282     -22.946 -49.586  14.153  1.00 43.26           N1+
ATOM   5081  N   ASP B 283     -18.438 -48.020  11.162  1.00 23.02           N  
ATOM   5082  CA  ASP B 283     -17.387 -48.101  12.176  1.00 21.93           C  
ATOM   5083  C   ASP B 283     -16.512 -46.847  12.188  1.00 20.07           C  
ATOM   5084  O   ASP B 283     -16.175 -46.333  13.270  1.00 19.85           O  
ATOM   5085  CB  ASP B 283     -16.503 -49.331  11.946  1.00 22.30           C  
ATOM   5086  CG  ASP B 283     -17.234 -50.636  12.179  1.00 24.90           C  
ATOM   5087  OD1 ASP B 283     -18.302 -50.630  12.837  1.00 27.84           O  
ATOM   5088  OD2 ASP B 283     -16.699 -51.667  11.733  1.00 26.06           O1-
ATOM   5089  N   VAL B 284     -16.128 -46.375  11.000  1.00 18.49           N  
ATOM   5090  CA  VAL B 284     -15.298 -45.172  10.901  1.00 17.30           C  
ATOM   5091  C   VAL B 284     -16.027 -43.952  11.479  1.00 17.81           C  
ATOM   5092  O   VAL B 284     -15.458 -43.197  12.285  1.00 16.95           O  
ATOM   5093  CB  VAL B 284     -14.816 -44.864   9.468  1.00 17.54           C  
ATOM   5094  CG1 VAL B 284     -13.970 -43.577   9.486  1.00 18.47           C  
ATOM   5095  CG2 VAL B 284     -13.977 -46.028   8.898  1.00 17.53           C  
ATOM   5096  N   GLY B 285     -17.280 -43.757  11.108  1.00 18.39           N  
ATOM   5097  CA  GLY B 285     -18.017 -42.609  11.600  1.00 18.28           C  
ATOM   5098  C   GLY B 285     -18.137 -42.658  13.111  1.00 17.92           C  
ATOM   5099  O   GLY B 285     -17.952 -41.654  13.800  1.00 17.49           O  
ATOM   5100  N   GLU B 286     -18.464 -43.821  13.638  1.00 18.16           N  
ATOM   5101  CA  GLU B 286     -18.593 -43.958  15.096  1.00 19.97           C  
ATOM   5102  C   GLU B 286     -17.258 -43.696  15.805  1.00 18.60           C  
ATOM   5103  O   GLU B 286     -17.215 -43.078  16.899  1.00 18.90           O  
ATOM   5104  CB  GLU B 286     -19.211 -45.304  15.472  1.00 22.56           C  
ATOM   5105  CG  GLU B 286     -20.684 -45.358  15.040  1.00 25.52           C  
ATOM   5106  CD  GLU B 286     -21.387 -46.673  15.322  1.00 30.99           C  
ATOM   5107  OE1 GLU B 286     -20.753 -47.633  15.791  1.00 32.18           O  
ATOM   5108  OE2 GLU B 286     -22.604 -46.731  15.069  1.00 34.58           O1-
ATOM   5109  N   ALA B 287     -16.169 -44.165  15.196  1.00 17.20           N  
ATOM   5110  CA  ALA B 287     -14.840 -43.951  15.753  1.00 16.49           C  
ATOM   5111  C   ALA B 287     -14.438 -42.472  15.730  1.00 15.71           C  
ATOM   5112  O   ALA B 287     -13.892 -41.941  16.698  1.00 15.95           O  
ATOM   5113  CB  ALA B 287     -13.783 -44.811  15.025  1.00 17.08           C  
ATOM   5114  N   VAL B 288     -14.745 -41.802  14.628  1.00 14.72           N  
ATOM   5115  CA  VAL B 288     -14.452 -40.389  14.506  1.00 13.66           C  
ATOM   5116  C   VAL B 288     -15.264 -39.586  15.533  1.00 14.69           C  
ATOM   5117  O   VAL B 288     -14.710 -38.692  16.186  1.00 14.84           O  
ATOM   5118  CB  VAL B 288     -14.680 -39.868  13.069  1.00 13.82           C  
ATOM   5119  CG1 VAL B 288     -14.650 -38.339  13.020  1.00 13.70           C  
ATOM   5120  CG2 VAL B 288     -13.608 -40.447  12.156  1.00 14.31           C  
ATOM   5121  N   VAL B 289     -16.554 -39.903  15.691  1.00 14.48           N  
ATOM   5122  CA  VAL B 289     -17.371 -39.259  16.732  1.00 15.18           C  
ATOM   5123  C   VAL B 289     -16.757 -39.488  18.110  1.00 15.49           C  
ATOM   5124  O   VAL B 289     -16.653 -38.568  18.928  1.00 16.21           O  
ATOM   5125  CB  VAL B 289     -18.802 -39.768  16.703  1.00 16.10           C  
ATOM   5126  CG1 VAL B 289     -19.586 -39.410  17.971  1.00 18.86           C  
ATOM   5127  CG2 VAL B 289     -19.499 -39.263  15.447  1.00 19.61           C  
ATOM   5128  N   ALA B 290     -16.349 -40.726  18.386  1.00 15.95           N  
ATOM   5129  CA  ALA B 290     -15.791 -41.009  19.700  1.00 16.08           C  
ATOM   5130  C   ALA B 290     -14.474 -40.273  19.968  1.00 15.48           C  
ATOM   5131  O   ALA B 290     -14.144 -40.015  21.126  1.00 17.74           O  
ATOM   5132  CB  ALA B 290     -15.597 -42.528  19.893  1.00 17.19           C  
ATOM   5133  N   MET B 291     -13.707 -40.012  18.921  1.00 15.41           N  
ATOM   5134  CA  MET B 291     -12.474 -39.250  19.049  1.00 14.21           C  
ATOM   5135  C   MET B 291     -12.770 -37.771  19.314  1.00 14.26           C  
ATOM   5136  O   MET B 291     -12.157 -37.145  20.201  1.00 16.06           O  
ATOM   5137  CB  MET B 291     -11.643 -39.376  17.765  1.00 14.71           C  
ATOM   5138  CG  MET B 291     -10.387 -38.519  17.772  1.00 15.60           C  
ATOM   5139  SD  MET B 291      -9.395 -38.681  16.297  1.00 16.16           S  
ATOM   5140  CE  MET B 291     -10.508 -37.940  15.092  1.00 19.10           C  
ATOM   5141  N   LEU B 292     -13.709 -37.208  18.557  1.00 15.42           N  
ATOM   5142  CA  LEU B 292     -13.959 -35.773  18.666  1.00 14.60           C  
ATOM   5143  C   LEU B 292     -14.834 -35.381  19.856  1.00 15.34           C  
ATOM   5144  O   LEU B 292     -14.692 -34.278  20.391  1.00 14.48           O  
ATOM   5145  CB  LEU B 292     -14.566 -35.215  17.377  1.00 13.99           C  
ATOM   5146  CG  LEU B 292     -13.720 -35.312  16.135  1.00 15.47           C  
ATOM   5147  CD1 LEU B 292     -14.411 -34.621  14.940  1.00 18.30           C  
ATOM   5148  CD2 LEU B 292     -12.338 -34.686  16.347  1.00 18.34           C  
ATOM   5149  N   GLU B 293     -15.765 -36.240  20.235  1.00 17.00           N  
ATOM   5150  CA  GLU B 293     -16.727 -35.906  21.282  1.00 18.65           C  
ATOM   5151  C   GLU B 293     -16.104 -35.401  22.566  1.00 18.91           C  
ATOM   5152  O   GLU B 293     -16.554 -34.405  23.117  1.00 17.71           O  
ATOM   5153  CB  GLU B 293     -17.622 -37.103  21.599  1.00 21.30           C  
ATOM   5154  CG  GLU B 293     -18.769 -37.278  20.702  1.00 26.61           C  
ATOM   5155  CD  GLU B 293     -19.665 -38.435  21.160  1.00 31.48           C  
ATOM   5156  OE1 GLU B 293     -19.179 -39.584  21.437  1.00 35.29           O  
ATOM   5157  OE2 GLU B 293     -20.874 -38.190  21.191  1.00 34.63           O1-
ATOM   5158  N   PRO B 294     -15.032 -36.048  23.040  1.00 18.87           N  
ATOM   5159  CA  PRO B 294     -14.434 -35.566  24.286  1.00 19.26           C  
ATOM   5160  C   PRO B 294     -13.856 -34.133  24.159  1.00 17.86           C  
ATOM   5161  O   PRO B 294     -13.908 -33.325  25.090  1.00 19.39           O  
ATOM   5162  CB  PRO B 294     -13.360 -36.624  24.578  1.00 20.84           C  
ATOM   5163  CG  PRO B 294     -13.873 -37.835  23.906  1.00 22.89           C  
ATOM   5164  CD  PRO B 294     -14.538 -37.389  22.666  1.00 20.35           C  
ATOM   5165  N   VAL B 295     -13.308 -33.827  22.986  1.00 15.70           N  
ATOM   5166  CA  VAL B 295     -12.802 -32.487  22.707  1.00 14.76           C  
ATOM   5167  C   VAL B 295     -13.971 -31.486  22.669  1.00 14.43           C  
ATOM   5168  O   VAL B 295     -13.893 -30.379  23.205  1.00 13.41           O  
ATOM   5169  CB  VAL B 295     -12.052 -32.456  21.370  1.00 14.68           C  
ATOM   5170  CG1 VAL B 295     -11.496 -31.096  21.123  1.00 16.12           C  
ATOM   5171  CG2 VAL B 295     -10.960 -33.522  21.321  1.00 18.16           C  
ATOM   5172  N   GLN B 296     -15.037 -31.894  21.975  1.00 13.91           N  
ATOM   5173  CA  GLN B 296     -16.264 -31.084  21.896  1.00 13.82           C  
ATOM   5174  C   GLN B 296     -16.836 -30.802  23.281  1.00 14.71           C  
ATOM   5175  O   GLN B 296     -17.267 -29.677  23.561  1.00 14.24           O  
ATOM   5176  CB  GLN B 296     -17.315 -31.735  20.992  1.00 14.05           C  
ATOM   5177  CG  GLN B 296     -16.871 -31.854  19.556  1.00 14.03           C  
ATOM   5178  CD  GLN B 296     -17.854 -32.545  18.689  1.00 17.07           C  
ATOM   5179  NE2 GLN B 296     -17.663 -32.434  17.366  1.00 15.42           N  
ATOM   5180  OE1 GLN B 296     -18.794 -33.158  19.181  1.00 18.91           O  
ATOM   5181  N   ALA B 297     -16.866 -31.810  24.136  1.00 15.16           N  
ATOM   5182  CA  ALA B 297     -17.426 -31.640  25.483  1.00 15.79           C  
ATOM   5183  C   ALA B 297     -16.582 -30.672  26.303  1.00 16.52           C  
ATOM   5184  O   ALA B 297     -17.137 -29.808  26.973  1.00 16.85           O  
ATOM   5185  CB  ALA B 297     -17.555 -32.992  26.186  1.00 17.55           C  
ATOM   5186  N   GLU B 298     -15.268 -30.815  26.228  1.00 16.55           N  
ATOM   5187  CA  GLU B 298     -14.389 -29.898  26.927  1.00 18.28           C  
ATOM   5188  C   GLU B 298     -14.535 -28.500  26.387  1.00 16.21           C  
ATOM   5189  O   GLU B 298     -14.568 -27.527  27.135  1.00 16.55           O  
ATOM   5190  CB  GLU B 298     -12.934 -30.364  26.873  1.00 19.89           C  
ATOM   5191  CG  GLU B 298     -12.600 -31.263  28.025  1.00 26.45           C  
ATOM   5192  CD  GLU B 298     -12.680 -30.538  29.356  1.00 28.82           C  
ATOM   5193  OE1 GLU B 298     -11.703 -29.844  29.719  1.00 33.74           O  
ATOM   5194  OE2 GLU B 298     -13.740 -30.605  29.990  1.00 31.75           O1-
ATOM   5195  N   TYR B 299     -14.578 -28.385  25.068  1.00 14.75           N  
ATOM   5196  CA  TYR B 299     -14.847 -27.104  24.442  1.00 14.43           C  
ATOM   5197  C   TYR B 299     -16.130 -26.450  24.949  1.00 16.18           C  
ATOM   5198  O   TYR B 299     -16.135 -25.296  25.375  1.00 17.25           O  
ATOM   5199  CB  TYR B 299     -14.902 -27.245  22.906  1.00 13.45           C  
ATOM   5200  CG  TYR B 299     -15.426 -26.001  22.221  1.00 12.96           C  
ATOM   5201  CD1 TYR B 299     -14.571 -24.948  21.939  1.00 14.45           C  
ATOM   5202  CD2 TYR B 299     -16.774 -25.839  21.913  1.00 14.66           C  
ATOM   5203  CE1 TYR B 299     -15.016 -23.787  21.366  1.00 15.20           C  
ATOM   5204  CE2 TYR B 299     -17.251 -24.640  21.324  1.00 15.17           C  
ATOM   5205  CZ  TYR B 299     -16.336 -23.630  21.048  1.00 16.21           C  
ATOM   5206  OH  TYR B 299     -16.765 -22.467  20.443  1.00 18.69           O  
ATOM   5207  N   GLN B 300     -17.224 -27.183  24.940  1.00 16.89           N  
ATOM   5208  CA  GLN B 300     -18.523 -26.552  25.201  1.00 19.11           C  
ATOM   5209  C   GLN B 300     -18.567 -26.050  26.630  1.00 20.46           C  
ATOM   5210  O   GLN B 300     -19.191 -24.995  26.894  1.00 22.26           O  
ATOM   5211  CB  GLN B 300     -19.680 -27.524  24.857  1.00 20.28           C  
ATOM   5212  CG  GLN B 300     -21.098 -26.846  24.816  1.00 23.62           C  
ATOM   5213  CD  GLN B 300     -22.125 -27.647  24.066  1.00 25.04           C  
ATOM   5214  NE2 GLN B 300     -23.288 -27.029  23.765  1.00 24.76           N  
ATOM   5215  OE1 GLN B 300     -21.910 -28.829  23.814  1.00 23.81           O  
ATOM   5216  N   ARG B 301     -17.928 -26.781  27.540  1.00 19.95           N  
ATOM   5217  CA  ARG B 301     -17.826 -26.360  28.945  1.00 22.35           C  
ATOM   5218  C   ARG B 301     -16.994 -25.094  29.060  1.00 20.77           C  
ATOM   5219  O   ARG B 301     -17.477 -24.041  29.550  1.00 22.88           O  
ATOM   5220  CB  ARG B 301     -17.189 -27.454  29.781  1.00 23.17           C  
ATOM   5221  CG  ARG B 301     -17.174 -27.155  31.265  1.00 27.48           C  
ATOM   5222  CD  ARG B 301     -16.425 -28.219  32.039  1.00 31.10           C  
ATOM   5223  NE  ARG B 301     -15.017 -28.326  31.669  1.00 35.05           N  
ATOM   5224  CZ  ARG B 301     -14.072 -27.429  31.974  1.00 37.14           C  
ATOM   5225  NH1 ARG B 301     -14.365 -26.311  32.641  1.00 38.89           N1+
ATOM   5226  NH2 ARG B 301     -12.815 -27.641  31.599  1.00 36.78           N  
ATOM   5227  N   ILE B 302     -15.751 -25.186  28.591  1.00 18.57           N  
ATOM   5228  CA  ILE B 302     -14.800 -24.070  28.705  1.00 18.03           C  
ATOM   5229  C   ILE B 302     -15.398 -22.822  28.076  1.00 17.53           C  
ATOM   5230  O   ILE B 302     -15.318 -21.721  28.635  1.00 18.29           O  
ATOM   5231  CB  ILE B 302     -13.445 -24.439  28.037  1.00 16.78           C  
ATOM   5232  CG1 ILE B 302     -12.719 -25.473  28.897  1.00 17.75           C  
ATOM   5233  CG2 ILE B 302     -12.532 -23.159  27.856  1.00 17.61           C  
ATOM   5234  CD1 ILE B 302     -11.599 -26.213  28.201  1.00 17.89           C
[truncated: 24,625 more chars]
