# Supplementary material for: Structural Descriptors for Subunit Interface Regions in Homodimers: Effect of Lipid Membrane and Secondary Structure Type
Source: J Chem Inf Model. 2025 Mar 27;65(7):3117–26. doi: 10.1021/acs.jcim.4c01233 (PMC12004529; doi:10.1021/acs.jcim.4c01233)
Supplement: Supplementary file 3 — ci4c01233_si_003.tar [file ci4c01233_si_003.tar › database/alpha/2oej_cytop.pdb]

HEADER    model_1_1_chain_A
ATOM      1  N   MET A   1      -9.372  65.627 120.438  1.00119.41           N  
ATOM      2  CA  MET A   1      -7.916  65.893 120.421  1.00119.41           C  
ATOM      3  CB  MET A   1      -7.167  64.696 119.812  1.00119.41           C  
ATOM      4  CG  MET A   1      -5.673  64.667 120.145  1.00119.41           C  
ATOM      5  SD  MET A   1      -5.280  64.131 121.840  1.00119.41           S  
ATOM      6  CE  MET A   1      -5.927  65.616 122.659  1.00119.41           C  
ATOM      7  C   MET A   1      -7.667  67.099 119.576  1.00119.41           C  
ATOM      8  O   MET A   1      -8.149  68.189 119.881  1.00119.41           O  
ATOM      9  N   SER A   2      -6.901  66.943 118.481  1.00103.95           N  
ATOM     10  CA  SER A   2      -6.658  68.077 117.646  1.00103.95           C  
ATOM     11  CB  SER A   2      -5.258  68.057 117.005  1.00103.95           C  
ATOM     12  OG  SER A   2      -4.989  69.288 116.350  1.00103.95           O  
ATOM     13  C   SER A   2      -7.675  68.054 116.553  1.00103.95           C  
ATOM     14  O   SER A   2      -8.874  67.902 116.793  1.00103.95           O  
ATOM     15  N   ALA A   3      -7.221  68.300 115.310  1.00 48.24           N  
ATOM     16  CA  ALA A   3      -8.145  68.243 114.224  1.00 48.24           C  
ATOM     17  CB  ALA A   3      -8.782  69.602 113.886  1.00 48.24           C  
ATOM     18  C   ALA A   3      -7.433  67.770 112.998  1.00 48.24           C  
ATOM     19  O   ALA A   3      -6.235  67.996 112.829  1.00 48.24           O  
ATOM     20  N   VAL A   4      -8.162  67.054 112.116  1.00133.74           N  
ATOM     21  CA  VAL A   4      -7.576  66.669 110.870  1.00133.74           C  
ATOM     22  CB  VAL A   4      -8.008  65.329 110.325  1.00133.74           C  
ATOM     23  CG1 VAL A   4      -7.304  64.233 111.129  1.00133.74           C  
ATOM     24  CG2 VAL A   4      -9.532  65.201 110.430  1.00133.74           C  
ATOM     25  C   VAL A   4      -7.867  67.753 109.888  1.00133.74           C  
ATOM     26  O   VAL A   4      -8.985  68.260 109.810  1.00133.74           O  
ATOM     27  N   MET A   5      -6.844  68.153 109.108  1.00 55.61           N  
ATOM     28  CA  MET A   5      -7.067  69.228 108.192  1.00 55.61           C  
ATOM     29  CB  MET A   5      -5.917  70.250 108.131  1.00 55.61           C  
ATOM     30  CG  MET A   5      -6.298  71.562 107.440  1.00 55.61           C  
ATOM     31  SD  MET A   5      -4.970  72.804 107.378  1.00 55.61           S  
ATOM     32  CE  MET A   5      -4.106  72.083 105.952  1.00 55.61           C  
ATOM     33  C   MET A   5      -7.234  68.644 106.831  1.00 55.61           C  
ATOM     34  O   MET A   5      -6.416  67.843 106.380  1.00 55.61           O  
ATOM     35  N   ALA A   6      -8.322  69.038 106.141  1.00 38.74           N  
ATOM     36  CA  ALA A   6      -8.569  68.510 104.832  1.00 38.74           C  
ATOM     37  CB  ALA A   6     -10.000  67.973 104.638  1.00 38.74           C  
ATOM     38  C   ALA A   6      -8.374  69.616 103.841  1.00 38.74           C  
ATOM     39  O   ALA A   6      -8.703  70.772 104.107  1.00 38.74           O  
ATOM     40  N   THR A   7      -7.803  69.276 102.666  1.00 42.96           N  
ATOM     41  CA  THR A   7      -7.586  70.257 101.639  1.00 42.96           C  
ATOM     42  CB  THR A   7      -6.164  70.319 101.164  1.00 42.96           C  
ATOM     43  OG1 THR A   7      -5.299  70.631 102.246  1.00 42.96           O  
ATOM     44  CG2 THR A   7      -6.057  71.397 100.072  1.00 42.96           C  
ATOM     45  C   THR A   7      -8.434  69.887 100.461  1.00 42.96           C  
ATOM     46  O   THR A   7      -8.439  68.735 100.026  1.00 42.96           O  
ATOM     47  N   TYR A   8      -9.169  70.873  99.903  1.00 79.40           N  
ATOM     48  CA  TYR A   8     -10.063  70.580  98.817  1.00 79.40           C  
ATOM     49  CB  TYR A   8     -11.545  70.809  99.159  1.00 79.40           C  
ATOM     50  CG  TYR A   8     -11.928  70.019 100.364  1.00 79.40           C  
ATOM     51  CD1 TYR A   8     -12.275  68.689 100.276  1.00 79.40           C  
ATOM     52  CD2 TYR A   8     -11.958  70.634 101.594  1.00 79.40           C  
ATOM     53  CE1 TYR A   8     -12.630  67.984 101.404  1.00 79.40           C  
ATOM     54  CE2 TYR A   8     -12.312  69.936 102.723  1.00 79.40           C  
ATOM     55  CZ  TYR A   8     -12.656  68.611 102.627  1.00 79.40           C  
ATOM     56  OH  TYR A   8     -13.022  67.895 103.787  1.00 79.40           O  
ATOM     57  C   TYR A   8      -9.810  71.543  97.699  1.00 79.40           C  
ATOM     58  O   TYR A   8      -9.245  72.616  97.891  1.00 79.40           O  
ATOM     59  N   LEU A   9     -10.224  71.139  96.482  1.00 57.85           N  
ATOM     60  CA  LEU A   9     -10.175  71.968  95.312  1.00 57.85           C  
ATOM     61  CB  LEU A   9      -9.625  71.230  94.081  1.00 57.85           C  
ATOM     62  CG  LEU A   9      -9.561  72.086  92.803  1.00 57.85           C  
ATOM     63  CD1 LEU A   9      -8.582  73.260  92.949  1.00 57.85           C  
ATOM     64  CD2 LEU A   9      -9.265  71.212  91.572  1.00 57.85           C  
ATOM     65  C   LEU A   9     -11.609  72.307  95.029  1.00 57.85           C  
ATOM     66  O   LEU A   9     -12.447  71.410  94.941  1.00 57.85           O  
ATOM     67  N   LEU A  10     -11.937  73.610  94.894  1.00 60.83           N  
ATOM     68  CA  LEU A  10     -13.313  73.979  94.698  1.00 60.83           C  
ATOM     69  CB  LEU A  10     -13.860  74.906  95.802  1.00 60.83           C  
ATOM     70  CG  LEU A  10     -13.955  74.255  97.196  1.00 60.83           C  
ATOM     71  CD1 LEU A  10     -14.513  75.247  98.231  1.00 60.83           C  
ATOM     72  CD2 LEU A  10     -14.755  72.942  97.154  1.00 60.83           C  
ATOM     73  C   LEU A  10     -13.469  74.747  93.415  1.00 60.83           C  
ATOM     74  O   LEU A  10     -12.668  75.625  93.097  1.00 60.83           O  
ATOM     75  N   HIS A  11     -14.528  74.412  92.646  1.00 64.55           N  
ATOM     76  CA  HIS A  11     -14.862  75.125  91.445  1.00 64.55           C  
ATOM     77  ND1 HIS A  11     -12.996  72.593  90.478  1.00 64.55           N  
ATOM     78  CG  HIS A  11     -13.619  73.617  89.798  1.00 64.55           C  
ATOM     79  CB  HIS A  11     -14.935  74.223  90.199  1.00 64.55           C  
ATOM     80  NE2 HIS A  11     -11.686  73.103  88.753  1.00 64.55           N  
ATOM     81  CD2 HIS A  11     -12.807  73.915  88.748  1.00 64.55           C  
ATOM     82  CE1 HIS A  11     -11.844  72.325  89.810  1.00 64.55           C  
ATOM     83  C   HIS A  11     -16.254  75.637  91.672  1.00 64.55           C  
ATOM     84  O   HIS A  11     -17.188  74.843  91.773  1.00 64.55           O  
ATOM     85  N   ASP A  12     -16.445  76.973  91.764  1.00 89.65           N  
ATOM     86  CA  ASP A  12     -17.771  77.436  92.078  1.00 89.65           C  
ATOM     87  CB  ASP A  12     -18.055  77.351  93.588  1.00 89.65           C  
ATOM     88  CG  ASP A  12     -19.539  77.559  93.817  1.00 89.65           C  
ATOM     89  OD1 ASP A  12     -20.320  77.455  92.832  1.00 89.65           O  
ATOM     90  OD2 ASP A  12     -19.911  77.821  94.988  1.00 89.65           O1-
ATOM     91  C   ASP A  12     -17.948  78.872  91.669  1.00 89.65           C  
ATOM     92  O   ASP A  12     -17.020  79.678  91.725  1.00 89.65           O  
ATOM     93  N   GLU A  13     -19.168  79.207  91.199  1.00101.08           N  
ATOM     94  CA  GLU A  13     -19.520  80.533  90.778  1.00101.08           C  
ATOM     95  CB  GLU A  13     -20.844  80.537  89.998  1.00101.08           C  
ATOM     96  CG  GLU A  13     -21.041  81.757  89.103  1.00101.08           C  
ATOM     97  CD  GLU A  13     -22.276  81.501  88.248  1.00101.08           C  
ATOM     98  OE1 GLU A  13     -23.049  80.569  88.594  1.00101.08           O  
ATOM     99  OE2 GLU A  13     -22.465  82.231  87.237  1.00101.08           O1-
ATOM    100  C   GLU A  13     -19.634  81.463  91.955  1.00101.08           C  
ATOM    101  O   GLU A  13     -19.135  82.585  91.915  1.00101.08           O  
ATOM    102  N   THR A  14     -20.260  81.012  93.061  1.00109.75           N  
ATOM    103  CA  THR A  14     -20.504  81.902  94.167  1.00109.75           C  
ATOM    104  CB  THR A  14     -21.525  81.385  95.130  1.00109.75           C  
ATOM    105  OG1 THR A  14     -21.899  82.406  96.042  1.00109.75           O  
ATOM    106  CG2 THR A  14     -20.916  80.200  95.886  1.00109.75           C  
ATOM    107  C   THR A  14     -19.238  82.153  94.933  1.00109.75           C  
ATOM    108  O   THR A  14     -18.191  81.573  94.651  1.00109.75           O  
ATOM    109  N   ASP A  15     -19.323  83.061  95.930  1.00 53.54           N  
ATOM    110  CA  ASP A  15     -18.200  83.459  96.735  1.00 53.54           C  
ATOM    111  CB  ASP A  15     -18.572  84.504  97.806  1.00 53.54           C  
ATOM    112  CG  ASP A  15     -17.310  85.061  98.456  1.00 53.54           C  
ATOM    113  OD1 ASP A  15     -16.433  84.252  98.859  1.00 53.54           O  
ATOM    114  OD2 ASP A  15     -17.211  86.313  98.556  1.00 53.54           O1-
ATOM    115  C   ASP A  15     -17.645  82.252  97.421  1.00 53.54           C  
ATOM    116  O   ASP A  15     -18.356  81.517  98.103  1.00 53.54           O  
ATOM    117  N   ILE A  16     -16.329  82.026  97.236  1.00 56.75           N  
ATOM    118  CA  ILE A  16     -15.643  80.883  97.773  1.00 56.75           C  
ATOM    119  CB  ILE A  16     -14.252  80.726  97.240  1.00 56.75           C  
ATOM    120  CG1 ILE A  16     -14.309  80.491  95.722  1.00 56.75           C  
ATOM    121  CG2 ILE A  16     -13.570  79.582  98.012  1.00 56.75           C  
ATOM    122  CD1 ILE A  16     -12.955  80.611  95.032  1.00 56.75           C  
ATOM    123  C   ILE A  16     -15.562  80.925  99.267  1.00 56.75           C  
ATOM    124  O   ILE A  16     -15.845  79.929  99.931  1.00 56.75           O  
ATOM    125  N   ARG A  17     -15.205  82.081  99.854  1.00 57.74           N  
ATOM    126  CA  ARG A  17     -15.039  82.094 101.279  1.00 57.74           C  
ATOM    127  CB  ARG A  17     -14.543  83.423 101.870  1.00 57.74           C  
ATOM    128  CG  ARG A  17     -14.403  83.338 103.392  1.00 57.74           C  
ATOM    129  CD  ARG A  17     -13.503  84.405 104.013  1.00 57.74           C  
ATOM    130  NE  ARG A  17     -12.094  83.991 103.758  1.00 57.74           N  
ATOM    131  CZ  ARG A  17     -11.466  83.131 104.614  1.00 57.74           C  
ATOM    132  NH1 ARG A  17     -12.135  82.635 105.697  1.00 57.74           N1+
ATOM    133  NH2 ARG A  17     -10.172  82.764 104.384  1.00 57.74           N  
ATOM    134  C   ARG A  17     -16.335  81.754 101.934  1.00 57.74           C  
ATOM    135  O   ARG A  17     -16.345  81.111 102.982  1.00 57.74           O  
ATOM    136  N   LYS A  18     -17.467  82.192 101.356  1.00 71.71           N  
ATOM    137  CA  LYS A  18     -18.721  81.911 101.990  1.00 71.71           C  
ATOM    138  CB  LYS A  18     -19.928  82.537 101.273  1.00 71.71           C  
ATOM    139  CG  LYS A  18     -19.916  84.066 101.229  1.00 71.71           C  
ATOM    140  CD  LYS A  18     -21.091  84.651 100.443  1.00 71.71           C  
ATOM    141  CE  LYS A  18     -21.295  84.011  99.068  1.00 71.71           C  
ATOM    142  NZ  LYS A  18     -22.554  84.503  98.464  1.00 71.71           N1+
ATOM    143  C   LYS A  18     -18.956  80.432 102.018  1.00 71.71           C  
ATOM    144  O   LYS A  18     -19.331  79.871 103.046  1.00 71.71           O  
ATOM    145  N   LYS A  19     -18.713  79.760 100.881  1.00132.33           N  
ATOM    146  CA  LYS A  19     -18.977  78.359 100.743  1.00132.33           C  
ATOM    147  CB  LYS A  19     -18.630  77.914  99.312  1.00132.33           C  
ATOM    148  CG  LYS A  19     -19.316  76.643  98.819  1.00132.33           C  
ATOM    149  CD  LYS A  19     -18.871  75.355  99.498  1.00132.33           C  
ATOM    150  CE  LYS A  19     -19.488  74.123  98.840  1.00132.33           C  
ATOM    151  NZ  LYS A  19     -19.207  74.142  97.386  1.00132.33           N1+
ATOM    152  C   LYS A  19     -18.114  77.623 101.723  1.00132.33           C  
ATOM    153  O   LYS A  19     -18.558  76.688 102.390  1.00132.33           O  
ATOM    154  N   ALA A  20     -16.847  78.058 101.849  1.00 28.61           N  
ATOM    155  CA  ALA A  20     -15.913  77.410 102.722  1.00 28.61           C  
ATOM    156  CB  ALA A  20     -14.514  78.046 102.663  1.00 28.61           C  
ATOM    157  C   ALA A  20     -16.398  77.509 104.137  1.00 28.61           C  
ATOM    158  O   ALA A  20     -16.349  76.534 104.886  1.00 28.61           O  
ATOM    159  N   GLU A  21     -16.901  78.691 104.536  1.00 62.51           N  
ATOM    160  CA  GLU A  21     -17.344  78.886 105.887  1.00 62.51           C  
ATOM    161  CB  GLU A  21     -17.827  80.319 106.165  1.00 62.51           C  
ATOM    162  CG  GLU A  21     -16.705  81.355 106.129  1.00 62.51           C  
ATOM    163  CD  GLU A  21     -15.796  81.101 107.325  1.00 62.51           C  
ATOM    164  OE1 GLU A  21     -16.118  80.184 108.127  1.00 62.51           O  
ATOM    165  OE2 GLU A  21     -14.769  81.818 107.452  1.00 62.51           O1-
ATOM    166  C   GLU A  21     -18.498  77.977 106.147  1.00 62.51           C  
ATOM    167  O   GLU A  21     -18.596  77.373 107.214  1.00 62.51           O  
ATOM    168  N   GLY A  22     -19.402  77.856 105.161  1.00 16.17           N  
ATOM    169  CA  GLY A  22     -20.571  77.052 105.331  1.00 16.17           C  
ATOM    170  C   GLY A  22     -20.151  75.635 105.543  1.00 16.17           C  
ATOM    171  O   GLY A  22     -20.740  74.921 106.350  1.00 16.17           O  
ATOM    172  N   ILE A  23     -19.127  75.178 104.803  1.00 46.23           N  
ATOM    173  CA  ILE A  23     -18.711  73.812 104.925  1.00 46.23           C  
ATOM    174  CB  ILE A  23     -17.633  73.440 103.946  1.00 46.23           C  
ATOM    175  CG1 ILE A  23     -18.150  73.557 102.502  1.00 46.23           C  
ATOM    176  CG2 ILE A  23     -17.126  72.032 104.300  1.00 46.23           C  
ATOM    177  CD1 ILE A  23     -17.048  73.406 101.454  1.00 46.23           C  
ATOM    178  C   ILE A  23     -18.176  73.560 106.300  1.00 46.23           C  
ATOM    179  O   ILE A  23     -18.578  72.606 106.963  1.00 46.23           O  
ATOM    180  N   ALA A  24     -17.291  74.443 106.796  1.00 43.93           N  
ATOM    181  CA  ALA A  24     -16.656  74.192 108.055  1.00 43.93           C  
ATOM    182  CB  ALA A  24     -15.675  75.308 108.459  1.00 43.93           C  
ATOM    183  C   ALA A  24     -17.698  74.094 109.123  1.00 43.93           C  
ATOM    184  O   ALA A  24     -17.588  73.249 110.010  1.00 43.93           O  
ATOM    185  N   LEU A  25     -18.696  74.999 109.093  1.00122.66           N  
ATOM    186  CA  LEU A  25     -19.752  75.039 110.065  1.00122.66           C  
ATOM    187  CB  LEU A  25     -20.517  76.376 109.980  1.00122.66           C  
ATOM    188  CG  LEU A  25     -21.434  76.685 111.180  1.00122.66           C  
ATOM    189  CD1 LEU A  25     -22.587  75.686 111.312  1.00122.66           C  
ATOM    190  CD2 LEU A  25     -20.615  76.814 112.472  1.00122.66           C  
ATOM    191  C   LEU A  25     -20.737  73.912 109.871  1.00122.66           C  
ATOM    192  O   LEU A  25     -21.068  73.191 110.811  1.00122.66           O  
ATOM    193  N   GLY A  26     -21.211  73.718 108.623  1.00 35.81           N  
ATOM    194  CA  GLY A  26     -22.272  72.790 108.324  1.00 35.81           C  
ATOM    195  C   GLY A  26     -21.863  71.392 108.644  1.00 35.81           C  
ATOM    196  O   GLY A  26     -22.652  70.598 109.156  1.00 35.81           O  
ATOM    197  N   LEU A  27     -20.619  71.038 108.305  1.00 98.48           N  
ATOM    198  CA  LEU A  27     -20.167  69.701 108.525  1.00 98.48           C  
ATOM    199  CB  LEU A  27     -18.839  69.392 107.815  1.00 98.48           C  
ATOM    200  CG  LEU A  27     -18.985  69.393 106.281  1.00 98.48           C  
ATOM    201  CD1 LEU A  27     -17.695  68.935 105.579  1.00 98.48           C  
ATOM    202  CD2 LEU A  27     -20.221  68.587 105.849  1.00 98.48           C  
ATOM    203  C   LEU A  27     -20.018  69.398 109.993  1.00 98.48           C  
ATOM    204  O   LEU A  27     -20.118  68.233 110.375  1.00 98.48           O  
ATOM    205  N   THR A  28     -19.574  70.362 110.831  1.00114.07           N  
ATOM    206  CA  THR A  28     -19.447  70.011 112.224  1.00114.07           C  
ATOM    207  CB  THR A  28     -18.306  70.745 112.869  1.00114.07           C  
ATOM    208  OG1 THR A  28     -18.488  72.151 112.770  1.00114.07           O  
ATOM    209  CG2 THR A  28     -17.016  70.334 112.144  1.00114.07           C  
ATOM    210  C   THR A  28     -20.662  70.146 113.115  1.00114.07           C  
ATOM    211  O   THR A  28     -21.402  69.193 113.349  1.00114.07           O  
ATOM    212  N   ILE A  29     -20.885  71.387 113.618  1.00 93.56           N  
ATOM    213  CA  ILE A  29     -21.907  71.744 114.570  1.00 93.56           C  
ATOM    214  CB  ILE A  29     -21.556  72.979 115.355  1.00 93.56           C  
ATOM    215  CG1 ILE A  29     -21.350  74.193 114.436  1.00 93.56           C  
ATOM    216  CG2 ILE A  29     -20.341  72.648 116.236  1.00 93.56           C  
ATOM    217  CD1 ILE A  29     -21.198  75.511 115.196  1.00 93.56           C  
ATOM    218  C   ILE A  29     -23.254  71.897 113.945  1.00 93.56           C  
ATOM    219  O   ILE A  29     -24.257  71.457 114.503  1.00 93.56           O  
ATOM    220  N   GLY A  30     -23.308  72.579 112.786  1.00 49.36           N  
ATOM    221  CA  GLY A  30     -24.535  72.768 112.065  1.00 49.36           C  
ATOM    222  C   GLY A  30     -25.004  74.188 112.210  1.00 49.36           C  
ATOM    223  O   GLY A  30     -25.195  74.867 111.201  1.00 49.36           O  
ATOM    224  N   THR A  31     -25.187  74.677 113.462  1.00 85.45           N  
ATOM    225  CA  THR A  31     -25.654  76.026 113.668  1.00 85.45           C  
ATOM    226  CB  THR A  31     -27.096  76.089 114.078  1.00 85.45           C  
ATOM    227  OG1 THR A  31     -27.271  75.446 115.333  1.00 85.45           O  
ATOM    228  CG2 THR A  31     -27.950  75.394 113.005  1.00 85.45           C  
ATOM    229  C   THR A  31     -24.885  76.625 114.809  1.00 85.45           C  
ATOM    230  O   THR A  31     -24.722  75.978 115.842  1.00 85.45           O  
ATOM    231  N   TRP A  32     -24.216  77.777 114.577  1.00148.46           N  
ATOM    232  CA  TRP A  32     -23.561  78.552 115.600  1.00148.46           C  
ATOM    233  CB  TRP A  32     -22.205  79.066 115.091  1.00148.46           C  
ATOM    234  CG  TRP A  32     -21.323  79.686 116.145  1.00148.46           C  
ATOM    235  CD2 TRP A  32     -20.605  78.918 117.126  1.00148.46           C  
ATOM    236  CD1 TRP A  32     -21.044  80.995 116.395  1.00148.46           C  
ATOM    237  NE1 TRP A  32     -20.180  81.093 117.462  1.00148.46           N  
ATOM    238  CE2 TRP A  32     -19.907  79.822 117.924  1.00148.46           C  
ATOM    239  CE3 TRP A  32     -20.539  77.572 117.347  1.00148.46           C  
ATOM    240  CZ2 TRP A  32     -19.127  79.390 118.960  1.00148.46           C  
ATOM    241  CZ3 TRP A  32     -19.749  77.139 118.388  1.00148.46           C  
ATOM    242  CH2 TRP A  32     -19.055  78.032 119.179  1.00148.46           C  
ATOM    243  C   TRP A  32     -24.372  79.706 116.123  1.00148.46           C  
ATOM    244  O   TRP A  32     -24.490  79.933 117.326  1.00148.46           O  
ATOM    245  N   THR A  33     -24.983  80.451 115.181  1.00 65.11           N  
ATOM    246  CA  THR A  33     -25.541  81.752 115.439  1.00 65.11           C  
ATOM    247  CB  THR A  33     -26.108  82.377 114.197  1.00 65.11           C  
ATOM    248  OG1 THR A  33     -25.104  82.456 113.195  1.00 65.11           O  
ATOM    249  CG2 THR A  33     -26.615  83.789 114.538  1.00 65.11           C  
ATOM    250  C   THR A  33     -26.633  81.737 116.467  1.00 65.11           C  
ATOM    251  O   THR A  33     -26.669  82.595 117.346  1.00 65.11           O  
ATOM    252  N   ASP A  34     -27.558  80.766 116.380  1.00 60.14           N  
ATOM    253  CA  ASP A  34     -28.721  80.713 117.222  1.00 60.14           C  
ATOM    254  CB  ASP A  34     -29.712  79.631 116.769  1.00 60.14           C  
ATOM    255  CG  ASP A  34     -30.307  80.097 115.449  1.00 60.14           C  
ATOM    256  OD1 ASP A  34     -30.579  81.321 115.329  1.00 60.14           O  
ATOM    257  OD2 ASP A  34     -30.487  79.241 114.542  1.00 60.14           O1-
ATOM    258  C   ASP A  34     -28.404  80.449 118.662  1.00 60.14           C  
ATOM    259  O   ASP A  34     -29.075  80.990 119.535  1.00 60.14           O  
ATOM    260  N   LEU A  35     -27.384  79.627 118.966  1.00115.28           N  
ATOM    261  CA  LEU A  35     -27.178  79.212 120.327  1.00115.28           C  
ATOM    262  CB  LEU A  35     -26.233  78.011 120.476  1.00115.28           C  
ATOM    263  CG  LEU A  35     -26.836  76.710 119.918  1.00115.28           C  
ATOM    264  CD1 LEU A  35     -27.107  76.821 118.418  1.00115.28           C  
ATOM    265  CD2 LEU A  35     -25.962  75.500 120.262  1.00115.28           C  
ATOM    266  C   LEU A  35     -26.685  80.315 121.213  1.00115.28           C  
ATOM    267  O   LEU A  35     -26.037  81.275 120.800  1.00115.28           O  
ATOM    268  N   PRO A  36     -27.020  80.153 122.469  1.00 62.23           N  
ATOM    269  CA  PRO A  36     -26.625  81.101 123.471  1.00 62.23           C  
ATOM    270  CD  PRO A  36     -28.269  79.494 122.816  1.00 62.23           C  
ATOM    271  CB  PRO A  36     -27.433  80.756 124.718  1.00 62.23           C  
ATOM    272  CG  PRO A  36     -28.715  80.125 124.147  1.00 62.23           C  
ATOM    273  C   PRO A  36     -25.150  81.041 123.668  1.00 62.23           C  
ATOM    274  O   PRO A  36     -24.541  80.011 123.381  1.00 62.23           O  
ATOM    275  N   ALA A  37     -24.565  82.134 124.181  1.00 31.71           N  
ATOM    276  CA  ALA A  37     -23.148  82.230 124.313  1.00 31.71           C  
ATOM    277  CB  ALA A  37     -22.700  83.564 124.933  1.00 31.71           C  
ATOM    278  C   ALA A  37     -22.660  81.123 125.194  1.00 31.71           C  
ATOM    279  O   ALA A  37     -21.624  80.524 124.914  1.00 31.71           O  
ATOM    280  N   LEU A  38     -23.408  80.798 126.266  1.00145.37           N  
ATOM    281  CA  LEU A  38     -22.940  79.789 127.173  1.00145.37           C  
ATOM    282  CB  LEU A  38     -23.913  79.475 128.322  1.00145.37           C  
ATOM    283  CG  LEU A  38     -23.993  80.565 129.399  1.00145.37           C  
ATOM    284  CD1 LEU A  38     -22.649  80.701 130.133  1.00145.37           C  
ATOM    285  CD2 LEU A  38     -24.510  81.894 128.824  1.00145.37           C  
ATOM    286  C   LEU A  38     -22.768  78.507 126.436  1.00145.37           C  
ATOM    287  O   LEU A  38     -21.774  77.810 126.629  1.00145.37           O  
ATOM    288  N   GLU A  39     -23.741  78.162 125.574  1.00 78.96           N  
ATOM    289  CA  GLU A  39     -23.700  76.929 124.840  1.00 78.96           C  
ATOM    290  CB  GLU A  39     -24.994  76.630 124.066  1.00 78.96           C  
ATOM    291  CG  GLU A  39     -26.154  76.229 124.974  1.00 78.96           C  
ATOM    292  CD  GLU A  39     -27.351  75.872 124.106  1.00 78.96           C  
ATOM    293  OE1 GLU A  39     -27.279  76.095 122.868  1.00 78.96           O  
ATOM    294  OE2 GLU A  39     -28.356  75.368 124.673  1.00 78.96           O1-
ATOM    295  C   GLU A  39     -22.577  76.945 123.847  1.00 78.96           C  
ATOM    296  O   GLU A  39     -21.977  75.908 123.573  1.00 78.96           O  
ATOM    297  N   GLN A  40     -22.280  78.121 123.267  1.00 95.42           N  
ATOM    298  CA  GLN A  40     -21.283  78.250 122.241  1.00 95.42           C  
ATOM    299  CB  GLN A  40     -21.110  79.713 121.797  1.00 95.42           C  
ATOM    300  CG  GLN A  40     -22.409  80.407 121.380  1.00 95.42           C  
ATOM    301  CD  GLN A  40     -22.772  79.986 119.969  1.00 95.42           C  
ATOM    302  OE1 GLN A  40     -23.099  78.827 119.717  1.00 95.42           O  
ATOM    303  NE2 GLN A  40     -22.713  80.958 119.021  1.00 95.42           N  
ATOM    304  C   GLN A  40     -19.953  77.854 122.807  1.00 95.42           C  
ATOM    305  O   GLN A  40     -19.182  77.124 122.185  1.00 95.42           O  
ATOM    306  N   GLU A  41     -19.665  78.313 124.035  1.00 37.34           N  
ATOM    307  CA  GLU A  41     -18.378  78.096 124.626  1.00 37.34           C  
ATOM    308  CB  GLU A  41     -18.276  78.758 126.011  1.00 37.34           C  
ATOM    309  CG  GLU A  41     -18.385  80.283 125.927  1.00 37.34           C  
ATOM    310  CD  GLU A  41     -18.496  80.840 127.337  1.00 37.34           C  
ATOM    311  OE1 GLU A  41     -17.588  80.557 128.163  1.00 37.34           O  
ATOM    312  OE2 GLU A  41     -19.501  81.554 127.609  1.00 37.34           O1-
ATOM    313  C   GLU A  41     -18.150  76.625 124.763  1.00 37.34           C  
ATOM    314  O   GLU A  41     -17.049  76.133 124.524  1.00 37.34           O  
ATOM    315  N   GLN A  42     -19.200  75.886 125.152  1.00 62.76           N  
ATOM    316  CA  GLN A  42     -19.119  74.470 125.370  1.00 62.76           C  
ATOM    317  CB  GLN A  42     -20.418  73.950 126.005  1.00 62.76           C  
ATOM    318  CG  GLN A  42     -20.695  74.614 127.359  1.00 62.76           C  
ATOM    319  CD  GLN A  42     -22.119  74.301 127.801  1.00 62.76           C  
ATOM    320  OE1 GLN A  42     -22.933  75.204 127.994  1.00 62.76           O  
ATOM    321  NE2 GLN A  42     -22.431  72.988 127.968  1.00 62.76           N  
ATOM    322  C   GLN A  42     -18.870  73.737 124.075  1.00 62.76           C  
ATOM    323  O   GLN A  42     -18.103  72.777 124.038  1.00 62.76           O  
ATOM    324  N   LEU A  43     -19.547  74.171 122.994  1.00 87.13           N  
ATOM    325  CA  LEU A  43     -19.555  73.634 121.654  1.00 87.13           C  
ATOM    326  CB  LEU A  43     -20.727  74.185 120.826  1.00 87.13           C  
ATOM    327  CG  LEU A  43     -22.096  73.848 121.443  1.00 87.13           C  
ATOM    328  CD1 LEU A  43     -23.248  74.394 120.586  1.00 87.13           C  
ATOM    329  CD2 LEU A  43     -22.216  72.343 121.731  1.00 87.13           C  
ATOM    330  C   LEU A  43     -18.296  73.919 120.887  1.00 87.13           C  
ATOM    331  O   LEU A  43     -18.011  73.246 119.898  1.00 87.13           O  
ATOM    332  N   ARG A  44     -17.515  74.928 121.310  1.00120.02           N  
ATOM    333  CA  ARG A  44     -16.401  75.418 120.545  1.00120.02           C  
ATOM    334  CB  ARG A  44     -15.529  76.417 121.326  1.00120.02           C  
ATOM    335  CG  ARG A  44     -14.314  76.896 120.526  1.00120.02           C  
ATOM    336  CD  ARG A  44     -14.657  77.846 119.377  1.00120.02           C  
ATOM    337  NE  ARG A  44     -14.349  79.223 119.850  1.00120.02           N  
ATOM    338  CZ  ARG A  44     -15.264  79.895 120.609  1.00120.02           C  
ATOM    339  NH1 ARG A  44     -16.447  79.296 120.928  1.00120.02           N1+
ATOM    340  NH2 ARG A  44     -14.990  81.154 121.057  1.00120.02           N  
ATOM    341  C   ARG A  44     -15.486  74.304 120.123  1.00120.02           C  
ATOM    342  O   ARG A  44     -14.991  74.307 118.997  1.00120.02           O  
ATOM    343  N   LYS A  45     -15.246  73.307 120.986  1.00149.07           N  
ATOM    344  CA  LYS A  45     -14.299  72.271 120.682  1.00149.07           C  
ATOM    345  CB  LYS A  45     -14.237  71.222 121.800  1.00149.07           C  
ATOM    346  CG  LYS A  45     -13.815  71.831 123.135  1.00149.07           C  
ATOM    347  CD  LYS A  45     -14.085  70.932 124.342  1.00149.07           C  
ATOM    348  CE  LYS A  45     -13.262  69.642 124.347  1.00149.07           C  
ATOM    349  NZ  LYS A  45     -13.749  68.727 123.292  1.00149.07           N1+
ATOM    350  C   LYS A  45     -14.681  71.563 119.408  1.00149.07           C  
ATOM    351  O   LYS A  45     -13.812  71.138 118.651  1.00149.07           O  
ATOM    352  N   HIS A  46     -15.990  71.370 119.176  1.00 87.88           N  
ATOM    353  CA  HIS A  46     -16.558  70.683 118.044  1.00 87.88           C  
ATOM    354  ND1 HIS A  46     -17.886  68.105 119.573  1.00 87.88           N  
ATOM    355  CG  HIS A  46     -18.142  69.453 119.528  1.00 87.88           C  
ATOM    356  CB  HIS A  46     -18.019  70.290 118.296  1.00 87.88           C  
ATOM    357  NE2 HIS A  46     -18.438  68.714 121.638  1.00 87.88           N  
ATOM    358  CD2 HIS A  46     -18.481  69.812 120.800  1.00 87.88           C  
ATOM    359  CE1 HIS A  46     -18.076  67.712 120.859  1.00 87.88           C  
ATOM    360  C   HIS A  46     -16.535  71.503 116.775  1.00 87.88           C  
ATOM    361  O   HIS A  46     -16.653  70.951 115.683  1.00 87.88           O  
ATOM    362  N   LYS A  47     -16.457  72.842 116.872  1.00 96.76           N  
ATOM    363  CA  LYS A  47     -16.612  73.708 115.729  1.00 96.76           C  
ATOM    364  CB  LYS A  47     -16.705  75.191 116.140  1.00 96.76           C  
ATOM    365  CG  LYS A  47     -17.254  76.131 115.063  1.00 96.76           C  
ATOM    366  CD  LYS A  47     -17.611  77.516 115.612  1.00 96.76           C  
ATOM    367  CE  LYS A  47     -18.261  78.452 114.590  1.00 96.76           C  
ATOM    368  NZ  LYS A  47     -17.311  78.751 113.496  1.00 96.76           N1+
ATOM    369  C   LYS A  47     -15.497  73.573 114.730  1.00 96.76           C  
ATOM    370  O   LYS A  47     -14.318  73.615 115.076  1.00 96.76           O  
ATOM    371  N   GLY A  48     -15.869  73.421 113.435  1.00 35.95           N  
ATOM    372  CA  GLY A  48     -14.893  73.335 112.382  1.00 35.95           C  
ATOM    373  C   GLY A  48     -14.484  74.732 112.021  1.00 35.95           C  
ATOM    374  O   GLY A  48     -15.227  75.684 112.257  1.00 35.95           O  
ATOM    375  N   GLU A  49     -13.287  74.895 111.415  1.00 88.43           N  
ATOM    376  CA  GLU A  49     -12.865  76.224 111.066  1.00 88.43           C  
ATOM    377  CB  GLU A  49     -11.937  76.869 112.108  1.00 88.43           C  
ATOM    378  CG  GLU A  49     -12.628  77.128 113.446  1.00 88.43           C  
ATOM    379  CD  GLU A  49     -13.751  78.128 113.209  1.00 88.43           C  
ATOM    380  OE1 GLU A  49     -13.724  78.811 112.151  1.00 88.43           O  
ATOM    381  OE2 GLU A  49     -14.652  78.222 114.086  1.00 88.43           O1-
ATOM    382  C   GLU A  49     -12.125  76.194 109.767  1.00 88.43           C  
ATOM    383  O   GLU A  49     -11.413  75.240 109.456  1.00 88.43           O  
ATOM    384  N   VAL A  50     -12.288  77.266 108.960  1.00 47.84           N  
ATOM    385  CA  VAL A  50     -11.594  77.341 107.708  1.00 47.84           C  
ATOM    386  CB  VAL A  50     -12.189  78.347 106.764  1.00 47.84           C  
ATOM    387  CG1 VAL A  50     -11.360  78.368 105.468  1.00 47.84           C  
ATOM    388  CG2 VAL A  50     -13.672  78.000 106.548  1.00 47.84           C  
ATOM    389  C   VAL A  50     -10.196  77.773 108.021  1.00 47.84           C  
ATOM    390  O   VAL A  50      -9.976  78.844 108.587  1.00 47.84           O  
ATOM    391  N   VAL A  51      -9.215  76.901 107.711  1.00 50.51           N  
ATOM    392  CA  VAL A  51      -7.831  77.185 107.965  1.00 50.51           C  
ATOM    393  CB  VAL A  51      -6.962  75.967 107.852  1.00 50.51           C  
ATOM    394  CG1 VAL A  51      -5.504  76.380 108.116  1.00 50.51           C  
ATOM    395  CG2 VAL A  51      -7.494  74.900 108.825  1.00 50.51           C  
ATOM    396  C   VAL A  51      -7.297  78.202 107.003  1.00 50.51           C  
ATOM    397  O   VAL A  51      -6.661  79.169 107.416  1.00 50.51           O  
ATOM    398  N   ALA A  52      -7.538  78.022 105.685  1.00 43.81           N  
ATOM    399  CA  ALA A  52      -6.958  78.956 104.761  1.00 43.81           C  
ATOM    400  CB  ALA A  52      -5.441  78.763 104.585  1.00 43.81           C  
ATOM    401  C   ALA A  52      -7.580  78.788 103.408  1.00 43.81           C  
ATOM    402  O   ALA A  52      -8.203  77.769 103.111  1.00 43.81           O  
ATOM    403  N   ILE A  53      -7.433  79.822 102.551  1.00 49.39           N  
ATOM    404  CA  ILE A  53      -7.960  79.761 101.219  1.00 49.39           C  
ATOM    405  CB  ILE A  53      -9.237  80.529 101.040  1.00 49.39           C  
ATOM    406  CG1 ILE A  53     -10.337  79.927 101.934  1.00 49.39           C  
ATOM    407  CG2 ILE A  53      -9.591  80.530  99.544  1.00 49.39           C  
ATOM    408  CD1 ILE A  53     -11.586  80.798 102.042  1.00 49.39           C  
ATOM    409  C   ILE A  53      -6.940  80.320 100.276  1.00 49.39           C  
ATOM    410  O   ILE A  53      -6.166  81.207 100.636  1.00 49.39           O  
ATOM    411  N   GLU A  54      -6.902  79.777  99.040  1.00102.88           N  
ATOM    412  CA  GLU A  54      -5.985  80.200  98.017  1.00102.88           C  
ATOM    413  CB  GLU A  54      -4.911  79.131  97.743  1.00102.88           C  
ATOM    414  CG  GLU A  54      -4.114  79.347  96.456  1.00102.88           C  
ATOM    415  CD  GLU A  54      -3.016  80.352  96.741  1.00102.88           C  
ATOM    416  OE1 GLU A  54      -2.879  80.751  97.928  1.00102.88           O  
ATOM    417  OE2 GLU A  54      -2.297  80.729  95.779  1.00102.88           O1-
ATOM    418  C   GLU A  54      -6.758  80.336  96.743  1.00102.88           C  
ATOM    419  O   GLU A  54      -7.223  79.338  96.197  1.00102.88           O  
ATOM    420  N   GLU A  55      -6.907  81.569  96.215  1.00106.21           N  
ATOM    421  CA  GLU A  55      -7.632  81.737  94.985  1.00106.21           C  
ATOM    422  CB  GLU A  55      -8.142  83.173  94.772  1.00106.21           C  
ATOM    423  CG  GLU A  55      -9.153  83.648  95.822  1.00106.21           C  
ATOM    424  CD  GLU A  55     -10.458  82.892  95.624  1.00106.21           C  
ATOM    425  OE1 GLU A  55     -10.586  81.779  96.199  1.00106.21           O  
ATOM    426  OE2 GLU A  55     -11.342  83.415  94.896  1.00106.21           O1-
ATOM    427  C   GLU A  55      -6.681  81.448  93.862  1.00106.21           C  
ATOM    428  O   GLU A  55      -5.585  82.000  93.818  1.00106.21           O  
ATOM    429  N   LEU A  56      -7.051  80.494  92.984  1.00126.30           N  
ATOM    430  CA  LEU A  56      -6.327  80.107  91.802  1.00126.30           C  
ATOM    431  CB  LEU A  56      -6.691  78.689  91.336  1.00126.30           C  
ATOM    432  CG  LEU A  56      -6.232  77.585  92.312  1.00126.30           C  
ATOM    433  CD1 LEU A  56      -4.699  77.474  92.347  1.00126.30           C  
ATOM    434  CD2 LEU A  56      -6.841  77.768  93.710  1.00126.30           C  
ATOM    435  C   LEU A  56      -6.570  81.045  90.657  1.00126.30           C  
ATOM    436  O   LEU A  56      -5.691  81.269  89.828  1.00126.30           O  
ATOM    437  N   GLY A  57      -7.792  81.598  90.548  1.00 28.53           N  
ATOM    438  CA  GLY A  57      -8.107  82.395  89.400  1.00 28.53           C  
ATOM    439  C   GLY A  57      -8.869  81.494  88.477  1.00 28.53           C  
ATOM    440  O   GLY A  57      -8.759  80.272  88.555  1.00 28.53           O  
ATOM    441  N   GLU A  58      -9.650  82.093  87.560  1.00 49.04           N  
ATOM    442  CA  GLU A  58     -10.505  81.365  86.664  1.00 49.04           C  
ATOM    443  CB  GLU A  58     -11.518  82.274  85.951  1.00 49.04           C  
ATOM    444  CG  GLU A  58     -12.489  82.981  86.899  1.00 49.04           C  
ATOM    445  CD  GLU A  58     -13.358  83.911  86.064  1.00 49.04           C  
ATOM    446  OE1 GLU A  58     -13.783  83.487  84.956  1.00 49.04           O  
ATOM    447  OE2 GLU A  58     -13.603  85.059  86.518  1.00 49.04           O1-
ATOM    448  C   GLU A  58      -9.686  80.720  85.586  1.00 49.04           C  
ATOM    449  O   GLU A  58      -8.587  81.170  85.266  1.00 49.04           O  
ATOM    450  N   SER A  59     -10.215  79.616  85.012  1.00 50.00           N  
ATOM    451  CA  SER A  59      -9.549  78.928  83.942  1.00 50.00           C  
ATOM    452  CB  SER A  59      -9.259  77.447  84.249  1.00 50.00           C  
ATOM    453  OG  SER A  59      -8.608  76.839  83.143  1.00 50.00           O  
ATOM    454  C   SER A  59     -10.462  78.972  82.761  1.00 50.00           C  
ATOM    455  O   SER A  59     -11.649  78.662  82.852  1.00 50.00           O  
ATOM    456  N   GLU A  60      -9.904  79.354  81.603  1.00113.60           N  
ATOM    457  CA  GLU A  60     -10.696  79.504  80.425  1.00113.60           C  
ATOM    458  CB  GLU A  60      -9.896  80.101  79.260  1.00113.60           C  
ATOM    459  CG  GLU A  60     -10.799  80.823  78.269  1.00113.60           C  
ATOM    460  CD  GLU A  60     -11.278  82.078  78.986  1.00113.60           C  
ATOM    461  OE1 GLU A  60     -12.270  81.985  79.758  1.00113.60           O  
ATOM    462  OE2 GLU A  60     -10.641  83.146  78.788  1.00113.60           O1-
ATOM    463  C   GLU A  60     -11.215  78.166  80.001  1.00113.60           C  
ATOM    464  O   GLU A  60     -12.352  78.051  79.547  1.00113.60           O  
ATOM    465  N   ARG A  61     -10.385  77.113  80.132  1.00166.22           N  
ATOM    466  CA  ARG A  61     -10.784  75.807  79.690  1.00166.22           C  
ATOM    467  CB  ARG A  61      -9.716  74.729  79.936  1.00166.22           C  
ATOM    468  CG  ARG A  61      -8.415  74.930  79.163  1.00166.22           C  
ATOM    469  CD  ARG A  61      -7.406  73.804  79.396  1.00166.22           C  
ATOM    470  NE  ARG A  61      -7.086  73.771  80.851  1.00166.22           N  
ATOM    471  CZ  ARG A  61      -7.827  73.010  81.712  1.00166.22           C  
ATOM    472  NH1 ARG A  61      -8.861  72.246  81.250  1.00166.22           N1+
ATOM    473  NH2 ARG A  61      -7.530  73.018  83.045  1.00166.22           N  
ATOM    474  C   ARG A  61     -11.975  75.358  80.473  1.00166.22           C  
ATOM    475  O   ARG A  61     -12.961  74.896  79.903  1.00166.22           O  
ATOM    476  N   VAL A  62     -11.910  75.493  81.811  1.00 40.57           N  
ATOM    477  CA  VAL A  62     -12.968  75.019  82.655  1.00 40.57           C  
ATOM    478  CB  VAL A  62     -12.658  75.180  84.116  1.00 40.57           C  
ATOM    479  CG1 VAL A  62     -13.890  74.752  84.933  1.00 40.57           C  
ATOM    480  CG2 VAL A  62     -11.383  74.382  84.437  1.00 40.57           C  
ATOM    481  C   VAL A  62     -14.220  75.785  82.382  1.00 40.57           C  
ATOM    482  O   VAL A  62     -15.290  75.200  82.214  1.00 40.57           O  
ATOM    483  N   ASN A  63     -14.106  77.124  82.291  1.00 35.28           N  
ATOM    484  CA  ASN A  63     -15.254  77.965  82.117  1.00 35.28           C  
ATOM    485  CB  ASN A  63     -14.901  79.458  81.990  1.00 35.28           C  
ATOM    486  CG  ASN A  63     -14.417  79.972  83.339  1.00 35.28           C  
ATOM    487  OD1 ASN A  63     -14.312  79.221  84.306  1.00 35.28           O  
ATOM    488  ND2 ASN A  63     -14.122  81.299  83.407  1.00 35.28           N  
ATOM    489  C   ASN A  63     -15.945  77.579  80.853  1.00 35.28           C  
ATOM    490  O   ASN A  63     -17.172  77.505  80.805  1.00 35.28           O  
ATOM    491  N   ALA A  64     -15.169  77.308  79.791  1.00 22.04           N  
ATOM    492  CA  ALA A  64     -15.756  76.982  78.528  1.00 22.04           C  
ATOM    493  CB  ALA A  64     -14.707  76.723  77.434  1.00 22.04           C  
ATOM    494  C   ALA A  64     -16.562  75.730  78.673  1.00 22.04           C  
ATOM    495  O   ALA A  64     -17.654  75.623  78.116  1.00 22.04           O  
ATOM    496  N   TYR A  65     -16.037  74.741  79.422  1.00 52.95           N  
ATOM    497  CA  TYR A  65     -16.722  73.484  79.526  1.00 52.95           C  
ATOM    498  CB  TYR A  65     -15.896  72.412  80.262  1.00 52.95           C  
ATOM    499  CG  TYR A  65     -16.646  71.135  80.125  1.00 52.95           C  
ATOM    500  CD1 TYR A  65     -16.687  70.500  78.905  1.00 52.95           C  
ATOM    501  CD2 TYR A  65     -17.285  70.558  81.198  1.00 52.95           C  
ATOM    502  CE1 TYR A  65     -17.372  69.320  78.744  1.00 52.95           C  
ATOM    503  CE2 TYR A  65     -17.973  69.375  81.045  1.00 52.95           C  
ATOM    504  CZ  TYR A  65     -18.017  68.756  79.816  1.00 52.95           C  
ATOM    505  OH  TYR A  65     -18.721  67.544  79.652  1.00 52.95           O  
ATOM    506  C   TYR A  65     -18.026  73.647  80.250  1.00 52.95           C  
ATOM    507  O   TYR A  65     -19.064  73.178  79.784  1.00 52.95           O  
ATOM    508  N   PHE A  66     -17.999  74.329  81.410  1.00154.26           N  
ATOM    509  CA  PHE A  66     -19.155  74.547  82.239  1.00154.26           C  
ATOM    510  CB  PHE A  66     -18.824  75.060  83.649  1.00154.26           C  
ATOM    511  CG  PHE A  66     -18.289  73.898  84.412  1.00154.26           C  
ATOM    512  CD1 PHE A  66     -19.149  73.079  85.107  1.00154.26           C  
ATOM    513  CD2 PHE A  66     -16.942  73.614  84.435  1.00154.26           C  
ATOM    514  CE1 PHE A  66     -18.680  71.997  85.813  1.00154.26           C  
ATOM    515  CE2 PHE A  66     -16.467  72.532  85.140  1.00154.26           C  
ATOM    516  CZ  PHE A  66     -17.335  71.723  85.834  1.00154.26           C  
ATOM    517  C   PHE A  66     -20.100  75.512  81.596  1.00154.26           C  
ATOM    518  O   PHE A  66     -21.302  75.461  81.848  1.00154.26           O  
ATOM    519  N   GLY A  67     -19.579  76.464  80.798  1.00 24.14           N  
ATOM    520  CA  GLY A  67     -20.436  77.422  80.159  1.00 24.14           C  
ATOM    521  C   GLY A  67     -20.742  78.455  81.186  1.00 24.14           C  
ATOM    522  O   GLY A  67     -21.709  79.207  81.072  1.00 24.14           O  
ATOM    523  N   LYS A  68     -19.898  78.501  82.231  1.00137.29           N  
ATOM    524  CA  LYS A  68     -20.113  79.388  83.325  1.00137.29           C  
ATOM    525  CB  LYS A  68     -20.760  78.630  84.486  1.00137.29           C  
ATOM    526  CG  LYS A  68     -21.376  79.490  85.572  1.00137.29           C  
ATOM    527  CD  LYS A  68     -22.199  78.660  86.552  1.00137.29           C  
ATOM    528  CE  LYS A  68     -23.084  77.628  85.855  1.00137.29           C  
ATOM    529  NZ  LYS A  68     -22.299  76.409  85.559  1.00137.29           N1+
ATOM    530  C   LYS A  68     -18.765  79.843  83.801  1.00137.29           C  
ATOM    531  O   LYS A  68     -17.741  79.272  83.431  1.00137.29           O  
ATOM    532  N   ARG A  69     -18.732  80.901  84.638  1.00120.44           N  
ATOM    533  CA  ARG A  69     -17.477  81.349  85.167  1.00120.44           C  
ATOM    534  CB  ARG A  69     -17.408  82.862  85.406  1.00120.44           C  
ATOM    535  CG  ARG A  69     -17.552  83.682  84.127  1.00120.44           C  
ATOM    536  CD  ARG A  69     -17.616  85.185  84.386  1.00120.44           C  
ATOM    537  NE  ARG A  69     -16.229  85.651  84.657  1.00120.44           N  
ATOM    538  CZ  ARG A  69     -15.425  86.022  83.617  1.00120.44           C  
ATOM    539  NH1 ARG A  69     -15.894  85.959  82.338  1.00120.44           N1+
ATOM    540  NH2 ARG A  69     -14.157  86.467  83.857  1.00120.44           N  
ATOM    541  C   ARG A  69     -17.334  80.698  86.502  1.00120.44           C  
ATOM    542  O   ARG A  69     -18.207  80.826  87.360  1.00120.44           O  
ATOM    543  N   LEU A  70     -16.227  79.963  86.708  1.00 60.74           N  
ATOM    544  CA  LEU A  70     -16.068  79.275  87.954  1.00 60.74           C  
ATOM    545  CB  LEU A  70     -16.024  77.747  87.782  1.00 60.74           C  
ATOM    546  CG  LEU A  70     -17.366  77.158  87.302  1.00 60.74           C  
ATOM    547  CD1 LEU A  70     -17.279  75.633  87.142  1.00 60.74           C  
ATOM    548  CD2 LEU A  70     -18.522  77.580  88.222  1.00 60.74           C  
ATOM    549  C   LEU A  70     -14.801  79.721  88.614  1.00 60.74           C  
ATOM    550  O   LEU A  70     -13.715  79.658  88.040  1.00 60.74           O  
ATOM    551  N   LYS A  71     -14.925  80.201  89.866  1.00 65.04           N  
ATOM    552  CA  LYS A  71     -13.780  80.621  90.619  1.00 65.04           C  
ATOM    553  CB  LYS A  71     -14.149  81.510  91.818  1.00 65.04           C  
ATOM    554  CG  LYS A  71     -14.885  82.793  91.430  1.00 65.04           C  
ATOM    555  CD  LYS A  71     -15.605  83.443  92.613  1.00 65.04           C  
ATOM    556  CE  LYS A  71     -16.472  84.644  92.234  1.00 65.04           C  
ATOM    557  NZ  LYS A  71     -15.632  85.853  92.094  1.00 65.04           N1+
ATOM    558  C   LYS A  71     -13.163  79.372  91.161  1.00 65.04           C  
ATOM    559  O   LYS A  71     -13.876  78.436  91.521  1.00 65.04           O  
ATOM    560  N   ARG A  72     -11.819  79.306  91.228  1.00 79.66           N  
ATOM    561  CA  ARG A  72     -11.220  78.104  91.733  1.00 79.66           C  
ATOM    562  CB  ARG A  72     -10.298  77.395  90.727  1.00 79.66           C  
ATOM    563  CG  ARG A  72     -11.061  76.869  89.511  1.00 79.66           C  
ATOM    564  CD  ARG A  72     -10.277  75.864  88.668  1.00 79.66           C  
ATOM    565  NE  ARG A  72      -9.177  76.591  87.974  1.00 79.66           N  
ATOM    566  CZ  ARG A  72      -8.228  75.874  87.302  1.00 79.66           C  
ATOM    567  NH1 ARG A  72      -8.264  74.510  87.322  1.00 79.66           N1+
ATOM    568  NH2 ARG A  72      -7.250  76.519  86.601  1.00 79.66           N  
ATOM    569  C   ARG A  72     -10.402  78.454  92.930  1.00 79.66           C  
ATOM    570  O   ARG A  72      -9.832  79.541  93.004  1.00 79.66           O  
ATOM    571  N   ALA A  73     -10.343  77.537  93.919  1.00 44.41           N  
ATOM    572  CA  ALA A  73      -9.586  77.828  95.101  1.00 44.41           C  
ATOM    573  CB  ALA A  73     -10.350  78.698  96.116  1.00 44.41           C  
ATOM    574  C   ALA A  73      -9.240  76.555  95.806  1.00 44.41           C  
ATOM    575  O   ALA A  73      -9.880  75.520  95.623  1.00 44.41           O  
ATOM    576  N   ILE A  74      -8.182  76.617  96.640  1.00 57.66           N  
ATOM    577  CA  ILE A  74      -7.768  75.486  97.417  1.00 57.66           C  
ATOM    578  CB  ILE A  74      -6.280  75.279  97.380  1.00 57.66           C  
ATOM    579  CG1 ILE A  74      -5.800  75.022  95.942  1.00 57.66           C  
ATOM    580  CG2 ILE A  74      -5.928  74.153  98.362  1.00 57.66           C  
ATOM    581  CD1 ILE A  74      -4.282  75.113  95.787  1.00 57.66           C  
ATOM    582  C   ILE A  74      -8.117  75.828  98.834  1.00 57.66           C  
ATOM    583  O   ILE A  74      -7.464  76.665  99.456  1.00 57.66           O  
ATOM    584  N   VAL A  75      -9.159  75.184  99.392  1.00125.81           N  
ATOM    585  CA  VAL A  75      -9.544  75.500 100.740  1.00125.81           C  
ATOM    586  CB  VAL A  75     -11.008  75.761 100.932  1.00125.81           C  
ATOM    587  CG1 VAL A  75     -11.332  77.179 100.462  1.00125.81           C  
ATOM    588  CG2 VAL A  75     -11.779  74.707 100.126  1.00125.81           C  
ATOM    589  C   VAL A  75      -9.171  74.406 101.677  1.00125.81           C  
ATOM    590  O   VAL A  75      -9.381  73.225 101.407  1.00125.81           O  
ATOM    591  N   LYS A  76      -8.595  74.802 102.830  1.00111.34           N  
ATOM    592  CA  LYS A  76      -8.233  73.854 103.838  1.00111.34           C  
ATOM    593  CB  LYS A  76      -6.829  74.059 104.436  1.00111.34           C  
ATOM    594  CG  LYS A  76      -5.677  73.838 103.457  1.00111.34           C  
ATOM    595  CD  LYS A  76      -5.479  74.979 102.462  1.00111.34           C  
ATOM    596  CE  LYS A  76      -4.321  74.728 101.495  1.00111.34           C  
ATOM    597  NZ  LYS A  76      -3.108  74.360 102.257  1.00111.34           N1+
ATOM    598  C   LYS A  76      -9.194  74.038 104.968  1.00111.34           C  
ATOM    599  O   LYS A  76      -9.496  75.164 105.361  1.00111.34           O  
ATOM    600  N   ILE A  77      -9.715  72.920 105.514  1.00 54.60           N  
ATOM    601  CA  ILE A  77     -10.644  73.023 106.604  1.00 54.60           C  
ATOM    602  CB  ILE A  77     -12.059  72.743 106.190  1.00 54.60           C  
ATOM    603  CG1 ILE A  77     -12.513  73.798 105.160  1.00 54.60           C  
ATOM    604  CG2 ILE A  77     -12.934  72.689 107.455  1.00 54.60           C  
ATOM    605  CD1 ILE A  77     -13.827  73.461 104.461  1.00 54.60           C  
ATOM    606  C   ILE A  77     -10.242  72.051 107.677  1.00 54.60           C  
ATOM    607  O   ILE A  77      -9.768  70.952 107.392  1.00 54.60           O  
ATOM    608  N   ALA A  78     -10.419  72.442 108.958  1.00 46.02           N  
ATOM    609  CA  ALA A  78     -10.009  71.589 110.043  1.00 46.02           C  
ATOM    610  CB  ALA A  78      -9.161  72.321 111.097  1.00 46.02           C  
ATOM    611  C   ALA A  78     -11.217  71.049 110.748  1.00 46.02           C  
ATOM    612  O   ALA A  78     -12.100  71.801 111.157  1.00 46.02           O  
ATOM    613  N   TYR A  79     -11.272  69.707 110.918  1.00 79.09           N  
ATOM    614  CA  TYR A  79     -12.383  69.092 111.585  1.00 79.09           C  
ATOM    615  CB  TYR A  79     -13.037  67.971 110.757  1.00 79.09           C  
ATOM    616  CG  TYR A  79     -13.448  68.510 109.426  1.00 79.09           C  
ATOM    617  CD1 TYR A  79     -14.647  69.164 109.251  1.00 79.09           C  
ATOM    618  CD2 TYR A  79     -12.619  68.350 108.339  1.00 79.09           C  
ATOM    619  CE1 TYR A  79     -15.009  69.647 108.013  1.00 79.09           C  
ATOM    620  CE2 TYR A  79     -12.974  68.829 107.100  1.00 79.09           C  
ATOM    621  CZ  TYR A  79     -14.171  69.480 106.936  1.00 79.09           C  
ATOM    622  OH  TYR A  79     -14.536  69.971 105.664  1.00 79.09           O  
ATOM    623  C   TYR A  79     -11.853  68.437 112.830  1.00 79.09           C  
ATOM    624  O   TYR A  79     -11.119  67.453 112.761  1.00 79.09           O  
ATOM    625  N   PRO A  80     -12.230  68.942 113.976  1.00 84.60           N  
ATOM    626  CA  PRO A  80     -11.749  68.431 115.235  1.00 84.60           C  
ATOM    627  CD  PRO A  80     -13.461  69.697 114.125  1.00 84.60           C  
ATOM    628  CB  PRO A  80     -12.520  69.195 116.307  1.00 84.60           C  
ATOM    629  CG  PRO A  80     -13.849  69.534 115.607  1.00 84.60           C  
ATOM    630  C   PRO A  80     -11.979  66.952 115.316  1.00 84.60           C  
ATOM    631  O   PRO A  80     -13.072  66.484 115.004  1.00 84.60           O  
ATOM    632  N   THR A  81     -10.959  66.208 115.777  1.00133.75           N  
ATOM    633  CA  THR A  81     -10.993  64.777 115.858  1.00133.75           C  
ATOM    634  CB  THR A  81      -9.652  64.138 116.095  1.00133.75           C  
ATOM    635  OG1 THR A  81      -9.812  62.731 116.185  1.00133.75           O  
ATOM    636  CG2 THR A  81      -8.978  64.706 117.347  1.00133.75           C  
ATOM    637  C   THR A  81     -11.996  64.320 116.870  1.00133.75           C  
ATOM    638  O   THR A  81     -12.438  63.175 116.830  1.00133.75           O  
ATOM    639  N   VAL A  82     -12.366  65.192 117.821  1.00105.40           N  
ATOM    640  CA  VAL A  82     -13.316  64.831 118.836  1.00105.40           C  
ATOM    641  CB  VAL A  82     -13.611  65.957 119.787  1.00105.40           C  
ATOM    642  CG1 VAL A  82     -14.325  67.086 119.025  1.00105.40           C  
ATOM    643  CG2 VAL A  82     -14.417  65.400 120.972  1.00105.40           C  
ATOM    644  C   VAL A  82     -14.607  64.445 118.169  1.00105.40           C  
ATOM    645  O   VAL A  82     -15.379  63.649 118.700  1.00105.40           O  
ATOM    646  N   ASN A  83     -14.889  65.028 116.991  1.00 74.36           N  
ATOM    647  CA  ASN A  83     -16.123  64.818 116.286  1.00 74.36           C  
ATOM    648  CB  ASN A  83     -16.275  65.742 115.068  1.00 74.36           C  
ATOM    649  CG  ASN A  83     -16.481  67.156 115.594  1.00 74.36           C  
ATOM    650  OD1 ASN A  83     -16.747  67.359 116.777  1.00 74.36           O  
ATOM    651  ND2 ASN A  83     -16.366  68.164 114.688  1.00 74.36           N  
ATOM    652  C   ASN A  83     -16.304  63.399 115.812  1.00 74.36           C  
ATOM    653  O   ASN A  83     -17.442  62.949 115.695  1.00 74.36           O  
ATOM    654  N   PHE A  84     -15.232  62.653 115.473  1.00162.03           N  
ATOM    655  CA  PHE A  84     -15.495  61.335 114.952  1.00162.03           C  
ATOM    656  CB  PHE A  84     -15.404  61.273 113.415  1.00162.03           C  
ATOM    657  CG  PHE A  84     -14.087  61.832 112.992  1.00162.03           C  
ATOM    658  CD1 PHE A  84     -13.975  63.178 112.725  1.00162.03           C  
ATOM    659  CD2 PHE A  84     -12.975  61.033 112.858  1.00162.03           C  
ATOM    660  CE1 PHE A  84     -12.772  63.722 112.335  1.00162.03           C  
ATOM    661  CE2 PHE A  84     -11.769  61.574 112.466  1.00162.03           C  
ATOM    662  CZ  PHE A  84     -11.667  62.919 112.200  1.00162.03           C  
ATOM    663  C   PHE A  84     -14.586  60.297 115.549  1.00162.03           C  
ATOM    664  O   PHE A  84     -13.648  60.611 116.279  1.00162.03           O  
ATOM    665  N   SER A  85     -14.881  59.007 115.265  1.00 96.54           N  
ATOM    666  CA  SER A  85     -14.130  57.893 115.786  1.00 96.54           C  
ATOM    667  CB  SER A  85     -14.822  56.532 115.613  1.00 96.54           C  
ATOM    668  OG  SER A  85     -16.074  56.520 116.274  1.00 96.54           O  
ATOM    669  C   SER A  85     -12.860  57.772 115.013  1.00 96.54           C  
ATOM    670  O   SER A  85     -12.727  58.325 113.924  1.00 96.54           O  
ATOM    671  N   ALA A  86     -11.880  57.020 115.564  1.00 60.85           N  
ATOM    672  CA  ALA A  86     -10.644  56.883 114.853  1.00 60.85           C  
ATOM    673  CB  ALA A  86      -9.424  56.737 115.780  1.00 60.85           C  
ATOM    674  C   ALA A  86     -10.715  55.650 114.017  1.00 60.85           C  
ATOM    675  O   ALA A  86     -10.297  54.570 114.430  1.00 60.85           O  
ATOM    676  N   ASP A  87     -11.223  55.815 112.781  1.00 89.85           N  
ATOM    677  CA  ASP A  87     -11.333  54.751 111.828  1.00 89.85           C  
ATOM    678  CB  ASP A  87     -12.529  53.810 112.067  1.00 89.85           C  
ATOM    679  CG  ASP A  87     -13.816  54.617 112.093  1.00 89.85           C  
ATOM    680  OD1 ASP A  87     -14.376  54.878 111.001  1.00 89.85           O  
ATOM    681  OD2 ASP A  87     -14.266  54.970 113.217  1.00 89.85           O1-
ATOM    682  C   ASP A  87     -11.458  55.400 110.488  1.00 89.85           C  
ATOM    683  O   ASP A  87     -11.869  56.553 110.382  1.00 89.85           O  
ATOM    684  N   LEU A  88     -11.075  54.668 109.425  1.00107.73           N  
ATOM    685  CA  LEU A  88     -11.072  55.206 108.096  1.00107.73           C  
ATOM    686  CB  LEU A  88     -10.498  54.210 107.071  1.00107.73           C  
ATOM    687  CG  LEU A  88      -8.977  53.962 107.196  1.00107.73           C  
ATOM    688  CD1 LEU A  88      -8.155  55.148 106.676  1.00107.73           C  
ATOM    689  CD2 LEU A  88      -8.581  53.598 108.630  1.00107.73           C  
ATOM    690  C   LEU A  88     -12.458  55.575 107.653  1.00107.73           C  
ATOM    691  O   LEU A  88     -12.641  56.645 107.073  1.00107.73           O  
ATOM    692  N   PRO A  89     -13.455  54.766 107.896  1.00 71.26           N  
ATOM    693  CA  PRO A  89     -14.764  55.094 107.400  1.00 71.26           C  
ATOM    694  CD  PRO A  89     -13.273  53.334 108.053  1.00 71.26           C  
ATOM    695  CB  PRO A  89     -15.627  53.863 107.676  1.00 71.26           C  
ATOM    696  CG  PRO A  89     -14.614  52.702 107.625  1.00 71.26           C  
ATOM    697  C   PRO A  89     -15.288  56.387 107.942  1.00 71.26           C  
ATOM    698  O   PRO A  89     -15.932  57.130 107.204  1.00 71.26           O  
ATOM    699  N   ALA A  90     -15.029  56.676 109.225  1.00 29.94           N  
ATOM    700  CA  ALA A  90     -15.482  57.888 109.837  1.00 29.94           C  
ATOM    701  CB  ALA A  90     -15.157  57.951 111.340  1.00 29.94           C  
ATOM    702  C   ALA A  90     -14.773  59.026 109.182  1.00 29.94           C  
ATOM    703  O   ALA A  90     -15.356  60.075 108.921  1.00 29.94           O  
ATOM    704  N   LEU A  91     -13.474  58.828 108.901  1.00 58.48           N  
ATOM    705  CA  LEU A  91     -12.640  59.848 108.340  1.00 58.48           C  
ATOM    706  CB  LEU A  91     -11.202  59.335 108.146  1.00 58.48           C  
ATOM    707  CG  LEU A  91     -10.234  60.333 107.487  1.00 58.48           C  
ATOM    708  CD1 LEU A  91     -10.042  61.597 108.341  1.00 58.48           C  
ATOM    709  CD2 LEU A  91      -8.903  59.646 107.136  1.00 58.48           C  
ATOM    710  C   LEU A  91     -13.164  60.252 106.999  1.00 58.48           C  
ATOM    711  O   LEU A  91     -13.329  61.440 106.726  1.00 58.48           O  
ATOM    712  N   LEU A  92     -13.463  59.272 106.127  1.00 92.74           N  
ATOM    713  CA  LEU A  92     -13.897  59.620 104.807  1.00 92.74           C  
ATOM    714  CB  LEU A  92     -14.009  58.422 103.844  1.00 92.74           C  
ATOM    715  CG  LEU A  92     -12.645  57.874 103.374  1.00 92.74           C  
ATOM    716  CD1 LEU A  92     -11.836  57.256 104.524  1.00 92.74           C  
ATOM    717  CD2 LEU A  92     -12.815  56.925 102.180  1.00 92.74           C  
ATOM    718  C   LEU A  92     -15.219  60.313 104.866  1.00 92.74           C  
ATOM    719  O   LEU A  92     -15.426  61.314 104.181  1.00 92.74           O  
ATOM    720  N   VAL A  93     -16.150  59.807 105.696  1.00 88.53           N  
ATOM    721  CA  VAL A  93     -17.460  60.383 105.756  1.00 88.53           C  
ATOM    722  CB  VAL A  93     -18.413  59.608 106.626  1.00 88.53           C  
ATOM    723  CG1 VAL A  93     -17.938  59.650 108.091  1.00 88.53           C  
ATOM    724  CG2 VAL A  93     -19.822  60.180 106.412  1.00 88.53           C  
ATOM    725  C   VAL A  93     -17.368  61.783 106.280  1.00 88.53           C  
ATOM    726  O   VAL A  93     -17.993  62.699 105.749  1.00 88.53           O  
ATOM    727  N   THR A  94     -16.561  61.997 107.335  1.00 52.85           N  
ATOM    728  CA  THR A  94     -16.497  63.299 107.929  1.00 52.85           C  
ATOM    729  CB  THR A  94     -15.603  63.339 109.136  1.00 52.85           C  
ATOM    730  OG1 THR A  94     -16.073  62.434 110.123  1.00 52.85           O  
ATOM    731  CG2 THR A  94     -15.588  64.774 109.687  1.00 52.85           C  
ATOM    732  C   THR A  94     -15.959  64.303 106.955  1.00 52.85           C  
ATOM    733  O   THR A  94     -16.534  65.373 106.770  1.00 52.85           O  
ATOM    734  N   THR A  95     -14.804  63.996 106.336  1.00 90.38           N  
ATOM    735  CA  THR A  95     -14.159  64.917 105.437  1.00 90.38           C  
ATOM    736  CB  THR A  95     -12.708  64.581 105.219  1.00 90.38           C  
ATOM    737  OG1 THR A  95     -12.585  63.326 104.566  1.00 90.38           O  
ATOM    738  CG2 THR A  95     -11.996  64.538 106.584  1.00 90.38           C  
ATOM    739  C   THR A  95     -14.797  65.003 104.076  1.00 90.38           C  
ATOM    740  O   THR A  95     -14.812  66.067 103.459  1.00 90.38           O  
ATOM    741  N   PHE A  96     -15.128  63.836 103.496  1.00174.77           N  
ATOM    742  CA  PHE A  96     -15.677  63.708 102.173  1.00174.77           C  
ATOM    743  CB  PHE A  96     -14.879  62.684 101.352  1.00174.77           C  
ATOM    744  CG  PHE A  96     -15.057  63.060  99.927  1.00174.77           C  
ATOM    745  CD1 PHE A  96     -14.554  64.264  99.486  1.00174.77           C  
ATOM    746  CD2 PHE A  96     -15.676  62.227  99.028  1.00174.77           C  
ATOM    747  CE1 PHE A  96     -14.690  64.649  98.175  1.00174.77           C  
ATOM    748  CE2 PHE A  96     -15.814  62.605  97.713  1.00174.77           C  
ATOM    749  CZ  PHE A  96     -15.324  63.816  97.285  1.00174.77           C  
ATOM    750  C   PHE A  96     -17.151  63.408 102.057  1.00174.77           C  
ATOM    751  O   PHE A  96     -17.665  63.449 100.948  1.00174.77           O  
ATOM    752  N   GLY A  97     -17.865  62.984 103.119  1.00 67.43           N  
ATOM    753  CA  GLY A  97     -19.150  62.357 102.876  1.00 67.43           C  
ATOM    754  C   GLY A  97     -20.209  63.171 102.170  1.00 67.43           C  
ATOM    755  O   GLY A  97     -20.623  62.802 101.073  1.00 67.43           O  
ATOM    756  N   LYS A  98     -20.685  64.285 102.757  1.00144.31           N  
ATOM    757  CA  LYS A  98     -21.740  65.069 102.161  1.00144.31           C  
ATOM    758  CB  LYS A  98     -22.267  66.155 103.111  1.00144.31           C  
ATOM    759  CG  LYS A  98     -22.744  65.621 104.461  1.00144.31           C  
ATOM    760  CD  LYS A  98     -23.938  64.672 104.378  1.00144.31           C  
ATOM    761  CE  LYS A  98     -24.300  64.046 105.726  1.00144.31           C  
ATOM    762  NZ  LYS A  98     -24.369  65.096 106.766  1.00144.31           N1+
ATOM    763  C   LYS A  98     -21.173  65.812 101.005  1.00144.31           C  
ATOM    764  O   LYS A  98     -21.797  65.997  99.962  1.00144.31           O  
ATOM    765  N   LEU A  99     -19.919  66.225 101.200  1.00 84.83           N  
ATOM    766  CA  LEU A  99     -19.167  67.093 100.356  1.00 84.83           C  
ATOM    767  CB  LEU A  99     -17.754  67.287 100.929  1.00 84.83           C  
ATOM    768  CG  LEU A  99     -16.935  68.396 100.257  1.00 84.83           C  
ATOM    769  CD1 LEU A  99     -17.606  69.765 100.454  1.00 84.83           C  
ATOM    770  CD2 LEU A  99     -15.483  68.378 100.752  1.00 84.83           C  
ATOM    771  C   LEU A  99     -19.054  66.510  98.977  1.00 84.83           C  
ATOM    772  O   LEU A  99     -19.010  67.249  97.995  1.00 84.83           O  
ATOM    773  N   SER A 100     -18.984  65.173  98.858  1.00 44.35           N  
ATOM    774  CA  SER A 100     -18.829  64.545  97.574  1.00 44.35           C  
ATOM    775  CB  SER A 100     -18.747  63.011  97.666  1.00 44.35           C  
ATOM    776  OG  SER A 100     -19.992  62.473  98.089  1.00 44.35           O  
ATOM    777  C   SER A 100     -20.016  64.866  96.708  1.00 44.35           C  
ATOM    778  O   SER A 100     -19.893  64.958  95.489  1.00 44.35           O  
ATOM    779  N   LEU A 101     -21.207  64.990  97.318  1.00 70.85           N  
ATOM    780  CA  LEU A 101     -22.458  65.299  96.676  1.00 70.85           C  
ATOM    781  CB  LEU A 101     -23.684  64.987  97.550  1.00 70.85           C  
ATOM    782  CG  LEU A 101     -23.903  63.480  97.773  1.00 70.85           C  
ATOM    783  CD1 LEU A 101     -25.154  63.217  98.624  1.00 70.85           C  
ATOM    784  CD2 LEU A 101     -23.918  62.724  96.434  1.00 70.85           C  
ATOM    785  C   LEU A 101     -22.560  66.741  96.261  1.00 70.85           C  
ATOM    786  O   LEU A 101     -23.342  67.082  95.374  1.00 70.85           O  
ATOM    787  N   ASP A 102     -21.781  67.617  96.912  1.00 91.58           N  
ATOM    788  CA  ASP A 102     -21.849  69.054  96.862  1.00 91.58           C  
ATOM    789  CB  ASP A 102     -20.772  69.679  97.768  1.00 91.58           C  
ATOM    790  CG  ASP A 102     -20.897  71.197  97.778  1.00 91.58           C  
ATOM    791  OD1 ASP A 102     -20.499  71.835  96.767  1.00 91.58           O  
ATOM    792  OD2 ASP A 102     -21.377  71.743  98.805  1.00 91.58           O1-
ATOM    793  C   ASP A 102     -21.705  69.636  95.481  1.00 91.58           C  
ATOM    794  O   ASP A 102     -22.204  70.731  95.232  1.00 91.58           O  
ATOM    795  N   GLY A 103     -20.990  68.993  94.545  1.00 54.74           N  
ATOM    796  CA  GLY A 103     -20.865  69.626  93.261  1.00 54.74           C  
ATOM    797  C   GLY A 103     -19.433  69.485  92.865  1.00 54.74           C  
ATOM    798  O   GLY A 103     -18.886  68.384  92.889  1.00 54.74           O  
ATOM    799  N   GLU A 104     -18.783  70.600  92.472  1.00104.10           N  
ATOM    800  CA  GLU A 104     -17.409  70.476  92.086  1.00104.10           C  
ATOM    801  CB  GLU A 104     -16.981  71.471  90.994  1.00104.10           C  
ATOM    802  CG  GLU A 104     -17.540  71.131  89.610  1.00104.10           C  
ATOM    803  CD  GLU A 104     -19.035  71.408  89.606  1.00104.10           C  
ATOM    804  OE1 GLU A 104     -19.443  72.487  90.115  1.00104.10           O  
ATOM    805  OE2 GLU A 104     -19.791  70.536  89.099  1.00104.10           O1-
ATOM    806  C   GLU A 104     -16.537  70.702  93.280  1.00104.10           C  
ATOM    807  O   GLU A 104     -16.096  71.821  93.549  1.00104.10           O  
ATOM    808  N   VAL A 105     -16.261  69.615  94.024  1.00 55.21           N  
ATOM    809  CA  VAL A 105     -15.375  69.673  95.150  1.00 55.21           C  
ATOM    810  CB  VAL A 105     -16.090  69.676  96.466  1.00 55.21           C  
ATOM    811  CG1 VAL A 105     -15.041  69.642  97.587  1.00 55.21           C  
ATOM    812  CG2 VAL A 105     -17.007  70.911  96.517  1.00 55.21           C  
ATOM    813  C   VAL A 105     -14.549  68.428  95.088  1.00 55.21           C  
ATOM    814  O   VAL A 105     -15.088  67.326  94.992  1.00 55.21           O  
ATOM    815  N   ARG A 106     -13.210  68.571  95.149  1.00 81.76           N  
ATOM    816  CA  ARG A 106     -12.369  67.411  95.069  1.00 81.76           C  
ATOM    817  CB  ARG A 106     -11.427  67.424  93.854  1.00 81.76           C  
ATOM    818  CG  ARG A 106     -10.572  66.164  93.758  1.00 81.76           C  
ATOM    819  CD  ARG A 106      -9.618  66.137  92.564  1.00 81.76           C  
ATOM    820  NE  ARG A 106      -8.902  64.833  92.626  1.00 81.76           N  
ATOM    821  CZ  ARG A 106      -8.116  64.416  91.593  1.00 81.76           C  
ATOM    822  NH1 ARG A 106      -7.913  65.226  90.514  1.00 81.76           N1+
ATOM    823  NH2 ARG A 106      -7.539  63.181  91.633  1.00 81.76           N  
ATOM    824  C   ARG A 106     -11.508  67.383  96.296  1.00 81.76           C  
ATOM    825  O   ARG A 106     -10.990  68.416  96.716  1.00 81.76           O  
ATOM    826  N   LEU A 107     -11.326  66.182  96.892  1.00 83.84           N  
ATOM    827  CA  LEU A 107     -10.527  66.045  98.080  1.00 83.84           C  
ATOM    828  CB  LEU A 107     -10.916  64.823  98.936  1.00 83.84           C  
ATOM    829  CG  LEU A 107     -10.007  64.607 100.162  1.00 83.84           C  
ATOM    830  CD1 LEU A 107     -10.124  65.768 101.160  1.00 83.84           C  
ATOM    831  CD2 LEU A 107     -10.243  63.230 100.806  1.00 83.84           C  
ATOM    832  C   LEU A 107      -9.099  65.839  97.671  1.00 83.84           C  
ATOM    833  O   LEU A 107      -8.758  64.807  97.097  1.00 83.84           O  
ATOM    834  N   LEU A 108      -8.253  66.871  97.877  1.00135.23           N  
ATOM    835  CA  LEU A 108      -6.844  66.844  97.575  1.00135.23           C  
ATOM    836  CB  LEU A 108      -6.272  68.256  97.370  1.00135.23           C  
ATOM    837  CG  LEU A 108      -6.756  68.917  96.064  1.00135.23           C  
ATOM    838  CD1 LEU A 108      -8.286  68.987  96.005  1.00135.23           C  
ATOM    839  CD2 LEU A 108      -6.105  70.291  95.850  1.00135.23           C  
ATOM    840  C   LEU A 108      -5.981  66.140  98.593  1.00135.23           C  
ATOM    841  O   LEU A 108      -5.115  65.348  98.224  1.00135.23           O  
ATOM    842  N   ASP A 109      -6.172  66.407  99.906  1.00 84.50           N  
ATOM    843  CA  ASP A 109      -5.221  65.862 100.843  1.00 84.50           C  
ATOM    844  CB  ASP A 109      -3.898  66.650 100.842  1.00 84.50           C  
ATOM    845  CG  ASP A 109      -2.886  65.962 101.749  1.00 84.50           C  
ATOM    846  OD1 ASP A 109      -2.972  64.717 101.922  1.00 84.50           O  
ATOM    847  OD2 ASP A 109      -1.999  66.682 102.280  1.00 84.50           O1-
ATOM    848  C   ASP A 109      -5.771  65.938 102.238  1.00 84.50           C  
ATOM    849  O   ASP A 109      -6.696  66.699 102.510  1.00 84.50           O  
ATOM    850  N   LEU A 110      -5.224  65.113 103.156  1.00 69.61           N  
ATOM    851  CA  LEU A 110      -5.609  65.103 104.538  1.00 69.61           C  
ATOM    852  CB  LEU A 110      -6.349  63.823 104.950  1.00 69.61           C  
ATOM    853  CG  LEU A 110      -7.729  63.654 104.292  1.00 69.61           C  
ATOM    854  CD1 LEU A 110      -8.401  62.351 104.750  1.00 69.61           C  
ATOM    855  CD2 LEU A 110      -8.616  64.883 104.541  1.00 69.61           C  
ATOM    856  C   LEU A 110      -4.368  65.154 105.377  1.00 69.61           C  
ATOM    857  O   LEU A 110      -3.353  64.547 105.039  1.00 69.61           O  
ATOM    858  N   GLU A 111      -4.421  65.895 106.506  1.00 51.20           N  
ATOM    859  CA  GLU A 111      -3.306  65.957 107.414  1.00 51.20           C  
ATOM    860  CB  GLU A 111      -2.748  67.375 107.616  1.00 51.20           C  
ATOM    861  CG  GLU A 111      -2.018  67.938 106.396  1.00 51.20           C  
ATOM    862  CD  GLU A 111      -1.713  69.396 106.702  1.00 51.20           C  
ATOM    863  OE1 GLU A 111      -2.154  69.872 107.781  1.00 51.20           O  
ATOM    864  OE2 GLU A 111      -1.045  70.057 105.863  1.00 51.20           O1-
ATOM    865  C   GLU A 111      -3.822  65.490 108.739  1.00 51.20           C  
ATOM    866  O   GLU A 111      -4.931  65.844 109.139  1.00 51.20           O  
ATOM    867  N   PHE A 112      -3.026  64.681 109.470  1.00 87.39           N  
ATOM    868  CA  PHE A 112      -3.559  64.147 110.691  1.00 87.39           C  
ATOM    869  CB  PHE A 112      -3.569  62.610 110.728  1.00 87.39           C  
ATOM    870  CG  PHE A 112      -4.077  62.075 109.431  1.00 87.39           C  
ATOM    871  CD1 PHE A 112      -5.402  62.165 109.069  1.00 87.39           C  
ATOM    872  CD2 PHE A 112      -3.198  61.444 108.580  1.00 87.39           C  
ATOM    873  CE1 PHE A 112      -5.830  61.651 107.866  1.00 87.39           C  
ATOM    874  CE2 PHE A 112      -3.618  60.926 107.378  1.00 87.39           C  
ATOM    875  CZ  PHE A 112      -4.940  61.029 107.021  1.00 87.39           C  
ATOM    876  C   PHE A 112      -2.641  64.518 111.813  1.00 87.39           C  
ATOM    877  O   PHE A 112      -1.423  64.549 111.650  1.00 87.39           O  
ATOM    878  N   PRO A 113      -3.188  64.800 112.966  1.00 77.53           N  
ATOM    879  CA  PRO A 113      -2.401  65.054 114.138  1.00 77.53           C  
ATOM    880  CD  PRO A 113      -4.616  64.737 113.235  1.00 77.53           C  
ATOM    881  CB  PRO A 113      -3.410  65.404 115.233  1.00 77.53           C  
ATOM    882  CG  PRO A 113      -4.712  64.716 114.772  1.00 77.53           C  
ATOM    883  C   PRO A 113      -1.679  63.767 114.394  1.00 77.53           C  
ATOM    884  O   PRO A 113      -2.228  62.715 114.077  1.00 77.53           O  
ATOM    885  N   ASP A 114      -0.460  63.821 114.961  1.00 49.09           N  
ATOM    886  CA  ASP A 114       0.345  62.643 115.134  1.00 49.09           C  
ATOM    887  CB  ASP A 114       1.748  62.967 115.663  1.00 49.09           C  
ATOM    888  CG  ASP A 114       2.491  63.634 114.514  1.00 49.09           C  
ATOM    889  OD1 ASP A 114       2.631  62.978 113.448  1.00 49.09           O  
ATOM    890  OD2 ASP A 114       2.925  64.803 114.683  1.00 49.09           O1-
ATOM    891  C   ASP A 114      -0.298  61.669 116.069  1.00 49.09           C  
ATOM    892  O   ASP A 114      -0.272  60.463 115.828  1.00 49.09           O  
ATOM    893  N   GLU A 115      -0.911  62.165 117.155  1.00 78.12           N  
ATOM    894  CA  GLU A 115      -1.481  61.288 118.133  1.00 78.12           C  
ATOM    895  CB  GLU A 115      -2.188  62.058 119.261  1.00 78.12           C  
ATOM    896  CG  GLU A 115      -1.256  62.993 120.034  1.00 78.12           C  
ATOM    897  CD  GLU A 115      -1.045  64.242 119.186  1.00 78.12           C  
ATOM    898  OE1 GLU A 115      -1.796  64.408 118.187  1.00 78.12           O  
ATOM    899  OE2 GLU A 115      -0.134  65.045 119.521  1.00 78.12           O1-
ATOM    900  C   GLU A 115      -2.523  60.460 117.453  1.00 78.12           C  
ATOM    901  O   GLU A 115      -2.630  59.259 117.694  1.00 78.12           O  
ATOM    902  N   TRP A 116      -3.324  61.102 116.584  1.00 95.54           N  
ATOM    903  CA  TRP A 116      -4.407  60.464 115.891  1.00 95.54           C  
ATOM    904  CB  TRP A 116      -5.255  61.501 115.127  1.00 95.54           C  
ATOM    905  CG  TRP A 116      -6.575  61.010 114.577  1.00 95.54           C  
ATOM    906  CD2 TRP A 116      -6.804  60.618 113.215  1.00 95.54           C  
ATOM    907  CD1 TRP A 116      -7.771  60.885 115.221  1.00 95.54           C  
ATOM    908  NE1 TRP A 116      -8.733  60.441 114.346  1.00 95.54           N  
ATOM    909  CE2 TRP A 116      -8.152  60.272 113.109  1.00 95.54           C  
ATOM    910  CE3 TRP A 116      -5.965  60.553 112.144  1.00 95.54           C  
ATOM    911  CZ2 TRP A 116      -8.681  59.852 111.922  1.00 95.54           C  
ATOM    912  CZ3 TRP A 116      -6.503  60.129 110.948  1.00 95.54           C  
ATOM    913  CH2 TRP A 116      -7.834  59.786 110.839  1.00 95.54           C  
ATOM    914  C   TRP A 116      -3.851  59.461 114.922  1.00 95.54           C  
ATOM    915  O   TRP A 116      -4.320  58.326 114.851  1.00 95.54           O  
ATOM    916  N   LYS A 117      -2.805  59.852 114.167  1.00134.96           N  
ATOM    917  CA  LYS A 117      -2.236  59.006 113.156  1.00134.96           C  
ATOM    918  CB  LYS A 117      -1.220  59.708 112.234  1.00134.96           C  
ATOM    919  CG  LYS A 117       0.101  60.125 112.875  1.00134.96           C  
ATOM    920  CD  LYS A 117       1.075  60.724 111.860  1.00134.96           C  
ATOM    921  CE  LYS A 117       0.553  62.018 111.226  1.00134.96           C  
ATOM    922  NZ  LYS A 117       1.572  62.595 110.319  1.00134.96           N1+
ATOM    923  C   LYS A 117      -1.615  57.797 113.783  1.00134.96           C  
ATOM    924  O   LYS A 117      -1.525  56.740 113.163  1.00134.96           O  
ATOM    925  N   ARG A 118      -1.188  57.920 115.049  1.00154.77           N  
ATOM    926  CA  ARG A 118      -0.538  56.857 115.764  1.00154.77           C  
ATOM    927  CB  ARG A 118      -0.133  57.239 117.193  1.00154.77           C  
ATOM    928  CG  ARG A 118       0.663  56.130 117.878  1.00154.77           C  
ATOM    929  CD  ARG A 118       1.047  56.444 119.324  1.00154.77           C  
ATOM    930  NE  ARG A 118      -0.046  55.916 120.189  1.00154.77           N  
ATOM    931  CZ  ARG A 118       0.257  55.232 121.330  1.00154.77           C  
ATOM    932  NH1 ARG A 118       1.561  55.040 121.682  1.00154.77           N1+
ATOM    933  NH2 ARG A 118      -0.738  54.732 122.119  1.00154.77           N  
ATOM    934  C   ARG A 118      -1.481  55.697 115.865  1.00154.77           C  
ATOM    935  O   ARG A 118      -1.069  54.566 116.112  1.00154.77           O  
ATOM    936  N   GLN A 119      -2.786  55.976 115.736  1.00107.89           N  
ATOM    937  CA  GLN A 119      -3.853  55.021 115.846  1.00107.89           C  
ATOM    938  CB  GLN A 119      -5.231  55.692 115.718  1.00107.89           C  
ATOM    939  CG  GLN A 119      -5.497  56.767 116.777  1.00107.89           C  
ATOM    940  CD  GLN A 119      -6.033  56.107 118.036  1.00107.89           C  
ATOM    941  OE1 GLN A 119      -5.491  55.115 118.521  1.00107.89           O  
ATOM    942  NE2 GLN A 119      -7.143  56.676 118.580  1.00107.89           N  
ATOM    943  C   GLN A 119      -3.766  53.984 114.758  1.00107.89           C  
ATOM    944  O   GLN A 119      -4.259  52.873 114.940  1.00107.89           O  
ATOM    945  N   PHE A 120      -3.196  54.320 113.579  1.00 84.56           N  
ATOM    946  CA  PHE A 120      -3.192  53.385 112.478  1.00 84.56           C  
ATOM    947  CB  PHE A 120      -3.515  54.070 111.145  1.00 84.56           C  
ATOM    948  CG  PHE A 120      -4.830  54.731 111.373  1.00 84.56           C  
ATOM    949  CD1 PHE A 120      -6.013  54.069 111.129  1.00 84.56           C  
ATOM    950  CD2 PHE A 120      -4.868  56.018 111.858  1.00 84.56           C  
ATOM    951  CE1 PHE A 120      -7.217  54.694 111.357  1.00 84.56           C  
ATOM    952  CE2 PHE A 120      -6.071  56.644 112.087  1.00 84.56           C  
ATOM    953  CZ  PHE A 120      -7.248  55.982 111.833  1.00 84.56           C  
ATOM    954  C   PHE A 120      -1.846  52.709 112.357  1.00 84.56           C  
ATOM    955  O   PHE A 120      -0.812  53.260 112.729  1.00 84.56           O  
ATOM    956  N   PRO A 121      -1.883  51.477 111.888  1.00 93.87           N  
ATOM    957  CA  PRO A 121      -0.745  50.595 111.739  1.00 93.87           C  
ATOM    958  CD  PRO A 121      -3.138  50.826 111.553  1.00 93.87           C  
ATOM    959  CB  PRO A 121      -1.336  49.221 111.417  1.00 93.87           C  
ATOM    960  CG  PRO A 121      -2.723  49.533 110.832  1.00 93.87           C  
ATOM    961  C   PRO A 121       0.390  50.938 110.809  1.00 93.87           C  
ATOM    962  O   PRO A 121       1.540  50.749 111.205  1.00 93.87           O  
ATOM    963  N   GLY A 122       0.128  51.419 109.578  1.00 33.46           N  
ATOM    964  CA  GLY A 122       1.223  51.643 108.668  1.00 33.46           C  
ATOM    965  C   GLY A 122       1.614  50.293 108.124  1.00 33.46           C  
ATOM    966  O   GLY A 122       1.030  49.283 108.510  1.00 33.46           O  
ATOM    967  N   PRO A 123       2.597  50.222 107.253  1.00 73.99           N  
ATOM    968  CA  PRO A 123       2.971  48.939 106.705  1.00 73.99           C  
ATOM    969  CD  PRO A 123       2.809  51.296 106.296  1.00 73.99           C  
ATOM    970  CB  PRO A 123       3.844  49.244 105.492  1.00 73.99           C  
ATOM    971  CG  PRO A 123       3.327  50.615 105.017  1.00 73.99           C  
ATOM    972  C   PRO A 123       3.620  48.054 107.724  1.00 73.99           C  
ATOM    973  O   PRO A 123       4.225  48.570 108.663  1.00 73.99           O  
ATOM    974  N   ARG A 124       3.407  46.724 107.630  1.00137.40           N  
ATOM    975  CA  ARG A 124       4.044  45.842 108.563  1.00137.40           C  
ATOM    976  CB  ARG A 124       3.397  44.446 108.604  1.00137.40           C  
ATOM    977  CG  ARG A 124       3.694  43.676 109.893  1.00137.40           C  
ATOM    978  CD  ARG A 124       2.980  42.326 109.968  1.00137.40           C  
ATOM    979  NE  ARG A 124       3.056  41.856 111.380  1.00137.40           N  
ATOM    980  CZ  ARG A 124       2.126  42.295 112.277  1.00137.40           C  
ATOM    981  NH1 ARG A 124       1.147  43.158 111.874  1.00137.40           N1+
ATOM    982  NH2 ARG A 124       2.165  41.873 113.574  1.00137.40           N  
ATOM    983  C   ARG A 124       5.503  45.684 108.230  1.00137.40           C  
ATOM    984  O   ARG A 124       6.364  45.853 109.093  1.00137.40           O  
ATOM    985  N   PHE A 125       5.803  45.252 106.983  1.00 93.07           N  
ATOM    986  CA  PHE A 125       7.153  45.084 106.508  1.00 93.07           C  
ATOM    987  CB  PHE A 125       7.238  44.058 105.368  1.00 93.07           C  
ATOM    988  CG  PHE A 125       6.863  42.731 105.930  1.00 93.07           C  
ATOM    989  CD1 PHE A 125       7.818  41.911 106.485  1.00 93.07           C  
ATOM    990  CD2 PHE A 125       5.554  42.307 105.904  1.00 93.07           C  
ATOM    991  CE1 PHE A 125       7.474  40.686 107.005  1.00 93.07           C  
ATOM    992  CE2 PHE A 125       5.205  41.084 106.425  1.00 93.07           C  
ATOM    993  CZ  PHE A 125       6.166  40.269 106.972  1.00 93.07           C  
ATOM    994  C   PHE A 125       7.743  46.353 105.978  1.00 93.07           C  
ATOM    995  O   PHE A 125       8.817  46.788 106.389  1.00 93.07           O  
ATOM    996  N   GLY A 126       7.014  46.985 105.035  1.00 32.23           N  
ATOM    997  CA  GLY A 126       7.503  48.160 104.377  1.00 32.23           C  
ATOM    998  C   GLY A 126       8.614  47.746 103.455  1.00 32.23           C  
ATOM    999  O   GLY A 126       8.836  46.561 103.212  1.00 32.23           O  
ATOM   1000  N   ILE A 127       9.365  48.743 102.940  1.00 54.92           N  
ATOM   1001  CA  ILE A 127      10.430  48.509 102.006  1.00 54.92           C  
ATOM   1002  CB  ILE A 127      11.074  49.791 101.561  1.00 54.92           C  
ATOM   1003  CG1 ILE A 127      10.064  50.625 100.757  1.00 54.92           C  
ATOM   1004  CG2 ILE A 127      12.376  49.464 100.808  1.00 54.92           C  
ATOM   1005  CD1 ILE A 127      10.546  52.038 100.437  1.00 54.92           C  
ATOM   1006  C   ILE A 127      11.505  47.671 102.629  1.00 54.92           C  
ATOM   1007  O   ILE A 127      11.933  46.675 102.047  1.00 54.92           O  
ATOM   1008  N   ASP A 128      11.958  48.029 103.843  1.00 35.79           N  
ATOM   1009  CA  ASP A 128      13.051  47.313 104.435  1.00 35.79           C  
ATOM   1010  CB  ASP A 128      13.527  47.913 105.768  1.00 35.79           C  
ATOM   1011  CG  ASP A 128      14.219  49.235 105.467  1.00 35.79           C  
ATOM   1012  OD1 ASP A 128      13.775  49.935 104.519  1.00 35.79           O  
ATOM   1013  OD2 ASP A 128      15.215  49.551 106.169  1.00 35.79           O1-
ATOM   1014  C   ASP A 128      12.645  45.900 104.699  1.00 35.79           C  
ATOM   1015  O   ASP A 128      13.417  44.971 104.469  1.00 35.79           O  
ATOM   1016  N   GLY A 129      11.406  45.704 105.183  1.00 20.41           N  
ATOM   1017  CA  GLY A 129      10.962  44.390 105.541  1.00 20.41           C  
ATOM   1018  C   GLY A 129      10.962  43.515 104.329  1.00 20.41           C  
ATOM   1019  O   GLY A 129      11.346  42.350 104.397  1.00 20.41           O  
ATOM   1020  N   ILE A 130      10.490  44.049 103.190  1.00 63.77           N  
ATOM   1021  CA  ILE A 130      10.438  43.281 101.981  1.00 63.77           C  
ATOM   1022  CB  ILE A 130       9.637  43.958 100.914  1.00 63.77           C  
ATOM   1023  CG1 ILE A 130       8.181  44.037 101.405  1.00 63.77           C  
ATOM   1024  CG2 ILE A 130       9.818  43.194  99.587  1.00 63.77           C  
ATOM   1025  CD1 ILE A 130       7.304  44.999 100.620  1.00 63.77           C  
ATOM   1026  C   ILE A 130      11.817  42.989 101.478  1.00 63.77           C  
ATOM   1027  O   ILE A 130      12.102  41.868 101.059  1.00 63.77           O  
ATOM   1028  N   ARG A 131      12.722  43.983 101.524  1.00 51.59           N  
ATOM   1029  CA  ARG A 131      14.045  43.784 101.005  1.00 51.59           C  
ATOM   1030  CB  ARG A 131      14.952  45.021 101.119  1.00 51.59           C  
ATOM   1031  CG  ARG A 131      14.588  46.136 100.139  1.00 51.59           C  
ATOM   1032  CD  ARG A 131      15.655  47.225 100.010  1.00 51.59           C  
ATOM   1033  NE  ARG A 131      15.178  48.162  98.956  1.00 51.59           N  
ATOM   1034  CZ  ARG A 131      15.450  47.890  97.647  1.00 51.59           C  
ATOM   1035  NH1 ARG A 131      16.232  46.823  97.323  1.00 51.59           N1+
ATOM   1036  NH2 ARG A 131      14.930  48.672  96.657  1.00 51.59           N  
ATOM   1037  C   ARG A 131      14.713  42.683 101.759  1.00 51.59           C  
ATOM   1038  O   ARG A 131      15.429  41.878 101.170  1.00 51.59           O  
ATOM   1039  N   ASP A 132      14.514  42.621 103.087  1.00 32.72           N  
ATOM   1040  CA  ASP A 132      15.174  41.614 103.868  1.00 32.72           C  
ATOM   1041  CB  ASP A 132      14.918  41.788 105.372  1.00 32.72           C  
ATOM   1042  CG  ASP A 132      15.686  43.029 105.805  1.00 32.72           C  
ATOM   1043  OD1 ASP A 132      16.595  43.455 105.040  1.00 32.72           O  
ATOM   1044  OD2 ASP A 132      15.379  43.570 106.901  1.00 32.72           O1-
ATOM   1045  C   ASP A 132      14.698  40.251 103.459  1.00 32.72           C  
ATOM   1046  O   ASP A 132      15.497  39.328 103.309  1.00 32.72           O  
ATOM   1047  N   ARG A 133      13.377  40.082 103.254  1.00185.21           N  
ATOM   1048  CA  ARG A 133      12.873  38.774 102.944  1.00185.21           C  
ATOM   1049  CB  ARG A 133      11.338  38.679 103.030  1.00185.21           C  
ATOM   1050  CG  ARG A 133      10.575  39.658 102.147  1.00185.21           C  
ATOM   1051  CD  ARG A 133       9.135  39.869 102.619  1.00185.21           C  
ATOM   1052  NE  ARG A 133       8.436  38.552 102.584  1.00185.21           N  
ATOM   1053  CZ  ARG A 133       8.463  37.706 103.658  1.00185.21           C  
ATOM   1054  NH1 ARG A 133       9.153  38.048 104.784  1.00185.21           N1+
ATOM   1055  NH2 ARG A 133       7.787  36.520 103.605  1.00185.21           N  
ATOM   1056  C   ARG A 133      13.363  38.304 101.602  1.00185.21           C  
ATOM   1057  O   ARG A 133      13.645  37.120 101.424  1.00185.21           O  
ATOM   1058  N   VAL A 134      13.427  39.214 100.611  1.00139.33           N  
ATOM   1059  CA  VAL A 134      13.897  38.936  99.277  1.00139.33           C  
ATOM   1060  CB  VAL A 134      13.665  40.085  98.343  1.00139.33           C  
ATOM   1061  CG1 VAL A 134      14.200  39.683  96.962  1.00139.33           C  
ATOM   1062  CG2 VAL A 134      12.198  40.514  98.373  1.00139.33           C  
ATOM   1063  C   VAL A 134      15.387  38.773  99.281  1.00139.33           C  
ATOM   1064  O   VAL A 134      15.936  37.973  98.528  1.00139.33           O  
ATOM   1065  N   GLY A 135      16.080  39.579 100.108  1.00 41.13           N  
ATOM   1066  CA  GLY A 135      17.511  39.548 100.159  1.00 41.13           C  
ATOM   1067  C   GLY A 135      18.085  40.362  99.034  1.00 41.13           C  
ATOM   1068  O   GLY A 135      19.125  40.000  98.487  1.00 41.13           O  
ATOM   1069  N   VAL A 136      17.414  41.462  98.625  1.00 84.56           N  
ATOM   1070  CA  VAL A 136      17.969  42.295  97.587  1.00 84.56           C  
ATOM   1071  CB  VAL A 136      17.138  42.264  96.340  1.00 84.56           C  
ATOM   1072  CG1 VAL A 136      17.788  43.178  95.289  1.00 84.56           C  
ATOM   1073  CG2 VAL A 136      16.981  40.801  95.892  1.00 84.56           C  
ATOM   1074  C   VAL A 136      17.964  43.714  98.076  1.00 84.56           C  
ATOM   1075  O   VAL A 136      16.909  44.340  98.160  1.00 84.56           O  
ATOM   1076  N   HIS A 137      19.143  44.221  98.488  1.00121.34           N  
ATOM   1077  CA  HIS A 137      19.314  45.549  99.020  1.00121.34           C  
ATOM   1078  ND1 HIS A 137      19.924  43.327 101.238  1.00121.34           N  
ATOM   1079  CG  HIS A 137      19.866  44.703 101.253  1.00121.34           C  
ATOM   1080  CB  HIS A 137      20.360  45.569 100.136  1.00121.34           C  
ATOM   1081  NE2 HIS A 137      18.916  43.902 103.136  1.00121.34           N  
ATOM   1082  CD2 HIS A 137      19.247  45.037 102.418  1.00121.34           C  
ATOM   1083  CE1 HIS A 137      19.342  42.901 102.386  1.00121.34           C  
ATOM   1084  C   HIS A 137      19.579  46.688  98.064  1.00121.34           C  
ATOM   1085  O   HIS A 137      19.083  47.790  98.296  1.00121.34           O  
ATOM   1086  N   ASN A 138      20.381  46.513  96.989  1.00150.39           N  
ATOM   1087  CA  ASN A 138      20.712  47.734  96.295  1.00150.39           C  
ATOM   1088  CB  ASN A 138      22.203  48.095  96.395  1.00150.39           C  
ATOM   1089  CG  ASN A 138      22.473  48.502  97.837  1.00150.39           C  
ATOM   1090  OD1 ASN A 138      22.060  47.825  98.777  1.00150.39           O  
ATOM   1091  ND2 ASN A 138      23.178  49.650  98.022  1.00150.39           N  
ATOM   1092  C   ASN A 138      20.365  47.690  94.844  1.00150.39           C  
ATOM   1093  O   ASN A 138      21.226  47.867  93.982  1.00150.39           O  
ATOM   1094  N   ARG A 139      19.076  47.505  94.533  1.00142.52           N  
ATOM   1095  CA  ARG A 139      18.622  47.539  93.180  1.00142.52           C  
ATOM   1096  CB  ARG A 139      19.099  46.337  92.342  1.00142.52           C  
ATOM   1097  CG  ARG A 139      18.764  44.975  92.954  1.00142.52           C  
ATOM   1098  CD  ARG A 139      19.151  43.795  92.059  1.00142.52           C  
ATOM   1099  NE  ARG A 139      18.023  43.590  91.112  1.00142.52           N  
ATOM   1100  CZ  ARG A 139      17.143  42.570  91.326  1.00142.52           C  
ATOM   1101  NH1 ARG A 139      17.426  41.596  92.239  1.00142.52           N1+
ATOM   1102  NH2 ARG A 139      15.970  42.532  90.632  1.00142.52           N  
ATOM   1103  C   ARG A 139      17.136  47.510  93.274  1.00142.52           C  
ATOM   1104  O   ARG A 139      16.593  47.030  94.267  1.00142.52           O  
ATOM   1105  N   PRO A 140      16.441  48.014  92.298  1.00 94.03           N  
ATOM   1106  CA  PRO A 140      15.014  47.965  92.368  1.00 94.03           C  
ATOM   1107  CD  PRO A 140      16.919  49.060  91.414  1.00 94.03           C  
ATOM   1108  CB  PRO A 140      14.502  48.944  91.309  1.00 94.03           C  
ATOM   1109  CG  PRO A 140      15.740  49.275  90.452  1.00 94.03           C  
ATOM   1110  C   PRO A 140      14.659  46.535  92.146  1.00 94.03           C  
ATOM   1111  O   PRO A 140      15.475  45.812  91.577  1.00 94.03           O  
ATOM   1112  N   LEU A 141      13.486  46.087  92.624  1.00 70.68           N  
ATOM   1113  CA  LEU A 141      13.098  44.715  92.472  1.00 70.68           C  
ATOM   1114  CB  LEU A 141      12.059  44.270  93.516  1.00 70.68           C  
ATOM   1115  CG  LEU A 141      12.548  44.429  94.971  1.00 70.68           C  
ATOM   1116  CD1 LEU A 141      11.530  43.857  95.971  1.00 70.68           C  
ATOM   1117  CD2 LEU A 141      13.957  43.853  95.162  1.00 70.68           C  
ATOM   1118  C   LEU A 141      12.477  44.549  91.115  1.00 70.68           C  
ATOM   1119  O   LEU A 141      12.113  45.530  90.469  1.00 70.68           O  
ATOM   1120  N   LEU A 142      12.392  43.290  90.626  1.00193.22           N  
ATOM   1121  CA  LEU A 142      11.741  42.991  89.373  1.00193.22           C  
ATOM   1122  CB  LEU A 142      12.494  42.054  88.410  1.00193.22           C  
ATOM   1123  CG  LEU A 142      13.508  42.689  87.463  1.00193.22           C  
ATOM   1124  CD1 LEU A 142      12.798  43.605  86.454  1.00193.22           C  
ATOM   1125  CD2 LEU A 142      14.645  43.366  88.229  1.00193.22           C  
ATOM   1126  C   LEU A 142      10.540  42.154  89.657  1.00193.22           C  
ATOM   1127  O   LEU A 142      10.613  41.205  90.435  1.00193.22           O  
ATOM   1128  N   MET A 143       9.409  42.458  88.989  1.00 56.22           N  
ATOM   1129  CA  MET A 143       8.233  41.665  89.208  1.00 56.22           C  
ATOM   1130  CB  MET A 143       7.216  42.352  90.132  1.00 56.22           C  
ATOM   1131  CG  MET A 143       5.959  41.523  90.391  1.00 56.22           C  
ATOM   1132  SD  MET A 143       4.743  42.320  91.481  1.00 56.22           S  
ATOM   1133  CE  MET A 143       5.628  41.936  93.018  1.00 56.22           C  
ATOM   1134  C   MET A 143       7.545  41.437  87.894  1.00 56.22           C  
ATOM   1135  O   MET A 143       7.491  42.326  87.045  1.00 56.22           O  
ATOM   1136  N   SER A 144       6.981  40.224  87.703  1.00 43.70           N  
ATOM   1137  CA  SER A 144       6.276  39.931  86.487  1.00 43.70           C  
ATOM   1138  CB  SER A 144       6.885  38.772  85.677  1.00 43.70           C  
ATOM   1139  OG  SER A 144       6.795  37.561  86.411  1.00 43.70           O  
ATOM   1140  C   SER A 144       4.862  39.562  86.827  1.00 43.70           C  
ATOM   1141  O   SER A 144       4.568  39.095  87.928  1.00 43.70           O  
ATOM   1142  N   ILE A 145       3.945  39.769  85.859  1.00112.09           N  
ATOM   1143  CA  ILE A 145       2.546  39.508  86.061  1.00112.09           C  
ATOM   1144  CB  ILE A 145       1.651  40.558  85.467  1.00112.09           C  
ATOM   1145  CG1 ILE A 145       1.952  41.949  86.047  1.00112.09           C  
ATOM   1146  CG2 ILE A 145       0.201  40.110  85.709  1.00112.09           C  
ATOM   1147  CD1 ILE A 145       1.655  42.065  87.538  1.00112.09           C  
ATOM   1148  C   ILE A 145       2.221  38.245  85.330  1.00112.09           C  
ATOM   1149  O   ILE A 145       2.557  38.086  84.157  1.00112.09           O  
ATOM   1150  N   PHE A 146       1.535  37.317  86.024  1.00188.38           N  
ATOM   1151  CA  PHE A 146       1.226  36.027  85.480  1.00188.38           C  
ATOM   1152  CB  PHE A 146       0.672  35.093  86.569  1.00188.38           C  
ATOM   1153  CG  PHE A 146       1.114  33.697  86.313  1.00188.38           C  
ATOM   1154  CD1 PHE A 146       0.689  32.981  85.220  1.00188.38           C  
ATOM   1155  CD2 PHE A 146       2.014  33.118  87.180  1.00188.38           C  
ATOM   1156  CE1 PHE A 146       1.135  31.694  85.024  1.00188.38           C  
ATOM   1157  CE2 PHE A 146       2.458  31.832  86.989  1.00188.38           C  
ATOM   1158  CZ  PHE A 146       2.015  31.114  85.906  1.00188.38           C  
ATOM   1159  C   PHE A 146       0.101  36.245  84.512  1.00188.38           C  
ATOM   1160  O   PHE A 146      -1.064  36.271  84.903  1.00188.38           O  
ATOM   1161  N   LYS A 147       0.399  36.390  83.207  1.00113.84           N  
ATOM   1162  CA  LYS A 147      -0.704  36.681  82.338  1.00113.84           C  
ATOM   1163  CB  LYS A 147      -0.475  37.851  81.374  1.00113.84           C  
ATOM   1164  CG  LYS A 147      -0.591  39.141  82.185  1.00113.84           C  
ATOM   1165  CD  LYS A 147      -0.382  40.452  81.442  1.00113.84           C  
ATOM   1166  CE  LYS A 147      -0.632  41.646  82.365  1.00113.84           C  
ATOM   1167  NZ  LYS A 147      -0.702  42.898  81.588  1.00113.84           N1+
ATOM   1168  C   LYS A 147      -1.219  35.471  81.621  1.00113.84           C  
ATOM   1169  O   LYS A 147      -0.549  34.445  81.509  1.00113.84           O  
ATOM   1170  N   GLY A 148      -2.492  35.566  81.172  1.00 36.83           N  
ATOM   1171  CA  GLY A 148      -3.130  34.553  80.372  1.00 36.83           C  
ATOM   1172  C   GLY A 148      -3.616  33.403  81.208  1.00 36.83           C  
ATOM   1173  O   GLY A 148      -3.808  32.305  80.690  1.00 36.83           O  
ATOM   1174  N   MET A 149      -3.792  33.607  82.526  1.00 89.17           N  
ATOM   1175  CA  MET A 149      -4.261  32.573  83.414  1.00 89.17           C  
ATOM   1176  CB  MET A 149      -3.980  32.858  84.895  1.00 89.17           C  
ATOM   1177  CG  MET A 149      -2.498  32.687  85.215  1.00 89.17           C  
ATOM   1178  SD  MET A 149      -1.852  31.055  84.732  1.00 89.17           S  
ATOM   1179  CE  MET A 149      -2.786  30.104  85.963  1.00 89.17           C  
ATOM   1180  C   MET A 149      -5.721  32.253  83.269  1.00 89.17           C  
ATOM   1181  O   MET A 149      -6.138  31.139  83.580  1.00 89.17           O  
ATOM   1182  N   ILE A 150      -6.556  33.222  82.853  1.00118.13           N  
ATOM   1183  CA  ILE A 150      -7.972  32.973  82.826  1.00118.13           C  
ATOM   1184  CB  ILE A 150      -8.758  34.122  82.258  1.00118.13           C  
ATOM   1185  CG1 ILE A 150      -8.567  35.386  83.110  1.00118.13           C  
ATOM   1186  CG2 ILE A 150     -10.225  33.681  82.136  1.00118.13           C  
ATOM   1187  CD1 ILE A 150      -9.034  35.230  84.555  1.00118.13           C  
ATOM   1188  C   ILE A 150      -8.274  31.779  81.971  1.00118.13           C  
ATOM   1189  O   ILE A 150      -7.903  31.718  80.800  1.00118.13           O  
ATOM   1190  N   GLY A 151      -8.988  30.796  82.565  1.00 30.71           N  
ATOM   1191  CA  GLY A 151      -9.422  29.621  81.862  1.00 30.71           C  
ATOM   1192  C   GLY A 151      -8.381  28.545  81.947  1.00 30.71           C  
ATOM   1193  O   GLY A 151      -8.590  27.445  81.435  1.00 30.71           O  
ATOM   1194  N   ARG A 152      -7.234  28.824  82.595  1.00 99.57           N  
ATOM   1195  CA  ARG A 152      -6.176  27.852  82.692  1.00 99.57           C  
ATOM   1196  CB  ARG A 152      -4.768  28.472  82.782  1.00 99.57           C  
ATOM   1197  CG  ARG A 152      -4.311  29.206  81.519  1.00 99.57           C  
ATOM   1198  CD  ARG A 152      -4.172  28.286  80.305  1.00 99.57           C  
ATOM   1199  NE  ARG A 152      -3.298  28.962  79.302  1.00 99.57           N  
ATOM   1200  CZ  ARG A 152      -3.824  29.828  78.389  1.00 99.57           C  
ATOM   1201  NH1 ARG A 152      -5.150  30.143  78.440  1.00 99.57           N1+
ATOM   1202  NH2 ARG A 152      -3.026  30.370  77.425  1.00 99.57           N  
ATOM   1203  C   ARG A 152      -6.366  27.049  83.941  1.00 99.57           C  
ATOM   1204  O   ARG A 152      -7.186  27.397  84.784  1.00 99.57           O  
ATOM   1205  N   ASP A 153      -5.627  25.921  84.062  1.00 62.98           N  
ATOM   1206  CA  ASP A 153      -5.703  25.089  85.234  1.00 62.98           C  
ATOM   1207  CB  ASP A 153      -6.223  23.664  84.965  1.00 62.98           C  
ATOM   1208  CG  ASP A 153      -5.302  22.965  83.979  1.00 62.98           C  
ATOM   1209  OD1 ASP A 153      -4.858  23.623  83.001  1.00 62.98           O  
ATOM   1210  OD2 ASP A 153      -5.032  21.754  84.196  1.00 62.98           O1-
ATOM   1211  C   ASP A 153      -4.347  25.005  85.880  1.00 62.98           C  
ATOM   1212  O   ASP A 153      -3.370  25.576  85.400  1.00 62.98           O  
ATOM   1213  N   LEU A 154      -4.269  24.250  86.996  1.00 59.95           N  
ATOM   1214  CA  LEU A 154      -3.105  24.121  87.832  1.00 59.95           C  
ATOM   1215  CB  LEU A 154      -3.343  23.140  88.990  1.00 59.95           C  
ATOM   1216  CG  LEU A 154      -4.419  23.610  89.991  1.00 59.95           C  
ATOM   1217  CD1 LEU A 154      -4.620  22.594  91.125  1.00 59.95           C  
ATOM   1218  CD2 LEU A 154      -4.094  25.011  90.540  1.00 59.95           C  
ATOM   1219  C   LEU A 154      -1.954  23.580  87.040  1.00 59.95           C  
ATOM   1220  O   LEU A 154      -0.817  24.017  87.216  1.00 59.95           O  
ATOM   1221  N   ALA A 155      -2.216  22.619  86.136  1.00 33.30           N  
ATOM   1222  CA  ALA A 155      -1.163  21.991  85.387  1.00 33.30           C  
ATOM   1223  CB  ALA A 155      -1.683  20.947  84.385  1.00 33.30           C  
ATOM   1224  C   ALA A 155      -0.440  23.037  84.601  1.00 33.30           C  
ATOM   1225  O   ALA A 155       0.773  22.955  84.422  1.00 33.30           O  
ATOM   1226  N   TYR A 156      -1.188  24.018  84.066  1.00 67.17           N  
ATOM   1227  CA  TYR A 156      -0.670  25.112  83.287  1.00 67.17           C  
ATOM   1228  CB  TYR A 156      -1.804  25.953  82.671  1.00 67.17           C  
ATOM   1229  CG  TYR A 156      -1.250  27.086  81.868  1.00 67.17           C  
ATOM   1230  CD1 TYR A 156      -0.813  26.890  80.577  1.00 67.17           C  
ATOM   1231  CD2 TYR A 156      -1.184  28.355  82.397  1.00 67.17           C  
ATOM   1232  CE1 TYR A 156      -0.318  27.936  79.835  1.00 67.17           C  
ATOM   1233  CE2 TYR A 156      -0.688  29.407  81.659  1.00 67.17           C  
ATOM   1234  CZ  TYR A 156      -0.251  29.199  80.372  1.00 67.17           C  
ATOM   1235  OH  TYR A 156       0.256  30.274  79.610  1.00 67.17           O  
ATOM   1236  C   TYR A 156       0.143  26.037  84.147  1.00 67.17           C  
ATOM   1237  O   TYR A 156       1.187  26.531  83.727  1.00 67.17           O  
ATOM   1238  N   LEU A 157      -0.334  26.291  85.381  1.00121.02           N  
ATOM   1239  CA  LEU A 157       0.230  27.285  86.252  1.00121.02           C  
ATOM   1240  CB  LEU A 157      -0.560  27.373  87.582  1.00121.02           C  
ATOM   1241  CG  LEU A 157      -0.123  28.455  88.598  1.00121.02           C  
ATOM   1242  CD1 LEU A 157       1.241  28.157  89.242  1.00121.02           C  
ATOM   1243  CD2 LEU A 157      -0.200  29.861  87.984  1.00121.02           C  
ATOM   1244  C   LEU A 157       1.669  27.001  86.575  1.00121.02           C  
ATOM   1245  O   LEU A 157       2.514  27.885  86.438  1.00121.02           O  
ATOM   1246  N   THR A 158       2.005  25.760  86.976  1.00 52.43           N  
ATOM   1247  CA  THR A 158       3.334  25.497  87.459  1.00 52.43           C  
ATOM   1248  CB  THR A 158       3.511  24.089  87.955  1.00 52.43           C  
ATOM   1249  OG1 THR A 158       2.608  23.819  89.018  1.00 52.43           O  
ATOM   1250  CG2 THR A 158       4.962  23.923  88.433  1.00 52.43           C  
ATOM   1251  C   THR A 158       4.394  25.763  86.430  1.00 52.43           C  
ATOM   1252  O   THR A 158       5.347  26.481  86.730  1.00 52.43           O  
ATOM   1253  N   PRO A 159       4.309  25.258  85.231  1.00153.45           N  
ATOM   1254  CA  PRO A 159       5.382  25.491  84.305  1.00153.45           C  
ATOM   1255  CD  PRO A 159       3.582  24.036  84.933  1.00153.45           C  
ATOM   1256  CB  PRO A 159       5.100  24.584  83.112  1.00153.45           C  
ATOM   1257  CG  PRO A 159       4.303  23.418  83.726  1.00153.45           C  
ATOM   1258  C   PRO A 159       5.500  26.934  83.957  1.00153.45           C  
ATOM   1259  O   PRO A 159       6.610  27.404  83.712  1.00153.45           O  
ATOM   1260  N   GLU A 160       4.363  27.650  83.910  1.00 94.41           N  
ATOM   1261  CA  GLU A 160       4.400  29.029  83.538  1.00 94.41           C  
ATOM   1262  CB  GLU A 160       3.021  29.637  83.238  1.00 94.41           C  
ATOM   1263  CG  GLU A 160       3.142  30.980  82.515  1.00 94.41           C  
ATOM   1264  CD  GLU A 160       3.800  30.705  81.168  1.00 94.41           C  
ATOM   1265  OE1 GLU A 160       3.573  29.596  80.615  1.00 94.41           O  
ATOM   1266  OE2 GLU A 160       4.549  31.593  80.679  1.00 94.41           O1-
ATOM   1267  C   GLU A 160       5.046  29.820  84.630  1.00 94.41           C  
ATOM   1268  O   GLU A 160       5.732  30.807  84.371  1.00 94.41           O  
ATOM   1269  N   LEU A 161       4.802  29.422  85.892  1.00 64.46           N  
ATOM   1270  CA  LEU A 161       5.329  30.108  87.038  1.00 64.46           C  
ATOM   1271  CB  LEU A 161       4.728  29.554  88.342  1.00 64.46           C  
ATOM   1272  CG  LEU A 161       5.228  30.228  89.629  1.00 64.46           C  
ATOM   1273  CD1 LEU A 161       4.987  31.744  89.601  1.00 64.46           C  
ATOM   1274  CD2 LEU A 161       4.566  29.568  90.848  1.00 64.46           C  
ATOM   1275  C   LEU A 161       6.825  29.972  87.078  1.00 64.46           C  
ATOM   1276  O   LEU A 161       7.534  30.940  87.353  1.00 64.46           O  
ATOM   1277  N   LYS A 162       7.352  28.763  86.805  1.00 91.04           N  
ATOM   1278  CA  LYS A 162       8.776  28.571  86.877  1.00 91.04           C  
ATOM   1279  CB  LYS A 162       9.249  27.107  86.784  1.00 91.04           C  
ATOM   1280  CG  LYS A 162       8.917  26.296  88.040  1.00 91.04           C  
ATOM   1281  CD  LYS A 162       9.371  24.835  87.992  1.00 91.04           C  
ATOM   1282  CE  LYS A 162       8.855  24.023  86.807  1.00 91.04           C  
ATOM   1283  NZ  LYS A 162       9.472  22.677  86.825  1.00 91.04           N1+
ATOM   1284  C   LYS A 162       9.465  29.359  85.804  1.00 91.04           C  
ATOM   1285  O   LYS A 162      10.548  29.901  86.014  1.00 91.04           O  
ATOM   1286  N   LYS A 163       8.830  29.460  84.626  1.00 76.41           N  
ATOM   1287  CA  LYS A 163       9.401  30.110  83.481  1.00 76.41           C  
ATOM   1288  CB  LYS A 163       8.384  30.118  82.323  1.00 76.41           C  
ATOM   1289  CG  LYS A 163       8.946  30.342  80.922  1.00 76.41           C  
ATOM   1290  CD  LYS A 163       7.933  29.947  79.844  1.00 76.41           C  
ATOM   1291  CE  LYS A 163       8.490  29.951  78.422  1.00 76.41           C  
ATOM   1292  NZ  LYS A 163       8.740  31.340  77.985  1.00 76.41           N1+
ATOM   1293  C   LYS A 163       9.720  31.529  83.846  1.00 76.41           C  
ATOM   1294  O   LYS A 163      10.794  32.038  83.529  1.00 76.41           O  
ATOM   1295  N   GLN A 164       8.789  32.210  84.537  1.00 57.06           N  
ATOM   1296  CA  GLN A 164       8.986  33.583  84.910  1.00 57.06           C  
ATOM   1297  CB  GLN A 164       7.703  34.205  85.488  1.00 57.06           C  
ATOM   1298  CG  GLN A 164       6.581  34.236  84.445  1.00 57.06           C  
ATOM   1299  CD  GLN A 164       5.288  34.685  85.105  1.00 57.06           C  
ATOM   1300  OE1 GLN A 164       5.117  35.855  85.441  1.00 57.06           O  
ATOM   1301  NE2 GLN A 164       4.345  33.725  85.290  1.00 57.06           N  
ATOM   1302  C   GLN A 164      10.103  33.691  85.910  1.00 57.06           C  
ATOM   1303  O   GLN A 164      10.918  34.609  85.837  1.00 57.06           O  
ATOM   1304  N   ALA A 165      10.179  32.744  86.866  1.00 37.43           N  
ATOM   1305  CA  ALA A 165      11.182  32.786  87.900  1.00 37.43           C  
ATOM   1306  CB  ALA A 165      11.028  31.642  88.919  1.00 37.43           C  
ATOM   1307  C   ALA A 165      12.552  32.667  87.294  1.00 37.43           C  
ATOM   1308  O   ALA A 165      13.471  33.396  87.660  1.00 37.43           O  
ATOM   1309  N   LEU A 166      12.706  31.771  86.303  1.00 70.46           N  
ATOM   1310  CA  LEU A 166      13.972  31.500  85.678  1.00 70.46           C  
ATOM   1311  CB  LEU A 166      13.899  30.387  84.622  1.00 70.46           C  
ATOM   1312  CG  LEU A 166      13.574  29.015  85.243  1.00 70.46           C  
ATOM   1313  CD1 LEU A 166      13.549  27.907  84.181  1.00 70.46           C  
ATOM   1314  CD2 LEU A 166      14.514  28.699  86.420  1.00 70.46           C  
ATOM   1315  C   LEU A 166      14.482  32.754  85.030  1.00 70.46           C  
ATOM   1316  O   LEU A 166      15.679  32.904  84.787  1.00 70.46           O  
ATOM   1317  N   GLY A 167      13.565  33.671  84.688  1.00 53.24           N  
ATOM   1318  CA  GLY A 167      13.874  34.934  84.076  1.00 53.24           C  
ATOM   1319  C   GLY A 167      14.715  35.768  85.001  1.00 53.24           C  
ATOM   1320  O   GLY A 167      15.400  36.684  84.545  1.00 53.24           O  
ATOM   1321  N   GLY A 168      14.632  35.533  86.329  1.00 38.40           N  
ATOM   1322  CA  GLY A 168      15.443  36.293  87.241  1.00 38.40           C  
ATOM   1323  C   GLY A 168      14.611  37.294  87.987  1.00 38.40           C  
ATOM   1324  O   GLY A 168      15.145  38.113  88.733  1.00 38.40           O  
ATOM   1325  N   VAL A 169      13.280  37.257  87.815  1.00128.20           N  
ATOM   1326  CA  VAL A 169      12.415  38.187  88.489  1.00128.20           C  
ATOM   1327  CB  VAL A 169      11.053  38.219  87.862  1.00128.20           C  
ATOM   1328  CG1 VAL A 169      10.506  36.790  87.833  1.00128.20           C  
ATOM   1329  CG2 VAL A 169      10.160  39.194  88.631  1.00128.20           C  
ATOM   1330  C   VAL A 169      12.305  37.824  89.942  1.00128.20           C  
ATOM   1331  O   VAL A 169      12.367  36.653  90.306  1.00128.20           O  
ATOM   1332  N   ASP A 170      12.228  38.847  90.819  1.00 76.29           N  
ATOM   1333  CA  ASP A 170      12.111  38.715  92.249  1.00 76.29           C  
ATOM   1334  CB  ASP A 170      12.367  40.044  92.975  1.00 76.29           C  
ATOM   1335  CG  ASP A 170      13.816  40.456  92.736  1.00 76.29           C  
ATOM   1336  OD1 ASP A 170      14.670  39.562  92.495  1.00 76.29           O  
ATOM   1337  OD2 ASP A 170      14.082  41.685  92.784  1.00 76.29           O1-
ATOM   1338  C   ASP A 170      10.734  38.256  92.647  1.00 76.29           C  
ATOM   1339  O   ASP A 170      10.580  37.536  93.633  1.00 76.29           O  
ATOM   1340  N   LEU A 171       9.680  38.708  91.932  1.00112.09           N  
ATOM   1341  CA  LEU A 171       8.356  38.320  92.337  1.00112.09           C  
ATOM   1342  CB  LEU A 171       7.607  39.383  93.164  1.00112.09           C  
ATOM   1343  CG  LEU A 171       8.301  39.812  94.471  1.00112.09           C  
ATOM   1344  CD1 LEU A 171       9.529  40.695  94.190  1.00112.09           C  
ATOM   1345  CD2 LEU A 171       7.306  40.452  95.452  1.00112.09           C  
ATOM   1346  C   LEU A 171       7.496  38.080  91.136  1.00112.09           C  
ATOM   1347  O   LEU A 171       7.733  38.622  90.059  1.00112.09           O  
ATOM   1348  N   VAL A 172       6.469  37.225  91.311  1.00 51.00           N  
ATOM   1349  CA  VAL A 172       5.499  36.960  90.290  1.00 51.00           C  
ATOM   1350  CB  VAL A 172       5.565  35.547  89.790  1.00 51.00           C  
ATOM   1351  CG1 VAL A 172       4.431  35.326  88.774  1.00 51.00           C  
ATOM   1352  CG2 VAL A 172       6.979  35.298  89.235  1.00 51.00           C  
ATOM   1353  C   VAL A 172       4.168  37.161  90.949  1.00 51.00           C  
ATOM   1354  O   VAL A 172       3.929  36.654  92.044  1.00 51.00           O  
ATOM   1355  N   LYS A 173       3.257  37.920  90.307  1.00138.84           N  
ATOM   1356  CA  LYS A 173       1.995  38.163  90.943  1.00138.84           C  
ATOM   1357  CB  LYS A 173       1.765  39.643  91.301  1.00138.84           C  
ATOM   1358  CG  LYS A 173       1.775  40.592  90.103  1.00138.84           C  
ATOM   1359  CD  LYS A 173       1.407  42.031  90.476  1.00138.84           C  
ATOM   1360  CE  LYS A 173      -0.040  42.212  90.943  1.00138.84           C  
ATOM   1361  NZ  LYS A 173      -0.979  42.009  89.816  1.00138.84           N1+
ATOM   1362  C   LYS A 173       0.900  37.699  90.037  1.00138.84           C  
ATOM   1363  O   LYS A 173       1.058  37.630  88.820  1.00138.84           O  
ATOM   1364  N   ASP A 174      -0.254  37.342  90.632  1.00 59.22           N  
ATOM   1365  CA  ASP A 174      -1.369  36.872  89.861  1.00 59.22           C  
ATOM   1366  CB  ASP A 174      -2.499  36.258  90.703  1.00 59.22           C  
ATOM   1367  CG  ASP A 174      -2.040  34.878  91.147  1.00 59.22           C  
ATOM   1368  OD1 ASP A 174      -1.293  34.238  90.361  1.00 59.22           O  
ATOM   1369  OD2 ASP A 174      -2.421  34.444  92.267  1.00 59.22           O1-
ATOM   1370  C   ASP A 174      -1.957  38.038  89.145  1.00 59.22           C  
ATOM   1371  O   ASP A 174      -1.631  39.187  89.433  1.00 59.22           O  
ATOM   1372  N   ASP A 175      -2.815  37.760  88.144  1.00 54.99           N  
ATOM   1373  CA  ASP A 175      -3.461  38.845  87.471  1.00 54.99           C  
ATOM   1374  CB  ASP A 175      -4.104  38.456  86.127  1.00 54.99           C  
ATOM   1375  CG  ASP A 175      -4.277  39.721  85.294  1.00 54.99           C  
ATOM   1376  OD1 ASP A 175      -4.148  40.835  85.869  1.00 54.99           O  
ATOM   1377  OD2 ASP A 175      -4.533  39.590  84.067  1.00 54.99           O1-
ATOM   1378  C   ASP A 175      -4.524  39.301  88.424  1.00 54.99           C  
ATOM   1379  O   ASP A 175      -5.020  38.518  89.231  1.00 54.99           O  
ATOM   1380  N   GLU A 176      -4.906  40.588  88.358  1.00 93.00           N  
ATOM   1381  CA  GLU A 176      -5.843  41.145  89.296  1.00 93.00           C  
ATOM   1382  CB  GLU A 176      -6.074  42.651  89.077  1.00 93.00           C  
ATOM   1383  CG  GLU A 176      -4.811  43.498  89.235  1.00 93.00           C  
ATOM   1384  CD  GLU A 176      -4.068  43.476  87.906  1.00 93.00           C  
ATOM   1385  OE1 GLU A 176      -4.752  43.399  86.850  1.00 93.00           O  
ATOM   1386  OE2 GLU A 176      -2.810  43.537  87.924  1.00 93.00           O1-
ATOM   1387  C   GLU A 176      -7.178  40.468  89.155  1.00 93.00           C  
ATOM   1388  O   GLU A 176      -7.895  40.270  90.133  1.00 93.00           O  
ATOM   1389  N   ILE A 177      -7.538  40.141  87.904  1.00108.63           N  
ATOM   1390  CA  ILE A 177      -8.766  39.537  87.466  1.00108.63           C  
ATOM   1391  CB  ILE A 177      -8.971  39.624  85.977  1.00108.63           C  
ATOM   1392  CG1 ILE A 177      -7.895  38.842  85.209  1.00108.63           C  
ATOM   1393  CG2 ILE A 177      -9.017  41.116  85.609  1.00108.63           C  
ATOM   1394  CD1 ILE A 177      -8.210  38.689  83.721  1.00108.63           C  
ATOM   1395  C   ILE A 177      -8.915  38.105  87.902  1.00108.63           C  
ATOM   1396  O   ILE A 177     -10.005  37.552  87.785  1.00108.63           O  
ATOM   1397  N   LEU A 178      -7.820  37.409  88.270  1.00 89.13           N  
ATOM   1398  CA  LEU A 178      -7.908  36.008  88.600  1.00 89.13           C  
ATOM   1399  CB  LEU A 178      -6.516  35.355  88.727  1.00 89.13           C  
ATOM   1400  CG  LEU A 178      -6.519  33.829  88.957  1.00 89.13           C  
ATOM   1401  CD1 LEU A 178      -7.108  33.075  87.752  1.00 89.13           C  
ATOM   1402  CD2 LEU A 178      -5.112  33.329  89.325  1.00 89.13           C  
ATOM   1403  C   LEU A 178      -8.652  35.806  89.891  1.00 89.13           C  
ATOM   1404  O   LEU A 178      -8.248  36.285  90.949  1.00 89.13           O  
ATOM   1405  N   PHE A 179      -9.762  35.036  89.837  1.00 58.15           N  
ATOM   1406  CA  PHE A 179     -10.564  34.810  91.007  1.00 58.15           C  
ATOM   1407  CB  PHE A 179     -12.023  35.283  90.863  1.00 58.15           C  
ATOM   1408  CG  PHE A 179     -12.025  36.772  90.754  1.00 58.15           C  
ATOM   1409  CD1 PHE A 179     -11.936  37.562  91.879  1.00 58.15           C  
ATOM   1410  CD2 PHE A 179     -12.122  37.384  89.524  1.00 58.15           C  
ATOM   1411  CE1 PHE A 179     -11.942  38.934  91.776  1.00 58.15           C  
ATOM   1412  CE2 PHE A 179     -12.127  38.754  89.416  1.00 58.15           C  
ATOM   1413  CZ  PHE A 179     -12.037  39.534  90.543  1.00 58.15           C  
ATOM   1414  C   PHE A 179     -10.586  33.338  91.281  1.00 58.15           C  
ATOM   1415  O   PHE A 179     -10.209  32.529  90.436  1.00 58.15           O  
ATOM   1416  N   ASP A 180     -11.029  32.956  92.497  1.00 45.23           N  
ATOM   1417  CA  ASP A 180     -11.043  31.576  92.889  1.00 45.23           C  
ATOM   1418  CB  ASP A 180     -11.565  31.362  94.321  1.00 45.23           C  
ATOM   1419  CG  ASP A 180     -10.556  31.947  95.303  1.00 45.23           C  
ATOM   1420  OD1 ASP A 180      -9.349  32.017  94.947  1.00 45.23           O  
ATOM   1421  OD2 ASP A 180     -10.984  32.336  96.422  1.00 45.23           O1-
ATOM   1422  C   ASP A 180     -11.951  30.847  91.954  1.00 45.23           C  
ATOM   1423  O   ASP A 180     -12.959  31.384  91.500  1.00 45.23           O  
ATOM   1424  N   SER A 181     -11.589  29.593  91.621  1.00 40.69           N  
ATOM   1425  CA  SER A 181     -12.389  28.824  90.715  1.00 40.69           C  
ATOM   1426  CB  SER A 181     -12.123  29.170  89.239  1.00 40.69           C  
ATOM   1427  OG  SER A 181     -10.764  28.917  88.913  1.00 40.69           O  
ATOM   1428  C   SER A 181     -12.060  27.382  90.912  1.00 40.69           C  
ATOM   1429  O   SER A 181     -11.174  27.026  91.690  1.00 40.69           O  
ATOM   1430  N   GLU A 182     -12.814  26.507  90.226  1.00 63.80           N  
ATOM   1431  CA  GLU A 182     -12.594  25.097  90.310  1.00 63.80           C  
ATOM   1432  CB  GLU A 182     -13.680  24.295  89.575  1.00 63.80           C  
ATOM   1433  CG  GLU A 182     -15.080  24.469  90.173  1.00 63.80           C  
ATOM   1434  CD  GLU A 182     -15.092  23.839  91.558  1.00 63.80           C  
ATOM   1435  OE1 GLU A 182     -13.988  23.512  92.069  1.00 63.80           O  
ATOM   1436  OE2 GLU A 182     -16.208  23.678  92.122  1.00 63.80           O1-
ATOM   1437  C   GLU A 182     -11.276  24.788  89.670  1.00 63.80           C  
ATOM   1438  O   GLU A 182     -10.510  23.959  90.161  1.00 63.80           O  
ATOM   1439  N   LEU A 183     -10.970  25.476  88.554  1.00 53.85           N  
ATOM   1440  CA  LEU A 183      -9.777  25.207  87.801  1.00 53.85           C  
ATOM   1441  CB  LEU A 183      -9.635  26.150  86.595  1.00 53.85           C  
ATOM   1442  CG  LEU A 183     -10.783  26.028  85.574  1.00 53.85           C  
ATOM   1443  CD1 LEU A 183     -10.575  26.980  84.385  1.00 53.85           C  
ATOM   1444  CD2 LEU A 183     -10.994  24.572  85.142  1.00 53.85           C  
ATOM   1445  C   LEU A 183      -8.580  25.430  88.678  1.00 53.85           C  
ATOM   1446  O   LEU A 183      -7.687  24.582  88.721  1.00 53.85           O  
ATOM   1447  N   LEU A 184      -8.529  26.579  89.396  1.00186.93           N  
ATOM   1448  CA  LEU A 184      -7.415  26.887  90.266  1.00186.93           C  
ATOM   1449  CB  LEU A 184      -6.620  28.152  89.861  1.00186.93           C  
ATOM   1450  CG  LEU A 184      -5.763  28.089  88.587  1.00186.93           C  
ATOM   1451  CD1 LEU A 184      -4.415  27.388  88.826  1.00186.93           C  
ATOM   1452  CD2 LEU A 184      -6.564  27.470  87.441  1.00186.93           C  
ATOM   1453  C   LEU A 184      -7.945  27.318  91.601  1.00186.93           C  
ATOM   1454  O   LEU A 184      -8.330  28.477  91.735  1.00186.93           O  
ATOM   1455  N   PRO A 185      -7.943  26.490  92.608  1.00 74.58           N  
ATOM   1456  CA  PRO A 185      -8.397  26.937  93.904  1.00 74.58           C  
ATOM   1457  CD  PRO A 185      -8.242  25.083  92.387  1.00 74.58           C  
ATOM   1458  CB  PRO A 185      -8.694  25.669  94.701  1.00 74.58           C  
ATOM   1459  CG  PRO A 185      -9.039  24.630  93.620  1.00 74.58           C  
ATOM   1460  C   PRO A 185      -7.350  27.802  94.544  1.00 74.58           C  
ATOM   1461  O   PRO A 185      -6.188  27.729  94.149  1.00 74.58           O  
ATOM   1462  N   PHE A 186      -7.749  28.632  95.527  1.00 78.30           N  
ATOM   1463  CA  PHE A 186      -6.873  29.557  96.189  1.00 78.30           C  
ATOM   1464  CB  PHE A 186      -7.680  30.445  97.158  1.00 78.30           C  
ATOM   1465  CG  PHE A 186      -6.817  31.502  97.755  1.00 78.30           C  
ATOM   1466  CD1 PHE A 186      -6.309  32.517  96.977  1.00 78.30           C  
ATOM   1467  CD2 PHE A 186      -6.554  31.500  99.105  1.00 78.30           C  
ATOM   1468  CE1 PHE A 186      -5.524  33.501  97.533  1.00 78.30           C  
ATOM   1469  CE2 PHE A 186      -5.772  32.481  99.665  1.00 78.30           C  
ATOM   1470  CZ  PHE A 186      -5.252  33.481  98.880  1.00 78.30           C  
ATOM   1471  C   PHE A 186      -5.788  28.824  96.933  1.00 78.30           C  
ATOM   1472  O   PHE A 186      -4.607  29.119  96.755  1.00 78.30           O  
ATOM   1473  N   GLU A 187      -6.146  27.820  97.755  1.00 50.14           N  
ATOM   1474  CA  GLU A 187      -5.164  27.133  98.550  1.00 50.14           C  
ATOM   1475  CB  GLU A 187      -5.777  26.134  99.546  1.00 50.14           C  
ATOM   1476  CG  GLU A 187      -6.603  26.813 100.641  1.00 50.14           C  
ATOM   1477  CD  GLU A 187      -6.902  25.778 101.715  1.00 50.14           C  
ATOM   1478  OE1 GLU A 187      -6.277  24.685 101.674  1.00 50.14           O  
ATOM   1479  OE2 GLU A 187      -7.757  26.069 102.595  1.00 50.14           O1-
ATOM   1480  C   GLU A 187      -4.216  26.367  97.680  1.00 50.14           C  
ATOM   1481  O   GLU A 187      -3.018  26.324  97.956  1.00 50.14           O  
ATOM   1482  N   LYS A 188      -4.729  25.720  96.618  1.00116.08           N  
ATOM   1483  CA  LYS A 188      -3.919  24.912  95.748  1.00116.08           C  
ATOM   1484  CB  LYS A 188      -4.740  24.159  94.688  1.00116.08           C  
ATOM   1485  CG  LYS A 188      -5.610  23.047  95.272  1.00116.08           C  
ATOM   1486  CD  LYS A 188      -4.803  21.940  95.947  1.00116.08           C  
ATOM   1487  CE  LYS A 188      -5.679  20.834  96.536  1.00116.08           C  
ATOM   1488  NZ  LYS A 188      -6.495  21.377  97.645  1.00116.08           N1+
ATOM   1489  C   LYS A 188      -2.945  25.767  95.008  1.00116.08           C  
ATOM   1490  O   LYS A 188      -1.802  25.371  94.784  1.00116.08           O  
ATOM   1491  N   ARG A 189      -3.386  26.964  94.589  1.00139.86           N  
ATOM   1492  CA  ARG A 189      -2.532  27.822  93.827  1.00139.86           C  
ATOM   1493  CB  ARG A 189      -3.240  29.130  93.433  1.00139.86           C  
ATOM   1494  CG  ARG A 189      -2.553  29.908  92.311  1.00139.86           C  
ATOM   1495  CD  ARG A 189      -3.208  31.260  92.018  1.00139.86           C  
ATOM   1496  NE  ARG A 189      -4.620  31.006  91.631  1.00139.86           N  
ATOM   1497  CZ  ARG A 189      -5.606  31.842  92.071  1.00139.86           C  
ATOM   1498  NH1 ARG A 189      -5.294  32.905  92.870  1.00139.86           N1+
ATOM   1499  NH2 ARG A 189      -6.903  31.604  91.720  1.00139.86           N  
ATOM   1500  C   ARG A 189      -1.357  28.158  94.695  1.00139.86           C  
ATOM   1501  O   ARG A 189      -0.215  28.171  94.236  1.00139.86           O  
ATOM   1502  N   ILE A 190      -1.612  28.436  95.987  1.00 41.15           N  
ATOM   1503  CA  ILE A 190      -0.547  28.792  96.881  1.00 41.15           C  
ATOM   1504  CB  ILE A 190      -1.038  29.216  98.234  1.00 41.15           C  
ATOM   1505  CG1 ILE A 190      -1.884  30.496  98.125  1.00 41.15           C  
ATOM   1506  CG2 ILE A 190       0.185  29.359  99.157  1.00 41.15           C  
ATOM   1507  CD1 ILE A 190      -2.645  30.845  99.403  1.00 41.15           C  
ATOM   1508  C   ILE A 190       0.379  27.629  97.087  1.00 41.15           C  
ATOM   1509  O   ILE A 190       1.597  27.773  96.981  1.00 41.15           O  
ATOM   1510  N   THR A 191      -0.179  26.436  97.373  1.00 38.66           N  
ATOM   1511  CA  THR A 191       0.623  25.284  97.688  1.00 38.66           C  
ATOM   1512  CB  THR A 191      -0.197  24.087  98.068  1.00 38.66           C  
ATOM   1513  OG1 THR A 191      -0.993  24.376  99.208  1.00 38.66           O  
ATOM   1514  CG2 THR A 191       0.758  22.917  98.364  1.00 38.66           C  
ATOM   1515  C   THR A 191       1.475  24.865  96.533  1.00 38.66           C  
ATOM   1516  O   THR A 191       2.677  24.650  96.685  1.00 38.66           O  
ATOM   1517  N   GLU A 192       0.870  24.723  95.344  1.00 51.11           N  
ATOM   1518  CA  GLU A 192       1.585  24.269  94.187  1.00 51.11           C  
ATOM   1519  CB  GLU A 192       0.639  23.948  93.020  1.00 51.11           C  
ATOM   1520  CG  GLU A 192      -0.321  22.803  93.354  1.00 51.11           C  
ATOM   1521  CD  GLU A 192      -1.143  22.489  92.114  1.00 51.11           C  
ATOM   1522  OE1 GLU A 192      -0.728  22.914  91.003  1.00 51.11           O  
ATOM   1523  OE2 GLU A 192      -2.196  21.814  92.264  1.00 51.11           O1-
ATOM   1524  C   GLU A 192       2.547  25.326  93.758  1.00 51.11           C  
ATOM   1525  O   GLU A 192       3.629  25.027  93.254  1.00 51.11           O  
ATOM   1526  N   GLY A 193       2.161  26.604  93.925  1.00 21.29           N  
ATOM   1527  CA  GLY A 193       3.030  27.664  93.510  1.00 21.29           C  
ATOM   1528  C   GLY A 193       4.280  27.592  94.324  1.00 21.29           C  
ATOM   1529  O   GLY A 193       5.380  27.734  93.798  1.00 21.29           O  
ATOM   1530  N   LYS A 194       4.140  27.348  95.638  1.00 90.81           N  
ATOM   1531  CA  LYS A 194       5.265  27.318  96.526  1.00 90.81           C  
ATOM   1532  CB  LYS A 194       4.843  27.062  97.983  1.00 90.81           C  
ATOM   1533  CG  LYS A 194       5.992  27.131  98.987  1.00 90.81           C  
ATOM   1534  CD  LYS A 194       6.573  28.532  99.158  1.00 90.81           C  
ATOM   1535  CE  LYS A 194       7.563  28.618 100.316  1.00 90.81           C  
ATOM   1536  NZ  LYS A 194       6.848  28.705 101.607  1.00 90.81           N1+
ATOM   1537  C   LYS A 194       6.187  26.214  96.122  1.00 90.81           C  
ATOM   1538  O   LYS A 194       7.406  26.375  96.138  1.00 90.81           O  
ATOM   1539  N   ALA A 195       5.624  25.049  95.757  1.00 28.01           N  
ATOM   1540  CA  ALA A 195       6.433  23.923  95.391  1.00 28.01           C  
ATOM   1541  CB  ALA A 195       5.603  22.662  95.096  1.00 28.01           C  
ATOM   1542  C   ALA A 195       7.211  24.242  94.151  1.00 28.01           C  
ATOM   1543  O   ALA A 195       8.389  23.910  94.054  1.00 28.01           O  
ATOM   1544  N   ALA A 196       6.569  24.899  93.166  1.00 32.22           N  
ATOM   1545  CA  ALA A 196       7.220  25.170  91.913  1.00 32.22           C  
ATOM   1546  CB  ALA A 196       6.302  25.866  90.895  1.00 32.22           C  
ATOM   1547  C   ALA A 196       8.400  26.068  92.137  1.00 32.22           C  
ATOM   1548  O   ALA A 196       9.470  25.847  91.573  1.00 32.22           O  
ATOM   1549  N   LEU A 197       8.227  27.106  92.977  1.00111.04           N  
ATOM   1550  CA  LEU A 197       9.249  28.068  93.298  1.00111.04           C  
ATOM   1551  CB  LEU A 197       8.751  29.149  94.276  1.00111.04           C  
ATOM   1552  CG  LEU A 197       7.917  30.269  93.639  1.00111.04           C  
ATOM   1553  CD1 LEU A 197       8.822  31.228  92.888  1.00111.04           C  
ATOM   1554  CD2 LEU A 197       6.848  29.746  92.690  1.00111.04           C  
ATOM   1555  C   LEU A 197      10.367  27.388  94.009  1.00111.04           C  
ATOM   1556  O   LEU A 197      11.530  27.748  93.836  1.00111.04           O  
ATOM   1557  N   GLN A 198      10.032  26.412  94.867  1.00 36.23           N  
ATOM   1558  CA  GLN A 198      11.027  25.723  95.632  1.00 36.23           C  
ATOM   1559  CB  GLN A 198      10.434  24.662  96.573  1.00 36.23           C  
ATOM   1560  CG  GLN A 198      11.494  23.921  97.392  1.00 36.23           C  
ATOM   1561  CD  GLN A 198      12.097  24.893  98.395  1.00 36.23           C  
ATOM   1562  OE1 GLN A 198      11.494  25.911  98.730  1.00 36.23           O  
ATOM   1563  NE2 GLN A 198      13.324  24.574  98.885  1.00 36.23           N  
ATOM   1564  C   GLN A 198      11.934  25.009  94.688  1.00 36.23           C  
ATOM   1565  O   GLN A 198      13.144  24.958  94.901  1.00 36.23           O  
ATOM   1566  N   GLU A 199      11.367  24.425  93.617  1.00 82.43           N  
ATOM   1567  CA  GLU A 199      12.164  23.698  92.672  1.00 82.43           C  
ATOM   1568  CB  GLU A 199      11.327  23.076  91.542  1.00 82.43           C  
ATOM   1569  CG  GLU A 199      12.174  22.309  90.527  1.00 82.43           C  
ATOM   1570  CD  GLU A 199      11.247  21.723  89.470  1.00 82.43           C  
ATOM   1571  OE1 GLU A 199      10.134  21.266  89.847  1.00 82.43           O  
ATOM   1572  OE2 GLU A 199      11.645  21.718  88.274  1.00 82.43           O1-
ATOM   1573  C   GLU A 199      13.128  24.632  92.018  1.00 82.43           C  
ATOM   1574  O   GLU A 199      14.311  24.325  91.890  1.00 82.43           O  
ATOM   1575  N   VAL A 200      12.635  25.813  91.603  1.00 35.89           N  
ATOM   1576  CA  VAL A 200      13.450  26.773  90.920  1.00 35.89           C  
ATOM   1577  CB  VAL A 200      12.687  27.995  90.496  1.00 35.89           C  
ATOM   1578  CG1 VAL A 200      13.669  28.970  89.824  1.00 35.89           C  
ATOM   1579  CG2 VAL A 200      11.518  27.564  89.594  1.00 35.89           C  
ATOM   1580  C   VAL A 200      14.526  27.212  91.853  1.00 35.89           C  
ATOM   1581  O   VAL A 200      15.663  27.420  91.442  1.00 35.89           O  
ATOM   1582  N   TYR A 201      14.182  27.360  93.144  1.00 49.29           N  
ATOM   1583  CA  TYR A 201      15.095  27.811  94.155  1.00 49.29           C  
ATOM   1584  CB  TYR A 201      14.384  27.904  95.520  1.00 49.29           C  
ATOM   1585  CG  TYR A 201      15.357  28.171  96.615  1.00 49.29           C  
ATOM   1586  CD1 TYR A 201      15.957  29.401  96.747  1.00 49.29           C  
ATOM   1587  CD2 TYR A 201      15.640  27.190  97.536  1.00 49.29           C  
ATOM   1588  CE1 TYR A 201      16.843  29.639  97.770  1.00 49.29           C  
ATOM   1589  CE2 TYR A 201      16.525  27.422  98.561  1.00 49.29           C  
ATOM   1590  CZ  TYR A 201      17.129  28.649  98.678  1.00 49.29           C  
ATOM   1591  OH  TYR A 201      18.039  28.891  99.729  1.00 49.29           O  
ATOM   1592  C   TYR A 201      16.221  26.836  94.256  1.00 49.29           C  
ATOM   1593  O   TYR A 201      17.390  27.219  94.286  1.00 49.29           O  
ATOM   1594  N   GLU A 202      15.896  25.535  94.281  1.00 47.28           N  
ATOM   1595  CA  GLU A 202      16.911  24.542  94.441  1.00 47.28           C  
ATOM   1596  CB  GLU A 202      16.307  23.136  94.588  1.00 47.28           C  
ATOM   1597  CG  GLU A 202      15.527  23.002  95.898  1.00 47.28           C  
ATOM   1598  CD  GLU A 202      14.799  21.669  95.924  1.00 47.28           C  
ATOM   1599  OE1 GLU A 202      15.064  20.824  95.029  1.00 47.28           O  
ATOM   1600  OE2 GLU A 202      13.964  21.480  96.850  1.00 47.28           O1-
ATOM   1601  C   GLU A 202      17.845  24.574  93.271  1.00 47.28           C  
ATOM   1602  O   GLU A 202      19.051  24.408  93.445  1.00 47.28           O  
ATOM   1603  N   GLN A 203      17.317  24.734  92.041  1.00 69.69           N  
ATOM   1604  CA  GLN A 203      18.198  24.724  90.909  1.00 69.69           C  
ATOM   1605  CB  GLN A 203      17.433  24.530  89.592  1.00 69.69           C  
ATOM   1606  CG  GLN A 203      16.551  23.281  89.617  1.00 69.69           C  
ATOM   1607  CD  GLN A 203      17.394  22.105  90.092  1.00 69.69           C  
ATOM   1608  OE1 GLN A 203      18.400  21.753  89.477  1.00 69.69           O  
ATOM   1609  NE2 GLN A 203      16.978  21.485  91.229  1.00 69.69           N  
ATOM   1610  C   GLN A 203      19.023  25.981  90.794  1.00 69.69           C  
ATOM   1611  O   GLN A 203      20.249  25.916  90.713  1.00 69.69           O  
ATOM   1612  N   THR A 204      18.360  27.158  90.777  1.00127.64           N  
ATOM   1613  CA  THR A 204      19.011  28.430  90.581  1.00127.64           C  
ATOM   1614  CB  THR A 204      18.084  29.524  90.132  1.00127.64           C  
ATOM   1615  OG1 THR A 204      18.825  30.713  89.915  1.00127.64           O  
ATOM   1616  CG2 THR A 204      17.016  29.779  91.202  1.00127.64           C  
ATOM   1617  C   THR A 204      19.726  28.937  91.789  1.00127.64           C  
ATOM   1618  O   THR A 204      20.805  29.513  91.672  1.00127.64           O  
ATOM   1619  N   GLY A 205      19.147  28.755  92.988  1.00 30.62           N  
ATOM   1620  CA  GLY A 205      19.763  29.312  94.153  1.00 30.62           C  
ATOM   1621  C   GLY A 205      19.053  30.589  94.494  1.00 30.62           C  
ATOM   1622  O   GLY A 205      19.381  31.223  95.496  1.00 30.62           O  
ATOM   1623  N   LYS A 206      18.073  31.019  93.667  1.00131.66           N  
ATOM   1624  CA  LYS A 206      17.363  32.212  94.038  1.00131.66           C  
ATOM   1625  CB  LYS A 206      17.435  33.382  93.040  1.00131.66           C  
ATOM   1626  CG  LYS A 206      16.400  33.332  91.917  1.00131.66           C  
ATOM   1627  CD  LYS A 206      16.199  34.694  91.243  1.00131.66           C  
ATOM   1628  CE  LYS A 206      15.744  35.784  92.223  1.00131.66           C  
ATOM   1629  NZ  LYS A 206      15.555  37.072  91.523  1.00131.66           N1+
ATOM   1630  C   LYS A 206      15.917  31.872  94.201  1.00131.66           C  
ATOM   1631  O   LYS A 206      15.341  31.130  93.405  1.00131.66           O  
ATOM   1632  N   ARG A 207      15.284  32.425  95.255  1.00 85.75           N  
ATOM   1633  CA  ARG A 207      13.914  32.091  95.495  1.00 85.75           C  
ATOM   1634  CB  ARG A 207      13.639  31.729  96.959  1.00 85.75           C  
ATOM   1635  CG  ARG A 207      12.185  31.369  97.242  1.00 85.75           C  
ATOM   1636  CD  ARG A 207      12.009  30.733  98.618  1.00 85.75           C  
ATOM   1637  NE  ARG A 207      10.567  30.806  98.970  1.00 85.75           N  
ATOM   1638  CZ  ARG A 207      10.226  30.959 100.282  1.00 85.75           C  
ATOM   1639  NH1 ARG A 207      11.198  30.995 101.240  1.00 85.75           N1+
ATOM   1640  NH2 ARG A 207       8.922  31.114 100.642  1.00 85.75           N  
ATOM   1641  C   ARG A 207      13.058  33.255  95.133  1.00 85.75           C  
ATOM   1642  O   ARG A 207      13.220  34.356  95.660  1.00 85.75           O  
ATOM   1643  N   THR A 208      12.117  33.038  94.192  1.00167.00           N  
ATOM   1644  CA  THR A 208      11.266  34.127  93.834  1.00167.00           C  
ATOM   1645  CB  THR A 208      11.060  34.296  92.359  1.00167.00           C  
ATOM   1646  OG1 THR A 208      10.384  33.201  91.779  1.00167.00           O  
ATOM   1647  CG2 THR A 208      12.457  34.354  91.752  1.00167.00           C  
ATOM   1648  C   THR A 208       9.982  34.005  94.590  1.00167.00           C  
ATOM   1649  O   THR A 208       9.544  32.907  94.934  1.00167.00           O  
ATOM   1650  N   LEU A 209       9.354  35.160  94.883  1.00115.22           N  
ATOM   1651  CA  LEU A 209       8.176  35.184  95.702  1.00115.22           C  
ATOM   1652  CB  LEU A 209       8.114  36.388  96.659  1.00115.22           C  
ATOM   1653  CG  LEU A 209       9.333  36.484  97.596  1.00115.22           C  
ATOM   1654  CD1 LEU A 209       9.530  35.182  98.389  1.00115.22           C  
ATOM   1655  CD2 LEU A 209      10.595  36.940  96.849  1.00115.22           C  
ATOM   1656  C   LEU A 209       6.957  35.235  94.834  1.00115.22           C  
ATOM   1657  O   LEU A 209       6.970  35.786  93.736  1.00115.22           O  
ATOM   1658  N   TYR A 210       5.854  34.643  95.336  1.00108.91           N  
ATOM   1659  CA  TYR A 210       4.630  34.559  94.590  1.00108.91           C  
ATOM   1660  CB  TYR A 210       4.213  33.080  94.448  1.00108.91           C  
ATOM   1661  CG  TYR A 210       2.950  32.861  93.684  1.00108.91           C  
ATOM   1662  CD1 TYR A 210       2.786  33.334  92.403  1.00108.91           C  
ATOM   1663  CD2 TYR A 210       1.947  32.098  94.244  1.00108.91           C  
ATOM   1664  CE1 TYR A 210       1.620  33.088  91.713  1.00108.91           C  
ATOM   1665  CE2 TYR A 210       0.781  31.848  93.558  1.00108.91           C  
ATOM   1666  CZ  TYR A 210       0.616  32.347  92.290  1.00108.91           C  
ATOM   1667  OH  TYR A 210      -0.579  32.088  91.584  1.00108.91           O  
ATOM   1668  C   TYR A 210       3.569  35.357  95.301  1.00108.91           C  
ATOM   1669  O   TYR A 210       3.227  35.087  96.452  1.00108.91           O  
ATOM   1670  N   ALA A 211       3.029  36.390  94.615  1.00 50.28           N  
ATOM   1671  CA  ALA A 211       2.001  37.209  95.200  1.00 50.28           C  
ATOM   1672  CB  ALA A 211       2.088  38.692  94.793  1.00 50.28           C  
ATOM   1673  C   ALA A 211       0.694  36.678  94.696  1.00 50.28           C  
ATOM   1674  O   ALA A 211       0.383  36.781  93.510  1.00 50.28           O  
ATOM   1675  N   VAL A 212      -0.127  36.125  95.614  1.00113.32           N  
ATOM   1676  CA  VAL A 212      -1.367  35.505  95.233  1.00113.32           C  
ATOM   1677  CB  VAL A 212      -1.612  34.203  95.939  1.00113.32           C  
ATOM   1678  CG1 VAL A 212      -1.627  34.465  97.455  1.00113.32           C  
ATOM   1679  CG2 VAL A 212      -2.918  33.591  95.400  1.00113.32           C  
ATOM   1680  C   VAL A 212      -2.514  36.415  95.549  1.00113.32           C  
ATOM   1681  O   VAL A 212      -2.541  37.077  96.585  1.00113.32           O  
ATOM   1682  N   ASN A 213      -3.509  36.455  94.636  1.00 79.15           N  
ATOM   1683  CA  ASN A 213      -4.633  37.341  94.762  1.00 79.15           C  
ATOM   1684  CB  ASN A 213      -5.413  37.483  93.441  1.00 79.15           C  
ATOM   1685  CG  ASN A 213      -6.222  38.769  93.479  1.00 79.15           C  
ATOM   1686  OD1 ASN A 213      -6.949  39.090  92.540  1.00 79.15           O  
ATOM   1687  ND2 ASN A 213      -6.078  39.542  94.588  1.00 79.15           N  
ATOM   1688  C   ASN A 213      -5.576  36.841  95.821  1.00 79.15           C  
ATOM   1689  O   ASN A 213      -6.035  35.700  95.779  1.00 79.15           O  
ATOM   1690  N   LEU A 214      -5.902  37.715  96.802  1.00 68.69           N  
ATOM   1691  CA  LEU A 214      -6.811  37.357  97.856  1.00 68.69           C  
ATOM   1692  CB  LEU A 214      -6.360  37.878  99.233  1.00 68.69           C  
ATOM   1693  CG  LEU A 214      -7.290  37.498 100.402  1.00 68.69           C  
ATOM   1694  CD1 LEU A 214      -7.363  35.973 100.602  1.00 68.69           C  
ATOM   1695  CD2 LEU A 214      -6.888  38.244 101.687  1.00 68.69           C  
ATOM   1696  C   LEU A 214      -8.139  37.974  97.520  1.00 68.69           C  
ATOM   1697  O   LEU A 214      -8.289  39.195  97.538  1.00 68.69           O  
ATOM   1698  N   THR A 215      -9.150  37.132  97.216  1.00 57.87           N  
ATOM   1699  CA  THR A 215     -10.431  37.629  96.788  1.00 57.87           C  
ATOM   1700  CB  THR A 215     -10.726  37.330  95.345  1.00 57.87           C  
ATOM   1701  OG1 THR A 215     -10.750  35.926  95.129  1.00 57.87           O  
ATOM   1702  CG2 THR A 215      -9.632  37.974  94.477  1.00 57.87           C  
ATOM   1703  C   THR A 215     -11.511  36.980  97.602  1.00 57.87           C  
ATOM   1704  O   THR A 215     -11.241  36.306  98.592  1.00 57.87           O  
ATOM   1705  N   GLY A 216     -12.782  37.192  97.193  1.00 31.42           N  
ATOM   1706  CA  GLY A 216     -13.891  36.601  97.885  1.00 31.42           C  
ATOM   1707  C   GLY A 216     -14.545  37.630  98.755  1.00 31.42           C  
ATOM   1708  O   GLY A 216     -14.222  38.815  98.698  1.00 31.42           O  
ATOM   1709  N   LYS A 217     -15.510  37.173  99.579  1.00 71.85           N  
ATOM   1710  CA  LYS A 217     -16.313  38.000 100.437  1.00 71.85           C  
ATOM   1711  CB  LYS A 217     -17.452  37.213 101.103  1.00 71.85           C  
ATOM   1712  CG  LYS A 217     -18.300  36.439 100.091  1.00 71.85           C  
ATOM   1713  CD  LYS A 217     -19.204  35.376 100.720  1.00 71.85           C  
ATOM   1714  CE  LYS A 217     -19.688  34.332  99.712  1.00 71.85           C  
ATOM   1715  NZ  LYS A 217     -20.388  34.997  98.590  1.00 71.85           N1+
ATOM   1716  C   LYS A 217     -15.446  38.537 101.533  1.00 71.85           C  
ATOM   1717  O   LYS A 217     -14.514  37.874 101.984  1.00 71.85           O  
ATOM   1718  N   THR A 218     -15.762  39.760 102.007  1.00121.31           N  
ATOM   1719  CA  THR A 218     -14.967  40.420 103.004  1.00121.31           C  
ATOM   1720  CB  THR A 218     -15.441  41.808 103.343  1.00121.31           C  
ATOM   1721  OG1 THR A 218     -16.763  41.779 103.854  1.00121.31           O  
ATOM   1722  CG2 THR A 218     -15.395  42.683 102.083  1.00121.31           C  
ATOM   1723  C   THR A 218     -14.937  39.627 104.269  1.00121.31           C  
ATOM   1724  O   THR A 218     -13.895  39.504 104.910  1.00121.31           O  
ATOM   1725  N   PHE A 219     -16.076  39.038 104.656  1.00 58.57           N  
ATOM   1726  CA  PHE A 219     -16.147  38.330 105.899  1.00 58.57           C  
ATOM   1727  CB  PHE A 219     -17.558  37.785 106.175  1.00 58.57           C  
ATOM   1728  CG  PHE A 219     -18.461  38.968 106.283  1.00 58.57           C  
ATOM   1729  CD1 PHE A 219     -18.549  39.680 107.456  1.00 58.57           C  
ATOM   1730  CD2 PHE A 219     -19.225  39.362 105.208  1.00 58.57           C  
ATOM   1731  CE1 PHE A 219     -19.381  40.771 107.548  1.00 58.57           C  
ATOM   1732  CE2 PHE A 219     -20.058  40.452 105.294  1.00 58.57           C  
ATOM   1733  CZ  PHE A 219     -20.140  41.159 106.469  1.00 58.57           C  
ATOM   1734  C   PHE A 219     -15.190  37.178 105.874  1.00 58.57           C  
ATOM   1735  O   PHE A 219     -14.605  36.846 106.902  1.00 58.57           O  
ATOM   1736  N   ALA A 220     -15.071  36.520 104.703  1.00 56.49           N  
ATOM   1737  CA  ALA A 220     -14.255  35.368 104.407  1.00 56.49           C  
ATOM   1738  CB  ALA A 220     -14.567  34.759 103.030  1.00 56.49           C  
ATOM   1739  C   ALA A 220     -12.777  35.662 104.427  1.00 56.49           C  
ATOM   1740  O   ALA A 220     -11.973  34.770 104.689  1.00 56.49           O  
ATOM   1741  N   LEU A 221     -12.366  36.906 104.126  1.00 66.69           N  
ATOM   1742  CA  LEU A 221     -10.983  37.211 103.876  1.00 66.69           C  
ATOM   1743  CB  LEU A 221     -10.761  38.709 103.592  1.00 66.69           C  
ATOM   1744  CG  LEU A 221     -11.446  39.214 102.305  1.00 66.69           C  
ATOM   1745  CD1 LEU A 221     -11.181  40.711 102.091  1.00 66.69           C  
ATOM   1746  CD2 LEU A 221     -11.056  38.368 101.081  1.00 66.69           C  
ATOM   1747  C   LEU A 221     -10.041  36.827 104.987  1.00 66.69           C  
ATOM   1748  O   LEU A 221      -9.008  36.215 104.722  1.00 66.69           O  
ATOM   1749  N   LYS A 222     -10.343  37.140 106.260  1.00152.96           N  
ATOM   1750  CA  LYS A 222      -9.362  36.878 107.275  1.00152.96           C  
ATOM   1751  CB  LYS A 222      -9.741  37.448 108.650  1.00152.96           C  
ATOM   1752  CG  LYS A 222     -10.984  36.836 109.286  1.00152.96           C  
ATOM   1753  CD  LYS A 222     -11.184  37.300 110.728  1.00152.96           C  
ATOM   1754  CE  LYS A 222     -10.038  36.906 111.663  1.00152.96           C  
ATOM   1755  NZ  LYS A 222     -10.066  35.444 111.902  1.00152.96           N1+
ATOM   1756  C   LYS A 222      -9.053  35.415 107.397  1.00152.96           C  
ATOM   1757  O   LYS A 222      -7.887  35.043 107.507  1.00152.96           O  
ATOM   1758  N   ASP A 223     -10.066  34.531 107.372  1.00109.99           N  
ATOM   1759  CA  ASP A 223      -9.757  33.136 107.512  1.00109.99           C  
ATOM   1760  CB  ASP A 223     -10.981  32.221 107.730  1.00109.99           C  
ATOM   1761  CG  ASP A 223     -11.953  32.327 106.570  1.00109.99           C  
ATOM   1762  OD1 ASP A 223     -12.776  33.283 106.581  1.00109.99           O  
ATOM   1763  OD2 ASP A 223     -11.913  31.438 105.682  1.00109.99           O1-
ATOM   1764  C   ASP A 223      -8.956  32.675 106.328  1.00109.99           C  
ATOM   1765  O   ASP A 223      -8.079  31.823 106.462  1.00109.99           O  
ATOM   1766  N   LYS A 224      -9.235  33.235 105.134  1.00176.70           N  
ATOM   1767  CA  LYS A 224      -8.534  32.875 103.930  1.00176.70           C  
ATOM   1768  CB  LYS A 224      -9.004  33.675 102.697  1.00176.70           C  
ATOM   1769  CG  LYS A 224     -10.310  33.209 102.058  1.00176.70           C  
ATOM   1770  CD  LYS A 224     -10.213  31.844 101.375  1.00176.70           C  
ATOM   1771  CE  LYS A 224      -9.858  31.917  99.886  1.00176.70           C  
ATOM   1772  NZ  LYS A 224     -10.989  32.486  99.117  1.00176.70           N1+
ATOM   1773  C   LYS A 224      -7.090  33.236 104.090  1.00176.70           C  
ATOM   1774  O   LYS A 224      -6.207  32.456 103.733  1.00176.70           O  
ATOM   1775  N   ALA A 225      -6.825  34.453 104.609  1.00 36.46           N  
ATOM   1776  CA  ALA A 225      -5.495  34.968 104.766  1.00 36.46           C  
ATOM   1777  CB  ALA A 225      -5.479  36.427 105.253  1.00 36.46           C  
ATOM   1778  C   ALA A 225      -4.736  34.161 105.770  1.00 36.46           C  
ATOM   1779  O   ALA A 225      -3.571  33.828 105.557  1.00 36.46           O  
ATOM   1780  N   LYS A 226      -5.389  33.813 106.892  1.00106.81           N  
ATOM   1781  CA  LYS A 226      -4.756  33.063 107.935  1.00106.81           C  
ATOM   1782  CB  LYS A 226      -5.760  32.670 109.027  1.00106.81           C  
ATOM   1783  CG  LYS A 226      -5.208  31.683 110.053  1.00106.81           C  
ATOM   1784  CD  LYS A 226      -6.228  31.312 111.127  1.00106.81           C  
ATOM   1785  CE  LYS A 226      -7.535  30.770 110.545  1.00106.81           C  
ATOM   1786  NZ  LYS A 226      -7.307  29.446 109.919  1.00106.81           N1+
ATOM   1787  C   LYS A 226      -4.287  31.778 107.342  1.00106.81           C  
ATOM   1788  O   LYS A 226      -3.160  31.344 107.575  1.00106.81           O  
ATOM   1789  N   ARG A 227      -5.160  31.149 106.538  1.00114.49           N  
ATOM   1790  CA  ARG A 227      -4.887  29.878 105.935  1.00114.49           C  
ATOM   1791  CB  ARG A 227      -6.076  29.358 105.106  1.00114.49           C  
ATOM   1792  CG  ARG A 227      -5.944  27.896 104.677  1.00114.49           C  
ATOM   1793  CD  ARG A 227      -6.153  26.910 105.828  1.00114.49           C  
ATOM   1794  NE  ARG A 227      -6.000  25.533 105.276  1.00114.49           N  
ATOM   1795  CZ  ARG A 227      -4.770  24.942 105.232  1.00114.49           C  
ATOM   1796  NH1 ARG A 227      -3.680  25.605 105.717  1.00114.49           N1+
ATOM   1797  NH2 ARG A 227      -4.629  23.692 104.700  1.00114.49           N  
ATOM   1798  C   ARG A 227      -3.725  30.008 105.000  1.00114.49           C  
ATOM   1799  O   ARG A 227      -2.853  29.142 104.959  1.00114.49           O  
ATOM   1800  N   ALA A 228      -3.684  31.108 104.225  1.00 24.43           N  
ATOM   1801  CA  ALA A 228      -2.639  31.308 103.261  1.00 24.43           C  
ATOM   1802  CB  ALA A 228      -2.814  32.610 102.461  1.00 24.43           C  
ATOM   1803  C   ALA A 228      -1.332  31.389 103.985  1.00 24.43           C  
ATOM   1804  O   ALA A 228      -0.330  30.832 103.538  1.00 24.43           O  
ATOM   1805  N   ALA A 229      -1.318  32.076 105.143  1.00 23.53           N  
ATOM   1806  CA  ALA A 229      -0.109  32.256 105.894  1.00 23.53           C  
ATOM   1807  CB  ALA A 229      -0.318  33.091 107.168  1.00 23.53           C  
ATOM   1808  C   ALA A 229       0.403  30.915 106.319  1.00 23.53           C  
ATOM   1809  O   ALA A 229       1.606  30.664 106.297  1.00 23.53           O  
ATOM   1810  N   GLU A 230      -0.511  30.016 106.727  1.00 48.20           N  
ATOM   1811  CA  GLU A 230      -0.149  28.705 107.190  1.00 48.20           C  
ATOM   1812  CB  GLU A 230      -1.385  27.914 107.648  1.00 48.20           C  
ATOM   1813  CG  GLU A 230      -2.105  28.571 108.828  1.00 48.20           C  
ATOM   1814  CD  GLU A 230      -3.483  27.938 108.942  1.00 48.20           C  
ATOM   1815  OE1 GLU A 230      -3.567  26.745 109.334  1.00 48.20           O  
ATOM   1816  OE2 GLU A 230      -4.476  28.646 108.630  1.00 48.20           O1-
ATOM   1817  C   GLU A 230       0.471  27.945 106.052  1.00 48.20           C  
ATOM   1818  O   GLU A 230       1.432  27.200 106.238  1.00 48.20           O  
ATOM   1819  N   LEU A 231      -0.092  28.127 104.842  1.00 78.62           N  
ATOM   1820  CA  LEU A 231       0.287  27.468 103.620  1.00 78.62           C  
ATOM   1821  CB  LEU A 231      -0.719  27.669 102.474  1.00 78.62           C  
ATOM   1822  CG  LEU A 231      -2.052  26.948 102.732  1.00 78.62           C  
ATOM   1823  CD1 LEU A 231      -3.013  27.091 101.542  1.00 78.62           C  
ATOM   1824  CD2 LEU A 231      -1.813  25.483 103.134  1.00 78.62           C  
ATOM   1825  C   LEU A 231       1.639  27.908 103.140  1.00 78.62           C  
ATOM   1826  O   LEU A 231       2.265  27.199 102.353  1.00 78.62           O  
ATOM   1827  N   GLY A 232       2.109  29.108 103.539  1.00 37.59           N  
ATOM   1828  CA  GLY A 232       3.418  29.521 103.106  1.00 37.59           C  
ATOM   1829  C   GLY A 232       3.344  30.518 101.983  1.00 37.59           C  
ATOM   1830  O   GLY A 232       4.288  30.642 101.206  1.00 37.59           O  
ATOM   1831  N   ALA A 233       2.219  31.251 101.856  1.00 41.63           N  
ATOM   1832  CA  ALA A 233       2.112  32.247 100.822  1.00 41.63           C  
ATOM   1833  CB  ALA A 233       0.709  32.869 100.721  1.00 41.63           C  
ATOM   1834  C   ALA A 233       3.083  33.358 101.117  1.00 41.63           C  
ATOM   1835  O   ALA A 233       3.303  33.712 102.273  1.00 41.63           O  
ATOM   1836  N   ASP A 234       3.766  33.872 100.067  1.00 72.89           N  
ATOM   1837  CA  ASP A 234       4.711  34.949 100.210  1.00 72.89           C  
ATOM   1838  CB  ASP A 234       5.677  35.023  99.017  1.00 72.89           C  
ATOM   1839  CG  ASP A 234       6.542  33.767  99.041  1.00 72.89           C  
ATOM   1840  OD1 ASP A 234       7.008  33.383 100.148  1.00 72.89           O  
ATOM   1841  OD2 ASP A 234       6.734  33.164  97.953  1.00 72.89           O1-
ATOM   1842  C   ASP A 234       4.058  36.298 100.354  1.00 72.89           C  
ATOM   1843  O   ASP A 234       4.354  37.045 101.288  1.00 72.89           O  
ATOM   1844  N   VAL A 235       3.136  36.649  99.429  1.00 54.19           N  
ATOM   1845  CA  VAL A 235       2.547  37.964  99.458  1.00 54.19           C  
ATOM   1846  CB  VAL A 235       3.186  38.912  98.483  1.00 54.19           C  
ATOM   1847  CG1 VAL A 235       2.446  40.258  98.538  1.00 54.19           C  
ATOM   1848  CG2 VAL A 235       4.686  39.010  98.816  1.00 54.19           C  
ATOM   1849  C   VAL A 235       1.103  37.839  99.080  1.00 54.19           C  
ATOM   1850  O   VAL A 235       0.730  36.985  98.274  1.00 54.19           O  
ATOM   1851  N   LEU A 236       0.246  38.703  99.664  1.00 49.42           N  
ATOM   1852  CA  LEU A 236      -1.160  38.660  99.375  1.00 49.42           C  
ATOM   1853  CB  LEU A 236      -2.041  38.711 100.632  1.00 49.42           C  
ATOM   1854  CG  LEU A 236      -1.937  37.450 101.505  1.00 49.42           C  
ATOM   1855  CD1 LEU A 236      -2.838  37.557 102.746  1.00 49.42           C  
ATOM   1856  CD2 LEU A 236      -2.212  36.181 100.681  1.00 49.42           C  
ATOM   1857  C   LEU A 236      -1.514  39.857  98.550  1.00 49.42           C  
ATOM   1858  O   LEU A 236      -1.315  40.998  98.967  1.00 49.42           O  
ATOM   1859  N   LEU A 237      -2.076  39.617  97.350  1.00 54.50           N  
ATOM   1860  CA  LEU A 237      -2.481  40.689  96.485  1.00 54.50           C  
ATOM   1861  CB  LEU A 237      -2.468  40.289  94.998  1.00 54.50           C  
ATOM   1862  CG  LEU A 237      -2.897  41.407  94.031  1.00 54.50           C  
ATOM   1863  CD1 LEU A 237      -1.905  42.584  94.061  1.00 54.50           C  
ATOM   1864  CD2 LEU A 237      -3.117  40.853  92.614  1.00 54.50           C  
ATOM   1865  C   LEU A 237      -3.896  41.012  96.869  1.00 54.50           C  
ATOM   1866  O   LEU A 237      -4.738  40.120  96.957  1.00 54.50           O  
ATOM   1867  N   PHE A 238      -4.202  42.305  97.120  1.00100.78           N  
ATOM   1868  CA  PHE A 238      -5.528  42.626  97.583  1.00100.78           C  
ATOM   1869  CB  PHE A 238      -5.491  42.950  99.090  1.00100.78           C  
ATOM   1870  CG  PHE A 238      -6.849  43.185  99.649  1.00100.78           C  
ATOM   1871  CD1 PHE A 238      -7.766  42.163  99.714  1.00100.78           C  
ATOM   1872  CD2 PHE A 238      -7.184  44.417 100.159  1.00100.78           C  
ATOM   1873  CE1 PHE A 238      -9.015  42.375 100.248  1.00100.78           C  
ATOM   1874  CE2 PHE A 238      -8.430  44.636 100.696  1.00100.78           C  
ATOM   1875  CZ  PHE A 238      -9.351  43.615 100.737  1.00100.78           C  
ATOM   1876  C   PHE A 238      -6.082  43.802  96.823  1.00100.78           C  
ATOM   1877  O   PHE A 238      -5.455  44.858  96.745  1.00100.78           O  
ATOM   1878  N   ASN A 239      -7.305  43.652  96.260  1.00141.50           N  
ATOM   1879  CA  ASN A 239      -7.910  44.730  95.519  1.00141.50           C  
ATOM   1880  CB  ASN A 239      -8.913  44.253  94.454  1.00141.50           C  
ATOM   1881  CG  ASN A 239      -8.154  43.477  93.387  1.00141.50           C  
ATOM   1882  OD1 ASN A 239      -6.969  43.710  93.156  1.00141.50           O  
ATOM   1883  ND2 ASN A 239      -8.858  42.525  92.717  1.00141.50           N  
ATOM   1884  C   ASN A 239      -8.684  45.547  96.506  1.00141.50           C  
ATOM   1885  O   ASN A 239      -9.913  45.568  96.498  1.00141.50           O  
ATOM   1886  N   VAL A 240      -7.952  46.349  97.298  1.00130.46           N  
ATOM   1887  CA  VAL A 240      -8.477  47.077  98.417  1.00130.46           C  
ATOM   1888  CB  VAL A 240      -7.444  47.965  99.048  1.00130.46           C  
ATOM   1889  CG1 VAL A 240      -6.963  48.979  97.996  1.00130.46           C  
ATOM   1890  CG2 VAL A 240      -8.059  48.622 100.296  1.00130.46           C  
ATOM   1891  C   VAL A 240      -9.635  47.954  98.038  1.00130.46           C  
ATOM   1892  O   VAL A 240     -10.610  48.048  98.782  1.00130.46           O  
ATOM   1893  N   PHE A 241      -9.587  48.593  96.861  1.00 92.75           N  
ATOM   1894  CA  PHE A 241     -10.582  49.563  96.495  1.00 92.75           C  
ATOM   1895  CB  PHE A 241     -10.247  50.305  95.193  1.00 92.75           C  
ATOM   1896  CG  PHE A 241      -9.028  51.114  95.498  1.00 92.75           C  
ATOM   1897  CD1 PHE A 241      -9.111  52.232  96.296  1.00 92.75           C  
ATOM   1898  CD2 PHE A 241      -7.803  50.767  94.981  1.00 92.75           C  
ATOM   1899  CE1 PHE A 241      -7.995  52.983  96.585  1.00 92.75           C  
ATOM   1900  CE2 PHE A 241      -6.682  51.516  95.265  1.00 92.75           C  
ATOM   1901  CZ  PHE A 241      -6.774  52.627  96.068  1.00 92.75           C  
ATOM   1902  C   PHE A 241     -11.957  48.967  96.411  1.00 92.75           C  
ATOM   1903  O   PHE A 241     -12.944  49.691  96.526  1.00 92.75           O  
ATOM   1904  N   ALA A 242     -12.073  47.671  96.070  1.00 63.64           N  
ATOM   1905  CA  ALA A 242     -13.355  47.022  96.033  1.00 63.64           C  
ATOM   1906  CB  ALA A 242     -13.285  45.618  95.407  1.00 63.64           C  
ATOM   1907  C   ALA A 242     -13.930  46.854  97.422  1.00 63.64           C  
ATOM   1908  O   ALA A 242     -15.144  46.909  97.612  1.00 63.64           O  
ATOM   1909  N   TYR A 243     -13.070  46.504  98.396  1.00106.08           N  
ATOM   1910  CA  TYR A 243     -13.406  46.222  99.774  1.00106.08           C  
ATOM   1911  CB  TYR A 243     -12.380  45.282 100.424  1.00106.08           C  
ATOM   1912  CG  TYR A 243     -12.454  44.010  99.651  1.00106.08           C  
ATOM   1913  CD1 TYR A 243     -13.342  43.019  99.996  1.00106.08           C  
ATOM   1914  CD2 TYR A 243     -11.637  43.815  98.563  1.00106.08           C  
ATOM   1915  CE1 TYR A 243     -13.415  41.850  99.274  1.00106.08           C  
ATOM   1916  CE2 TYR A 243     -11.702  42.651  97.835  1.00106.08           C  
ATOM   1917  CZ  TYR A 243     -12.588  41.665  98.192  1.00106.08           C  
ATOM   1918  OH  TYR A 243     -12.652  40.472  97.443  1.00106.08           O  
ATOM   1919  C   TYR A 243     -13.595  47.405 100.687  1.00106.08           C  
ATOM   1920  O   TYR A 243     -14.429  47.361 101.590  1.00106.08           O  
ATOM   1921  N   GLY A 244     -12.797  48.478 100.528  1.00 36.93           N  
ATOM   1922  CA  GLY A 244     -12.844  49.567 101.464  1.00 36.93           C  
ATOM   1923  C   GLY A 244     -11.536  49.539 102.200  1.00 36.93           C  
ATOM   1924  O   GLY A 244     -11.017  48.476 102.541  1.00 36.93           O  
ATOM   1925  N   LEU A 245     -10.992  50.730 102.510  1.00105.63           N  
ATOM   1926  CA  LEU A 245      -9.692  50.864 103.104  1.00105.63           C  
ATOM   1927  CB  LEU A 245      -9.283  52.334 103.302  1.00105.63           C  
ATOM   1928  CG  LEU A 245      -8.956  53.057 101.981  1.00105.63           C  
ATOM   1929  CD1 LEU A 245     -10.135  53.012 101.000  1.00105.63           C  
ATOM   1930  CD2 LEU A 245      -8.476  54.492 102.240  1.00105.63           C  
ATOM   1931  C   LEU A 245      -9.650  50.175 104.432  1.00105.63           C  
ATOM   1932  O   LEU A 245      -8.636  49.575 104.787  1.00105.63           O  
ATOM   1933  N   ASP A 246     -10.756  50.216 105.194  1.00 50.80           N  
ATOM   1934  CA  ASP A 246     -10.781  49.664 106.518  1.00 50.80           C  
ATOM   1935  CB  ASP A 246     -12.148  49.804 107.205  1.00 50.80           C  
ATOM   1936  CG  ASP A 246     -11.963  49.473 108.681  1.00 50.80           C  
ATOM   1937  OD1 ASP A 246     -10.829  49.654 109.199  1.00 50.80           O  
ATOM   1938  OD2 ASP A 246     -12.959  49.027 109.309  1.00 50.80           O1-
ATOM   1939  C   ASP A 246     -10.467  48.199 106.471  1.00 50.80           C  
ATOM   1940  O   ASP A 246      -9.860  47.667 107.398  1.00 50.80           O  
ATOM   1941  N   VAL A 247     -10.892  47.495 105.405  1.00 35.03           N  
ATOM   1942  CA  VAL A 247     -10.648  46.080 105.317  1.00 35.03           C  
ATOM   1943  CB  VAL A 247     -11.243  45.447 104.091  1.00 35.03           C  
ATOM   1944  CG1 VAL A 247     -10.825  43.966 104.060  1.00 35.03           C  
ATOM   1945  CG2 VAL A 247     -12.767  45.659 104.116  1.00 35.03           C  
ATOM   1946  C   VAL A 247      -9.169  45.832 105.266  1.00 35.03           C  
ATOM   1947  O   VAL A 247      -8.668  44.899 105.892  1.00 35.03           O  
ATOM   1948  N   LEU A 248      -8.428  46.670 104.517  1.00 44.31           N  
ATOM   1949  CA  LEU A 248      -7.010  46.493 104.365  1.00 44.31           C  
ATOM   1950  CB  LEU A 248      -6.394  47.575 103.460  1.00 44.31           C  
ATOM   1951  CG  LEU A 248      -4.871  47.451 103.259  1.00 44.31           C  
ATOM   1952  CD1 LEU A 248      -4.501  46.141 102.544  1.00 44.31           C  
ATOM   1953  CD2 LEU A 248      -4.308  48.690 102.545  1.00 44.31           C  
ATOM   1954  C   LEU A 248      -6.378  46.606 105.716  1.00 44.31           C  
ATOM   1955  O   LEU A 248      -5.509  45.812 106.074  1.00 44.31           O  
ATOM   1956  N   GLN A 249      -6.825  47.591 106.516  1.00 46.08           N  
ATOM   1957  CA  GLN A 249      -6.257  47.809 107.814  1.00 46.08           C  
ATOM   1958  CB  GLN A 249      -6.829  49.049 108.524  1.00 46.08           C  
ATOM   1959  CG  GLN A 249      -6.226  49.289 109.911  1.00 46.08           C  
ATOM   1960  CD  GLN A 249      -6.867  50.537 110.505  1.00 46.08           C  
ATOM   1961  OE1 GLN A 249      -7.011  51.557 109.835  1.00 46.08           O  
ATOM   1962  NE2 GLN A 249      -7.264  50.451 111.803  1.00 46.08           N  
ATOM   1963  C   GLN A 249      -6.526  46.617 108.679  1.00 46.08           C  
ATOM   1964  O   GLN A 249      -5.697  46.251 109.509  1.00 46.08           O  
ATOM   1965  N   ALA A 250      -7.709  45.992 108.530  1.00 32.41           N  
ATOM   1966  CA  ALA A 250      -8.050  44.859 109.346  1.00 32.41           C  
ATOM   1967  CB  ALA A 250      -9.477  44.350 109.095  1.00 32.41           C  
ATOM   1968  C   ALA A 250      -7.111  43.723 109.061  1.00 32.41           C  
ATOM   1969  O   ALA A 250      -6.667  43.035 109.981  1.00 32.41           O  
ATOM   1970  N   LEU A 251      -6.793  43.487 107.773  1.00 42.40           N  
ATOM   1971  CA  LEU A 251      -5.914  42.407 107.420  1.00 42.40           C  
ATOM   1972  CB  LEU A 251      -5.740  42.238 105.897  1.00 42.40           C  
ATOM   1973  CG  LEU A 251      -7.039  41.869 105.156  1.00 42.40           C  
ATOM   1974  CD1 LEU A 251      -6.789  41.716 103.648  1.00 42.40           C  
ATOM   1975  CD2 LEU A 251      -7.718  40.638 105.779  1.00 42.40           C  
ATOM   1976  C   LEU A 251      -4.560  42.705 107.986  1.00 42.40           C  
ATOM   1977  O   LEU A 251      -3.880  41.819 108.500  1.00 42.40           O  
ATOM   1978  N   ARG A 252      -4.139  43.983 107.914  1.00 99.21           N  
ATOM   1979  CA  ARG A 252      -2.827  44.344 108.366  1.00 99.21           C  
ATOM   1980  CB  ARG A 252      -2.518  45.836 108.153  1.00 99.21           C  
ATOM   1981  CG  ARG A 252      -1.068  46.219 108.463  1.00 99.21           C  
ATOM   1982  CD  ARG A 252      -0.747  46.281 109.958  1.00 99.21           C  
ATOM   1983  NE  ARG A 252       0.686  46.660 110.101  1.00 99.21           N  
ATOM   1984  CZ  ARG A 252       1.293  46.565 111.320  1.00 99.21           C  
ATOM   1985  NH1 ARG A 252       0.601  46.087 112.394  1.00 99.21           N1+
ATOM   1986  NH2 ARG A 252       2.598  46.942 111.457  1.00 99.21           N  
ATOM   1987  C   ARG A 252      -2.680  44.062 109.832  1.00 99.21           C  
ATOM   1988  O   ARG A 252      -1.697  43.461 110.262  1.00 99.21           O  
ATOM   1989  N   GLU A 253      -3.676  44.467 110.635  1.00 71.12           N  
ATOM   1990  CA  GLU A 253      -3.635  44.359 112.068  1.00 71.12           C  
ATOM   1991  CB  GLU A 253      -4.778  45.144 112.737  1.00 71.12           C  
ATOM   1992  CG  GLU A 253      -4.588  46.657 112.557  1.00 71.12           C  
ATOM   1993  CD  GLU A 253      -5.752  47.401 113.196  1.00 71.12           C  
ATOM   1994  OE1 GLU A 253      -6.896  47.223 112.702  1.00 71.12           O  
ATOM   1995  OE2 GLU A 253      -5.518  48.155 114.179  1.00 71.12           O1-
ATOM   1996  C   GLU A 253      -3.649  42.928 112.540  1.00 71.12           C  
ATOM   1997  O   GLU A 253      -3.176  42.644 113.641  1.00 71.12           O  
ATOM   1998  N   ASP A 254      -4.209  41.992 111.746  1.00 69.59           N  
ATOM   1999  CA  ASP A 254      -4.370  40.623 112.177  1.00 69.59           C  
ATOM   2000  CB  ASP A 254      -5.302  39.820 111.248  1.00 69.59           C  
ATOM   2001  CG  ASP A 254      -5.760  38.561 111.972  1.00 69.59           C  
ATOM   2002  OD1 ASP A 254      -5.018  38.095 112.877  1.00 69.59           O  
ATOM   2003  OD2 ASP A 254      -6.862  38.052 111.634  1.00 69.59           O1-
ATOM   2004  C   ASP A 254      -3.045  39.910 112.267  1.00 69.59           C  
ATOM   2005  O   ASP A 254      -2.363  39.675 111.271  1.00 69.59           O  
ATOM   2006  N   GLU A 255      -2.686  39.504 113.502  1.00 92.21           N  
ATOM   2007  CA  GLU A 255      -1.446  38.865 113.848  1.00 92.21           C  
ATOM   2008  CB  GLU A 255      -1.284  38.672 115.366  1.00 92.21           C  
ATOM   2009  CG  GLU A 255      -1.258  39.988 116.147  1.00 92.21           C  
ATOM   2010  CD  GLU A 255      -0.062  40.803 115.669  1.00 92.21           C  
ATOM   2011  OE1 GLU A 255       1.079  40.270 115.713  1.00 92.21           O  
ATOM   2012  OE2 GLU A 255      -0.279  41.970 115.248  1.00 92.21           O1-
ATOM   2013  C   GLU A 255      -1.351  37.516 113.205  1.00 92.21           C  
ATOM   2014  O   GLU A 255      -0.255  37.018 112.958  1.00 92.21           O  
ATOM   2015  N   GLU A 256      -2.499  36.850 112.985  1.00119.39           N  
ATOM   2016  CA  GLU A 256      -2.480  35.540 112.404  1.00119.39           C  
ATOM   2017  CB  GLU A 256      -3.810  34.779 112.559  1.00119.39           C  
ATOM   2018  CG  GLU A 256      -5.049  35.488 112.019  1.00119.39           C  
ATOM   2019  CD  GLU A 256      -6.253  34.702 112.515  1.00119.39           C  
ATOM   2020  OE1 GLU A 256      -6.030  33.663 113.193  1.00119.39           O  
ATOM   2021  OE2 GLU A 256      -7.404  35.123 112.234  1.00119.39           O1-
ATOM   2022  C   GLU A 256      -2.060  35.579 110.962  1.00119.39           C  
ATOM   2023  O   GLU A 256      -1.520  34.595 110.457  1.00119.39           O  
ATOM   2024  N   ILE A 257      -2.396  36.646 110.209  1.00 84.07           N  
ATOM   2025  CA  ILE A 257      -1.950  36.661 108.839  1.00 84.07           C  
ATOM   2026  CB  ILE A 257      -2.711  37.687 108.055  1.00 84.07           C  
ATOM   2027  CG1 ILE A 257      -4.219  37.408 108.174  1.00 84.07           C  
ATOM   2028  CG2 ILE A 257      -2.195  37.678 106.608  1.00 84.07           C  
ATOM   2029  CD1 ILE A 257      -5.099  38.554 107.677  1.00 84.07           C  
ATOM   2030  C   ILE A 257      -0.477  36.995 108.733  1.00 84.07           C  
ATOM   2031  O   ILE A 257       0.351  36.155 108.386  1.00 84.07           O  
ATOM   2032  N   ALA A 258      -0.110  38.238 109.108  1.00 69.79           N  
ATOM   2033  CA  ALA A 258       1.242  38.737 109.136  1.00 69.79           C  
ATOM   2034  CB  ALA A 258       2.037  38.253 110.360  1.00 69.79           C  
ATOM   2035  C   ALA A 258       2.052  38.420 107.898  1.00 69.79           C  
ATOM   2036  O   ALA A 258       3.224  38.069 108.019  1.00 69.79           O  
ATOM   2037  N   VAL A 259       1.495  38.565 106.675  1.00 56.34           N  
ATOM   2038  CA  VAL A 259       2.284  38.336 105.491  1.00 56.34           C  
ATOM   2039  CB  VAL A 259       1.704  37.314 104.552  1.00 56.34           C  
ATOM   2040  CG1 VAL A 259       1.615  35.963 105.279  1.00 56.34           C  
ATOM   2041  CG2 VAL A 259       0.359  37.834 104.017  1.00 56.34           C  
ATOM   2042  C   VAL A 259       2.269  39.647 104.763  1.00 56.34           C  
ATOM   2043  O   VAL A 259       1.392  40.464 105.029  1.00 56.34           O  
ATOM   2044  N   PRO A 260       3.185  39.906 103.860  1.00 76.77           N  
ATOM   2045  CA  PRO A 260       3.189  41.179 103.191  1.00 76.77           C  
ATOM   2046  CD  PRO A 260       4.507  39.301 103.892  1.00 76.77           C  
ATOM   2047  CB  PRO A 260       4.481  41.217 102.380  1.00 76.77           C  
ATOM   2048  CG  PRO A 260       5.433  40.309 103.182  1.00 76.77           C  
ATOM   2049  C   PRO A 260       1.949  41.347 102.373  1.00 76.77           C  
ATOM   2050  O   PRO A 260       1.437  40.357 101.853  1.00 76.77           O  
ATOM   2051  N   ILE A 261       1.447  42.595 102.257  1.00 40.03           N  
ATOM   2052  CA  ILE A 261       0.238  42.837 101.520  1.00 40.03           C  
ATOM   2053  CB  ILE A 261      -0.819  43.519 102.341  1.00 40.03           C  
ATOM   2054  CG1 ILE A 261      -1.168  42.668 103.572  1.00 40.03           C  
ATOM   2055  CG2 ILE A 261      -2.024  43.809 101.429  1.00 40.03           C  
ATOM   2056  CD1 ILE A 261      -1.996  43.419 104.613  1.00 40.03           C  
ATOM   2057  C   ILE A 261       0.554  43.763 100.386  1.00 40.03           C  
ATOM   2058  O   ILE A 261       1.183  44.802 100.572  1.00 40.03           O  
ATOM   2059  N   MET A 262       0.110  43.397  99.167  1.00 50.36           N  
ATOM   2060  CA  MET A 262       0.342  44.205  98.001  1.00 50.36           C  
ATOM   2061  CB  MET A 262       0.892  43.375  96.828  1.00 50.36           C  
ATOM   2062  CG  MET A 262       1.285  44.190  95.597  1.00 50.36           C  
ATOM   2063  SD  MET A 262       1.951  43.193  94.228  1.00 50.36           S  
ATOM   2064  CE  MET A 262       3.489  42.743  95.084  1.00 50.36           C  
ATOM   2065  C   MET A 262      -0.988  44.763  97.588  1.00 50.36           C  
ATOM   2066  O   MET A 262      -1.925  44.013  97.314  1.00 50.36           O  
ATOM   2067  N   ALA A 263      -1.102  46.105  97.511  1.00 41.42           N  
ATOM   2068  CA  ALA A 263      -2.370  46.708  97.197  1.00 41.42           C  
ATOM   2069  CB  ALA A 263      -2.637  48.012  97.969  1.00 41.42           C  
ATOM   2070  C   ALA A 263      -2.434  47.032  95.737  1.00 41.42           C  
ATOM   2071  O   ALA A 263      -1.500  47.598  95.169  1.00 41.42           O  
ATOM   2072  N   HIS A 264      -3.566  46.681  95.088  1.00 76.56           N  
ATOM   2073  CA  HIS A 264      -3.684  46.952  93.683  1.00 76.56           C  
ATOM   2074  ND1 HIS A 264      -4.468  46.696  90.485  1.00 76.56           N  
ATOM   2075  CG  HIS A 264      -3.846  45.889  91.411  1.00 76.56           C  
ATOM   2076  CB  HIS A 264      -4.236  45.778  92.856  1.00 76.56           C  
ATOM   2077  NE2 HIS A 264      -2.792  45.686  89.426  1.00 76.56           N  
ATOM   2078  CD2 HIS A 264      -2.827  45.276  90.747  1.00 76.56           C  
ATOM   2079  CE1 HIS A 264      -3.796  46.538  89.316  1.00 76.56           C  
ATOM   2080  C   HIS A 264      -4.611  48.127  93.516  1.00 76.56           C  
ATOM   2081  O   HIS A 264      -5.542  48.337  94.291  1.00 76.56           O  
ATOM   2082  N   PRO A 265      -4.311  48.927  92.530  1.00 88.99           N  
ATOM   2083  CA  PRO A 265      -5.040  50.128  92.192  1.00 88.99           C  
ATOM   2084  CD  PRO A 265      -2.984  48.909  91.944  1.00 88.99           C  
ATOM   2085  CB  PRO A 265      -4.089  50.968  91.336  1.00 88.99           C  
ATOM   2086  CG  PRO A 265      -3.042  49.964  90.831  1.00 88.99           C  
ATOM   2087  C   PRO A 265      -6.353  49.899  91.511  1.00 88.99           C  
ATOM   2088  O   PRO A 265      -7.063  50.877  91.270  1.00 88.99           O  
ATOM   2089  N   VAL A 266      -6.708  48.647  91.179  1.00112.25           N  
ATOM   2090  CA  VAL A 266      -7.892  48.416  90.400  1.00112.25           C  
ATOM   2091  CB  VAL A 266      -8.162  46.952  90.194  1.00112.25           C  
ATOM   2092  CG1 VAL A 266      -8.754  46.373  91.490  1.00112.25           C  
ATOM   2093  CG2 VAL A 266      -9.038  46.761  88.947  1.00112.25           C  
ATOM   2094  C   VAL A 266      -9.081  49.029  91.086  1.00112.25           C  
ATOM   2095  O   VAL A 266      -9.208  48.977  92.307  1.00112.25           O  
ATOM   2096  N   PHE A 267      -9.979  49.644  90.283  1.00 83.00           N  
ATOM   2097  CA  PHE A 267     -11.207  50.252  90.729  1.00 83.00           C  
ATOM   2098  CB  PHE A 267     -11.936  49.305  91.709  1.00 83.00           C  
ATOM   2099  CG  PHE A 267     -13.190  49.915  92.239  1.00 83.00           C  
ATOM   2100  CD1 PHE A 267     -14.370  49.784  91.545  1.00 83.00           C  
ATOM   2101  CD2 PHE A 267     -13.191  50.605  93.432  1.00 83.00           C  
ATOM   2102  CE1 PHE A 267     -15.528  50.340  92.029  1.00 83.00           C  
ATOM   2103  CE2 PHE A 267     -14.347  51.164  93.920  1.00 83.00           C  
ATOM   2104  CZ  PHE A 267     -15.519  51.030  93.217  1.00 83.00           C  
ATOM   2105  C   PHE A 267     -10.959  51.573  91.412  1.00 83.00           C  
ATOM   2106  O   PHE A 267     -11.903  52.302  91.713  1.00 83.00           O  
ATOM   2107  N   SER A 268      -9.688  51.971  91.605  1.00 44.81           N  
ATOM   2108  CA  SER A 268      -9.423  53.237  92.238  1.00 44.81           C  
ATOM   2109  CB  SER A 268      -7.946  53.415  92.634  1.00 44.81           C  
ATOM   2110  OG  SER A 268      -7.132  53.470  91.473  1.00 44.81           O  
ATOM   2111  C   SER A 268      -9.766  54.317  91.261  1.00 44.81           C  
ATOM   2112  O   SER A 268      -9.959  55.478  91.622  1.00 44.81           O  
ATOM   2113  N   GLY A 269      -9.861  53.925  89.980  1.00 46.30           N  
ATOM   2114  CA  GLY A 269     -10.123  54.781  88.859  1.00 46.30           C  
ATOM   2115  C   GLY A 269     -11.470  55.408  88.979  1.00 46.30           C  
ATOM   2116  O   GLY A 269     -11.733  56.430  88.356  1.00 46.30           O  
ATOM   2117  N   ALA A 270     -12.406  54.771  89.695  1.00 42.40           N  
ATOM   2118  CA  ALA A 270     -13.695  55.384  89.756  1.00 42.40           C  
ATOM   2119  CB  ALA A 270     -14.690  54.573  90.607  1.00 42.40           C  
ATOM   2120  C   ALA A 270     -13.553  56.741  90.386  1.00 42.40           C  
ATOM   2121  O   ALA A 270     -14.168  57.702  89.930  1.00 42.40           O  
ATOM   2122  N   VAL A 271     -12.767  56.828  91.483  1.00 88.26           N  
ATOM   2123  CA  VAL A 271     -12.568  58.015  92.282  1.00 88.26           C  
ATOM   2124  CB  VAL A 271     -12.052  57.671  93.650  1.00 88.26           C  
ATOM   2125  CG1 VAL A 271     -11.836  58.965  94.451  1.00 88.26           C  
ATOM   2126  CG2 VAL A 271     -13.041  56.690  94.298  1.00 88.26           C  
ATOM   2127  C   VAL A 271     -11.645  59.098  91.748  1.00 88.26           C  
ATOM   2128  O   VAL A 271     -11.950  60.282  91.868  1.00 88.26           O  
ATOM   2129  N   THR A 272     -10.455  58.726  91.233  1.00170.02           N  
ATOM   2130  CA  THR A 272      -9.366  59.636  90.919  1.00170.02           C  
ATOM   2131  CB  THR A 272      -8.066  58.895  90.905  1.00170.02           C  
ATOM   2132  OG1 THR A 272      -7.893  58.197  92.129  1.00170.02           O  
ATOM   2133  CG2 THR A 272      -6.938  59.915  90.751  1.00170.02           C  
ATOM   2134  C   THR A 272      -9.375  60.500  89.664  1.00170.02           C  
ATOM   2135  O   THR A 272      -8.932  61.645  89.746  1.00170.02           O  
ATOM   2136  N   PRO A 273      -9.788  60.046  88.507  1.00 96.87           N  
ATOM   2137  CA  PRO A 273      -9.569  60.746  87.259  1.00 96.87           C  
ATOM   2138  CD  PRO A 273     -10.889  59.111  88.400  1.00 96.87           C  
ATOM   2139  CB  PRO A 273     -10.228  59.868  86.200  1.00 96.87           C  
ATOM   2140  CG  PRO A 273     -11.411  59.246  86.961  1.00 96.87           C  
ATOM   2141  C   PRO A 273     -10.062  62.156  87.101  1.00 96.87           C  
ATOM   2142  O   PRO A 273      -9.380  62.930  86.431  1.00 96.87           O  
ATOM   2143  N   SER A 274     -11.223  62.527  87.669  1.00 94.42           N  
ATOM   2144  CA  SER A 274     -11.778  63.809  87.332  1.00 94.42           C  
ATOM   2145  CB  SER A 274     -13.245  63.999  87.757  1.00 94.42           C  
ATOM   2146  OG  SER A 274     -13.328  64.230  89.156  1.00 94.42           O  
ATOM   2147  C   SER A 274     -11.002  64.937  87.935  1.00 94.42           C  
ATOM   2148  O   SER A 274     -10.356  64.790  88.970  1.00 94.42           O  
ATOM   2149  N   GLU A 275     -11.003  66.090  87.227  1.00117.67           N  
ATOM   2150  CA  GLU A 275     -10.375  67.296  87.685  1.00117.67           C  
ATOM   2151  CB  GLU A 275     -10.057  68.301  86.556  1.00117.67           C  
ATOM   2152  CG  GLU A 275     -11.262  68.895  85.826  1.00117.67           C  
ATOM   2153  CD  GLU A 275     -10.725  69.846  84.761  1.00117.67           C  
ATOM   2154  OE1 GLU A 275      -9.939  69.377  83.894  1.00117.67           O  
ATOM   2155  OE2 GLU A 275     -11.088  71.052  84.801  1.00117.67           O1-
ATOM   2156  C   GLU A 275     -11.212  67.981  88.738  1.00117.67           C  
ATOM   2157  O   GLU A 275     -10.677  68.661  89.611  1.00117.67           O  
ATOM   2158  N   PHE A 276     -12.552  67.921  88.594  1.00128.07           N  
ATOM   2159  CA  PHE A 276     -13.530  68.541  89.458  1.00128.07           C  
ATOM   2160  CB  PHE A 276     -14.850  68.785  88.713  1.00128.07           C  
ATOM   2161  CG  PHE A 276     -14.486  69.481  87.448  1.00128.07           C  
ATOM   2162  CD1 PHE A 276     -14.001  70.769  87.449  1.00128.07           C  
ATOM   2163  CD2 PHE A 276     -14.643  68.830  86.245  1.00128.07           C  
ATOM   2164  CE1 PHE A 276     -13.672  71.392  86.268  1.00128.07           C  
ATOM   2165  CE2 PHE A 276     -14.317  69.447  85.061  1.00128.07           C  
ATOM   2166  CZ  PHE A 276     -13.829  70.731  85.072  1.00128.07           C  
ATOM   2167  C   PHE A 276     -13.878  67.771  90.705  1.00128.07           C  
ATOM   2168  O   PHE A 276     -14.136  68.372  91.749  1.00128.07           O  
ATOM   2169  N   TYR A 277     -13.924  66.423  90.634  1.00110.63           N  
ATOM   2170  CA  TYR A 277     -14.519  65.677  91.715  1.00110.63           C  
ATOM   2171  CB  TYR A 277     -15.775  64.915  91.258  1.00110.63           C  
ATOM   2172  CG  TYR A 277     -16.579  65.839  90.408  1.00110.63           C  
ATOM   2173  CD1 TYR A 277     -17.355  66.838  90.946  1.00110.63           C  
ATOM   2174  CD2 TYR A 277     -16.544  65.686  89.040  1.00110.63           C  
ATOM   2175  CE1 TYR A 277     -18.080  67.673  90.126  1.00110.63           C  
ATOM   2176  CE2 TYR A 277     -17.265  66.517  88.217  1.00110.63           C  
ATOM   2177  CZ  TYR A 277     -18.035  67.514  88.760  1.00110.63           C  
ATOM   2178  OH  TYR A 277     -18.776  68.365  87.913  1.00110.63           O  
ATOM   2179  C   TYR A 277     -13.574  64.602  92.163  1.00110.63           C  
ATOM   2180  O   TYR A 277     -12.448  64.504  91.683  1.00110.63           O  
ATOM   2181  N   GLY A 278     -14.017  63.798  93.159  1.00 40.18           N  
ATOM   2182  CA  GLY A 278     -13.283  62.640  93.596  1.00 40.18           C  
ATOM   2183  C   GLY A 278     -12.195  62.996  94.561  1.00 40.18           C  
ATOM   2184  O   GLY A 278     -12.214  64.051  95.194  1.00 40.18           O  
ATOM   2185  N   VAL A 279     -11.227  62.065  94.715  1.00 43.74           N  
ATOM   2186  CA  VAL A 279     -10.110  62.242  95.600  1.00 43.74           C  
ATOM   2187  CB  VAL A 279     -10.056  61.208  96.683  1.00 43.74           C  
ATOM   2188  CG1 VAL A 279      -8.798  61.446  97.538  1.00 43.74           C  
ATOM   2189  CG2 VAL A 279     -11.378  61.258  97.467  1.00 43.74           C  
ATOM   2190  C   VAL A 279      -8.849  62.101  94.800  1.00 43.74           C  
ATOM   2191  O   VAL A 279      -8.769  61.282  93.886  1.00 43.74           O  
ATOM   2192  N   ALA A 280      -7.818  62.907  95.136  1.00 49.44           N  
ATOM   2193  CA  ALA A 280      -6.576  62.884  94.407  1.00 49.44           C  
ATOM   2194  CB  ALA A 280      -5.636  64.048  94.771  1.00 49.44           C  
ATOM   2195  C   ALA A 280      -5.859  61.602  94.708  1.00 49.44           C  
ATOM   2196  O   ALA A 280      -5.862  61.109  95.835  1.00 49.44           O  
ATOM   2197  N   PRO A 281      -5.230  61.070  93.693  1.00 90.54           N  
ATOM   2198  CA  PRO A 281      -4.532  59.813  93.763  1.00 90.54           C  
ATOM   2199  CD  PRO A 281      -4.829  61.862  92.542  1.00 90.54           C  
ATOM   2200  CB  PRO A 281      -3.907  59.631  92.381  1.00 90.54           C  
ATOM   2201  CG  PRO A 281      -3.674  61.074  91.898  1.00 90.54           C  
ATOM   2202  C   PRO A 281      -3.484  59.785  94.829  1.00 90.54           C  
ATOM   2203  O   PRO A 281      -3.278  58.734  95.434  1.00 90.54           O  
ATOM   2204  N   SER A 282      -2.794  60.910  95.075  1.00 49.73           N  
ATOM   2205  CA  SER A 282      -1.739  60.878  96.043  1.00 49.73           C  
ATOM   2206  CB  SER A 282      -1.073  62.253  96.236  1.00 49.73           C  
ATOM   2207  OG  SER A 282      -2.010  63.192  96.740  1.00 49.73           O  
ATOM   2208  C   SER A 282      -2.330  60.444  97.350  1.00 49.73           C  
ATOM   2209  O   SER A 282      -1.733  59.649  98.074  1.00 49.73           O  
ATOM   2210  N   LEU A 283      -3.512  60.985  97.697  1.00140.29           N  
ATOM   2211  CA  LEU A 283      -4.182  60.654  98.925  1.00140.29           C  
ATOM   2212  CB  LEU A 283      -5.366  61.616  99.171  1.00140.29           C  
ATOM   2213  CG  LEU A 283      -5.986  61.632 100.589  1.00140.29           C  
ATOM   2214  CD1 LEU A 283      -6.442  60.252 101.076  1.00140.29           C  
ATOM   2215  CD2 LEU A 283      -5.086  62.367 101.588  1.00140.29           C  
ATOM   2216  C   LEU A 283      -4.764  59.270  98.865  1.00140.29           C  
ATOM   2217  O   LEU A 283      -4.564  58.451  99.761  1.00140.29           O  
ATOM   2218  N   TRP A 284      -5.514  58.986  97.781  1.00121.41           N  
ATOM   2219  CA  TRP A 284      -6.273  57.774  97.659  1.00121.41           C  
ATOM   2220  CB  TRP A 284      -7.198  57.880  96.429  1.00121.41           C  
ATOM   2221  CG  TRP A 284      -8.223  56.794  96.241  1.00121.41           C  
ATOM   2222  CD2 TRP A 284      -9.229  56.485  97.215  1.00121.41           C  
ATOM   2223  CD1 TRP A 284      -8.392  55.910  95.216  1.00121.41           C  
ATOM   2224  NE1 TRP A 284      -9.467  55.094  95.475  1.00121.41           N  
ATOM   2225  CE2 TRP A 284      -9.987  55.434  96.709  1.00121.41           C  
ATOM   2226  CE3 TRP A 284      -9.500  57.041  98.433  1.00121.41           C  
ATOM   2227  CZ2 TRP A 284     -11.035  54.915  97.415  1.00121.41           C  
ATOM   2228  CZ3 TRP A 284     -10.554  56.515  99.144  1.00121.41           C  
ATOM   2229  CH2 TRP A 284     -11.309  55.474  98.646  1.00121.41           C  
ATOM   2230  C   TRP A 284      -5.369  56.578  97.591  1.00121.41           C  
ATOM   2231  O   TRP A 284      -5.532  55.626  98.354  1.00121.41           O  
ATOM   2232  N   LEU A 285      -4.434  56.563  96.624  1.00132.59           N  
ATOM   2233  CA  LEU A 285      -3.487  55.491  96.505  1.00132.59           C  
ATOM   2234  CB  LEU A 285      -2.896  55.378  95.088  1.00132.59           C  
ATOM   2235  CG  LEU A 285      -3.941  55.010  94.016  1.00132.59           C  
ATOM   2236  CD1 LEU A 285      -4.992  56.122  93.854  1.00132.59           C  
ATOM   2237  CD2 LEU A 285      -3.271  54.622  92.688  1.00132.59           C  
ATOM   2238  C   LEU A 285      -2.336  55.619  97.465  1.00132.59           C  
ATOM   2239  O   LEU A 285      -1.846  54.614  97.977  1.00132.59           O  
ATOM   2240  N   GLY A 286      -1.776  56.842  97.618  1.00 85.02           N  
ATOM   2241  CA  GLY A 286      -0.581  56.968  98.418  1.00 85.02           C  
ATOM   2242  C   GLY A 286      -0.706  56.994  99.919  1.00 85.02           C  
ATOM   2243  O   GLY A 286      -0.361  56.038 100.610  1.00 85.02           O  
ATOM   2244  N   LYS A 287      -1.280  58.087 100.459  1.00 99.52           N  
ATOM   2245  CA  LYS A 287      -1.232  58.316 101.879  1.00 99.52           C  
ATOM   2246  CB  LYS A 287      -1.764  59.708 102.266  1.00 99.52           C  
ATOM   2247  CG  LYS A 287      -1.638  60.007 103.760  1.00 99.52           C  
ATOM   2248  CD  LYS A 287      -1.762  61.491 104.101  1.00 99.52           C  
ATOM   2249  CE  LYS A 287      -0.681  62.353 103.448  1.00 99.52           C  
ATOM   2250  NZ  LYS A 287      -0.720  63.723 104.009  1.00 99.52           N1+
ATOM   2251  C   LYS A 287      -2.029  57.306 102.634  1.00 99.52           C  
ATOM   2252  O   LYS A 287      -1.533  56.689 103.575  1.00 99.52           O  
ATOM   2253  N   LEU A 288      -3.289  57.103 102.217  1.00 62.85           N  
ATOM   2254  CA  LEU A 288      -4.190  56.246 102.931  1.00 62.85           C  
ATOM   2255  CB  LEU A 288      -5.637  56.363 102.424  1.00 62.85           C  
ATOM   2256  CG  LEU A 288      -6.280  57.715 102.784  1.00 62.85           C  
ATOM   2257  CD1 LEU A 288      -7.726  57.821 102.276  1.00 62.85           C  
ATOM   2258  CD2 LEU A 288      -6.172  57.983 104.293  1.00 62.85           C  
ATOM   2259  C   LEU A 288      -3.776  54.807 102.882  1.00 62.85           C  
ATOM   2260  O   LEU A 288      -3.865  54.099 103.885  1.00 62.85           O  
ATOM   2261  N   LEU A 289      -3.313  54.324 101.718  1.00 51.72           N  
ATOM   2262  CA  LEU A 289      -2.975  52.932 101.606  1.00 51.72           C  
ATOM   2263  CB  LEU A 289      -2.596  52.520 100.173  1.00 51.72           C  
ATOM   2264  CG  LEU A 289      -3.772  52.633  99.183  1.00 51.72           C  
ATOM   2265  CD1 LEU A 289      -3.383  52.131  97.783  1.00 51.72           C  
ATOM   2266  CD2 LEU A 289      -5.033  51.948  99.737  1.00 51.72           C  
ATOM   2267  C   LEU A 289      -1.825  52.608 102.511  1.00 51.72           C  
ATOM   2268  O   LEU A 289      -1.776  51.534 103.107  1.00 51.72           O  
ATOM   2269  N   ARG A 290      -0.845  53.521 102.611  1.00 63.67           N  
ATOM   2270  CA  ARG A 290       0.305  53.301 103.441  1.00 63.67           C  
ATOM   2271  CB  ARG A 290       1.324  54.439 103.275  1.00 63.67           C  
ATOM   2272  CG  ARG A 290       2.600  54.306 104.108  1.00 63.67           C  
ATOM   2273  CD  ARG A 290       3.713  55.235 103.619  1.00 63.67           C  
ATOM   2274  NE  ARG A 290       4.770  55.292 104.664  1.00 63.67           N  
ATOM   2275  CZ  ARG A 290       4.759  56.352 105.519  1.00 63.67           C  
ATOM   2276  NH1 ARG A 290       3.756  57.271 105.408  1.00 63.67           N1+
ATOM   2277  NH2 ARG A 290       5.741  56.499 106.454  1.00 63.67           N  
ATOM   2278  C   ARG A 290      -0.125  53.254 104.874  1.00 63.67           C  
ATOM   2279  O   ARG A 290       0.283  52.378 105.634  1.00 63.67           O  
ATOM   2280  N   LEU A 291      -1.001  54.197 105.261  1.00 70.29           N  
ATOM   2281  CA  LEU A 291      -1.476  54.328 106.607  1.00 70.29           C  
ATOM   2282  CB  LEU A 291      -2.508  55.465 106.709  1.00 70.29           C  
ATOM   2283  CG  LEU A 291      -3.038  55.755 108.121  1.00 70.29           C  
ATOM   2284  CD1 LEU A 291      -2.025  56.565 108.945  1.00 70.29           C  
ATOM   2285  CD2 LEU A 291      -4.430  56.399 108.070  1.00 70.29           C  
ATOM   2286  C   LEU A 291      -2.208  53.067 106.961  1.00 70.29           C  
ATOM   2287  O   LEU A 291      -2.085  52.541 108.065  1.00 70.29           O  
ATOM   2288  N   ALA A 292      -2.996  52.560 105.997  1.00 53.03           N  
ATOM   2289  CA  ALA A 292      -3.829  51.399 106.128  1.00 53.03           C  
ATOM   2290  CB  ALA A 292      -4.683  51.142 104.873  1.00 53.03           C  
ATOM   2291  C   ALA A 292      -2.999  50.171 106.378  1.00 53.03           C  
ATOM   2292  O   ALA A 292      -3.444  49.278 107.102  1.00 53.03           O  
ATOM   2293  N   GLY A 293      -1.775  50.085 105.803  1.00 54.72           N  
ATOM   2294  CA  GLY A 293      -0.988  48.902 106.049  1.00 54.72           C  
ATOM   2295  C   GLY A 293      -0.469  48.221 104.805  1.00 54.72           C  
ATOM   2296  O   GLY A 293       0.103  47.138 104.915  1.00 54.72           O  
ATOM   2297  N   ALA A 294      -0.647  48.789 103.593  1.00 51.19           N  
ATOM   2298  CA  ALA A 294      -0.124  48.109 102.427  1.00 51.19           C  
ATOM   2299  CB  ALA A 294      -0.669  48.657 101.097  1.00 51.19           C  
ATOM   2300  C   ALA A 294       1.380  48.199 102.376  1.00 51.19           C  
ATOM   2301  O   ALA A 294       1.965  49.260 102.585  1.00 51.19           O  
ATOM   2302  N   ASP A 295       2.048  47.048 102.136  1.00 70.66           N  
ATOM   2303  CA  ASP A 295       3.481  46.967 102.000  1.00 70.66           C  
ATOM   2304  CB  ASP A 295       3.988  45.523 102.121  1.00 70.66           C  
ATOM   2305  CG  ASP A 295       3.750  45.078 103.557  1.00 70.66           C  
ATOM   2306  OD1 ASP A 295       3.591  45.964 104.438  1.00 70.66           O  
ATOM   2307  OD2 ASP A 295       3.719  43.844 103.792  1.00 70.66           O1-
ATOM   2308  C   ASP A 295       3.912  47.480 100.657  1.00 70.66           C  
ATOM   2309  O   ASP A 295       4.910  48.190 100.541  1.00 70.66           O  
ATOM   2310  N   PHE A 296       3.168  47.101  99.597  1.00164.23           N  
ATOM   2311  CA  PHE A 296       3.482  47.499  98.251  1.00164.23           C  
ATOM   2312  CB  PHE A 296       3.583  46.339  97.241  1.00164.23           C  
ATOM   2313  CG  PHE A 296       4.663  45.367  97.559  1.00164.23           C  
ATOM   2314  CD1 PHE A 296       4.392  44.278  98.354  1.00164.23           C  
ATOM   2315  CD2 PHE A 296       5.933  45.523  97.050  1.00164.23           C  
ATOM   2316  CE1 PHE A 296       5.372  43.361  98.644  1.00164.23           C  
ATOM   2317  CE2 PHE A 296       6.918  44.608  97.335  1.00164.23           C  
ATOM   2318  CZ  PHE A 296       6.639  43.528  98.136  1.00164.23           C  
ATOM   2319  C   PHE A 296       2.261  48.202  97.759  1.00164.23           C  
ATOM   2320  O   PHE A 296       1.146  47.815  98.104  1.00164.23           O  
ATOM   2321  N   VAL A 297       2.428  49.262  96.945  1.00 49.40           N  
ATOM   2322  CA  VAL A 297       1.259  49.872  96.389  1.00 49.40           C  
ATOM   2323  CB  VAL A 297       0.953  51.220  96.969  1.00 49.40           C  
ATOM   2324  CG1 VAL A 297      -0.214  51.835  96.181  1.00 49.40           C  
ATOM   2325  CG2 VAL A 297       0.660  51.051  98.468  1.00 49.40           C  
ATOM   2326  C   VAL A 297       1.498  50.064  94.926  1.00 49.40           C  
ATOM   2327  O   VAL A 297       2.436  50.751  94.525  1.00 49.40           O  
ATOM   2328  N   LEU A 298       0.642  49.457  94.082  1.00104.70           N  
ATOM   2329  CA  LEU A 298       0.805  49.628  92.668  1.00104.70           C  
ATOM   2330  CB  LEU A 298       0.436  48.395  91.826  1.00104.70           C  
ATOM   2331  CG  LEU A 298       1.431  47.232  91.970  1.00104.70           C  
ATOM   2332  CD1 LEU A 298       1.483  46.713  93.415  1.00104.70           C  
ATOM   2333  CD2 LEU A 298       1.135  46.128  90.942  1.00104.70           C  
ATOM   2334  C   LEU A 298      -0.074  50.752  92.222  1.00104.70           C  
ATOM   2335  O   LEU A 298      -1.167  50.951  92.746  1.00104.70           O  
ATOM   2336  N   PHE A 299       0.409  51.539  91.243  1.00 80.24           N  
ATOM   2337  CA  PHE A 299      -0.361  52.620  90.699  1.00 80.24           C  
ATOM   2338  CB  PHE A 299      -0.175  53.946  91.466  1.00 80.24           C  
ATOM   2339  CG  PHE A 299       1.285  54.221  91.584  1.00 80.24           C  
ATOM   2340  CD1 PHE A 299       1.975  54.872  90.586  1.00 80.24           C  
ATOM   2341  CD2 PHE A 299       1.964  53.823  92.712  1.00 80.24           C  
ATOM   2342  CE1 PHE A 299       3.323  55.115  90.718  1.00 80.24           C  
ATOM   2343  CE2 PHE A 299       3.310  54.062  92.850  1.00 80.24           C  
ATOM   2344  CZ  PHE A 299       3.990  54.711  91.849  1.00 80.24           C  
ATOM   2345  C   PHE A 299       0.036  52.792  89.263  1.00 80.24           C  
ATOM   2346  O   PHE A 299       1.101  52.337  88.854  1.00 80.24           O  
ATOM   2347  N   PRO A 300      -0.793  53.417  88.468  1.00 83.87           N  
ATOM   2348  CA  PRO A 300      -0.544  53.614  87.062  1.00 83.87           C  
ATOM   2349  CD  PRO A 300      -2.002  54.077  88.925  1.00 83.87           C  
ATOM   2350  CB  PRO A 300      -1.784  54.325  86.521  1.00 83.87           C  
ATOM   2351  CG  PRO A 300      -2.397  55.003  87.761  1.00 83.87           C  
ATOM   2352  C   PRO A 300       0.724  54.374  86.842  1.00 83.87           C  
ATOM   2353  O   PRO A 300       0.989  55.343  87.550  1.00 83.87           O  
ATOM   2354  N   SER A 301       1.507  53.960  85.830  1.00107.12           N  
ATOM   2355  CA  SER A 301       2.782  54.563  85.579  1.00107.12           C  
ATOM   2356  CB  SER A 301       3.590  53.854  84.486  1.00107.12           C  
ATOM   2357  OG  SER A 301       3.908  52.539  84.903  1.00107.12           O  
ATOM   2358  C   SER A 301       2.592  55.969  85.116  1.00107.12           C  
ATOM   2359  O   SER A 301       1.560  56.354  84.572  1.00107.12           O  
ATOM   2360  N   PRO A 302       3.653  56.709  85.347  1.00129.31           N  
ATOM   2361  CA  PRO A 302       3.844  58.099  84.988  1.00129.31           C  
ATOM   2362  CD  PRO A 302       4.699  56.228  86.233  1.00129.31           C  
ATOM   2363  CB  PRO A 302       5.073  58.568  85.762  1.00129.31           C  
ATOM   2364  CG  PRO A 302       5.819  57.271  86.113  1.00129.31           C  
ATOM   2365  C   PRO A 302       4.037  58.173  83.540  1.00129.31           C  
ATOM   2366  O   PRO A 302       4.201  59.251  82.970  1.00129.31           O  
ATOM   2367  N   TYR A 303       3.978  57.003  82.914  1.00220.80           N  
ATOM   2368  CA  TYR A 303       3.957  56.944  81.514  1.00220.80           C  
ATOM   2369  CB  TYR A 303       4.231  55.517  81.023  1.00220.80           C  
ATOM   2370  CG  TYR A 303       5.586  55.458  81.667  1.00220.80           C  
ATOM   2371  CD1 TYR A 303       6.609  56.241  81.176  1.00220.80           C  
ATOM   2372  CD2 TYR A 303       5.843  54.679  82.774  1.00220.80           C  
ATOM   2373  CE1 TYR A 303       7.856  56.246  81.760  1.00220.80           C  
ATOM   2374  CE2 TYR A 303       7.089  54.678  83.363  1.00220.80           C  
ATOM   2375  CZ  TYR A 303       8.101  55.462  82.862  1.00220.80           C  
ATOM   2376  OH  TYR A 303       9.373  55.463  83.475  1.00220.80           O  
ATOM   2377  C   TYR A 303       2.672  57.708  81.128  1.00220.80           C  
ATOM   2378  O   TYR A 303       2.521  57.974  79.939  1.00220.80           O  
ATOM   2379  N   GLY A 304       1.701  57.972  82.098  1.00194.63           N  
ATOM   2380  CA  GLY A 304       0.579  58.913  82.100  1.00194.63           C  
ATOM   2381  C   GLY A 304       0.114  59.159  83.507  1.00194.63           C  
ATOM   2382  O   GLY A 304       0.861  59.091  84.490  1.00194.63           O  
ATOM   2383  N   SER A 305      -1.166  59.550  83.598  1.00226.69           N  
ATOM   2384  CA  SER A 305      -1.830  59.784  84.841  1.00226.69           C  
ATOM   2385  CB  SER A 305      -0.993  60.557  85.875  1.00226.69           C  
ATOM   2386  OG  SER A 305      -1.743  60.735  87.067  1.00226.69           O  
ATOM   2387  C   SER A 305      -2.964  60.669  84.484  1.00226.69           C  
ATOM   2388  O   SER A 305      -2.986  61.225  83.385  1.00226.69           O  
ATOM   2389  N   VAL A 306      -3.962  60.820  85.370  1.00171.75           N  
ATOM   2390  CA  VAL A 306      -4.931  61.769  84.940  1.00171.75           C  
ATOM   2391  CB  VAL A 306      -6.331  61.489  85.400  1.00171.75           C  
ATOM   2392  CG1 VAL A 306      -6.393  61.371  86.935  1.00171.75           C  
ATOM   2393  CG2 VAL A 306      -7.214  62.591  84.797  1.00171.75           C  
ATOM   2394  C   VAL A 306      -4.456  63.082  85.453  1.00171.75           C  
ATOM   2395  O   VAL A 306      -4.936  63.624  86.448  1.00171.75           O  
ATOM   2396  N   ALA A 307      -3.467  63.640  84.741  1.00234.45           N  
ATOM   2397  CA  ALA A 307      -2.902  64.882  85.147  1.00234.45           C  
ATOM   2398  CB  ALA A 307      -1.920  64.757  86.326  1.00234.45           C  
ATOM   2399  C   ALA A 307      -2.128  65.373  83.983  1.00234.45           C  
ATOM   2400  O   ALA A 307      -1.870  64.634  83.035  1.00234.45           O  
ATOM   2401  N   SER A 308      -1.761  66.661  84.019  1.00122.12           N  
ATOM   2402  CA  SER A 308      -0.987  67.190  82.946  1.00122.12           C  
ATOM   2403  CB  SER A 308      -0.757  68.707  83.054  1.00122.12           C  
ATOM   2404  OG  SER A 308      -1.989  69.400  82.922  1.00122.12           O  
ATOM   2405  C   SER A 308       0.354  66.536  82.997  1.00122.12           C  
ATOM   2406  O   SER A 308       0.995  66.351  81.965  1.00122.12           O  
ATOM   2407  N   GLU A 309       0.810  66.139  84.202  1.00209.02           N  
ATOM   2408  CA  GLU A 309       2.152  65.641  84.266  1.00209.02           C  
ATOM   2409  CB  GLU A 309       3.114  66.608  84.977  1.00209.02           C  
ATOM   2410  CG  GLU A 309       3.264  67.941  84.245  1.00209.02           C  
ATOM   2411  CD  GLU A 309       4.309  68.776  84.975  1.00209.02           C  
ATOM   2412  OE1 GLU A 309       4.936  68.235  85.925  1.00209.02           O  
ATOM   2413  OE2 GLU A 309       4.498  69.960  84.589  1.00209.02           O1-
ATOM   2414  C   GLU A 309       2.236  64.333  84.992  1.00209.02           C  
ATOM   2415  O   GLU A 309       1.273  63.839  85.575  1.00209.02           O  
ATOM   2416  N   ARG A 310       3.456  63.759  84.924  1.00213.03           N  
ATOM   2417  CA  ARG A 310       3.939  62.548  85.526  1.00213.03           C  
ATOM   2418  CB  ARG A 310       5.399  62.245  85.141  1.00213.03           C  
ATOM   2419  CG  ARG A 310       5.629  61.994  83.651  1.00213.03           C  
ATOM   2420  CD  ARG A 310       7.109  62.020  83.249  1.00213.03           C  
ATOM   2421  NE  ARG A 310       7.697  60.667  83.470  1.00213.03           N  
ATOM   2422  CZ  ARG A 310       8.967  60.415  83.034  1.00213.03           C  
ATOM   2423  NH1 ARG A 310       9.701  61.412  82.463  1.00213.03           N1+
ATOM   2424  NH2 ARG A 310       9.504  59.166  83.158  1.00213.03           N  
ATOM   2425  C   ARG A 310       3.946  62.827  86.987  1.00213.03           C  
ATOM   2426  O   ARG A 310       3.982  61.920  87.816  1.00213.03           O  
ATOM   2427  N   GLU A 311       3.913  64.128  87.320  1.00104.40           N  
ATOM   2428  CA  GLU A 311       4.043  64.586  88.667  1.00104.40           C  
ATOM   2429  CB  GLU A 311       3.822  66.100  88.826  1.00104.40           C  
ATOM   2430  CG  GLU A 311       4.010  66.585  90.267  1.00104.40           C  
ATOM   2431  CD  GLU A 311       5.464  66.367  90.672  1.00104.40           C  
ATOM   2432  OE1 GLU A 311       5.953  65.214  90.540  1.00104.40           O  
ATOM   2433  OE2 GLU A 311       6.108  67.354  91.119  1.00104.40           O1-
ATOM   2434  C   GLU A 311       3.053  63.869  89.524  1.00104.40           C  
ATOM   2435  O   GLU A 311       3.341  63.603  90.689  1.00104.40           O  
ATOM   2436  N   GLN A 312       1.863  63.526  88.998  1.00 97.44           N  
ATOM   2437  CA  GLN A 312       0.942  62.848  89.863  1.00 97.44           C  
ATOM   2438  CB  GLN A 312      -0.424  62.509  89.240  1.00 97.44           C  
ATOM   2439  CG  GLN A 312      -1.372  63.704  89.139  1.00 97.44           C  
ATOM   2440  CD  GLN A 312      -2.783  63.164  88.950  1.00 97.44           C  
ATOM   2441  OE1 GLN A 312      -3.005  61.954  88.957  1.00 97.44           O  
ATOM   2442  NE2 GLN A 312      -3.772  64.082  88.795  1.00 97.44           N  
ATOM   2443  C   GLN A 312       1.545  61.560  90.334  1.00 97.44           C  
ATOM   2444  O   GLN A 312       1.421  61.213  91.508  1.00 97.44           O  
ATOM   2445  N   ALA A 313       2.224  60.817  89.441  1.00 35.68           N  
ATOM   2446  CA  ALA A 313       2.804  59.560  89.821  1.00 35.68           C  
ATOM   2447  CB  ALA A 313       3.499  58.844  88.649  1.00 35.68           C  
ATOM   2448  C   ALA A 313       3.839  59.809  90.873  1.00 35.68           C  
ATOM   2449  O   ALA A 313       3.953  59.054  91.838  1.00 35.68           O  
ATOM   2450  N   LEU A 314       4.625  60.887  90.712  1.00103.42           N  
ATOM   2451  CA  LEU A 314       5.659  61.201  91.653  1.00103.42           C  
ATOM   2452  CB  LEU A 314       6.486  62.431  91.235  1.00103.42           C  
ATOM   2453  CG  LEU A 314       7.402  62.173  90.020  1.00103.42           C  
ATOM   2454  CD1 LEU A 314       8.593  61.280  90.401  1.00103.42           C  
ATOM   2455  CD2 LEU A 314       6.619  61.601  88.827  1.00103.42           C  
ATOM   2456  C   LEU A 314       5.018  61.478  92.973  1.00103.42           C  
ATOM   2457  O   LEU A 314       5.535  61.093  94.020  1.00103.42           O  
ATOM   2458  N   GLY A 315       3.853  62.146  92.952  1.00 27.30           N  
ATOM   2459  CA  GLY A 315       3.192  62.498  94.176  1.00 27.30           C  
ATOM   2460  C   GLY A 315       2.832  61.252  94.929  1.00 27.30           C  
ATOM   2461  O   GLY A 315       2.941  61.207  96.155  1.00 27.30           O  
ATOM   2462  N   ILE A 316       2.373  60.205  94.214  1.00103.61           N  
ATOM   2463  CA  ILE A 316       1.955  59.000  94.877  1.00103.61           C  
ATOM   2464  CB  ILE A 316       1.498  57.934  93.925  1.00103.61           C  
ATOM   2465  CG1 ILE A 316       0.349  58.427  93.037  1.00103.61           C  
ATOM   2466  CG2 ILE A 316       1.135  56.702  94.770  1.00103.61           C  
ATOM   2467  CD1 ILE A 316      -0.906  58.792  93.818  1.00103.61           C  
ATOM   2468  C   ILE A 316       3.141  58.399  95.562  1.00103.61           C  
ATOM   2469  O   ILE A 316       3.084  58.050  96.741  1.00103.61           O  
ATOM   2470  N   ALA A 317       4.264  58.299  94.828  1.00 37.40           N  
ATOM   2471  CA  ALA A 317       5.446  57.672  95.343  1.00 37.40           C  
ATOM   2472  CB  ALA A 317       6.600  57.652  94.324  1.00 37.40           C  
ATOM   2473  C   ALA A 317       5.906  58.446  96.535  1.00 37.40           C  
ATOM   2474  O   ALA A 317       6.341  57.871  97.531  1.00 37.40           O  
ATOM   2475  N   ARG A 318       5.802  59.785  96.464  1.00169.58           N  
ATOM   2476  CA  ARG A 318       6.271  60.630  97.525  1.00169.58           C  
ATOM   2477  CB  ARG A 318       5.955  62.111  97.261  1.00169.58           C  
ATOM   2478  CG  ARG A 318       6.621  62.655  96.000  1.00169.58           C  
ATOM   2479  CD  ARG A 318       6.033  63.980  95.516  1.00169.58           C  
ATOM   2480  NE  ARG A 318       6.832  65.090  96.105  1.00169.58           N  
ATOM   2481  CZ  ARG A 318       7.334  66.052  95.277  1.00169.58           C  
ATOM   2482  NH1 ARG A 318       7.128  65.959  93.931  1.00169.58           N1+
ATOM   2483  NH2 ARG A 318       8.045  67.097  95.792  1.00169.58           N  
ATOM   2484  C   ARG A 318       5.540  60.274  98.778  1.00169.58           C  
ATOM   2485  O   ARG A 318       6.147  60.097  99.833  1.00169.58           O  
ATOM   2486  N   ALA A 319       4.205  60.145  98.688  1.00 32.65           N  
ATOM   2487  CA  ALA A 319       3.408  59.858  99.845  1.00 32.65           C  
ATOM   2488  CB  ALA A 319       1.901  59.826  99.534  1.00 32.65           C  
ATOM   2489  C   ALA A 319       3.780  58.512 100.388  1.00 32.65           C  
ATOM   2490  O   ALA A 319       3.829  58.316 101.601  1.00 32.65           O  
ATOM   2491  N   LEU A 320       4.025  57.533  99.503  1.00 61.59           N  
ATOM   2492  CA  LEU A 320       4.325  56.203  99.951  1.00 61.59           C  
ATOM   2493  CB  LEU A 320       4.394  55.182  98.801  1.00 61.59           C  
ATOM   2494  CG  LEU A 320       3.025  54.887  98.158  1.00 61.59           C  
ATOM   2495  CD1 LEU A 320       3.148  53.866  97.016  1.00 61.59           C  
ATOM   2496  CD2 LEU A 320       1.994  54.464  99.217  1.00 61.59           C  
ATOM   2497  C   LEU A 320       5.633  56.144 100.690  1.00 61.59           C  
ATOM   2498  O   LEU A 320       5.749  55.434 101.688  1.00 61.59           O  
ATOM   2499  N   THR A 321       6.664  56.826 100.155  1.00 85.88           N  
ATOM   2500  CA  THR A 321       8.016  56.860 100.658  1.00 85.88           C  
ATOM   2501  CB  THR A 321       9.027  57.112  99.577  1.00 85.88           C  
ATOM   2502  OG1 THR A 321       8.803  58.375  98.969  1.00 85.88           O  
ATOM   2503  CG2 THR A 321       8.917  55.989  98.531  1.00 85.88           C  
ATOM   2504  C   THR A 321       8.298  57.849 101.759  1.00 85.88           C  
ATOM   2505  O   THR A 321       9.287  57.661 102.464  1.00 85.88           O  
ATOM   2506  N   ASP A 322       7.493  58.929 101.903  1.00 69.44           N  
ATOM   2507  CA  ASP A 322       7.772  60.049 102.782  1.00 69.44           C  
ATOM   2508  CB  ASP A 322       6.526  60.917 103.057  1.00 69.44           C  
ATOM   2509  CG  ASP A 322       6.917  62.196 103.797  1.00 69.44           C  
ATOM   2510  OD1 ASP A 322       8.098  62.322 104.217  1.00 69.44           O  
ATOM   2511  OD2 ASP A 322       6.025  63.072 103.946  1.00 69.44           O1-
ATOM   2512  C   ASP A 322       8.311  59.592 104.106  1.00 69.44           C  
ATOM   2513  O   ASP A 322       7.702  58.796 104.816  1.00 69.44           O  
ATOM   2514  N   ASP A 323       9.520  60.102 104.428  1.00 80.27           N  
ATOM   2515  CA  ASP A 323      10.289  59.798 105.604  1.00 80.27           C  
ATOM   2516  CB  ASP A 323      11.711  60.380 105.541  1.00 80.27           C  
ATOM   2517  CG  ASP A 323      12.478  59.630 104.463  1.00 80.27           C  
ATOM   2518  OD1 ASP A 323      12.211  58.412 104.281  1.00 80.27           O  
ATOM   2519  OD2 ASP A 323      13.345  60.267 103.807  1.00 80.27           O1-
ATOM   2520  C   ASP A 323       9.633  60.349 106.832  1.00 80.27           C  
ATOM   2521  O   ASP A 323       9.752  59.777 107.913  1.00 80.27           O  
ATOM   2522  N   GLN A 324       8.921  61.481 106.697  1.00 49.30           N  
ATOM   2523  CA  GLN A 324       8.357  62.156 107.831  1.00 49.30           C  
ATOM   2524  CB  GLN A 324       7.604  63.440 107.447  1.00 49.30           C  
ATOM   2525  CG  GLN A 324       8.519  64.561 106.958  1.00 49.30           C  
ATOM   2526  CD  GLN A 324       9.314  65.038 108.162  1.00 49.30           C  
ATOM   2527  OE1 GLN A 324       9.983  64.248 108.828  1.00 49.30           O  
ATOM   2528  NE2 GLN A 324       9.233  66.362 108.463  1.00 49.30           N  
ATOM   2529  C   GLN A 324       7.385  61.279 108.560  1.00 49.30           C  
ATOM   2530  O   GLN A 324       7.324  61.319 109.787  1.00 49.30           O  
ATOM   2531  N   GLU A 325       6.596  60.464 107.836  1.00 96.47           N  
ATOM   2532  CA  GLU A 325       5.574  59.696 108.491  1.00 96.47           C  
ATOM   2533  CB  GLU A 325       4.615  58.983 107.532  1.00 96.47           C  
ATOM   2534  CG  GLU A 325       3.795  59.956 106.682  1.00 96.47           C  
ATOM   2535  CD  GLU A 325       3.040  60.874 107.630  1.00 96.47           C  
ATOM   2536  OE1 GLU A 325       2.462  60.351 108.619  1.00 96.47           O  
ATOM   2537  OE2 GLU A 325       3.037  62.110 107.381  1.00 96.47           O1-
ATOM   2538  C   GLU A 325       6.171  58.673 109.410  1.00 96.47           C  
ATOM   2539  O   GLU A 325       7.264  58.142 109.214  1.00 96.47           O  
ATOM   2540  N   PRO A 326       5.411  58.440 110.446  1.00 88.72           N  
ATOM   2541  CA  PRO A 326       5.704  57.532 111.528  1.00 88.72           C  
ATOM   2542  CD  PRO A 326       4.231  59.249 110.698  1.00 88.72           C  
ATOM   2543  CB  PRO A 326       4.693  57.869 112.627  1.00 88.72           C  
ATOM   2544  CG  PRO A 326       3.538  58.562 111.883  1.00 88.72           C  
ATOM   2545  C   PRO A 326       5.619  56.093 111.107  1.00 88.72           C  
ATOM   2546  O   PRO A 326       5.786  55.223 111.961  1.00 88.72           O  
ATOM   2547  N   PHE A 327       5.322  55.809 109.826  1.00 74.47           N  
ATOM   2548  CA  PHE A 327       5.149  54.438 109.430  1.00 74.47           C  
ATOM   2549  CB  PHE A 327       3.877  54.210 108.595  1.00 74.47           C  
ATOM   2550  CG  PHE A 327       2.721  54.749 109.368  1.00 74.47           C  
ATOM   2551  CD1 PHE A 327       2.175  54.050 110.418  1.00 74.47           C  
ATOM   2552  CD2 PHE A 327       2.172  55.965 109.027  1.00 74.47           C  
ATOM   2553  CE1 PHE A 327       1.109  54.563 111.121  1.00 74.47           C  
ATOM   2554  CE2 PHE A 327       1.107  56.482 109.727  1.00 74.47           C  
ATOM   2555  CZ  PHE A 327       0.572  55.780 110.779  1.00 74.47           C  
ATOM   2556  C   PHE A 327       6.296  54.037 108.554  1.00 74.47           C  
ATOM   2557  O   PHE A 327       7.066  54.873 108.086  1.00 74.47           O  
ATOM   2558  N   ALA A 328       6.453  52.716 108.337  1.00 34.72           N  
ATOM   2559  CA  ALA A 328       7.477  52.222 107.461  1.00 34.72           C  
ATOM   2560  CB  ALA A 328       7.595  50.688 107.444  1.00 34.72           C  
ATOM   2561  C   ALA A 328       7.087  52.651 106.082  1.00 34.72           C  
ATOM   2562  O   ALA A 328       5.922  52.949 105.824  1.00 34.72           O  
ATOM   2563  N   ARG A 329       8.069  52.729 105.162  1.00 75.03           N  
ATOM   2564  CA  ARG A 329       7.793  53.158 103.819  1.00 75.03           C  
ATOM   2565  CB  ARG A 329       9.047  53.593 103.044  1.00 75.03           C  
ATOM   2566  CG  ARG A 329       9.741  54.833 103.610  1.00 75.03           C  
ATOM   2567  CD  ARG A 329      11.010  55.204 102.838  1.00 75.03           C  
ATOM   2568  NE  ARG A 329      11.961  54.068 103.004  1.00 75.03           N  
ATOM   2569  CZ  ARG A 329      12.950  53.848 102.087  1.00 75.03           C  
ATOM   2570  NH1 ARG A 329      13.084  54.671 101.008  1.00 75.03           N1+
ATOM   2571  NH2 ARG A 329      13.809  52.798 102.249  1.00 75.03           N  
ATOM   2572  C   ARG A 329       7.191  52.018 103.050  1.00 75.03           C  
ATOM   2573  O   ARG A 329       7.459  50.849 103.327  1.00 75.03           O  
ATOM   2574  N   ALA A 330       6.351  52.345 102.046  1.00 36.06           N  
ATOM   2575  CA  ALA A 330       5.730  51.334 101.240  1.00 36.06           C  
ATOM   2576  CB  ALA A 330       4.221  51.551 101.031  1.00 36.06           C  
ATOM   2577  C   ALA A 330       6.383  51.380  99.892  1.00 36.06           C  
ATOM   2578  O   ALA A 330       6.819  52.441  99.447  1.00 36.06           O  
ATOM   2579  N   PHE A 331       6.480  50.216  99.212  1.00179.04           N  
ATOM   2580  CA  PHE A 331       7.113  50.157  97.918  1.00179.04           C  
ATOM   2581  CB  PHE A 331       7.412  48.743  97.382  1.00179.04           C  
ATOM   2582  CG  PHE A 331       8.724  48.217  97.846  1.00179.04           C  
ATOM   2583  CD1 PHE A 331       9.860  48.547  97.145  1.00179.04           C  
ATOM   2584  CD2 PHE A 331       8.828  47.397  98.945  1.00179.04           C  
ATOM   2585  CE1 PHE A 331      11.091  48.072  97.533  1.00179.04           C  
ATOM   2586  CE2 PHE A 331      10.056  46.919  99.335  1.00179.04           C  
ATOM   2587  CZ  PHE A 331      11.190  47.255  98.633  1.00179.04           C  
ATOM   2588  C   PHE A 331       6.222  50.734  96.868  1.00179.04           C  
ATOM   2589  O   PHE A 331       5.120  50.243  96.632  1.00179.04           O  
ATOM   2590  N   PRO A 332       6.680  51.770  96.210  1.00 96.24           N  
ATOM   2591  CA  PRO A 332       5.941  52.321  95.109  1.00 96.24           C  
ATOM   2592  CD  PRO A 332       7.648  52.706  96.757  1.00 96.24           C  
ATOM   2593  CB  PRO A 332       6.484  53.737  94.901  1.00 96.24           C  
ATOM   2594  CG  PRO A 332       7.840  53.741  95.634  1.00 96.24           C  
ATOM   2595  C   PRO A 332       6.144  51.420  93.931  1.00 96.24           C  
ATOM   2596  O   PRO A 332       7.282  51.011  93.699  1.00 96.24           O  
ATOM   2597  N   VAL A 333       5.082  51.099  93.164  1.00 81.49           N  
ATOM   2598  CA  VAL A 333       5.309  50.243  92.033  1.00 81.49           C  
ATOM   2599  CB  VAL A 333       4.887  48.822  92.285  1.00 81.49           C  
ATOM   2600  CG1 VAL A 333       5.067  47.999  90.997  1.00 81.49           C  
ATOM   2601  CG2 VAL A 333       5.688  48.292  93.486  1.00 81.49           C  
ATOM   2602  C   VAL A 333       4.513  50.743  90.865  1.00 81.49           C  
ATOM   2603  O   VAL A 333       3.360  50.358  90.673  1.00 81.49           O  
ATOM   2604  N   PRO A 334       5.111  51.570  90.053  1.00 95.70           N  
ATOM   2605  CA  PRO A 334       4.468  52.084  88.872  1.00 95.70           C  
ATOM   2606  CD  PRO A 334       6.548  51.774  90.045  1.00 95.70           C  
ATOM   2607  CB  PRO A 334       5.506  52.990  88.218  1.00 95.70           C  
ATOM   2608  CG  PRO A 334       6.845  52.354  88.651  1.00 95.70           C  
ATOM   2609  C   PRO A 334       4.131  50.927  87.985  1.00 95.70           C  
ATOM   2610  O   PRO A 334       5.014  50.115  87.721  1.00 95.70           O  
ATOM   2611  N   SER A 335       2.890  50.840  87.470  1.00163.89           N  
ATOM   2612  CA  SER A 335       2.600  49.694  86.664  1.00163.89           C  
ATOM   2613  CB  SER A 335       1.963  48.553  87.476  1.00163.89           C  
ATOM   2614  OG  SER A 335       0.907  49.056  88.278  1.00163.89           O  
ATOM   2615  C   SER A 335       1.722  50.057  85.510  1.00163.89           C  
ATOM   2616  O   SER A 335       0.910  50.977  85.584  1.00163.89           O  
ATOM   2617  N   ALA A 336       1.941  49.330  84.392  1.00361.42           N  
ATOM   2618  CA  ALA A 336       1.241  49.364  83.136  1.00361.42           C  
ATOM   2619  CB  ALA A 336      -0.016  50.256  83.114  1.00361.42           C  
ATOM   2620  C   ALA A 336       2.187  49.877  82.093  1.00361.42           C  
ATOM   2621  O   ALA A 336       2.794  50.932  82.258  1.00361.42           O  
ATOM   2622  N   GLY A 337       2.330  49.122  80.987  1.00 96.61           N  
ATOM   2623  CA  GLY A 337       3.108  49.501  79.839  1.00 96.61           C  
ATOM   2624  C   GLY A 337       4.589  49.501  80.109  1.00 96.61           C  
ATOM   2625  O   GLY A 337       5.353  49.979  79.274  1.00 96.61           O  
ATOM   2626  N   ILE A 338       5.055  48.957  81.251  1.00131.68           N  
ATOM   2627  CA  ILE A 338       6.471  48.972  81.543  1.00131.68           C  
ATOM   2628  CB  ILE A 338       6.826  48.685  82.981  1.00131.68           C  
ATOM   2629  CG1 ILE A 338       6.475  49.876  83.885  1.00131.68           C  
ATOM   2630  CG2 ILE A 338       8.314  48.308  83.051  1.00131.68           C  
ATOM   2631  CD1 ILE A 338       4.985  50.115  84.048  1.00131.68           C  
ATOM   2632  C   ILE A 338       7.212  47.975  80.699  1.00131.68           C  
ATOM   2633  O   ILE A 338       6.783  46.835  80.527  1.00131.68           O  
ATOM   2634  N   HIS A 339       8.353  48.425  80.125  1.00 79.79           N  
ATOM   2635  CA  HIS A 339       9.231  47.602  79.332  1.00 79.79           C  
ATOM   2636  ND1 HIS A 339       8.178  50.160  77.418  1.00 79.79           N  
ATOM   2637  CG  HIS A 339       9.197  49.234  77.385  1.00 79.79           C  
ATOM   2638  CB  HIS A 339       9.050  47.805  77.817  1.00 79.79           C  
ATOM   2639  NE2 HIS A 339       9.969  51.217  76.632  1.00 79.79           N  
ATOM   2640  CD2 HIS A 339      10.284  49.897  76.902  1.00 79.79           C  
ATOM   2641  CE1 HIS A 339       8.694  51.329  76.959  1.00 79.79           C  
ATOM   2642  C   HIS A 339      10.648  47.981  79.690  1.00 79.79           C  
ATOM   2643  O   HIS A 339      10.865  48.983  80.368  1.00 79.79           O  
ATOM   2644  N   PRO A 340      11.637  47.238  79.250  1.00 82.86           N  
ATOM   2645  CA  PRO A 340      13.006  47.499  79.633  1.00 82.86           C  
ATOM   2646  CD  PRO A 340      11.442  45.877  78.782  1.00 82.86           C  
ATOM   2647  CB  PRO A 340      13.819  46.363  79.018  1.00 82.86           C  
ATOM   2648  CG  PRO A 340      12.815  45.196  78.933  1.00 82.86           C  
ATOM   2649  C   PRO A 340      13.483  48.867  79.251  1.00 82.86           C  
ATOM   2650  O   PRO A 340      14.344  49.417  79.938  1.00 82.86           O  
ATOM   2651  N   GLY A 341      12.930  49.442  78.171  1.00 58.00           N  
ATOM   2652  CA  GLY A 341      13.345  50.726  77.677  1.00 58.00           C  
ATOM   2653  C   GLY A 341      13.086  51.790  78.702  1.00 58.00           C  
ATOM   2654  O   GLY A 341      13.733  52.833  78.687  1.00 58.00           O  
ATOM   2655  N   LEU A 342      12.045  51.600  79.530  1.00101.89           N  
ATOM   2656  CA  LEU A 342      11.611  52.498  80.569  1.00101.89           C  
ATOM   2657  CB  LEU A 342      10.173  52.216  81.034  1.00101.89           C  
ATOM   2658  CG  LEU A 342       9.132  52.533  79.947  1.00101.89           C  
ATOM   2659  CD1 LEU A 342       7.703  52.247  80.438  1.00101.89           C  
ATOM   2660  CD2 LEU A 342       9.305  53.964  79.415  1.00101.89           C  
ATOM   2661  C   LEU A 342      12.490  52.516  81.791  1.00101.89           C  
ATOM   2662  O   LEU A 342      12.434  53.470  82.564  1.00101.89           O  
ATOM   2663  N   VAL A 343      13.300  51.465  82.030  1.00 69.48           N  
ATOM   2664  CA  VAL A 343      14.022  51.333  83.272  1.00 69.48           C  
ATOM   2665  CB  VAL A 343      14.981  50.175  83.267  1.00 69.48           C  
ATOM   2666  CG1 VAL A 343      15.794  50.201  84.573  1.00 69.48           C  
ATOM   2667  CG2 VAL A 343      14.185  48.873  83.064  1.00 69.48           C  
ATOM   2668  C   VAL A 343      14.819  52.567  83.582  1.00 69.48           C  
ATOM   2669  O   VAL A 343      14.876  52.953  84.749  1.00 69.48           O  
ATOM   2670  N   PRO A 344      15.461  53.206  82.644  1.00 80.20           N  
ATOM   2671  CA  PRO A 344      16.222  54.379  82.981  1.00 80.20           C  
ATOM   2672  CD  PRO A 344      15.960  52.546  81.450  1.00 80.20           C  
ATOM   2673  CB  PRO A 344      16.972  54.758  81.708  1.00 80.20           C  
ATOM   2674  CG  PRO A 344      17.152  53.406  80.989  1.00 80.20           C  
ATOM   2675  C   PRO A 344      15.373  55.470  83.564  1.00 80.20           C  
ATOM   2676  O   PRO A 344      15.804  56.116  84.519  1.00 80.20           O  
ATOM   2677  N   LEU A 345      14.171  55.698  83.007  1.00 52.99           N  
ATOM   2678  CA  LEU A 345      13.284  56.719  83.486  1.00 52.99           C  
ATOM   2679  CB  LEU A 345      12.058  56.898  82.574  1.00 52.99           C  
ATOM   2680  CG  LEU A 345      12.404  57.501  81.199  1.00 52.99           C  
ATOM   2681  CD1 LEU A 345      11.155  57.657  80.315  1.00 52.99           C  
ATOM   2682  CD2 LEU A 345      13.174  58.822  81.357  1.00 52.99           C  
ATOM   2683  C   LEU A 345      12.784  56.343  84.848  1.00 52.99           C  
ATOM   2684  O   LEU A 345      12.701  57.179  85.746  1.00 52.99           O  
ATOM   2685  N   ILE A 346      12.451  55.052  85.036  1.00 52.09           N  
ATOM   2686  CA  ILE A 346      11.883  54.606  86.275  1.00 52.09           C  
ATOM   2687  CB  ILE A 346      11.500  53.152  86.247  1.00 52.09           C  
ATOM   2688  CG1 ILE A 346      10.353  52.926  85.244  1.00 52.09           C  
ATOM   2689  CG2 ILE A 346      11.168  52.705  87.679  1.00 52.09           C  
ATOM   2690  CD1 ILE A 346      10.044  51.453  84.979  1.00 52.09           C  
ATOM   2691  C   ILE A 346      12.851  54.833  87.392  1.00 52.09           C  
ATOM   2692  O   ILE A 346      12.469  55.308  88.458  1.00 52.09           O  
ATOM   2693  N   ILE A 347      14.137  54.496  87.188  1.00 39.98           N  
ATOM   2694  CA  ILE A 347      15.096  54.688  88.238  1.00 39.98           C  
ATOM   2695  CB  ILE A 347      16.448  54.112  87.934  1.00 39.98           C  
ATOM   2696  CG1 ILE A 347      16.344  52.589  87.749  1.00 39.98           C  
ATOM   2697  CG2 ILE A 347      17.401  54.517  89.074  1.00 39.98           C  
ATOM   2698  CD1 ILE A 347      17.614  51.954  87.186  1.00 39.98           C  
ATOM   2699  C   ILE A 347      15.262  56.151  88.489  1.00 39.98           C  
ATOM   2700  O   ILE A 347      15.367  56.585  89.634  1.00 39.98           O  
ATOM   2701  N   ARG A 348      15.310  56.965  87.420  1.00133.16           N  
ATOM   2702  CA  ARG A 348      15.507  58.371  87.621  1.00133.16           C  
ATOM   2703  CB  ARG A 348      15.577  59.151  86.295  1.00133.16           C  
ATOM   2704  CG  ARG A 348      15.661  60.667  86.482  1.00133.16           C  
ATOM   2705  CD  ARG A 348      14.478  61.427  85.877  1.00133.16           C  
ATOM   2706  NE  ARG A 348      14.678  61.476  84.401  1.00133.16           N  
ATOM   2707  CZ  ARG A 348      13.611  61.568  83.555  1.00133.16           C  
ATOM   2708  NH1 ARG A 348      12.337  61.526  84.043  1.00133.16           N1+
ATOM   2709  NH2 ARG A 348      13.826  61.708  82.215  1.00133.16           N  
ATOM   2710  C   ARG A 348      14.365  58.924  88.418  1.00133.16           C  
ATOM   2711  O   ARG A 348      14.569  59.617  89.414  1.00133.16           O  
ATOM   2712  N   ASP A 349      13.124  58.616  87.997  1.00104.88           N  
ATOM   2713  CA  ASP A 349      11.952  59.160  88.625  1.00104.88           C  
ATOM   2714  CB  ASP A 349      10.654  58.685  87.927  1.00104.88           C  
ATOM   2715  CG  ASP A 349      10.586  59.128  86.471  1.00104.88           C  
ATOM   2716  OD1 ASP A 349      11.341  60.056  86.079  1.00104.88           O  
ATOM   2717  OD2 ASP A 349       9.764  58.521  85.729  1.00104.88           O1-
ATOM   2718  C   ASP A 349      11.794  58.662  90.040  1.00104.88           C  
ATOM   2719  O   ASP A 349      11.643  59.435  90.986  1.00104.88           O  
ATOM   2720  N   PHE A 350      11.729  57.325  90.165  1.00121.24           N  
ATOM   2721  CA  PHE A 350      11.456  56.573  91.360  1.00121.24           C  
ATOM   2722  CB  PHE A 350      10.712  55.286  90.992  1.00121.24           C  
ATOM   2723  CG  PHE A 350       9.464  55.743  90.317  1.00121.24           C  
ATOM   2724  CD1 PHE A 350       8.412  56.236  91.053  1.00121.24           C  
ATOM   2725  CD2 PHE A 350       9.348  55.678  88.946  1.00121.24           C  
ATOM   2726  CE1 PHE A 350       7.265  56.661  90.429  1.00121.24           C  
ATOM   2727  CE2 PHE A 350       8.201  56.101  88.315  1.00121.24           C  
ATOM   2728  CZ  PHE A 350       7.158  56.589  89.061  1.00121.24           C  
ATOM   2729  C   PHE A 350      12.627  56.282  92.258  1.00121.24           C  
ATOM   2730  O   PHE A 350      12.459  56.148  93.469  1.00121.24           O  
ATOM   2731  N   GLY A 351      13.838  56.097  91.698  1.00 29.16           N  
ATOM   2732  CA  GLY A 351      14.969  55.777  92.530  1.00 29.16           C  
ATOM   2733  C   GLY A 351      15.088  54.284  92.634  1.00 29.16           C  
ATOM   2734  O   GLY A 351      14.372  53.544  91.959  1.00 29.16           O  
ATOM   2735  N   LEU A 352      16.048  53.812  93.459  1.00 56.69           N  
ATOM   2736  CA  LEU A 352      16.310  52.412  93.657  1.00 56.69           C  
ATOM   2737  CB  LEU A 352      17.633  52.132  94.394  1.00 56.69           C  
ATOM   2738  CG  LEU A 352      18.874  52.503  93.561  1.00 56.69           C  
ATOM   2739  CD1 LEU A 352      20.174  52.158  94.305  1.00 56.69           C  
ATOM   2740  CD2 LEU A 352      18.808  51.870  92.162  1.00 56.69           C  
ATOM   2741  C   LEU A 352      15.209  51.732  94.417  1.00 56.69           C  
ATOM   2742  O   LEU A 352      14.865  50.591  94.111  1.00 56.69           O  
ATOM   2743  N   ASP A 353      14.629  52.391  95.441  1.00 67.35           N  
ATOM   2744  CA  ASP A 353      13.633  51.691  96.206  1.00 67.35           C  
ATOM   2745  CB  ASP A 353      13.465  52.203  97.650  1.00 67.35           C  
ATOM   2746  CG  ASP A 353      14.656  51.714  98.470  1.00 67.35           C  
ATOM   2747  OD1 ASP A 353      15.524  51.009  97.891  1.00 67.35           O  
ATOM   2748  OD2 ASP A 353      14.705  52.026  99.689  1.00 67.35           O1-
ATOM   2749  C   ASP A 353      12.313  51.782  95.512  1.00 67.35           C  
ATOM   2750  O   ASP A 353      11.415  52.506  95.939  1.00 67.35           O  
ATOM   2751  N   THR A 354      12.182  51.022  94.406  1.00148.12           N  
ATOM   2752  CA  THR A 354      10.978  50.937  93.633  1.00148.12           C  
ATOM   2753  CB  THR A 354      10.955  51.855  92.460  1.00148.12           C  
ATOM   2754  OG1 THR A 354      11.883  51.433  91.472  1.00148.12           O  
ATOM   2755  CG2 THR A 354      11.357  53.231  92.982  1.00148.12           C  
ATOM   2756  C   THR A 354      10.964  49.558  93.062  1.00148.12           C  
ATOM   2757  O   THR A 354      11.913  48.800  93.253  1.00148.12           O  
ATOM   2758  N   ILE A 355       9.877  49.179  92.361  1.00 65.44           N  
ATOM   2759  CA  ILE A 355       9.853  47.868  91.772  1.00 65.44           C  
ATOM   2760  CB  ILE A 355       8.890  46.932  92.443  1.00 65.44           C  
ATOM   2761  CG1 ILE A 355       9.304  46.697  93.907  1.00 65.44           C  
ATOM   2762  CG2 ILE A 355       8.821  45.644  91.609  1.00 65.44           C  
ATOM   2763  CD1 ILE A 355       8.255  45.951  94.732  1.00 65.44           C  
ATOM   2764  C   ILE A 355       9.451  47.993  90.331  1.00 65.44           C  
ATOM   2765  O   ILE A 355       8.523  48.730  90.000  1.00 65.44           O  
ATOM   2766  N   VAL A 356      10.150  47.267  89.430  1.00 59.87           N  
ATOM   2767  CA  VAL A 356       9.817  47.283  88.029  1.00 59.87           C  
ATOM   2768  CB  VAL A 356      11.002  47.033  87.141  1.00 59.87           C  
ATOM   2769  CG1 VAL A 356      10.544  47.026  85.675  1.00 59.87           C  
ATOM   2770  CG2 VAL A 356      12.065  48.104  87.450  1.00 59.87           C  
ATOM   2771  C   VAL A 356       8.821  46.178  87.823  1.00 59.87           C  
ATOM   2772  O   VAL A 356       9.130  45.004  88.022  1.00 59.87           O  
ATOM   2773  N   ASN A 357       7.585  46.540  87.411  1.00 70.56           N  
ATOM   2774  CA  ASN A 357       6.518  45.580  87.281  1.00 70.56           C  
ATOM   2775  CB  ASN A 357       5.285  45.988  88.113  1.00 70.56           C  
ATOM   2776  CG  ASN A 357       4.232  44.896  88.046  1.00 70.56           C  
ATOM   2777  OD1 ASN A 357       4.519  43.723  88.287  1.00 70.56           O  
ATOM   2778  ND2 ASN A 357       2.972  45.289  87.712  1.00 70.56           N  
ATOM   2779  C   ASN A 357       6.088  45.497  85.843  1.00 70.56           C  
ATOM   2780  O   ASN A 357       5.767  46.518  85.237  1.00 70.56           O  
ATOM   2781  N   ALA A 358       6.065  44.277  85.247  1.00 78.31           N  
ATOM   2782  CA  ALA A 358       5.641  44.215  83.869  1.00 78.31           C  
ATOM   2783  CB  ALA A 358       6.807  44.364  82.877  1.00 78.31           C  
ATOM   2784  C   ALA A 358       4.984  42.903  83.539  1.00 78.31           C  
ATOM   2785  O   ALA A 358       5.440  41.839  83.964  1.00 78.31           O  
ATOM   2786  N   GLY A 359       3.783  42.959  82.909  1.00 79.21           N  
ATOM   2787  CA  GLY A 359       3.184  41.775  82.348  1.00 79.21           C  
ATOM   2788  C   GLY A 359       3.616  41.522  80.928  1.00 79.21           C  
ATOM   2789  O   GLY A 359       4.230  40.509  80.595  1.00 79.21           O  
ATOM   2790  N   GLY A 360       3.305  42.510  80.059  1.00 40.18           N  
ATOM   2791  CA  GLY A 360       3.510  42.450  78.637  1.00 40.18           C  
ATOM   2792  C   GLY A 360       4.966  42.490  78.349  1.00 40.18           C  
ATOM   2793  O   GLY A 360       5.455  41.856  77.417  1.00 40.18           O  
ATOM   2794  N   GLY A 361       5.688  43.283  79.151  1.00 54.06           N  
ATOM   2795  CA  GLY A 361       7.089  43.460  78.968  1.00 54.06           C  
ATOM   2796  C   GLY A 361       7.771  42.140  79.139  1.00 54.06           C  
ATOM   2797  O   GLY A 361       8.837  41.928  78.566  1.00 54.06           O  
ATOM   2798  N   ILE A 362       7.274  41.282  80.055  1.00182.57           N  
ATOM   2799  CA  ILE A 362       7.897  40.002  80.233  1.00182.57           C  
ATOM   2800  CB  ILE A 362       7.662  39.466  81.632  1.00182.57           C  
ATOM   2801  CG1 ILE A 362       8.704  38.399  81.971  1.00182.57           C  
ATOM   2802  CG2 ILE A 362       6.201  39.027  81.833  1.00182.57           C  
ATOM   2803  CD1 ILE A 362      10.075  38.996  82.289  1.00182.57           C  
ATOM   2804  C   ILE A 362       7.501  38.988  79.179  1.00182.57           C  
ATOM   2805  O   ILE A 362       8.342  38.493  78.430  1.00182.57           O  
ATOM   2806  N   HIS A 363       6.185  38.707  79.049  1.00 68.65           N  
ATOM   2807  CA  HIS A 363       5.652  37.689  78.182  1.00 68.65           C  
ATOM   2808  ND1 HIS A 363       4.267  35.325  80.030  1.00 68.65           N  
ATOM   2809  CG  HIS A 363       4.025  36.666  79.823  1.00 68.65           C  
ATOM   2810  CB  HIS A 363       4.184  37.348  78.493  1.00 68.65           C  
ATOM   2811  NE2 HIS A 363       3.643  36.166  81.992  1.00 68.65           N  
ATOM   2812  CD2 HIS A 363       3.645  37.163  81.032  1.00 68.65           C  
ATOM   2813  CE1 HIS A 363       4.022  35.080  81.343  1.00 68.65           C  
ATOM   2814  C   HIS A 363       5.755  38.097  76.746  1.00 68.65           C  
ATOM   2815  O   HIS A 363       5.946  37.262  75.865  1.00 68.65           O  
ATOM   2816  N   GLY A 364       5.610  39.407  76.486  1.00 56.43           N  
ATOM   2817  CA  GLY A 364       5.604  40.009  75.183  1.00 56.43           C  
ATOM   2818  C   GLY A 364       6.933  39.867  74.496  1.00 56.43           C  
ATOM   2819  O   GLY A 364       7.007  39.994  73.276  1.00 56.43           O  
ATOM   2820  N   HIS A 365       8.032  39.692  75.254  1.00 64.84           N  
ATOM   2821  CA  HIS A 365       9.356  39.642  74.686  1.00 64.84           C  
ATOM   2822  ND1 HIS A 365      12.654  38.844  74.645  1.00 64.84           N  
ATOM   2823  CG  HIS A 365      11.827  39.744  75.278  1.00 64.84           C  
ATOM   2824  CB  HIS A 365      10.444  39.438  75.756  1.00 64.84           C  
ATOM   2825  NE2 HIS A 365      13.790  40.748  74.803  1.00 64.84           N  
ATOM   2826  CD2 HIS A 365      12.538  40.903  75.366  1.00 64.84           C  
ATOM   2827  CE1 HIS A 365      13.814  39.495  74.383  1.00 64.84           C  
ATOM   2828  C   HIS A 365       9.451  38.538  73.667  1.00 64.84           C  
ATOM   2829  O   HIS A 365       8.845  37.477  73.815  1.00 64.84           O  
ATOM   2830  N   PRO A 366      10.208  38.771  72.615  1.00 82.11           N  
ATOM   2831  CA  PRO A 366      10.328  37.816  71.543  1.00 82.11           C  
ATOM   2832  CD  PRO A 366      10.554  40.119  72.191  1.00 82.11           C  
ATOM   2833  CB  PRO A 366      11.178  38.505  70.476  1.00 82.11           C  
ATOM   2834  CG  PRO A 366      10.887  40.002  70.692  1.00 82.11           C  
ATOM   2835  C   PRO A 366      10.868  36.488  71.985  1.00 82.11           C  
ATOM   2836  O   PRO A 366      10.476  35.470  71.414  1.00 82.11           O  
ATOM   2837  N   HIS A 367      11.793  36.478  72.960  1.00 79.40           N  
ATOM   2838  CA  HIS A 367      12.367  35.271  73.489  1.00 79.40           C  
ATOM   2839  ND1 HIS A 367      15.294  35.212  72.367  1.00 79.40           N  
ATOM   2840  CG  HIS A 367      14.785  35.950  73.410  1.00 79.40           C  
ATOM   2841  CB  HIS A 367      13.662  35.491  74.285  1.00 79.40           C  
ATOM   2842  NE2 HIS A 367      16.454  37.108  72.433  1.00 79.40           N  
ATOM   2843  CD2 HIS A 367      15.505  37.104  73.438  1.00 79.40           C  
ATOM   2844  CE1 HIS A 367      16.289  35.951  71.817  1.00 79.40           C  
ATOM   2845  C   HIS A 367      11.395  34.581  74.389  1.00 79.40           C  
ATOM   2846  O   HIS A 367      11.541  33.395  74.673  1.00 79.40           O  
ATOM   2847  N   GLY A 368      10.400  35.308  74.920  1.00 32.94           N  
ATOM   2848  CA  GLY A 368       9.505  34.668  75.839  1.00 32.94           C  
ATOM   2849  C   GLY A 368       9.787  35.227  77.197  1.00 32.94           C  
ATOM   2850  O   GLY A 368      10.555  36.174  77.348  1.00 32.94           O  
ATOM   2851  N   ALA A 369       9.167  34.630  78.230  1.00 37.31           N  
ATOM   2852  CA  ALA A 369       9.228  35.147  79.568  1.00 37.31           C  
ATOM   2853  CB  ALA A 369       8.410  34.300  80.558  1.00 37.31           C  
ATOM   2854  C   ALA A 369      10.640  35.192  80.074  1.00 37.31           C  
ATOM   2855  O   ALA A 369      11.027  36.163  80.722  1.00 37.31           O  
ATOM   2856  N   ILE A 370      11.451  34.151  79.807  1.00 38.30           N  
ATOM   2857  CA  ILE A 370      12.787  34.148  80.334  1.00 38.30           C  
ATOM   2858  CB  ILE A 370      13.533  32.881  80.036  1.00 38.30           C  
ATOM   2859  CG1 ILE A 370      12.827  31.682  80.699  1.00 38.30           C  
ATOM   2860  CG2 ILE A 370      14.992  33.075  80.485  1.00 38.30           C  
ATOM   2861  CD1 ILE A 370      13.343  30.323  80.227  1.00 38.30           C  
ATOM   2862  C   ILE A 370      13.563  35.279  79.734  1.00 38.30           C  
ATOM   2863  O   ILE A 370      14.254  36.011  80.443  1.00 38.30           O  
ATOM   2864  N   GLY A 371      13.459  35.460  78.406  1.00 24.03           N  
ATOM   2865  CA  GLY A 371      14.184  36.508  77.743  1.00 24.03           C  
ATOM   2866  C   GLY A 371      13.701  37.813  78.288  1.00 24.03           C  
ATOM   2867  O   GLY A 371      14.460  38.774  78.413  1.00 24.03           O  
ATOM   2868  N   GLY A 372      12.395  37.883  78.598  1.00 25.47           N  
ATOM   2869  CA  GLY A 372      11.820  39.101  79.087  1.00 25.47           C  
ATOM   2870  C   GLY A 372      12.470  39.478  80.381  1.00 25.47           C  
ATOM   2871  O   GLY A 372      12.788  40.646  80.608  1.00 25.47           O  
ATOM   2872  N   GLY A 373      12.667  38.494  81.279  1.00 27.93           N  
ATOM   2873  CA  GLY A 373      13.268  38.764  82.554  1.00 27.93           C  
ATOM   2874  C   GLY A 373      14.683  39.179  82.337  1.00 27.93           C  
ATOM   2875  O   GLY A 373      15.207  40.052  83.027  1.00 27.93           O  
ATOM   2876  N   ARG A 374      15.345  38.533  81.364  1.00139.61           N  
ATOM   2877  CA  ARG A 374      16.731  38.776  81.109  1.00139.61           C  
ATOM   2878  CB  ARG A 374      17.244  37.914  79.943  1.00139.61           C  
ATOM   2879  CG  ARG A 374      18.758  37.732  79.920  1.00139.61           C  
ATOM   2880  CD  ARG A 374      19.239  36.619  80.852  1.00139.61           C  
ATOM   2881  NE  ARG A 374      19.220  35.354  80.061  1.00139.61           N  
ATOM   2882  CZ  ARG A 374      18.630  34.228  80.558  1.00139.61           C  
ATOM   2883  NH1 ARG A 374      18.007  34.258  81.771  1.00139.61           N1+
ATOM   2884  NH2 ARG A 374      18.664  33.072  79.833  1.00139.61           N  
ATOM   2885  C   ARG A 374      16.923  40.212  80.711  1.00139.61           C  
ATOM   2886  O   ARG A 374      17.802  40.897  81.233  1.00139.61           O  
ATOM   2887  N   ALA A 375      16.079  40.717  79.788  1.00 32.17           N  
ATOM   2888  CA  ALA A 375      16.242  42.056  79.295  1.00 32.17           C  
ATOM   2889  CB  ALA A 375      15.203  42.432  78.224  1.00 32.17           C  
ATOM   2890  C   ALA A 375      16.090  43.022  80.428  1.00 32.17           C  
ATOM   2891  O   ALA A 375      16.855  43.979  80.541  1.00 32.17           O  
ATOM   2892  N   PHE A 376      15.102  42.796  81.313  1.00127.24           N  
ATOM   2893  CA  PHE A 376      14.892  43.715  82.398  1.00127.24           C  
ATOM   2894  CB  PHE A 376      13.706  43.359  83.315  1.00127.24           C  
ATOM   2895  CG  PHE A 376      12.416  43.729  82.664  1.00127.24           C  
ATOM   2896  CD1 PHE A 376      11.907  44.997  82.834  1.00127.24           C  
ATOM   2897  CD2 PHE A 376      11.716  42.831  81.890  1.00127.24           C  
ATOM   2898  CE1 PHE A 376      10.718  45.367  82.253  1.00127.24           C  
ATOM   2899  CE2 PHE A 376      10.525  43.195  81.305  1.00127.24           C  
ATOM   2900  CZ  PHE A 376      10.025  44.464  81.484  1.00127.24           C  
ATOM   2901  C   PHE A 376      16.098  43.737  83.277  1.00127.24           C  
ATOM   2902  O   PHE A 376      16.573  44.806  83.657  1.00127.24           O  
ATOM   2903  N   ARG A 377      16.634  42.551  83.623  1.00129.57           N  
ATOM   2904  CA  ARG A 377      17.755  42.523  84.516  1.00129.57           C  
ATOM   2905  CB  ARG A 377      18.178  41.109  84.952  1.00129.57           C  
ATOM   2906  CG  ARG A 377      17.131  40.464  85.864  1.00129.57           C  
ATOM   2907  CD  ARG A 377      17.139  40.977  87.310  1.00129.57           C  
ATOM   2908  NE  ARG A 377      18.084  40.140  88.107  1.00129.57           N  
ATOM   2909  CZ  ARG A 377      19.302  40.610  88.507  1.00129.57           C  
ATOM   2910  NH1 ARG A 377      19.713  41.863  88.158  1.00129.57           N1+
ATOM   2911  NH2 ARG A 377      20.105  39.817  89.277  1.00129.57           N  
ATOM   2912  C   ARG A 377      18.914  43.219  83.875  1.00129.57           C  
ATOM   2913  O   ARG A 377      19.666  43.917  84.552  1.00129.57           O  
ATOM   2914  N   ALA A 378      19.097  43.041  82.552  1.00 29.15           N  
ATOM   2915  CA  ALA A 378      20.182  43.684  81.865  1.00 29.15           C  
ATOM   2916  CB  ALA A 378      20.265  43.286  80.380  1.00 29.15           C  
ATOM   2917  C   ALA A 378      19.989  45.170  81.914  1.00 29.15           C  
ATOM   2918  O   ALA A 378      20.935  45.926  82.132  1.00 29.15           O  
ATOM   2919  N   ALA A 379      18.744  45.632  81.708  1.00 35.59           N  
ATOM   2920  CA  ALA A 379      18.483  47.045  81.676  1.00 35.59           C  
ATOM   2921  CB  ALA A 379      17.014  47.374  81.364  1.00 35.59           C  
ATOM   2922  C   ALA A 379      18.802  47.651  83.007  1.00 35.59           C  
ATOM   2923  O   ALA A 379      19.421  48.712  83.077  1.00 35.59           O  
ATOM   2924  N   ILE A 380      18.398  46.985  84.106  1.00 46.39           N  
ATOM   2925  CA  ILE A 380      18.607  47.547  85.408  1.00 46.39           C  
ATOM   2926  CB  ILE A 380      17.944  46.785  86.518  1.00 46.39           C  
ATOM   2927  CG1 ILE A 380      16.419  46.825  86.341  1.00 46.39           C  
ATOM   2928  CG2 ILE A 380      18.403  47.383  87.858  1.00 46.39           C  
ATOM   2929  CD1 ILE A 380      15.674  45.991  87.378  1.00 46.39           C  
ATOM   2930  C   ILE A 380      20.070  47.655  85.700  1.00 46.39           C  
ATOM   2931  O   ILE A 380      20.518  48.643  86.280  1.00 46.39           O  
ATOM   2932  N   ASP A 381      20.860  46.631  85.332  1.00 31.98           N  
ATOM   2933  CA  ASP A 381      22.267  46.671  85.607  1.00 31.98           C  
ATOM   2934  CB  ASP A 381      22.994  45.355  85.279  1.00 31.98           C  
ATOM   2935  CG  ASP A 381      22.600  44.326  86.331  1.00 31.98           C  
ATOM   2936  OD1 ASP A 381      21.742  44.654  87.194  1.00 31.98           O  
ATOM   2937  OD2 ASP A 381      23.163  43.200  86.293  1.00 31.98           O1-
ATOM   2938  C   ASP A 381      22.906  47.772  84.816  1.00 31.98           C  
ATOM   2939  O   ASP A 381      23.812  48.445  85.306  1.00 31.98           O  
ATOM   2940  N   ALA A 382      22.456  47.990  83.567  1.00 27.50           N  
ATOM   2941  CA  ALA A 382      23.070  48.995  82.748  1.00 27.50           C  
ATOM   2942  CB  ALA A 382      22.461  49.066  81.337  1.00 27.50           C  
ATOM   2943  C   ALA A 382      22.886  50.333  83.389  1.00 27.50           C  
ATOM   2944  O   ALA A 382      23.828  51.119  83.487  1.00 27.50           O  
ATOM   2945  N   VAL A 383      21.668  50.615  83.881  1.00 30.71           N  
ATOM   2946  CA  VAL A 383      21.399  51.895  84.467  1.00 30.71           C  
ATOM   2947  CB  VAL A 383      19.990  52.012  84.968  1.00 30.71           C  
ATOM   2948  CG1 VAL A 383      19.848  53.348  85.716  1.00 30.71           C  
ATOM   2949  CG2 VAL A 383      19.029  51.865  83.776  1.00 30.71           C  
ATOM   2950  C   VAL A 383      22.303  52.068  85.645  1.00 30.71           C  
ATOM   2951  O   VAL A 383      22.904  53.127  85.824  1.00 30.71           O  
ATOM   2952  N   LEU A 384      22.438  51.013  86.469  1.00 37.50           N  
ATOM   2953  CA  LEU A 384      23.250  51.085  87.648  1.00 37.50           C  
ATOM   2954  CB  LEU A 384      23.235  49.784  88.474  1.00 37.50           C  
ATOM   2955  CG  LEU A 384      21.868  49.452  89.103  1.00 37.50           C  
ATOM   2956  CD1 LEU A 384      21.926  48.155  89.927  1.00 37.50           C  
ATOM   2957  CD2 LEU A 384      21.322  50.640  89.911  1.00 37.50           C  
ATOM   2958  C   LEU A 384      24.666  51.348  87.240  1.00 37.50           C  
ATOM   2959  O   LEU A 384      25.368  52.122  87.887  1.00 37.50           O  
ATOM   2960  N   ALA A 385      25.115  50.697  86.151  1.00 35.45           N  
ATOM   2961  CA  ALA A 385      26.446  50.844  85.636  1.00 35.45           C  
ATOM   2962  CB  ALA A 385      26.725  49.938  84.426  1.00 35.45           C  
ATOM   2963  C   ALA A 385      26.624  52.263  85.199  1.00 35.45           C  
ATOM   2964  O   ALA A 385      27.723  52.807  85.269  1.00 35.45           O  
ATOM   2965  N   GLY A 386      25.546  52.903  84.710  1.00 26.65           N  
ATOM   2966  CA  GLY A 386      25.667  54.262  84.273  1.00 26.65           C  
ATOM   2967  C   GLY A 386      25.885  54.272  82.794  1.00 26.65           C  
ATOM   2968  O   GLY A 386      26.286  55.291  82.234  1.00 26.65           O  
ATOM   2969  N   ARG A 387      25.632  53.138  82.111  1.00119.91           N  
ATOM   2970  CA  ARG A 387      25.854  53.147  80.692  1.00119.91           C  
ATOM   2971  CB  ARG A 387      26.810  52.054  80.195  1.00119.91           C  
ATOM   2972  CG  ARG A 387      26.368  50.626  80.490  1.00119.91           C  
ATOM   2973  CD  ARG A 387      27.384  49.613  79.971  1.00119.91           C  
ATOM   2974  NE  ARG A 387      26.880  48.255  80.300  1.00119.91           N  
ATOM   2975  CZ  ARG A 387      27.628  47.176  79.934  1.00119.91           C  
ATOM   2976  NH1 ARG A 387      28.799  47.365  79.257  1.00119.91           N1+
ATOM   2977  NH2 ARG A 387      27.202  45.917  80.239  1.00119.91           N  
ATOM   2978  C   ARG A 387      24.553  53.032  79.956  1.00119.91           C  
ATOM   2979  O   ARG A 387      23.551  52.533  80.465  1.00119.91           O  
ATOM   2980  N   PRO A 388      24.582  53.523  78.742  1.00 72.11           N  
ATOM   2981  CA  PRO A 388      23.408  53.560  77.913  1.00 72.11           C  
ATOM   2982  CD  PRO A 388      25.527  54.569  78.388  1.00 72.11           C  
ATOM   2983  CB  PRO A 388      23.769  54.426  76.710  1.00 72.11           C  
ATOM   2984  CG  PRO A 388      24.848  55.373  77.266  1.00 72.11           C  
ATOM   2985  C   PRO A 388      22.939  52.188  77.563  1.00 72.11           C  
ATOM   2986  O   PRO A 388      23.764  51.300  77.361  1.00 72.11           O  
ATOM   2987  N   LEU A 389      21.609  52.014  77.459  1.00100.12           N  
ATOM   2988  CA  LEU A 389      21.015  50.735  77.204  1.00100.12           C  
ATOM   2989  CB  LEU A 389      19.477  50.753  77.230  1.00100.12           C  
ATOM   2990  CG  LEU A 389      18.914  51.120  78.612  1.00100.12           C  
ATOM   2991  CD1 LEU A 389      19.365  50.117  79.683  1.00100.12           C  
ATOM   2992  CD2 LEU A 389      19.254  52.567  78.980  1.00100.12           C  
ATOM   2993  C   LEU A 389      21.445  50.247  75.862  1.00100.12           C  
ATOM   2994  O   LEU A 389      21.612  49.046  75.659  1.00100.12           O  
ATOM   2995  N   ARG A 390      21.617  51.169  74.902  1.00136.23           N  
ATOM   2996  CA  ARG A 390      22.001  50.801  73.574  1.00136.23           C  
ATOM   2997  CB  ARG A 390      22.119  52.024  72.653  1.00136.23           C  
ATOM   2998  CG  ARG A 390      20.859  52.889  72.633  1.00136.23           C  
ATOM   2999  CD  ARG A 390      19.581  52.110  72.331  1.00136.23           C  
ATOM   3000  NE  ARG A 390      19.786  51.437  71.020  1.00136.23           N  
ATOM   3001  CZ  ARG A 390      18.748  51.312  70.147  1.00136.23           C  
ATOM   3002  NH1 ARG A 390      17.535  51.863  70.443  1.00136.23           N1+
ATOM   3003  NH2 ARG A 390      18.928  50.634  68.976  1.00136.23           N  
ATOM   3004  C   ARG A 390      23.357  50.160  73.644  1.00136.23           C  
ATOM   3005  O   ARG A 390      23.651  49.232  72.892  1.00136.23           O  
ATOM   3006  N   ALA A 391      24.240  50.676  74.523  1.00 40.99           N  
ATOM   3007  CA  ALA A 391      25.564  50.128  74.629  1.00 40.99           C  
ATOM   3008  CB  ALA A 391      26.447  50.895  75.629  1.00 40.99           C  
ATOM   3009  C   ALA A 391      25.498  48.718  75.130  1.00 40.99           C  
ATOM   3010  O   ALA A 391      26.072  47.806  74.537  1.00 40.99           O  
ATOM   3011  N   ALA A 392      24.752  48.506  76.228  1.00 38.34           N  
ATOM   3012  CA  ALA A 392      24.641  47.226  76.865  1.00 38.34           C  
ATOM   3013  CB  ALA A 392      23.799  47.278  78.150  1.00 38.34           C  
ATOM   3014  C   ALA A 392      23.976  46.271  75.928  1.00 38.34           C  
ATOM   3015  O   ALA A 392      24.298  45.085  75.894  1.00 38.34           O  
ATOM   3016  N   ALA A 393      23.028  46.782  75.129  1.00 35.97           N  
ATOM   3017  CA  ALA A 393      22.231  45.977  74.249  1.00 35.97           C  
ATOM   3018  CB  ALA A 393      21.253  46.813  73.407  1.00 35.97           C  
ATOM   3019  C   ALA A 393      23.123  45.244  73.295  1.00 35.97           C  
ATOM   3020  O   ALA A 393      22.837  44.105  72.929  1.00 35.97           O  
ATOM   3021  N   ALA A 394      24.229  45.872  72.862  1.00 33.64           N  
ATOM   3022  CA  ALA A 394      25.070  45.236  71.890  1.00 33.64           C  
ATOM   3023  CB  ALA A 394      26.305  46.081  71.533  1.00 33.64           C  
ATOM   3024  C   ALA A 394      25.564  43.932  72.444  1.00 33.64           C  
ATOM   3025  O   ALA A 394      25.624  42.930  71.732  1.00 33.64           O  
ATOM   3026  N   GLU A 395      25.971  43.925  73.725  1.00 68.65           N  
ATOM   3027  CA  GLU A 395      26.465  42.737  74.360  1.00 68.65           C  
ATOM   3028  CB  GLU A 395      27.293  43.022  75.623  1.00 68.65           C  
ATOM   3029  CG  GLU A 395      26.545  43.754  76.733  1.00 68.65           C  
ATOM   3030  CD  GLU A 395      27.532  43.945  77.872  1.00 68.65           C  
ATOM   3031  OE1 GLU A 395      28.634  44.491  77.601  1.00 68.65           O  
ATOM   3032  OE2 GLU A 395      27.206  43.545  79.022  1.00 68.65           O1-
ATOM   3033  C   GLU A 395      25.361  41.771  74.706  1.00 68.65           C  
ATOM   3034  O   GLU A 395      25.589  40.564  74.709  1.00 68.65           O  
ATOM   3035  N   ASN A 396      24.142  42.254  75.036  1.00 65.05           N  
ATOM   3036  CA  ASN A 396      23.117  41.344  75.488  1.00 65.05           C  
ATOM   3037  CB  ASN A 396      22.533  41.770  76.848  1.00 65.05           C  
ATOM   3038  CG  ASN A 396      21.727  40.619  77.432  1.00 65.05           C  
ATOM   3039  OD1 ASN A 396      20.793  40.116  76.811  1.00 65.05           O  
ATOM   3040  ND2 ASN A 396      22.098  40.187  78.668  1.00 65.05           N  
ATOM   3041  C   ASN A 396      21.978  41.280  74.503  1.00 65.05           C  
ATOM   3042  O   ASN A 396      21.300  42.274  74.247  1.00 65.05           O  
ATOM   3043  N   GLU A 397      21.706  40.076  73.953  1.00 97.82           N  
ATOM   3044  CA  GLU A 397      20.702  39.947  72.932  1.00 97.82           C  
ATOM   3045  CB  GLU A 397      20.697  38.589  72.216  1.00 97.82           C  
ATOM   3046  CG  GLU A 397      20.277  37.399  73.071  1.00 97.82           C  
ATOM   3047  CD  GLU A 397      20.180  36.243  72.095  1.00 97.82           C  
ATOM   3048  OE1 GLU A 397      20.519  36.480  70.905  1.00 97.82           O  
ATOM   3049  OE2 GLU A 397      19.771  35.126  72.510  1.00 97.82           O1-
ATOM   3050  C   GLU A 397      19.315  40.210  73.446  1.00 97.82           C  
ATOM   3051  O   GLU A 397      18.531  40.868  72.766  1.00 97.82           O  
ATOM   3052  N   ALA A 398      18.964  39.724  74.654  1.00 35.77           N  
ATOM   3053  CA  ALA A 398      17.621  39.883  75.146  1.00 35.77           C  
ATOM   3054  CB  ALA A 398      17.418  39.247  76.533  1.00 35.77           C  
ATOM   3055  C   ALA A 398      17.291  41.341  75.273  1.00 35.77           C  
ATOM   3056  O   ALA A 398      16.205  41.777  74.893  1.00 35.77           O  
ATOM   3057  N   LEU A 399      18.226  42.142  75.808  1.00 45.34           N  
ATOM   3058  CA  LEU A 399      17.992  43.550  75.975  1.00 45.34           C  
ATOM   3059  CB  LEU A 399      19.151  44.262  76.698  1.00 45.34           C  
ATOM   3060  CG  LEU A 399      18.939  45.779  76.881  1.00 45.34           C  
ATOM   3061  CD1 LEU A 399      17.699  46.086  77.738  1.00 45.34           C  
ATOM   3062  CD2 LEU A 399      20.211  46.454  77.417  1.00 45.34           C  
ATOM   3063  C   LEU A 399      17.840  44.170  74.621  1.00 45.34           C  
ATOM   3064  O   LEU A 399      17.033  45.078  74.429  1.00 45.34           O  
ATOM   3065  N   GLN A 400      18.625  43.684  73.643  1.00 46.60           N  
ATOM   3066  CA  GLN A 400      18.618  44.224  72.314  1.00 46.60           C  
ATOM   3067  CB  GLN A 400      19.605  43.480  71.395  1.00 46.60           C  
ATOM   3068  CG  GLN A 400      19.641  44.006  69.962  1.00 46.60           C  
ATOM   3069  CD  GLN A 400      20.158  45.436  70.010  1.00 46.60           C  
ATOM   3070  OE1 GLN A 400      19.541  46.347  69.460  1.00 46.60           O  
ATOM   3071  NE2 GLN A 400      21.318  45.644  70.688  1.00 46.60           N  
ATOM   3072  C   GLN A 400      17.251  44.059  71.725  1.00 46.60           C  
ATOM   3073  O   GLN A 400      16.708  44.984  71.125  1.00 46.60           O  
ATOM   3074  N   LYS A 401      16.647  42.873  71.912  1.00109.35           N  
ATOM   3075  CA  LYS A 401      15.361  42.567  71.357  1.00109.35           C  
ATOM   3076  CB  LYS A 401      14.898  41.149  71.731  1.00109.35           C  
ATOM   3077  CG  LYS A 401      15.756  40.018  71.161  1.00109.35           C  
ATOM   3078  CD  LYS A 401      15.659  39.885  69.644  1.00109.35           C  
ATOM   3079  CE  LYS A 401      16.431  38.688  69.093  1.00109.35           C  
ATOM   3080  NZ  LYS A 401      16.015  38.421  67.699  1.00109.35           N1+
ATOM   3081  C   LYS A 401      14.346  43.498  71.944  1.00109.35           C  
ATOM   3082  O   LYS A 401      13.426  43.935  71.256  1.00109.35           O  
ATOM   3083  N   ALA A 402      14.471  43.797  73.252  1.00 34.40           N  
ATOM   3084  CA  ALA A 402      13.501  44.617  73.924  1.00 34.40           C  
ATOM   3085  CB  ALA A 402      13.788  44.770  75.427  1.00 34.40           C  
ATOM   3086  C   ALA A 402      13.489  45.994  73.340  1.00 34.40           C  
ATOM   3087  O   ALA A 402      12.429  46.536  73.032  1.00 34.40           O  
ATOM   3088  N   ILE A 403      14.681  46.579  73.142  1.00 43.76           N  
ATOM   3089  CA  ILE A 403      14.795  47.919  72.643  1.00 43.76           C  
ATOM   3090  CB  ILE A 403      16.214  48.408  72.603  1.00 43.76           C  
ATOM   3091  CG1 ILE A 403      16.803  48.437  74.025  1.00 43.76           C  
ATOM   3092  CG2 ILE A 403      16.222  49.778  71.908  1.00 43.76           C  
ATOM   3093  CD1 ILE A 403      18.314  48.667  74.064  1.00 43.76           C  
ATOM   3094  C   ILE A 403      14.241  47.968  71.258  1.00 43.76           C  
ATOM   3095  O   ILE A 403      13.581  48.933  70.874  1.00 43.76           O  
ATOM   3096  N   ASP A 404      14.506  46.928  70.452  1.00 42.27           N  
ATOM   3097  CA  ASP A 404      14.019  46.945  69.107  1.00 42.27           C  
ATOM   3098  CB  ASP A 404      14.395  45.667  68.336  1.00 42.27           C  
ATOM   3099  CG  ASP A 404      15.905  45.649  68.150  1.00 42.27           C  
ATOM   3100  OD1 ASP A 404      16.509  46.754  68.108  1.00 42.27           O  
ATOM   3101  OD2 ASP A 404      16.475  44.530  68.053  1.00 42.27           O1-
ATOM   3102  C   ASP A 404      12.524  47.003  69.151  1.00 42.27           C  
ATOM   3103  O   ASP A 404      11.909  47.784  68.426  1.00 42.27           O  
ATOM   3104  N   ARG A 405      11.886  46.150  69.979  1.00191.41           N  
ATOM   3105  CA  ARG A 405      10.450  46.168  69.996  1.00191.41           C  
ATOM   3106  CB  ARG A 405       9.815  45.012  70.783  1.00191.41           C  
ATOM   3107  CG  ARG A 405       9.893  43.663  70.074  1.00191.41           C  
ATOM   3108  CD  ARG A 405       8.997  42.597  70.707  1.00191.41           C  
ATOM   3109  NE  ARG A 405       7.640  42.710  70.091  1.00191.41           N  
ATOM   3110  CZ  ARG A 405       7.318  41.981  68.981  1.00191.41           C  
ATOM   3111  NH1 ARG A 405       8.221  41.112  68.442  1.00191.41           N1+
ATOM   3112  NH2 ARG A 405       6.084  42.113  68.412  1.00191.41           N  
ATOM   3113  C   ARG A 405       9.883  47.421  70.593  1.00191.41           C  
ATOM   3114  O   ARG A 405       9.097  48.116  69.955  1.00191.41           O  
ATOM   3115  N   TRP A 406      10.223  47.703  71.866  1.00118.91           N  
ATOM   3116  CA  TRP A 406       9.671  48.823  72.582  1.00118.91           C  
ATOM   3117  CB  TRP A 406       9.477  48.558  74.081  1.00118.91           C  
ATOM   3118  CG  TRP A 406       8.375  47.553  74.308  1.00118.91           C  
ATOM   3119  CD2 TRP A 406       8.586  46.177  74.658  1.00118.91           C  
ATOM   3120  CD1 TRP A 406       7.024  47.736  74.258  1.00118.91           C  
ATOM   3121  NE1 TRP A 406       6.379  46.556  74.538  1.00118.91           N  
ATOM   3122  CE2 TRP A 406       7.331  45.589  74.790  1.00118.91           C  
ATOM   3123  CE3 TRP A 406       9.734  45.464  74.853  1.00118.91           C  
ATOM   3124  CZ2 TRP A 406       7.202  44.271  75.125  1.00118.91           C  
ATOM   3125  CZ3 TRP A 406       9.602  44.133  75.188  1.00118.91           C  
ATOM   3126  CH2 TRP A 406       8.360  43.548  75.321  1.00118.91           C  
ATOM   3127  C   TRP A 406      10.351  50.143  72.391  1.00118.91           C  
ATOM   3128  O   TRP A 406       9.703  51.183  72.491  1.00118.91           O  
ATOM   3129  N   GLY A 407      11.678  50.163  72.184  1.00 31.73           N  
ATOM   3130  CA  GLY A 407      12.354  51.427  72.079  1.00 31.73           C  
ATOM   3131  C   GLY A 407      12.867  51.749  73.449  1.00 31.73           C  
ATOM   3132  O   GLY A 407      12.556  51.042  74.404  1.00 31.73           O  
TER   
HEADER    model_1_2_chain_A
ATOM      1  N   MET B   1     -23.931  33.190  85.760  1.00104.00           N  
ATOM      2  CA  MET B   1     -24.305  32.171  84.756  1.00104.00           C  
ATOM      3  CB  MET B   1     -25.830  32.181  84.538  1.00104.00           C  
ATOM      4  CG  MET B   1     -26.379  30.965  83.784  1.00104.00           C  
ATOM      5  SD  MET B   1     -26.378  29.409  84.729  1.00104.00           S  
ATOM      6  CE  MET B   1     -27.385  28.490  83.530  1.00104.00           C  
ATOM      7  C   MET B   1     -23.617  32.455  83.461  1.00104.00           C  
ATOM      8  O   MET B   1     -22.389  32.466  83.389  1.00104.00           O  
ATOM      9  N   SER B   2     -24.404  32.693  82.392  1.00 41.44           N  
ATOM     10  CA  SER B   2     -23.827  32.916  81.096  1.00 41.44           C  
ATOM     11  CB  SER B   2     -24.879  33.180  80.006  1.00 41.44           C  
ATOM     12  OG  SER B   2     -24.239  33.406  78.760  1.00 41.44           O  
ATOM     13  C   SER B   2     -22.920  34.105  81.124  1.00 41.44           C  
ATOM     14  O   SER B   2     -21.698  33.958  81.101  1.00 41.44           O  
ATOM     15  N   ALA B   3     -23.490  35.330  81.181  1.00 46.29           N  
ATOM     16  CA  ALA B   3     -22.608  36.461  81.167  1.00 46.29           C  
ATOM     17  CB  ALA B   3     -22.093  36.817  79.765  1.00 46.29           C  
ATOM     18  C   ALA B   3     -23.303  37.684  81.684  1.00 46.29           C  
ATOM     19  O   ALA B   3     -24.508  37.861  81.511  1.00 46.29           O  
ATOM     20  N   VAL B   4     -22.521  38.571  82.337  1.00 56.38           N  
ATOM     21  CA  VAL B   4     -23.012  39.825  82.828  1.00 56.38           C  
ATOM     22  CB  VAL B   4     -22.273  40.305  84.050  1.00 56.38           C  
ATOM     23  CG1 VAL B   4     -22.752  41.727  84.386  1.00 56.38           C  
ATOM     24  CG2 VAL B   4     -22.470  39.289  85.192  1.00 56.38           C  
ATOM     25  C   VAL B   4     -22.768  40.824  81.738  1.00 56.38           C  
ATOM     26  O   VAL B   4     -21.670  40.889  81.189  1.00 56.38           O  
ATOM     27  N   MET B   5     -23.780  41.644  81.388  1.00 62.48           N  
ATOM     28  CA  MET B   5     -23.544  42.581  80.328  1.00 62.48           C  
ATOM     29  CB  MET B   5     -24.693  42.692  79.310  1.00 62.48           C  
ATOM     30  CG  MET B   5     -24.283  43.381  78.005  1.00 62.48           C  
ATOM     31  SD  MET B   5     -25.638  43.710  76.835  1.00 62.48           S  
ATOM     32  CE  MET B   5     -26.169  45.255  77.627  1.00 62.48           C  
ATOM     33  C   MET B   5     -23.357  43.931  80.945  1.00 62.48           C  
ATOM     34  O   MET B   5     -24.177  44.388  81.740  1.00 62.48           O  
ATOM     35  N   ALA B   6     -22.253  44.614  80.587  1.00 48.90           N  
ATOM     36  CA  ALA B   6     -22.010  45.898  81.169  1.00 48.90           C  
ATOM     37  CB  ALA B   6     -20.615  46.035  81.797  1.00 48.90           C  
ATOM     38  C   ALA B   6     -22.129  46.923  80.090  1.00 48.90           C  
ATOM     39  O   ALA B   6     -21.755  46.686  78.942  1.00 48.90           O  
ATOM     40  N   THR B   7     -22.680  48.102  80.440  1.00131.96           N  
ATOM     41  CA  THR B   7     -22.827  49.133  79.457  1.00131.96           C  
ATOM     42  CB  THR B   7     -24.248  49.559  79.248  1.00131.96           C  
ATOM     43  OG1 THR B   7     -24.349  50.307  78.049  1.00131.96           O  
ATOM     44  CG2 THR B   7     -24.715  50.415  80.433  1.00131.96           C  
ATOM     45  C   THR B   7     -22.012  50.316  79.892  1.00131.96           C  
ATOM     46  O   THR B   7     -22.072  50.748  81.043  1.00131.96           O  
ATOM     47  N   TYR B   8     -21.217  50.879  78.956  1.00194.95           N  
ATOM     48  CA  TYR B   8     -20.324  51.952  79.308  1.00194.95           C  
ATOM     49  CB  TYR B   8     -18.833  51.631  79.085  1.00194.95           C  
ATOM     50  CG  TYR B   8     -18.448  50.403  79.830  1.00194.95           C  
ATOM     51  CD1 TYR B   8     -18.625  49.182  79.229  1.00194.95           C  
ATOM     52  CD2 TYR B   8     -17.923  50.460  81.102  1.00194.95           C  
ATOM     53  CE1 TYR B   8     -18.279  48.025  79.879  1.00194.95           C  
ATOM     54  CE2 TYR B   8     -17.571  49.302  81.757  1.00194.95           C  
ATOM     55  CZ  TYR B   8     -17.765  48.082  81.149  1.00194.95           C  
ATOM     56  OH  TYR B   8     -17.416  46.889  81.811  1.00194.95           O  
ATOM     57  C   TYR B   8     -20.542  53.100  78.381  1.00194.95           C  
ATOM     58  O   TYR B   8     -21.102  52.953  77.295  1.00194.95           O  
ATOM     59  N   LEU B   9     -20.118  54.303  78.819  1.00126.96           N  
ATOM     60  CA  LEU B   9     -20.150  55.421  77.925  1.00126.96           C  
ATOM     61  CB  LEU B   9     -20.896  56.650  78.467  1.00126.96           C  
ATOM     62  CG  LEU B   9     -21.242  57.693  77.383  1.00126.96           C  
ATOM     63  CD1 LEU B   9     -21.982  58.884  78.000  1.00126.96           C  
ATOM     64  CD2 LEU B   9     -20.028  58.126  76.552  1.00126.96           C  
ATOM     65  C   LEU B   9     -18.705  55.747  77.699  1.00126.96           C  
ATOM     66  O   LEU B   9     -17.939  55.861  78.656  1.00126.96           O  
ATOM     67  N   LEU B  10     -18.285  55.874  76.419  1.00 72.76           N  
ATOM     68  CA  LEU B  10     -16.889  56.043  76.110  1.00 72.76           C  
ATOM     69  CB  LEU B  10     -16.361  54.919  75.207  1.00 72.76           C  
ATOM     70  CG  LEU B  10     -16.454  53.525  75.850  1.00 72.76           C  
ATOM     71  CD1 LEU B  10     -15.952  52.440  74.886  1.00 72.76           C  
ATOM     72  CD2 LEU B  10     -15.721  53.480  77.200  1.00 72.76           C  
ATOM     73  C   LEU B  10     -16.649  57.322  75.365  1.00 72.76           C  
ATOM     74  O   LEU B  10     -17.431  57.716  74.501  1.00 72.76           O  
ATOM     75  N   HIS B  11     -15.525  57.998  75.701  1.00 77.24           N  
ATOM     76  CA  HIS B  11     -15.095  59.196  75.031  1.00 77.24           C  
ATOM     77  ND1 HIS B  11     -17.248  59.914  77.099  1.00 77.24           N  
ATOM     78  CG  HIS B  11     -16.366  60.801  76.520  1.00 77.24           C  
ATOM     79  CB  HIS B  11     -15.027  60.409  75.972  1.00 77.24           C  
ATOM     80  NE2 HIS B  11     -18.201  61.920  77.205  1.00 77.24           N  
ATOM     81  CD2 HIS B  11     -16.965  62.019  76.593  1.00 77.24           C  
ATOM     82  CE1 HIS B  11     -18.328  60.637  77.490  1.00 77.24           C  
ATOM     83  C   HIS B  11     -13.691  58.927  74.557  1.00 77.24           C  
ATOM     84  O   HIS B  11     -12.789  58.749  75.372  1.00 77.24           O  
ATOM     85  N   ASP B  12     -13.461  58.884  73.223  1.00 77.22           N  
ATOM     86  CA  ASP B  12     -12.131  58.560  72.773  1.00 77.22           C  
ATOM     87  CB  ASP B  12     -11.847  57.047  72.767  1.00 77.22           C  
ATOM     88  CG  ASP B  12     -10.370  56.835  72.464  1.00 77.22           C  
ATOM     89  OD1 ASP B  12      -9.558  57.730  72.819  1.00 77.22           O  
ATOM     90  OD2 ASP B  12     -10.036  55.778  71.864  1.00 77.22           O1-
ATOM     91  C   ASP B  12     -11.911  59.029  71.366  1.00 77.22           C  
ATOM     92  O   ASP B  12     -12.835  59.087  70.557  1.00 77.22           O  
ATOM     93  N   GLU B  13     -10.649  59.393  71.060  1.00 65.86           N  
ATOM     94  CA  GLU B  13     -10.217  59.865  69.772  1.00 65.86           C  
ATOM     95  CB  GLU B  13      -8.743  60.300  69.817  1.00 65.86           C  
ATOM     96  CG  GLU B  13      -8.465  61.493  70.735  1.00 65.86           C  
ATOM     97  CD  GLU B  13      -6.956  61.693  70.792  1.00 65.86           C  
ATOM     98  OE1 GLU B  13      -6.252  60.749  71.241  1.00 65.86           O  
ATOM     99  OE2 GLU B  13      -6.481  62.787  70.384  1.00 65.86           O1-
ATOM    100  C   GLU B  13     -10.286  58.780  68.728  1.00 65.86           C  
ATOM    101  O   GLU B  13     -10.859  58.968  67.656  1.00 65.86           O  
ATOM    102  N   THR B  14      -9.737  57.587  69.025  1.00 50.57           N  
ATOM    103  CA  THR B  14      -9.615  56.607  67.981  1.00 50.57           C  
ATOM    104  CB  THR B  14      -8.552  55.575  68.214  1.00 50.57           C  
ATOM    105  OG1 THR B  14      -8.872  54.775  69.344  1.00 50.57           O  
ATOM    106  CG2 THR B  14      -7.217  56.303  68.432  1.00 50.57           C  
ATOM    107  C   THR B  14     -10.904  55.887  67.760  1.00 50.57           C  
ATOM    108  O   THR B  14     -11.919  56.175  68.391  1.00 50.57           O  
ATOM    109  N   ASP B  15     -10.865  54.928  66.813  1.00 60.90           N  
ATOM    110  CA  ASP B  15     -11.998  54.145  66.409  1.00 60.90           C  
ATOM    111  CB  ASP B  15     -11.619  53.095  65.341  1.00 60.90           C  
ATOM    112  CG  ASP B  15     -12.866  52.345  64.911  1.00 60.90           C  
ATOM    113  OD1 ASP B  15     -13.409  51.576  65.747  1.00 60.90           O  
ATOM    114  OD2 ASP B  15     -13.299  52.537  63.743  1.00 60.90           O1-
ATOM    115  C   ASP B  15     -12.562  53.455  67.617  1.00 60.90           C  
ATOM    116  O   ASP B  15     -11.864  52.727  68.321  1.00 60.90           O  
ATOM    117  N   ILE B  16     -13.867  53.689  67.879  1.00 99.76           N  
ATOM    118  CA  ILE B  16     -14.568  53.179  69.030  1.00 99.76           C  
ATOM    119  CB  ILE B  16     -15.956  53.737  69.152  1.00 99.76           C  
ATOM    120  CG1 ILE B  16     -15.900  55.270  69.274  1.00 99.76           C  
ATOM    121  CG2 ILE B  16     -16.632  53.054  70.355  1.00 99.76           C  
ATOM    122  CD1 ILE B  16     -15.147  55.748  70.514  1.00 99.76           C  
ATOM    123  C   ILE B  16     -14.692  51.685  68.988  1.00 99.76           C  
ATOM    124  O   ILE B  16     -14.420  50.997  69.971  1.00 99.76           O  
ATOM    125  N   ARG B  17     -15.071  51.142  67.821  1.00 63.53           N  
ATOM    126  CA  ARG B  17     -15.321  49.740  67.668  1.00 63.53           C  
ATOM    127  CB  ARG B  17     -15.742  49.418  66.226  1.00 63.53           C  
ATOM    128  CG  ARG B  17     -16.037  47.946  65.969  1.00 63.53           C  
ATOM    129  CD  ARG B  17     -17.062  47.752  64.853  1.00 63.53           C  
ATOM    130  NE  ARG B  17     -18.387  48.116  65.426  1.00 63.53           N  
ATOM    131  CZ  ARG B  17     -19.048  47.194  66.187  1.00 63.53           C  
ATOM    132  NH1 ARG B  17     -18.481  45.975  66.419  1.00 63.53           N1+
ATOM    133  NH2 ARG B  17     -20.263  47.487  66.730  1.00 63.53           N  
ATOM    134  C   ARG B  17     -14.061  49.014  68.000  1.00 63.53           C  
ATOM    135  O   ARG B  17     -14.079  47.925  68.569  1.00 63.53           O  
ATOM    136  N   LYS B  18     -12.922  49.619  67.636  1.00107.90           N  
ATOM    137  CA  LYS B  18     -11.622  49.055  67.844  1.00107.90           C  
ATOM    138  CB  LYS B  18     -10.581  50.045  67.302  1.00107.90           C  
ATOM    139  CG  LYS B  18      -9.221  49.478  66.927  1.00107.90           C  
ATOM    140  CD  LYS B  18      -8.439  50.461  66.052  1.00107.90           C  
ATOM    141  CE  LYS B  18      -7.085  49.939  65.574  1.00107.90           C  
ATOM    142  NZ  LYS B  18      -7.246  49.158  64.327  1.00107.90           N1+
ATOM    143  C   LYS B  18     -11.381  48.886  69.316  1.00107.90           C  
ATOM    144  O   LYS B  18     -11.062  47.795  69.788  1.00107.90           O  
ATOM    145  N   LYS B  19     -11.586  49.974  70.081  1.00 78.98           N  
ATOM    146  CA  LYS B  19     -11.347  50.010  71.496  1.00 78.98           C  
ATOM    147  CB  LYS B  19     -11.686  51.400  72.060  1.00 78.98           C  
ATOM    148  CG  LYS B  19     -11.561  51.564  73.577  1.00 78.98           C  
ATOM    149  CD  LYS B  19     -11.713  53.026  74.011  1.00 78.98           C  
ATOM    150  CE  LYS B  19     -12.035  53.222  75.492  1.00 78.98           C  
ATOM    151  NZ  LYS B  19     -10.809  53.057  76.295  1.00 78.98           N1+
ATOM    152  C   LYS B  19     -12.246  49.025  72.169  1.00 78.98           C  
ATOM    153  O   LYS B  19     -11.824  48.279  73.052  1.00 78.98           O  
ATOM    154  N   ALA B  20     -13.517  48.984  71.742  1.00 33.39           N  
ATOM    155  CA  ALA B  20     -14.477  48.135  72.379  1.00 33.39           C  
ATOM    156  CB  ALA B  20     -15.866  48.251  71.731  1.00 33.39           C  
ATOM    157  C   ALA B  20     -14.038  46.712  72.257  1.00 33.39           C  
ATOM    158  O   ALA B  20     -14.115  45.947  73.217  1.00 33.39           O  
ATOM    159  N   GLU B  21     -13.551  46.320  71.065  1.00 82.35           N  
ATOM    160  CA  GLU B  21     -13.170  44.957  70.841  1.00 82.35           C  
ATOM    161  CB  GLU B  21     -12.777  44.691  69.381  1.00 82.35           C  
ATOM    162  CG  GLU B  21     -13.909  45.006  68.396  1.00 82.35           C  
ATOM    163  CD  GLU B  21     -15.197  44.353  68.889  1.00 82.35           C  
ATOM    164  OE1 GLU B  21     -15.141  43.178  69.339  1.00 82.35           O  
ATOM    165  OE2 GLU B  21     -16.258  45.030  68.824  1.00 82.35           O1-
ATOM    166  C   GLU B  21     -12.004  44.645  71.721  1.00 82.35           C  
ATOM    167  O   GLU B  21     -11.925  43.570  72.316  1.00 82.35           O  
ATOM    168  N   GLY B  22     -11.071  45.603  71.843  1.00 21.54           N  
ATOM    169  CA  GLY B  22      -9.904  45.401  72.644  1.00 21.54           C  
ATOM    170  C   GLY B  22     -10.322  45.189  74.065  1.00 21.54           C  
ATOM    171  O   GLY B  22      -9.717  44.397  74.782  1.00 21.54           O  
ATOM    172  N   ILE B  23     -11.351  45.924  74.525  1.00 55.92           N  
ATOM    173  CA  ILE B  23     -11.800  45.822  75.888  1.00 55.92           C  
ATOM    174  CB  ILE B  23     -12.901  46.800  76.203  1.00 55.92           C  
ATOM    175  CG1 ILE B  23     -12.480  48.248  75.888  1.00 55.92           C  
ATOM    176  CG2 ILE B  23     -13.298  46.601  77.675  1.00 55.92           C  
ATOM    177  CD1 ILE B  23     -13.644  49.239  75.934  1.00 55.92           C  
ATOM    178  C   ILE B  23     -12.361  44.455  76.134  1.00 55.92           C  
ATOM    179  O   ILE B  23     -11.997  43.787  77.101  1.00 55.92           O  
ATOM    180  N   ALA B  24     -13.235  43.977  75.231  1.00 47.24           N  
ATOM    181  CA  ALA B  24     -13.897  42.729  75.465  1.00 47.24           C  
ATOM    182  CB  ALA B  24     -14.833  42.328  74.313  1.00 47.24           C  
ATOM    183  C   ALA B  24     -12.868  41.656  75.595  1.00 47.24           C  
ATOM    184  O   ALA B  24     -13.007  40.774  76.441  1.00 47.24           O  
ATOM    185  N   LEU B  25     -11.851  41.667  74.711  1.00 77.29           N  
ATOM    186  CA  LEU B  25     -10.804  40.690  74.748  1.00 77.29           C  
ATOM    187  CB  LEU B  25     -10.037  40.588  73.426  1.00 77.29           C  
ATOM    188  CG  LEU B  25      -8.899  39.557  73.478  1.00 77.29           C  
ATOM    189  CD1 LEU B  25      -9.379  38.189  73.990  1.00 77.29           C  
ATOM    190  CD2 LEU B  25      -8.230  39.454  72.105  1.00 77.29           C  
ATOM    191  C   LEU B  25      -9.820  40.900  75.861  1.00 77.29           C  
ATOM    192  O   LEU B  25      -9.484  39.969  76.589  1.00 77.29           O  
ATOM    193  N   GLY B  26      -9.354  42.147  76.052  1.00 37.33           N  
ATOM    194  CA  GLY B  26      -8.306  42.408  76.999  1.00 37.33           C  
ATOM    195  C   GLY B  26      -8.751  42.037  78.376  1.00 37.33           C  
ATOM    196  O   GLY B  26      -7.992  41.475  79.165  1.00 37.33           O  
ATOM    197  N   LEU B  27     -10.001  42.369  78.716  1.00 99.48           N  
ATOM    198  CA  LEU B  27     -10.488  42.114  80.036  1.00 99.48           C  
ATOM    199  CB  LEU B  27     -11.857  42.759  80.301  1.00 99.48           C  
ATOM    200  CG  LEU B  27     -11.801  44.294  80.311  1.00 99.48           C  
ATOM    201  CD1 LEU B  27     -13.184  44.899  80.590  1.00 99.48           C  
ATOM    202  CD2 LEU B  27     -10.721  44.795  81.281  1.00 99.48           C  
ATOM    203  C   LEU B  27     -10.626  40.641  80.311  1.00 99.48           C  
ATOM    204  O   LEU B  27     -10.543  40.236  81.467  1.00 99.48           O  
ATOM    205  N   THR B  28     -11.050  39.824  79.325  1.00119.59           N  
ATOM    206  CA  THR B  28     -11.182  38.424  79.636  1.00119.59           C  
ATOM    207  CB  THR B  28     -12.310  37.815  78.851  1.00119.59           C  
ATOM    208  OG1 THR B  28     -12.094  37.969  77.454  1.00119.59           O  
ATOM    209  CG2 THR B  28     -13.605  38.542  79.251  1.00119.59           C  
ATOM    210  C   THR B  28      -9.960  37.545  79.493  1.00119.59           C  
ATOM    211  O   THR B  28      -9.255  37.245  80.457  1.00119.59           O  
ATOM    212  N   ILE B  29      -9.694  37.146  78.226  1.00186.44           N  
ATOM    213  CA  ILE B  29      -8.691  36.191  77.828  1.00186.44           C  
ATOM    214  CB  ILE B  29      -8.834  35.772  76.397  1.00186.44           C  
ATOM    215  CG1 ILE B  29     -10.267  35.397  76.027  1.00186.44           C  
ATOM    216  CG2 ILE B  29      -7.868  34.599  76.187  1.00186.44           C  
ATOM    217  CD1 ILE B  29     -10.451  35.259  74.517  1.00186.44           C  
ATOM    218  C   ILE B  29      -7.339  36.802  77.844  1.00186.44           C  
ATOM    219  O   ILE B  29      -6.370  36.224  78.332  1.00186.44           O  
ATOM    220  N   GLY B  30      -7.261  37.992  77.227  1.00 52.01           N  
ATOM    221  CA  GLY B  30      -6.046  38.727  77.079  1.00 52.01           C  
ATOM    222  C   GLY B  30      -5.650  38.699  75.631  1.00 52.01           C  
ATOM    223  O   GLY B  30      -5.621  39.749  74.991  1.00 52.01           O  
ATOM    224  N   THR B  31      -5.354  37.502  75.066  1.00 94.77           N  
ATOM    225  CA  THR B  31      -4.983  37.429  73.672  1.00 94.77           C  
ATOM    226  CB  THR B  31      -3.502  37.362  73.430  1.00 94.77           C  
ATOM    227  OG1 THR B  31      -2.940  36.234  74.083  1.00 94.77           O  
ATOM    228  CG2 THR B  31      -2.852  38.655  73.951  1.00 94.77           C  
ATOM    229  C   THR B  31      -5.616  36.204  73.074  1.00 94.77           C  
ATOM    230  O   THR B  31      -5.704  35.171  73.733  1.00 94.77           O  
ATOM    231  N   TRP B  32      -6.277  36.379  71.906  1.00149.31           N  
ATOM    232  CA  TRP B  32      -6.842  35.336  71.085  1.00149.31           C  
ATOM    233  CB  TRP B  32      -8.202  35.774  70.527  1.00149.31           C  
ATOM    234  CG  TRP B  32      -8.960  34.718  69.765  1.00149.31           C  
ATOM    235  CD2 TRP B  32      -9.716  33.679  70.399  1.00149.31           C  
ATOM    236  CD1 TRP B  32      -9.096  34.537  68.422  1.00149.31           C  
ATOM    237  NE1 TRP B  32      -9.910  33.456  68.177  1.00149.31           N  
ATOM    238  CE2 TRP B  32     -10.293  32.917  69.388  1.00149.31           C  
ATOM    239  CE3 TRP B  32      -9.916  33.384  71.718  1.00149.31           C  
ATOM    240  CZ2 TRP B  32     -11.088  31.845  69.678  1.00149.31           C  
ATOM    241  CZ3 TRP B  32     -10.711  32.297  72.005  1.00149.31           C  
ATOM    242  CH2 TRP B  32     -11.288  31.541  71.007  1.00149.31           C  
ATOM    243  C   TRP B  32      -5.976  34.876  69.944  1.00149.31           C  
ATOM    244  O   TRP B  32      -5.805  33.683  69.696  1.00149.31           O  
ATOM    245  N   THR B  33      -5.396  35.860  69.226  1.00139.55           N  
ATOM    246  CA  THR B  33      -4.768  35.676  67.940  1.00139.55           C  
ATOM    247  CB  THR B  33      -4.309  36.976  67.340  1.00139.55           C  
ATOM    248  OG1 THR B  33      -3.395  37.635  68.204  1.00139.55           O  
ATOM    249  CG2 THR B  33      -5.542  37.862  67.100  1.00139.55           C  
ATOM    250  C   THR B  33      -3.600  34.738  67.976  1.00139.55           C  
ATOM    251  O   THR B  33      -3.427  33.920  67.074  1.00139.55           O  
ATOM    252  N   ASP B  34      -2.767  34.843  69.015  1.00112.47           N  
ATOM    253  CA  ASP B  34      -1.556  34.090  69.153  1.00112.47           C  
ATOM    254  CB  ASP B  34      -0.786  34.575  70.391  1.00112.47           C  
ATOM    255  CG  ASP B  34       0.627  34.040  70.333  1.00112.47           C  
ATOM    256  OD1 ASP B  34       0.827  32.836  70.640  1.00112.47           O  
ATOM    257  OD2 ASP B  34       1.532  34.846  69.991  1.00112.47           O1-
ATOM    258  C   ASP B  34      -1.825  32.619  69.315  1.00112.47           C  
ATOM    259  O   ASP B  34      -1.051  31.793  68.837  1.00112.47           O  
ATOM    260  N   LEU B  35      -2.931  32.246  69.984  1.00117.86           N  
ATOM    261  CA  LEU B  35      -3.163  30.877  70.367  1.00117.86           C  
ATOM    262  CB  LEU B  35      -4.257  30.725  71.430  1.00117.86           C  
ATOM    263  CG  LEU B  35      -3.898  31.436  72.742  1.00117.86           C  
ATOM    264  CD1 LEU B  35      -3.869  32.956  72.554  1.00117.86           C  
ATOM    265  CD2 LEU B  35      -4.815  30.997  73.887  1.00117.86           C  
ATOM    266  C   LEU B  35      -3.541  29.972  69.236  1.00117.86           C  
ATOM    267  O   LEU B  35      -4.136  30.351  68.229  1.00117.86           O  
ATOM    268  N   PRO B  36      -3.190  28.728  69.455  1.00 62.84           N  
ATOM    269  CA  PRO B  36      -3.502  27.689  68.518  1.00 62.84           C  
ATOM    270  CD  PRO B  36      -1.986  28.424  70.215  1.00 62.84           C  
ATOM    271  CB  PRO B  36      -2.677  26.477  68.937  1.00 62.84           C  
ATOM    272  CG  PRO B  36      -1.459  27.100  69.639  1.00 62.84           C  
ATOM    273  C   PRO B  36      -4.973  27.451  68.535  1.00 62.84           C  
ATOM    274  O   PRO B  36      -5.623  27.747  69.537  1.00 62.84           O  
ATOM    275  N   ALA B  37      -5.510  26.893  67.440  1.00 31.74           N  
ATOM    276  CA  ALA B  37      -6.925  26.721  67.320  1.00 31.74           C  
ATOM    277  CB  ALA B  37      -7.334  26.028  66.010  1.00 31.74           C  
ATOM    278  C   ALA B  37      -7.422  25.858  68.430  1.00 31.74           C  
ATOM    279  O   ALA B  37      -8.446  26.161  69.041  1.00 31.74           O  
ATOM    280  N   LEU B  38      -6.699  24.772  68.755  1.00 48.25           N  
ATOM    281  CA  LEU B  38      -7.205  23.879  69.756  1.00 48.25           C  
ATOM    282  CB  LEU B  38      -6.325  22.647  70.002  1.00 48.25           C  
ATOM    283  CG  LEU B  38      -6.893  21.728  71.102  1.00 48.25           C  
ATOM    284  CD1 LEU B  38      -8.309  21.236  70.758  1.00 48.25           C  
ATOM    285  CD2 LEU B  38      -5.926  20.574  71.405  1.00 48.25           C  
ATOM    286  C   LEU B  38      -7.334  24.608  71.055  1.00 48.25           C  
ATOM    287  O   LEU B  38      -8.265  24.359  71.820  1.00 48.25           O  
ATOM    288  N   GLU B  39      -6.381  25.507  71.353  1.00 72.86           N  
ATOM    289  CA  GLU B  39      -6.426  26.255  72.578  1.00 72.86           C  
ATOM    290  CB  GLU B  39      -5.177  27.125  72.810  1.00 72.86           C  
ATOM    291  CG  GLU B  39      -3.930  26.309  73.147  1.00 72.86           C  
ATOM    292  CD  GLU B  39      -2.760  27.262  73.357  1.00 72.86           C  
ATOM    293  OE1 GLU B  39      -2.858  28.445  72.936  1.00 72.86           O  
ATOM    294  OE2 GLU B  39      -1.745  26.808  73.949  1.00 72.86           O1-
ATOM    295  C   GLU B  39      -7.615  27.172  72.561  1.00 72.86           C  
ATOM    296  O   GLU B  39      -8.281  27.350  73.578  1.00 72.86           O  
ATOM    297  N   GLN B  40      -7.929  27.764  71.395  1.00 49.47           N  
ATOM    298  CA  GLN B  40      -9.012  28.708  71.306  1.00 49.47           C  
ATOM    299  CB  GLN B  40      -9.269  29.200  69.869  1.00 49.47           C  
ATOM    300  CG  GLN B  40      -8.151  30.061  69.278  1.00 49.47           C  
ATOM    301  CD  GLN B  40      -8.548  30.469  67.859  1.00 49.47           C  
ATOM    302  OE1 GLN B  40      -9.484  29.926  67.274  1.00 49.47           O  
ATOM    303  NE2 GLN B  40      -7.809  31.457  67.285  1.00 49.47           N  
ATOM    304  C   GLN B  40     -10.274  28.025  71.719  1.00 49.47           C  
ATOM    305  O   GLN B  40     -11.107  28.597  72.423  1.00 49.47           O  
ATOM    306  N   GLU B  41     -10.433  26.762  71.298  1.00 78.88           N  
ATOM    307  CA  GLU B  41     -11.632  26.017  71.542  1.00 78.88           C  
ATOM    308  CB  GLU B  41     -11.520  24.603  70.943  1.00 78.88           C  
ATOM    309  CG  GLU B  41     -12.822  23.809  70.872  1.00 78.88           C  
ATOM    310  CD  GLU B  41     -12.478  22.498  70.173  1.00 78.88           C  
ATOM    311  OE1 GLU B  41     -11.397  22.453  69.525  1.00 78.88           O  
ATOM    312  OE2 GLU B  41     -13.279  21.531  70.275  1.00 78.88           O1-
ATOM    313  C   GLU B  41     -11.839  25.917  73.024  1.00 78.88           C  
ATOM    314  O   GLU B  41     -12.961  26.044  73.514  1.00 78.88           O  
ATOM    315  N   GLN B  42     -10.753  25.695  73.782  1.00 67.11           N  
ATOM    316  CA  GLN B  42     -10.843  25.546  75.208  1.00 67.11           C  
ATOM    317  CB  GLN B  42      -9.484  25.193  75.821  1.00 67.11           C  
ATOM    318  CG  GLN B  42      -8.898  23.894  75.273  1.00 67.11           C  
ATOM    319  CD  GLN B  42      -7.472  23.804  75.784  1.00 67.11           C  
ATOM    320  OE1 GLN B  42      -6.519  23.827  75.005  1.00 67.11           O  
ATOM    321  NE2 GLN B  42      -7.320  23.714  77.131  1.00 67.11           N  
ATOM    322  C   GLN B  42     -11.270  26.833  75.864  1.00 67.11           C  
ATOM    323  O   GLN B  42     -12.109  26.825  76.762  1.00 67.11           O  
ATOM    324  N   LEU B  43     -10.671  27.962  75.442  1.00145.72           N  
ATOM    325  CA  LEU B  43     -10.849  29.293  75.970  1.00145.72           C  
ATOM    326  CB  LEU B  43      -9.752  30.293  75.574  1.00145.72           C  
ATOM    327  CG  LEU B  43      -8.413  30.079  76.293  1.00145.72           C  
ATOM    328  CD1 LEU B  43      -7.705  28.801  75.832  1.00145.72           C  
ATOM    329  CD2 LEU B  43      -7.536  31.329  76.177  1.00145.72           C  
ATOM    330  C   LEU B  43     -12.140  29.959  75.609  1.00145.72           C  
ATOM    331  O   LEU B  43     -12.520  30.931  76.257  1.00145.72           O  
ATOM    332  N   ARG B  44     -12.834  29.496  74.562  1.00145.46           N  
ATOM    333  CA  ARG B  44     -13.929  30.234  73.994  1.00145.46           C  
ATOM    334  CB  ARG B  44     -14.627  29.446  72.879  1.00145.46           C  
ATOM    335  CG  ARG B  44     -15.614  30.275  72.066  1.00145.46           C  
ATOM    336  CD  ARG B  44     -15.769  29.734  70.648  1.00145.46           C  
ATOM    337  NE  ARG B  44     -14.465  29.970  69.959  1.00145.46           N  
ATOM    338  CZ  ARG B  44     -14.268  29.535  68.680  1.00145.46           C  
ATOM    339  NH1 ARG B  44     -15.275  28.894  68.022  1.00145.46           N1+
ATOM    340  NH2 ARG B  44     -13.080  29.752  68.044  1.00145.46           N  
ATOM    341  C   ARG B  44     -14.949  30.641  75.022  1.00145.46           C  
ATOM    342  O   ARG B  44     -15.472  31.754  74.970  1.00145.46           O  
ATOM    343  N   LYS B  45     -15.253  29.778  76.002  1.00156.54           N  
ATOM    344  CA  LYS B  45     -16.267  30.082  76.971  1.00156.54           C  
ATOM    345  CB  LYS B  45     -16.491  28.919  77.938  1.00156.54           C  
ATOM    346  CG  LYS B  45     -17.136  27.744  77.207  1.00156.54           C  
ATOM    347  CD  LYS B  45     -17.067  26.422  77.964  1.00156.54           C  
ATOM    348  CE  LYS B  45     -17.369  26.561  79.453  1.00156.54           C  
ATOM    349  NZ  LYS B  45     -16.139  26.968  80.167  1.00156.54           N1+
ATOM    350  C   LYS B  45     -15.918  31.320  77.750  1.00156.54           C  
ATOM    351  O   LYS B  45     -16.808  32.050  78.182  1.00156.54           O  
ATOM    352  N   HIS B  46     -14.619  31.551  78.005  1.00 88.32           N  
ATOM    353  CA  HIS B  46     -14.107  32.683  78.734  1.00 88.32           C  
ATOM    354  ND1 HIS B  46     -12.905  31.489  81.542  1.00 88.32           N  
ATOM    355  CG  HIS B  46     -12.598  31.354  80.204  1.00 88.32           C  
ATOM    356  CB  HIS B  46     -12.667  32.474  79.219  1.00 88.32           C  
ATOM    357  NE2 HIS B  46     -12.385  29.351  81.217  1.00 88.32           N  
ATOM    358  CD2 HIS B  46     -12.282  30.045  80.025  1.00 88.32           C  
ATOM    359  CE1 HIS B  46     -12.760  30.261  82.099  1.00 88.32           C  
ATOM    360  C   HIS B  46     -14.122  33.957  77.931  1.00 88.32           C  
ATOM    361  O   HIS B  46     -14.041  35.039  78.505  1.00 88.32           O  
ATOM    362  N   LYS B  47     -14.151  33.876  76.587  1.00109.72           N  
ATOM    363  CA  LYS B  47     -13.991  35.033  75.739  1.00109.72           C  
ATOM    364  CB  LYS B  47     -13.935  34.661  74.244  1.00109.72           C  
ATOM    365  CG  LYS B  47     -13.317  35.736  73.348  1.00109.72           C  
ATOM    366  CD  LYS B  47     -13.061  35.267  71.911  1.00109.72           C  
ATOM    367  CE  LYS B  47     -12.214  36.246  71.095  1.00109.72           C  
ATOM    368  NZ  LYS B  47     -12.758  37.618  71.214  1.00109.72           N1+
ATOM    369  C   LYS B  47     -15.097  36.037  75.904  1.00109.72           C  
ATOM    370  O   LYS B  47     -16.279  35.698  75.851  1.00109.72           O  
ATOM    371  N   GLY B  48     -14.720  37.325  76.097  1.00 35.20           N  
ATOM    372  CA  GLY B  48     -15.688  38.386  76.190  1.00 35.20           C  
ATOM    373  C   GLY B  48     -16.048  38.801  74.795  1.00 35.20           C  
ATOM    374  O   GLY B  48     -15.277  38.596  73.859  1.00 35.20           O  
ATOM    375  N   GLU B  49     -17.236  39.420  74.617  1.00 90.87           N  
ATOM    376  CA  GLU B  49     -17.627  39.816  73.292  1.00 90.87           C  
ATOM    377  CB  GLU B  49     -18.529  38.786  72.589  1.00 90.87           C  
ATOM    378  CG  GLU B  49     -17.818  37.456  72.322  1.00 90.87           C  
ATOM    379  CD  GLU B  49     -16.685  37.708  71.336  1.00 90.87           C  
ATOM    380  OE1 GLU B  49     -16.744  38.746  70.623  1.00 90.87           O  
ATOM    381  OE2 GLU B  49     -15.746  36.870  71.281  1.00 90.87           O1-
ATOM    382  C   GLU B  49     -18.364  41.121  73.356  1.00 90.87           C  
ATOM    383  O   GLU B  49     -19.080  41.402  74.316  1.00 90.87           O  
ATOM    384  N   VAL B  50     -18.191  41.973  72.322  1.00 53.77           N  
ATOM    385  CA  VAL B  50     -18.899  43.223  72.332  1.00 53.77           C  
ATOM    386  CB  VAL B  50     -18.277  44.278  71.469  1.00 53.77           C  
ATOM    387  CG1 VAL B  50     -19.202  45.510  71.451  1.00 53.77           C  
ATOM    388  CG2 VAL B  50     -16.862  44.560  72.008  1.00 53.77           C  
ATOM    389  C   VAL B  50     -20.290  42.964  71.848  1.00 53.77           C  
ATOM    390  O   VAL B  50     -20.496  42.458  70.745  1.00 53.77           O  
ATOM    391  N   VAL B  51     -21.280  43.266  72.713  1.00 52.05           N  
ATOM    392  CA  VAL B  51     -22.675  43.077  72.424  1.00 52.05           C  
ATOM    393  CB  VAL B  51     -23.523  43.190  73.659  1.00 52.05           C  
ATOM    394  CG1 VAL B  51     -25.004  43.046  73.264  1.00 52.05           C  
ATOM    395  CG2 VAL B  51     -23.038  42.144  74.679  1.00 52.05           C  
ATOM    396  C   VAL B  51     -23.178  44.084  71.431  1.00 52.05           C  
ATOM    397  O   VAL B  51     -23.827  43.714  70.455  1.00 52.05           O  
ATOM    398  N   ALA B  52     -22.898  45.390  71.639  1.00 44.04           N  
ATOM    399  CA  ALA B  52     -23.454  46.355  70.727  1.00 44.04           C  
ATOM    400  CB  ALA B  52     -24.968  46.551  70.913  1.00 44.04           C  
ATOM    401  C   ALA B  52     -22.809  47.690  70.949  1.00 44.04           C  
ATOM    402  O   ALA B  52     -22.208  47.936  71.994  1.00 44.04           O  
ATOM    403  N   ILE B  53     -22.904  48.591  69.943  1.00 53.60           N  
ATOM    404  CA  ILE B  53     -22.326  49.900  70.068  1.00 53.60           C  
ATOM    405  CB  ILE B  53     -20.989  50.013  69.394  1.00 53.60           C  
ATOM    406  CG1 ILE B  53     -19.991  49.059  70.071  1.00 53.60           C  
ATOM    407  CG2 ILE B  53     -20.547  51.486  69.405  1.00 53.60           C  
ATOM    408  CD1 ILE B  53     -18.650  48.961  69.347  1.00 53.60           C  
ATOM    409  C   ILE B  53     -23.236  50.904  69.433  1.00 53.60           C  
ATOM    410  O   ILE B  53     -23.921  50.594  68.460  1.00 53.60           O  
ATOM    411  N   GLU B  54     -23.290  52.138  69.989  1.00 92.35           N  
ATOM    412  CA  GLU B  54     -24.090  53.166  69.379  1.00 92.35           C  
ATOM    413  CB  GLU B  54     -25.423  53.450  70.093  1.00 92.35           C  
ATOM    414  CG  GLU B  54     -25.275  54.007  71.512  1.00 92.35           C  
ATOM    415  CD  GLU B  54     -26.642  54.513  71.949  1.00 92.35           C  
ATOM    416  OE1 GLU B  54     -27.532  54.621  71.064  1.00 92.35           O  
ATOM    417  OE2 GLU B  54     -26.818  54.800  73.164  1.00 92.35           O1-
ATOM    418  C   GLU B  54     -23.316  54.451  69.403  1.00 92.35           C  
ATOM    419  O   GLU B  54     -22.908  54.917  70.465  1.00 92.35           O  
ATOM    420  N   GLU B  55     -23.103  55.078  68.228  1.00103.96           N  
ATOM    421  CA  GLU B  55     -22.351  56.301  68.201  1.00103.96           C  
ATOM    422  CB  GLU B  55     -21.773  56.627  66.811  1.00103.96           C  
ATOM    423  CG  GLU B  55     -20.913  55.507  66.215  1.00103.96           C  
ATOM    424  CD  GLU B  55     -19.730  55.230  67.129  1.00103.96           C  
ATOM    425  OE1 GLU B  55     -19.034  56.205  67.521  1.00103.96           O  
ATOM    426  OE2 GLU B  55     -19.505  54.031  67.445  1.00103.96           O1-
ATOM    427  C   GLU B  55     -23.280  57.424  68.564  1.00103.96           C  
ATOM    428  O   GLU B  55     -24.396  57.500  68.057  1.00103.96           O  
ATOM    429  N   LEU B  56     -22.875  58.258  69.546  1.00 92.80           N  
ATOM    430  CA  LEU B  56     -23.572  59.436  69.994  1.00 92.80           C  
ATOM    431  CB  LEU B  56     -23.246  59.750  71.464  1.00 92.80           C  
ATOM    432  CG  LEU B  56     -23.622  58.555  72.364  1.00 92.80           C  
ATOM    433  CD1 LEU B  56     -23.331  58.821  73.849  1.00 92.80           C  
ATOM    434  CD2 LEU B  56     -25.066  58.106  72.099  1.00 92.80           C  
ATOM    435  C   LEU B  56     -23.273  60.634  69.134  1.00 92.80           C  
ATOM    436  O   LEU B  56     -24.112  61.514  68.960  1.00 92.80           O  
ATOM    437  N   GLY B  57     -22.045  60.727  68.591  1.00 27.32           N  
ATOM    438  CA  GLY B  57     -21.672  61.904  67.858  1.00 27.32           C  
ATOM    439  C   GLY B  57     -20.874  62.731  68.816  1.00 27.32           C  
ATOM    440  O   GLY B  57     -21.070  62.649  70.026  1.00 27.32           O  
ATOM    441  N   GLU B  58     -19.951  63.560  68.293  1.00112.67           N  
ATOM    442  CA  GLU B  58     -19.101  64.330  69.156  1.00112.67           C  
ATOM    443  CB  GLU B  58     -17.742  64.671  68.524  1.00112.67           C  
ATOM    444  CG  GLU B  58     -17.820  65.237  67.109  1.00112.67           C  
ATOM    445  CD  GLU B  58     -16.421  65.119  66.518  1.00112.67           C  
ATOM    446  OE1 GLU B  58     -15.446  65.465  67.237  1.00112.67           O  
ATOM    447  OE2 GLU B  58     -16.307  64.661  65.349  1.00112.67           O1-
ATOM    448  C   GLU B  58     -19.797  65.557  69.638  1.00112.67           C  
ATOM    449  O   GLU B  58     -20.764  66.019  69.034  1.00112.67           O  
ATOM    450  N   SER B  59     -19.321  66.084  70.789  1.00 44.16           N  
ATOM    451  CA  SER B  59     -19.896  67.247  71.405  1.00 44.16           C  
ATOM    452  CB  SER B  59     -20.291  67.017  72.873  1.00 44.16           C  
ATOM    453  OG  SER B  59     -20.845  68.204  73.420  1.00 44.16           O  
ATOM    454  C   SER B  59     -18.865  68.332  71.404  1.00 44.16           C  
ATOM    455  O   SER B  59     -17.716  68.128  71.790  1.00 44.16           O  
ATOM    456  N   GLU B  60     -19.275  69.540  70.979  1.00 61.63           N  
ATOM    457  CA  GLU B  60     -18.378  70.657  70.899  1.00 61.63           C  
ATOM    458  CB  GLU B  60     -19.039  71.910  70.296  1.00 61.63           C  
ATOM    459  CG  GLU B  60     -19.429  71.772  68.821  1.00 61.63           C  
ATOM    460  CD  GLU B  60     -20.791  71.097  68.739  1.00 61.63           C  
ATOM    461  OE1 GLU B  60     -21.620  71.347  69.653  1.00 61.63           O  
ATOM    462  OE2 GLU B  60     -21.024  70.329  67.766  1.00 61.63           O1-
ATOM    463  C   GLU B  60     -17.925  71.017  72.281  1.00 61.63           C  
ATOM    464  O   GLU B  60     -16.777  71.402  72.492  1.00 61.63           O  
ATOM    465  N   ARG B  61     -18.840  70.912  73.260  1.00134.39           N  
ATOM    466  CA  ARG B  61     -18.560  71.274  74.618  1.00134.39           C  
ATOM    467  CB  ARG B  61     -19.828  71.125  75.483  1.00134.39           C  
ATOM    468  CG  ARG B  61     -19.743  71.659  76.914  1.00134.39           C  
ATOM    469  CD  ARG B  61     -19.615  70.552  77.959  1.00134.39           C  
ATOM    470  NE  ARG B  61     -20.727  69.589  77.728  1.00134.39           N  
ATOM    471  CZ  ARG B  61     -20.516  68.266  77.984  1.00134.39           C  
ATOM    472  NH1 ARG B  61     -19.304  67.860  78.463  1.00134.39           N1+
ATOM    473  NH2 ARG B  61     -21.502  67.351  77.753  1.00134.39           N  
ATOM    474  C   ARG B  61     -17.478  70.383  75.156  1.00134.39           C  
ATOM    475  O   ARG B  61     -16.519  70.863  75.760  1.00134.39           O  
ATOM    476  N   VAL B  62     -17.597  69.060  74.926  1.00 48.75           N  
ATOM    477  CA  VAL B  62     -16.655  68.097  75.433  1.00 48.75           C  
ATOM    478  CB  VAL B  62     -17.050  66.687  75.087  1.00 48.75           C  
ATOM    479  CG1 VAL B  62     -15.937  65.731  75.549  1.00 48.75           C  
ATOM    480  CG2 VAL B  62     -18.431  66.396  75.695  1.00 48.75           C  
ATOM    481  C   VAL B  62     -15.318  68.307  74.806  1.00 48.75           C  
ATOM    482  O   VAL B  62     -14.295  68.359  75.488  1.00 48.75           O  
ATOM    483  N   ASN B  63     -15.304  68.457  73.472  1.00 54.28           N  
ATOM    484  CA  ASN B  63     -14.073  68.549  72.751  1.00 54.28           C  
ATOM    485  CB  ASN B  63     -14.289  68.473  71.232  1.00 54.28           C  
ATOM    486  CG  ASN B  63     -14.767  67.040  70.986  1.00 54.28           C  
ATOM    487  OD1 ASN B  63     -14.875  66.247  71.921  1.00 54.28           O  
ATOM    488  ND2 ASN B  63     -15.055  66.683  69.706  1.00 54.28           N  
ATOM    489  C   ASN B  63     -13.332  69.784  73.157  1.00 54.28           C  
ATOM    490  O   ASN B  63     -12.106  69.774  73.233  1.00 54.28           O  
ATOM    491  N   ALA B  64     -14.057  70.881  73.442  1.00 20.39           N  
ATOM    492  CA  ALA B  64     -13.424  72.102  73.850  1.00 20.39           C  
ATOM    493  CB  ALA B  64     -14.444  73.224  74.109  1.00 20.39           C  
ATOM    494  C   ALA B  64     -12.694  71.849  75.135  1.00 20.39           C  
ATOM    495  O   ALA B  64     -11.587  72.342  75.349  1.00 20.39           O  
ATOM    496  N   TYR B  65     -13.315  71.074  76.040  1.00 59.93           N  
ATOM    497  CA  TYR B  65     -12.740  70.791  77.323  1.00 59.93           C  
ATOM    498  CB  TYR B  65     -13.739  69.986  78.166  1.00 59.93           C  
ATOM    499  CG  TYR B  65     -13.125  69.448  79.410  1.00 59.93           C  
ATOM    500  CD1 TYR B  65     -12.785  70.274  80.453  1.00 59.93           C  
ATOM    501  CD2 TYR B  65     -12.927  68.092  79.535  1.00 59.93           C  
ATOM    502  CE1 TYR B  65     -12.243  69.752  81.603  1.00 59.93           C  
ATOM    503  CE2 TYR B  65     -12.387  67.563  80.681  1.00 59.93           C  
ATOM    504  CZ  TYR B  65     -12.036  68.397  81.715  1.00 59.93           C  
ATOM    505  OH  TYR B  65     -11.483  67.862  82.896  1.00 59.93           O  
ATOM    506  C   TYR B  65     -11.471  70.004  77.176  1.00 59.93           C  
ATOM    507  O   TYR B  65     -10.435  70.373  77.728  1.00 59.93           O  
ATOM    508  N   PHE B  66     -11.518  68.898  76.408  1.00 84.64           N  
ATOM    509  CA  PHE B  66     -10.383  68.037  76.208  1.00 84.64           C  
ATOM    510  CB  PHE B  66     -10.729  66.655  75.620  1.00 84.64           C  
ATOM    511  CG  PHE B  66     -11.308  65.833  76.723  1.00 84.64           C  
ATOM    512  CD1 PHE B  66     -12.657  65.857  76.993  1.00 84.64           C  
ATOM    513  CD2 PHE B  66     -10.492  65.042  77.500  1.00 84.64           C  
ATOM    514  CE1 PHE B  66     -13.181  65.098  78.014  1.00 84.64           C  
ATOM    515  CE2 PHE B  66     -11.009  64.281  78.523  1.00 84.64           C  
ATOM    516  CZ  PHE B  66     -12.357  64.307  78.782  1.00 84.64           C  
ATOM    517  C   PHE B  66      -9.349  68.675  75.336  1.00 84.64           C  
ATOM    518  O   PHE B  66      -8.164  68.383  75.481  1.00 84.64           O  
ATOM    519  N   GLY B  67      -9.758  69.518  74.369  1.00 20.44           N  
ATOM    520  CA  GLY B  67      -8.794  70.141  73.504  1.00 20.44           C  
ATOM    521  C   GLY B  67      -8.584  69.226  72.343  1.00 20.44           C  
ATOM    522  O   GLY B  67      -7.701  69.436  71.511  1.00 20.44           O  
ATOM    523  N   LYS B  68      -9.397  68.159  72.267  1.00135.64           N  
ATOM    524  CA  LYS B  68      -9.262  67.247  71.174  1.00135.64           C  
ATOM    525  CB  LYS B  68      -8.382  66.021  71.505  1.00135.64           C  
ATOM    526  CG  LYS B  68      -8.907  65.145  72.646  1.00135.64           C  
ATOM    527  CD  LYS B  68      -8.135  63.835  72.828  1.00135.64           C  
ATOM    528  CE  LYS B  68      -6.885  63.974  73.702  1.00135.64           C  
ATOM    529  NZ  LYS B  68      -7.266  64.279  75.099  1.00135.64           N1+
ATOM    530  C   LYS B  68     -10.636  66.784  70.802  1.00135.64           C  
ATOM    531  O   LYS B  68     -11.608  67.056  71.507  1.00135.64           O  
ATOM    532  N   ARG B  69     -10.763  66.096  69.651  1.00131.05           N  
ATOM    533  CA  ARG B  69     -12.064  65.630  69.264  1.00131.05           C  
ATOM    534  CB  ARG B  69     -12.286  65.516  67.749  1.00131.05           C  
ATOM    535  CG  ARG B  69     -12.459  66.864  67.053  1.00131.05           C  
ATOM    536  CD  ARG B  69     -13.078  66.720  65.666  1.00131.05           C  
ATOM    537  NE  ARG B  69     -12.203  65.798  64.893  1.00131.05           N  
ATOM    538  CZ  ARG B  69     -12.737  65.041  63.894  1.00131.05           C  
ATOM    539  NH1 ARG B  69     -14.083  65.071  63.668  1.00131.05           N1+
ATOM    540  NH2 ARG B  69     -11.924  64.282  63.102  1.00131.05           N  
ATOM    541  C   ARG B  69     -12.254  64.271  69.845  1.00131.05           C  
ATOM    542  O   ARG B  69     -11.378  63.411  69.751  1.00131.05           O  
ATOM    543  N   LEU B  70     -13.423  64.052  70.480  1.00 58.86           N  
ATOM    544  CA  LEU B  70     -13.670  62.789  71.109  1.00 58.86           C  
ATOM    545  CB  LEU B  70     -13.837  62.918  72.628  1.00 58.86           C  
ATOM    546  CG  LEU B  70     -12.568  63.412  73.343  1.00 58.86           C  
ATOM    547  CD1 LEU B  70     -12.812  63.555  74.850  1.00 58.86           C  
ATOM    548  CD2 LEU B  70     -11.360  62.509  73.036  1.00 58.86           C  
ATOM    549  C   LEU B  70     -14.954  62.220  70.594  1.00 58.86           C  
ATOM    550  O   LEU B  70     -16.003  62.857  70.658  1.00 58.86           O  
ATOM    551  N   LYS B  71     -14.905  60.982  70.064  1.00 86.55           N  
ATOM    552  CA  LYS B  71     -16.132  60.368  69.646  1.00 86.55           C  
ATOM    553  CB  LYS B  71     -15.990  59.226  68.629  1.00 86.55           C  
ATOM    554  CG  LYS B  71     -15.608  59.673  67.219  1.00 86.55           C  
ATOM    555  CD  LYS B  71     -15.391  58.487  66.279  1.00 86.55           C  
ATOM    556  CE  LYS B  71     -14.753  57.285  66.977  1.00 86.55           C  
ATOM    557  NZ  LYS B  71     -14.519  56.200  66.001  1.00 86.55           N1+
ATOM    558  C   LYS B  71     -16.765  59.785  70.868  1.00 86.55           C  
ATOM    559  O   LYS B  71     -16.075  59.324  71.776  1.00 86.55           O  
ATOM    560  N   ARG B  72     -18.113  59.788  70.923  1.00 85.91           N  
ATOM    561  CA  ARG B  72     -18.768  59.283  72.095  1.00 85.91           C  
ATOM    562  CB  ARG B  72     -19.591  60.375  72.807  1.00 85.91           C  
ATOM    563  CG  ARG B  72     -18.726  61.601  73.133  1.00 85.91           C  
ATOM    564  CD  ARG B  72     -19.339  62.602  74.114  1.00 85.91           C  
ATOM    565  NE  ARG B  72     -20.542  63.214  73.481  1.00 85.91           N  
ATOM    566  CZ  ARG B  72     -21.371  63.989  74.241  1.00 85.91           C  
ATOM    567  NH1 ARG B  72     -21.057  64.242  75.545  1.00 85.91           N1+
ATOM    568  NH2 ARG B  72     -22.504  64.529  73.706  1.00 85.91           N  
ATOM    569  C   ARG B  72     -19.664  58.152  71.680  1.00 85.91           C  
ATOM    570  O   ARG B  72     -20.245  58.169  70.597  1.00 85.91           O  
ATOM    571  N   ALA B  73     -19.768  57.106  72.528  1.00 40.77           N  
ATOM    572  CA  ALA B  73     -20.592  55.985  72.171  1.00 40.77           C  
ATOM    573  CB  ALA B  73     -19.904  55.000  71.212  1.00 40.77           C  
ATOM    574  C   ALA B  73     -20.939  55.214  73.403  1.00 40.77           C  
ATOM    575  O   ALA B  73     -20.273  55.316  74.433  1.00 40.77           O  
ATOM    576  N   ILE B  74     -22.025  54.418  73.319  1.00108.69           N  
ATOM    577  CA  ILE B  74     -22.413  53.606  74.434  1.00108.69           C  
ATOM    578  CB  ILE B  74     -23.878  53.706  74.762  1.00108.69           C  
ATOM    579  CG1 ILE B  74     -24.284  55.162  75.065  1.00108.69           C  
ATOM    580  CG2 ILE B  74     -24.161  52.749  75.930  1.00108.69           C  
ATOM    581  CD1 ILE B  74     -23.583  55.773  76.276  1.00108.69           C  
ATOM    582  C   ILE B  74     -22.128  52.192  74.023  1.00108.69           C  
ATOM    583  O   ILE B  74     -22.780  51.655  73.129  1.00108.69           O  
ATOM    584  N   VAL B  75     -21.142  51.545  74.676  1.00 45.91           N  
ATOM    585  CA  VAL B  75     -20.767  50.216  74.280  1.00 45.91           C  
ATOM    586  CB  VAL B  75     -19.284  50.047  74.098  1.00 45.91           C  
ATOM    587  CG1 VAL B  75     -18.991  48.585  73.717  1.00 45.91           C  
ATOM    588  CG2 VAL B  75     -18.799  51.085  73.072  1.00 45.91           C  
ATOM    589  C   VAL B  75     -21.192  49.246  75.337  1.00 45.91           C  
ATOM    590  O   VAL B  75     -21.015  49.482  76.530  1.00 45.91           O  
ATOM    591  N   LYS B  76     -21.778  48.113  74.906  1.00 76.19           N  
ATOM    592  CA  LYS B  76     -22.211  47.106  75.828  1.00 76.19           C  
ATOM    593  CB  LYS B  76     -23.654  46.640  75.576  1.00 76.19           C  
ATOM    594  CG  LYS B  76     -24.705  47.705  75.893  1.00 76.19           C  
ATOM    595  CD  LYS B  76     -26.087  47.382  75.327  1.00 76.19           C  
ATOM    596  CE  LYS B  76     -27.197  48.247  75.925  1.00 76.19           C  
ATOM    597  NZ  LYS B  76     -26.718  49.635  76.098  1.00 76.19           N1+
ATOM    598  C   LYS B  76     -21.309  45.926  75.637  1.00 76.19           C  
ATOM    599  O   LYS B  76     -21.017  45.543  74.504  1.00 76.19           O  
ATOM    600  N   ILE B  77     -20.819  45.327  76.744  1.00 61.16           N  
ATOM    601  CA  ILE B  77     -19.935  44.203  76.602  1.00 61.16           C  
ATOM    602  CB  ILE B  77     -18.504  44.533  76.879  1.00 61.16           C  
ATOM    603  CG1 ILE B  77     -18.036  45.607  75.885  1.00 61.16           C  
ATOM    604  CG2 ILE B  77     -17.689  43.228  76.803  1.00 61.16           C  
ATOM    605  CD1 ILE B  77     -16.691  46.227  76.249  1.00 61.16           C  
ATOM    606  C   ILE B  77     -20.353  43.115  77.544  1.00 61.16           C  
ATOM    607  O   ILE B  77     -20.843  43.374  78.641  1.00 61.16           O  
ATOM    608  N   ALA B  78     -20.161  41.845  77.127  1.00 45.24           N  
ATOM    609  CA  ALA B  78     -20.593  40.747  77.946  1.00 45.24           C  
ATOM    610  CB  ALA B  78     -21.445  39.719  77.183  1.00 45.24           C  
ATOM    611  C   ALA B  78     -19.399  40.029  78.492  1.00 45.24           C  
ATOM    612  O   ALA B  78     -18.481  39.670  77.756  1.00 45.24           O  
ATOM    613  N   TYR B  79     -19.400  39.791  79.822  1.00 88.94           N  
ATOM    614  CA  TYR B  79     -18.308  39.130  80.479  1.00 88.94           C  
ATOM    615  CB  TYR B  79     -17.794  39.945  81.685  1.00 88.94           C  
ATOM    616  CG  TYR B  79     -17.383  41.301  81.206  1.00 88.94           C  
ATOM    617  CD1 TYR B  79     -16.125  41.507  80.691  1.00 88.94           C  
ATOM    618  CD2 TYR B  79     -18.254  42.369  81.271  1.00 88.94           C  
ATOM    619  CE1 TYR B  79     -15.741  42.751  80.247  1.00 88.94           C  
ATOM    620  CE2 TYR B  79     -17.874  43.617  80.828  1.00 88.94           C  
ATOM    621  CZ  TYR B  79     -16.615  43.810  80.311  1.00 88.94           C  
ATOM    622  OH  TYR B  79     -16.215  45.085  79.853  1.00 88.94           O  
ATOM    623  C   TYR B  79     -18.840  37.839  81.039  1.00 88.94           C  
ATOM    624  O   TYR B  79     -19.619  37.851  81.988  1.00 88.94           O  
ATOM    625  N   PRO B  80     -18.424  36.718  80.506  1.00 86.74           N  
ATOM    626  CA  PRO B  80     -18.916  35.437  80.952  1.00 86.74           C  
ATOM    627  CD  PRO B  80     -17.147  36.611  79.821  1.00 86.74           C  
ATOM    628  CB  PRO B  80     -18.098  34.404  80.184  1.00 86.74           C  
ATOM    629  CG  PRO B  80     -16.758  35.127  79.948  1.00 86.74           C  
ATOM    630  C   PRO B  80     -18.746  35.294  82.435  1.00 86.74           C  
ATOM    631  O   PRO B  80     -17.667  35.573  82.954  1.00 86.74           O  
ATOM    632  N   THR B  81     -19.792  34.807  83.122  1.00126.19           N  
ATOM    633  CA  THR B  81     -19.814  34.697  84.551  1.00126.19           C  
ATOM    634  CB  THR B  81     -21.147  34.310  85.099  1.00126.19           C  
ATOM    635  OG1 THR B  81     -22.124  35.252  84.685  1.00126.19           O  
ATOM    636  CG2 THR B  81     -21.046  34.326  86.629  1.00126.19           C  
ATOM    637  C   THR B  81     -18.806  33.694  85.008  1.00126.19           C  
ATOM    638  O   THR B  81     -18.371  33.727  86.156  1.00126.19           O  
ATOM    639  N   VAL B  82     -18.430  32.751  84.129  1.00104.72           N  
ATOM    640  CA  VAL B  82     -17.506  31.720  84.502  1.00104.72           C  
ATOM    641  CB  VAL B  82     -17.195  30.770  83.386  1.00104.72           C  
ATOM    642  CG1 VAL B  82     -16.381  31.514  82.314  1.00104.72           C  
ATOM    643  CG2 VAL B  82     -16.479  29.548  83.986  1.00104.72           C  
ATOM    644  C   VAL B  82     -16.213  32.357  84.918  1.00104.72           C  
ATOM    645  O   VAL B  82     -15.455  31.784  85.699  1.00104.72           O  
ATOM    646  N   ASN B  83     -15.916  33.550  84.374  1.00 65.42           N  
ATOM    647  CA  ASN B  83     -14.687  34.253  84.617  1.00 65.42           C  
ATOM    648  CB  ASN B  83     -14.567  35.547  83.795  1.00 65.42           C  
ATOM    649  CG  ASN B  83     -14.436  35.183  82.326  1.00 65.42           C  
ATOM    650  OD1 ASN B  83     -14.360  34.008  81.966  1.00 65.42           O  
ATOM    651  ND2 ASN B  83     -14.397  36.222  81.450  1.00 65.42           N  
ATOM    652  C   ASN B  83     -14.525  34.654  86.058  1.00 65.42           C  
ATOM    653  O   ASN B  83     -13.396  34.731  86.541  1.00 65.42           O  
ATOM    654  N   PHE B  84     -15.611  34.972  86.790  1.00 78.87           N  
ATOM    655  CA  PHE B  84     -15.390  35.430  88.136  1.00 78.87           C  
ATOM    656  CB  PHE B  84     -15.400  36.969  88.249  1.00 78.87           C  
ATOM    657  CG  PHE B  84     -16.611  37.522  87.566  1.00 78.87           C  
ATOM    658  CD1 PHE B  84     -17.814  37.649  88.221  1.00 78.87           C  
ATOM    659  CD2 PHE B  84     -16.532  37.927  86.251  1.00 78.87           C  
ATOM    660  CE1 PHE B  84     -18.914  38.165  87.573  1.00 78.87           C  
ATOM    661  CE2 PHE B  84     -17.627  38.444  85.596  1.00 78.87           C  
ATOM    662  CZ  PHE B  84     -18.825  38.563  86.260  1.00 78.87           C  
ATOM    663  C   PHE B  84     -16.349  34.815  89.120  1.00 78.87           C  
ATOM    664  O   PHE B  84     -17.311  34.144  88.751  1.00 78.87           O  
ATOM    665  N   SER B  85     -16.059  35.003  90.429  1.00 38.15           N  
ATOM    666  CA  SER B  85     -16.841  34.438  91.498  1.00 38.15           C  
ATOM    667  CB  SER B  85     -16.091  34.385  92.843  1.00 38.15           C  
ATOM    668  OG  SER B  85     -15.716  35.690  93.257  1.00 38.15           O  
ATOM    669  C   SER B  85     -18.086  35.251  91.682  1.00 38.15           C  
ATOM    670  O   SER B  85     -18.173  36.379  91.200  1.00 38.15           O  
ATOM    671  N   ALA B  86     -19.100  34.694  92.385  1.00 61.75           N  
ATOM    672  CA  ALA B  86     -20.319  35.437  92.533  1.00 61.75           C  
ATOM    673  CB  ALA B  86     -21.569  34.544  92.616  1.00 61.75           C  
ATOM    674  C   ALA B  86     -20.258  36.227  93.800  1.00 61.75           C  
ATOM    675  O   ALA B  86     -20.683  35.768  94.859  1.00 61.75           O  
ATOM    676  N   ASP B  87     -19.746  37.465  93.686  1.00 82.31           N  
ATOM    677  CA  ASP B  87     -19.653  38.391  94.772  1.00 82.31           C  
ATOM    678  CB  ASP B  87     -18.503  38.093  95.760  1.00 82.31           C  
ATOM    679  CG  ASP B  87     -17.153  38.048  95.049  1.00 82.31           C  
ATOM    680  OD1 ASP B  87     -16.902  38.874  94.131  1.00 82.31           O  
ATOM    681  OD2 ASP B  87     -16.348  37.153  95.422  1.00 82.31           O1-
ATOM    682  C   ASP B  87     -19.498  39.747  94.164  1.00 82.31           C  
ATOM    683  O   ASP B  87     -19.094  39.883  93.010  1.00 82.31           O  
ATOM    684  N   LEU B  88     -19.861  40.793  94.920  1.00 71.19           N  
ATOM    685  CA  LEU B  88     -19.807  42.129  94.404  1.00 71.19           C  
ATOM    686  CB  LEU B  88     -20.469  43.139  95.352  1.00 71.19           C  
ATOM    687  CG  LEU B  88     -21.988  42.903  95.448  1.00 71.19           C  
ATOM    688  CD1 LEU B  88     -22.670  43.897  96.397  1.00 71.19           C  
ATOM    689  CD2 LEU B  88     -22.626  42.899  94.048  1.00 71.19           C  
ATOM    690  C   LEU B  88     -18.401  42.565  94.121  1.00 71.19           C  
ATOM    691  O   LEU B  88     -18.183  43.226  93.108  1.00 71.19           O  
ATOM    692  N   PRO B  89     -17.421  42.259  94.926  1.00 68.39           N  
ATOM    693  CA  PRO B  89     -16.101  42.753  94.639  1.00 68.39           C  
ATOM    694  CD  PRO B  89     -17.607  41.964  96.336  1.00 68.39           C  
ATOM    695  CB  PRO B  89     -15.248  42.376  95.846  1.00 68.39           C  
ATOM    696  CG  PRO B  89     -16.270  42.337  97.002  1.00 68.39           C  
ATOM    697  C   PRO B  89     -15.573  42.259  93.329  1.00 68.39           C  
ATOM    698  O   PRO B  89     -14.923  43.025  92.619  1.00 68.39           O  
ATOM    699  N   ALA B  90     -15.834  40.984  92.993  1.00 27.49           N  
ATOM    700  CA  ALA B  90     -15.364  40.424  91.764  1.00 27.49           C  
ATOM    701  CB  ALA B  90     -15.724  38.937  91.615  1.00 27.49           C  
ATOM    702  C   ALA B  90     -16.035  41.136  90.639  1.00 27.49           C  
ATOM    703  O   ALA B  90     -15.409  41.455  89.630  1.00 27.49           O  
ATOM    704  N   LEU B  91     -17.342  41.412  90.796  1.00118.99           N  
ATOM    705  CA  LEU B  91     -18.103  41.989  89.729  1.00118.99           C  
ATOM    706  CB  LEU B  91     -19.593  42.147  90.092  1.00118.99           C  
ATOM    707  CG  LEU B  91     -20.534  42.543  88.931  1.00118.99           C  
ATOM    708  CD1 LEU B  91     -20.259  43.951  88.398  1.00118.99           C  
ATOM    709  CD2 LEU B  91     -20.530  41.482  87.826  1.00118.99           C  
ATOM    710  C   LEU B  91     -17.551  43.342  89.412  1.00118.99           C  
ATOM    711  O   LEU B  91     -17.351  43.674  88.245  1.00118.99           O  
ATOM    712  N   LEU B  92     -17.264  44.153  90.447  1.00 48.43           N  
ATOM    713  CA  LEU B  92     -16.810  45.491  90.204  1.00 48.43           C  
ATOM    714  CB  LEU B  92     -16.576  46.296  91.493  1.00 48.43           C  
ATOM    715  CG  LEU B  92     -17.835  46.437  92.365  1.00 48.43           C  
ATOM    716  CD1 LEU B  92     -17.595  47.411  93.528  1.00 48.43           C  
ATOM    717  CD2 LEU B  92     -19.074  46.790  91.527  1.00 48.43           C  
ATOM    718  C   LEU B  92     -15.497  45.447  89.497  1.00 48.43           C  
ATOM    719  O   LEU B  92     -15.286  46.168  88.524  1.00 48.43           O  
ATOM    720  N   VAL B  93     -14.579  44.586  89.972  1.00 33.24           N  
ATOM    721  CA  VAL B  93     -13.265  44.516  89.405  1.00 33.24           C  
ATOM    722  CB  VAL B  93     -12.370  43.540  90.117  1.00 33.24           C  
ATOM    723  CG1 VAL B  93     -11.046  43.422  89.339  1.00 33.24           C  
ATOM    724  CG2 VAL B  93     -12.199  43.996  91.577  1.00 33.24           C  
ATOM    725  C   VAL B  93     -13.359  44.062  87.984  1.00 33.24           C  
ATOM    726  O   VAL B  93     -12.730  44.639  87.100  1.00 33.24           O  
ATOM    727  N   THR B  94     -14.159  43.015  87.718  1.00 53.38           N  
ATOM    728  CA  THR B  94     -14.199  42.492  86.384  1.00 53.38           C  
ATOM    729  CB  THR B  94     -15.083  41.288  86.253  1.00 53.38           C  
ATOM    730  OG1 THR B  94     -14.601  40.230  87.069  1.00 53.38           O  
ATOM    731  CG2 THR B  94     -15.126  40.856  84.778  1.00 53.38           C  
ATOM    732  C   THR B  94     -14.715  43.515  85.423  1.00 53.38           C  
ATOM    733  O   THR B  94     -14.122  43.758  84.375  1.00 53.38           O  
ATOM    734  N   THR B  95     -15.871  44.115  85.737  1.00156.81           N  
ATOM    735  CA  THR B  95     -16.480  45.055  84.840  1.00156.81           C  
ATOM    736  CB  THR B  95     -17.925  45.244  85.173  1.00156.81           C  
ATOM    737  OG1 THR B  95     -18.539  46.148  84.269  1.00156.81           O  
ATOM    738  CG2 THR B  95     -18.017  45.774  86.606  1.00156.81           C  
ATOM    739  C   THR B  95     -15.814  46.409  84.812  1.00156.81           C  
ATOM    740  O   THR B  95     -15.752  47.054  83.766  1.00156.81           O  
ATOM    741  N   PHE B  96     -15.492  46.956  85.999  1.00185.61           N  
ATOM    742  CA  PHE B  96     -14.922  48.265  86.170  1.00185.61           C  
ATOM    743  CB  PHE B  96     -15.691  49.045  87.249  1.00185.61           C  
ATOM    744  CG  PHE B  96     -15.644  50.492  86.898  1.00185.61           C  
ATOM    745  CD1 PHE B  96     -16.184  50.895  85.698  1.00185.61           C  
ATOM    746  CD2 PHE B  96     -15.133  51.441  87.753  1.00185.61           C  
ATOM    747  CE1 PHE B  96     -16.190  52.217  85.331  1.00185.61           C  
ATOM    748  CE2 PHE B  96     -15.137  52.769  87.392  1.00185.61           C  
ATOM    749  CZ  PHE B  96     -15.655  53.158  86.179  1.00185.61           C  
ATOM    750  C   PHE B  96     -13.446  48.344  86.474  1.00185.61           C  
ATOM    751  O   PHE B  96     -12.899  49.436  86.423  1.00185.61           O  
ATOM    752  N   GLY B  97     -12.771  47.260  86.908  1.00 67.09           N  
ATOM    753  CA  GLY B  97     -11.489  47.457  87.554  1.00 67.09           C  
ATOM    754  C   GLY B  97     -10.417  48.143  86.745  1.00 67.09           C  
ATOM    755  O   GLY B  97      -9.976  49.231  87.114  1.00 67.09           O  
ATOM    756  N   LYS B  98      -9.960  47.542  85.631  1.00135.14           N  
ATOM    757  CA  LYS B  98      -8.921  48.139  84.835  1.00135.14           C  
ATOM    758  CB  LYS B  98      -8.360  47.211  83.742  1.00135.14           C  
ATOM    759  CG  LYS B  98      -7.284  47.900  82.897  1.00135.14           C  
ATOM    760  CD  LYS B  98      -6.547  46.982  81.919  1.00135.14           C  
ATOM    761  CE  LYS B  98      -6.971  47.165  80.457  1.00135.14           C  
ATOM    762  NZ  LYS B  98      -8.165  46.346  80.154  1.00135.14           N1+
ATOM    763  C   LYS B  98      -9.486  49.313  84.116  1.00135.14           C  
ATOM    764  O   LYS B  98      -8.827  50.338  83.959  1.00135.14           O  
ATOM    765  N   LEU B  99     -10.757  49.186  83.691  1.00199.30           N  
ATOM    766  CA  LEU B  99     -11.403  50.174  82.880  1.00199.30           C  
ATOM    767  CB  LEU B  99     -12.908  49.970  82.587  1.00199.30           C  
ATOM    768  CG  LEU B  99     -13.306  48.960  81.499  1.00199.30           C  
ATOM    769  CD1 LEU B  99     -12.666  49.314  80.147  1.00199.30           C  
ATOM    770  CD2 LEU B  99     -13.099  47.514  81.948  1.00199.30           C  
ATOM    771  C   LEU B  99     -11.406  51.496  83.565  1.00199.30           C  
ATOM    772  O   LEU B  99     -11.354  52.525  82.898  1.00199.30           O  
ATOM    773  N   SER B 100     -11.508  51.522  84.900  1.00 48.64           N  
ATOM    774  CA  SER B 100     -11.599  52.790  85.556  1.00 48.64           C  
ATOM    775  CB  SER B 100     -11.682  52.649  87.088  1.00 48.64           C  
ATOM    776  OG  SER B 100     -10.500  52.041  87.587  1.00 48.64           O  
ATOM    777  C   SER B 100     -10.383  53.615  85.220  1.00 48.64           C  
ATOM    778  O   SER B 100     -10.482  54.829  85.070  1.00 48.64           O  
ATOM    779  N   LEU B 101      -9.203  52.975  85.112  1.00112.38           N  
ATOM    780  CA  LEU B 101      -7.926  53.581  84.812  1.00112.38           C  
ATOM    781  CB  LEU B 101      -6.733  52.643  85.036  1.00112.38           C  
ATOM    782  CG  LEU B 101      -6.609  52.148  86.482  1.00112.38           C  
ATOM    783  CD1 LEU B 101      -6.407  53.321  87.454  1.00112.38           C  
ATOM    784  CD2 LEU B 101      -7.782  51.228  86.849  1.00112.38           C  
ATOM    785  C   LEU B 101      -7.799  54.009  83.378  1.00112.38           C  
ATOM    786  O   LEU B 101      -7.014  54.903  83.062  1.00112.38           O  
ATOM    787  N   ASP B 102      -8.549  53.357  82.477  1.00 96.07           N  
ATOM    788  CA  ASP B 102      -8.377  53.437  81.055  1.00 96.07           C  
ATOM    789  CB  ASP B 102      -9.326  52.508  80.284  1.00 96.07           C  
ATOM    790  CG  ASP B 102      -8.633  52.179  78.969  1.00 96.07           C  
ATOM    791  OD1 ASP B 102      -7.403  52.430  78.874  1.00 96.07           O  
ATOM    792  OD2 ASP B 102      -9.315  51.652  78.051  1.00 96.07           O1-
ATOM    793  C   ASP B 102      -8.538  54.822  80.496  1.00 96.07           C  
ATOM    794  O   ASP B 102      -8.053  55.092  79.401  1.00 96.07           O  
ATOM    795  N   GLY B 103      -9.275  55.732  81.155  1.00 59.08           N  
ATOM    796  CA  GLY B 103      -9.381  57.034  80.560  1.00 59.08           C  
ATOM    797  C   GLY B 103     -10.807  57.463  80.683  1.00 59.08           C  
ATOM    798  O   GLY B 103     -11.380  57.417  81.770  1.00 59.08           O  
ATOM    799  N   GLU B 104     -11.424  57.910  79.570  1.00127.29           N  
ATOM    800  CA  GLU B 104     -12.779  58.358  79.696  1.00127.29           C  
ATOM    801  CB  GLU B 104     -13.166  59.437  78.669  1.00127.29           C  
ATOM    802  CG  GLU B 104     -12.223  60.638  78.665  1.00127.29           C  
ATOM    803  CD  GLU B 104     -11.728  60.839  80.082  1.00127.29           C  
ATOM    804  OE1 GLU B 104     -12.537  61.293  80.936  1.00127.29           O  
ATOM    805  OE2 GLU B 104     -10.534  60.532  80.332  1.00127.29           O1-
ATOM    806  C   GLU B 104     -13.688  57.198  79.441  1.00127.29           C  
ATOM    807  O   GLU B 104     -14.124  56.969  78.313  1.00127.29           O  
ATOM    808  N   VAL B 105     -13.999  56.439  80.510  1.00 62.37           N  
ATOM    809  CA  VAL B 105     -14.902  55.325  80.445  1.00 62.37           C  
ATOM    810  CB  VAL B 105     -14.207  53.989  80.537  1.00 62.37           C  
ATOM    811  CG1 VAL B 105     -15.257  52.866  80.521  1.00 62.37           C  
ATOM    812  CG2 VAL B 105     -13.170  53.885  79.406  1.00 62.37           C  
ATOM    813  C   VAL B 105     -15.774  55.441  81.659  1.00 62.37           C  
ATOM    814  O   VAL B 105     -15.272  55.544  82.777  1.00 62.37           O  
ATOM    815  N   ARG B 106     -17.108  55.407  81.466  1.00 97.61           N  
ATOM    816  CA  ARG B 106     -18.053  55.568  82.542  1.00 97.61           C  
ATOM    817  CB  ARG B 106     -18.965  56.779  82.259  1.00 97.61           C  
ATOM    818  CG  ARG B 106     -20.022  57.117  83.309  1.00 97.61           C  
ATOM    819  CD  ARG B 106     -20.879  58.305  82.864  1.00 97.61           C  
ATOM    820  NE  ARG B 106     -21.877  58.589  83.930  1.00 97.61           N  
ATOM    821  CZ  ARG B 106     -22.568  59.766  83.909  1.00 97.61           C  
ATOM    822  NH1 ARG B 106     -22.381  60.650  82.885  1.00 97.61           N1+
ATOM    823  NH2 ARG B 106     -23.427  60.069  84.925  1.00 97.61           N  
ATOM    824  C   ARG B 106     -18.914  54.335  82.560  1.00 97.61           C  
ATOM    825  O   ARG B 106     -19.399  53.907  81.515  1.00 97.61           O  
ATOM    826  N   LEU B 107     -19.140  53.732  83.749  1.00161.63           N  
ATOM    827  CA  LEU B 107     -19.921  52.524  83.863  1.00161.63           C  
ATOM    828  CB  LEU B 107     -19.501  51.726  85.118  1.00161.63           C  
ATOM    829  CG  LEU B 107     -20.035  50.288  85.242  1.00161.63           C  
ATOM    830  CD1 LEU B 107     -21.563  50.236  85.222  1.00161.63           C  
ATOM    831  CD2 LEU B 107     -19.362  49.358  84.224  1.00161.63           C  
ATOM    832  C   LEU B 107     -21.359  52.941  84.051  1.00161.63           C  
ATOM    833  O   LEU B 107     -21.703  53.487  85.097  1.00161.63           O  
ATOM    834  N   LEU B 108     -22.204  52.801  82.997  1.00140.51           N  
ATOM    835  CA  LEU B 108     -23.609  53.135  83.069  1.00140.51           C  
ATOM    836  CB  LEU B 108     -24.252  53.529  81.722  1.00140.51           C  
ATOM    837  CG  LEU B 108     -23.794  54.901  81.190  1.00140.51           C  
ATOM    838  CD1 LEU B 108     -22.314  54.877  80.790  1.00140.51           C  
ATOM    839  CD2 LEU B 108     -24.715  55.409  80.069  1.00140.51           C  
ATOM    840  C   LEU B 108     -24.502  52.095  83.696  1.00140.51           C  
ATOM    841  O   LEU B 108     -25.363  52.428  84.508  1.00140.51           O  
ATOM    842  N   ASP B 109     -24.349  50.801  83.342  1.00 90.27           N  
ATOM    843  CA  ASP B 109     -25.341  49.871  83.820  1.00 90.27           C  
ATOM    844  CB  ASP B 109     -26.618  49.901  82.960  1.00 90.27           C  
ATOM    845  CG  ASP B 109     -27.735  49.160  83.681  1.00 90.27           C  
ATOM    846  OD1 ASP B 109     -27.605  48.951  84.916  1.00 90.27           O  
ATOM    847  OD2 ASP B 109     -28.734  48.799  83.005  1.00 90.27           O1-
ATOM    848  C   ASP B 109     -24.800  48.477  83.733  1.00 90.27           C  
ATOM    849  O   ASP B 109     -23.857  48.213  82.990  1.00 90.27           O  
ATOM    850  N   LEU B 110     -25.389  47.551  84.522  1.00 77.09           N  
ATOM    851  CA  LEU B 110     -24.998  46.169  84.529  1.00 77.09           C  
ATOM    852  CB  LEU B 110     -24.293  45.760  85.838  1.00 77.09           C  
ATOM    853  CG  LEU B 110     -22.986  46.535  86.107  1.00 77.09           C  
ATOM    854  CD1 LEU B 110     -22.306  46.087  87.412  1.00 77.09           C  
ATOM    855  CD2 LEU B 110     -22.047  46.467  84.896  1.00 77.09           C  
ATOM    856  C   LEU B 110     -26.251  45.350  84.443  1.00 77.09           C  
ATOM    857  O   LEU B 110     -27.262  45.691  85.054  1.00 77.09           O  
ATOM    858  N   GLU B 111     -26.231  44.254  83.658  1.00114.58           N  
ATOM    859  CA  GLU B 111     -27.370  43.378  83.592  1.00114.58           C  
ATOM    860  CB  GLU B 111     -28.061  43.368  82.220  1.00114.58           C  
ATOM    861  CG  GLU B 111     -27.095  43.298  81.042  1.00114.58           C  
ATOM    862  CD  GLU B 111     -27.929  43.353  79.769  1.00114.58           C  
ATOM    863  OE1 GLU B 111     -28.213  44.483  79.287  1.00114.58           O  
ATOM    864  OE2 GLU B 111     -28.295  42.258  79.265  1.00114.58           O1-
ATOM    865  C   GLU B 111     -26.896  42.011  83.956  1.00114.58           C  
ATOM    866  O   GLU B 111     -25.830  41.582  83.519  1.00114.58           O  
ATOM    867  N   PHE B 112     -27.674  41.282  84.784  1.00 86.31           N  
ATOM    868  CA  PHE B 112     -27.162  40.023  85.241  1.00 86.31           C  
ATOM    869  CB  PHE B 112     -27.000  39.971  86.769  1.00 86.31           C  
ATOM    870  CG  PHE B 112     -26.173  41.135  87.200  1.00 86.31           C  
ATOM    871  CD1 PHE B 112     -24.823  41.183  86.938  1.00 86.31           C  
ATOM    872  CD2 PHE B 112     -26.756  42.173  87.890  1.00 86.31           C  
ATOM    873  CE1 PHE B 112     -24.069  42.257  87.347  1.00 86.31           C  
ATOM    874  CE2 PHE B 112     -26.007  43.249  88.303  1.00 86.31           C  
ATOM    875  CZ  PHE B 112     -24.661  43.291  88.030  1.00 86.31           C  
ATOM    876  C   PHE B 112     -28.124  38.941  84.886  1.00 86.31           C  
ATOM    877  O   PHE B 112     -29.342  39.114  84.907  1.00 86.31           O  
ATOM    878  N   PRO B 113     -27.587  37.804  84.549  1.00 80.19           N  
ATOM    879  CA  PRO B 113     -28.374  36.646  84.254  1.00 80.19           C  
ATOM    880  CD  PRO B 113     -26.157  37.544  84.576  1.00 80.19           C  
ATOM    881  CB  PRO B 113     -27.365  35.558  83.886  1.00 80.19           C  
ATOM    882  CG  PRO B 113     -26.058  36.011  84.571  1.00 80.19           C  
ATOM    883  C   PRO B 113     -29.119  36.360  85.518  1.00 80.19           C  
ATOM    884  O   PRO B 113     -28.565  36.585  86.592  1.00 80.19           O  
ATOM    885  N   ASP B 114     -30.370  35.877  85.427  1.00119.84           N  
ATOM    886  CA  ASP B 114     -31.162  35.675  86.606  1.00119.84           C  
ATOM    887  CB  ASP B 114     -32.665  35.459  86.333  1.00119.84           C  
ATOM    888  CG  ASP B 114     -32.861  34.343  85.328  1.00119.84           C  
ATOM    889  OD1 ASP B 114     -32.170  34.372  84.277  1.00119.84           O  
ATOM    890  OD2 ASP B 114     -33.716  33.454  85.584  1.00119.84           O1-
ATOM    891  C   ASP B 114     -30.607  34.610  87.497  1.00119.84           C  
ATOM    892  O   ASP B 114     -30.700  34.714  88.720  1.00119.84           O  
ATOM    893  N   GLU B 115     -29.998  33.558  86.927  1.00 82.86           N  
ATOM    894  CA  GLU B 115     -29.467  32.510  87.748  1.00 82.86           C  
ATOM    895  CB  GLU B 115     -28.782  31.411  86.922  1.00 82.86           C  
ATOM    896  CG  GLU B 115     -29.745  30.582  86.067  1.00 82.86           C  
ATOM    897  CD  GLU B 115     -30.102  31.355  84.802  1.00 82.86           C  
ATOM    898  OE1 GLU B 115     -29.533  32.460  84.593  1.00 82.86           O  
ATOM    899  OE2 GLU B 115     -30.946  30.840  84.020  1.00 82.86           O1-
ATOM    900  C   GLU B 115     -28.417  33.096  88.642  1.00 82.86           C  
ATOM    901  O   GLU B 115     -28.338  32.759  89.821  1.00 82.86           O  
ATOM    902  N   TRP B 116     -27.564  33.977  88.085  1.00 96.84           N  
ATOM    903  CA  TRP B 116     -26.495  34.595  88.821  1.00 96.84           C  
ATOM    904  CB  TRP B 116     -25.580  35.440  87.920  1.00 96.84           C  
ATOM    905  CG  TRP B 116     -24.316  35.944  88.579  1.00 96.84           C  
ATOM    906  CD2 TRP B 116     -24.115  37.275  89.082  1.00 96.84           C  
ATOM    907  CD1 TRP B 116     -23.138  35.282  88.765  1.00 96.84           C  
ATOM    908  NE1 TRP B 116     -22.211  36.120  89.336  1.00 96.84           N  
ATOM    909  CE2 TRP B 116     -22.799  37.351  89.539  1.00 96.84           C  
ATOM    910  CE3 TRP B 116     -24.953  38.353  89.147  1.00 96.84           C  
ATOM    911  CZ2 TRP B 116     -22.297  38.506  90.065  1.00 96.84           C  
ATOM    912  CZ3 TRP B 116     -24.446  39.513  89.693  1.00 96.84           C  
ATOM    913  CH2 TRP B 116     -23.144  39.589  90.141  1.00 96.84           C  
ATOM    914  C   TRP B 116     -27.087  35.509  89.848  1.00 96.84           C  
ATOM    915  O   TRP B 116     -26.686  35.520  91.010  1.00 96.84           O  
ATOM    916  N   LYS B 117     -28.108  36.271  89.428  1.00111.50           N  
ATOM    917  CA  LYS B 117     -28.771  37.276  90.209  1.00111.50           C  
ATOM    918  CB  LYS B 117     -29.929  37.890  89.410  1.00111.50           C  
ATOM    919  CG  LYS B 117     -30.506  39.200  89.938  1.00111.50           C  
ATOM    920  CD  LYS B 117     -31.425  39.836  88.895  1.00111.50           C  
ATOM    921  CE  LYS B 117     -30.776  39.923  87.508  1.00111.50           C  
ATOM    922  NZ  LYS B 117     -31.810  40.111  86.467  1.00111.50           N1+
ATOM    923  C   LYS B 117     -29.349  36.629  91.431  1.00111.50           C  
ATOM    924  O   LYS B 117     -29.407  37.230  92.503  1.00111.50           O  
ATOM    925  N   ARG B 118     -29.767  35.362  91.302  1.00135.01           N  
ATOM    926  CA  ARG B 118     -30.408  34.628  92.356  1.00135.01           C  
ATOM    927  CB  ARG B 118     -30.801  33.201  91.944  1.00135.01           C  
ATOM    928  CG  ARG B 118     -31.373  32.396  93.109  1.00135.01           C  
ATOM    929  CD  ARG B 118     -31.763  30.962  92.747  1.00135.01           C  
ATOM    930  NE  ARG B 118     -32.066  30.255  94.026  1.00135.01           N  
ATOM    931  CZ  ARG B 118     -32.848  29.134  94.041  1.00135.01           C  
ATOM    932  NH1 ARG B 118     -33.423  28.675  92.893  1.00135.01           N1+
ATOM    933  NH2 ARG B 118     -33.055  28.461  95.211  1.00135.01           N  
ATOM    934  C   ARG B 118     -29.474  34.526  93.522  1.00135.01           C  
ATOM    935  O   ARG B 118     -29.892  34.253  94.645  1.00135.01           O  
ATOM    936  N   GLN B 119     -28.170  34.682  93.259  1.00173.14           N  
ATOM    937  CA  GLN B 119     -27.128  34.587  94.238  1.00173.14           C  
ATOM    938  CB  GLN B 119     -25.734  34.734  93.611  1.00173.14           C  
ATOM    939  CG  GLN B 119     -24.616  34.726  94.649  1.00173.14           C  
ATOM    940  CD  GLN B 119     -24.467  33.304  95.155  1.00173.14           C  
ATOM    941  OE1 GLN B 119     -23.871  33.061  96.204  1.00173.14           O  
ATOM    942  NE2 GLN B 119     -25.024  32.336  94.380  1.00173.14           N  
ATOM    943  C   GLN B 119     -27.247  35.665  95.282  1.00173.14           C  
ATOM    944  O   GLN B 119     -26.794  35.469  96.408  1.00173.14           O  
ATOM    945  N   PHE B 120     -27.804  36.845  94.942  1.00174.20           N  
ATOM    946  CA  PHE B 120     -27.834  37.930  95.890  1.00174.20           C  
ATOM    947  CB  PHE B 120     -27.514  39.281  95.239  1.00174.20           C  
ATOM    948  CG  PHE B 120     -26.111  39.164  94.765  1.00174.20           C  
ATOM    949  CD1 PHE B 120     -25.835  38.585  93.549  1.00174.20           C  
ATOM    950  CD2 PHE B 120     -25.072  39.611  95.549  1.00174.20           C  
ATOM    951  CE1 PHE B 120     -24.537  38.468  93.109  1.00174.20           C  
ATOM    952  CE2 PHE B 120     -23.773  39.496  95.115  1.00174.20           C  
ATOM    953  CZ  PHE B 120     -23.507  38.925  93.893  1.00174.20           C  
ATOM    954  C   PHE B 120     -29.183  38.051  96.545  1.00174.20           C  
ATOM    955  O   PHE B 120     -30.225  37.760  95.961  1.00174.20           O  
ATOM    956  N   PRO B 121     -29.125  38.450  97.799  1.00 96.01           N  
ATOM    957  CA  PRO B 121     -30.252  38.586  98.695  1.00 96.01           C  
ATOM    958  CD  PRO B 121     -27.929  39.100  98.318  1.00 96.01           C  
ATOM    959  CB  PRO B 121     -29.641  39.009 100.032  1.00 96.01           C  
ATOM    960  CG  PRO B 121     -28.379  39.789  99.618  1.00 96.01           C  
ATOM    961  C   PRO B 121     -31.389  39.507  98.339  1.00 96.01           C  
ATOM    962  O   PRO B 121     -32.537  39.077  98.442  1.00 96.01           O  
ATOM    963  N   GLY B 122     -31.127  40.766  97.934  1.00 35.10           N  
ATOM    964  CA  GLY B 122     -32.215  41.685  97.711  1.00 35.10           C  
ATOM    965  C   GLY B 122     -32.636  42.208  99.062  1.00 35.10           C  
ATOM    966  O   GLY B 122     -32.059  41.821 100.076  1.00 35.10           O  
ATOM    967  N   PRO B 123     -33.638  43.058  99.125  1.00 75.03           N  
ATOM    968  CA  PRO B 123     -34.049  43.603 100.400  1.00 75.03           C  
ATOM    969  CD  PRO B 123     -33.900  43.984  98.032  1.00 75.03           C  
ATOM    970  CB  PRO B 123     -34.983  44.767 100.071  1.00 75.03           C  
ATOM    971  CG  PRO B 123     -34.497  45.242  98.690  1.00 75.03           C  
ATOM    972  C   PRO B 123     -34.675  42.561 101.265  1.00 75.03           C  
ATOM    973  O   PRO B 123     -35.255  41.614 100.736  1.00 75.03           O  
ATOM    974  N   ARG B 124     -34.477  42.650 102.596  1.00151.33           N  
ATOM    975  CA  ARG B 124     -35.096  41.702 103.471  1.00151.33           C  
ATOM    976  CB  ARG B 124     -34.504  41.780 104.886  1.00151.33           C  
ATOM    977  CG  ARG B 124     -35.053  40.732 105.847  1.00151.33           C  
ATOM    978  CD  ARG B 124     -34.729  39.317 105.392  1.00151.33           C  
ATOM    979  NE  ARG B 124     -34.977  38.397 106.532  1.00151.33           N  
ATOM    980  CZ  ARG B 124     -34.144  37.326 106.655  1.00151.33           C  
ATOM    981  NH1 ARG B 124     -33.142  37.166 105.744  1.00151.33           N1+
ATOM    982  NH2 ARG B 124     -34.305  36.421 107.665  1.00151.33           N  
ATOM    983  C   ARG B 124     -36.565  41.975 103.568  1.00151.33           C  
ATOM    984  O   ARG B 124     -37.392  41.101 103.311  1.00151.33           O  
ATOM    985  N   PHE B 125     -36.915  43.190 104.048  1.00 94.89           N  
ATOM    986  CA  PHE B 125     -38.287  43.605 104.167  1.00 94.89           C  
ATOM    987  CB  PHE B 125     -38.511  44.549 105.352  1.00 94.89           C  
ATOM    988  CG  PHE B 125     -38.147  43.714 106.526  1.00 94.89           C  
ATOM    989  CD1 PHE B 125     -39.011  42.757 107.005  1.00 94.89           C  
ATOM    990  CD2 PHE B 125     -36.931  43.884 107.145  1.00 94.89           C  
ATOM    991  CE1 PHE B 125     -38.660  41.979 108.084  1.00 94.89           C  
ATOM    992  CE2 PHE B 125     -36.578  43.109 108.223  1.00 94.89           C  
ATOM    993  CZ  PHE B 125     -37.447  42.159 108.702  1.00 94.89           C  
ATOM    994  C   PHE B 125     -38.807  44.252 102.928  1.00 94.89           C  
ATOM    995  O   PHE B 125     -39.876  43.909 102.426  1.00 94.89           O  
ATOM    996  N   GLY B 126     -38.040  45.220 102.393  1.00 30.94           N  
ATOM    997  CA  GLY B 126     -38.500  45.952 101.252  1.00 30.94           C  
ATOM    998  C   GLY B 126     -39.613  46.859 101.690  1.00 30.94           C  
ATOM    999  O   GLY B 126     -39.872  47.039 102.880  1.00 30.94           O  
ATOM   1000  N   ILE B 127     -40.328  47.444 100.707  1.00141.86           N  
ATOM   1001  CA  ILE B 127     -41.364  48.387 101.009  1.00141.86           C  
ATOM   1002  CB  ILE B 127     -41.916  49.058  99.793  1.00141.86           C  
ATOM   1003  CG1 ILE B 127     -42.635  48.064  98.888  1.00141.86           C  
ATOM   1004  CG2 ILE B 127     -40.737  49.752  99.102  1.00141.86           C  
ATOM   1005  CD1 ILE B 127     -43.449  48.770  97.814  1.00141.86           C  
ATOM   1006  C   ILE B 127     -42.490  47.731 101.756  1.00141.86           C  
ATOM   1007  O   ILE B 127     -42.981  48.283 102.737  1.00141.86           O  
ATOM   1008  N   ASP B 128     -42.928  46.531 101.327  1.00 48.20           N  
ATOM   1009  CA  ASP B 128     -44.038  45.873 101.963  1.00 48.20           C  
ATOM   1010  CB  ASP B 128     -44.355  44.502 101.334  1.00 48.20           C  
ATOM   1011  CG  ASP B 128     -44.898  44.692  99.925  1.00 48.20           C  
ATOM   1012  OD1 ASP B 128     -45.461  45.782  99.639  1.00 48.20           O  
ATOM   1013  OD2 ASP B 128     -44.749  43.742  99.110  1.00 48.20           O1-
ATOM   1014  C   ASP B 128     -43.686  45.582 103.390  1.00 48.20           C  
ATOM   1015  O   ASP B 128     -44.484  45.814 104.299  1.00 48.20           O  
ATOM   1016  N   GLY B 129     -42.463  45.073 103.620  1.00 18.73           N  
ATOM   1017  CA  GLY B 129     -42.055  44.676 104.935  1.00 18.73           C  
ATOM   1018  C   GLY B 129     -42.031  45.862 105.845  1.00 18.73           C  
ATOM   1019  O   GLY B 129     -42.400  45.763 107.014  1.00 18.73           O  
ATOM   1020  N   ILE B 130     -41.544  47.009 105.339  1.00101.54           N  
ATOM   1021  CA  ILE B 130     -41.434  48.199 106.135  1.00101.54           C  
ATOM   1022  CB  ILE B 130     -40.636  49.271 105.451  1.00101.54           C  
ATOM   1023  CG1 ILE B 130     -39.236  48.730 105.109  1.00101.54           C  
ATOM   1024  CG2 ILE B 130     -40.601  50.512 106.360  1.00101.54           C  
ATOM   1025  CD1 ILE B 130     -38.456  48.203 106.313  1.00101.54           C  
ATOM   1026  C   ILE B 130     -42.796  48.727 106.456  1.00101.54           C  
ATOM   1027  O   ILE B 130     -43.062  49.148 107.581  1.00101.54           O  
ATOM   1028  N   ARG B 131     -43.704  48.709 105.465  1.00 69.53           N  
ATOM   1029  CA  ARG B 131     -45.026  49.232 105.643  1.00 69.53           C  
ATOM   1030  CB  ARG B 131     -45.885  49.068 104.384  1.00 69.53           C  
ATOM   1031  CG  ARG B 131     -45.413  49.942 103.224  1.00 69.53           C  
ATOM   1032  CD  ARG B 131     -46.556  50.756 102.621  1.00 69.53           C  
ATOM   1033  NE  ARG B 131     -45.984  51.750 101.674  1.00 69.53           N  
ATOM   1034  CZ  ARG B 131     -45.517  52.936 102.161  1.00 69.53           C  
ATOM   1035  NH1 ARG B 131     -45.417  53.116 103.511  1.00 69.53           N1+
ATOM   1036  NH2 ARG B 131     -45.159  53.939 101.308  1.00 69.53           N  
ATOM   1037  C   ARG B 131     -45.700  48.470 106.735  1.00 69.53           C  
ATOM   1038  O   ARG B 131     -46.392  49.055 107.563  1.00 69.53           O  
ATOM   1039  N   ASP B 132     -45.521  47.138 106.768  1.00 31.93           N  
ATOM   1040  CA  ASP B 132     -46.174  46.345 107.768  1.00 31.93           C  
ATOM   1041  CB  ASP B 132     -45.913  44.840 107.597  1.00 31.93           C  
ATOM   1042  CG  ASP B 132     -46.623  44.383 106.330  1.00 31.93           C  
ATOM   1043  OD1 ASP B 132     -47.671  44.988 105.980  1.00 31.93           O  
ATOM   1044  OD2 ASP B 132     -46.114  43.425 105.689  1.00 31.93           O1-
ATOM   1045  C   ASP B 132     -45.667  46.732 109.124  1.00 31.93           C  
ATOM   1046  O   ASP B 132     -46.442  46.845 110.072  1.00 31.93           O  
ATOM   1047  N   ARG B 133     -44.347  46.958 109.260  1.00131.06           N  
ATOM   1048  CA  ARG B 133     -43.801  47.240 110.558  1.00131.06           C  
ATOM   1049  CB  ARG B 133     -42.274  47.441 110.529  1.00131.06           C  
ATOM   1050  CG  ARG B 133     -41.481  46.241 110.005  1.00131.06           C  
ATOM   1051  CD  ARG B 133     -39.968  46.384 110.207  1.00131.06           C  
ATOM   1052  NE  ARG B 133     -39.630  45.770 111.523  1.00131.06           N  
ATOM   1053  CZ  ARG B 133     -39.256  44.458 111.573  1.00131.06           C  
ATOM   1054  NH1 ARG B 133     -39.093  43.765 110.410  1.00131.06           N1+
ATOM   1055  NH2 ARG B 133     -39.057  43.832 112.770  1.00131.06           N  
ATOM   1056  C   ARG B 133     -44.381  48.514 111.103  1.00131.06           C  
ATOM   1057  O   ARG B 133     -44.740  48.578 112.278  1.00131.06           O  
ATOM   1058  N   VAL B 134     -44.428  49.579 110.275  1.00 60.85           N  
ATOM   1059  CA  VAL B 134     -44.941  50.866 110.671  1.00 60.85           C  
ATOM   1060  CB  VAL B 134     -44.531  51.986 109.756  1.00 60.85           C  
ATOM   1061  CG1 VAL B 134     -42.996  52.040 109.751  1.00 60.85           C  
ATOM   1062  CG2 VAL B 134     -45.172  51.797 108.370  1.00 60.85           C  
ATOM   1063  C   VAL B 134     -46.436  50.855 110.735  1.00 60.85           C  
ATOM   1064  O   VAL B 134     -47.035  51.600 111.508  1.00 60.85           O  
ATOM   1065  N   GLY B 135     -47.084  50.045 109.881  1.00 38.91           N  
ATOM   1066  CA  GLY B 135     -48.515  49.972 109.878  1.00 38.91           C  
ATOM   1067  C   GLY B 135     -49.114  51.124 109.118  1.00 38.91           C  
ATOM   1068  O   GLY B 135     -50.181  51.603 109.501  1.00 38.91           O  
ATOM   1069  N   VAL B 136     -48.442  51.635 108.057  1.00 71.58           N  
ATOM   1070  CA  VAL B 136     -49.029  52.689 107.261  1.00 71.58           C  
ATOM   1071  CB  VAL B 136     -48.322  54.004 107.422  1.00 71.58           C  
ATOM   1072  CG1 VAL B 136     -48.956  55.042 106.476  1.00 71.58           C  
ATOM   1073  CG2 VAL B 136     -48.359  54.389 108.913  1.00 71.58           C  
ATOM   1074  C   VAL B 136     -48.920  52.284 105.821  1.00 71.58           C  
ATOM   1075  O   VAL B 136     -47.828  52.251 105.255  1.00 71.58           O  
ATOM   1076  N   HIS B 137     -50.056  51.861 105.229  1.00122.58           N  
ATOM   1077  CA  HIS B 137     -50.134  51.412 103.867  1.00122.58           C  
ATOM   1078  ND1 HIS B 137     -51.052  48.887 105.902  1.00122.58           N  
ATOM   1079  CG  HIS B 137     -50.556  49.103 104.636  1.00122.58           C  
ATOM   1080  CB  HIS B 137     -51.049  50.191 103.723  1.00122.58           C  
ATOM   1081  NE2 HIS B 137     -49.419  47.409 105.601  1.00122.58           N  
ATOM   1082  CD2 HIS B 137     -49.558  48.192 104.468  1.00122.58           C  
ATOM   1083  CE1 HIS B 137     -50.337  47.862 106.433  1.00122.58           C  
ATOM   1084  C   HIS B 137     -50.451  52.443 102.816  1.00122.58           C  
ATOM   1085  O   HIS B 137     -50.057  52.256 101.667  1.00122.58           O  
ATOM   1086  N   ASN B 138     -51.196  53.535 103.116  1.00139.13           N  
ATOM   1087  CA  ASN B 138     -51.616  54.290 101.958  1.00139.13           C  
ATOM   1088  CB  ASN B 138     -53.144  54.350 101.812  1.00139.13           C  
ATOM   1089  CG  ASN B 138     -53.662  52.955 101.488  1.00139.13           C  
ATOM   1090  OD1 ASN B 138     -52.896  52.006 101.330  1.00139.13           O  
ATOM   1091  ND2 ASN B 138     -55.010  52.827 101.368  1.00139.13           N  
ATOM   1092  C   ASN B 138     -51.148  55.713 101.941  1.00139.13           C  
ATOM   1093  O   ASN B 138     -51.925  56.607 101.610  1.00139.13           O  
ATOM   1094  N   ARG B 139     -49.870  55.981 102.248  1.00133.22           N  
ATOM   1095  CA  ARG B 139     -49.373  57.317 102.097  1.00133.22           C  
ATOM   1096  CB  ARG B 139     -49.766  58.321 103.198  1.00133.22           C  
ATOM   1097  CG  ARG B 139     -49.232  57.981 104.591  1.00133.22           C  
ATOM   1098  CD  ARG B 139     -49.597  59.036 105.638  1.00133.22           C  
ATOM   1099  NE  ARG B 139     -49.242  58.492 106.979  1.00133.22           N  
ATOM   1100  CZ  ARG B 139     -48.001  58.693 107.512  1.00133.22           C  
ATOM   1101  NH1 ARG B 139     -47.073  59.429 106.836  1.00133.22           N1+
ATOM   1102  NH2 ARG B 139     -47.684  58.144 108.722  1.00133.22           N  
ATOM   1103  C   ARG B 139     -47.894  57.183 102.159  1.00133.22           C  
ATOM   1104  O   ARG B 139     -47.387  56.159 102.618  1.00133.22           O  
ATOM   1105  N   PRO B 140     -47.161  58.161 101.716  1.00 79.65           N  
ATOM   1106  CA  PRO B 140     -45.735  58.079 101.797  1.00 79.65           C  
ATOM   1107  CD  PRO B 140     -47.617  59.156 100.764  1.00 79.65           C  
ATOM   1108  CB  PRO B 140     -45.199  59.205 100.912  1.00 79.65           C  
ATOM   1109  CG  PRO B 140     -46.419  60.114 100.659  1.00 79.65           C  
ATOM   1110  C   PRO B 140     -45.390  58.222 103.242  1.00 79.65           C  
ATOM   1111  O   PRO B 140     -46.185  58.807 103.974  1.00 79.65           O  
ATOM   1112  N   LEU B 141     -44.241  57.676 103.682  1.00 69.99           N  
ATOM   1113  CA  LEU B 141     -43.853  57.778 105.060  1.00 69.99           C  
ATOM   1114  CB  LEU B 141     -42.802  56.736 105.496  1.00 69.99           C  
ATOM   1115  CG  LEU B 141     -43.280  55.273 105.451  1.00 69.99           C  
ATOM   1116  CD1 LEU B 141     -42.225  54.328 106.056  1.00 69.99           C  
ATOM   1117  CD2 LEU B 141     -44.654  55.125 106.119  1.00 69.99           C  
ATOM   1118  C   LEU B 141     -43.228  59.122 105.265  1.00 69.99           C  
ATOM   1119  O   LEU B 141     -42.844  59.796 104.310  1.00 69.99           O  
ATOM   1120  N   LEU B 142     -43.143  59.563 106.537  1.00 64.22           N  
ATOM   1121  CA  LEU B 142     -42.553  60.835 106.842  1.00 64.22           C  
ATOM   1122  CB  LEU B 142     -43.572  61.782 107.504  1.00 64.22           C  
ATOM   1123  CG  LEU B 142     -43.054  63.182 107.871  1.00 64.22           C  
ATOM   1124  CD1 LEU B 142     -42.536  63.939 106.640  1.00 64.22           C  
ATOM   1125  CD2 LEU B 142     -44.145  63.972 108.615  1.00 64.22           C  
ATOM   1126  C   LEU B 142     -41.411  60.581 107.782  1.00 64.22           C  
ATOM   1127  O   LEU B 142     -41.552  59.850 108.760  1.00 64.22           O  
ATOM   1128  N   MET B 143     -40.234  61.185 107.498  1.00 58.18           N  
ATOM   1129  CA  MET B 143     -39.053  60.916 108.278  1.00 58.18           C  
ATOM   1130  CB  MET B 143     -38.084  60.006 107.506  1.00 58.18           C  
ATOM   1131  CG  MET B 143     -36.754  59.714 108.196  1.00 58.18           C  
ATOM   1132  SD  MET B 143     -35.652  58.655 107.209  1.00 58.18           S  
ATOM   1133  CE  MET B 143     -36.655  57.162 107.448  1.00 58.18           C  
ATOM   1134  C   MET B 143     -38.323  62.199 108.561  1.00 58.18           C  
ATOM   1135  O   MET B 143     -38.226  63.075 107.703  1.00 58.18           O  
ATOM   1136  N   SER B 144     -37.760  62.325 109.785  1.00 50.06           N  
ATOM   1137  CA  SER B 144     -37.040  63.511 110.166  1.00 50.06           C  
ATOM   1138  CB  SER B 144     -37.605  64.208 111.419  1.00 50.06           C  
ATOM   1139  OG  SER B 144     -37.542  63.350 112.547  1.00 50.06           O  
ATOM   1140  C   SER B 144     -35.627  63.138 110.492  1.00 50.06           C  
ATOM   1141  O   SER B 144     -35.335  61.996 110.847  1.00 50.06           O  
ATOM   1142  N   ILE B 145     -34.713  64.129 110.391  1.00114.02           N  
ATOM   1143  CA  ILE B 145     -33.313  63.930 110.642  1.00114.02           C  
ATOM   1144  CB  ILE B 145     -32.439  64.640 109.645  1.00114.02           C  
ATOM   1145  CG1 ILE B 145     -32.742  64.210 108.203  1.00114.02           C  
ATOM   1146  CG2 ILE B 145     -30.978  64.379 110.053  1.00114.02           C  
ATOM   1147  CD1 ILE B 145     -32.341  62.776 107.891  1.00114.02           C  
ATOM   1148  C   ILE B 145     -33.010  64.585 111.958  1.00114.02           C  
ATOM   1149  O   ILE B 145     -33.356  65.743 112.188  1.00114.02           O  
ATOM   1150  N   PHE B 146     -32.327  63.842 112.846  1.00189.75           N  
ATOM   1151  CA  PHE B 146     -32.002  64.285 114.171  1.00189.75           C  
ATOM   1152  CB  PHE B 146     -31.452  63.091 114.969  1.00189.75           C  
ATOM   1153  CG  PHE B 146     -31.798  63.161 116.412  1.00189.75           C  
ATOM   1154  CD1 PHE B 146     -31.217  64.064 117.264  1.00189.75           C  
ATOM   1155  CD2 PHE B 146     -32.751  62.300 116.908  1.00189.75           C  
ATOM   1156  CE1 PHE B 146     -31.579  64.079 118.592  1.00189.75           C  
ATOM   1157  CE2 PHE B 146     -33.110  62.313 118.233  1.00189.75           C  
ATOM   1158  CZ  PHE B 146     -32.517  63.207 119.086  1.00189.75           C  
ATOM   1159  C   PHE B 146     -30.863  65.251 114.004  1.00189.75           C  
ATOM   1160  O   PHE B 146     -29.697  64.857 114.008  1.00189.75           O  
ATOM   1161  N   LYS B 147     -31.152  66.559 113.882  1.00124.15           N  
ATOM   1162  CA  LYS B 147     -30.055  67.441 113.605  1.00124.15           C  
ATOM   1163  CB  LYS B 147     -30.355  68.445 112.488  1.00124.15           C  
ATOM   1164  CG  LYS B 147     -30.355  67.699 111.151  1.00124.15           C  
ATOM   1165  CD  LYS B 147     -30.931  68.453 109.958  1.00124.15           C  
ATOM   1166  CE  LYS B 147     -30.788  67.679 108.642  1.00124.15           C  
ATOM   1167  NZ  LYS B 147     -29.355  67.510 108.297  1.00124.15           N1+
ATOM   1168  C   LYS B 147     -29.520  68.109 114.840  1.00124.15           C  
ATOM   1169  O   LYS B 147     -30.187  68.197 115.870  1.00124.15           O  
ATOM   1170  N   GLY B 148     -28.238  68.540 114.761  1.00 36.22           N  
ATOM   1171  CA  GLY B 148     -27.571  69.294 115.794  1.00 36.22           C  
ATOM   1172  C   GLY B 148     -27.101  68.432 116.934  1.00 36.22           C  
ATOM   1173  O   GLY B 148     -26.942  68.928 118.048  1.00 36.22           O  
ATOM   1174  N   MET B 149     -26.914  67.118 116.713  1.00104.75           N  
ATOM   1175  CA  MET B 149     -26.466  66.218 117.743  1.00104.75           C  
ATOM   1176  CB  MET B 149     -26.811  64.754 117.472  1.00104.75           C  
ATOM   1177  CG  MET B 149     -28.299  64.546 117.701  1.00104.75           C  
ATOM   1178  SD  MET B 149     -28.829  65.229 119.301  1.00104.75           S  
ATOM   1179  CE  MET B 149     -27.882  64.049 120.304  1.00104.75           C  
ATOM   1180  C   MET B 149     -25.009  66.307 118.091  1.00104.75           C  
ATOM   1181  O   MET B 149     -24.635  65.950 119.207  1.00104.75           O  
ATOM   1182  N   ILE B 150     -24.134  66.717 117.153  1.00 75.87           N  
ATOM   1183  CA  ILE B 150     -22.723  66.676 117.442  1.00 75.87           C  
ATOM   1184  CB  ILE B 150     -21.854  67.276 116.373  1.00 75.87           C  
ATOM   1185  CG1 ILE B 150     -22.088  66.603 115.017  1.00 75.87           C  
ATOM   1186  CG2 ILE B 150     -20.391  67.177 116.845  1.00 75.87           C  
ATOM   1187  CD1 ILE B 150     -21.466  67.390 113.863  1.00 75.87           C  
ATOM   1188  C   ILE B 150     -22.425  67.481 118.666  1.00 75.87           C  
ATOM   1189  O   ILE B 150     -22.761  68.662 118.748  1.00 75.87           O  
ATOM   1190  N   GLY B 151     -21.750  66.836 119.641  1.00 30.05           N  
ATOM   1191  CA  GLY B 151     -21.317  67.490 120.845  1.00 30.05           C  
ATOM   1192  C   GLY B 151     -22.376  67.393 121.898  1.00 30.05           C  
ATOM   1193  O   GLY B 151     -22.196  67.896 123.006  1.00 30.05           O  
ATOM   1194  N   ARG B 152     -23.513  66.744 121.583  1.00115.56           N  
ATOM   1195  CA  ARG B 152     -24.583  66.648 122.536  1.00115.56           C  
ATOM   1196  CB  ARG B 152     -25.982  66.660 121.905  1.00115.56           C  
ATOM   1197  CG  ARG B 152     -26.293  67.924 121.101  1.00115.56           C  
ATOM   1198  CD  ARG B 152     -26.469  69.201 121.927  1.00115.56           C  
ATOM   1199  NE  ARG B 152     -27.056  70.210 121.000  1.00115.56           N  
ATOM   1200  CZ  ARG B 152     -26.236  70.951 120.205  1.00115.56           C  
ATOM   1201  NH1 ARG B 152     -24.888  70.864 120.383  1.00115.56           N1+
ATOM   1202  NH2 ARG B 152     -26.756  71.745 119.224  1.00115.56           N  
ATOM   1203  C   ARG B 152     -24.459  65.373 123.309  1.00115.56           C  
ATOM   1204  O   ARG B 152     -23.678  64.487 122.968  1.00115.56           O  
ATOM   1205  N   ASP B 153     -25.251  65.287 124.397  1.00146.34           N  
ATOM   1206  CA  ASP B 153     -25.263  64.209 125.341  1.00146.34           C  
ATOM   1207  CB  ASP B 153     -25.114  64.784 126.761  1.00146.34           C  
ATOM   1208  CG  ASP B 153     -24.745  63.697 127.745  1.00146.34           C  
ATOM   1209  OD1 ASP B 153     -24.495  62.549 127.296  1.00146.34           O  
ATOM   1210  OD2 ASP B 153     -24.701  64.008 128.965  1.00146.34           O1-
ATOM   1211  C   ASP B 153     -26.598  63.510 125.246  1.00146.34           C  
ATOM   1212  O   ASP B 153     -27.528  63.996 124.605  1.00146.34           O  
ATOM   1213  N   LEU B 154     -26.713  62.343 125.914  1.00 65.62           N  
ATOM   1214  CA  LEU B 154     -27.881  61.503 125.927  1.00 65.62           C  
ATOM   1215  CB  LEU B 154     -27.638  60.257 126.789  1.00 65.62           C  
ATOM   1216  CG  LEU B 154     -26.562  59.328 126.198  1.00 65.62           C  
ATOM   1217  CD1 LEU B 154     -26.240  58.171 127.154  1.00 65.62           C  
ATOM   1218  CD2 LEU B 154     -26.976  58.819 124.806  1.00 65.62           C  
ATOM   1219  C   LEU B 154     -29.033  62.262 126.507  1.00 65.62           C  
ATOM   1220  O   LEU B 154     -30.161  62.159 126.026  1.00 65.62           O  
ATOM   1221  N   ALA B 155     -28.769  63.079 127.539  1.00 40.08           N  
ATOM   1222  CA  ALA B 155     -29.812  63.806 128.203  1.00 40.08           C  
ATOM   1223  CB  ALA B 155     -29.269  64.728 129.307  1.00 40.08           C  
ATOM   1224  C   ALA B 155     -30.491  64.664 127.184  1.00 40.08           C  
ATOM   1225  O   ALA B 155     -31.702  64.861 127.243  1.00 40.08           O  
ATOM   1226  N   TYR B 156     -29.701  65.223 126.251  1.00144.58           N  
ATOM   1227  CA  TYR B 156     -30.126  66.075 125.173  1.00144.58           C  
ATOM   1228  CB  TYR B 156     -28.895  66.621 124.424  1.00144.58           C  
ATOM   1229  CG  TYR B 156     -29.300  67.492 123.285  1.00144.58           C  
ATOM   1230  CD1 TYR B 156     -29.491  66.948 122.035  1.00144.58           C  
ATOM   1231  CD2 TYR B 156     -29.474  68.849 123.453  1.00144.58           C  
ATOM   1232  CE1 TYR B 156     -29.858  67.739 120.972  1.00144.58           C  
ATOM   1233  CE2 TYR B 156     -29.840  69.645 122.393  1.00144.58           C  
ATOM   1234  CZ  TYR B 156     -30.027  69.090 121.148  1.00144.58           C  
ATOM   1235  OH  TYR B 156     -30.401  69.898 120.055  1.00144.58           O  
ATOM   1236  C   TYR B 156     -30.949  65.297 124.185  1.00144.58           C  
ATOM   1237  O   TYR B 156     -31.946  65.789 123.659  1.00144.58           O  
ATOM   1238  N   LEU B 157     -30.532  64.046 123.910  1.00128.46           N  
ATOM   1239  CA  LEU B 157     -31.094  63.211 122.885  1.00128.46           C  
ATOM   1240  CB  LEU B 157     -30.343  61.857 122.856  1.00128.46           C  
ATOM   1241  CG  LEU B 157     -30.762  60.803 121.804  1.00128.46           C  
ATOM   1242  CD1 LEU B 157     -32.171  60.231 122.040  1.00128.46           C  
ATOM   1243  CD2 LEU B 157     -30.544  61.330 120.380  1.00128.46           C  
ATOM   1244  C   LEU B 157     -32.554  62.939 123.112  1.00128.46           C  
ATOM   1245  O   LEU B 157     -33.368  63.144 122.212  1.00128.46           O  
ATOM   1246  N   THR B 158     -32.940  62.501 124.326  1.00131.16           N  
ATOM   1247  CA  THR B 158     -34.296  62.063 124.521  1.00131.16           C  
ATOM   1248  CB  THR B 158     -34.517  61.410 125.865  1.00131.16           C  
ATOM   1249  OG1 THR B 158     -35.691  60.611 125.827  1.00131.16           O  
ATOM   1250  CG2 THR B 158     -34.656  62.474 126.964  1.00131.16           C  
ATOM   1251  C   THR B 158     -35.320  63.149 124.292  1.00131.16           C  
ATOM   1252  O   THR B 158     -36.228  62.920 123.494  1.00131.16           O  
ATOM   1253  N   PRO B 159     -35.276  64.314 124.902  1.00 73.38           N  
ATOM   1254  CA  PRO B 159     -36.321  65.276 124.671  1.00 73.38           C  
ATOM   1255  CD  PRO B 159     -34.055  64.965 125.361  1.00 73.38           C  
ATOM   1256  CB  PRO B 159     -35.933  66.498 125.493  1.00 73.38           C  
ATOM   1257  CG  PRO B 159     -34.397  66.467 125.421  1.00 73.38           C  
ATOM   1258  C   PRO B 159     -36.387  65.637 123.219  1.00 73.38           C  
ATOM   1259  O   PRO B 159     -37.483  65.897 122.725  1.00 73.38           O  
ATOM   1260  N   GLU B 160     -35.232  65.680 122.528  1.00 95.03           N  
ATOM   1261  CA  GLU B 160     -35.214  66.080 121.150  1.00 95.03           C  
ATOM   1262  CB  GLU B 160     -33.803  66.324 120.590  1.00 95.03           C  
ATOM   1263  CG  GLU B 160     -33.837  67.058 119.248  1.00 95.03           C  
ATOM   1264  CD  GLU B 160     -34.526  68.398 119.484  1.00 95.03           C  
ATOM   1265  OE1 GLU B 160     -34.615  68.819 120.669  1.00 95.03           O  
ATOM   1266  OE2 GLU B 160     -34.983  69.011 118.483  1.00 95.03           O1-
ATOM   1267  C   GLU B 160     -35.890  65.040 120.313  1.00 95.03           C  
ATOM   1268  O   GLU B 160     -36.574  65.365 119.343  1.00 95.03           O  
ATOM   1269  N   LEU B 161     -35.691  63.753 120.657  1.00 59.48           N  
ATOM   1270  CA  LEU B 161     -36.268  62.661 119.923  1.00 59.48           C  
ATOM   1271  CB  LEU B 161     -35.765  61.291 120.409  1.00 59.48           C  
ATOM   1272  CG  LEU B 161     -36.360  60.089 119.649  1.00 59.48           C  
ATOM   1273  CD1 LEU B 161     -36.053  60.159 118.145  1.00 59.48           C  
ATOM   1274  CD2 LEU B 161     -35.900  58.763 120.276  1.00 59.48           C  
ATOM   1275  C   LEU B 161     -37.763  62.672 120.053  1.00 59.48           C  
ATOM   1276  O   LEU B 161     -38.477  62.427 119.082  1.00 59.48           O  
ATOM   1277  N   LYS B 162     -38.276  62.944 121.269  1.00 54.27           N  
ATOM   1278  CA  LYS B 162     -39.693  62.937 121.514  1.00 54.27           C  
ATOM   1279  CB  LYS B 162     -40.057  63.118 122.997  1.00 54.27           C  
ATOM   1280  CG  LYS B 162     -39.672  61.917 123.861  1.00 54.27           C  
ATOM   1281  CD  LYS B 162     -39.686  62.230 125.355  1.00 54.27           C  
ATOM   1282  CE  LYS B 162     -39.424  61.019 126.248  1.00 54.27           C  
ATOM   1283  NZ  LYS B 162     -38.942  61.484 127.567  1.00 54.27           N1+
ATOM   1284  C   LYS B 162     -40.358  64.035 120.742  1.00 54.27           C  
ATOM   1285  O   LYS B 162     -41.452  63.846 120.210  1.00 54.27           O  
ATOM   1286  N   LYS B 163     -39.712  65.213 120.646  1.00 73.90           N  
ATOM   1287  CA  LYS B 163     -40.339  66.323 119.983  1.00 73.90           C  
ATOM   1288  CB  LYS B 163     -39.489  67.602 119.958  1.00 73.90           C  
ATOM   1289  CG  LYS B 163     -40.174  68.729 119.182  1.00 73.90           C  
ATOM   1290  CD  LYS B 163     -39.623  70.119 119.495  1.00 73.90           C  
ATOM   1291  CE  LYS B 163     -40.244  70.719 120.758  1.00 73.90           C  
ATOM   1292  NZ  LYS B 163     -39.812  72.124 120.928  1.00 73.90           N1+
ATOM   1293  C   LYS B 163     -40.631  65.976 118.557  1.00 73.90           C  
ATOM   1294  O   LYS B 163     -41.699  66.297 118.040  1.00 73.90           O  
ATOM   1295  N   GLN B 164     -39.676  65.318 117.883  1.00 59.27           N  
ATOM   1296  CA  GLN B 164     -39.816  64.975 116.497  1.00 59.27           C  
ATOM   1297  CB  GLN B 164     -38.485  64.433 115.943  1.00 59.27           C  
ATOM   1298  CG  GLN B 164     -37.383  65.494 116.081  1.00 59.27           C  
ATOM   1299  CD  GLN B 164     -36.040  64.962 115.598  1.00 59.27           C  
ATOM   1300  OE1 GLN B 164     -35.808  64.823 114.399  1.00 59.27           O  
ATOM   1301  NE2 GLN B 164     -35.119  64.680 116.558  1.00 59.27           N  
ATOM   1302  C   GLN B 164     -40.928  63.972 116.330  1.00 59.27           C  
ATOM   1303  O   GLN B 164     -41.704  64.057 115.379  1.00 59.27           O  
ATOM   1304  N   ALA B 165     -41.049  62.999 117.256  1.00 36.61           N  
ATOM   1305  CA  ALA B 165     -42.070  61.982 117.167  1.00 36.61           C  
ATOM   1306  CB  ALA B 165     -41.970  60.938 118.294  1.00 36.61           C  
ATOM   1307  C   ALA B 165     -43.427  62.613 117.282  1.00 36.61           C  
ATOM   1308  O   ALA B 165     -44.345  62.287 116.530  1.00 36.61           O  
ATOM   1309  N   LEU B 166     -43.560  63.585 118.199  1.00 82.22           N  
ATOM   1310  CA  LEU B 166     -44.784  64.267 118.515  1.00 82.22           C  
ATOM   1311  CB  LEU B 166     -44.557  65.354 119.583  1.00 82.22           C  
ATOM   1312  CG  LEU B 166     -44.161  64.789 120.963  1.00 82.22           C  
ATOM   1313  CD1 LEU B 166     -43.885  65.913 121.974  1.00 82.22           C  
ATOM   1314  CD2 LEU B 166     -45.216  63.797 121.487  1.00 82.22           C  
ATOM   1315  C   LEU B 166     -45.293  64.941 117.270  1.00 82.22           C  
ATOM   1316  O   LEU B 166     -46.485  65.210 117.135  1.00 82.22           O  
ATOM   1317  N   GLY B 167     -44.375  65.279 116.352  1.00 52.81           N  
ATOM   1318  CA  GLY B 167     -44.660  65.934 115.103  1.00 52.81           C  
ATOM   1319  C   GLY B 167     -45.510  65.062 114.228  1.00 52.81           C  
ATOM   1320  O   GLY B 167     -46.158  65.560 113.307  1.00 52.81           O  
ATOM   1321  N   GLY B 168     -45.470  63.727 114.428  1.00 36.05           N  
ATOM   1322  CA  GLY B 168     -46.272  62.858 113.611  1.00 36.05           C  
ATOM   1323  C   GLY B 168     -45.421  62.124 112.614  1.00 36.05           C  
ATOM   1324  O   GLY B 168     -45.949  61.443 111.736  1.00 36.05           O  
ATOM   1325  N   VAL B 169     -44.081  62.229 112.716  1.00 43.79           N  
ATOM   1326  CA  VAL B 169     -43.227  61.545 111.777  1.00 43.79           C  
ATOM   1327  CB  VAL B 169     -41.810  62.036 111.782  1.00 43.79           C  
ATOM   1328  CG1 VAL B 169     -41.806  63.516 111.362  1.00 43.79           C  
ATOM   1329  CG2 VAL B 169     -41.204  61.771 113.170  1.00 43.79           C  
ATOM   1330  C   VAL B 169     -43.188  60.076 112.095  1.00 43.79           C  
ATOM   1331  O   VAL B 169     -43.306  59.664 113.247  1.00 43.79           O  
ATOM   1332  N   ASP B 170     -43.084  59.248 111.035  1.00 80.46           N  
ATOM   1333  CA  ASP B 170     -42.989  57.816 111.120  1.00 80.46           C  
ATOM   1334  CB  ASP B 170     -43.169  57.129 109.760  1.00 80.46           C  
ATOM   1335  CG  ASP B 170     -44.578  57.395 109.257  1.00 80.46           C  
ATOM   1336  OD1 ASP B 170     -45.548  57.150 110.023  1.00 80.46           O  
ATOM   1337  OD2 ASP B 170     -44.701  57.865 108.095  1.00 80.46           O1-
ATOM   1338  C   ASP B 170     -41.628  57.406 111.589  1.00 80.46           C  
ATOM   1339  O   ASP B 170     -41.474  56.370 112.237  1.00 80.46           O  
ATOM   1340  N   LEU B 171     -40.589  58.185 111.231  1.00182.47           N  
ATOM   1341  CA  LEU B 171     -39.275  57.682 111.497  1.00182.47           C  
ATOM   1342  CB  LEU B 171     -38.784  56.980 110.217  1.00182.47           C  
ATOM   1343  CG  LEU B 171     -37.654  55.951 110.348  1.00182.47           C  
ATOM   1344  CD1 LEU B 171     -36.429  56.550 111.023  1.00182.47           C  
ATOM   1345  CD2 LEU B 171     -38.139  54.632 110.967  1.00182.47           C  
ATOM   1346  C   LEU B 171     -38.371  58.848 111.797  1.00182.47           C  
ATOM   1347  O   LEU B 171     -38.557  59.946 111.273  1.00182.47           O  
ATOM   1348  N   VAL B 172     -37.380  58.642 112.688  1.00 50.44           N  
ATOM   1349  CA  VAL B 172     -36.396  59.651 112.972  1.00 50.44           C  
ATOM   1350  CB  VAL B 172     -36.460  60.182 114.376  1.00 50.44           C  
ATOM   1351  CG1 VAL B 172     -35.333  61.213 114.562  1.00 50.44           C  
ATOM   1352  CG2 VAL B 172     -37.867  60.758 114.615  1.00 50.44           C  
ATOM   1353  C   VAL B 172     -35.080  58.968 112.781  1.00 50.44           C  
ATOM   1354  O   VAL B 172     -34.882  57.847 113.246  1.00 50.44           O  
ATOM   1355  N   LYS B 173     -34.137  59.619 112.072  1.00139.34           N  
ATOM   1356  CA  LYS B 173     -32.886  58.968 111.794  1.00139.34           C  
ATOM   1357  CB  LYS B 173     -32.675  58.752 110.288  1.00139.34           C  
ATOM   1358  CG  LYS B 173     -32.699  60.050 109.481  1.00139.34           C  
ATOM   1359  CD  LYS B 173     -32.411  59.840 107.994  1.00139.34           C  
ATOM   1360  CE  LYS B 173     -31.013  59.296 107.714  1.00139.34           C  
ATOM   1361  NZ  LYS B 173     -30.003  60.251 108.212  1.00139.34           N1+
ATOM   1362  C   LYS B 173     -31.769  59.822 112.311  1.00139.34           C  
ATOM   1363  O   LYS B 173     -31.881  61.045 112.371  1.00139.34           O  
ATOM   1364  N   ASP B 174     -30.646  59.185 112.702  1.00 64.02           N  
ATOM   1365  CA  ASP B 174     -29.523  59.912 113.224  1.00 64.02           C  
ATOM   1366  CB  ASP B 174     -28.466  59.027 113.914  1.00 64.02           C  
ATOM   1367  CG  ASP B 174     -29.037  58.582 115.253  1.00 64.02           C  
ATOM   1368  OD1 ASP B 174     -29.607  59.450 115.968  1.00 64.02           O  
ATOM   1369  OD2 ASP B 174     -28.922  57.369 115.573  1.00 64.02           O1-
ATOM   1370  C   ASP B 174     -28.863  60.633 112.097  1.00 64.02           C  
ATOM   1371  O   ASP B 174     -29.138  60.372 110.928  1.00 64.02           O  
ATOM   1372  N   ASP B 175     -28.002  61.610 112.440  1.00 60.22           N  
ATOM   1373  CA  ASP B 175     -27.292  62.349 111.442  1.00 60.22           C  
ATOM   1374  CB  ASP B 175     -26.594  63.575 112.056  1.00 60.22           C  
ATOM   1375  CG  ASP B 175     -26.458  64.653 110.997  1.00 60.22           C  
ATOM   1376  OD1 ASP B 175     -26.086  64.318 109.841  1.00 60.22           O  
ATOM   1377  OD2 ASP B 175     -26.748  65.832 111.333  1.00 60.22           O1-
ATOM   1378  C   ASP B 175     -26.259  61.383 110.937  1.00 60.22           C  
ATOM   1379  O   ASP B 175     -25.793  60.527 111.686  1.00 60.22           O  
ATOM   1380  N   GLU B 176     -25.871  61.491 109.651  1.00 99.65           N  
ATOM   1381  CA  GLU B 176     -24.960  60.545 109.057  1.00 99.65           C  
ATOM   1382  CB  GLU B 176     -24.710  60.820 107.570  1.00 99.65           C  
ATOM   1383  CG  GLU B 176     -25.986  60.741 106.732  1.00 99.65           C  
ATOM   1384  CD  GLU B 176     -26.789  62.019 106.952  1.00 99.65           C  
ATOM   1385  OE1 GLU B 176     -26.496  63.016 106.240  1.00 99.65           O  
ATOM   1386  OE2 GLU B 176     -27.698  62.022 107.825  1.00 99.65           O1-
ATOM   1387  C   GLU B 176     -23.628  60.616 109.745  1.00 99.65           C  
ATOM   1388  O   GLU B 176     -22.942  59.608 109.907  1.00 99.65           O  
ATOM   1389  N   ILE B 177     -23.229  61.837 110.133  1.00116.79           N  
ATOM   1390  CA  ILE B 177     -21.998  62.209 110.779  1.00116.79           C  
ATOM   1391  CB  ILE B 177     -21.758  63.693 110.773  1.00116.79           C  
ATOM   1392  CG1 ILE B 177     -22.856  64.459 111.523  1.00116.79           C  
ATOM   1393  CG2 ILE B 177     -21.611  64.135 109.311  1.00116.79           C  
ATOM   1394  CD1 ILE B 177     -22.600  65.965 111.537  1.00116.79           C  
ATOM   1395  C   ILE B 177     -21.873  61.693 112.190  1.00116.79           C  
ATOM   1396  O   ILE B 177     -20.780  61.727 112.747  1.00116.79           O  
ATOM   1397  N   LEU B 178     -22.984  61.346 112.870  1.00 85.65           N  
ATOM   1398  CA  LEU B 178     -22.910  60.921 114.248  1.00 85.65           C  
ATOM   1399  CB  LEU B 178     -24.299  60.676 114.871  1.00 85.65           C  
ATOM   1400  CG  LEU B 178     -24.266  60.173 116.329  1.00 85.65           C  
ATOM   1401  CD1 LEU B 178     -23.726  61.244 117.291  1.00 85.65           C  
ATOM   1402  CD2 LEU B 178     -25.631  59.610 116.758  1.00 85.65           C  
ATOM   1403  C   LEU B 178     -22.147  59.633 114.382  1.00 85.65           C  
ATOM   1404  O   LEU B 178     -22.521  58.612 113.809  1.00 85.65           O  
ATOM   1405  N   PHE B 179     -21.075  59.638 115.206  1.00 63.24           N  
ATOM   1406  CA  PHE B 179     -20.262  58.463 115.393  1.00 63.24           C  
ATOM   1407  CB  PHE B 179     -18.772  58.672 115.062  1.00 63.24           C  
ATOM   1408  CG  PHE B 179     -18.632  58.931 113.601  1.00 63.24           C  
ATOM   1409  CD1 PHE B 179     -18.607  57.887 112.704  1.00 63.24           C  
ATOM   1410  CD2 PHE B 179     -18.508  60.218 113.135  1.00 63.24           C  
ATOM   1411  CE1 PHE B 179     -18.473  58.129 111.357  1.00 63.24           C  
ATOM   1412  CE2 PHE B 179     -18.375  60.465 111.788  1.00 63.24           C  
ATOM   1413  CZ  PHE B 179     -18.359  59.419 110.896  1.00 63.24           C  
ATOM   1414  C   PHE B 179     -20.314  58.104 116.846  1.00 63.24           C  
ATOM   1415  O   PHE B 179     -20.739  58.907 117.674  1.00 63.24           O  
ATOM   1416  N   ASP B 180     -19.886  56.874 117.199  1.00 41.77           N  
ATOM   1417  CA  ASP B 180     -19.927  56.463 118.576  1.00 41.77           C  
ATOM   1418  CB  ASP B 180     -19.430  55.028 118.820  1.00 41.77           C  
ATOM   1419  CG  ASP B 180     -20.447  54.047 118.258  1.00 41.77           C  
ATOM   1420  OD1 ASP B 180     -21.352  54.490 117.503  1.00 41.77           O  
ATOM   1421  OD2 ASP B 180     -20.331  52.835 118.582  1.00 41.77           O1-
ATOM   1422  C   ASP B 180     -19.028  57.364 119.357  1.00 41.77           C  
ATOM   1423  O   ASP B 180     -17.993  57.805 118.858  1.00 41.77           O  
ATOM   1424  N   SER B 181     -19.417  57.675 120.613  1.00 47.79           N  
ATOM   1425  CA  SER B 181     -18.616  58.558 121.410  1.00 47.79           C  
ATOM   1426  CB  SER B 181     -18.876  60.048 121.116  1.00 47.79           C  
ATOM   1427  OG  SER B 181     -20.236  60.372 121.365  1.00 47.79           O  
ATOM   1428  C   SER B 181     -18.912  58.330 122.858  1.00 47.79           C  
ATOM   1429  O   SER B 181     -19.759  57.516 123.226  1.00 47.79           O  
ATOM   1430  N   GLU B 182     -18.152  59.029 123.719  1.00 96.64           N  
ATOM   1431  CA  GLU B 182     -18.328  58.931 125.135  1.00 96.64           C  
ATOM   1432  CB  GLU B 182     -17.227  59.682 125.904  1.00 96.64           C  
ATOM   1433  CG  GLU B 182     -17.057  59.223 127.352  1.00 96.64           C  
ATOM   1434  CD  GLU B 182     -16.223  57.950 127.341  1.00 96.64           C  
ATOM   1435  OE1 GLU B 182     -16.158  57.286 126.272  1.00 96.64           O  
ATOM   1436  OE2 GLU B 182     -15.637  57.630 128.410  1.00 96.64           O1-
ATOM   1437  C   GLU B 182     -19.645  59.554 125.481  1.00 96.64           C  
ATOM   1438  O   GLU B 182     -20.422  59.004 126.259  1.00 96.64           O  
ATOM   1439  N   LEU B 183     -19.946  60.718 124.869  1.00 98.39           N  
ATOM   1440  CA  LEU B 183     -21.150  61.420 125.204  1.00 98.39           C  
ATOM   1441  CB  LEU B 183     -21.314  62.787 124.510  1.00 98.39           C  
ATOM   1442  CG  LEU B 183     -20.386  63.902 125.042  1.00 98.39           C  
ATOM   1443  CD1 LEU B 183     -20.629  64.165 126.537  1.00 98.39           C  
ATOM   1444  CD2 LEU B 183     -18.909  63.651 124.705  1.00 98.39           C  
ATOM   1445  C   LEU B 183     -22.339  60.596 124.845  1.00 98.39           C  
ATOM   1446  O   LEU B 183     -23.311  60.567 125.599  1.00 98.39           O  
ATOM   1447  N   LEU B 184     -22.307  59.913 123.684  1.00108.50           N  
ATOM   1448  CA  LEU B 184     -23.483  59.185 123.316  1.00108.50           C  
ATOM   1449  CB  LEU B 184     -24.259  60.029 122.288  1.00108.50           C  
ATOM   1450  CG  LEU B 184     -25.683  59.588 121.933  1.00108.50           C  
ATOM   1451  CD1 LEU B 184     -26.298  60.546 120.901  1.00108.50           C  
ATOM   1452  CD2 LEU B 184     -25.732  58.126 121.484  1.00108.50           C  
ATOM   1453  C   LEU B 184     -23.066  57.878 122.691  1.00108.50           C  
ATOM   1454  O   LEU B 184     -22.801  57.814 121.492  1.00108.50           O  
ATOM   1455  N   PRO B 185     -23.051  56.821 123.465  1.00152.82           N  
ATOM   1456  CA  PRO B 185     -22.673  55.514 122.975  1.00152.82           C  
ATOM   1457  CD  PRO B 185     -22.792  56.956 124.887  1.00152.82           C  
ATOM   1458  CB  PRO B 185     -22.317  54.682 124.210  1.00152.82           C  
ATOM   1459  CG  PRO B 185     -22.819  55.513 125.407  1.00152.82           C  
ATOM   1460  C   PRO B 185     -23.745  54.900 122.121  1.00152.82           C  
ATOM   1461  O   PRO B 185     -24.901  55.305 122.217  1.00152.82           O  
ATOM   1462  N   PHE B 186     -23.365  53.918 121.277  1.00 67.33           N  
ATOM   1463  CA  PHE B 186     -24.241  53.266 120.340  1.00 67.33           C  
ATOM   1464  CB  PHE B 186     -23.460  52.253 119.479  1.00 67.33           C  
ATOM   1465  CG  PHE B 186     -24.352  51.639 118.454  1.00 67.33           C  
ATOM   1466  CD1 PHE B 186     -24.701  52.332 117.318  1.00 67.33           C  
ATOM   1467  CD2 PHE B 186     -24.812  50.353 118.615  1.00 67.33           C  
ATOM   1468  CE1 PHE B 186     -25.514  51.763 116.367  1.00 67.33           C  
ATOM   1469  CE2 PHE B 186     -25.626  49.777 117.669  1.00 67.33           C  
ATOM   1470  CZ  PHE B 186     -25.981  50.481 116.544  1.00 67.33           C  
ATOM   1471  C   PHE B 186     -25.345  52.532 121.051  1.00 67.33           C  
ATOM   1472  O   PHE B 186     -26.522  52.720 120.748  1.00 67.33           O  
ATOM   1473  N   GLU B 187     -24.990  51.696 122.041  1.00 89.81           N  
ATOM   1474  CA  GLU B 187     -25.918  50.857 122.752  1.00 89.81           C  
ATOM   1475  CB  GLU B 187     -25.174  50.059 123.837  1.00 89.81           C  
ATOM   1476  CG  GLU B 187     -23.964  49.269 123.321  1.00 89.81           C  
ATOM   1477  CD  GLU B 187     -24.333  47.806 123.165  1.00 89.81           C  
ATOM   1478  OE1 GLU B 187     -25.511  47.468 123.450  1.00 89.81           O  
ATOM   1479  OE2 GLU B 187     -23.440  47.003 122.780  1.00 89.81           O1-
ATOM   1480  C   GLU B 187     -26.905  51.720 123.487  1.00 89.81           C  
ATOM   1481  O   GLU B 187     -28.110  51.473 123.469  1.00 89.81           O  
ATOM   1482  N   LYS B 188     -26.396  52.762 124.167  1.00147.61           N  
ATOM   1483  CA  LYS B 188     -27.186  53.641 124.986  1.00147.61           C  
ATOM   1484  CB  LYS B 188     -26.319  54.704 125.679  1.00147.61           C  
ATOM   1485  CG  LYS B 188     -25.245  54.155 126.622  1.00147.61           C  
ATOM   1486  CD  LYS B 188     -25.762  53.566 127.934  1.00147.61           C  
ATOM   1487  CE  LYS B 188     -25.586  54.527 129.111  1.00147.61           C  
ATOM   1488  NZ  LYS B 188     -24.158  54.900 129.239  1.00147.61           N1+
ATOM   1489  C   LYS B 188     -28.144  54.401 124.127  1.00147.61           C  
ATOM   1490  O   LYS B 188     -29.294  54.630 124.499  1.00147.61           O  
ATOM   1491  N   ARG B 189     -27.672  54.832 122.949  1.00159.32           N  
ATOM   1492  CA  ARG B 189     -28.464  55.624 122.061  1.00159.32           C  
ATOM   1493  CB  ARG B 189     -27.635  55.952 120.800  1.00159.32           C  
ATOM   1494  CG  ARG B 189     -28.372  56.638 119.653  1.00159.32           C  
ATOM   1495  CD  ARG B 189     -27.444  57.109 118.521  1.00159.32           C  
ATOM   1496  NE  ARG B 189     -26.198  56.288 118.555  1.00159.32           N  
ATOM   1497  CZ  ARG B 189     -25.437  56.097 117.433  1.00159.32           C  
ATOM   1498  NH1 ARG B 189     -25.861  56.541 116.216  1.00159.32           N1+
ATOM   1499  NH2 ARG B 189     -24.236  55.457 117.524  1.00159.32           N  
ATOM   1500  C   ARG B 189     -29.672  54.816 121.697  1.00159.32           C  
ATOM   1501  O   ARG B 189     -30.796  55.319 121.700  1.00159.32           O  
ATOM   1502  N   ILE B 190     -29.467  53.521 121.393  1.00 45.47           N  
ATOM   1503  CA  ILE B 190     -30.558  52.679 121.006  1.00 45.47           C  
ATOM   1504  CB  ILE B 190     -30.108  51.338 120.499  1.00 45.47           C  
ATOM   1505  CG1 ILE B 190     -29.302  51.512 119.195  1.00 45.47           C  
ATOM   1506  CG2 ILE B 190     -31.351  50.444 120.353  1.00 45.47           C  
ATOM   1507  CD1 ILE B 190     -28.576  50.247 118.735  1.00 45.47           C  
ATOM   1508  C   ILE B 190     -31.501  52.464 122.156  1.00 45.47           C  
ATOM   1509  O   ILE B 190     -32.714  52.594 121.996  1.00 45.47           O  
ATOM   1510  N   THR B 191     -30.969  52.148 123.354  1.00 39.14           N  
ATOM   1511  CA  THR B 191     -31.804  51.818 124.482  1.00 39.14           C  
ATOM   1512  CB  THR B 191     -31.016  51.397 125.690  1.00 39.14           C  
ATOM   1513  OG1 THR B 191     -30.224  50.256 125.394  1.00 39.14           O  
ATOM   1514  CG2 THR B 191     -32.000  51.087 126.833  1.00 39.14           C  
ATOM   1515  C   THR B 191     -32.650  52.979 124.909  1.00 39.14           C  
ATOM   1516  O   THR B 191     -33.860  52.845 125.093  1.00 39.14           O  
ATOM   1517  N   GLU B 192     -32.029  54.155 125.089  1.00 60.57           N  
ATOM   1518  CA  GLU B 192     -32.729  55.323 125.541  1.00 60.57           C  
ATOM   1519  CB  GLU B 192     -31.798  56.509 125.794  1.00 60.57           C  
ATOM   1520  CG  GLU B 192     -30.962  56.341 127.056  1.00 60.57           C  
ATOM   1521  CD  GLU B 192     -30.094  57.576 127.168  1.00 60.57           C  
ATOM   1522  OE1 GLU B 192     -30.638  58.651 127.533  1.00 60.57           O  
ATOM   1523  OE2 GLU B 192     -28.876  57.464 126.868  1.00 60.57           O1-
ATOM   1524  C   GLU B 192     -33.678  55.771 124.486  1.00 60.57           C  
ATOM   1525  O   GLU B 192     -34.762  56.273 124.778  1.00 60.57           O  
ATOM   1526  N   GLY B 193     -33.266  55.634 123.218  1.00 19.36           N  
ATOM   1527  CA  GLY B 193     -34.105  56.102 122.159  1.00 19.36           C  
ATOM   1528  C   GLY B 193     -35.378  55.323 122.182  1.00 19.36           C  
ATOM   1529  O   GLY B 193     -36.458  55.881 121.997  1.00 19.36           O  
ATOM   1530  N   LYS B 194     -35.274  54.001 122.409  1.00 70.47           N  
ATOM   1531  CA  LYS B 194     -36.420  53.140 122.422  1.00 70.47           C  
ATOM   1532  CB  LYS B 194     -36.052  51.675 122.682  1.00 70.47           C  
ATOM   1533  CG  LYS B 194     -37.271  50.808 122.990  1.00 70.47           C  
ATOM   1534  CD  LYS B 194     -36.986  49.307 123.004  1.00 70.47           C  
ATOM   1535  CE  LYS B 194     -38.138  48.504 123.605  1.00 70.47           C  
ATOM   1536  NZ  LYS B 194     -39.421  49.125 123.212  1.00 70.47           N1+
ATOM   1537  C   LYS B 194     -37.350  53.538 123.523  1.00 70.47           C  
ATOM   1538  O   LYS B 194     -38.565  53.568 123.337  1.00 70.47           O  
ATOM   1539  N   ALA B 195     -36.797  53.839 124.710  1.00 26.87           N  
ATOM   1540  CA  ALA B 195     -37.612  54.185 125.839  1.00 26.87           C  
ATOM   1541  CB  ALA B 195     -36.790  54.434 127.114  1.00 26.87           C  
ATOM   1542  C   ALA B 195     -38.356  55.452 125.556  1.00 26.87           C  
ATOM   1543  O   ALA B 195     -39.539  55.566 125.869  1.00 26.87           O  
ATOM   1544  N   ALA B 196     -37.680  56.446 124.952  1.00 30.01           N  
ATOM   1545  CA  ALA B 196     -38.303  57.720 124.733  1.00 30.01           C  
ATOM   1546  CB  ALA B 196     -37.354  58.744 124.089  1.00 30.01           C  
ATOM   1547  C   ALA B 196     -39.474  57.558 123.813  1.00 30.01           C  
ATOM   1548  O   ALA B 196     -40.532  58.147 124.027  1.00 30.01           O  
ATOM   1549  N   LEU B 197     -39.297  56.753 122.751  1.00 50.88           N  
ATOM   1550  CA  LEU B 197     -40.313  56.511 121.764  1.00 50.88           C  
ATOM   1551  CB  LEU B 197     -39.793  55.694 120.570  1.00 50.88           C  
ATOM   1552  CG  LEU B 197     -38.772  56.471 119.722  1.00 50.88           C  
ATOM   1553  CD1 LEU B 197     -38.275  55.636 118.530  1.00 50.88           C  
ATOM   1554  CD2 LEU B 197     -39.337  57.843 119.314  1.00 50.88           C  
ATOM   1555  C   LEU B 197     -41.446  55.753 122.372  1.00 50.88           C  
ATOM   1556  O   LEU B 197     -42.603  55.963 122.014  1.00 50.88           O  
ATOM   1557  N   GLN B 198     -41.138  54.829 123.298  1.00 50.42           N  
ATOM   1558  CA  GLN B 198     -42.149  54.034 123.935  1.00 50.42           C  
ATOM   1559  CB  GLN B 198     -41.566  53.038 124.954  1.00 50.42           C  
ATOM   1560  CG  GLN B 198     -42.606  52.431 125.904  1.00 50.42           C  
ATOM   1561  CD  GLN B 198     -43.533  51.506 125.132  1.00 50.42           C  
ATOM   1562  OE1 GLN B 198     -43.107  50.775 124.241  1.00 50.42           O  
ATOM   1563  NE2 GLN B 198     -44.845  51.538 125.488  1.00 50.42           N  
ATOM   1564  C   GLN B 198     -43.068  54.947 124.678  1.00 50.42           C  
ATOM   1565  O   GLN B 198     -44.277  54.723 124.724  1.00 50.42           O  
ATOM   1566  N   GLU B 199     -42.503  55.997 125.298  1.00 42.34           N  
ATOM   1567  CA  GLU B 199     -43.278  56.921 126.073  1.00 42.34           C  
ATOM   1568  CB  GLU B 199     -42.390  57.967 126.764  1.00 42.34           C  
ATOM   1569  CG  GLU B 199     -41.402  57.351 127.759  1.00 42.34           C  
ATOM   1570  CD  GLU B 199     -40.492  58.463 128.250  1.00 42.34           C  
ATOM   1571  OE1 GLU B 199     -41.026  59.565 128.542  1.00 42.34           O  
ATOM   1572  OE2 GLU B 199     -39.255  58.233 128.328  1.00 42.34           O1-
ATOM   1573  C   GLU B 199     -44.233  57.647 125.178  1.00 42.34           C  
ATOM   1574  O   GLU B 199     -45.415  57.766 125.494  1.00 42.34           O  
ATOM   1575  N   VAL B 200     -43.747  58.141 124.021  1.00115.16           N  
ATOM   1576  CA  VAL B 200     -44.588  58.879 123.121  1.00115.16           C  
ATOM   1577  CB  VAL B 200     -43.857  59.577 122.007  1.00115.16           C  
ATOM   1578  CG1 VAL B 200     -43.006  60.694 122.630  1.00115.16           C  
ATOM   1579  CG2 VAL B 200     -43.019  58.566 121.220  1.00115.16           C  
ATOM   1580  C   VAL B 200     -45.623  57.954 122.576  1.00115.16           C  
ATOM   1581  O   VAL B 200     -46.734  58.370 122.254  1.00115.16           O  
ATOM   1582  N   TYR B 201     -45.265  56.666 122.438  1.00 59.86           N  
ATOM   1583  CA  TYR B 201     -46.182  55.672 121.966  1.00 59.86           C  
ATOM   1584  CB  TYR B 201     -45.511  54.289 121.879  1.00 59.86           C  
ATOM   1585  CG  TYR B 201     -46.556  53.232 121.737  1.00 59.86           C  
ATOM   1586  CD1 TYR B 201     -47.236  53.055 120.557  1.00 59.86           C  
ATOM   1587  CD2 TYR B 201     -46.840  52.395 122.794  1.00 59.86           C  
ATOM   1588  CE1 TYR B 201     -48.189  52.071 120.435  1.00 59.86           C  
ATOM   1589  CE2 TYR B 201     -47.792  51.408 122.678  1.00 59.86           C  
ATOM   1590  CZ  TYR B 201     -48.470  51.245 121.494  1.00 59.86           C  
ATOM   1591  OH  TYR B 201     -49.448  50.235 121.368  1.00 59.86           O  
ATOM   1592  C   TYR B 201     -47.315  55.558 122.930  1.00 59.86           C  
ATOM   1593  O   TYR B 201     -48.478  55.556 122.535  1.00 59.86           O  
ATOM   1594  N   GLU B 202     -47.021  55.476 124.236  1.00 61.34           N  
ATOM   1595  CA  GLU B 202     -48.102  55.295 125.156  1.00 61.34           C  
ATOM   1596  CB  GLU B 202     -47.645  55.010 126.593  1.00 61.34           C  
ATOM   1597  CG  GLU B 202     -47.127  53.582 126.759  1.00 61.34           C  
ATOM   1598  CD  GLU B 202     -46.290  53.533 128.025  1.00 61.34           C  
ATOM   1599  OE1 GLU B 202     -45.073  53.843 127.925  1.00 61.34           O  
ATOM   1600  OE2 GLU B 202     -46.845  53.191 129.103  1.00 61.34           O1-
ATOM   1601  C   GLU B 202     -48.982  56.499 125.172  1.00 61.34           C  
ATOM   1602  O   GLU B 202     -50.202  56.376 125.267  1.00 61.34           O  
ATOM   1603  N   GLN B 203     -48.390  57.702 125.114  1.00 69.26           N  
ATOM   1604  CA  GLN B 203     -49.198  58.880 125.213  1.00 69.26           C  
ATOM   1605  CB  GLN B 203     -48.305  60.124 125.309  1.00 69.26           C  
ATOM   1606  CG  GLN B 203     -49.070  61.438 125.421  1.00 69.26           C  
ATOM   1607  CD  GLN B 203     -48.029  62.544 125.505  1.00 69.26           C  
ATOM   1608  OE1 GLN B 203     -48.148  63.577 124.848  1.00 69.26           O  
ATOM   1609  NE2 GLN B 203     -46.974  62.324 126.334  1.00 69.26           N  
ATOM   1610  C   GLN B 203     -50.101  59.035 124.016  1.00 69.26           C  
ATOM   1611  O   GLN B 203     -51.321  59.153 124.138  1.00 69.26           O  
ATOM   1612  N   THR B 204     -49.482  59.044 122.824  1.00143.47           N  
ATOM   1613  CA  THR B 204     -50.068  59.263 121.530  1.00143.47           C  
ATOM   1614  CB  THR B 204     -48.996  59.495 120.515  1.00143.47           C  
ATOM   1615  OG1 THR B 204     -48.152  60.567 120.898  1.00143.47           O  
ATOM   1616  CG2 THR B 204     -49.662  59.795 119.171  1.00143.47           C  
ATOM   1617  C   THR B 204     -50.806  58.085 120.982  1.00143.47           C  
ATOM   1618  O   THR B 204     -51.878  58.229 120.398  1.00143.47           O  
ATOM   1619  N   GLY B 205     -50.224  56.885 121.127  1.00 28.33           N  
ATOM   1620  CA  GLY B 205     -50.773  55.712 120.519  1.00 28.33           C  
ATOM   1621  C   GLY B 205     -50.035  55.486 119.227  1.00 28.33           C  
ATOM   1622  O   GLY B 205     -50.292  54.512 118.522  1.00 28.33           O  
ATOM   1623  N   LYS B 206     -49.085  56.383 118.886  1.00115.24           N  
ATOM   1624  CA  LYS B 206     -48.343  56.253 117.662  1.00115.24           C  
ATOM   1625  CB  LYS B 206     -48.212  57.566 116.875  1.00115.24           C  
ATOM   1626  CG  LYS B 206     -47.344  57.425 115.622  1.00115.24           C  
ATOM   1627  CD  LYS B 206     -47.916  56.475 114.569  1.00115.24           C  
ATOM   1628  CE  LYS B 206     -46.970  56.238 113.390  1.00115.24           C  
ATOM   1629  NZ  LYS B 206     -46.758  57.506 112.659  1.00115.24           N1+
ATOM   1630  C   LYS B 206     -46.956  55.800 117.967  1.00115.24           C  
ATOM   1631  O   LYS B 206     -46.326  56.270 118.913  1.00115.24           O  
ATOM   1632  N   ARG B 207     -46.442  54.862 117.144  1.00137.96           N  
ATOM   1633  CA  ARG B 207     -45.115  54.366 117.354  1.00137.96           C  
ATOM   1634  CB  ARG B 207     -45.011  52.833 117.283  1.00137.96           C  
ATOM   1635  CG  ARG B 207     -43.604  52.287 117.552  1.00137.96           C  
ATOM   1636  CD  ARG B 207     -43.174  52.372 119.020  1.00137.96           C  
ATOM   1637  NE  ARG B 207     -43.941  51.330 119.757  1.00137.96           N  
ATOM   1638  CZ  ARG B 207     -43.552  50.916 120.998  1.00137.96           C  
ATOM   1639  NH1 ARG B 207     -42.458  51.465 121.601  1.00137.96           N1+
ATOM   1640  NH2 ARG B 207     -44.263  49.940 121.635  1.00137.96           N  
ATOM   1641  C   ARG B 207     -44.240  54.922 116.275  1.00137.96           C  
ATOM   1642  O   ARG B 207     -44.525  54.794 115.085  1.00137.96           O  
ATOM   1643  N   THR B 208     -43.130  55.556 116.688  1.00 45.61           N  
ATOM   1644  CA  THR B 208     -42.201  56.121 115.757  1.00 45.61           C  
ATOM   1645  CB  THR B 208     -41.780  57.510 116.126  1.00 45.61           C  
ATOM   1646  OG1 THR B 208     -42.914  58.362 116.189  1.00 45.61           O  
ATOM   1647  CG2 THR B 208     -40.772  58.020 115.082  1.00 45.61           C  
ATOM   1648  C   THR B 208     -40.968  55.277 115.804  1.00 45.61           C  
ATOM   1649  O   THR B 208     -40.514  54.878 116.875  1.00 45.61           O  
ATOM   1650  N   LEU B 209     -40.385  54.983 114.625  1.00104.14           N  
ATOM   1651  CA  LEU B 209     -39.230  54.132 114.588  1.00104.14           C  
ATOM   1652  CB  LEU B 209     -39.193  53.172 113.387  1.00104.14           C  
ATOM   1653  CG  LEU B 209     -40.327  52.132 113.423  1.00104.14           C  
ATOM   1654  CD1 LEU B 209     -40.237  51.230 114.665  1.00104.14           C  
ATOM   1655  CD2 LEU B 209     -41.691  52.820 113.292  1.00104.14           C  
ATOM   1656  C   LEU B 209     -37.983  54.961 114.574  1.00104.14           C  
ATOM   1657  O   LEU B 209     -37.955  56.080 114.066  1.00104.14           O  
ATOM   1658  N   TYR B 210     -36.903  54.398 115.145  1.00106.06           N  
ATOM   1659  CA  TYR B 210     -35.662  55.102 115.307  1.00106.06           C  
ATOM   1660  CB  TYR B 210     -35.246  55.014 116.786  1.00106.06           C  
ATOM   1661  CG  TYR B 210     -33.979  55.734 117.062  1.00106.06           C  
ATOM   1662  CD1 TYR B 210     -33.927  57.100 116.950  1.00106.06           C  
ATOM   1663  CD2 TYR B 210     -32.863  55.053 117.487  1.00106.06           C  
ATOM   1664  CE1 TYR B 210     -32.766  57.779 117.222  1.00106.06           C  
ATOM   1665  CE2 TYR B 210     -31.696  55.727 117.761  1.00106.06           C  
ATOM   1666  CZ  TYR B 210     -31.650  57.094 117.628  1.00106.06           C  
ATOM   1667  OH  TYR B 210     -30.459  57.796 117.908  1.00106.06           O  
ATOM   1668  C   TYR B 210     -34.606  54.441 114.459  1.00106.06           C  
ATOM   1669  O   TYR B 210     -34.274  53.274 114.661  1.00106.06           O  
ATOM   1670  N   ALA B 211     -34.041  55.185 113.480  1.00 56.64           N  
ATOM   1671  CA  ALA B 211     -33.010  54.635 112.639  1.00 56.64           C  
ATOM   1672  CB  ALA B 211     -33.078  55.135 111.187  1.00 56.64           C  
ATOM   1673  C   ALA B 211     -31.700  55.084 113.211  1.00 56.64           C  
ATOM   1674  O   ALA B 211     -31.355  56.264 113.162  1.00 56.64           O  
ATOM   1675  N   VAL B 212     -30.912  54.123 113.730  1.00117.64           N  
ATOM   1676  CA  VAL B 212     -29.676  54.435 114.395  1.00117.64           C  
ATOM   1677  CB  VAL B 212     -29.482  53.625 115.644  1.00117.64           C  
ATOM   1678  CG1 VAL B 212     -29.615  52.138 115.279  1.00117.64           C  
ATOM   1679  CG2 VAL B 212     -28.116  53.976 116.254  1.00117.64           C  
ATOM   1680  C   VAL B 212     -28.521  54.153 113.488  1.00117.64           C  
ATOM   1681  O   VAL B 212     -28.496  53.153 112.773  1.00117.64           O  
ATOM   1682  N   ASN B 213     -27.516  55.056 113.517  1.00 76.61           N  
ATOM   1683  CA  ASN B 213     -26.364  54.998 112.660  1.00 76.61           C  
ATOM   1684  CB  ASN B 213     -25.585  56.330 112.677  1.00 76.61           C  
ATOM   1685  CG  ASN B 213     -24.709  56.443 111.439  1.00 76.61           C  
ATOM   1686  OD1 ASN B 213     -23.638  57.046 111.480  1.00 76.61           O  
ATOM   1687  ND2 ASN B 213     -25.187  55.875 110.299  1.00 76.61           N  
ATOM   1688  C   ASN B 213     -25.451  53.890 113.109  1.00 76.61           C  
ATOM   1689  O   ASN B 213     -25.030  53.841 114.263  1.00 76.61           O  
ATOM   1690  N   LEU B 214     -25.104  52.976 112.178  1.00 79.49           N  
ATOM   1691  CA  LEU B 214     -24.275  51.837 112.465  1.00 79.49           C  
ATOM   1692  CB  LEU B 214     -24.836  50.590 111.756  1.00 79.49           C  
ATOM   1693  CG  LEU B 214     -24.152  49.253 112.080  1.00 79.49           C  
ATOM   1694  CD1 LEU B 214     -24.379  48.857 113.547  1.00 79.49           C  
ATOM   1695  CD2 LEU B 214     -24.597  48.155 111.101  1.00 79.49           C  
ATOM   1696  C   LEU B 214     -22.909  52.139 111.916  1.00 79.49           C  
ATOM   1697  O   LEU B 214     -22.704  52.116 110.703  1.00 79.49           O  
ATOM   1698  N   THR B 215     -21.920  52.409 112.797  1.00 59.60           N  
ATOM   1699  CA  THR B 215     -20.622  52.801 112.314  1.00 59.60           C  
ATOM   1700  CB  THR B 215     -20.289  54.247 112.575  1.00 59.60           C  
ATOM   1701  OG1 THR B 215     -20.271  54.509 113.971  1.00 59.60           O  
ATOM   1702  CG2 THR B 215     -21.346  55.130 111.891  1.00 59.60           C  
ATOM   1703  C   THR B 215     -19.556  51.959 112.951  1.00 59.60           C  
ATOM   1704  O   THR B 215     -19.838  50.966 113.619  1.00 59.60           O  
ATOM   1705  N   GLY B 216     -18.278  52.337 112.723  1.00 34.26           N  
ATOM   1706  CA  GLY B 216     -17.170  51.624 113.294  1.00 34.26           C  
ATOM   1707  C   GLY B 216     -16.549  50.743 112.249  1.00 34.26           C  
ATOM   1708  O   GLY B 216     -16.927  50.766 111.080  1.00 34.26           O  
ATOM   1709  N   LYS B 217     -15.545  49.954 112.680  1.00127.11           N  
ATOM   1710  CA  LYS B 217     -14.769  49.059 111.868  1.00127.11           C  
ATOM   1711  CB  LYS B 217     -13.596  48.414 112.638  1.00127.11           C  
ATOM   1712  CG  LYS B 217     -13.934  48.047 114.090  1.00127.11           C  
ATOM   1713  CD  LYS B 217     -14.119  49.266 115.004  1.00127.11           C  
ATOM   1714  CE  LYS B 217     -14.877  48.965 116.299  1.00127.11           C  
ATOM   1715  NZ  LYS B 217     -15.263  50.226 116.976  1.00127.11           N1+
ATOM   1716  C   LYS B 217     -15.651  47.975 111.335  1.00127.11           C  
ATOM   1717  O   LYS B 217     -16.591  47.533 111.995  1.00127.11           O  
ATOM   1718  N   THR B 218     -15.340  47.513 110.106  1.00128.33           N  
ATOM   1719  CA  THR B 218     -16.153  46.546 109.426  1.00128.33           C  
ATOM   1720  CB  THR B 218     -15.694  46.224 108.032  1.00128.33           C  
ATOM   1721  OG1 THR B 218     -14.394  45.663 108.048  1.00128.33           O  
ATOM   1722  CG2 THR B 218     -15.699  47.513 107.198  1.00128.33           C  
ATOM   1723  C   THR B 218     -16.204  45.264 110.190  1.00128.33           C  
ATOM   1724  O   THR B 218     -17.257  44.638 110.296  1.00128.33           O  
ATOM   1725  N   PHE B 219     -15.072  44.851 110.775  1.00 59.82           N  
ATOM   1726  CA  PHE B 219     -15.008  43.584 111.443  1.00 59.82           C  
ATOM   1727  CB  PHE B 219     -13.629  43.340 112.078  1.00 59.82           C  
ATOM   1728  CG  PHE B 219     -12.617  43.384 110.987  1.00 59.82           C  
ATOM   1729  CD1 PHE B 219     -12.290  42.253 110.276  1.00 59.82           C  
ATOM   1730  CD2 PHE B 219     -11.994  44.569 110.675  1.00 59.82           C  
ATOM   1731  CE1 PHE B 219     -11.354  42.311 109.271  1.00 59.82           C  
ATOM   1732  CE2 PHE B 219     -11.056  44.630 109.673  1.00 59.82           C  
ATOM   1733  CZ  PHE B 219     -10.731  43.498 108.967  1.00 59.82           C  
ATOM   1734  C   PHE B 219     -16.010  43.573 112.555  1.00 59.82           C  
ATOM   1735  O   PHE B 219     -16.637  42.547 112.804  1.00 59.82           O  
ATOM   1736  N   ALA B 220     -16.133  44.714 113.263  1.00 58.75           N  
ATOM   1737  CA  ALA B 220     -16.978  44.976 114.402  1.00 58.75           C  
ATOM   1738  CB  ALA B 220     -16.670  46.319 115.082  1.00 58.75           C  
ATOM   1739  C   ALA B 220     -18.447  44.994 114.080  1.00 58.75           C  
ATOM   1740  O   ALA B 220     -19.268  44.720 114.952  1.00 58.75           O  
ATOM   1741  N   LEU B 221     -18.823  45.345 112.836  1.00 78.75           N  
ATOM   1742  CA  LEU B 221     -20.178  45.655 112.459  1.00 78.75           C  
ATOM   1743  CB  LEU B 221     -20.292  45.875 110.938  1.00 78.75           C  
ATOM   1744  CG  LEU B 221     -19.445  47.038 110.389  1.00 78.75           C  
ATOM   1745  CD1 LEU B 221     -19.603  47.162 108.864  1.00 78.75           C  
ATOM   1746  CD2 LEU B 221     -19.768  48.351 111.122  1.00 78.75           C  
ATOM   1747  C   LEU B 221     -21.179  44.579 112.791  1.00 78.75           C  
ATOM   1748  O   LEU B 221     -22.222  44.876 113.372  1.00 78.75           O  
ATOM   1749  N   LYS B 222     -20.902  43.309 112.455  1.00182.23           N  
ATOM   1750  CA  LYS B 222     -21.886  42.276 112.616  1.00182.23           C  
ATOM   1751  CB  LYS B 222     -21.375  40.926 112.080  1.00182.23           C  
ATOM   1752  CG  LYS B 222     -22.468  39.900 111.785  1.00182.23           C  
ATOM   1753  CD  LYS B 222     -23.196  39.384 113.024  1.00182.23           C  
ATOM   1754  CE  LYS B 222     -22.549  38.133 113.625  1.00182.23           C  
ATOM   1755  NZ  LYS B 222     -22.533  37.037 112.628  1.00182.23           N1+
ATOM   1756  C   LYS B 222     -22.274  42.123 114.057  1.00182.23           C  
ATOM   1757  O   LYS B 222     -23.455  42.022 114.380  1.00182.23           O  
ATOM   1758  N   ASP B 223     -21.290  42.117 114.970  1.00 42.47           N  
ATOM   1759  CA  ASP B 223     -21.561  41.937 116.366  1.00 42.47           C  
ATOM   1760  CB  ASP B 223     -20.271  41.848 117.188  1.00 42.47           C  
ATOM   1761  CG  ASP B 223     -19.601  40.561 116.740  1.00 42.47           C  
ATOM   1762  OD1 ASP B 223     -20.267  39.789 116.001  1.00 42.47           O  
ATOM   1763  OD2 ASP B 223     -18.423  40.329 117.120  1.00 42.47           O1-
ATOM   1764  C   ASP B 223     -22.360  43.103 116.853  1.00 42.47           C  
ATOM   1765  O   ASP B 223     -23.249  42.955 117.687  1.00 42.47           O  
ATOM   1766  N   LYS B 224     -22.041  44.302 116.338  1.00 56.61           N  
ATOM   1767  CA  LYS B 224     -22.679  45.526 116.726  1.00 56.61           C  
ATOM   1768  CB  LYS B 224     -22.050  46.719 115.986  1.00 56.61           C  
ATOM   1769  CG  LYS B 224     -22.438  48.110 116.484  1.00 56.61           C  
ATOM   1770  CD  LYS B 224     -21.505  49.191 115.929  1.00 56.61           C  
ATOM   1771  CE  LYS B 224     -21.720  50.578 116.536  1.00 56.61           C  
ATOM   1772  NZ  LYS B 224     -20.601  51.476 116.170  1.00 56.61           N1+
ATOM   1773  C   LYS B 224     -24.127  45.463 116.341  1.00 56.61           C  
ATOM   1774  O   LYS B 224     -24.997  45.867 117.113  1.00 56.61           O  
ATOM   1775  N   ALA B 225     -24.409  44.980 115.114  1.00 40.23           N  
ATOM   1776  CA  ALA B 225     -25.743  44.885 114.593  1.00 40.23           C  
ATOM   1777  CB  ALA B 225     -25.767  44.493 113.106  1.00 40.23           C  
ATOM   1778  C   ALA B 225     -26.530  43.863 115.352  1.00 40.23           C  
ATOM   1779  O   ALA B 225     -27.686  44.089 115.706  1.00 40.23           O  
ATOM   1780  N   LYS B 226     -25.905  42.709 115.643  1.00100.14           N  
ATOM   1781  CA  LYS B 226     -26.559  41.632 116.320  1.00100.14           C  
ATOM   1782  CB  LYS B 226     -25.568  40.487 116.595  1.00100.14           C  
ATOM   1783  CG  LYS B 226     -26.186  39.225 117.192  1.00100.14           C  
ATOM   1784  CD  LYS B 226     -25.214  38.046 117.210  1.00100.14           C  
ATOM   1785  CE  LYS B 226     -24.400  37.960 118.500  1.00100.14           C  
ATOM   1786  NZ  LYS B 226     -23.637  39.211 118.698  1.00100.14           N1+
ATOM   1787  C   LYS B 226     -27.026  42.165 117.635  1.00100.14           C  
ATOM   1788  O   LYS B 226     -28.165  41.951 118.048  1.00100.14           O  
ATOM   1789  N   ARG B 227     -26.143  42.913 118.312  1.00123.40           N  
ATOM   1790  CA  ARG B 227     -26.429  43.455 119.606  1.00123.40           C  
ATOM   1791  CB  ARG B 227     -25.222  44.207 120.182  1.00123.40           C  
ATOM   1792  CG  ARG B 227     -25.378  44.541 121.662  1.00123.40           C  
ATOM   1793  CD  ARG B 227     -25.321  43.299 122.550  1.00123.40           C  
ATOM   1794  NE  ARG B 227     -25.487  43.754 123.954  1.00123.40           N  
ATOM   1795  CZ  ARG B 227     -26.745  43.907 124.458  1.00123.40           C  
ATOM   1796  NH1 ARG B 227     -27.832  43.584 123.697  1.00123.40           N1+
ATOM   1797  NH2 ARG B 227     -26.915  44.395 125.721  1.00123.40           N  
ATOM   1798  C   ARG B 227     -27.565  44.431 119.509  1.00123.40           C  
ATOM   1799  O   ARG B 227     -28.467  44.441 120.345  1.00123.40           O  
ATOM   1800  N   ALA B 228     -27.551  45.276 118.465  1.00 27.15           N  
ATOM   1801  CA  ALA B 228     -28.561  46.280 118.303  1.00 27.15           C  
ATOM   1802  CB  ALA B 228     -28.315  47.158 117.066  1.00 27.15           C  
ATOM   1803  C   ALA B 228     -29.884  45.597 118.151  1.00 27.15           C  
ATOM   1804  O   ALA B 228     -30.889  46.055 118.691  1.00 27.15           O  
ATOM   1805  N   ALA B 229     -29.917  44.469 117.417  1.00 24.64           N
[truncated: 107,495 more chars]
