# Supplementary material for: Structural Descriptors for Subunit Interface Regions in Homodimers: Effect of Lipid Membrane and Secondary Structure Type
Source: J Chem Inf Model. 2025 Mar 27;65(7):3117–26. doi: 10.1021/acs.jcim.4c01233 (PMC12004529; doi:10.1021/acs.jcim.4c01233)
Supplement: Supplementary file 3 — ci4c01233_si_003.tar [file ci4c01233_si_003.tar › database/alpha/1aok_cytop.pdb]

HEADER    1aok_chain_A
ATOM      1  N   ASN A   1      28.541  21.326  44.181  1.00 44.77           N  
ATOM      2  CA  ASN A   1      27.611  21.347  43.030  1.00 44.77           C  
ATOM      7  C   ASN A   1      26.306  20.757  43.448  1.00 44.77           C  
ATOM      8  O   ASN A   1      26.161  20.305  44.581  1.00 44.77           O  
ATOM      3  CB  ASN A   1      28.193  20.570  41.832  1.00 44.77           C  
ATOM      4  CG  ASN A   1      28.379  19.106  42.208  1.00 44.77           C  
ATOM      6  ND2 ASN A   1      29.663  18.668  42.309  1.00 44.77           N  
ATOM      5  OD1 ASN A   1      27.413  18.370  42.394  1.00 44.77           O  
ATOM      9  N   LEU A   2      25.315  20.742  42.538  1.00 53.79           N  
ATOM     10  CA  LEU A   2      24.002  20.285  42.893  1.00 53.79           C  
ATOM     15  C   LEU A   2      24.012  18.841  43.271  1.00 53.79           C  
ATOM     16  O   LEU A   2      23.297  18.433  44.183  1.00 53.79           O  
ATOM     11  CB  LEU A   2      22.950  20.497  41.792  1.00 53.79           C  
ATOM     12  CG  LEU A   2      22.616  21.984  41.569  1.00 53.79           C  
ATOM     13  CD1 LEU A   2      21.420  22.153  40.621  1.00 53.79           C  
ATOM     14  CD2 LEU A   2      22.432  22.725  42.906  1.00 53.79           C  
ATOM     17  N   PHE A   3      24.821  18.019  42.582  1.00 45.33           N  
ATOM     18  CA  PHE A   3      24.821  16.617  42.877  1.00 45.33           C  
ATOM     26  C   PHE A   3      25.269  16.412  44.294  1.00 45.33           C  
ATOM     27  O   PHE A   3      24.691  15.603  45.016  1.00 45.33           O  
ATOM     19  CB  PHE A   3      25.695  15.807  41.906  1.00 45.33           C  
ATOM     20  CG  PHE A   3      24.976  15.905  40.602  1.00 45.33           C  
ATOM     21  CD1 PHE A   3      23.879  15.111  40.351  1.00 45.33           C  
ATOM     22  CD2 PHE A   3      25.386  16.794  39.635  1.00 45.33           C  
ATOM     23  CE1 PHE A   3      23.206  15.199  39.154  1.00 45.33           C  
ATOM     24  CE2 PHE A   3      24.715  16.885  38.436  1.00 45.33           C  
ATOM     25  CZ  PHE A   3      23.625  16.088  38.194  1.00 45.33           C  
ATOM     28  N   GLN A   4      26.301  17.155  44.731  1.00 41.83           N  
ATOM     29  CA  GLN A   4      26.817  17.034  46.067  1.00 41.83           C  
ATOM     35  C   GLN A   4      25.752  17.458  47.034  1.00 41.83           C  
ATOM     36  O   GLN A   4      25.583  16.848  48.088  1.00 41.83           O  
ATOM     30  CB  GLN A   4      28.070  17.897  46.286  1.00 41.83           C  
ATOM     31  CG  GLN A   4      29.225  17.448  45.386  1.00 41.83           C  
ATOM     32  CD  GLN A   4      30.433  18.336  45.639  1.00 41.83           C  
ATOM     34  NE2 GLN A   4      31.569  17.691  46.019  1.00 41.83           N  
ATOM     33  OE1 GLN A   4      30.368  19.553  45.506  1.00 41.83           O  
ATOM     37  N   PHE A   5      24.991  18.516  46.689  1.00 62.29           N  
ATOM     38  CA  PHE A   5      23.948  19.003  47.545  1.00 62.29           C  
ATOM     46  C   PHE A   5      22.939  17.906  47.696  1.00 62.29           C  
ATOM     47  O   PHE A   5      22.403  17.679  48.778  1.00 62.29           O  
ATOM     39  CB  PHE A   5      23.259  20.254  46.968  1.00 62.29           C  
ATOM     40  CG  PHE A   5      22.194  20.708  47.905  1.00 62.29           C  
ATOM     41  CD1 PHE A   5      22.516  21.244  49.131  1.00 62.29           C  
ATOM     42  CD2 PHE A   5      20.870  20.629  47.540  1.00 62.29           C  
ATOM     43  CE1 PHE A   5      21.528  21.668  49.986  1.00 62.29           C  
ATOM     44  CE2 PHE A   5      19.879  21.054  48.393  1.00 62.29           C  
ATOM     45  CZ  PHE A   5      20.207  21.573  49.622  1.00 62.29           C  
ATOM     48  N   GLY A   6      22.666  17.176  46.599  1.00 23.63           N  
ATOM     49  CA  GLY A   6      21.701  16.117  46.637  1.00 23.63           C  
ATOM     50  C   GLY A   6      22.143  15.095  47.642  1.00 23.63           C  
ATOM     51  O   GLY A   6      21.320  14.559  48.382  1.00 23.63           O  
ATOM     52  N   ASP A   7      23.454  14.790  47.695  1.00 30.51           N  
ATOM     53  CA  ASP A   7      23.937  13.794  48.612  1.00 30.51           C  
ATOM     58  C   ASP A   7      23.674  14.243  50.018  1.00 30.51           C  
ATOM     59  O   ASP A   7      23.294  13.442  50.871  1.00 30.51           O  
ATOM     54  CB  ASP A   7      25.448  13.527  48.479  1.00 30.51           C  
ATOM     55  CG  ASP A   7      25.692  12.744  47.196  1.00 30.51           C  
ATOM     56  OD1 ASP A   7      24.699  12.212  46.631  1.00 30.51           O  
ATOM     57  OD2 ASP A   7      26.874  12.659  46.768  1.00 30.51           O1-
ATOM     60  N   MET A   8      23.870  15.542  50.302  1.00 37.65           N  
ATOM     61  CA  MET A   8      23.671  16.037  51.634  1.00 37.65           C  
ATOM     66  C   MET A   8      22.228  15.897  52.001  1.00 37.65           C  
ATOM     67  O   MET A   8      21.906  15.559  53.138  1.00 37.65           O  
ATOM     62  CB  MET A   8      24.053  17.518  51.797  1.00 37.65           C  
ATOM     63  CG  MET A   8      25.554  17.792  51.682  1.00 37.65           C  
ATOM     64  SD  MET A   8      25.991  19.547  51.874  1.00 37.65           S  
ATOM     65  CE  MET A   8      27.784  19.309  51.719  1.00 37.65           C  
ATOM     68  N   ILE A   9      21.321  16.158  51.039  1.00 89.97           N  
ATOM     69  CA  ILE A   9      19.906  16.078  51.275  1.00 89.97           C  
ATOM     74  C   ILE A   9      19.558  14.665  51.624  1.00 89.97           C  
ATOM     75  O   ILE A   9      18.782  14.415  52.544  1.00 89.97           O  
ATOM     70  CB  ILE A   9      19.096  16.437  50.059  1.00 89.97           C  
ATOM     71  CG1 ILE A   9      19.316  17.906  49.670  1.00 89.97           C  
ATOM     72  CG2 ILE A   9      17.626  16.085  50.347  1.00 89.97           C  
ATOM     73  CD1 ILE A   9      18.896  18.890  50.759  1.00 89.97           C  
ATOM     76  N   LEU A  10      20.134  13.694  50.897  1.00 96.45           N  
ATOM     77  CA  LEU A  10      19.805  12.316  51.122  1.00 96.45           C  
ATOM     82  C   LEU A  10      20.190  11.967  52.528  1.00 96.45           C  
ATOM     83  O   LEU A  10      19.418  11.350  53.262  1.00 96.45           O  
ATOM     78  CB  LEU A  10      20.568  11.393  50.149  1.00 96.45           C  
ATOM     79  CG  LEU A  10      20.186   9.898  50.192  1.00 96.45           C  
ATOM     80  CD1 LEU A  10      20.586   9.230  51.515  1.00 96.45           C  
ATOM     81  CD2 LEU A  10      18.706   9.700  49.832  1.00 96.45           C  
ATOM     84  N   GLN A  11      21.389  12.396  52.959  1.00 71.10           N  
ATOM     85  CA  GLN A  11      21.873  12.036  54.259  1.00 71.10           C  
ATOM     91  C   GLN A  11      20.958  12.572  55.318  1.00 71.10           C  
ATOM     92  O   GLN A  11      20.618  11.861  56.262  1.00 71.10           O  
ATOM     86  CB  GLN A  11      23.252  12.650  54.551  1.00 71.10           C  
ATOM     87  CG  GLN A  11      23.801  12.295  55.933  1.00 71.10           C  
ATOM     88  CD  GLN A  11      24.924  13.274  56.235  1.00 71.10           C  
ATOM     90  NE2 GLN A  11      25.033  13.698  57.519  1.00 71.10           N  
ATOM     89  OE1 GLN A  11      25.675  13.669  55.345  1.00 71.10           O  
ATOM     93  N   LYS A  12      20.581  13.862  55.221  1.00145.44           N  
ATOM     94  CA  LYS A  12      19.754  14.483  56.220  1.00145.44           C  
ATOM    100  C   LYS A  12      18.311  14.043  56.166  1.00145.44           C  
ATOM    101  O   LYS A  12      17.703  13.786  57.203  1.00145.44           O  
ATOM     95  CB  LYS A  12      19.737  16.015  56.084  1.00145.44           C  
ATOM     96  CG  LYS A  12      21.049  16.718  56.446  1.00145.44           C  
ATOM     97  CD  LYS A  12      21.425  16.614  57.926  1.00145.44           C  
ATOM     98  CE  LYS A  12      22.657  15.751  58.201  1.00145.44           C  
ATOM     99  NZ  LYS A  12      22.937  15.714  59.654  1.00145.44           N1+
ATOM    102  N   THR A  13      17.693  14.093  54.963  1.00 89.47           N  
ATOM    103  CA  THR A  13      16.296  13.780  54.783  1.00 89.47           C  
ATOM    107  C   THR A  13      15.992  12.335  54.529  1.00 89.47           C  
ATOM    108  O   THR A  13      14.979  11.822  54.997  1.00 89.47           O  
ATOM    104  CB  THR A  13      15.661  14.566  53.674  1.00 89.47           C  
ATOM    106  CG2 THR A  13      15.909  16.062  53.939  1.00 89.47           C  
ATOM    105  OG1 THR A  13      16.216  14.199  52.420  1.00 89.47           O  
ATOM    109  N   GLY A  14      16.844  11.643  53.749  1.00 27.56           N  
ATOM    110  CA  GLY A  14      16.537  10.294  53.368  1.00 27.56           C  
ATOM    111  C   GLY A  14      15.761  10.339  52.078  1.00 27.56           C  
ATOM    112  O   GLY A  14      15.332   9.301  51.577  1.00 27.56           O  
ATOM    113  N   LYS A  15      15.562  11.543  51.495  1.00101.16           N  
ATOM    114  CA  LYS A  15      14.815  11.657  50.271  1.00101.16           C  
ATOM    120  C   LYS A  15      15.759  11.989  49.157  1.00101.16           C  
ATOM    121  O   LYS A  15      16.848  12.517  49.384  1.00101.16           O  
ATOM    115  CB  LYS A  15      13.758  12.781  50.285  1.00101.16           C  
ATOM    116  CG  LYS A  15      12.600  12.572  51.268  1.00101.16           C  
ATOM    117  CD  LYS A  15      11.664  13.781  51.369  1.00101.16           C  
ATOM    118  CE  LYS A  15      11.877  14.663  52.602  1.00101.16           C  
ATOM    119  NZ  LYS A  15      11.180  14.079  53.768  1.00101.16           N1+
ATOM    122  N   GLU A  16      15.360  11.662  47.909  1.00 88.79           N  
ATOM    123  CA  GLU A  16      16.184  11.996  46.786  1.00 88.79           C  
ATOM    129  C   GLU A  16      15.691  13.326  46.308  1.00 88.79           C  
ATOM    130  O   GLU A  16      14.501  13.514  46.056  1.00 88.79           O  
ATOM    124  CB  GLU A  16      16.121  10.975  45.637  1.00 88.79           C  
ATOM    125  CG  GLU A  16      17.295  11.097  44.664  1.00 88.79           C  
ATOM    126  CD  GLU A  16      17.291   9.874  43.756  1.00 88.79           C  
ATOM    127  OE1 GLU A  16      16.248   9.632  43.091  1.00 88.79           O  
ATOM    128  OE2 GLU A  16      18.331   9.163  43.720  1.00 88.79           O1-
ATOM    131  N   ALA A  17      16.625  14.282  46.162  1.00 41.04           N  
ATOM    132  CA  ALA A  17      16.315  15.653  45.871  1.00 41.04           C  
ATOM    134  C   ALA A  17      15.594  15.806  44.566  1.00 41.04           C  
ATOM    135  O   ALA A  17      14.652  16.591  44.472  1.00 41.04           O  
ATOM    133  CB  ALA A  17      17.571  16.541  45.826  1.00 41.04           C  
ATOM    136  N   VAL A  18      15.990  15.056  43.525  1.00106.20           N  
ATOM    137  CA  VAL A  18      15.417  15.232  42.218  1.00106.20           C  
ATOM    141  C   VAL A  18      13.947  14.959  42.268  1.00106.20           C  
ATOM    142  O   VAL A  18      13.169  15.555  41.528  1.00106.20           O  
ATOM    138  CB  VAL A  18      16.001  14.291  41.206  1.00106.20           C  
ATOM    139  CG1 VAL A  18      15.337  14.549  39.846  1.00106.20           C  
ATOM    140  CG2 VAL A  18      17.532  14.451  41.209  1.00106.20           C  
ATOM    143  N   HIS A  19      13.552  13.973  43.084  1.00103.53           N  
ATOM    144  CA  HIS A  19      12.189  13.552  43.258  1.00103.53           C  
ATOM    151  C   HIS A  19      11.383  14.443  44.155  1.00103.53           C  
ATOM    152  O   HIS A  19      10.156  14.371  44.116  1.00103.53           O  
ATOM    147  CB  HIS A  19      12.071  12.101  43.750  1.00103.53           C  
ATOM    146  CG  HIS A  19      12.460  11.157  42.655  1.00103.53           C  
ATOM    149  CD2 HIS A  19      11.720  10.696  41.613  1.00103.53           C  
ATOM    145  ND1 HIS A  19      13.714  10.609  42.497  1.00103.53           N  
ATOM    150  CE1 HIS A  19      13.668   9.850  41.375  1.00103.53           C  
ATOM    148  NE2 HIS A  19      12.478   9.873  40.803  1.00103.53           N  
ATOM    153  N   SER A  20      12.019  15.259  45.024  1.00115.94           N  
ATOM    154  CA  SER A  20      11.227  15.972  45.990  1.00115.94           C  
ATOM    157  C   SER A  20      11.558  17.439  46.027  1.00115.94           C  
ATOM    158  O   SER A  20      10.875  18.252  45.408  1.00115.94           O  
ATOM    155  CB  SER A  20      11.371  15.400  47.415  1.00115.94           C  
ATOM    156  OG  SER A  20      12.733  15.390  47.823  1.00115.94           O  
ATOM    159  N   TYR A  21      12.628  17.818  46.750  1.00 89.20           N  
ATOM    160  CA  TYR A  21      12.960  19.191  47.020  1.00 89.20           C  
ATOM    169  C   TYR A  21      13.119  19.976  45.753  1.00 89.20           C  
ATOM    170  O   TYR A  21      12.756  21.150  45.705  1.00 89.20           O  
ATOM    161  CB  TYR A  21      14.247  19.336  47.849  1.00 89.20           C  
ATOM    162  CG  TYR A  21      13.917  18.799  49.197  1.00 89.20           C  
ATOM    163  CD1 TYR A  21      13.245  19.580  50.109  1.00 89.20           C  
ATOM    164  CD2 TYR A  21      14.272  17.517  49.549  1.00 89.20           C  
ATOM    165  CE1 TYR A  21      12.931  19.091  51.355  1.00 89.20           C  
ATOM    166  CE2 TYR A  21      13.962  17.024  50.795  1.00 89.20           C  
ATOM    167  CZ  TYR A  21      13.290  17.810  51.700  1.00 89.20           C  
ATOM    168  OH  TYR A  21      12.969  17.307  52.979  1.00 89.20           O  
ATOM    171  N   ALA A  22      13.647  19.362  44.684  1.00 65.96           N  
ATOM    172  CA  ALA A  22      13.898  20.101  43.475  1.00 65.96           C  
ATOM    174  C   ALA A  22      12.635  20.757  42.975  1.00 65.96           C  
ATOM    175  O   ALA A  22      12.709  21.829  42.386  1.00 65.96           O  
ATOM    173  CB  ALA A  22      14.426  19.209  42.336  1.00 65.96           C  
ATOM    176  N   ILE A  23      11.482  20.072  43.069  1.00143.35           N  
ATOM    177  CA  ILE A  23      10.129  20.450  42.708  1.00143.35           C  
ATOM    182  C   ILE A  23       9.347  21.278  43.706  1.00143.35           C  
ATOM    183  O   ILE A  23       8.230  21.683  43.394  1.00143.35           O  
ATOM    178  CB  ILE A  23       9.285  19.291  42.251  1.00143.35           C  
ATOM    179  CG1 ILE A  23       9.060  18.249  43.355  1.00143.35           C  
ATOM    180  CG2 ILE A  23       9.977  18.716  41.006  1.00143.35           C  
ATOM    181  CD1 ILE A  23       8.063  17.160  42.959  1.00143.35           C  
ATOM    184  N   TYR A  24       9.822  21.452  44.955  1.00130.53           N  
ATOM    185  CA  TYR A  24       8.991  21.860  46.063  1.00130.53           C  
ATOM    194  C   TYR A  24       8.896  23.343  46.344  1.00130.53           C  
ATOM    195  O   TYR A  24       9.871  24.093  46.324  1.00130.53           O  
ATOM    186  CB  TYR A  24       9.550  21.168  47.322  1.00130.53           C  
ATOM    187  CG  TYR A  24       8.691  21.261  48.536  1.00130.53           C  
ATOM    188  CD1 TYR A  24       8.680  22.386  49.328  1.00130.53           C  
ATOM    189  CD2 TYR A  24       7.924  20.178  48.901  1.00130.53           C  
ATOM    190  CE1 TYR A  24       7.892  22.435  50.455  1.00130.53           C  
ATOM    191  CE2 TYR A  24       7.137  20.217  50.023  1.00130.53           C  
ATOM    192  CZ  TYR A  24       7.122  21.350  50.799  1.00130.53           C  
ATOM    193  OH  TYR A  24       6.317  21.403  51.955  1.00130.53           O  
ATOM    196  N   GLY A  25       7.638  23.795  46.572  1.00 58.56           N  
ATOM    197  CA  GLY A  25       7.321  25.115  47.044  1.00 58.56           C  
ATOM    198  C   GLY A  25       7.697  26.170  46.059  1.00 58.56           C  
ATOM    199  O   GLY A  25       7.869  25.926  44.866  1.00 58.56           O  
ATOM    200  N   CYS A  26       7.699  27.423  46.559  1.00 95.67           N  
ATOM    201  CA  CYS A  26       8.095  28.566  45.793  1.00 95.67           C  
ATOM    204  C   CYS A  26       9.591  28.698  45.686  1.00 95.67           C  
ATOM    205  O   CYS A  26      10.089  29.223  44.691  1.00 95.67           O  
ATOM    202  CB  CYS A  26       7.526  29.870  46.370  1.00 95.67           C  
ATOM    203  SG  CYS A  26       5.711  29.832  46.330  1.00 95.67           S  
ATOM    206  N   TYR A  27      10.327  28.419  46.787  1.00129.97           N  
ATOM    207  CA  TYR A  27      11.767  28.534  46.798  1.00129.97           C  
ATOM    216  C   TYR A  27      12.594  27.322  46.468  1.00129.97           C  
ATOM    217  O   TYR A  27      13.656  27.447  45.861  1.00129.97           O  
ATOM    208  CB  TYR A  27      12.286  29.247  48.050  1.00129.97           C  
ATOM    209  CG  TYR A  27      11.783  30.626  47.791  1.00129.97           C  
ATOM    210  CD1 TYR A  27      12.517  31.501  47.024  1.00129.97           C  
ATOM    211  CD2 TYR A  27      10.561  31.027  48.274  1.00129.97           C  
ATOM    212  CE1 TYR A  27      12.051  32.767  46.763  1.00129.97           C  
ATOM    213  CE2 TYR A  27      10.089  32.292  48.018  1.00129.97           C  
ATOM    214  CZ  TYR A  27      10.834  33.164  47.263  1.00129.97           C  
ATOM    215  OH  TYR A  27      10.349  34.463  46.996  1.00129.97           O  
ATOM    218  N   CYS A  28      12.186  26.126  46.934  1.00 57.26           N  
ATOM    219  CA  CYS A  28      12.968  24.934  46.720  1.00 57.26           C  
ATOM    222  C   CYS A  28      12.984  24.581  45.264  1.00 57.26           C  
ATOM    223  O   CYS A  28      14.033  24.277  44.696  1.00 57.26           O  
ATOM    220  CB  CYS A  28      12.394  23.726  47.472  1.00 57.26           C  
ATOM    221  SG  CYS A  28      12.323  23.984  49.270  1.00 57.26           S  
ATOM    224  N   GLY A  29      11.808  24.639  44.614  1.00 40.15           N  
ATOM    225  CA  GLY A  29      11.681  24.205  43.252  1.00 40.15           C  
ATOM    226  C   GLY A  29      11.875  25.361  42.338  1.00 40.15           C  
ATOM    227  O   GLY A  29      12.609  26.300  42.639  1.00 40.15           O  
ATOM    228  N   TRP A  30      11.215  25.314  41.165  1.00108.55           N  
ATOM    229  CA  TRP A  30      11.429  26.371  40.236  1.00108.55           C  
ATOM    240  C   TRP A  30      10.419  27.425  40.533  1.00108.55           C  
ATOM    241  O   TRP A  30       9.240  27.281  40.213  1.00108.55           O  
ATOM    230  CB  TRP A  30      11.255  25.914  38.781  1.00108.55           C  
ATOM    231  CG  TRP A  30      12.174  24.763  38.453  1.00108.55           C  
ATOM    233  CD1 TRP A  30      11.868  23.483  38.096  1.00108.55           C  
ATOM    232  CD2 TRP A  30      13.603  24.824  38.565  1.00108.55           C  
ATOM    235  CE2 TRP A  30      14.094  23.556  38.260  1.00108.55           C  
ATOM    236  CE3 TRP A  30      14.435  25.849  38.912  1.00108.55           C  
ATOM    234  NE1 TRP A  30      13.020  22.742  37.967  1.00108.55           N  
ATOM    237  CZ2 TRP A  30      15.434  23.294  38.295  1.00108.55           C  
ATOM    238  CZ3 TRP A  30      15.785  25.584  38.932  1.00108.55           C  
ATOM    239  CH2 TRP A  30      16.275  24.331  38.630  1.00108.55           C  
ATOM    242  N   GLY A  31      10.884  28.585  41.030  1.00180.98           N  
ATOM    243  CA  GLY A  31       9.958  29.612  41.397  1.00180.98           C  
ATOM    244  C   GLY A  31      10.752  30.847  41.699  1.00180.98           C  
ATOM    245  O   GLY A  31      10.961  31.647  40.788  1.00180.98           O  
ATOM    246  N   GLY A  32      11.284  31.036  42.918  1.00 59.53           N  
ATOM    247  CA  GLY A  32      12.076  32.217  43.130  1.00 59.53           C  
ATOM    248  C   GLY A  32      11.196  33.429  43.244  1.00 59.53           C  
ATOM    249  O   GLY A  32      11.647  34.548  42.999  1.00 59.53           O  
ATOM    250  N   GLN A  33       9.906  33.246  43.582  1.00 57.61           N  
ATOM    251  CA  GLN A  33       9.035  34.374  43.779  1.00 57.61           C  
ATOM    257  C   GLN A  33       7.933  33.899  44.673  1.00 57.61           C  
ATOM    258  O   GLN A  33       7.762  32.699  44.869  1.00 57.61           O  
ATOM    252  CB  GLN A  33       8.366  34.901  42.498  1.00 57.61           C  
ATOM    253  CG  GLN A  33       7.385  33.915  41.863  1.00 57.61           C  
ATOM    254  CD  GLN A  33       6.644  34.662  40.764  1.00 57.61           C  
ATOM    256  NE2 GLN A  33       5.573  34.029  40.212  1.00 57.61           N  
ATOM    255  OE1 GLN A  33       7.002  35.785  40.413  1.00 57.61           O  
ATOM    259  N   GLY A  34       7.154  34.831  45.249  1.00 25.02           N  
ATOM    260  CA  GLY A  34       6.055  34.430  46.083  1.00 25.02           C  
ATOM    261  C   GLY A  34       6.564  34.260  47.481  1.00 25.02           C  
ATOM    262  O   GLY A  34       7.702  34.606  47.791  1.00 25.02           O  
ATOM    263  N   ARG A  35       5.698  33.729  48.369  1.00150.31           N  
ATOM    264  CA  ARG A  35       6.026  33.542  49.752  1.00150.31           C  
ATOM    272  C   ARG A  35       6.514  32.140  49.963  1.00150.31           C  
ATOM    273  O   ARG A  35       6.080  31.217  49.275  1.00150.31           O  
ATOM    265  CB  ARG A  35       4.813  33.753  50.676  1.00150.31           C  
ATOM    266  CG  ARG A  35       5.095  33.551  52.167  1.00150.31           C  
ATOM    267  CD  ARG A  35       3.858  33.771  53.045  1.00150.31           C  
ATOM    268  NE  ARG A  35       2.813  32.808  52.593  1.00150.31           N  
ATOM    269  CZ  ARG A  35       2.663  31.598  53.209  1.00150.31           C  
ATOM    270  NH1 ARG A  35       3.417  31.281  54.303  1.00150.31           N1+
ATOM    271  NH2 ARG A  35       1.744  30.707  52.734  1.00150.31           N  
ATOM    274  N   ALA A  36       7.461  31.952  50.911  1.00 55.75           N  
ATOM    275  CA  ALA A  36       7.888  30.619  51.229  1.00 55.75           C  
ATOM    277  C   ALA A  36       6.705  29.999  51.904  1.00 55.75           C  
ATOM    278  O   ALA A  36       6.157  30.570  52.845  1.00 55.75           O  
ATOM    276  CB  ALA A  36       9.078  30.562  52.206  1.00 55.75           C  
ATOM    279  N   GLN A  37       6.276  28.811  51.437  1.00 95.93           N  
ATOM    280  CA  GLN A  37       5.065  28.216  51.932  1.00 95.93           C  
ATOM    286  C   GLN A  37       5.195  27.690  53.330  1.00 95.93           C  
ATOM    287  O   GLN A  37       4.261  27.808  54.123  1.00 95.93           O  
ATOM    281  CB  GLN A  37       4.562  27.094  51.009  1.00 95.93           C  
ATOM    282  CG  GLN A  37       4.316  27.593  49.579  1.00 95.93           C  
ATOM    283  CD  GLN A  37       3.212  28.647  49.600  1.00 95.93           C  
ATOM    285  NE2 GLN A  37       3.577  29.918  49.281  1.00 95.93           N  
ATOM    284  OE1 GLN A  37       2.057  28.346  49.887  1.00 95.93           O  
ATOM    288  N   ASP A  38       6.332  27.058  53.676  1.00 72.39           N  
ATOM    289  CA  ASP A  38       6.452  26.509  55.000  1.00 72.39           C  
ATOM    294  C   ASP A  38       7.896  26.522  55.397  1.00 72.39           C  
ATOM    295  O   ASP A  38       8.720  27.193  54.778  1.00 72.39           O  
ATOM    290  CB  ASP A  38       5.877  25.082  55.124  1.00 72.39           C  
ATOM    291  CG  ASP A  38       6.565  24.170  54.120  1.00 72.39           C  
ATOM    292  OD1 ASP A  38       7.515  24.636  53.438  1.00 72.39           O  
ATOM    293  OD2 ASP A  38       6.127  22.991  54.008  1.00 72.39           O1-
ATOM    296  N   ALA A  39       8.230  25.779  56.470  1.00 34.22           N  
ATOM    297  CA  ALA A  39       9.563  25.745  57.000  1.00 34.22           C  
ATOM    299  C   ALA A  39      10.515  25.201  55.972  1.00 34.22           C  
ATOM    300  O   ALA A  39      11.627  25.705  55.824  1.00 34.22           O  
ATOM    298  CB  ALA A  39       9.674  24.850  58.246  1.00 34.22           C  
ATOM    301  N   THR A  40      10.116  24.153  55.229  1.00 39.64           N  
ATOM    302  CA  THR A  40      11.002  23.574  54.253  1.00 39.64           C  
ATOM    306  C   THR A  40      11.322  24.605  53.215  1.00 39.64           C  
ATOM    307  O   THR A  40      12.473  24.766  52.809  1.00 39.64           O  
ATOM    303  CB  THR A  40      10.379  22.405  53.541  1.00 39.64           C  
ATOM    305  CG2 THR A  40      11.349  21.891  52.464  1.00 39.64           C  
ATOM    304  OG1 THR A  40      10.066  21.372  54.464  1.00 39.64           O  
ATOM    308  N   ASP A  41      10.291  25.342  52.769  1.00 50.16           N  
ATOM    309  CA  ASP A  41      10.442  26.325  51.739  1.00 50.16           C  
ATOM    314  C   ASP A  41      11.344  27.417  52.238  1.00 50.16           C  
ATOM    315  O   ASP A  41      12.161  27.941  51.483  1.00 50.16           O  
ATOM    310  CB  ASP A  41       9.086  26.935  51.341  1.00 50.16           C  
ATOM    311  CG  ASP A  41       9.219  27.571  49.964  1.00 50.16           C  
ATOM    312  OD1 ASP A  41      10.374  27.746  49.502  1.00 50.16           O  
ATOM    313  OD2 ASP A  41       8.161  27.882  49.359  1.00 50.16           O1-
ATOM    316  N   ARG A  42      11.230  27.792  53.529  1.00161.37           N  
ATOM    317  CA  ARG A  42      12.049  28.861  54.038  1.00161.37           C  
ATOM    325  C   ARG A  42      13.491  28.453  54.037  1.00161.37           C  
ATOM    326  O   ARG A  42      14.368  29.291  53.838  1.00161.37           O  
ATOM    318  CB  ARG A  42      11.679  29.368  55.446  1.00161.37           C  
ATOM    319  CG  ARG A  42      11.782  28.335  56.560  1.00161.37           C  
ATOM    320  CD  ARG A  42      11.458  28.903  57.942  1.00161.37           C  
ATOM    321  NE  ARG A  42      10.098  29.505  57.874  1.00161.37           N  
ATOM    322  CZ  ARG A  42       9.184  29.211  58.842  1.00161.37           C  
ATOM    323  NH1 ARG A  42       9.502  28.319  59.826  1.00161.37           N1+
ATOM    324  NH2 ARG A  42       7.955  29.806  58.830  1.00161.37           N  
ATOM    327  N   CYS A  43      13.785  27.157  54.274  1.00 35.92           N  
ATOM    328  CA  CYS A  43      15.155  26.721  54.294  1.00 35.92           C  
ATOM    331  C   CYS A  43      15.734  27.002  52.940  1.00 35.92           C  
ATOM    332  O   CYS A  43      16.861  27.480  52.812  1.00 35.92           O  
ATOM    329  CB  CYS A  43      15.309  25.201  54.507  1.00 35.92           C  
ATOM    330  SG  CYS A  43      14.611  24.592  56.072  1.00 35.92           S  
ATOM    333  N   CYS A  44      14.953  26.696  51.886  1.00 42.04           N  
ATOM    334  CA  CYS A  44      15.366  26.859  50.521  1.00 42.04           C  
ATOM    337  C   CYS A  44      15.548  28.313  50.203  1.00 42.04           C  
ATOM    338  O   CYS A  44      16.459  28.681  49.463  1.00 42.04           O  
ATOM    335  CB  CYS A  44      14.355  26.242  49.536  1.00 42.04           C  
ATOM    336  SG  CYS A  44      14.232  24.444  49.786  1.00 42.04           S  
ATOM    339  N   PHE A  45      14.680  29.188  50.745  1.00 44.29           N  
ATOM    340  CA  PHE A  45      14.821  30.591  50.473  1.00 44.29           C  
ATOM    348  C   PHE A  45      16.140  31.040  51.017  1.00 44.29           C  
ATOM    349  O   PHE A  45      16.878  31.774  50.362  1.00 44.29           O  
ATOM    341  CB  PHE A  45      13.722  31.448  51.128  1.00 44.29           C  
ATOM    342  CG  PHE A  45      14.018  32.877  50.818  1.00 44.29           C  
ATOM    343  CD1 PHE A  45      13.787  33.381  49.561  1.00 44.29           C  
ATOM    344  CD2 PHE A  45      14.514  33.715  51.791  1.00 44.29           C  
ATOM    345  CE1 PHE A  45      14.056  34.697  49.271  1.00 44.29           C  
ATOM    346  CE2 PHE A  45      14.784  35.032  51.507  1.00 44.29           C  
ATOM    347  CZ  PHE A  45      14.556  35.525  50.245  1.00 44.29           C  
ATOM    350  N   ALA A  46      16.482  30.587  52.235  1.00 27.25           N  
ATOM    351  CA  ALA A  46      17.714  30.995  52.848  1.00 27.25           C  
ATOM    353  C   ALA A  46      18.854  30.545  51.989  1.00 27.25           C  
ATOM    354  O   ALA A  46      19.835  31.267  51.816  1.00 27.25           O  
ATOM    352  CB  ALA A  46      17.917  30.385  54.245  1.00 27.25           C  
ATOM    355  N   GLN A  47      18.760  29.326  51.427  1.00 53.34           N  
ATOM    356  CA  GLN A  47      19.822  28.810  50.613  1.00 53.34           C  
ATOM    362  C   GLN A  47      19.954  29.645  49.374  1.00 53.34           C  
ATOM    363  O   GLN A  47      21.065  29.911  48.916  1.00 53.34           O  
ATOM    357  CB  GLN A  47      19.600  27.348  50.185  1.00 53.34           C  
ATOM    358  CG  GLN A  47      20.747  26.782  49.341  1.00 53.34           C  
ATOM    359  CD  GLN A  47      20.445  25.327  48.997  1.00 53.34           C  
ATOM    361  NE2 GLN A  47      19.135  24.962  48.991  1.00 53.34           N  
ATOM    360  OE1 GLN A  47      21.353  24.538  48.742  1.00 53.34           O  
ATOM    364  N   ASP A  48      18.818  30.087  48.799  1.00 33.35           N  
ATOM    365  CA  ASP A  48      18.850  30.858  47.584  1.00 33.35           C  
ATOM    370  C   ASP A  48      19.599  32.130  47.831  1.00 33.35           C  
ATOM    371  O   ASP A  48      20.418  32.549  47.015  1.00 33.35           O  
ATOM    366  CB  ASP A  48      17.443  31.233  47.081  1.00 33.35           C  
ATOM    367  CG  ASP A  48      16.782  29.963  46.558  1.00 33.35           C  
ATOM    368  OD1 ASP A  48      17.501  28.939  46.420  1.00 33.35           O  
ATOM    369  OD2 ASP A  48      15.553  30.003  46.289  1.00 33.35           O1-
ATOM    372  N   CYS A  49      19.334  32.782  48.975  1.00 33.97           N  
ATOM    373  CA  CYS A  49      19.981  34.020  49.289  1.00 33.97           C  
ATOM    376  C   CYS A  49      21.442  33.770  49.485  1.00 33.97           C  
ATOM    377  O   CYS A  49      22.279  34.564  49.059  1.00 33.97           O  
ATOM    374  CB  CYS A  49      19.434  34.661  50.574  1.00 33.97           C  
ATOM    375  SG  CYS A  49      17.657  35.005  50.423  1.00 33.97           S  
ATOM    378  N   CYS A  50      21.791  32.648  50.140  1.00 99.08           N  
ATOM    379  CA  CYS A  50      23.169  32.384  50.421  1.00 99.08           C  
ATOM    382  C   CYS A  50      23.908  32.167  49.129  1.00 99.08           C  
ATOM    383  O   CYS A  50      25.054  32.591  48.994  1.00 99.08           O  
ATOM    380  CB  CYS A  50      23.379  31.229  51.404  1.00 99.08           C  
ATOM    381  SG  CYS A  50      23.306  29.611  50.633  1.00 99.08           S  
ATOM    384  N   TYR A  51      23.274  31.518  48.129  1.00130.36           N  
ATOM    385  CA  TYR A  51      23.919  31.361  46.853  1.00130.36           C  
ATOM    394  C   TYR A  51      24.138  32.725  46.280  1.00130.36           C  
ATOM    395  O   TYR A  51      25.145  32.975  45.619  1.00130.36           O  
ATOM    386  CB  TYR A  51      23.129  30.598  45.772  1.00130.36           C  
ATOM    387  CG  TYR A  51      23.139  29.129  46.007  1.00130.36           C  
ATOM    388  CD1 TYR A  51      24.324  28.433  46.072  1.00130.36           C  
ATOM    389  CD2 TYR A  51      21.958  28.435  46.099  1.00130.36           C  
ATOM    390  CE1 TYR A  51      24.333  27.070  46.260  1.00130.36           C  
ATOM    391  CE2 TYR A  51      21.959  27.075  46.285  1.00130.36           C  
ATOM    392  CZ  TYR A  51      23.146  26.391  46.369  1.00130.36           C  
ATOM    393  OH  TYR A  51      23.138  24.996  46.556  1.00130.36           O  
ATOM    396  N   GLY A  52      23.187  33.642  46.522  1.00 27.83           N  
ATOM    397  CA  GLY A  52      23.231  34.953  45.944  1.00 27.83           C  
ATOM    398  C   GLY A  52      24.507  35.635  46.336  1.00 27.83           C  
ATOM    399  O   GLY A  52      25.090  36.362  45.535  1.00 27.83           O  
ATOM    400  N   ARG A  53      24.966  35.455  47.588  1.00 64.82           N  
ATOM    401  CA  ARG A  53      26.173  36.103  48.028  1.00 64.82           C  
ATOM    409  C   ARG A  53      27.360  35.559  47.271  1.00 64.82           C  
ATOM    410  O   ARG A  53      28.318  36.271  46.977  1.00 64.82           O  
ATOM    402  CB  ARG A  53      26.448  35.884  49.529  1.00 64.82           C  
ATOM    403  CG  ARG A  53      25.350  36.443  50.438  1.00 64.82           C  
ATOM    404  CD  ARG A  53      25.690  36.388  51.931  1.00 64.82           C  
ATOM    405  NE  ARG A  53      25.809  34.957  52.326  1.00 64.82           N  
ATOM    406  CZ  ARG A  53      24.713  34.277  52.773  1.00 64.82           C  
ATOM    407  NH1 ARG A  53      23.499  34.897  52.830  1.00 64.82           N1+
ATOM    408  NH2 ARG A  53      24.832  32.974  53.163  1.00 64.82           N  
ATOM    411  N   VAL A  54      27.317  34.245  47.009  1.00177.43           N  
ATOM    412  CA  VAL A  54      28.265  33.340  46.411  1.00177.43           C  
ATOM    416  C   VAL A  54      28.306  33.395  44.898  1.00177.43           C  
ATOM    417  O   VAL A  54      29.099  32.684  44.292  1.00177.43           O  
ATOM    413  CB  VAL A  54      27.937  31.921  46.823  1.00177.43           C  
ATOM    414  CG1 VAL A  54      29.020  30.933  46.365  1.00177.43           C  
ATOM    415  CG2 VAL A  54      27.691  31.902  48.335  1.00177.43           C  
ATOM    418  N   ASN A  55      27.453  34.201  44.231  1.00 82.94           N  
ATOM    419  CA  ASN A  55      27.221  34.108  42.806  1.00 82.94           C  
ATOM    424  C   ASN A  55      28.478  33.980  41.974  1.00 82.94           C  
ATOM    425  O   ASN A  55      28.511  33.152  41.066  1.00 82.94           O  
ATOM    420  CB  ASN A  55      26.438  35.312  42.255  1.00 82.94           C  
ATOM    421  CG  ASN A  55      26.225  35.094  40.762  1.00 82.94           C  
ATOM    423  ND2 ASN A  55      26.348  36.195  39.973  1.00 82.94           N  
ATOM    422  OD1 ASN A  55      25.972  33.979  40.307  1.00 82.94           O  
ATOM    426  N   ASP A  56      29.553  34.739  42.257  1.00114.61           N  
ATOM    427  CA  ASP A  56      30.739  34.679  41.437  1.00114.61           C  
ATOM    432  C   ASP A  56      31.326  33.297  41.481  1.00114.61           C  
ATOM    433  O   ASP A  56      31.986  32.855  40.541  1.00114.61           O  
ATOM    428  CB  ASP A  56      31.823  35.691  41.863  1.00114.61           C  
ATOM    429  CG  ASP A  56      32.283  35.383  43.282  1.00114.61           C  
ATOM    430  OD1 ASP A  56      31.468  34.841  44.075  1.00114.61           O  
ATOM    431  OD2 ASP A  56      33.463  35.692  43.597  1.00114.61           O1-
ATOM    434  N   CYS A  57      31.097  32.601  42.602  1.00120.29           N  
ATOM    435  CA  CYS A  57      31.555  31.284  42.929  1.00120.29           C  
ATOM    438  C   CYS A  57      30.903  30.274  42.017  1.00120.29           C  
ATOM    439  O   CYS A  57      31.408  29.160  41.873  1.00120.29           O  
ATOM    436  CB  CYS A  57      31.240  30.966  44.403  1.00120.29           C  
ATOM    437  SG  CYS A  57      31.933  29.405  45.012  1.00120.29           S  
ATOM    440  N   ASN A  58      29.753  30.625  41.394  1.00146.80           N  
ATOM    441  CA  ASN A  58      29.036  29.734  40.515  1.00146.80           C  
ATOM    446  C   ASN A  58      28.815  28.404  41.171  1.00146.80           C  
ATOM    447  O   ASN A  58      29.373  27.368  40.823  1.00146.80           O  
ATOM    442  CB  ASN A  58      29.631  29.616  39.093  1.00146.80           C  
ATOM    443  CG  ASN A  58      31.124  29.326  39.149  1.00146.80           C  
ATOM    445  ND2 ASN A  58      31.945  30.365  38.837  1.00146.80           N  
ATOM    444  OD1 ASN A  58      31.551  28.211  39.444  1.00146.80           O  
ATOM    448  N   PRO A  59      27.951  28.489  42.148  1.00115.07           N  
ATOM    449  CA  PRO A  59      27.587  27.390  43.001  1.00115.07           C  
ATOM    453  C   PRO A  59      27.146  26.145  42.288  1.00115.07           C  
ATOM    454  O   PRO A  59      27.455  25.061  42.777  1.00115.07           O  
ATOM    451  CB  PRO A  59      26.490  27.930  43.923  1.00115.07           C  
ATOM    452  CG  PRO A  59      25.855  29.068  43.103  1.00115.07           C  
ATOM    450  CD  PRO A  59      27.020  29.601  42.251  1.00115.07           C  
ATOM    455  N   LYS A  60      26.424  26.238  41.155  1.00 85.47           N  
ATOM    456  CA  LYS A  60      25.955  25.003  40.586  1.00 85.47           C  
ATOM    462  C   LYS A  60      27.111  24.141  40.189  1.00 85.47           C  
ATOM    463  O   LYS A  60      27.118  22.937  40.434  1.00 85.47           O  
ATOM    457  CB  LYS A  60      25.082  25.168  39.332  1.00 85.47           C  
ATOM    458  CG  LYS A  60      24.631  23.807  38.792  1.00 85.47           C  
ATOM    459  CD  LYS A  60      23.472  23.852  37.794  1.00 85.47           C  
ATOM    460  CE  LYS A  60      23.183  22.495  37.145  1.00 85.47           C  
ATOM    461  NZ  LYS A  60      22.858  21.486  38.180  1.00 85.47           N1+
ATOM    464  N   THR A  61      28.099  24.748  39.515  1.00125.02           N  
ATOM    465  CA  THR A  61      29.266  24.093  38.997  1.00125.02           C  
ATOM    469  C   THR A  61      30.308  23.800  40.039  1.00125.02           C  
ATOM    470  O   THR A  61      31.088  22.865  39.872  1.00125.02           O  
ATOM    466  CB  THR A  61      29.942  24.919  37.947  1.00125.02           C  
ATOM    468  CG2 THR A  61      31.153  24.133  37.425  1.00125.02           C  
ATOM    467  OG1 THR A  61      29.045  25.198  36.884  1.00125.02           O  
ATOM    471  N   ALA A  62      30.389  24.606  41.116  1.00 56.13           N  
ATOM    472  CA  ALA A  62      31.509  24.484  42.014  1.00 56.13           C  
ATOM    474  C   ALA A  62      31.508  23.177  42.734  1.00 56.13           C  
ATOM    475  O   ALA A  62      30.642  22.901  43.561  1.00 56.13           O  
ATOM    473  CB  ALA A  62      31.560  25.594  43.080  1.00 56.13           C  
ATOM    476  N   THR A  63      32.548  22.358  42.476  1.00 53.36           N  
ATOM    477  CA  THR A  63      32.645  21.087  43.127  1.00 53.36           C  
ATOM    481  C   THR A  63      33.572  21.289  44.277  1.00 53.36           C  
ATOM    482  O   THR A  63      34.749  21.600  44.101  1.00 53.36           O  
ATOM    478  CB  THR A  63      33.206  20.011  42.247  1.00 53.36           C  
ATOM    480  CG2 THR A  63      33.263  18.696  43.040  1.00 53.36           C  
ATOM    479  OG1 THR A  63      32.386  19.850  41.099  1.00 53.36           O  
ATOM    483  N   TYR A  64      33.054  21.073  45.498  1.00101.10           N  
ATOM    484  CA  TYR A  64      33.799  21.372  46.681  1.00101.10           C  
ATOM    493  C   TYR A  64      34.073  20.110  47.425  1.00101.10           C  
ATOM    494  O   TYR A  64      33.622  19.033  47.043  1.00101.10           O  
ATOM    485  CB  TYR A  64      33.073  22.364  47.613  1.00101.10           C  
ATOM    486  CG  TYR A  64      31.677  21.889  47.863  1.00101.10           C  
ATOM    487  CD1 TYR A  64      31.423  20.845  48.723  1.00101.10           C  
ATOM    488  CD2 TYR A  64      30.614  22.509  47.246  1.00101.10           C  
ATOM    489  CE1 TYR A  64      30.134  20.421  48.953  1.00101.10           C  
ATOM    490  CE2 TYR A  64      29.323  22.089  47.471  1.00101.10           C  
ATOM    491  CZ  TYR A  64      29.081  21.042  48.326  1.00101.10           C  
ATOM    492  OH  TYR A  64      27.760  20.606  48.563  1.00101.10           O  
ATOM    495  N   THR A  65      34.894  20.207  48.487  1.00124.21           N  
ATOM    496  CA  THR A  65      35.227  19.014  49.203  1.00124.21           C  
ATOM    500  C   THR A  65      34.464  19.011  50.487  1.00124.21           C  
ATOM    501  O   THR A  65      34.480  19.980  51.245  1.00124.21           O  
ATOM    497  CB  THR A  65      36.677  18.919  49.571  1.00124.21           C  
ATOM    499  CG2 THR A  65      37.521  19.101  48.297  1.00124.21           C  
ATOM    498  OG1 THR A  65      37.006  19.926  50.513  1.00124.21           O  
ATOM    502  N   TYR A  66      33.729  17.912  50.734  1.00 71.21           N  
ATOM    503  CA  TYR A  66      33.025  17.769  51.971  1.00 71.21           C  
ATOM    512  C   TYR A  66      33.056  16.318  52.312  1.00 71.21           C  
ATOM    513  O   TYR A  66      33.298  15.477  51.447  1.00 71.21           O  
ATOM    504  CB  TYR A  66      31.554  18.223  51.915  1.00 71.21           C  
ATOM    505  CG  TYR A  66      30.782  17.298  51.036  1.00 71.21           C  
ATOM    506  CD1 TYR A  66      30.883  17.373  49.665  1.00 71.21           C  
ATOM    507  CD2 TYR A  66      29.936  16.362  51.585  1.00 71.21           C  
ATOM    508  CE1 TYR A  66      30.163  16.519  48.861  1.00 71.21           C  
ATOM    509  CE2 TYR A  66      29.215  15.507  50.788  1.00 71.21           C  
ATOM    510  CZ  TYR A  66      29.327  15.583  49.422  1.00 71.21           C  
ATOM    511  OH  TYR A  66      28.589  14.708  48.598  1.00 71.21           O  
ATOM    514  N   SER A  67      32.849  15.985  53.600  1.00101.18           N  
ATOM    515  CA  SER A  67      32.813  14.601  53.975  1.00101.18           C  
ATOM    518  C   SER A  67      31.729  14.426  54.969  1.00101.18           C  
ATOM    519  O   SER A  67      31.409  15.333  55.737  1.00101.18           O  
ATOM    516  CB  SER A  67      34.063  14.088  54.710  1.00101.18           C  
ATOM    517  OG  SER A  67      35.143  13.914  53.811  1.00101.18           O  
ATOM    520  N   ARG A  68      31.103  13.242  54.954  1.00124.51           N  
ATOM    521  CA  ARG A  68      30.198  12.974  56.016  1.00124.51           C  
ATOM    529  C   ARG A  68      30.781  11.842  56.771  1.00124.51           C  
ATOM    530  O   ARG A  68      30.910  10.725  56.275  1.00124.51           O  
ATOM    522  CB  ARG A  68      28.747  12.694  55.590  1.00124.51           C  
ATOM    523  CG  ARG A  68      28.569  11.638  54.505  1.00124.51           C  
ATOM    524  CD  ARG A  68      28.714  12.259  53.117  1.00124.51           C  
ATOM    525  NE  ARG A  68      27.939  13.535  53.137  1.00124.51           N  
ATOM    526  CZ  ARG A  68      26.627  13.565  52.767  1.00124.51           C  
ATOM    527  NH1 ARG A  68      26.022  12.434  52.302  1.00124.51           N1+
ATOM    528  NH2 ARG A  68      25.915  14.728  52.863  1.00124.51           N  
ATOM    531  N   GLU A  69      31.228  12.162  57.996  1.00 80.78           N  
ATOM    532  CA  GLU A  69      31.754  11.175  58.873  1.00 80.78           C  
ATOM    538  C   GLU A  69      31.192  11.517  60.212  1.00 80.78           C  
ATOM    539  O   GLU A  69      31.006  12.689  60.533  1.00 80.78           O  
ATOM    533  CB  GLU A  69      33.290  11.160  58.959  1.00 80.78           C  
ATOM    534  CG  GLU A  69      33.919  12.446  59.494  1.00 80.78           C  
ATOM    535  CD  GLU A  69      35.427  12.249  59.438  1.00 80.78           C  
ATOM    536  OE1 GLU A  69      35.876  11.400  58.623  1.00 80.78           O  
ATOM    537  OE2 GLU A  69      36.148  12.942  60.206  1.00 80.78           O1-
ATOM    540  N   ASN A  70      30.893  10.494  61.025  1.00 53.77           N  
ATOM    541  CA  ASN A  70      30.322  10.730  62.318  1.00 53.77           C  
ATOM    546  C   ASN A  70      28.926  11.258  62.148  1.00 53.77           C  
ATOM    547  O   ASN A  70      28.339  11.796  63.086  1.00 53.77           O  
ATOM    542  CB  ASN A  70      31.126  11.765  63.129  1.00 53.77           C  
ATOM    543  CG  ASN A  70      30.641  11.739  64.572  1.00 53.77           C  
ATOM    545  ND2 ASN A  70      30.831  12.877  65.294  1.00 53.77           N  
ATOM    544  OD1 ASN A  70      30.100  10.739  65.040  1.00 53.77           O  
ATOM    548  N   GLY A  71      28.342  11.096  60.945  1.00 23.27           N  
ATOM    549  CA  GLY A  71      26.981  11.493  60.719  1.00 23.27           C  
ATOM    550  C   GLY A  71      26.903  12.976  60.533  1.00 23.27           C  
ATOM    551  O   GLY A  71      25.807  13.527  60.441  1.00 23.27           O  
ATOM    552  N   ASP A  72      28.055  13.669  60.466  1.00 44.63           N  
ATOM    553  CA  ASP A  72      28.020  15.096  60.317  1.00 44.63           C  
ATOM    558  C   ASP A  72      28.436  15.448  58.923  1.00 44.63           C  
ATOM    559  O   ASP A  72      29.027  14.639  58.209  1.00 44.63           O  
ATOM    554  CB  ASP A  72      28.970  15.844  61.269  1.00 44.63           C  
ATOM    555  CG  ASP A  72      28.431  15.730  62.688  1.00 44.63           C  
ATOM    556  OD1 ASP A  72      27.213  15.987  62.884  1.00 44.63           O  
ATOM    557  OD2 ASP A  72      29.232  15.393  63.597  1.00 44.63           O1-
ATOM    560  N   ILE A  73      28.106  16.683  58.491  1.00 56.51           N  
ATOM    561  CA  ILE A  73      28.518  17.156  57.201  1.00 56.51           C  
ATOM    566  C   ILE A  73      29.609  18.140  57.485  1.00 56.51           C  
ATOM    567  O   ILE A  73      29.418  19.082  58.253  1.00 56.51           O  
ATOM    562  CB  ILE A  73      27.419  17.847  56.442  1.00 56.51           C  
ATOM    563  CG1 ILE A  73      26.272  16.860  56.165  1.00 56.51           C  
ATOM    564  CG2 ILE A  73      28.011  18.460  55.162  1.00 56.51           C  
ATOM    565  CD1 ILE A  73      24.999  17.532  55.659  1.00 56.51           C  
ATOM    568  N   VAL A  74      30.809  17.917  56.911  1.00 43.15           N  
ATOM    569  CA  VAL A  74      31.894  18.813  57.197  1.00 43.15           C  
ATOM    573  C   VAL A  74      32.474  19.314  55.907  1.00 43.15           C  
ATOM    574  O   VAL A  74      32.732  18.542  54.985  1.00 43.15           O  
ATOM    570  CB  VAL A  74      33.002  18.160  57.970  1.00 43.15           C  
ATOM    571  CG1 VAL A  74      34.116  19.194  58.210  1.00 43.15           C  
ATOM    572  CG2 VAL A  74      32.412  17.569  59.262  1.00 43.15           C  
ATOM    575  N   CYS A  75      32.707  20.645  55.838  1.00 75.00           N  
ATOM    576  CA  CYS A  75      33.254  21.333  54.696  1.00 75.00           C  
ATOM    579  C   CYS A  75      34.743  21.443  54.859  1.00 75.00           C  
ATOM    580  O   CYS A  75      35.217  22.076  55.801  1.00 75.00           O  
ATOM    577  CB  CYS A  75      32.756  22.776  54.606  1.00 75.00           C  
ATOM    578  SG  CYS A  75      31.177  22.899  53.748  1.00 75.00           S  
ATOM    581  N   GLY A  76      35.507  20.782  53.962  1.00 57.08           N  
ATOM    582  CA  GLY A  76      36.953  20.740  53.948  1.00 57.08           C  
ATOM    583  C   GLY A  76      37.672  21.963  53.424  1.00 57.08           C  
ATOM    584  O   GLY A  76      38.727  22.325  53.942  1.00 57.08           O  
ATOM    585  N   ASP A  77      37.135  22.621  52.374  1.00 73.60           N  
ATOM    586  CA  ASP A  77      37.863  23.601  51.599  1.00 73.60           C  
ATOM    591  C   ASP A  77      38.394  24.775  52.366  1.00 73.60           C  
ATOM    592  O   ASP A  77      37.743  25.339  53.243  1.00 73.60           O  
ATOM    587  CB  ASP A  77      37.046  24.178  50.432  1.00 73.60           C  
ATOM    588  CG  ASP A  77      36.895  23.102  49.367  1.00 73.60           C  
ATOM    589  OD1 ASP A  77      37.938  22.550  48.929  1.00 73.60           O  
ATOM    590  OD2 ASP A  77      35.733  22.815  48.984  1.00 73.60           O1-
ATOM    593  N   ASP A  78      39.671  25.108  52.062  1.00 55.16           N  
ATOM    594  CA  ASP A  78      40.338  26.301  52.506  1.00 55.16           C  
ATOM    599  C   ASP A  78      39.834  27.441  51.673  1.00 55.16           C  
ATOM    600  O   ASP A  78      39.666  28.560  52.158  1.00 55.16           O  
ATOM    595  CB  ASP A  78      41.863  26.249  52.311  1.00 55.16           C  
ATOM    596  CG  ASP A  78      42.440  25.223  53.278  1.00 55.16           C  
ATOM    597  OD1 ASP A  78      41.783  24.172  53.493  1.00 55.16           O  
ATOM    598  OD2 ASP A  78      43.541  25.490  53.828  1.00 55.16           O1-
ATOM    601  N   ASP A  79      39.599  27.155  50.372  1.00 57.37           N  
ATOM    602  CA  ASP A  79      39.163  28.107  49.387  1.00 57.37           C  
ATOM    607  C   ASP A  79      37.835  28.634  49.827  1.00 57.37           C  
ATOM    608  O   ASP A  79      36.928  27.873  50.157  1.00 57.37           O  
ATOM    603  CB  ASP A  79      38.999  27.445  48.002  1.00 57.37           C  
ATOM    604  CG  ASP A  79      38.618  28.454  46.922  1.00 57.37           C  
ATOM    605  OD1 ASP A  79      37.799  29.372  47.193  1.00 57.37           O  
ATOM    606  OD2 ASP A  79      39.151  28.305  45.790  1.00 57.37           O1-
ATOM    609  N   LEU A  80      37.697  29.975  49.825  1.00 53.94           N  
ATOM    610  CA  LEU A  80      36.508  30.621  50.298  1.00 53.94           C  
ATOM    615  C   LEU A  80      35.317  30.323  49.430  1.00 53.94           C  
ATOM    616  O   LEU A  80      34.235  30.057  49.947  1.00 53.94           O  
ATOM    611  CB  LEU A  80      36.661  32.146  50.393  1.00 53.94           C  
ATOM    612  CG  LEU A  80      37.775  32.567  51.371  1.00 53.94           C  
ATOM    613  CD1 LEU A  80      37.765  34.086  51.604  1.00 53.94           C  
ATOM    614  CD2 LEU A  80      37.723  31.749  52.672  1.00 53.94           C  
ATOM    617  N   CYS A  81      35.472  30.367  48.089  1.00 96.99           N  
ATOM    618  CA  CYS A  81      34.375  30.122  47.188  1.00 96.99           C  
ATOM    621  C   CYS A  81      33.841  28.738  47.391  1.00 96.99           C  
ATOM    622  O   CYS A  81      32.645  28.551  47.612  1.00 96.99           O  
ATOM    619  CB  CYS A  81      34.833  30.288  45.720  1.00 96.99           C  
ATOM    620  SG  CYS A  81      33.876  29.422  44.428  1.00 96.99           S  
ATOM    623  N   LEU A  82      34.725  27.730  47.369  1.00 49.88           N  
ATOM    624  CA  LEU A  82      34.288  26.366  47.475  1.00 49.88           C  
ATOM    629  C   LEU A  82      33.660  26.149  48.820  1.00 49.88           C  
ATOM    630  O   LEU A  82      32.605  25.526  48.935  1.00 49.88           O  
ATOM    625  CB  LEU A  82      35.467  25.387  47.348  1.00 49.88           C  
ATOM    626  CG  LEU A  82      36.206  25.495  45.999  1.00 49.88           C  
ATOM    627  CD1 LEU A  82      37.372  24.500  45.916  1.00 49.88           C  
ATOM    628  CD2 LEU A  82      35.235  25.363  44.814  1.00 49.88           C  
ATOM    631  N   ARG A  83      34.304  26.663  49.882  1.00 67.93           N  
ATOM    632  CA  ARG A  83      33.840  26.464  51.225  1.00 67.93           C  
ATOM    640  C   ARG A  83      32.499  27.106  51.419  1.00 67.93           C  
ATOM    641  O   ARG A  83      31.605  26.516  52.026  1.00 67.93           O  
ATOM    633  CB  ARG A  83      34.793  27.073  52.269  1.00 67.93           C  
ATOM    634  CG  ARG A  83      34.338  26.883  53.716  1.00 67.93           C  
ATOM    635  CD  ARG A  83      34.371  25.426  54.169  1.00 67.93           C  
ATOM    636  NE  ARG A  83      33.919  25.379  55.587  1.00 67.93           N  
ATOM    637  CZ  ARG A  83      34.834  25.517  56.591  1.00 67.93           C  
ATOM    638  NH1 ARG A  83      36.151  25.713  56.285  1.00 67.93           N1+
ATOM    639  NH2 ARG A  83      34.433  25.453  57.893  1.00 67.93           N  
ATOM    642  N   ALA A  84      32.320  28.337  50.903  1.00 33.02           N  
ATOM    643  CA  ALA A  84      31.097  29.058  51.119  1.00 33.02           C  
ATOM    645  C   ALA A  84      29.956  28.323  50.486  1.00 33.02           C  
ATOM    646  O   ALA A  84      28.887  28.196  51.081  1.00 33.02           O  
ATOM    644  CB  ALA A  84      31.126  30.468  50.503  1.00 33.02           C  
ATOM    647  N   VAL A  85      30.150  27.818  49.256  1.00 42.51           N  
ATOM    648  CA  VAL A  85      29.090  27.112  48.596  1.00 42.51           C  
ATOM    652  C   VAL A  85      28.750  25.894  49.392  1.00 42.51           C  
ATOM    653  O   VAL A  85      27.579  25.595  49.619  1.00 42.51           O  
ATOM    649  CB  VAL A  85      29.450  26.663  47.214  1.00 42.51           C  
ATOM    650  CG1 VAL A  85      28.337  25.742  46.688  1.00 42.51           C  
ATOM    651  CG2 VAL A  85      29.663  27.914  46.351  1.00 42.51           C  
ATOM    654  N   CYS A  86      29.768  25.153  49.860  1.00116.08           N  
ATOM    655  CA  CYS A  86      29.450  23.960  50.586  1.00116.08           C  
ATOM    658  C   CYS A  86      28.756  24.313  51.871  1.00116.08           C  
ATOM    659  O   CYS A  86      27.889  23.570  52.324  1.00116.08           O  
ATOM    656  CB  CYS A  86      30.642  23.032  50.833  1.00116.08           C  
ATOM    657  SG  CYS A  86      31.830  23.689  52.008  1.00116.08           S  
ATOM    660  N   GLU A  87      29.110  25.449  52.506  1.00 76.94           N  
ATOM    661  CA  GLU A  87      28.447  25.844  53.723  1.00 76.94           C  
ATOM    667  C   GLU A  87      27.006  26.104  53.407  1.00 76.94           C  
ATOM    668  O   GLU A  87      26.124  25.771  54.197  1.00 76.94           O  
ATOM    662  CB  GLU A  87      29.016  27.135  54.333  1.00 76.94           C  
ATOM    663  CG  GLU A  87      30.418  26.956  54.911  1.00 76.94           C  
ATOM    664  CD  GLU A  87      30.302  26.003  56.092  1.00 76.94           C  
ATOM    665  OE1 GLU A  87      29.149  25.701  56.502  1.00 76.94           O  
ATOM    666  OE2 GLU A  87      31.367  25.566  56.601  1.00 76.94           O1-
ATOM    669  N   CYS A  88      26.727  26.710  52.238  1.00 67.66           N  
ATOM    670  CA  CYS A  88      25.370  26.990  51.858  1.00 67.66           C  
ATOM    673  C   CYS A  88      24.590  25.719  51.847  1.00 67.66           C  
ATOM    674  O   CYS A  88      23.513  25.632  52.433  1.00 67.66           O  
ATOM    671  CB  CYS A  88      25.269  27.481  50.406  1.00 67.66           C  
ATOM    672  SG  CYS A  88      25.265  29.274  50.279  1.00 67.66           S  
ATOM    675  N   ASP A  89      25.129  24.704  51.155  1.00 54.31           N  
ATOM    676  CA  ASP A  89      24.456  23.450  50.988  1.00 54.31           C  
ATOM    681  C   ASP A  89      24.311  22.771  52.312  1.00 54.31           C  
ATOM    682  O   ASP A  89      23.268  22.195  52.615  1.00 54.31           O  
ATOM    677  CB  ASP A  89      25.246  22.485  50.086  1.00 54.31           C  
ATOM    678  CG  ASP A  89      25.269  23.064  48.680  1.00 54.31           C  
ATOM    679  OD1 ASP A  89      24.608  24.114  48.472  1.00 54.31           O  
ATOM    680  OD2 ASP A  89      25.945  22.469  47.798  1.00 54.31           O1-
ATOM    683  N   ARG A  90      25.370  22.820  53.137  1.00 45.40           N  
ATOM    684  CA  ARG A  90      25.365  22.144  54.400  1.00 45.40           C  
ATOM    692  C   ARG A  90      24.268  22.706  55.250  1.00 45.40           C  
ATOM    693  O   ARG A  90      23.490  21.963  55.850  1.00 45.40           O  
ATOM    685  CB  ARG A  90      26.703  22.340  55.132  1.00 45.40           C  
ATOM    686  CG  ARG A  90      26.748  21.761  56.545  1.00 45.40           C  
ATOM    687  CD  ARG A  90      28.098  21.979  57.228  1.00 45.40           C  
ATOM    688  NE  ARG A  90      27.906  21.696  58.676  1.00 45.40           N  
ATOM    689  CZ  ARG A  90      27.535  22.712  59.507  1.00 45.40           C  
ATOM    690  NH1 ARG A  90      27.369  23.972  59.011  1.00 45.40           N1+
ATOM    691  NH2 ARG A  90      27.325  22.470  60.832  1.00 45.40           N  
ATOM    694  N   ALA A  91      24.159  24.042  55.305  1.00 27.44           N  
ATOM    695  CA  ALA A  91      23.165  24.658  56.135  1.00 27.44           C  
ATOM    697  C   ALA A  91      21.796  24.289  55.650  1.00 27.44           C  
ATOM    698  O   ALA A  91      20.904  24.007  56.449  1.00 27.44           O  
ATOM    696  CB  ALA A  91      23.252  26.194  56.127  1.00 27.44           C  
ATOM    699  N   ALA A  92      21.590  24.293  54.320  1.00 31.18           N  
ATOM    700  CA  ALA A  92      20.294  24.009  53.772  1.00 31.18           C  
ATOM    702  C   ALA A  92      19.892  22.599  54.081  1.00 31.18           C  
ATOM    703  O   ALA A  92      18.749  22.347  54.460  1.00 31.18           O  
ATOM    701  CB  ALA A  92      20.244  24.177  52.245  1.00 31.18           C  
ATOM    704  N   ALA A  93      20.825  21.637  53.936  1.00 30.25           N  
ATOM    705  CA  ALA A  93      20.499  20.255  54.145  1.00 30.25           C  
ATOM    707  C   ALA A  93      20.098  20.056  55.571  1.00 30.25           C  
ATOM    708  O   ALA A  93      19.139  19.343  55.858  1.00 30.25           O  
ATOM    706  CB  ALA A  93      21.675  19.309  53.853  1.00 30.25           C  
ATOM    709  N   ILE A  94      20.819  20.693  56.510  1.00 33.88           N  
ATOM    710  CA  ILE A  94      20.508  20.534  57.902  1.00 33.88           C  
ATOM    715  C   ILE A  94      19.133  21.067  58.164  1.00 33.88           C  
ATOM    716  O   ILE A  94      18.334  20.439  58.861  1.00 33.88           O  
ATOM    711  CB  ILE A  94      21.449  21.277  58.804  1.00 33.88           C  
ATOM    712  CG1 ILE A  94      22.863  20.681  58.711  1.00 33.88           C  
ATOM    713  CG2 ILE A  94      20.853  21.278  60.222  1.00 33.88           C  
ATOM    714  CD1 ILE A  94      23.929  21.538  59.393  1.00 33.88           C  
ATOM    717  N   CYS A  95      18.817  22.242  57.595  1.00 33.38           N  
ATOM    718  CA  CYS A  95      17.554  22.885  57.824  1.00 33.38           C  
ATOM    721  C   CYS A  95      16.455  22.012  57.307  1.00 33.38           C  
ATOM    722  O   CYS A  95      15.424  21.847  57.957  1.00 33.38           O  
ATOM    719  CB  CYS A  95      17.454  24.251  57.110  1.00 33.38           C  
ATOM    720  SG  CYS A  95      15.939  25.182  57.491  1.00 33.38           S  
ATOM    723  N   LEU A  96      16.656  21.412  56.119  1.00 43.47           N  
ATOM    724  CA  LEU A  96      15.642  20.595  55.505  1.00 43.47           C  
ATOM    729  C   LEU A  96      15.370  19.391  56.356  1.00 43.47           C  
ATOM    730  O   LEU A  96      14.214  19.016  56.554  1.00 43.47           O  
ATOM    725  CB  LEU A  96      16.051  20.096  54.112  1.00 43.47           C  
ATOM    726  CG  LEU A  96      16.169  21.220  53.066  1.00 43.47           C  
ATOM    727  CD1 LEU A  96      16.575  20.662  51.693  1.00 43.47           C  
ATOM    728  CD2 LEU A  96      14.886  22.064  53.008  1.00 43.47           C  
ATOM    731  N   GLY A  97      16.436  18.757  56.890  1.00 19.81           N  
ATOM    732  CA  GLY A  97      16.287  17.572  57.688  1.00 19.81           C  
ATOM    733  C   GLY A  97      15.501  17.907  58.914  1.00 19.81           C  
ATOM    734  O   GLY A  97      14.682  17.119  59.382  1.00 19.81           O  
ATOM    735  N   GLU A  98      15.745  19.100  59.475  1.00 54.34           N  
ATOM    736  CA  GLU A  98      15.089  19.498  60.683  1.00 54.34           C  
ATOM    742  C   GLU A  98      13.614  19.572  60.439  1.00 54.34           C  
ATOM    743  O   GLU A  98      12.831  19.295  61.345  1.00 54.34           O  
ATOM    737  CB  GLU A  98      15.567  20.862  61.215  1.00 54.34           C  
ATOM    738  CG  GLU A  98      17.009  20.819  61.732  1.00 54.34           C  
ATOM    739  CD  GLU A  98      17.386  22.187  62.285  1.00 54.34           C  
ATOM    740  OE1 GLU A  98      16.652  23.172  62.005  1.00 54.34           O  
ATOM    741  OE2 GLU A  98      18.420  22.260  63.000  1.00 54.34           O1-
ATOM    744  N   ASN A  99      13.180  19.959  59.221  1.00117.86           N  
ATOM    745  CA  ASN A  99      11.761  20.104  59.039  1.00117.86           C  
ATOM    750  C   ASN A  99      11.203  19.056  58.108  1.00117.86           C  
ATOM    751  O   ASN A  99      10.228  19.315  57.403  1.00117.86           O  
ATOM    746  CB  ASN A  99      11.407  21.469  58.429  1.00117.86           C  
ATOM    747  CG  ASN A  99      11.794  22.542  59.440  1.00117.86           C  
ATOM    749  ND2 ASN A  99      12.872  23.309  59.126  1.00117.86           N  
ATOM    748  OD1 ASN A  99      11.163  22.683  60.486  1.00117.86           O  
ATOM    752  N   VAL A 100      11.744  17.824  58.116  1.00126.00           N  
ATOM    753  CA  VAL A 100      11.262  16.822  57.201  1.00126.00           C  
ATOM    757  C   VAL A 100       9.855  16.418  57.527  1.00126.00           C  
ATOM    758  O   VAL A 100       9.065  16.123  56.631  1.00126.00           O  
ATOM    754  CB  VAL A 100      12.119  15.586  57.135  1.00126.00           C  
ATOM    755  CG1 VAL A 100      13.510  15.992  56.622  1.00126.00           C  
ATOM    756  CG2 VAL A 100      12.143  14.889  58.502  1.00126.00           C  
ATOM    759  N   ASN A 101       9.495  16.394  58.820  1.00 50.54           N  
ATOM    760  CA  ASN A 101       8.187  15.933  59.199  1.00 50.54           C  
ATOM    765  C   ASN A 101       7.126  16.803  58.591  1.00 50.54           C  
ATOM    766  O   ASN A 101       6.064  16.311  58.210  1.00 50.54           O  
ATOM    761  CB  ASN A 101       7.978  15.906  60.723  1.00 50.54           C  
ATOM    762  CG  ASN A 101       8.771  14.724  61.266  1.00 50.54           C  
ATOM    764  ND2 ASN A 101       9.014  14.712  62.604  1.00 50.54           N  
ATOM    763  OD1 ASN A 101       9.152  13.823  60.519  1.00 50.54           O  
ATOM    767  N   THR A 102       7.380  18.121  58.499  1.00 68.31           N  
ATOM    768  CA  THR A 102       6.449  19.097  57.993  1.00 68.31           C  
ATOM    772  C   THR A 102       6.269  18.974  56.503  1.00 68.31           C  
ATOM    773  O   THR A 102       5.296  19.498  55.962  1.00 68.31           O  
ATOM    769  CB  THR A 102       6.857  20.511  58.293  1.00 68.31           C  
ATOM    771  CG2 THR A 102       7.023  20.653  59.815  1.00 68.31           C  
ATOM    770  OG1 THR A 102       8.076  20.830  57.638  1.00 68.31           O  
ATOM    774  N   TYR A 103       7.232  18.345  55.797  1.00 90.11           N  
ATOM    775  CA  TYR A 103       7.234  18.209  54.362  1.00 90.11           C  
ATOM    784  C   TYR A 103       5.859  17.819  53.879  1.00 90.11           C  
ATOM    785  O   TYR A 103       5.289  16.823  54.321  1.00 90.11           O  
ATOM    776  CB  TYR A 103       8.256  17.142  53.917  1.00 90.11           C  
ATOM    777  CG  TYR A 103       8.397  17.108  52.433  1.00 90.11           C  
ATOM    778  CD1 TYR A 103       7.524  16.385  51.653  1.00 90.11           C  
ATOM    779  CD2 TYR A 103       9.427  17.787  51.823  1.00 90.11           C  
ATOM    780  CE1 TYR A 103       7.670  16.354  50.285  1.00 90.11           C  
ATOM    781  CE2 TYR A 103       9.578  17.761  50.457  1.00 90.11           C  
ATOM    782  CZ  TYR A 103       8.696  17.044  49.685  1.00 90.11           C  
ATOM    783  OH  TYR A 103       8.847  17.015  48.281  1.00 90.11           O  
ATOM    786  N   ASP A 104       5.295  18.626  52.944  1.00 63.17           N  
ATOM    787  CA  ASP A 104       3.963  18.405  52.440  1.00 63.17           C  
ATOM    792  C   ASP A 104       4.047  18.205  50.952  1.00 63.17           C  
ATOM    793  O   ASP A 104       4.531  19.069  50.224  1.00 63.17           O  
ATOM    788  CB  ASP A 104       3.033  19.608  52.706  1.00 63.17           C  
ATOM    789  CG  ASP A 104       1.588  19.242  52.383  1.00 63.17           C  
ATOM    790  OD1 ASP A 104       1.366  18.292  51.587  1.00 63.17           O  
ATOM    791  OD2 ASP A 104       0.685  19.924  52.935  1.00 63.17           O1-
ATOM    794  N   LYS A 105       3.538  17.059  50.458  1.00104.54           N  
ATOM    795  CA  LYS A 105       3.606  16.699  49.068  1.00104.54           C  
ATOM    801  C   LYS A 105       2.801  17.622  48.210  1.00104.54           C  
ATOM    802  O   LYS A 105       3.052  17.726  47.012  1.00104.54           O  
ATOM    796  CB  LYS A 105       3.241  15.241  48.764  1.00104.54           C  
ATOM    797  CG  LYS A 105       4.416  14.327  49.110  1.00104.54           C  
ATOM    798  CD  LYS A 105       4.186  12.840  48.860  1.00104.54           C  
ATOM    799  CE  LYS A 105       5.453  12.019  49.104  1.00104.54           C  
ATOM    800  NZ  LYS A 105       6.562  12.551  48.279  1.00104.54           N1+
ATOM    803  N   ASN A 106       1.803  18.313  48.783  1.00 52.56           N  
ATOM    804  CA  ASN A 106       0.987  19.188  47.989  1.00 52.56           C  
ATOM    809  C   ASN A 106       1.866  20.209  47.321  1.00 52.56           C  
ATOM    810  O   ASN A 106       1.573  20.652  46.213  1.00 52.56           O  
ATOM    805  CB  ASN A 106      -0.075  19.942  48.804  1.00 52.56           C  
ATOM    806  CG  ASN A 106      -1.190  18.962  49.131  1.00 52.56           C  
ATOM    808  ND2 ASN A 106      -1.430  18.728  50.448  1.00 52.56           N  
ATOM    807  OD1 ASN A 106      -1.836  18.419  48.236  1.00 52.56           O  
ATOM    811  N   TYR A 107       2.963  20.616  47.987  1.00104.92           N  
ATOM    812  CA  TYR A 107       3.889  21.604  47.502  1.00104.92           C  
ATOM    821  C   TYR A 107       4.650  21.145  46.284  1.00104.92           C  
ATOM    822  O   TYR A 107       5.211  21.966  45.561  1.00104.92           O  
ATOM    813  CB  TYR A 107       4.843  22.143  48.579  1.00104.92           C  
ATOM    814  CG  TYR A 107       3.974  22.945  49.490  1.00104.92           C  
ATOM    815  CD1 TYR A 107       3.434  24.136  49.060  1.00104.92           C  
ATOM    816  CD2 TYR A 107       3.701  22.519  50.770  1.00104.92           C  
ATOM    817  CE1 TYR A 107       2.630  24.885  49.888  1.00104.92           C  
ATOM    818  CE2 TYR A 107       2.900  23.263  51.604  1.00104.92           C  
ATOM    819  CZ  TYR A 107       2.361  24.446  51.163  1.00104.92           C  
ATOM    820  OH  TYR A 107       1.537  25.209  52.017  1.00104.92           O  
ATOM    823  N   GLU A 108       4.800  19.824  46.071  1.00 61.71           N  
ATOM    824  CA  GLU A 108       5.510  19.384  44.896  1.00 61.71           C  
ATOM    830  C   GLU A 108       4.755  19.826  43.660  1.00 61.71           C  
ATOM    831  O   GLU A 108       3.539  19.663  43.574  1.00 61.71           O  
ATOM    825  CB  GLU A 108       5.688  17.854  44.860  1.00 61.71           C  
ATOM    826  CG  GLU A 108       6.563  17.349  46.014  1.00 61.71           C  
ATOM    827  CD  GLU A 108       6.616  15.825  45.987  1.00 61.71           C  
ATOM    828  OE1 GLU A 108       5.839  15.209  45.210  1.00 61.71           O  
ATOM    829  OE2 GLU A 108       7.433  15.257  46.759  1.00 61.71           O1-
ATOM    832  N   TYR A 109       5.488  20.401  42.673  1.00 72.05           N  
ATOM    833  CA  TYR A 109       5.003  20.888  41.399  1.00 72.05           C  
ATOM    842  C   TYR A 109       4.001  21.997  41.570  1.00 72.05           C  
ATOM    843  O   TYR A 109       3.191  22.261  40.683  1.00 72.05           O  
ATOM    834  CB  TYR A 109       4.365  19.800  40.516  1.00 72.05           C  
ATOM    835  CG  TYR A 109       5.456  18.885  40.075  1.00 72.05           C  
ATOM    836  CD1 TYR A 109       6.320  19.269  39.078  1.00 72.05           C  
ATOM    837  CD2 TYR A 109       5.606  17.644  40.646  1.00 72.05           C  
ATOM    838  CE1 TYR A 109       7.325  18.433  38.660  1.00 72.05           C  
ATOM    839  CE2 TYR A 109       6.610  16.802  40.233  1.00 72.05           C  
ATOM    840  CZ  TYR A 109       7.472  17.197  39.238  1.00 72.05           C  
ATOM    841  OH  TYR A 109       8.506  16.337  38.810  1.00 72.05           O  
ATOM    844  N   TYR A 110       4.048  22.671  42.727  1.00170.29           N  
ATOM    845  CA  TYR A 110       3.217  23.765  43.156  1.00170.29           C  
ATOM    854  C   TYR A 110       3.544  25.063  42.460  1.00170.29           C  
ATOM    855  O   TYR A 110       2.657  25.859  42.153  1.00170.29           O  
ATOM    846  CB  TYR A 110       3.386  23.931  44.680  1.00170.29           C  
ATOM    847  CG  TYR A 110       2.587  25.036  45.282  1.00170.29           C  
ATOM    848  CD1 TYR A 110       1.307  24.824  45.734  1.00170.29           C  
ATOM    849  CD2 TYR A 110       3.144  26.289  45.421  1.00170.29           C  
ATOM    850  CE1 TYR A 110       0.586  25.849  46.309  1.00170.29           C  
ATOM    851  CE2 TYR A 110       2.431  27.314  45.994  1.00170.29           C  
ATOM    852  CZ  TYR A 110       1.151  27.095  46.440  1.00170.29           C  
ATOM    853  OH  TYR A 110       0.420  28.147  47.032  1.00170.29           O  
ATOM    856  N   SER A 111       4.836  25.305  42.174  1.00 58.70           N  
ATOM    857  CA  SER A 111       5.334  26.592  41.761  1.00 58.70           C  
ATOM    860  C   SER A 111       4.635  27.185  40.569  1.00 58.70           C  
ATOM    861  O   SER A 111       4.294  28.366  40.587  1.00 58.70           O  
ATOM    858  CB  SER A 111       6.837  26.558  41.435  1.00 58.70           C  
ATOM    859  OG  SER A 111       7.073  25.727  40.309  1.00 58.70           O  
ATOM    862  N   ILE A 112       4.383  26.403  39.506  1.00101.28           N  
ATOM    863  CA  ILE A 112       3.854  26.971  38.296  1.00101.28           C  
ATOM    868  C   ILE A 112       2.498  27.582  38.503  1.00101.28           C  
ATOM    869  O   ILE A 112       2.203  28.643  37.955  1.00101.28           O  
ATOM    864  CB  ILE A 112       3.729  25.958  37.197  1.00101.28           C  
ATOM    865  CG1 ILE A 112       2.737  24.847  37.583  1.00101.28           C  
ATOM    866  CG2 ILE A 112       5.141  25.448  36.885  1.00101.28           C  
ATOM    867  CD1 ILE A 112       2.333  23.955  36.412  1.00101.28           C  
ATOM    870  N   SER A 113       1.623  26.904  39.259  1.00105.28           N  
ATOM    871  CA  SER A 113       0.270  27.338  39.466  1.00105.28           C  
ATOM    874  C   SER A 113       0.170  28.490  40.421  1.00105.28           C  
ATOM    875  O   SER A 113      -0.772  29.274  40.328  1.00105.28           O  
ATOM    872  CB  SER A 113      -0.615  26.215  40.029  1.00105.28           C  
ATOM    873  OG  SER A 113      -0.704  25.154  39.089  1.00105.28           O  
ATOM    876  N   HIS A 114       1.122  28.635  41.364  1.00103.59           N  
ATOM    877  CA  HIS A 114       0.951  29.623  42.394  1.00103.59           C  
ATOM    884  C   HIS A 114       2.169  30.499  42.478  1.00103.59           C  
ATOM    885  O   HIS A 114       2.706  30.936  41.462  1.00103.59           O  
ATOM    880  CB  HIS A 114       0.763  28.980  43.776  1.00103.59           C  
ATOM    879  CG  HIS A 114      -0.404  28.038  43.825  1.00103.59           C  
ATOM    882  CD2 HIS A 114      -1.679  28.244  44.253  1.00103.59           C  
ATOM    878  ND1 HIS A 114      -0.354  26.726  43.410  1.00103.59           N  
ATOM    883  CE1 HIS A 114      -1.592  26.206  43.608  1.00103.59           C  
ATOM    881  NE2 HIS A 114      -2.431  27.090  44.118  1.00103.59           N  
ATOM    886  N   CYS A 115       2.597  30.802  43.727  1.00 84.62           N  
ATOM    887  CA  CYS A 115       3.759  31.595  44.042  1.00 84.62           C  
ATOM    890  C   CYS A 115       3.673  32.973  43.446  1.00 84.62           C  
ATOM    891  O   CYS A 115       4.658  33.491  42.923  1.00 84.62           O  
ATOM    888  CB  CYS A 115       5.066  30.923  43.585  1.00 84.62           C  
ATOM    889  SG  CYS A 115       5.314  29.322  44.406  1.00 84.62           S  
ATOM    892  N   THR A 116       2.461  33.561  43.463  1.00 82.73           N  
ATOM    893  CA  THR A 116       2.155  34.891  43.001  1.00 82.73           C  
ATOM    897  C   THR A 116       2.438  35.982  43.999  1.00 82.73           C  
ATOM    898  O   THR A 116       2.679  37.124  43.606  1.00 82.73           O  
ATOM    894  CB  THR A 116       0.720  35.040  42.585  1.00 82.73           C  
ATOM    896  CG2 THR A 116       0.433  34.025  41.467  1.00 82.73           C  
ATOM    895  OG1 THR A 116      -0.146  34.809  43.686  1.00 82.73           O  
ATOM    899  N   GLU A 117       2.388  35.677  45.312  1.00159.81           N  
ATOM    900  CA  GLU A 117       2.426  36.696  46.332  1.00159.81           C  
ATOM    906  C   GLU A 117       3.686  37.502  46.287  1.00159.81           C  
ATOM    907  O   GLU A 117       4.641  37.162  45.590  1.00159.81           O  
ATOM    901  CB  GLU A 117       2.228  36.168  47.768  1.00159.81           C  
ATOM    902  CG  GLU A 117       3.232  35.103  48.208  1.00159.81           C  
ATOM    903  CD  GLU A 117       2.762  33.760  47.666  1.00159.81           C  
ATOM    904  OE1 GLU A 117       1.946  33.094  48.358  1.00159.81           O  
ATOM    905  OE2 GLU A 117       3.209  33.386  46.551  1.00159.81           O1-
ATOM    908  N   GLU A 118       3.677  38.650  47.007  1.00 70.87           N  
ATOM    909  CA  GLU A 118       4.831  39.501  47.055  1.00 70.87           C  
ATOM    915  C   GLU A 118       5.963  38.631  47.496  1.00 70.87           C  
ATOM    916  O   GLU A 118       5.825  37.841  48.429  1.00 70.87           O  
ATOM    910  CB  GLU A 118       4.709  40.669  48.056  1.00 70.87           C  
ATOM    911  CG  GLU A 118       3.689  41.744  47.659  1.00 70.87           C  
ATOM    912  CD  GLU A 118       2.310  41.314  48.139  1.00 70.87           C  
ATOM    913  OE1 GLU A 118       2.164  41.070  49.367  1.00 70.87           O  
ATOM    914  OE2 GLU A 118       1.386  41.234  47.287  1.00 70.87           O1-
ATOM    917  N   SER A 119       7.124  38.763  46.826  1.00 34.97           N  
ATOM    918  CA  SER A 119       8.219  37.867  47.054  1.00 34.97           C  
ATOM    921  C   SER A 119       8.979  38.206  48.292  1.00 34.97           C  
ATOM    922  O   SER A 119       8.907  39.315  48.822  1.00 34.97           O  
ATOM    919  CB  SER A 119       9.228  37.836  45.895  1.00 34.97           C  
ATOM    920  OG  SER A 119       8.593  37.360  44.718  1.00 34.97           O  
ATOM    923  N   GLU A 120       9.741  37.201  48.767  1.00 74.74           N  
ATOM    924  CA  GLU A 120      10.593  37.310  49.913  1.00 74.74           C  
ATOM    930  C   GLU A 120      11.777  38.107  49.456  1.00 74.74           C  
ATOM    931  O   GLU A 120      12.157  38.041  48.288  1.00 74.74           O  
ATOM    925  CB  GLU A 120      11.127  35.939  50.367  1.00 74.74           C  
ATOM    926  CG  GLU A 120      10.030  34.912  50.672  1.00 74.74           C  
ATOM    927  CD  GLU A 120       9.486  35.168  52.066  1.00 74.74           C  
ATOM    928  OE1 GLU A 120      10.040  36.061  52.760  1.00 74.74           O  
ATOM    929  OE2 GLU A 120       8.514  34.470  52.460  1.00 74.74           O1-
ATOM    932  N   GLN A 121      12.392  38.909  50.347  1.00117.29           N  
ATOM    933  CA  GLN A 121      13.542  39.645  49.905  1.00117.29           C  
ATOM    939  C   GLN A 121      14.716  39.153  50.678  1.00117.29           C  
ATOM    940  O   GLN A 121      14.645  38.973  51.893  1.00117.29           O  
ATOM    934  CB  GLN A 121      13.450  41.168  50.108  1.00117.29           C  
ATOM    935  CG  GLN A 121      13.368  41.596  51.573  1.00117.29           C  
ATOM    936  CD  GLN A 121      11.963  41.277  52.059  1.00117.29           C  
ATOM    938  NE2 GLN A 121      10.970  42.091  51.613  1.00117.29           N  
ATOM    937  OE1 GLN A 121      11.750  40.319  52.800  1.00117.29           O  
ATOM    941  N   CYS A 122      15.836  38.906  49.971  1.00 21.69           N  
ATOM    942  CA  CYS A 122      17.015  38.415  50.613  1.00 21.69           C  
ATOM    945  C   CYS A 122      17.637  39.563  51.387  1.00 21.69           C  
ATOM    946  O   CYS A 122      18.006  39.328  52.568  1.00 21.69           O  
ATOM    943  CB  CYS A 122      18.067  37.880  49.628  1.00 21.69           C  
ATOM    944  SG  CYS A 122      17.544  36.315  48.874  1.00 21.69           S  
ATOM    947  OXT CYS A 122      17.755  40.679  50.816  1.00 21.69           O1-
TER   
HEADER    1aok_chain_B
ATOM      1  N   ASN B   1      14.175  34.607  36.821  1.00106.36           N  
ATOM      2  CA  ASN B   1      13.861  33.696  37.946  1.00106.36           C  
ATOM      7  C   ASN B   1      13.550  32.356  37.354  1.00106.36           C  
ATOM      8  O   ASN B   1      13.235  32.260  36.170  1.00106.36           O  
ATOM      3  CB  ASN B   1      12.619  34.237  38.682  1.00106.36           C  
ATOM      4  CG  ASN B   1      12.454  33.580  40.045  1.00106.36           C  
ATOM      6  ND2 ASN B   1      12.416  34.419  41.115  1.00106.36           N  
ATOM      5  OD1 ASN B   1      12.349  32.360  40.162  1.00106.36           O  
ATOM      9  N   LEU B   2      13.648  31.282  38.160  1.00 45.14           N  
ATOM     10  CA  LEU B   2      13.378  29.957  37.681  1.00 45.14           C  
ATOM     15  C   LEU B   2      11.936  29.866  37.307  1.00 45.14           C  
ATOM     16  O   LEU B   2      11.570  29.160  36.370  1.00 45.14           O  
ATOM     11  CB  LEU B   2      13.688  28.856  38.709  1.00 45.14           C  
ATOM     12  CG  LEU B   2      15.195  28.704  38.990  1.00 45.14           C  
ATOM     13  CD1 LEU B   2      15.468  27.565  39.985  1.00 45.14           C  
ATOM     14  CD2 LEU B   2      15.995  28.568  37.684  1.00 45.14           C  
ATOM     17  N   PHE B   3      11.083  30.599  38.040  1.00100.11           N  
ATOM     18  CA  PHE B   3       9.665  30.610  37.841  1.00100.11           C  
ATOM     26  C   PHE B   3       9.412  30.988  36.414  1.00100.11           C  
ATOM     27  O   PHE B   3       8.666  30.317  35.702  1.00100.11           O  
ATOM     19  CB  PHE B   3       9.050  31.692  38.752  1.00100.11           C  
ATOM     20  CG  PHE B   3       7.571  31.780  38.620  1.00100.11           C  
ATOM     21  CD1 PHE B   3       7.001  32.492  37.591  1.00100.11           C  
ATOM     22  CD2 PHE B   3       6.755  31.177  39.550  1.00100.11           C  
ATOM     23  CE1 PHE B   3       5.634  32.584  37.477  1.00100.11           C  
ATOM     24  CE2 PHE B   3       5.388  31.265  39.441  1.00100.11           C  
ATOM     25  CZ  PHE B   3       4.827  31.968  38.403  1.00100.11           C  
ATOM     28  N   GLN B   4      10.047  32.082  35.959  1.00 59.31           N  
ATOM     29  CA  GLN B   4       9.892  32.603  34.631  1.00 59.31           C  
ATOM     35  C   GLN B   4      10.496  31.674  33.619  1.00 59.31           C  
ATOM     36  O   GLN B   4       9.961  31.495  32.525  1.00 59.31           O  
ATOM     30  CB  GLN B   4      10.532  33.993  34.500  1.00 59.31           C  
ATOM     31  CG  GLN B   4       9.878  34.976  35.471  1.00 59.31           C  
ATOM     32  CD  GLN B   4      10.513  36.349  35.338  1.00 59.31           C  
ATOM     34  NE2 GLN B   4       9.655  37.380  35.132  1.00 59.31           N  
ATOM     33  OE1 GLN B   4      11.732  36.503  35.429  1.00 59.31           O  
ATOM     37  N   PHE B   5      11.633  31.047  33.962  1.00 73.16           N  
ATOM     38  CA  PHE B   5      12.314  30.181  33.045  1.00 73.16           C  
ATOM     46  C   PHE B   5      11.400  29.037  32.717  1.00 73.16           C  
ATOM     47  O   PHE B   5      11.295  28.627  31.562  1.00 73.16           O  
ATOM     39  CB  PHE B   5      13.645  29.666  33.629  1.00 73.16           C  
ATOM     40  CG  PHE B   5      14.400  28.885  32.604  1.00 73.16           C  
ATOM     41  CD1 PHE B   5      14.805  29.470  31.428  1.00 73.16           C  
ATOM     42  CD2 PHE B   5      14.754  27.578  32.849  1.00 73.16           C  
ATOM     43  CE1 PHE B   5      15.513  28.755  30.491  1.00 73.16           C  
ATOM     44  CE2 PHE B   5      15.465  26.856  31.918  1.00 73.16           C  
ATOM     45  CZ  PHE B   5      15.841  27.443  30.735  1.00 73.16           C  
ATOM     48  N   ALA B   6      10.688  28.509  33.729  1.00 28.49           N  
ATOM     49  CA  ALA B   6       9.803  27.399  33.518  1.00 28.49           C  
ATOM     51  C   ALA B   6       8.744  27.801  32.537  1.00 28.49           C  
ATOM     52  O   ALA B   6       8.385  27.033  31.645  1.00 28.49           O  
ATOM     50  CB  ALA B   6       9.096  26.960  34.812  1.00 28.49           C  
ATOM     53  N   LYS B   7       8.222  29.033  32.674  1.00 83.66           N  
ATOM     54  CA  LYS B   7       7.163  29.510  31.832  1.00 83.66           C  
ATOM     60  C   LYS B   7       7.647  29.574  30.412  1.00 83.66           C  
ATOM     61  O   LYS B   7       6.910  29.246  29.483  1.00 83.66           O  
ATOM     55  CB  LYS B   7       6.696  30.919  32.235  1.00 83.66           C  
ATOM     56  CG  LYS B   7       6.165  30.999  33.669  1.00 83.66           C  
ATOM     57  CD  LYS B   7       4.946  30.115  33.935  1.00 83.66           C  
ATOM     58  CE  LYS B   7       4.440  30.186  35.377  1.00 83.66           C  
ATOM     59  NZ  LYS B   7       3.182  29.417  35.509  1.00 83.66           N1+
ATOM     62  N   MET B   8       8.903  30.010  30.193  1.00 37.20           N  
ATOM     63  CA  MET B   8       9.398  30.096  28.848  1.00 37.20           C  
ATOM     68  C   MET B   8       9.421  28.723  28.256  1.00 37.20           C  
ATOM     69  O   MET B   8       9.029  28.526  27.107  1.00 37.20           O  
ATOM     64  CB  MET B   8      10.841  30.621  28.744  1.00 37.20           C  
ATOM     65  CG  MET B   8      11.017  32.110  29.049  1.00 37.20           C  
ATOM     66  SD  MET B   8      12.740  32.677  28.904  1.00 37.20           S  
ATOM     67  CE  MET B   8      12.386  34.441  29.150  1.00 37.20           C  
ATOM     70  N   ILE B   9       9.879  27.729  29.038  1.00 44.19           N  
ATOM     71  CA  ILE B   9      10.003  26.393  28.533  1.00 44.19           C  
ATOM     76  C   ILE B   9       8.649  25.864  28.179  1.00 44.19           C  
ATOM     77  O   ILE B   9       8.463  25.286  27.109  1.00 44.19           O  
ATOM     72  CB  ILE B   9      10.628  25.469  29.536  1.00 44.19           C  
ATOM     73  CG1 ILE B   9      12.058  25.938  29.858  1.00 44.19           C  
ATOM     74  CG2 ILE B   9      10.559  24.037  28.980  1.00 44.19           C  
ATOM     75  CD1 ILE B   9      12.666  25.265  31.088  1.00 44.19           C  
ATOM     78  N   ASN B  10       7.660  26.065  29.067  1.00 30.46           N  
ATOM     79  CA  ASN B  10       6.343  25.549  28.832  1.00 30.46           C  
ATOM     84  C   ASN B  10       5.761  26.193  27.619  1.00 30.46           C  
ATOM     85  O   ASN B  10       5.170  25.523  26.775  1.00 30.46           O  
ATOM     80  CB  ASN B  10       5.373  25.838  29.988  1.00 30.46           C  
ATOM     81  CG  ASN B  10       5.810  25.007  31.182  1.00 30.46           C  
ATOM     83  ND2 ASN B  10       5.519  25.514  32.410  1.00 30.46           N  
ATOM     82  OD1 ASN B  10       6.397  23.938  31.028  1.00 30.46           O  
ATOM     86  N   GLY B  11       5.917  27.522  27.498  1.00 29.39           N  
ATOM     87  CA  GLY B  11       5.307  28.211  26.401  1.00 29.39           C  
ATOM     88  C   GLY B  11       5.891  27.736  25.105  1.00 29.39           C  
ATOM     89  O   GLY B  11       5.186  27.630  24.102  1.00 29.39           O  
ATOM     90  N   LYS B  12       7.220  27.527  25.069  1.00137.51           N  
ATOM     91  CA  LYS B  12       7.858  27.118  23.850  1.00137.51           C  
ATOM     97  C   LYS B  12       7.547  25.689  23.484  1.00137.51           C  
ATOM     98  O   LYS B  12       7.135  25.401  22.361  1.00137.51           O  
ATOM     92  CB  LYS B  12       9.387  27.253  23.948  1.00137.51           C  
ATOM     93  CG  LYS B  12      10.100  27.267  22.599  1.00137.51           C  
ATOM     94  CD  LYS B  12       9.856  28.539  21.787  1.00137.51           C  
ATOM     95  CE  LYS B  12      10.579  28.546  20.439  1.00137.51           C  
ATOM     96  NZ  LYS B  12      10.290  29.805  19.717  1.00137.51           N1+
ATOM     99  N   LEU B  13       7.811  24.746  24.415  1.00129.07           N  
ATOM    100  CA  LEU B  13       7.632  23.334  24.186  1.00129.07           C  
ATOM    105  C   LEU B  13       6.217  22.861  24.302  1.00129.07           C  
ATOM    106  O   LEU B  13       5.777  22.027  23.516  1.00129.07           O  
ATOM    101  CB  LEU B  13       8.502  22.458  25.104  1.00129.07           C  
ATOM    102  CG  LEU B  13      10.013  22.635  24.856  1.00129.07           C  
ATOM    103  CD1 LEU B  13      10.378  22.298  23.405  1.00129.07           C  
ATOM    104  CD2 LEU B  13      10.516  24.018  25.294  1.00129.07           C  
ATOM    107  N   GLY B  14       5.470  23.351  25.308  1.00 38.68           N  
ATOM    108  CA  GLY B  14       4.139  22.863  25.536  1.00 38.68           C  
ATOM    109  C   GLY B  14       4.022  22.649  27.014  1.00 38.68           C  
ATOM    110  O   GLY B  14       5.013  22.694  27.739  1.00 38.68           O  
ATOM    111  N   ALA B  15       2.800  22.365  27.501  1.00 47.76           N  
ATOM    112  CA  ALA B  15       2.594  22.239  28.916  1.00 47.76           C  
ATOM    114  C   ALA B  15       3.339  21.048  29.436  1.00 47.76           C  
ATOM    115  O   ALA B  15       3.559  20.070  28.722  1.00 47.76           O  
ATOM    113  CB  ALA B  15       1.115  22.073  29.306  1.00 47.76           C  
ATOM    116  N   PHE B  16       3.753  21.134  30.719  1.00129.29           N  
ATOM    117  CA  PHE B  16       4.450  20.099  31.434  1.00129.29           C  
ATOM    125  C   PHE B  16       5.817  19.901  30.855  1.00129.29           C  
ATOM    126  O   PHE B  16       6.507  18.943  31.195  1.00129.29           O  
ATOM    118  CB  PHE B  16       3.736  18.737  31.356  1.00129.29           C  
ATOM    119  CG  PHE B  16       2.458  18.818  32.117  1.00129.29           C  
ATOM    120  CD1 PHE B  16       1.298  19.217  31.496  1.00129.29           C  
ATOM    121  CD2 PHE B  16       2.422  18.495  33.454  1.00129.29           C  
ATOM    122  CE1 PHE B  16       0.119  19.291  32.198  1.00129.29           C  
ATOM    123  CE2 PHE B  16       1.245  18.566  34.160  1.00129.29           C  
ATOM    124  CZ  PHE B  16       0.091  18.965  33.533  1.00129.29           C  
ATOM    127  N   SER B  17       6.276  20.830  30.006  1.00 88.51           N  
ATOM    128  CA  SER B  17       7.555  20.665  29.375  1.00 88.51           C  
ATOM    131  C   SER B  17       8.663  20.819  30.377  1.00 88.51           C  
ATOM    132  O   SER B  17       9.670  20.112  30.327  1.00 88.51           O  
ATOM    129  CB  SER B  17       7.780  21.702  28.264  1.00 88.51           C  
ATOM    130  OG  SER B  17       9.047  21.498  27.665  1.00 88.51           O  
ATOM    133  N   VAL B  18       8.475  21.729  31.352  1.00129.54           N  
ATOM    134  CA  VAL B  18       9.488  22.084  32.309  1.00129.54           C  
ATOM    138  C   VAL B  18       9.883  20.886  33.121  1.00129.54           C  
ATOM    139  O   VAL B  18      11.032  20.765  33.542  1.00129.54           O  
ATOM    135  CB  VAL B  18       9.041  23.153  33.257  1.00129.54           C  
ATOM    136  CG1 VAL B  18       8.720  24.406  32.434  1.00129.54           C  
ATOM    137  CG2 VAL B  18       7.853  22.640  34.084  1.00129.54           C  
ATOM    140  N   TRP B  19       8.942  19.960  33.357  1.00 90.32           N  
ATOM    141  CA  TRP B  19       9.212  18.820  34.184  1.00 90.32           C  
ATOM    152  C   TRP B  19      10.338  18.015  33.618  1.00 90.32           C  
ATOM    153  O   TRP B  19      11.099  17.413  34.373  1.00 90.32           O  
ATOM    142  CB  TRP B  19       8.010  17.873  34.318  1.00 90.32           C  
ATOM    143  CG  TRP B  19       6.917  18.425  35.190  1.00 90.32           C  
ATOM    145  CD1 TRP B  19       5.692  18.932  34.873  1.00 90.32           C  
ATOM    144  CD2 TRP B  19       7.042  18.519  36.614  1.00 90.32           C  
ATOM    147  CE2 TRP B  19       5.860  19.076  37.097  1.00 90.32           C  
ATOM    148  CE3 TRP B  19       8.063  18.170  37.448  1.00 90.32           C  
ATOM    146  NE1 TRP B  19       5.037  19.320  36.018  1.00 90.32           N  
ATOM    149  CZ2 TRP B  19       5.678  19.291  38.434  1.00 90.32           C  
ATOM    150  CZ3 TRP B  19       7.878  18.389  38.794  1.00 90.32           C  
ATOM    151  CH2 TRP B  19       6.708  18.938  39.279  1.00 90.32           C  
ATOM    154  N   ASN B  20      10.466  17.954  32.282  1.00 83.19           N  
ATOM    155  CA  ASN B  20      11.478  17.148  31.655  1.00 83.19           C  
ATOM    160  C   ASN B  20      12.863  17.636  31.984  1.00 83.19           C  
ATOM    161  O   ASN B  20      13.821  16.872  31.921  1.00 83.19           O  
ATOM    156  CB  ASN B  20      11.341  17.080  30.128  1.00 83.19           C  
ATOM    157  CG  ASN B  20      10.148  16.184  29.829  1.00 83.19           C  
ATOM    159  ND2 ASN B  20       9.131  16.749  29.129  1.00 83.19           N  
ATOM    158  OD1 ASN B  20      10.114  15.016  30.218  1.00 83.19           O  
ATOM    162  N   TYR B  21      13.006  18.946  32.237  1.00140.53           N  
ATOM    163  CA  TYR B  21      14.214  19.668  32.549  1.00140.53           C  
ATOM    172  C   TYR B  21      14.711  19.517  33.963  1.00140.53           C  
ATOM    173  O   TYR B  21      15.839  19.912  34.243  1.00140.53           O  
ATOM    164  CB  TYR B  21      14.102  21.150  32.167  1.00140.53           C  
ATOM    165  CG  TYR B  21      13.854  21.077  30.700  1.00140.53           C  
ATOM    166  CD1 TYR B  21      14.880  20.824  29.820  1.00140.53           C  
ATOM    167  CD2 TYR B  21      12.579  21.238  30.207  1.00140.53           C  
ATOM    168  CE1 TYR B  21      14.638  20.744  28.468  1.00140.53           C  
ATOM    169  CE2 TYR B  21      12.331  21.159  28.858  1.00140.53           C  
ATOM    170  CZ  TYR B  21      13.361  20.912  27.985  1.00140.53           C  
ATOM    171  OH  TYR B  21      13.107  20.830  26.599  1.00140.53           O  
ATOM    174  N   ILE B  22      13.886  19.048  34.921  1.00120.61           N  
ATOM    175  CA  ILE B  22      14.275  19.083  36.310  1.00120.61           C  
ATOM    180  C   ILE B  22      15.588  18.388  36.519  1.00120.61           C  
ATOM    181  O   ILE B  22      16.475  18.952  37.160  1.00120.61           O  
ATOM    176  CB  ILE B  22      13.284  18.382  37.192  1.00120.61           C  
ATOM    177  CG1 ILE B  22      11.877  18.982  37.023  1.00120.61           C  
ATOM    178  CG2 ILE B  22      13.815  18.452  38.634  1.00120.61           C  
ATOM    179  CD1 ILE B  22      11.777  20.459  37.393  1.00120.61           C  
ATOM    182  N   SER B  23      15.756  17.148  36.020  1.00108.44           N  
ATOM    183  CA  SER B  23      17.033  16.495  36.127  1.00108.44           C  
ATOM    186  C   SER B  23      17.232  15.770  34.839  1.00108.44           C  
ATOM    187  O   SER B  23      16.583  14.755  34.587  1.00108.44           O  
ATOM    184  CB  SER B  23      17.101  15.427  37.232  1.00108.44           C  
ATOM    185  OG  SER B  23      16.946  16.026  38.509  1.00108.44           O  
ATOM    188  N   TYR B  24      18.132  16.276  33.977  1.00 75.62           N  
ATOM    189  CA  TYR B  24      18.358  15.639  32.713  1.00 75.62           C  
ATOM    198  C   TYR B  24      19.813  15.794  32.399  1.00 75.62           C  
ATOM    199  O   TYR B  24      20.358  16.886  32.544  1.00 75.62           O  
ATOM    190  CB  TYR B  24      17.548  16.329  31.597  1.00 75.62           C  
ATOM    191  CG  TYR B  24      17.791  15.691  30.274  1.00 75.62           C  
ATOM    192  CD1 TYR B  24      18.878  16.053  29.514  1.00 75.62           C  
ATOM    193  CD2 TYR B  24      16.917  14.745  29.785  1.00 75.62           C  
ATOM    194  CE1 TYR B  24      19.100  15.471  28.288  1.00 75.62           C  
ATOM    195  CE2 TYR B  24      17.133  14.160  28.559  1.00 75.62           C  
ATOM    196  CZ  TYR B  24      18.227  14.523  27.810  1.00 75.62           C  
ATOM    197  OH  TYR B  24      18.450  13.922  26.553  1.00 75.62           O  
ATOM    200  N   GLY B  25      20.495  14.712  31.970  1.00 37.44           N  
ATOM    201  CA  GLY B  25      21.876  14.861  31.615  1.00 37.44           C  
ATOM    202  C   GLY B  25      22.636  15.273  32.837  1.00 37.44           C  
ATOM    203  O   GLY B  25      22.168  15.128  33.966  1.00 37.44           O  
ATOM    204  N   CYS B  26      23.883  15.736  32.630  1.00 84.32           N  
ATOM    205  CA  CYS B  26      24.714  16.201  33.704  1.00 84.32           C  
ATOM    208  C   CYS B  26      24.292  17.562  34.209  1.00 84.32           C  
ATOM    209  O   CYS B  26      24.436  17.854  35.393  1.00 84.32           O  
ATOM    206  CB  CYS B  26      26.190  16.296  33.276  1.00 84.32           C  
ATOM    207  SG  CYS B  26      26.818  14.686  32.714  1.00 84.32           S  
ATOM    210  N   TYR B  27      23.940  18.474  33.278  1.00134.48           N  
ATOM    211  CA  TYR B  27      23.596  19.860  33.516  1.00134.48           C  
ATOM    220  C   TYR B  27      22.168  20.282  33.764  1.00134.48           C  
ATOM    221  O   TYR B  27      21.936  21.259  34.474  1.00134.48           O  
ATOM    212  CB  TYR B  27      24.202  20.776  32.447  1.00134.48           C  
ATOM    213  CG  TYR B  27      25.669  20.667  32.683  1.00134.48           C  
ATOM    214  CD1 TYR B  27      26.295  21.495  33.585  1.00134.48           C  
ATOM    215  CD2 TYR B  27      26.413  19.718  32.022  1.00134.48           C  
ATOM    216  CE1 TYR B  27      27.648  21.390  33.811  1.00134.48           C  
ATOM    217  CE2 TYR B  27      27.764  19.609  32.244  1.00134.48           C  
ATOM    218  CZ  TYR B  27      28.385  20.447  33.137  1.00134.48           C  
ATOM    219  OH  TYR B  27      29.773  20.337  33.365  1.00134.48           O  
ATOM    222  N   CYS B  28      21.170  19.633  33.131  1.00 72.60           N  
ATOM    223  CA  CYS B  28      19.832  20.179  33.138  1.00 72.60           C  
ATOM    226  C   CYS B  28      19.138  20.061  34.461  1.00 72.60           C  
ATOM    227  O   CYS B  28      18.747  18.976  34.890  1.00 72.60           O  
ATOM    224  CB  CYS B  28      18.920  19.527  32.088  1.00 72.60           C  
ATOM    225  SG  CYS B  28      19.500  19.810  30.391  1.00 72.60           S  
ATOM    228  N   GLY B  29      18.988  21.212  35.149  1.00 53.44           N  
ATOM    229  CA  GLY B  29      18.203  21.338  36.346  1.00 53.44           C  
ATOM    230  C   GLY B  29      19.049  21.036  37.542  1.00 53.44           C  
ATOM    231  O   GLY B  29      19.237  21.875  38.420  1.00 53.44           O  
ATOM    232  N   TRP B  30      19.630  19.826  37.573  1.00 75.12           N  
ATOM    233  CA  TRP B  30      20.405  19.379  38.693  1.00 75.12           C  
ATOM    244  C   TRP B  30      21.729  18.957  38.136  1.00 75.12           C  
ATOM    245  O   TRP B  30      21.999  19.182  36.957  1.00 75.12           O  
ATOM    234  CB  TRP B  30      19.740  18.190  39.419  1.00 75.12           C  
ATOM    235  CG  TRP B  30      20.443  17.685  40.658  1.00 75.12           C  
ATOM    237  CD1 TRP B  30      21.208  16.567  40.828  1.00 75.12           C  
ATOM    236  CD2 TRP B  30      20.435  18.365  41.921  1.00 75.12           C  
ATOM    239  CE2 TRP B  30      21.204  17.610  42.803  1.00 75.12           C  
ATOM    240  CE3 TRP B  30      19.838  19.530  42.310  1.00 75.12           C  
ATOM    238  NE1 TRP B  30      21.670  16.505  42.122  1.00 75.12           N  
ATOM    241  CZ2 TRP B  30      21.390  18.008  44.096  1.00 75.12           C  
ATOM    242  CZ3 TRP B  30      20.024  19.929  43.615  1.00 75.12           C  
ATOM    243  CH2 TRP B  30      20.784  19.181  44.489  1.00 75.12           C  
ATOM    246  N   GLY B  31      22.601  18.351  38.970  1.00 37.90           N  
ATOM    247  CA  GLY B  31      23.885  17.913  38.490  1.00 37.90           C  
ATOM    248  C   GLY B  31      24.889  19.018  38.627  1.00 37.90           C  
ATOM    249  O   GLY B  31      25.072  19.563  39.715  1.00 37.90           O  
ATOM    250  N   GLY B  32      25.581  19.372  37.520  1.00 44.80           N  
ATOM    251  CA  GLY B  32      26.569  20.415  37.589  1.00 44.80           C  
ATOM    252  C   GLY B  32      27.964  19.862  37.510  1.00 44.80           C  
ATOM    253  O   GLY B  32      28.913  20.530  37.923  1.00 44.80           O  
ATOM    254  N   GLN B  33      28.142  18.623  37.010  1.00 52.47           N  
ATOM    255  CA  GLN B  33      29.474  18.094  36.880  1.00 52.47           C  
ATOM    261  C   GLN B  33      29.501  17.165  35.701  1.00 52.47           C  
ATOM    262  O   GLN B  33      28.488  16.554  35.367  1.00 52.47           O  
ATOM    256  CB  GLN B  33      29.892  17.272  38.113  1.00 52.47           C  
ATOM    257  CG  GLN B  33      31.299  16.683  38.043  1.00 52.47           C  
ATOM    258  CD  GLN B  33      31.537  15.905  39.331  1.00 52.47           C  
ATOM    260  NE2 GLN B  33      32.782  15.388  39.507  1.00 52.47           N  
ATOM    259  OE1 GLN B  33      30.638  15.758  40.158  1.00 52.47           O  
ATOM    263  N   GLY B  34      30.670  17.030  35.034  1.00 36.31           N  
ATOM    264  CA  GLY B  34      30.821  16.088  33.950  1.00 36.31           C  
ATOM    265  C   GLY B  34      30.671  16.746  32.611  1.00 36.31           C  
ATOM    266  O   GLY B  34      30.520  17.962  32.504  1.00 36.31           O  
ATOM    267  N   THR B  35      30.766  15.925  31.537  1.00 57.52           N  
ATOM    268  CA  THR B  35      30.613  16.413  30.193  1.00 57.52           C  
ATOM    272  C   THR B  35      29.168  16.266  29.826  1.00 57.52           C  
ATOM    273  O   THR B  35      28.511  15.304  30.233  1.00 57.52           O  
ATOM    269  CB  THR B  35      31.438  15.668  29.185  1.00 57.52           C  
ATOM    271  CG2 THR B  35      31.229  16.309  27.804  1.00 57.52           C  
ATOM    270  OG1 THR B  35      32.811  15.736  29.541  1.00 57.52           O  
ATOM    274  N   PRO B  36      28.655  17.188  29.054  1.00 76.09           N  
ATOM    275  CA  PRO B  36      27.267  17.156  28.672  1.00 76.09           C  
ATOM    279  C   PRO B  36      26.987  15.946  27.842  1.00 76.09           C  
ATOM    280  O   PRO B  36      27.806  15.606  26.992  1.00 76.09           O  
ATOM    277  CB  PRO B  36      27.002  18.484  27.968  1.00 76.09           C  
ATOM    278  CG  PRO B  36      28.018  19.444  28.618  1.00 76.09           C  
ATOM    276  CD  PRO B  36      29.193  18.541  29.034  1.00 76.09           C  
ATOM    281  N   LYS B  37      25.846  15.274  28.094  1.00115.01           N  
ATOM    282  CA  LYS B  37      25.495  14.059  27.415  1.00115.01           C  
ATOM    288  C   LYS B  37      25.128  14.275  25.977  1.00115.01           C  
ATOM    289  O   LYS B  37      25.529  13.494  25.115  1.00115.01           O  
ATOM    283  CB  LYS B  37      24.325  13.329  28.095  1.00115.01           C  
ATOM    284  CG  LYS B  37      24.699  12.795  29.480  1.00115.01           C  
ATOM    285  CD  LYS B  37      25.884  11.826  29.450  1.00115.01           C  
ATOM    286  CE  LYS B  37      26.303  11.320  30.832  1.00115.01           C  
ATOM    287  NZ  LYS B  37      27.466  10.414  30.703  1.00115.01           N1+
ATOM    290  N   ASP B  38      24.331  15.316  25.670  1.00 72.48           N  
ATOM    291  CA  ASP B  38      23.892  15.502  24.313  1.00 72.48           C  
ATOM    296  C   ASP B  38      23.632  16.961  24.083  1.00 72.48           C  
ATOM    297  O   ASP B  38      24.058  17.810  24.862  1.00 72.48           O  
ATOM    292  CB  ASP B  38      22.619  14.700  23.980  1.00 72.48           C  
ATOM    293  CG  ASP B  38      21.506  15.108  24.936  1.00 72.48           C  
ATOM    294  OD1 ASP B  38      21.765  15.956  25.830  1.00 72.48           O  
ATOM    295  OD2 ASP B  38      20.381  14.558  24.792  1.00 72.48           O1-
ATOM    298  N   ALA B  39      22.933  17.289  22.976  1.00 35.36           N  
ATOM    299  CA  ALA B  39      22.666  18.656  22.614  1.00 35.36           C  
ATOM    301  C   ALA B  39      21.821  19.332  23.657  1.00 35.36           C  
ATOM    302  O   ALA B  39      22.067  20.487  23.998  1.00 35.36           O  
ATOM    300  CB  ALA B  39      21.934  18.780  21.268  1.00 35.36           C  
ATOM    303  N   THR B  40      20.791  18.648  24.191  1.00 41.48           N  
ATOM    304  CA  THR B  40      19.941  19.275  25.167  1.00 41.48           C  
ATOM    308  C   THR B  40      20.760  19.596  26.386  1.00 41.48           C  
ATOM    309  O   THR B  40      20.648  20.679  26.956  1.00 41.48           O  
ATOM    305  CB  THR B  40      18.807  18.391  25.603  1.00 41.48           C  
ATOM    307  CG2 THR B  40      17.967  19.136  26.654  1.00 41.48           C  
ATOM    306  OG1 THR B  40      17.997  18.043  24.489  1.00 41.48           O  
ATOM    310  N   ASP B  41      21.626  18.657  26.812  1.00 46.24           N  
ATOM    311  CA  ASP B  41      22.432  18.825  27.990  1.00 46.24           C  
ATOM    316  C   ASP B  41      23.377  19.971  27.783  1.00 46.24           C  
ATOM    317  O   ASP B  41      23.642  20.743  28.705  1.00 46.24           O  
ATOM    312  CB  ASP B  41      23.266  17.567  28.299  1.00 46.24           C  
ATOM    313  CG  ASP B  41      23.769  17.648  29.735  1.00 46.24           C  
ATOM    314  OD1 ASP B  41      23.468  18.661  30.418  1.00 46.24           O  
ATOM    315  OD2 ASP B  41      24.461  16.688  30.168  1.00 46.24           O1-
ATOM    318  N   ARG B  42      23.910  20.114  26.555  1.00139.64           N  
ATOM    319  CA  ARG B  42      24.842  21.162  26.231  1.00139.64           C  
ATOM    327  C   ARG B  42      24.148  22.475  26.407  1.00139.64           C  
ATOM    328  O   ARG B  42      24.737  23.462  26.844  1.00139.64           O  
ATOM    320  CB  ARG B  42      25.360  21.082  24.785  1.00139.64           C  
ATOM    321  CG  ARG B  42      26.292  22.238  24.415  1.00139.64           C  
ATOM    322  CD  ARG B  42      27.520  22.356  25.320  1.00139.64           C  
ATOM    323  NE  ARG B  42      28.307  21.097  25.199  1.00139.64           N  
ATOM    324  CZ  ARG B  42      29.584  21.050  25.675  1.00139.64           C  
ATOM    325  NH1 ARG B  42      30.145  22.166  26.229  1.00139.64           N1+
ATOM    326  NH2 ARG B  42      30.301  19.892  25.599  1.00139.64           N  
ATOM    329  N   CYS B  43      22.853  22.500  26.072  1.00100.62           N  
ATOM    330  CA  CYS B  43      22.023  23.659  26.153  1.00100.62           C  
ATOM    333  C   CYS B  43      22.064  24.122  27.578  1.00100.62           C  
ATOM    334  O   CYS B  43      22.227  25.308  27.860  1.00100.62           O  
ATOM    331  CB  CYS B  43      20.591  23.195  25.895  1.00100.62           C  
ATOM    332  SG  CYS B  43      19.499  24.497  25.359  1.00100.62           S  
ATOM    335  N   CYS B  44      21.896  23.167  28.513  1.00 48.57           N  
ATOM    336  CA  CYS B  44      21.870  23.426  29.922  1.00 48.57           C  
ATOM    339  C   CYS B  44      23.224  23.857  30.403  1.00 48.57           C  
ATOM    340  O   CYS B  44      23.328  24.722  31.271  1.00 48.57           O  
ATOM    337  CB  CYS B  44      21.375  22.202  30.718  1.00 48.57           C  
ATOM    338  SG  CYS B  44      19.650  21.831  30.268  1.00 48.57           S  
ATOM    341  N   PHE B  45      24.303  23.263  29.859  1.00 60.53           N  
ATOM    342  CA  PHE B  45      25.642  23.620  30.250  1.00 60.53           C  
ATOM    350  C   PHE B  45      25.882  25.061  29.908  1.00 60.53           C  
ATOM    351  O   PHE B  45      26.394  25.830  30.721  1.00 60.53           O  
ATOM    343  CB  PHE B  45      26.706  22.788  29.510  1.00 60.53           C  
ATOM    344  CG  PHE B  45      28.049  23.358  29.820  1.00 60.53           C  
ATOM    345  CD1 PHE B  45      28.682  23.080  31.009  1.00 60.53           C  
ATOM    346  CD2 PHE B  45      28.684  24.167  28.906  1.00 60.53           C  
ATOM    347  CE1 PHE B  45      29.922  23.609  31.284  1.00 60.53           C  
ATOM    348  CE2 PHE B  45      29.924  24.698  29.175  1.00 60.53           C  
ATOM    349  CZ  PHE B  45      30.546  24.420  30.366  1.00 60.53           C  
ATOM    352  N   VAL B  46      25.498  25.470  28.687  1.00 34.24           N  
ATOM    353  CA  VAL B  46      25.719  26.819  28.250  1.00 34.24           C  
ATOM    357  C   VAL B  46      24.940  27.738  29.141  1.00 34.24           C  
ATOM    358  O   VAL B  46      25.398  28.827  29.483  1.00 34.24           O  
ATOM    354  CB  VAL B  46      25.274  27.059  26.838  1.00 34.24           C  
ATOM    355  CG1 VAL B  46      25.493  28.545  26.508  1.00 34.24           C  
ATOM    356  CG2 VAL B  46      26.042  26.100  25.911  1.00 34.24           C  
ATOM    359  N   HIS B  47      23.730  27.308  29.544  1.00 65.29           N  
ATOM    360  CA  HIS B  47      22.849  28.084  30.372  1.00 65.29           C  
ATOM    367  C   HIS B  47      23.544  28.377  31.673  1.00 65.29           C  
ATOM    368  O   HIS B  47      23.475  29.497  32.176  1.00 65.29           O  
ATOM    363  CB  HIS B  47      21.550  27.292  30.646  1.00 65.29           C  
ATOM    362  CG  HIS B  47      20.480  27.988  31.439  1.00 65.29           C  
ATOM    365  CD2 HIS B  47      19.564  28.921  31.062  1.00 65.29           C  
ATOM    361  ND1 HIS B  47      20.225  27.730  32.770  1.00 65.29           N  
ATOM    366  CE1 HIS B  47      19.175  28.511  33.127  1.00 65.29           C  
ATOM    364  NE2 HIS B  47      18.739  29.252  32.124  1.00 65.29           N  
ATOM    369  N   ASP B  48      24.232  27.373  32.256  1.00 31.54           N  
ATOM    370  CA  ASP B  48      24.948  27.562  33.491  1.00 31.54           C  
ATOM    375  C   ASP B  48      26.056  28.544  33.255  1.00 31.54           C  
ATOM    376  O   ASP B  48      26.314  29.413  34.085  1.00 31.54           O  
ATOM    371  CB  ASP B  48      25.599  26.266  34.009  1.00 31.54           C  
ATOM    372  CG  ASP B  48      24.507  25.314  34.486  1.00 31.54           C  
ATOM    373  OD1 ASP B  48      23.335  25.762  34.611  1.00 31.54           O  
ATOM    374  OD2 ASP B  48      24.836  24.124  34.740  1.00 31.54           O1-
ATOM    377  N   CYS B  49      26.740  28.427  32.103  1.00 53.66           N  
ATOM    378  CA  CYS B  49      27.812  29.317  31.759  1.00 53.66           C  
ATOM    381  C   CYS B  49      27.287  30.710  31.691  1.00 53.66           C  
ATOM    382  O   CYS B  49      27.911  31.647  32.188  1.00 53.66           O  
ATOM    379  CB  CYS B  49      28.382  29.021  30.368  1.00 53.66           C  
ATOM    380  SG  CYS B  49      29.855  27.992  30.466  1.00 53.66           S  
ATOM    383  N   CYS B  50      26.107  30.873  31.069  1.00 38.03           N  
ATOM    384  CA  CYS B  50      25.535  32.173  30.878  1.00 38.03           C  
ATOM    387  C   CYS B  50      25.261  32.783  32.220  1.00 38.03           C  
ATOM    388  O   CYS B  50      25.546  33.958  32.446  1.00 38.03           O  
ATOM    385  CB  CYS B  50      24.209  32.126  30.093  1.00 38.03           C  
ATOM    386  SG  CYS B  50      23.653  33.770  29.560  1.00 38.03           S  
ATOM    389  N   TYR B  51      24.713  31.979  33.153  1.00 85.64           N  
ATOM    390  CA  TYR B  51      24.409  32.392  34.497  1.00 85.64           C  
ATOM    399  C   TYR B  51      25.674  32.794  35.190  1.00 85.64           C  
ATOM    400  O   TYR B  51      25.700  33.780  35.924  1.00 85.64           O  
ATOM    391  CB  TYR B  51      23.782  31.255  35.326  1.00 85.64           C  
ATOM    392  CG  TYR B  51      22.310  31.229  35.107  1.00 85.64           C  
ATOM    393  CD1 TYR B  51      21.756  31.270  33.849  1.00 85.64           C  
ATOM    394  CD2 TYR B  51      21.480  31.110  36.197  1.00 85.64           C  
ATOM    395  CE1 TYR B  51      20.389  31.238  33.692  1.00 85.64           C  
ATOM    396  CE2 TYR B  51      20.116  31.074  36.047  1.00 85.64           C  
ATOM    397  CZ  TYR B  51      19.568  31.141  34.792  1.00 85.64           C  
ATOM    398  OH  TYR B  51      18.166  31.104  34.654  1.00 85.64           O  
ATOM    401  N   GLY B  52      26.767  32.045  34.962  1.00 30.99           N  
ATOM    402  CA  GLY B  52      28.012  32.290  35.635  1.00 30.99           C  
ATOM    403  C   GLY B  52      28.509  33.675  35.336  1.00 30.99           C  
ATOM    404  O   GLY B  52      29.150  34.300  36.178  1.00 30.99           O  
ATOM    405  N   ARG B  53      28.270  34.168  34.108  1.00 60.63           N  
ATOM    406  CA  ARG B  53      28.728  35.460  33.677  1.00 60.63           C  
ATOM    414  C   ARG B  53      28.045  36.574  34.423  1.00 60.63           C  
ATOM    415  O   ARG B  53      28.644  37.625  34.639  1.00 60.63           O  
ATOM    407  CB  ARG B  53      28.509  35.696  32.171  1.00 60.63           C  
ATOM    408  CG  ARG B  53      29.361  34.772  31.296  1.00 60.63           C  
ATOM    409  CD  ARG B  53      29.296  35.092  29.801  1.00 60.63           C  
ATOM    410  NE  ARG B  53      27.925  34.765  29.322  1.00 60.63           N  
ATOM    411  CZ  ARG B  53      27.650  33.510  28.859  1.00 60.63           C  
ATOM    412  NH1 ARG B  53      28.611  32.541  28.886  1.00 60.63           N1+
ATOM    413  NH2 ARG B  53      26.412  33.229  28.360  1.00 60.63           N  
ATOM    416  N   VAL B  54      26.769  36.411  34.825  1.00123.71           N  
ATOM    417  CA  VAL B  54      26.084  37.525  35.432  1.00123.71           C  
ATOM    421  C   VAL B  54      26.655  37.869  36.766  1.00123.71           C  
ATOM    422  O   VAL B  54      27.077  37.007  37.535  1.00123.71           O  
ATOM    418  CB  VAL B  54      24.603  37.355  35.624  1.00123.71           C  
ATOM    419  CG1 VAL B  54      23.924  37.332  34.252  1.00123.71           C  
ATOM    420  CG2 VAL B  54      24.346  36.102  36.468  1.00123.71           C  
ATOM    423  N   ARG B  55      26.681  39.182  37.070  1.00116.97           N  
ATOM    424  CA  ARG B  55      27.208  39.582  38.336  1.00116.97           C  
ATOM    432  C   ARG B  55      26.306  40.619  38.929  1.00116.97           C  
ATOM    433  O   ARG B  55      25.693  41.419  38.221  1.00116.97           O  
ATOM    425  CB  ARG B  55      28.638  40.133  38.219  1.00116.97           C  
ATOM    426  CG  ARG B  55      29.557  39.050  37.652  1.00116.97           C  
ATOM    427  CD  ARG B  55      30.968  39.486  37.268  1.00116.97           C  
ATOM    428  NE  ARG B  55      31.617  38.271  36.701  1.00116.97           N  
ATOM    429  CZ  ARG B  55      31.493  37.996  35.371  1.00116.97           C  
ATOM    430  NH1 ARG B  55      30.970  38.934  34.526  1.00116.97           N1+
ATOM    431  NH2 ARG B  55      31.867  36.777  34.886  1.00116.97           N  
ATOM    434  N   GLY B  56      26.178  40.584  40.270  1.00 27.57           N  
ATOM    435  CA  GLY B  56      25.419  41.562  40.995  1.00 27.57           C  
ATOM    436  C   GLY B  56      24.032  41.067  41.267  1.00 27.57           C  
ATOM    437  O   GLY B  56      23.348  41.603  42.137  1.00 27.57           O  
ATOM    438  N   CYS B  57      23.575  40.024  40.550  1.00 38.06           N  
ATOM    439  CA  CYS B  57      22.228  39.576  40.759  1.00 38.06           C  
ATOM    442  C   CYS B  57      22.221  38.082  40.864  1.00 38.06           C  
ATOM    443  O   CYS B  57      23.139  37.406  40.402  1.00 38.06           O  
ATOM    440  CB  CYS B  57      21.292  39.970  39.603  1.00 38.06           C  
ATOM    441  SG  CYS B  57      21.087  41.772  39.497  1.00 38.06           S  
ATOM    444  N   ASN B  58      21.156  37.538  41.494  1.00 67.15           N  
ATOM    445  CA  ASN B  58      21.002  36.122  41.681  1.00 67.15           C  
ATOM    450  C   ASN B  58      20.043  35.648  40.630  1.00 67.15           C  
ATOM    451  O   ASN B  58      18.883  36.058  40.594  1.00 67.15           O  
ATOM    446  CB  ASN B  58      20.414  35.785  43.065  1.00 67.15           C  
ATOM    447  CG  ASN B  58      20.588  34.300  43.363  1.00 67.15           C  
ATOM    449  ND2 ASN B  58      20.899  33.493  42.315  1.00 67.15           N  
ATOM    448  OD1 ASN B  58      20.455  33.868  44.508  1.00 67.15           O  
ATOM    452  N   PRO B  59      20.502  34.779  39.769  1.00110.03           N  
ATOM    453  CA  PRO B  59      19.679  34.327  38.679  1.00110.03           C  
ATOM    457  C   PRO B  59      18.454  33.583  39.095  1.00110.03           C  
ATOM    458  O   PRO B  59      17.455  33.647  38.379  1.00110.03           O  
ATOM    455  CB  PRO B  59      20.608  33.556  37.752  1.00110.03           C  
ATOM    456  CG  PRO B  59      21.981  34.210  37.994  1.00110.03           C  
ATOM    454  CD  PRO B  59      21.917  34.717  39.446  1.00110.03           C  
ATOM    459  N   LYS B  60      18.499  32.844  40.215  1.00 53.22           N  
ATOM    460  CA  LYS B  60      17.327  32.130  40.627  1.00 53.22           C  
ATOM    466  C   LYS B  60      16.280  33.119  41.048  1.00 53.22           C  
ATOM    467  O   LYS B  60      15.103  32.975  40.723  1.00 53.22           O  
ATOM    461  CB  LYS B  60      17.606  31.197  41.817  1.00 53.22           C  
ATOM    462  CG  LYS B  60      16.494  30.185  42.094  1.00 53.22           C  
ATOM    463  CD  LYS B  60      16.945  29.031  42.992  1.00 53.22           C  
ATOM    464  CE  LYS B  60      15.881  27.951  43.185  1.00 53.22           C  
ATOM    465  NZ  LYS B  60      16.441  26.821  43.961  1.00 53.22           N1+
ATOM    468  N   LEU B  61      16.700  34.118  41.845  1.00 76.28           N  
ATOM    469  CA  LEU B  61      15.866  35.138  42.423  1.00 76.28           C  
ATOM    474  C   LEU B  61      15.446  36.260  41.510  1.00 76.28           C  
ATOM    475  O   LEU B  61      14.326  36.752  41.627  1.00 76.28           O  
ATOM    470  CB  LEU B  61      16.518  35.769  43.663  1.00 76.28           C  
ATOM    471  CG  LEU B  61      16.776  34.730  44.769  1.00 76.28           C  
ATOM    472  CD1 LEU B  61      17.364  35.373  46.034  1.00 76.28           C  
ATOM    473  CD2 LEU B  61      15.520  33.890  45.045  1.00 76.28           C  
ATOM    476  N   ALA B  62      16.322  36.722  40.594  1.00 46.03           N  
ATOM    477  CA  ALA B  62      16.034  37.936  39.870  1.00 46.03           C  
ATOM    479  C   ALA B  62      14.825  37.806  39.003  1.00 46.03           C  
ATOM    480  O   ALA B  62      14.666  36.841  38.257  1.00 46.03           O  
ATOM    478  CB  ALA B  62      17.203  38.409  38.987  1.00 46.03           C  
ATOM    481  N   ILE B  63      13.952  38.836  39.055  1.00 49.80           N  
ATOM    482  CA  ILE B  63      12.754  38.829  38.272  1.00 49.80           C  
ATOM    487  C   ILE B  63      12.940  39.843  37.187  1.00 49.80           C  
ATOM    488  O   ILE B  63      13.212  41.016  37.445  1.00 49.80           O  
ATOM    483  CB  ILE B  63      11.529  39.193  39.062  1.00 49.80           C  
ATOM    484  CG1 ILE B  63      11.319  38.180  40.201  1.00 49.80           C  
ATOM    485  CG2 ILE B  63      10.335  39.278  38.096  1.00 49.80           C  
ATOM    486  CD1 ILE B  63      10.287  38.626  41.235  1.00 49.80           C  
ATOM    489  N   TYR B  64      12.785  39.397  35.926  1.00109.29           N  
ATOM    490  CA  TYR B  64      12.979  40.239  34.784  1.00109.29           C  
ATOM    499  C   TYR B  64      11.688  40.259  34.034  1.00109.29           C  
ATOM    500  O   TYR B  64      10.679  39.758  34.527  1.00109.29           O  
ATOM    491  CB  TYR B  64      14.110  39.777  33.844  1.00109.29           C  
ATOM    492  CG  TYR B  64      13.887  38.357  33.444  1.00109.29           C  
ATOM    493  CD1 TYR B  64      12.957  38.027  32.485  1.00109.29           C  
ATOM    494  CD2 TYR B  64      14.634  37.353  34.016  1.00109.29           C  
ATOM    495  CE1 TYR B  64      12.765  36.714  32.119  1.00109.29           C  
ATOM    496  CE2 TYR B  64      14.446  36.040  33.655  1.00109.29           C  
ATOM    497  CZ  TYR B  64      13.508  35.717  32.705  1.00109.29           C  
ATOM    498  OH  TYR B  64      13.313  34.370  32.332  1.00109.29           O  
ATOM    501  N   TYR B  65      11.654  40.910  32.855  1.00 60.45           N  
ATOM    502  CA  TYR B  65      10.410  40.982  32.138  1.00 60.45           C  
ATOM    511  C   TYR B  65      10.577  40.367  30.782  1.00 60.45           C  
ATOM    512  O   TYR B  65      11.588  40.573  30.112  1.00 60.45           O  
ATOM    503  CB  TYR B  65       9.916  42.425  31.938  1.00 60.45           C  
ATOM    504  CG  TYR B  65       8.675  42.379  31.116  1.00 60.45           C  
ATOM    505  CD1 TYR B  65       7.480  41.995  31.675  1.00 60.45           C  
ATOM    506  CD2 TYR B  65       8.709  42.734  29.787  1.00 60.45           C  
ATOM    507  CE1 TYR B  65       6.334  41.957  30.917  1.00 60.45           C  
ATOM    508  CE2 TYR B  65       7.569  42.697  29.022  1.00 60.45           C  
ATOM    509  CZ  TYR B  65       6.380  42.307  29.588  1.00 60.45           C  
ATOM    510  OH  TYR B  65       5.208  42.268  28.806  1.00 60.45           O  
ATOM    513  N   TYR B  66       9.590  39.541  30.369  1.00 66.15           N  
ATOM    514  CA  TYR B  66       9.604  38.947  29.061  1.00 66.15           C  
ATOM    523  C   TYR B  66       8.177  38.748  28.649  1.00 66.15           C  
ATOM    524  O   TYR B  66       7.264  38.963  29.440  1.00 66.15           O  
ATOM    515  CB  TYR B  66      10.295  37.574  29.001  1.00 66.15           C  
ATOM    516  CG  TYR B  66       9.473  36.610  29.780  1.00 66.15           C  
ATOM    517  CD1 TYR B  66       9.592  36.528  31.147  1.00 66.15           C  
ATOM    518  CD2 TYR B  66       8.580  35.782  29.136  1.00 66.15           C  
ATOM    519  CE1 TYR B  66       8.833  35.635  31.866  1.00 66.15           C  
ATOM    520  CE2 TYR B  66       7.818  34.888  29.849  1.00 66.15           C  
ATOM    521  CZ  TYR B  66       7.944  34.815  31.216  1.00 66.15           C  
ATOM    522  OH  TYR B  66       7.164  33.898  31.953  1.00 66.15           O  
ATOM    525  N   SER B  67       7.955  38.356  27.375  1.00 83.64           N  
ATOM    526  CA  SER B  67       6.617  38.115  26.914  1.00 83.64           C  
ATOM    529  C   SER B  67       6.707  37.215  25.717  1.00 83.64           C  
ATOM    530  O   SER B  67       7.774  37.046  25.130  1.00 83.64           O  
ATOM    527  CB  SER B  67       5.912  39.409  26.466  1.00 83.64           C  
ATOM    528  OG  SER B  67       4.597  39.125  26.015  1.00 83.64           O  
ATOM    531  N   PHE B  68       5.572  36.585  25.345  1.00 57.01           N  
ATOM    532  CA  PHE B  68       5.535  35.765  24.171  1.00 57.01           C  
ATOM    540  C   PHE B  68       4.823  36.540  23.121  1.00 57.01           C  
ATOM    541  O   PHE B  68       3.744  37.085  23.351  1.00 57.01           O  
ATOM    533  CB  PHE B  68       4.771  34.436  24.332  1.00 57.01           C  
ATOM    534  CG  PHE B  68       5.646  33.442  25.020  1.00 57.01           C  
ATOM    535  CD1 PHE B  68       5.778  33.418  26.389  1.00 57.01           C  
ATOM    536  CD2 PHE B  68       6.333  32.511  24.273  1.00 57.01           C  
ATOM    537  CE1 PHE B  68       6.587  32.486  26.999  1.00 57.01           C  
ATOM    538  CE2 PHE B  68       7.145  31.576  24.873  1.00 57.01           C  
ATOM    539  CZ  PHE B  68       7.272  31.565  26.241  1.00 57.01           C  
ATOM    542  N   LYS B  69       5.437  36.631  21.929  1.00 77.84           N  
ATOM    543  CA  LYS B  69       4.784  37.317  20.863  1.00 77.84           C  
ATOM    549  C   LYS B  69       4.734  36.347  19.733  1.00 77.84           C  
ATOM    550  O   LYS B  69       5.765  35.896  19.240  1.00 77.84           O  
ATOM    544  CB  LYS B  69       5.541  38.575  20.411  1.00 77.84           C  
ATOM    545  CG  LYS B  69       5.612  39.620  21.525  1.00 77.84           C  
ATOM    546  CD  LYS B  69       6.588  40.765  21.260  1.00 77.84           C  
ATOM    547  CE  LYS B  69       6.747  41.699  22.462  1.00 77.84           C  
ATOM    548  NZ  LYS B  69       5.424  42.212  22.877  1.00 77.84           N1+
ATOM    551  N   LYS B  70       3.506  35.983  19.328  1.00109.27           N  
ATOM    552  CA  LYS B  70       3.279  35.049  18.268  1.00109.27           C  
ATOM    558  C   LYS B  70       4.049  33.793  18.540  1.00109.27           C  
ATOM    559  O   LYS B  70       4.546  33.148  17.620  1.00109.27           O  
ATOM    553  CB  LYS B  70       3.610  35.591  16.861  1.00109.27           C  
ATOM    554  CG  LYS B  70       5.093  35.833  16.585  1.00109.27           C  
ATOM    555  CD  LYS B  70       5.395  36.106  15.112  1.00109.27           C  
ATOM    556  CE  LYS B  70       5.069  34.930  14.189  1.00109.27           C  
ATOM    557  NZ  LYS B  70       5.230  35.338  12.777  1.00109.27           N1+
ATOM    560  N   GLY B  71       4.159  33.409  19.829  1.00 23.09           N  
ATOM    561  CA  GLY B  71       4.772  32.160  20.189  1.00 23.09           C  
ATOM    562  C   GLY B  71       6.252  32.303  20.376  1.00 23.09           C  
ATOM    563  O   GLY B  71       6.930  31.320  20.670  1.00 23.09           O  
ATOM    564  N   ASN B  72       6.808  33.520  20.227  1.00 43.35           N  
ATOM    565  CA  ASN B  72       8.230  33.640  20.383  1.00 43.35           C  
ATOM    570  C   ASN B  72       8.511  34.354  21.667  1.00 43.35           C  
ATOM    571  O   ASN B  72       7.763  35.238  22.084  1.00 43.35           O  
ATOM    566  CB  ASN B  72       8.904  34.412  19.236  1.00 43.35           C  
ATOM    567  CG  ASN B  72       8.867  33.511  18.008  1.00 43.35           C  
ATOM    569  ND2 ASN B  72       8.287  34.021  16.888  1.00 43.35           N  
ATOM    568  OD1 ASN B  72       9.336  32.374  18.053  1.00 43.35           O  
ATOM    572  N   ILE B  73       9.613  33.967  22.339  1.00 58.66           N  
ATOM    573  CA  ILE B  73       9.959  34.559  23.598  1.00 58.66           C  
ATOM    578  C   ILE B  73      10.678  35.836  23.320  1.00 58.66           C  
ATOM    579  O   ILE B  73      11.618  35.871  22.530  1.00 58.66           O  
ATOM    574  CB  ILE B  73      10.891  33.706  24.409  1.00 58.66           C  
ATOM    575  CG1 ILE B  73      10.246  32.340  24.702  1.00 58.66           C  
ATOM    576  CG2 ILE B  73      11.287  34.492  25.673  1.00 58.66           C  
ATOM    577  CD1 ILE B  73      11.231  31.294  25.221  1.00 58.66           C  
ATOM    580  N   VAL B  74      10.227  36.946  23.936  1.00124.44           N  
ATOM    581  CA  VAL B  74      10.943  38.173  23.743  1.00124.44           C  
ATOM    585  C   VAL B  74      11.202  38.780  25.079  1.00124.44           C  
ATOM    586  O   VAL B  74      10.275  39.036  25.845  1.00124.44           O  
ATOM    582  CB  VAL B  74      10.194  39.200  22.951  1.00124.44           C  
ATOM    583  CG1 VAL B  74      10.178  38.779  21.479  1.00124.44           C  
ATOM    584  CG2 VAL B  74       8.784  39.314  23.555  1.00124.44           C  
ATOM    587  N   CYS B  75      12.479  39.020  25.429  1.00122.07           N  
ATOM    588  CA  CYS B  75      12.593  39.730  26.662  1.00122.07           C  
ATOM    591  C   CYS B  75      12.750  41.172  26.326  1.00122.07           C  
ATOM    592  O   CYS B  75      13.192  41.530  25.234  1.00122.07           O  
ATOM    589  CB  CYS B  75      13.609  39.217  27.717  1.00122.07           C  
ATOM    590  SG  CYS B  75      15.342  39.004  27.238  1.00122.07           S  
ATOM    593  N   GLY B  76      12.310  42.049  27.245  1.00 29.58           N  
ATOM    594  CA  GLY B  76      12.387  43.445  26.953  1.00 29.58           C  
ATOM    595  C   GLY B  76      12.272  44.194  28.240  1.00 29.58           C  
ATOM    596  O   GLY B  76      11.920  43.633  29.278  1.00 29.58           O  
ATOM    597  N   LYS B  77      12.588  45.500  28.180  1.00 56.16           N  
ATOM    598  CA  LYS B  77      12.463  46.404  29.285  1.00 56.16           C  
ATOM    604  C   LYS B  77      13.339  45.972  30.417  1.00 56.16           C  
ATOM    605  O   LYS B  77      13.095  46.348  31.564  1.00 56.16           O  
ATOM    599  CB  LYS B  77      11.013  46.490  29.793  1.00 56.16           C  
ATOM    600  CG  LYS B  77      10.032  46.963  28.716  1.00 56.16           C  
ATOM    601  CD  LYS B  77       8.564  46.698  29.059  1.00 56.16           C  
ATOM    602  CE  LYS B  77       7.592  47.106  27.951  1.00 56.16           C  
ATOM    603  NZ  LYS B  77       6.203  46.807  28.363  1.00 56.16           N1+
ATOM    606  N   ASN B  78      14.418  45.218  30.127  1.00 36.51           N  
ATOM    607  CA  ASN B  78      15.277  44.765  31.185  1.00 36.51           C  
ATOM    612  C   ASN B  78      16.543  45.560  31.143  1.00 36.51           C  
ATOM    613  O   ASN B  78      17.045  45.897  30.072  1.00 36.51           O  
ATOM    608  CB  ASN B  78      15.677  43.286  31.054  1.00 36.51           C  
ATOM    609  CG  ASN B  78      14.433  42.434  31.263  1.00 36.51           C  
ATOM    611  ND2 ASN B  78      14.183  41.490  30.317  1.00 36.51           N  
ATOM    610  OD1 ASN B  78      13.700  42.607  32.235  1.00 36.51           O  
ATOM    614  N   ASN B  79      17.086  45.890  32.333  1.00 35.69           N  
ATOM    615  CA  ASN B  79      18.302  46.649  32.399  1.00 35.69           C  
ATOM    620  C   ASN B  79      19.291  45.867  33.209  1.00 35.69           C  
ATOM    621  O   ASN B  79      18.923  45.082  34.082  1.00 35.69           O  
ATOM    616  CB  ASN B  79      18.145  48.005  33.114  1.00 35.69           C  
ATOM    617  CG  ASN B  79      17.245  48.908  32.283  1.00 35.69           C  
ATOM    619  ND2 ASN B  79      16.165  49.437  32.921  1.00 35.69           N  
ATOM    618  OD1 ASN B  79      17.494  49.139  31.102  1.00 35.69           O  
ATOM    622  N   GLY B  80      20.592  46.040  32.896  1.00 25.75           N  
ATOM    623  CA  GLY B  80      21.655  45.456  33.667  1.00 25.75           C  
ATOM    624  C   GLY B  80      21.575  43.959  33.661  1.00 25.75           C  
ATOM    625  O   GLY B  80      21.403  43.323  32.623  1.00 25.75           O  
ATOM    626  N   CYS B  81      21.705  43.374  34.871  1.00 38.47           N  
ATOM    627  CA  CYS B  81      21.749  41.957  35.105  1.00 38.47           C  
ATOM    630  C   CYS B  81      20.460  41.342  34.662  1.00 38.47           C  
ATOM    631  O   CYS B  81      20.436  40.215  34.169  1.00 38.47           O  
ATOM    628  CB  CYS B  81      21.925  41.601  36.592  1.00 38.47           C  
ATOM    629  SG  CYS B  81      20.480  42.080  37.585  1.00 38.47           S  
ATOM    632  N   LEU B  82      19.346  42.071  34.825  1.00 40.90           N  
ATOM    633  CA  LEU B  82      18.053  41.546  34.484  1.00 40.90           C  
ATOM    638  C   LEU B  82      18.044  41.216  33.026  1.00 40.90           C  
ATOM    639  O   LEU B  82      17.452  40.223  32.609  1.00 40.90           O  
ATOM    634  CB  LEU B  82      16.927  42.566  34.723  1.00 40.90           C  
ATOM    635  CG  LEU B  82      16.761  42.975  36.198  1.00 40.90           C  
ATOM    636  CD1 LEU B  82      15.625  43.995  36.372  1.00 40.90           C  
ATOM    637  CD2 LEU B  82      16.594  41.743  37.101  1.00 40.90           C  
ATOM    640  N   ARG B  83      18.680  42.070  32.208  1.00 84.50           N  
ATOM    641  CA  ARG B  83      18.705  41.846  30.792  1.00 84.50           C  
ATOM    649  C   ARG B  83      19.474  40.593  30.481  1.00 84.50           C  
ATOM    650  O   ARG B  83      19.048  39.787  29.654  1.00 84.50           O  
ATOM    642  CB  ARG B  83      19.349  43.016  30.025  1.00 84.50           C  
ATOM    643  CG  ARG B  83      19.240  42.888  28.504  1.00 84.50           C  
ATOM    644  CD  ARG B  83      20.551  42.499  27.822  1.00 84.50           C  
ATOM    645  NE  ARG B  83      20.282  42.407  26.360  1.00 84.50           N  
ATOM    646  CZ  ARG B  83      21.298  42.587  25.467  1.00 84.50           C  
ATOM    647  NH1 ARG B  83      22.551  42.900  25.910  1.00 84.50           N1+
ATOM    648  NH2 ARG B  83      21.058  42.457  24.129  1.00 84.50           N  
ATOM    651  N   ASP B  84      20.631  40.387  31.145  1.00 44.05           N  
ATOM    652  CA  ASP B  84      21.474  39.253  30.875  1.00 44.05           C  
ATOM    657  C   ASP B  84      20.769  37.979  31.236  1.00 44.05           C  
ATOM    658  O   ASP B  84      20.786  37.013  30.475  1.00 44.05           O  
ATOM    653  CB  ASP B  84      22.768  39.275  31.708  1.00 44.05           C  
ATOM    654  CG  ASP B  84      23.608  40.463  31.265  1.00 44.05           C  
ATOM    655  OD1 ASP B  84      23.246  41.099  30.239  1.00 44.05           O  
ATOM    656  OD2 ASP B  84      24.623  40.753  31.952  1.00 44.05           O1-
ATOM    659  N   ILE B  85      20.120  37.951  32.413  1.00 45.18           N  
ATOM    660  CA  ILE B  85      19.487  36.750  32.881  1.00 45.18           C  
ATOM    665  C   ILE B  85      18.387  36.346  31.947  1.00 45.18           C  
ATOM    666  O   ILE B  85      18.254  35.166  31.621  1.00 45.18           O  
ATOM    661  CB  ILE B  85      18.899  36.896  34.251  1.00 45.18           C  
ATOM    662  CG1 ILE B  85      20.003  37.229  35.269  1.00 45.18           C  
ATOM    663  CG2 ILE B  85      18.144  35.598  34.578  1.00 45.18           C  
ATOM    664  CD1 ILE B  85      19.468  37.677  36.627  1.00 45.18           C  
ATOM    667  N   CYS B  86      17.565  37.309  31.482  1.00 99.24           N  
ATOM    668  CA  CYS B  86      16.464  36.940  30.632  1.00 99.24           C  
ATOM    671  C   CYS B  86      17.011  36.330  29.383  1.00 99.24           C  
ATOM    672  O   CYS B  86      16.465  35.353  28.874  1.00 99.24           O  
ATOM    669  CB  CYS B  86      15.547  38.104  30.188  1.00 99.24           C  
ATOM    670  SG  CYS B  86      16.319  39.261  29.016  1.00 99.24           S  
ATOM    673  N   GLU B  87      18.113  36.892  28.855  1.00 78.09           N  
ATOM    674  CA  GLU B  87      18.671  36.389  27.630  1.00 78.09           C  
ATOM    680  C   GLU B  87      19.145  34.983  27.828  1.00 78.09           C  
ATOM    681  O   GLU B  87      18.974  34.143  26.947  1.00 78.09           O  
ATOM    675  CB  GLU B  87      19.863  37.210  27.111  1.00 78.09           C  
ATOM    676  CG  GLU B  87      20.489  36.644  25.831  1.00 78.09           C  
ATOM    677  CD  GLU B  87      19.502  36.797  24.680  1.00 78.09           C  
ATOM    678  OE1 GLU B  87      18.277  36.880  24.955  1.00 78.09           O  
ATOM    679  OE2 GLU B  87      19.962  36.829  23.504  1.00 78.09           O1-
ATOM    682  N   CYS B  88      19.747  34.680  28.994  1.00 38.74           N  
ATOM    683  CA  CYS B  88      20.259  33.355  29.199  1.00 38.74           C  
ATOM    686  C   CYS B  88      19.115  32.394  29.086  1.00 38.74           C  
ATOM    687  O   CYS B  88      19.211  31.382  28.395  1.00 38.74           O  
ATOM    684  CB  CYS B  88      20.871  33.164  30.600  1.00 38.74           C  
ATOM    685  SG  CYS B  88      22.258  34.292  30.936  1.00 38.74           S  
ATOM    688  N   ASP B  89      17.991  32.705  29.758  1.00 48.57           N  
ATOM    689  CA  ASP B  89      16.841  31.844  29.771  1.00 48.57           C  
ATOM    694  C   ASP B  89      16.251  31.730  28.401  1.00 48.57           C  
ATOM    695  O   ASP B  89      15.921  30.634  27.949  1.00 48.57           O  
ATOM    690  CB  ASP B  89      15.734  32.354  30.708  1.00 48.57           C  
ATOM    691  CG  ASP B  89      16.243  32.155  32.123  1.00 48.57           C  
ATOM    692  OD1 ASP B  89      17.289  31.470  32.266  1.00 48.57           O  
ATOM    693  OD2 ASP B  89      15.600  32.673  33.075  1.00 48.57           O1-
ATOM    696  N   ARG B  90      16.129  32.860  27.684  1.00120.35           N  
ATOM    697  CA  ARG B  90      15.482  32.845  26.407  1.00120.35           C  
ATOM    705  C   ARG B  90      16.231  31.921  25.495  1.00120.35           C  
ATOM    706  O   ARG B  90      15.635  31.089  24.812  1.00120.35           O  
ATOM    698  CB  ARG B  90      15.472  34.239  25.758  1.00120.35           C  
ATOM    699  CG  ARG B  90      14.791  34.298  24.388  1.00120.35           C  
ATOM    700  CD  ARG B  90      14.890  35.672  23.722  1.00120.35           C  
ATOM    701  NE  ARG B  90      16.303  35.851  23.282  1.00120.35           N  
ATOM    702  CZ  ARG B  90      16.709  35.344  22.082  1.00120.35           C  
ATOM    703  NH1 ARG B  90      15.820  34.675  21.289  1.00120.35           N1+
ATOM    704  NH2 ARG B  90      18.002  35.502  21.675  1.00120.35           N  
ATOM    707  N   VAL B  91      17.569  32.033  25.483  1.00 99.90           N  
ATOM    708  CA  VAL B  91      18.385  31.263  24.593  1.00 99.90           C  
ATOM    712  C   VAL B  91      18.285  29.802  24.925  1.00 99.90           C  
ATOM    713  O   VAL B  91      18.197  28.965  24.027  1.00 99.90           O  
ATOM    709  CB  VAL B  91      19.824  31.699  24.638  1.00 99.90           C  
ATOM    710  CG1 VAL B  91      20.466  31.249  25.959  1.00 99.90           C  
ATOM    711  CG2 VAL B  91      20.533  31.200  23.374  1.00 99.90           C  
ATOM    714  N   ALA B  92      18.302  29.450  26.226  1.00 34.35           N  
ATOM    715  CA  ALA B  92      18.250  28.069  26.619  1.00 34.35           C  
ATOM    717  C   ALA B  92      16.939  27.467  26.214  1.00 34.35           C  
ATOM    718  O   ALA B  92      16.899  26.353  25.696  1.00 34.35           O  
ATOM    716  CB  ALA B  92      18.396  27.877  28.138  1.00 34.35           C  
ATOM    719  N   ALA B  93      15.829  28.199  26.427  1.00 30.21           N  
ATOM    720  CA  ALA B  93      14.529  27.660  26.136  1.00 30.21           C  
ATOM    722  C   ALA B  93      14.436  27.372  24.669  1.00 30.21           C  
ATOM    723  O   ALA B  93      13.940  26.321  24.265  1.00 30.21           O  
ATOM    721  CB  ALA B  93      13.388  28.630  26.490  1.00 30.21           C  
ATOM    724  N   ASN B  94      14.931  28.301  23.828  1.00 36.57           N  
ATOM    725  CA  ASN B  94      14.847  28.132  22.403  1.00 36.57           C  
ATOM    730  C   ASN B  94      15.648  26.938  22.009  1.00 36.57           C  
ATOM    731  O   ASN B  94      15.250  26.141  21.162  1.00 36.57           O  
ATOM    726  CB  ASN B  94      15.408  29.328  21.618  1.00 36.57           C  
ATOM    727  CG  ASN B  94      14.489  30.516  21.855  1.00 36.57           C  
ATOM    729  ND2 ASN B  94      15.087  31.732  21.963  1.00 36.57           N  
ATOM    728  OD1 ASN B  94      13.271  30.366  21.950  1.00 36.57           O  
ATOM    732  N   CYS B  95      16.822  26.799  22.631  1.00 71.79           N  
ATOM    733  CA  CYS B  95      17.728  25.736  22.358  1.00 71.79           C  
ATOM    736  C   CYS B  95      17.122  24.409  22.739  1.00 71.79           C  
ATOM    737  O   CYS B  95      17.339  23.414  22.049  1.00 71.79           O  
ATOM    734  CB  CYS B  95      19.063  26.059  23.025  1.00 71.79           C  
ATOM    735  SG  CYS B  95      20.039  24.620  23.424  1.00 71.79           S  
ATOM    738  N   PHE B  96      16.338  24.342  23.837  1.00 74.94           N  
ATOM    739  CA  PHE B  96      15.705  23.097  24.194  1.00 74.94           C  
ATOM    747  C   PHE B  96      14.720  22.746  23.121  1.00 74.94           C  
ATOM    748  O   PHE B  96      14.619  21.593  22.702  1.00 74.94           O  
ATOM    740  CB  PHE B  96      14.898  23.151  25.507  1.00 74.94           C  
ATOM    741  CG  PHE B  96      15.812  23.470  26.642  1.00 74.94           C  
ATOM    742  CD1 PHE B  96      16.833  22.618  26.993  1.00 74.94           C  
ATOM    743  CD2 PHE B  96      15.613  24.610  27.386  1.00 74.94           C  
ATOM    744  CE1 PHE B  96      17.661  22.922  28.050  1.00 74.94           C  
ATOM    745  CE2 PHE B  96      16.436  24.915  28.443  1.00 74.94           C  
ATOM    746  CZ  PHE B  96      17.468  24.072  28.777  1.00 74.94           C  
ATOM    749  N   HIS B  97      13.961  23.753  22.647  1.00 39.20           N  
ATOM    750  CA  HIS B  97      12.937  23.547  21.667  1.00 39.20           C  
ATOM    757  C   HIS B  97      13.574  23.012  20.428  1.00 39.20           C  
ATOM    758  O   HIS B  97      13.077  22.065  19.820  1.00 39.20           O  
ATOM    753  CB  HIS B  97      12.221  24.858  21.303  1.00 39.20           C  
ATOM    752  CG  HIS B  97      11.055  24.679  20.381  1.00 39.20           C  
ATOM    755  CD2 HIS B  97       9.739  24.487  20.661  1.00 39.20           C  
ATOM    751  ND1 HIS B  97      11.147  24.695  19.006  1.00 39.20           N  
ATOM    756  CE1 HIS B  97       9.891  24.514  18.528  1.00 39.20           C  
ATOM    754  NE2 HIS B  97       9.001  24.382  19.495  1.00 39.20           N  
ATOM    759  N   GLN B  98      14.719  23.592  20.036  1.00 54.40           N  
ATOM    760  CA  GLN B  98      15.357  23.176  18.825  1.00 54.40           C  
ATOM    766  C   GLN B  98      15.797  21.746  18.932  1.00 54.40           C  
ATOM    767  O   GLN B  98      15.690  21.003  17.959  1.00 54.40           O  
ATOM    761  CB  GLN B  98      16.576  24.035  18.450  1.00 54.40           C  
ATOM    762  CG  GLN B  98      16.193  25.463  18.055  1.00 54.40           C  
ATOM    763  CD  GLN B  98      17.440  26.175  17.550  1.00 54.40           C  
ATOM    765  NE2 GLN B  98      17.561  26.279  16.200  1.00 54.40           N  
ATOM    764  OE1 GLN B  98      18.281  26.623  18.328  1.00 54.40           O  
ATOM    768  N   ASN B  99      16.301  21.305  20.103  1.00109.98           N  
ATOM    769  CA  ASN B  99      16.819  19.963  20.156  1.00109.98           C  
ATOM    774  C   ASN B  99      15.857  19.043  20.856  1.00109.98           C  
ATOM    775  O   ASN B  99      16.260  18.066  21.487  1.00109.98           O  
ATOM    770  CB  ASN B  99      18.139  19.900  20.941  1.00109.98           C  
ATOM    771  CG  ASN B  99      19.172  20.712  20.174  1.00109.98           C  
ATOM    773  ND2 ASN B  99      19.575  21.878  20.746  1.00109.98           N  
ATOM    772  OD1 ASN B  99      19.599  20.325  19.086  1.00109.98           O  
ATOM    776  N   LYS B 100      14.547  19.283  20.701  1.00 97.49           N  
ATOM    777  CA  LYS B 100      13.550  18.493  21.364  1.00 97.49           C  
ATOM    783  C   LYS B 100      13.571  17.076  20.869  1.00 97.49           C  
ATOM    784  O   LYS B 100      13.404  16.137  21.647  1.00 97.49           O  
ATOM    778  CB  LYS B 100      12.142  19.070  21.146  1.00 97.49           C  
ATOM    779  CG  LYS B 100      11.032  18.359  21.918  1.00 97.49           C  
ATOM    780  CD  LYS B 100       9.765  19.205  22.011  1.00 97.49           C  
ATOM    781  CE  LYS B 100       9.515  20.054  20.761  1.00 97.49           C  
ATOM    782  NZ  LYS B 100       8.377  20.973  20.986  1.00 97.49           N1+
ATOM    785  N   ASN B 101      13.800  16.872  19.560  1.00 61.70           N  
ATOM    786  CA  ASN B 101      13.716  15.557  18.979  1.00 61.70           C  
ATOM    791  C   ASN B 101      14.711  14.611  19.597  1.00 61.70           C  
ATOM    792  O   ASN B 101      14.405  13.436  19.794  1.00 61.70           O  
ATOM    787  CB  ASN B 101      13.970  15.559  17.463  1.00 61.70           C  
ATOM    788  CG  ASN B 101      12.785  16.247  16.800  1.00 61.70           C  
ATOM    790  ND2 ASN B 101      11.558  15.707  17.030  1.00 61.70           N  
ATOM    789  OD1 ASN B 101      12.944  17.245  16.101  1.00 61.70           O  
ATOM    793  N   THR B 102      15.929  15.098  19.900  1.00 69.20           N  
ATOM    794  CA  THR B 102      17.036  14.327  20.408  1.00 69.20           C  
ATOM    798  C   THR B 102      16.835  13.881  21.834  1.00 69.20           C  
ATOM    799  O   THR B 102      17.525  12.970  22.288  1.00 69.20           O  
ATOM    795  CB  THR B 102      18.339  15.075  20.352  1.00 69.20           C  
ATOM    797  CG2 THR B 102      18.609  15.489  18.895  1.00 69.20           C  
ATOM    796  OG1 THR B 102      18.286  16.225  21.182  1.00 69.20           O  
ATOM    800  N   TYR B 103      15.953  14.564  22.594  1.00 91.84           N  
ATOM    801  CA  TYR B 103      15.683  14.314  23.991  1.00 91.84           C  
ATOM    810  C   TYR B 103      15.614  12.829  24.230  1.00 91.84           C  
ATOM    811  O   TYR B 103      14.862  12.113  23.572  1.00 91.84           O  
ATOM    802  CB  TYR B 103      14.333  14.942  24.381  1.00 91.84           C  
ATOM    803  CG  TYR B 103      14.148  14.981  25.853  1.00 91.84           C  
ATOM    804  CD1 TYR B 103      13.710  13.879  26.548  1.00 91.84           C  
ATOM    805  CD2 TYR B 103      14.402  16.152  26.528  1.00 91.84           C  
ATOM    806  CE1 TYR B 103      13.535  13.949  27.908  1.00 91.84           C  
ATOM    807  CE2 TYR B 103      14.229  16.228  27.886  1.00 91.84           C  
ATOM    808  CZ  TYR B 103      13.795  15.124  28.575  1.00 91.84           C  
ATOM    809  OH  TYR B 103      13.615  15.203  29.968  1.00 91.84           O  
ATOM    812  N   ASN B 104      16.429  12.332  25.190  1.00 77.86           N  
ATOM    813  CA  ASN B 104      16.485  10.925  25.478  1.00 77.86           C  
ATOM    818  C   ASN B 104      16.059  10.737  26.903  1.00 77.86           C  
ATOM    819  O   ASN B 104      16.651  11.288  27.828  1.00 77.86           O  
ATOM    814  CB  ASN B 104      17.913  10.356  25.326  1.00 77.86           C  
ATOM    815  CG  ASN B 104      17.916   8.827  25.350  1.00 77.86           C  
ATOM    817  ND2 ASN B 104      16.797   8.201  25.803  1.00 77.86           N  
ATOM    816  OD1 ASN B 104      18.904   8.201  24.969  1.00 77.86           O  
ATOM    820  N   ALA B 105      15.027   9.904  27.110  1.00 44.85           N  
ATOM    821  CA  ALA B 105      14.463   9.656  28.406  1.00 44.85           C  
ATOM    823  C   ALA B 105      15.497   9.031  29.291  1.00 44.85           C  
ATOM    824  O   ALA B 105      15.503   9.260  30.498  1.00 44.85           O  
ATOM    822  CB  ALA B 105      13.257   8.705  28.376  1.00 44.85           C  
ATOM    825  N   ASN B 106      16.398   8.218  28.712  1.00 64.16           N  
ATOM    826  CA  ASN B 106      17.385   7.497  29.467  1.00 64.16           C  
ATOM    831  C   ASN B 106      18.216   8.463  30.264  1.00 64.16           C  
ATOM    832  O   ASN B 106      18.698   8.121  31.341  1.00 64.16           O  
ATOM    827  CB  ASN B 106      18.350   6.698  28.573  1.00 64.16           C  
ATOM    828  CG  ASN B 106      17.624   5.486  28.004  1.00 64.16           C  
ATOM    830  ND2 ASN B 106      16.643   5.727  27.094  1.00 64.16           N  
ATOM    829  OD1 ASN B 106      17.922   4.349  28.364  1.00 64.16           O  
ATOM    833  N   TYR B 107      18.431   9.682  29.740  1.00109.33           N  
ATOM    834  CA  TYR B 107      19.228  10.707  30.365  1.00109.33           C  
ATOM    843  C   TYR B 107      18.616  11.258  31.628  1.00109.33           C  
ATOM    844  O   TYR B 107      19.311  11.882  32.431  1.00109.33           O  
ATOM    835  CB  TYR B 107      19.626  11.856  29.422  1.00109.33           C  
ATOM    836  CG  TYR B 107      20.630  11.253  28.500  1.00109.33           C  
ATOM    837  CD1 TYR B 107      21.826  10.803  29.006  1.00109.33           C  
ATOM    838  CD2 TYR B 107      20.402  11.153  27.147  1.00109.33           C  
ATOM    839  CE1 TYR B 107      22.775  10.242  28.185  1.00109.33           C  
ATOM    840  CE2 TYR B 107      21.349  10.592  26.320  1.00109.33           C  
ATOM    841  CZ  TYR B 107      22.535  10.133  26.837  1.00109.33           C  
ATOM    842  OH  TYR B 107      23.505   9.558  25.990  1.00109.33           O  
ATOM    845  N   LYS B 108      17.287  11.143  31.793  1.00163.46           N  
ATOM    846  CA  LYS B 108      16.621  11.677  32.956  1.00163.46           C  
ATOM    852  C   LYS B 108      17.127  11.062  34.233  1.00163.46           C  
ATOM    853  O   LYS B 108      17.479   9.885  34.291  1.00163.46           O  
ATOM    847  CB  LYS B 108      15.104  11.421  32.945  1.00163.46           C  
ATOM    848  CG  LYS B 108      14.351  12.239  31.901  1.00163.46           C  
ATOM    849  CD  LYS B 108      14.388  13.736  32.193  1.00163.46           C  
ATOM    850  CE  LYS B 108      13.371  14.183  33.246  1.00163.46           C  
ATOM    851  NZ  LYS B 108      11.993  13.893  32.787  1.00163.46           N1+
ATOM    854  N   PHE B 109      17.169  11.897  35.296  1.00 69.65           N  
ATOM    855  CA  PHE B 109      17.487  11.539  36.655  1.00 69.65           C  
ATOM    863  C   PHE B 109      18.759  10.755  36.773  1.00 69.65           C  
ATOM    864  O   PHE B 109      18.790   9.714  37.429  1.00 69.65           O  
ATOM    856  CB  PHE B 109      16.350  10.769  37.344  1.00 69.65           C  
ATOM    857  CG  PHE B 109      15.197  11.711  37.415  1.00 69.65           C  
ATOM    858  CD1 PHE B 109      15.108  12.634  38.432  1.00 69.65           C  
ATOM    859  CD2 PHE B 109      14.208  11.675  36.461  1.00 69.65           C  
ATOM    860  CE1 PHE B 109      14.045  13.505  38.498  1.00 69.65           C  
ATOM    861  CE2 PHE B 109      13.143  12.543  36.522  1.00 69.65           C  
ATOM    862  CZ  PHE B 109      13.061  13.461  37.540  1.00 69.65           C  
ATOM    865  N   LEU B 110      19.850  11.238  36.153  1.00 52.36           N  
ATOM    866  CA  LEU B 110      21.107  10.550  36.235  1.00 52.36           C  
ATOM    871  C   LEU B 110      21.722  10.784  37.582  1.00 52.36           C  
ATOM    872  O   LEU B 110      21.523  11.828  38.201  1.00 52.36           O  
ATOM    867  CB  LEU B 110      22.133  11.001  35.178  1.00 52.36           C  
ATOM    868  CG  LEU B 110      21.714  10.687  33.730  1.00 52.36           C  
ATOM    869  CD1 LEU B 110      22.797  11.118  32.731  1.00 52.36           C  
ATOM    870  CD2 LEU B 110      21.312   9.211  33.576  1.00 52.36           C  
ATOM    873  N   SER B 111      22.472   9.778  38.082  1.00 31.55           N  
ATOM    874  CA  SER B 111      23.163   9.908  39.333  1.00 31.55           C  
ATOM    877  C   SER B 111      24.497  10.520  39.044  1.00 31.55           C  
ATOM    878  O   SER B 111      24.925  10.590  37.893  1.00 31.55           O  
ATOM    875  CB  SER B 111      23.408   8.570  40.048  1.00 31.55           C  
ATOM    876  OG  SER B 111      24.271   7.753  39.274  1.00 31.55           O  
ATOM    879  N   SER B 112      25.201  10.963  40.102  1.00 31.10           N  
ATOM    880  CA  SER B 112      26.456  11.640  39.940  1.00 31.10           C  
ATOM    883  C   SER B 112      27.461  10.703  39.345  1.00 31.10           C  
ATOM    884  O   SER B 112      28.399  11.141  38.679  1.00 31.10           O  
ATOM    881  CB  SER B 112      27.036  12.160  41.267  1.00 31.10           C  
ATOM    882  OG  SER B 112      28.275  12.814  41.034  1.00 31.10           O  
ATOM    885  N   SER B 113      27.286   9.384  39.546  1.00 33.28           N  
ATOM    886  CA  SER B 113      28.261   8.445  39.063  1.00 33.28           C  
ATOM    889  C   SER B 113      28.315   8.523  37.569  1.00 33.28           C  
ATOM    890  O   SER B 113      29.333   8.209  36.956  1.00 33.28           O  
ATOM    887  CB  SER B 113      27.935   6.985  39.426  1.00 33.28           C  
ATOM    888  OG  SER B 113      26.790   6.542  38.712  1.00 33.28           O  
ATOM    891  N   ARG B 114      27.193   8.922  36.948  1.00122.59           N  
ATOM    892  CA  ARG B 114      27.051   9.024  35.523  1.00122.59           C  
ATOM    900  C   ARG B 114      27.891  10.146  34.989  1.00122.59           C  
ATOM    901  O   ARG B 114      28.342  10.095  33.845  1.00122.59           O  
ATOM    893  CB  ARG B 114      25.596   9.308  35.113  1.00122.59           C  
ATOM    894  CG  ARG B 114      24.620   8.251  35.635  1.00122.59           C  
ATOM    895  CD  ARG B 114      24.128   7.262  34.576  1.00122.59           C  
ATOM    896  NE  ARG B 114      25.313   6.755  33.830  1.00122.59           N  
ATOM    897  CZ  ARG B 114      25.599   7.255  32.592  1.00122.59           C  
ATOM    898  NH1 ARG B 114      24.773   8.181  32.023  1.00122.59           N1+
ATOM    899  NH2 ARG B 114      26.697   6.812  31.915  1.00122.59           N  
ATOM    902  N   CYS B 115      28.084  11.225  35.773  1.00 62.50           N  
ATOM    903  CA  CYS B 115      28.820  12.334  35.228  1.00 62.50           C  
ATOM    906  C   CYS B 115      30.094  12.529  35.994  1.00 62.50           C  
ATOM    907  O   CYS B 115      30.152  13.298  36.951  1.00 62.50           O  
ATOM    904  CB  CYS B 115      28.014  13.641  35.284  1.00 62.50           C  
ATOM    905  SG  CYS B 115      26.487  13.487  34.315  1.00 62.50           S  
ATOM    908  N   ARG B 116      31.176  11.865  35.546  1.00 46.88           N  
ATOM    909  CA  ARG B 116      32.438  11.946  36.224  1.00 46.88           C  
ATOM    917  C   ARG B 116      33.100  13.245  35.886  1.00 46.88           C  
ATOM    918  O   ARG B 116      32.790  13.877  34.877  1.00 46.88           O  
ATOM    910  CB  ARG B 116      33.380  10.777  35.896  1.00 46.88           C  
ATOM    911  CG  ARG B 116      32.892   9.467  36.521  1.00 46.88           C  
ATOM    912  CD  ARG B 116      33.737   8.238  36.184  1.00 46.88           C  
ATOM    913  NE  ARG B 116      33.516   7.925  34.745  1.00 46.88           N  
ATOM    914  CZ  ARG B 116      32.384   7.269  34.357  1.00 46.88           C  
ATOM    915  NH1 ARG B 116      31.417   6.980  35.275  1.00 46.88           N1+
ATOM    916  NH2 ARG B 116      32.212   6.914  33.049  1.00 46.88           N  
ATOM    919  N   GLN B 117      34.041  13.681  36.750  1.00 40.32           N  
ATOM    920  CA  GLN B 117      34.686  14.951  36.569  1.00 40.32           C  
ATOM    926  C   GLN B 117      35.433  14.960  35.277  1.00 40.32           C  
ATOM    927  O   GLN B 117      36.136  14.009  34.934  1.00 40.32           O  
ATOM    921  CB  GLN B 117      35.677  15.308  37.691  1.00 40.32           C  
ATOM    922  CG  GLN B 117      36.357  16.663  37.490  1.00 40.32           C  
ATOM    923  CD  GLN B 117      35.310  17.758  37.640  1.00 40.32           C  
ATOM    925  NE2 GLN B 117      35.359  18.776  36.739  1.00 40.32           N  
ATOM    924  OE1 GLN B 117      34.467  17.709  38.534  1.00 40.32           O  
ATOM    928  N   THR B 118      35.283  16.069  34.523  1.00 43.87           N  
ATOM    929  CA  THR B 118      35.933  16.203  33.253  1.00 43.87           C  
ATOM    933  C   THR B 118      36.505  17.583  33.154  1.00 43.87           C  
ATOM    934  O   THR B 118      36.353  18.417  34.045  1.00 43.87           O  
ATOM    930  CB  THR B 118      35.004  16.058  32.082  1.00 43.87           C  
ATOM    932  CG2 THR B 118      34.325  14.680  32.139  1.00 43.87           C  
ATOM    931  OG1 THR B 118      34.027  17.090  32.104  1.00 43.87           O  
ATOM    935  N   GLY B 119      37.213  17.817  32.034  1.00 44.35           N  
ATOM    936  CA  GLY B 119      37.893  19.028  31.676  1.00 44.35           C  
ATOM    937  C   GLY B 119      36.938  20.153  31.405  1.00 44.35           C  
ATOM    938  O   GLY B 119      37.308  21.312  31.588  1.00 44.35           O  
ATOM    939  N   GLU B 120      35.711  19.824  30.939  1.00164.62           N  
ATOM    940  CA  GLU B 120      34.702  20.731  30.436  1.00164.62           C  
ATOM    946  C   GLU B 120      34.737  22.065  31.115  1.00164.62           C  
ATOM    947  O   GLU B 120      34.439  22.201  32.302  1.00164.62           O  
ATOM    941  CB  GLU B 120      33.285  20.149  30.585  1.00164.62           C  
ATOM    942  CG  GLU B 120      32.189  20.976  29.921  1.00164.62           C  
ATOM    943  CD  GLU B 120      32.348  20.842  28.415  1.00164.62           C  
ATOM    944  OE1 GLU B 120      32.382  19.687  27.916  1.00164.62           O  
ATOM    945  OE2 GLU B 120      32.434  21.904  27.739  1.00164.62           O1-
ATOM    948  N   LYS B 121      35.093  23.105  30.330  1.00120.49           N  
ATOM    949  CA  LYS B 121      35.219  24.437  30.842  1.00120.49           C  
ATOM    955  C   LYS B 121      34.221  25.298  30.151  1.00120.49           C  
ATOM    956  O   LYS B 121      33.735  24.984  29.066  1.00120.49           O  
ATOM    950  CB  LYS B 121      36.598  25.075  30.586  1.00120.49           C  
ATOM    951  CG  LYS B 121      37.767  24.402  31.313  1.00120.49           C  
ATOM    952  CD  LYS B 121      37.664  24.432  32.841  1.00120.49           C  
ATOM    953  CE  LYS B 121      38.925  23.924  33.550  1.00120.49           C  
ATOM    954  NZ  LYS B 121      39.143  22.490  33.249  1.00120.49           N1+
ATOM    957  N   CYS B 122      33.888  26.423  30.801  1.00 62.23           N  
ATOM    958  CA  CYS B 122      32.951  27.354  30.268  1.00 62.23           C  
ATOM    961  C   CYS B 122      33.602  27.953  29.029  1.00 62.23           C  
ATOM    962  O   CYS B 122      33.015  27.814  27.921  1.00 62.23           O  
ATOM    959  CB  CYS B 122      32.677  28.494  31.251  1.00 62.23           C  
ATOM    960  SG  CYS B 122      31.237  29.445  30.745  1.00 62.23           S  
ATOM    963  OXT CYS B 122      34.695  28.558  29.174  1.00 62.23           O1-
TER   
