# Supplementary material for: Structural Descriptors for Subunit Interface Regions in Homodimers: Effect of Lipid Membrane and Secondary Structure Type
Source: J Chem Inf Model. 2025 Mar 27;65(7):3117–26. doi: 10.1021/acs.jcim.4c01233 (PMC12004529; doi:10.1021/acs.jcim.4c01233)
Supplement: Supplementary file 3 — ci4c01233_si_003.tar [file ci4c01233_si_003.tar › database/alpha/1ka8_cytop.pdb]

ATOM      1  N   ASP E   1      70.763  35.709   6.401  1.00 67.74           N  
ATOM      2  CA  ASP E   1      70.199  37.008   5.910  1.00 69.69           C  
ATOM      3  C   ASP E   1      68.828  37.289   6.521  1.00 69.79           C  
ATOM      4  O   ASP E   1      68.116  36.364   6.940  1.00 69.72           O  
ATOM      5  CB  ASP E   1      70.090  37.008   4.369  1.00 69.81           C  
ATOM      6  CG  ASP E   1      69.281  38.200   3.825  1.00 68.86           C  
ATOM      7  OD1 ASP E   1      69.591  39.356   4.204  1.00 68.37           O  
ATOM      8  OD2 ASP E   1      68.340  37.979   3.021  1.00 65.45           O1-
ATOM      9  N   ALA E   2      68.471  38.570   6.562  1.00 68.61           N  
ATOM     10  CA  ALA E   2      67.197  39.008   7.116  1.00 67.79           C  
ATOM     11  C   ALA E   2      66.104  39.164   6.039  1.00 67.23           C  
ATOM     12  O   ALA E   2      65.020  39.698   6.330  1.00 66.85           O  
ATOM     13  CB  ALA E   2      67.400  40.329   7.852  1.00 66.16           C  
ATOM     14  N   ASP E   3      66.399  38.678   4.821  1.00 65.37           N  
ATOM     15  CA  ASP E   3      65.527  38.735   3.630  1.00 61.16           C  
ATOM     16  C   ASP E   3      64.425  39.795   3.645  1.00 56.91           C  
ATOM     17  O   ASP E   3      63.229  39.504   3.694  1.00 56.36           O  
ATOM     18  CB  ASP E   3      64.925  37.361   3.318  1.00 64.94           C  
ATOM     19  CG  ASP E   3      64.186  37.337   1.981  1.00 66.98           C  
ATOM     20  OD1 ASP E   3      64.664  37.977   1.016  1.00 67.01           O  
ATOM     21  OD2 ASP E   3      63.131  36.676   1.881  1.00 67.59           O1-
ATOM     22  N   PRO E   4      64.837  41.052   3.580  1.00 52.76           N  
ATOM     23  CA  PRO E   4      64.036  42.269   3.575  1.00 52.06           C  
ATOM     24  C   PRO E   4      63.081  42.341   2.387  1.00 52.60           C  
ATOM     25  O   PRO E   4      61.914  42.718   2.529  1.00 57.09           O  
ATOM     26  CB  PRO E   4      65.091  43.361   3.495  1.00 50.79           C  
ATOM     27  CG  PRO E   4      66.317  42.705   4.038  1.00 48.96           C  
ATOM     28  CD  PRO E   4      66.263  41.369   3.449  1.00 49.87           C  
ATOM     29  N   THR E   5      63.578  41.995   1.207  1.00 50.38           N  
ATOM     30  CA  THR E   5      62.731  42.070   0.032  1.00 47.65           C  
ATOM     31  C   THR E   5      61.443  41.287   0.262  1.00 45.51           C  
ATOM     32  O   THR E   5      60.353  41.726  -0.121  1.00 44.94           O  
ATOM     33  CB  THR E   5      63.467  41.549  -1.197  1.00 46.72           C  
ATOM     35  CG2 THR E   5      62.713  41.910  -2.451  1.00 43.97           C  
ATOM     34  OG1 THR E   5      64.761  42.156  -1.252  1.00 42.64           O  
ATOM     36  N   PHE E   6      61.575  40.140   0.921  1.00 43.13           N  
ATOM     37  CA  PHE E   6      60.429  39.301   1.212  1.00 42.09           C  
ATOM     38  C   PHE E   6      59.443  40.000   2.138  1.00 41.68           C  
ATOM     39  O   PHE E   6      58.239  39.984   1.882  1.00 41.40           O  
ATOM     40  CB  PHE E   6      60.871  37.998   1.851  1.00 40.08           C  
ATOM     41  CG  PHE E   6      59.739  37.079   2.144  1.00 43.44           C  
ATOM     42  CD1 PHE E   6      59.166  36.321   1.135  1.00 46.08           C  
ATOM     43  CD2 PHE E   6      59.188  37.019   3.408  1.00 43.76           C  
ATOM     44  CE1 PHE E   6      58.051  35.515   1.380  1.00 45.04           C  
ATOM     45  CE2 PHE E   6      58.075  36.220   3.664  1.00 45.65           C  
ATOM     46  CZ  PHE E   6      57.506  35.467   2.647  1.00 46.15           C  
ATOM     47  N   ASP E   7      59.953  40.609   3.211  1.00 40.21           N  
ATOM     48  CA  ASP E   7      59.092  41.324   4.161  1.00 41.24           C  
ATOM     49  C   ASP E   7      58.364  42.462   3.452  1.00 40.68           C  
ATOM     50  O   ASP E   7      57.173  42.656   3.654  1.00 41.03           O  
ATOM     51  CB  ASP E   7      59.888  41.891   5.350  1.00 38.62           C  
ATOM     52  CG  ASP E   7      60.663  40.810   6.122  1.00 35.74           C  
ATOM     53  OD1 ASP E   7      60.085  39.753   6.515  1.00 34.64           O  
ATOM     54  OD2 ASP E   7      61.872  41.026   6.351  1.00 32.05           O1-
ATOM     55  N   PHE E   8      59.081  43.207   2.617  1.00 40.35           N  
ATOM     56  CA  PHE E   8      58.464  44.294   1.879  1.00 40.29           C  
ATOM     57  C   PHE E   8      57.237  43.779   1.151  1.00 39.11           C  
ATOM     58  O   PHE E   8      56.166  44.376   1.195  1.00 37.92           O  
ATOM     59  CB  PHE E   8      59.430  44.868   0.846  1.00 39.99           C  
ATOM     60  CG  PHE E   8      58.779  45.834  -0.090  1.00 39.88           C  
ATOM     61  CD1 PHE E   8      58.273  47.034   0.381  1.00 39.59           C  
ATOM     62  CD2 PHE E   8      58.606  45.513  -1.420  1.00 39.02           C  
ATOM     63  CE1 PHE E   8      57.599  47.899  -0.454  1.00 41.98           C  
ATOM     64  CE2 PHE E   8      57.931  46.373  -2.265  1.00 41.03           C  
ATOM     65  CZ  PHE E   8      57.424  47.569  -1.781  1.00 42.23           C  
ATOM     66  N   ILE E   9      57.413  42.657   0.471  1.00 40.31           N  
ATOM     67  CA  ILE E   9      56.336  42.070  -0.284  1.00 41.08           C  
ATOM     68  C   ILE E   9      55.168  41.743   0.634  1.00 40.91           C  
ATOM     69  O   ILE E   9      54.037  41.534   0.183  1.00 40.87           O  
ATOM     70  CB  ILE E   9      56.886  40.874  -1.041  1.00 41.48           C  
ATOM     71  CG1 ILE E   9      57.765  41.407  -2.181  1.00 43.14           C  
ATOM     72  CG2 ILE E   9      55.767  40.009  -1.564  1.00 42.46           C  
ATOM     73  CD1 ILE E   9      58.552  40.362  -2.915  1.00 42.37           C  
ATOM     74  N   GLY E  10      55.443  41.747   1.933  1.00 39.94           N  
ATOM     75  CA  GLY E  10      54.401  41.487   2.904  1.00 37.21           C  
ATOM     76  C   GLY E  10      53.436  42.662   3.020  1.00 38.14           C  
ATOM     77  O   GLY E  10      52.317  42.494   3.499  1.00 40.82           O  
ATOM     78  N   TYR E  11      53.863  43.844   2.585  1.00 36.85           N  
ATOM     79  CA  TYR E  11      53.034  45.050   2.626  1.00 39.64           C  
ATOM     80  C   TYR E  11      52.228  45.241   1.345  1.00 42.28           C  
ATOM     81  O   TYR E  11      51.698  46.325   1.089  1.00 41.93           O  
ATOM     82  CB  TYR E  11      53.915  46.288   2.815  1.00 42.01           C  
ATOM     83  CG  TYR E  11      54.295  46.565   4.237  1.00 46.30           C  
ATOM     84  CD1 TYR E  11      53.432  47.268   5.071  1.00 48.87           C  
ATOM     85  CD2 TYR E  11      55.483  46.051   4.780  1.00 47.62           C  
ATOM     86  CE1 TYR E  11      53.728  47.446   6.418  1.00 51.12           C  
ATOM     87  CE2 TYR E  11      55.797  46.220   6.124  1.00 49.31           C  
ATOM     88  CZ  TYR E  11      54.909  46.919   6.944  1.00 50.83           C  
ATOM     89  OH  TYR E  11      55.167  47.078   8.294  1.00 52.03           O  
ATOM     90  N   LEU E  12      52.133  44.192   0.537  1.00 44.51           N  
ATOM     91  CA  LEU E  12      51.428  44.291  -0.735  1.00 43.02           C  
ATOM     92  C   LEU E  12      50.131  43.508  -0.842  1.00 43.20           C  
ATOM     93  O   LEU E  12      49.994  42.402  -0.315  1.00 40.52           O  
ATOM     94  CB  LEU E  12      52.371  43.871  -1.866  1.00 41.43           C  
ATOM     95  CG  LEU E  12      53.606  44.751  -2.012  1.00 39.11           C  
ATOM     96  CD1 LEU E  12      54.644  44.045  -2.846  1.00 38.73           C  
ATOM     97  CD2 LEU E  12      53.204  46.070  -2.613  1.00 38.04           C  
ATOM     98  N   GLU E  13      49.191  44.109  -1.557  1.00 46.27           N  
ATOM     99  CA  GLU E  13      47.882  43.535  -1.795  1.00 49.72           C  
ATOM    100  C   GLU E  13      47.620  43.477  -3.286  1.00 49.00           C  
ATOM    101  O   GLU E  13      48.079  44.333  -4.034  1.00 48.04           O  
ATOM    102  CB  GLU E  13      46.802  44.416  -1.211  1.00 52.98           C  
ATOM    103  CG  GLU E  13      46.571  44.325   0.249  1.00 59.27           C  
ATOM    104  CD  GLU E  13      45.428  45.230   0.625  1.00 62.54           C  
ATOM    105  OE1 GLU E  13      44.316  44.995   0.098  1.00 62.57           O  
ATOM    106  OE2 GLU E  13      45.639  46.181   1.416  1.00 66.18           O1-
ATOM    107  N   THR E  14      46.829  42.492  -3.689  1.00 49.81           N  
ATOM    108  CA  THR E  14      46.455  42.280  -5.082  1.00 51.24           C  
ATOM    109  C   THR E  14      45.107  42.943  -5.396  1.00 51.45           C  
ATOM    110  O   THR E  14      44.239  43.042  -4.532  1.00 51.21           O  
ATOM    111  CB  THR E  14      46.336  40.760  -5.357  1.00 52.59           C  
ATOM    113  CG2 THR E  14      45.742  40.506  -6.724  1.00 54.41           C  
ATOM    112  OG1 THR E  14      47.628  40.140  -5.251  1.00 51.70           O  
ATOM    114  N   LEU E  15      44.935  43.409  -6.624  1.00 52.65           N  
ATOM    115  CA  LEU E  15      43.670  44.011  -7.018  1.00 55.26           C  
ATOM    116  C   LEU E  15      42.968  43.075  -8.000  1.00 56.81           C  
ATOM    117  O   LEU E  15      43.612  42.256  -8.661  1.00 57.41           O  
ATOM    118  CB  LEU E  15      43.887  45.370  -7.684  1.00 54.21           C  
ATOM    119  CG  LEU E  15      44.541  46.470  -6.861  1.00 53.45           C  
ATOM    120  CD1 LEU E  15      44.165  47.811  -7.489  1.00 51.06           C  
ATOM    121  CD2 LEU E  15      44.071  46.397  -5.416  1.00 52.61           C  
ATOM    122  N   PRO E  16      41.636  43.175  -8.103  1.00 57.94           N  
ATOM    123  CA  PRO E  16      40.908  42.310  -9.029  1.00 58.60           C  
ATOM    124  C   PRO E  16      41.352  42.495 -10.486  1.00 58.28           C  
ATOM    125  O   PRO E  16      40.973  41.710 -11.346  1.00 58.13           O  
ATOM    126  CB  PRO E  16      39.458  42.711  -8.801  1.00 59.70           C  
ATOM    127  CG  PRO E  16      39.449  43.075  -7.361  1.00 60.44           C  
ATOM    128  CD  PRO E  16      40.696  43.922  -7.255  1.00 59.64           C  
ATOM    129  N   GLN E  17      42.148  43.525 -10.767  1.00 58.07           N  
ATOM    130  CA  GLN E  17      42.645  43.749 -12.126  1.00 58.06           C  
ATOM    131  C   GLN E  17      43.932  44.568 -12.157  1.00 58.07           C  
ATOM    132  O   GLN E  17      44.234  45.339 -11.242  1.00 57.19           O  
ATOM    133  CB  GLN E  17      41.577  44.416 -13.011  1.00 59.90           C  
ATOM    134  CG  GLN E  17      41.169  45.810 -12.583  1.00 62.95           C  
ATOM    135  CD  GLN E  17      40.698  45.831 -11.149  1.00 65.44           C  
ATOM    137  NE2 GLN E  17      41.405  46.583 -10.304  1.00 64.99           N  
ATOM    136  OE1 GLN E  17      39.718  45.163 -10.794  1.00 64.95           O  
ATOM    138  N   THR E  18      44.690  44.384 -13.229  1.00 58.50           N  
ATOM    139  CA  THR E  18      45.957  45.075 -13.401  1.00 59.50           C  
ATOM    140  C   THR E  18      45.815  46.605 -13.488  1.00 59.64           C  
ATOM    141  O   THR E  18      46.007  47.209 -14.545  1.00 60.68           O  
ATOM    142  CB  THR E  18      46.700  44.536 -14.664  1.00 60.08           C  
ATOM    144  CG2 THR E  18      45.964  44.950 -15.954  1.00 61.07           C  
ATOM    143  OG1 THR E  18      48.045  45.042 -14.688  1.00 60.44           O  
ATOM    145  N   SER E  19      45.487  47.237 -12.371  1.00 59.25           N  
ATOM    146  CA  SER E  19      45.346  48.691 -12.366  1.00 58.37           C  
ATOM    147  C   SER E  19      46.075  49.314 -11.176  1.00 57.47           C  
ATOM    148  O   SER E  19      45.906  50.498 -10.892  1.00 61.36           O  
ATOM    149  CB  SER E  19      43.868  49.091 -12.313  1.00 57.31           C  
ATOM    150  OG  SER E  19      43.340  48.854 -11.021  1.00 56.56           O  
ATOM    151  N   GLY E  20      46.878  48.500 -10.492  1.00 52.67           N  
ATOM    152  CA  GLY E  20      47.629  48.963  -9.341  1.00 49.45           C  
ATOM    153  C   GLY E  20      48.845  49.810  -9.659  1.00 47.71           C  
ATOM    154  O   GLY E  20      48.876  50.565 -10.628  1.00 49.34           O  
ATOM    155  N   MET E  21      49.866  49.674  -8.827  1.00 45.11           N  
ATOM    156  CA  MET E  21      51.094  50.443  -8.986  1.00 43.06           C  
ATOM    157  C   MET E  21      51.852  50.094 -10.267  1.00 44.14           C  
ATOM    158  O   MET E  21      51.604  49.065 -10.898  1.00 45.66           O  
ATOM    159  CB  MET E  21      52.015  50.247  -7.753  1.00 39.40           C  
ATOM    160  CG  MET E  21      51.485  50.831  -6.398  1.00 30.03           C  
ATOM    161  SD  MET E  21      52.728  50.755  -5.071  1.00 22.57           S  
ATOM    162  CE  MET E  21      52.599  49.135  -4.685  1.00 22.75           C  
ATOM    163  N   TYR E  22      52.765  50.981 -10.652  1.00 43.98           N  
ATOM    164  CA  TYR E  22      53.616  50.801 -11.830  1.00 43.54           C  
ATOM    165  C   TYR E  22      54.982  50.321 -11.372  1.00 43.11           C  
ATOM    166  O   TYR E  22      55.515  50.818 -10.391  1.00 48.07           O  
ATOM    167  CB  TYR E  22      53.857  52.122 -12.555  1.00 44.87           C  
ATOM    168  CG  TYR E  22      52.689  52.658 -13.314  1.00 48.02           C  
ATOM    169  CD1 TYR E  22      52.038  53.806 -12.887  1.00 48.02           C  
ATOM    170  CD2 TYR E  22      52.246  52.032 -14.489  1.00 50.39           C  
ATOM    171  CE1 TYR E  22      50.978  54.331 -13.606  1.00 47.11           C  
ATOM    172  CE2 TYR E  22      51.177  52.551 -15.214  1.00 49.43           C  
ATOM    173  CZ  TYR E  22      50.557  53.701 -14.762  1.00 47.67           C  
ATOM    174  OH  TYR E  22      49.528  54.244 -15.467  1.00 46.16           O  
ATOM    175  N   MET E  23      55.569  49.369 -12.067  1.00 40.74           N  
ATOM    176  CA  MET E  23      56.885  48.938 -11.652  1.00 37.89           C  
ATOM    177  C   MET E  23      57.864  49.946 -12.199  1.00 38.26           C  
ATOM    178  O   MET E  23      58.527  49.662 -13.185  1.00 43.91           O  
ATOM    179  CB  MET E  23      57.218  47.597 -12.239  1.00 35.32           C  
ATOM    180  CG  MET E  23      58.638  47.233 -11.999  1.00 32.20           C  
ATOM    181  SD  MET E  23      58.686  46.477 -10.431  1.00 33.80           S  
ATOM    182  CE  MET E  23      57.577  45.063 -10.716  1.00 24.54           C  
ATOM    183  N   GLY E  24      57.960  51.123 -11.603  1.00 34.68           N  
ATOM    184  CA  GLY E  24      58.896  52.113 -12.132  1.00 32.99           C  
ATOM    185  C   GLY E  24      60.330  51.630 -12.371  1.00 30.95           C  
ATOM    186  O   GLY E  24      60.566  50.471 -12.681  1.00 31.98           O  
ATOM    187  N   ASN E  25      61.306  52.517 -12.241  1.00 31.38           N  
ATOM    188  CA  ASN E  25      62.704  52.121 -12.423  1.00 33.85           C  
ATOM    189  C   ASN E  25      63.607  53.136 -11.724  1.00 35.29           C  
ATOM    190  O   ASN E  25      63.168  54.250 -11.401  1.00 35.53           O  
ATOM    191  CB  ASN E  25      63.070  52.096 -13.893  1.00 32.57           C  
ATOM    192  CG  ASN E  25      62.862  53.438 -14.544  1.00 34.61           C  
ATOM    194  ND2 ASN E  25      63.693  54.404 -14.175  1.00 36.11           N  
ATOM    193  OD1 ASN E  25      61.944  53.621 -15.350  1.00 33.05           O  
ATOM    195  N   ALA E  26      64.870  52.759 -11.521  1.00 35.16           N  
ATOM    196  CA  ALA E  26      65.844  53.614 -10.842  1.00 36.80           C  
ATOM    197  C   ALA E  26      66.043  54.967 -11.504  1.00 40.79           C  
ATOM    198  O   ALA E  26      66.450  55.930 -10.867  1.00 42.32           O  
ATOM    199  CB  ALA E  26      67.183  52.890 -10.750  1.00 32.79           C  
ATOM    200  N   SER E  27      65.755  55.033 -12.794  1.00 43.97           N  
ATOM    201  CA  SER E  27      65.943  56.259 -13.552  1.00 44.59           C  
ATOM    202  C   SER E  27      64.953  57.362 -13.199  1.00 44.71           C  
ATOM    203  O   SER E  27      65.362  58.513 -13.021  1.00 43.66           O  
ATOM    204  CB  SER E  27      65.866  55.949 -15.046  1.00 44.76           C  
ATOM    205  OG  SER E  27      66.261  57.069 -15.809  1.00 44.86           O  
ATOM    206  N   ILE E  28      63.662  57.031 -13.112  1.00 44.38           N  
ATOM    207  CA  ILE E  28      62.663  58.048 -12.769  1.00 46.39           C  
ATOM    208  C   ILE E  28      63.162  58.816 -11.556  1.00 50.04           C  
ATOM    209  O   ILE E  28      63.298  58.237 -10.466  1.00 50.58           O  
ATOM    210  CB  ILE E  28      61.339  57.449 -12.373  1.00 44.41           C  
ATOM    211  CG1 ILE E  28      60.855  56.494 -13.453  1.00 45.40           C  
ATOM    212  CG2 ILE E  28      60.349  58.562 -12.104  1.00 43.38           C  
ATOM    213  CD1 ILE E  28      59.533  55.819 -13.099  1.00 47.86           C  
ATOM    214  N   ILE E  29      63.413  60.115 -11.730  1.00 52.51           N  
ATOM    215  CA  ILE E  29      63.951  60.895 -10.623  1.00 54.57           C  
ATOM    216  C   ILE E  29      63.020  61.247  -9.491  1.00 55.96           C  
ATOM    217  O   ILE E  29      62.778  60.383  -8.649  1.00 59.61           O  
ATOM    218  CB  ILE E  29      64.649  62.183 -11.054  1.00 55.52           C  
ATOM    219  CG1 ILE E  29      64.406  62.461 -12.548  1.00 61.04           C  
ATOM    220  CG2 ILE E  29      66.103  62.107 -10.620  1.00 55.03           C  
ATOM    221  CD1 ILE E  29      65.135  61.512 -13.548  1.00 61.36           C  
ATOM    222  N   PRO E  30      62.471  62.490  -9.436  1.00 53.22           N  
ATOM    223  CA  PRO E  30      61.600  62.687  -8.263  1.00 48.09           C  
ATOM    224  C   PRO E  30      60.862  61.383  -8.005  1.00 45.16           C  
ATOM    225  O   PRO E  30      59.967  61.004  -8.761  1.00 46.39           O  
ATOM    226  CB  PRO E  30      60.685  63.830  -8.693  1.00 48.19           C  
ATOM    227  CG  PRO E  30      61.561  64.609  -9.627  1.00 50.78           C  
ATOM    228  CD  PRO E  30      62.175  63.505 -10.464  1.00 51.27           C  
ATOM    229  N   ARG E  31      61.291  60.661  -6.972  1.00 41.04           N  
ATOM    230  CA  ARG E  31      60.687  59.378  -6.674  1.00 36.81           C  
ATOM    231  C   ARG E  31      59.227  59.579  -6.399  1.00 36.84           C  
ATOM    232  O   ARG E  31      58.783  60.683  -6.085  1.00 37.49           O  
ATOM    233  CB  ARG E  31      61.329  58.759  -5.451  1.00 32.17           C  
ATOM    234  CG  ARG E  31      62.804  58.713  -5.523  1.00 32.17           C  
ATOM    235  CD  ARG E  31      63.229  57.936  -6.721  1.00 35.71           C  
ATOM    236  NE  ARG E  31      64.408  57.116  -6.457  1.00 36.12           N  
ATOM    237  CZ  ARG E  31      65.088  56.473  -7.400  1.00 36.15           C  
ATOM    238  NH1 ARG E  31      64.709  56.558  -8.684  1.00 36.43           N1+
ATOM    239  NH2 ARG E  31      66.144  55.745  -7.055  1.00 33.48           N  
ATOM    240  N   ASN E  32      58.468  58.514  -6.539  1.00 35.84           N  
ATOM    241  CA  ASN E  32      57.071  58.598  -6.218  1.00 36.18           C  
ATOM    242  C   ASN E  32      56.718  57.252  -5.636  1.00 37.96           C  
ATOM    243  O   ASN E  32      56.312  56.310  -6.339  1.00 38.62           O  
ATOM    244  CB  ASN E  32      56.255  58.907  -7.431  1.00 36.06           C  
ATOM    245  CG  ASN E  32      54.828  59.018  -7.102  1.00 36.83           C  
ATOM    247  ND2 ASN E  32      54.226  60.126  -7.481  1.00 35.68           N  
ATOM    246  OD1 ASN E  32      54.253  58.110  -6.497  1.00 36.37           O  
ATOM    248  N   TYR E  33      56.882  57.186  -4.320  1.00 38.67           N  
ATOM    249  CA  TYR E  33      56.684  55.965  -3.572  1.00 39.41           C  
ATOM    250  C   TYR E  33      55.321  55.333  -3.655  1.00 41.27           C  
ATOM    251  O   TYR E  33      55.186  54.118  -3.506  1.00 42.22           O  
ATOM    252  CB  TYR E  33      57.104  56.225  -2.140  1.00 37.76           C  
ATOM    253  CG  TYR E  33      58.532  56.703  -2.069  1.00 33.64           C  
ATOM    254  CD1 TYR E  33      58.833  58.035  -1.758  1.00 29.94           C  
ATOM    255  CD2 TYR E  33      59.593  55.818  -2.330  1.00 32.62           C  
ATOM    256  CE1 TYR E  33      60.164  58.479  -1.699  1.00 30.15           C  
ATOM    257  CE2 TYR E  33      60.927  56.244  -2.278  1.00 30.19           C  
ATOM    258  CZ  TYR E  33      61.206  57.571  -1.959  1.00 30.50           C  
ATOM    259  OH  TYR E  33      62.523  57.983  -1.882  1.00 30.14           O  
ATOM    260  N   ARG E  34      54.316  56.137  -3.942  1.00 43.56           N  
ATOM    261  CA  ARG E  34      52.978  55.584  -4.028  1.00 48.92           C  
ATOM    262  C   ARG E  34      52.600  55.101  -5.436  1.00 48.75           C  
ATOM    263  O   ARG E  34      51.748  54.217  -5.593  1.00 49.84           O  
ATOM    264  CB  ARG E  34      51.989  56.613  -3.462  1.00 51.47           C  
ATOM    265  CG  ARG E  34      52.426  56.984  -2.058  1.00 55.04           C  
ATOM    266  CD  ARG E  34      51.463  57.780  -1.217  1.00 58.03           C  
ATOM    267  NE  ARG E  34      52.215  58.285  -0.065  1.00 62.28           N  
ATOM    268  CZ  ARG E  34      51.701  58.986   0.939  1.00 62.11           C  
ATOM    269  NH1 ARG E  34      50.405  59.275   0.957  1.00 63.11           N1+
ATOM    270  NH2 ARG E  34      52.496  59.419   1.912  1.00 61.57           N  
ATOM    271  N   LYS E  35      53.286  55.640  -6.445  1.00 46.70           N  
ATOM    272  CA  LYS E  35      53.035  55.292  -7.839  1.00 44.61           C  
ATOM    273  C   LYS E  35      53.893  54.142  -8.365  1.00 43.80           C  
ATOM    274  O   LYS E  35      53.395  53.247  -9.044  1.00 41.80           O  
ATOM    275  CB  LYS E  35      53.267  56.527  -8.696  1.00 45.01           C  
ATOM    276  CG  LYS E  35      52.969  56.386 -10.163  1.00 44.71           C  
ATOM    277  CD  LYS E  35      53.279  57.710 -10.847  1.00 47.04           C  
ATOM    278  CE  LYS E  35      52.848  57.744 -12.303  1.00 47.92           C  
ATOM    279  NZ  LYS E  35      53.007  59.127 -12.858  1.00 48.99           N1+
ATOM    280  N   TYR E  36      55.181  54.159  -8.050  1.00 41.46           N  
ATOM    281  CA  TYR E  36      56.049  53.111  -8.545  1.00 39.55           C  
ATOM    282  C   TYR E  36      56.486  52.096  -7.505  1.00 39.07           C  
ATOM    283  O   TYR E  36      57.127  52.412  -6.505  1.00 38.37           O  
ATOM    284  CB  TYR E  36      57.272  53.724  -9.232  1.00 41.01           C  
ATOM    285  CG  TYR E  36      56.926  54.816 -10.221  1.00 42.68           C  
ATOM    286  CD1 TYR E  36      57.183  56.149  -9.917  1.00 44.03           C  
ATOM    287  CD2 TYR E  36      56.297  54.528 -11.438  1.00 44.51           C  
ATOM    288  CE1 TYR E  36      56.828  57.178 -10.785  1.00 46.40           C  
ATOM    289  CE2 TYR E  36      55.929  55.562 -12.323  1.00 46.23           C  
ATOM    290  CZ  TYR E  36      56.201  56.889 -11.982  1.00 47.37           C  
ATOM    291  OH  TYR E  36      55.844  57.946 -12.800  1.00 47.00           O  
ATOM    292  N   LEU E  37      56.134  50.855  -7.781  1.00 38.08           N  
ATOM    293  CA  LEU E  37      56.459  49.749  -6.908  1.00 36.96           C  
ATOM    294  C   LEU E  37      57.949  49.697  -6.581  1.00 34.75           C  
ATOM    295  O   LEU E  37      58.336  49.528  -5.437  1.00 36.83           O  
ATOM    296  CB  LEU E  37      56.000  48.446  -7.560  1.00 36.34           C  
ATOM    297  CG  LEU E  37      55.830  47.256  -6.635  1.00 33.37           C  
ATOM    298  CD1 LEU E  37      55.299  46.066  -7.413  1.00 35.64           C  
ATOM    299  CD2 LEU E  37      57.167  46.925  -6.021  1.00 35.44           C  
ATOM    300  N   TYR E  38      58.801  49.846  -7.572  1.00 33.44           N  
ATOM    301  CA  TYR E  38      60.214  49.780  -7.265  1.00 31.05           C  
ATOM    302  C   TYR E  38      60.618  50.934  -6.329  1.00 32.47           C  
ATOM    303  O   TYR E  38      61.494  50.778  -5.471  1.00 33.58           O  
ATOM    304  CB  TYR E  38      61.043  49.811  -8.549  1.00 23.05           C  
ATOM    305  CG  TYR E  38      62.487  49.431  -8.315  1.00 13.95           C  
ATOM    306  CD1 TYR E  38      62.825  48.152  -7.836  1.00 10.69           C  
ATOM    307  CD2 TYR E  38      63.514  50.352  -8.530  1.00 11.68           C  
ATOM    308  CE1 TYR E  38      64.162  47.797  -7.575  1.00  7.25           C  
ATOM    309  CE2 TYR E  38      64.848  50.018  -8.270  1.00  8.39           C  
ATOM    310  CZ  TYR E  38      65.159  48.740  -7.796  1.00  8.68           C  
ATOM    311  OH  TYR E  38      66.471  48.413  -7.548  1.00 10.38           O  
ATOM    312  N   HIS E  39      59.977  52.084  -6.501  1.00 32.15           N  
ATOM    313  CA  HIS E  39      60.257  53.250  -5.682  1.00 34.74           C  
ATOM    314  C   HIS E  39      59.873  52.914  -4.249  1.00 36.18           C  
ATOM    315  O   HIS E  39      60.630  53.157  -3.298  1.00 34.54           O  
ATOM    316  CB  HIS E  39      59.425  54.437  -6.189  1.00 35.86           C  
ATOM    317  CG  HIS E  39      60.058  55.179  -7.329  1.00 38.98           C  
ATOM    319  CD2 HIS E  39      59.712  56.341  -7.938  1.00 39.09           C  
ATOM    318  ND1 HIS E  39      61.220  54.757  -7.943  1.00 38.74           N  
ATOM    320  CE1 HIS E  39      61.563  55.629  -8.877  1.00 37.75           C  
ATOM    321  NE2 HIS E  39      60.665  56.599  -8.894  1.00 36.51           N  
ATOM    322  N   ALA E  40      58.676  52.354  -4.111  1.00 34.86           N  
ATOM    323  CA  ALA E  40      58.169  51.948  -2.815  1.00 34.56           C  
ATOM    324  C   ALA E  40      59.210  51.010  -2.183  1.00 34.70           C  
ATOM    325  O   ALA E  40      59.617  51.179  -1.031  1.00 35.31           O  
ATOM    326  CB  ALA E  40      56.844  51.239  -2.987  1.00 32.92           C  
ATOM    327  N   TYR E  41      59.658  50.028  -2.949  1.00 33.03           N  
ATOM    328  CA  TYR E  41      60.653  49.097  -2.445  1.00 33.06           C  
ATOM    329  C   TYR E  41      61.889  49.826  -1.901  1.00 34.57           C  
ATOM    330  O   TYR E  41      62.315  49.553  -0.778  1.00 35.36           O  
ATOM    331  CB  TYR E  41      61.054  48.126  -3.540  1.00 29.72           C  
ATOM    332  CG  TYR E  41      62.196  47.213  -3.185  1.00 26.23           C  
ATOM    333  CD1 TYR E  41      62.039  46.216  -2.239  1.00 25.15           C  
ATOM    334  CD2 TYR E  41      63.421  47.300  -3.860  1.00 23.53           C  
ATOM    335  CE1 TYR E  41      63.070  45.310  -1.974  1.00 27.06           C  
ATOM    336  CE2 TYR E  41      64.453  46.405  -3.606  1.00 22.96           C  
ATOM    337  CZ  TYR E  41      64.274  45.412  -2.659  1.00 26.46           C  
ATOM    338  OH  TYR E  41      65.298  44.536  -2.368  1.00 25.90           O  
ATOM    339  N   LEU E  42      62.469  50.742  -2.682  1.00 34.36           N  
ATOM    340  CA  LEU E  42      63.645  51.494  -2.230  1.00 34.25           C  
ATOM    341  C   LEU E  42      63.354  52.144  -0.872  1.00 35.55           C  
ATOM    342  O   LEU E  42      64.172  52.062   0.064  1.00 34.58           O  
ATOM    343  CB  LEU E  42      64.002  52.587  -3.249  1.00 32.24           C  
ATOM    344  CG  LEU E  42      64.860  52.218  -4.461  1.00 31.06           C  
ATOM    345  CD1 LEU E  42      64.795  50.719  -4.721  1.00 30.88           C  
ATOM    346  CD2 LEU E  42      64.385  53.008  -5.659  1.00 29.12           C  
ATOM    347  N   ALA E  43      62.183  52.788  -0.782  1.00 34.96           N  
ATOM    348  CA  ALA E  43      61.741  53.470   0.440  1.00 34.63           C  
ATOM    349  C   ALA E  43      61.765  52.538   1.653  1.00 35.21           C  
ATOM    350  O   ALA E  43      62.273  52.896   2.711  1.00 32.68           O  
ATOM    351  CB  ALA E  43      60.341  54.010   0.251  1.00 33.63           C  
ATOM    352  N   TYR E  44      61.205  51.345   1.496  1.00 33.57           N  
ATOM    353  CA  TYR E  44      61.177  50.384   2.577  1.00 32.28           C  
ATOM    354  C   TYR E  44      62.570  49.964   2.989  1.00 33.56           C  
ATOM    355  O   TYR E  44      62.946  50.131   4.139  1.00 35.95           O  
ATOM    356  CB  TYR E  44      60.408  49.163   2.161  1.00 34.13           C  
ATOM    357  CG  TYR E  44      60.396  48.069   3.182  1.00 33.99           C  
ATOM    358  CD1 TYR E  44      59.251  47.821   3.938  1.00 36.40           C  
ATOM    359  CD2 TYR E  44      61.496  47.224   3.346  1.00 35.98           C  
ATOM    360  CE1 TYR E  44      59.187  46.735   4.834  1.00 38.84           C  
ATOM    361  CE2 TYR E  44      61.448  46.134   4.244  1.00 37.63           C  
ATOM    362  CZ  TYR E  44      60.284  45.892   4.978  1.00 39.12           C  
ATOM    363  OH  TYR E  44      60.176  44.790   5.805  1.00 41.72           O  
ATOM    364  N   MET E  45      63.328  49.390   2.060  1.00 35.45           N  
ATOM    365  CA  MET E  45      64.700  48.968   2.355  1.00 33.62           C  
ATOM    366  C   MET E  45      65.481  50.079   3.091  1.00 34.49           C  
ATOM    367  O   MET E  45      66.090  49.815   4.140  1.00 34.34           O  
ATOM    368  CB  MET E  45      65.403  48.553   1.058  1.00 28.72           C  
ATOM    369  CG  MET E  45      64.744  47.361   0.397  1.00 22.19           C  
ATOM    370  SD  MET E  45      64.916  45.822   1.337  1.00 18.09           S  
ATOM    371  CE  MET E  45      66.716  45.589   1.308  1.00  6.41           C  
ATOM    372  N   GLU E  46      65.458  51.311   2.577  1.00 33.71           N  
ATOM    373  CA  GLU E  46      66.175  52.364   3.287  1.00 35.74           C  
ATOM    374  C   GLU E  46      65.555  52.661   4.649  1.00 38.02           C  
ATOM    375  O   GLU E  46      66.275  52.941   5.612  1.00 36.56           O  
ATOM    376  CB  GLU E  46      66.267  53.654   2.506  1.00 36.36           C  
ATOM    377  CG  GLU E  46      67.210  54.604   3.200  1.00 34.97           C  
ATOM    378  CD  GLU E  46      66.510  55.830   3.701  1.00 35.81           C  
ATOM    379  OE1 GLU E  46      65.256  55.775   3.841  1.00 37.06           O  
ATOM    380  OE2 GLU E  46      67.217  56.841   3.953  1.00 32.57           O1-
ATOM    381  N   ALA E  47      64.228  52.601   4.734  1.00 39.50           N  
ATOM    382  CA  ALA E  47      63.554  52.818   6.005  1.00 40.18           C  
ATOM    383  C   ALA E  47      64.022  51.746   6.995  1.00 42.21           C  
ATOM    384  O   ALA E  47      63.997  51.960   8.209  1.00 45.37           O  
ATOM    385  CB  ALA E  47      62.034  52.747   5.834  1.00 38.60           C  
ATOM    386  N   ASN E  48      64.459  50.595   6.491  1.00 41.34           N  
ATOM    387  CA  ASN E  48      64.924  49.533   7.376  1.00 40.32           C  
ATOM    388  C   ASN E  48      66.423  49.336   7.454  1.00 40.07           C  
ATOM    389  O   ASN E  48      66.906  48.298   7.896  1.00 34.46           O  
ATOM    390  CB  ASN E  48      64.232  48.243   7.024  1.00 40.83           C  
ATOM    391  CG  ASN E  48      62.822  48.231   7.524  1.00 45.01           C  
ATOM    393  ND2 ASN E  48      61.932  48.930   6.823  1.00 45.01           N  
ATOM    392  OD1 ASN E  48      62.534  47.636   8.558  1.00 46.77           O  
ATOM    394  N   GLY E  49      67.153  50.353   7.019  1.00 41.70           N  
ATOM    395  CA  GLY E  49      68.594  50.314   7.101  1.00 43.68           C  
ATOM    396  C   GLY E  49      69.358  49.412   6.169  1.00 46.12           C  
ATOM    397  O   GLY E  49      70.402  48.872   6.559  1.00 47.01           O  
ATOM    398  N   TYR E  50      68.859  49.226   4.950  1.00 47.92           N  
ATOM    399  CA  TYR E  50      69.594  48.411   3.986  1.00 49.20           C  
ATOM    400  C   TYR E  50      70.114  49.308   2.873  1.00 49.61           C  
ATOM    401  O   TYR E  50      69.345  50.046   2.238  1.00 50.48           O  
ATOM    402  CB  TYR E  50      68.714  47.316   3.432  1.00 49.11           C  
ATOM    403  CG  TYR E  50      68.245  46.352   4.493  1.00 50.14           C  
ATOM    404  CD1 TYR E  50      66.942  46.424   5.006  1.00 50.95           C  
ATOM    405  CD2 TYR E  50      69.091  45.343   4.965  1.00 49.73           C  
ATOM    406  CE1 TYR E  50      66.485  45.503   5.963  1.00 51.05           C  
ATOM    407  CE2 TYR E  50      68.654  44.419   5.919  1.00 51.37           C  
ATOM    408  CZ  TYR E  50      67.348  44.498   6.418  1.00 51.43           C  
ATOM    409  OH  TYR E  50      66.908  43.571   7.354  1.00 49.52           O  
ATOM    410  N   ARG E  51      71.431  49.277   2.680  1.00 49.55           N  
ATOM    411  CA  ARG E  51      72.069  50.103   1.659  1.00 51.32           C  
ATOM    412  C   ARG E  51      72.118  49.324   0.353  1.00 52.14           C  
ATOM    413  O   ARG E  51      72.080  49.903  -0.734  1.00 52.16           O  
ATOM    414  CB  ARG E  51      73.494  50.520   2.079  1.00 50.68           C  
ATOM    415  CG  ARG E  51      73.987  50.011   3.459  1.00 51.32           C  
ATOM    416  CD  ARG E  51      74.294  48.486   3.519  1.00 48.99           C  
ATOM    417  NE  ARG E  51      73.113  47.635   3.712  1.00 43.89           N  
ATOM    418  CZ  ARG E  51      73.171  46.312   3.863  1.00 42.56           C  
ATOM    419  NH1 ARG E  51      74.347  45.690   3.846  1.00 41.51           N1+
ATOM    420  NH2 ARG E  51      72.056  45.606   4.016  1.00 39.44           N  
ATOM    421  N   ASN E  52      72.184  48.002   0.470  1.00 53.01           N  
ATOM    422  CA  ASN E  52      72.230  47.139  -0.698  1.00 53.43           C  
ATOM    423  C   ASN E  52      70.826  46.642  -1.072  1.00 50.77           C  
ATOM    424  O   ASN E  52      70.201  45.858  -0.363  1.00 51.31           O  
ATOM    425  CB  ASN E  52      73.194  45.972  -0.440  1.00 58.81           C  
ATOM    426  CG  ASN E  52      72.776  45.116   0.744  1.00 64.82           C  
ATOM    428  ND2 ASN E  52      73.216  43.853   0.752  1.00 65.56           N  
ATOM    427  OD1 ASN E  52      72.076  45.585   1.651  1.00 67.19           O  
ATOM    429  N   VAL E  53      70.350  47.107  -2.217  1.00 47.90           N  
ATOM    430  CA  VAL E  53      69.024  46.775  -2.714  1.00 45.46           C  
ATOM    431  C   VAL E  53      69.028  45.993  -4.045  1.00 42.22           C  
ATOM    432  O   VAL E  53      69.925  46.160  -4.865  1.00 41.61           O  
ATOM    433  CB  VAL E  53      68.241  48.106  -2.842  1.00 44.96           C  
ATOM    434  CG1 VAL E  53      67.242  48.069  -3.983  1.00 46.28           C  
ATOM    435  CG2 VAL E  53      67.563  48.399  -1.514  1.00 46.46           C  
ATOM    436  N   LEU E  54      68.038  45.125  -4.242  1.00 38.75           N  
ATOM    437  CA  LEU E  54      67.929  44.374  -5.477  1.00 36.21           C  
ATOM    438  C   LEU E  54      67.740  45.344  -6.631  1.00 38.50           C  
ATOM    439  O   LEU E  54      67.050  46.358  -6.498  1.00 37.06           O  
ATOM    440  CB  LEU E  54      66.713  43.475  -5.453  1.00 30.74           C  
ATOM    441  CG  LEU E  54      66.766  42.253  -4.557  1.00 30.45           C  
ATOM    442  CD1 LEU E  54      65.474  41.454  -4.753  1.00 28.13           C  
ATOM    443  CD2 LEU E  54      67.998  41.406  -4.869  1.00 28.90           C  
ATOM    444  N   SER E  55      68.344  45.005  -7.769  1.00 39.59           N  
ATOM    445  CA  SER E  55      68.245  45.790  -8.997  1.00 37.21           C  
ATOM    446  C   SER E  55      66.810  45.644  -9.487  1.00 36.54           C  
ATOM    447  O   SER E  55      66.109  44.718  -9.064  1.00 36.27           O  
ATOM    448  CB  SER E  55      69.189  45.218 -10.053  1.00 35.40           C  
ATOM    449  OG  SER E  55      68.799  43.903 -10.414  1.00 39.05           O  
ATOM    450  N   LEU E  56      66.374  46.543 -10.370  1.00 36.02           N  
ATOM    451  CA  LEU E  56      65.017  46.443 -10.872  1.00 36.36           C  
ATOM    452  C   LEU E  56      64.871  45.077 -11.524  1.00 37.54           C  
ATOM    453  O   LEU E  56      63.875  44.394 -11.308  1.00 34.15           O  
ATOM    454  CB  LEU E  56      64.705  47.567 -11.855  1.00 36.05           C  
ATOM    455  CG  LEU E  56      63.345  47.531 -12.565  1.00 38.04           C  
ATOM    456  CD1 LEU E  56      62.255  46.942 -11.709  1.00 36.84           C  
ATOM    457  CD2 LEU E  56      62.994  48.940 -12.962  1.00 37.23           C  
ATOM    458  N   LYS E  57      65.890  44.668 -12.285  1.00 41.20           N  
ATOM    459  CA  LYS E  57      65.876  43.375 -12.961  1.00 42.75           C  
ATOM    460  C   LYS E  57      65.693  42.239 -11.976  1.00 43.97           C  
ATOM    461  O   LYS E  57      64.816  41.396 -12.147  1.00 46.41           O  
ATOM    462  CB  LYS E  57      67.177  43.144 -13.721  1.00 45.20           C  
ATOM    463  CG  LYS E  57      67.202  41.819 -14.491  1.00 51.79           C  
ATOM    464  CD  LYS E  57      68.557  41.582 -15.169  1.00 55.62           C  
ATOM    465  CE  LYS E  57      68.597  40.279 -16.003  1.00 56.82           C  
ATOM    466  NZ  LYS E  57      67.846  40.337 -17.298  1.00 55.86           N1+
ATOM    467  N   MET E  58      66.529  42.202 -10.945  1.00 42.81           N  
ATOM    468  CA  MET E  58      66.415  41.136  -9.969  1.00 41.50           C  
ATOM    469  C   MET E  58      65.104  41.251  -9.192  1.00 41.38           C  
ATOM    470  O   MET E  58      64.406  40.260  -8.969  1.00 40.83           O  
ATOM    471  CB  MET E  58      67.616  41.146  -9.034  1.00 41.58           C  
ATOM    472  CG  MET E  58      68.842  40.496  -9.648  1.00 41.77           C  
ATOM    473  SD  MET E  58      68.552  38.748  -9.994  1.00 42.07           S  
ATOM    474  CE  MET E  58      69.715  37.977  -8.883  1.00 41.46           C  
ATOM    475  N   PHE E  59      64.755  42.469  -8.800  1.00 39.44           N  
ATOM    476  CA  PHE E  59      63.522  42.688  -8.070  1.00 35.57           C  
ATOM    477  C   PHE E  59      62.366  42.148  -8.889  1.00 35.44           C  
ATOM    478  O   PHE E  59      61.514  41.417  -8.385  1.00 33.59           O  
ATOM    479  CB  PHE E  59      63.322  44.183  -7.815  1.00 32.40           C  
ATOM    480  CG  PHE E  59      62.028  44.501  -7.175  1.00 31.22           C  
ATOM    481  CD1 PHE E  59      61.809  44.192  -5.848  1.00 30.85           C  
ATOM    482  CD2 PHE E  59      60.980  45.026  -7.921  1.00 34.56           C  
ATOM    483  CE1 PHE E  59      60.551  44.392  -5.258  1.00 31.05           C  
ATOM    484  CE2 PHE E  59      59.704  45.231  -7.336  1.00 35.56           C  
ATOM    485  CZ  PHE E  59      59.496  44.908  -5.999  1.00 30.81           C  
ATOM    486  N   GLY E  60      62.345  42.518 -10.163  1.00 36.25           N  
ATOM    487  CA  GLY E  60      61.279  42.071 -11.049  1.00 35.84           C  
ATOM    488  C   GLY E  60      61.125  40.559 -11.073  1.00 37.34           C  
ATOM    489  O   GLY E  60      60.013  40.037 -10.975  1.00 35.37           O  
ATOM    490  N   LEU E  61      62.247  39.856 -11.206  1.00 37.59           N  
ATOM    491  CA  LEU E  61      62.269  38.399 -11.224  1.00 39.63           C  
ATOM    492  C   LEU E  61      61.664  37.806  -9.953  1.00 41.06           C  
ATOM    493  O   LEU E  61      60.787  36.941 -10.005  1.00 41.99           O  
ATOM    494  CB  LEU E  61      63.726  37.942 -11.356  1.00 41.13           C  
ATOM    495  CG  LEU E  61      64.192  37.470 -12.733  1.00 42.09           C  
ATOM    496  CD1 LEU E  61      64.035  35.951 -12.786  1.00 40.84           C  
ATOM    497  CD2 LEU E  61      63.396  38.176 -13.861  1.00 34.01           C  
ATOM    498  N   GLY E  62      62.150  38.288  -8.812  1.00 41.20           N  
ATOM    499  CA  GLY E  62      61.684  37.794  -7.536  1.00 41.28           C  
ATOM    500  C   GLY E  62      60.217  38.047  -7.252  1.00 42.01           C  
ATOM    501  O   GLY E  62      59.501  37.168  -6.748  1.00 43.97           O  
ATOM    502  N   LEU E  63      59.770  39.253  -7.577  1.00 38.84           N  
ATOM    503  CA  LEU E  63      58.398  39.648  -7.343  1.00 38.08           C  
ATOM    504  C   LEU E  63      57.345  38.543  -7.464  1.00 38.12           C  
ATOM    505  O   LEU E  63      56.780  38.107  -6.463  1.00 40.73           O  
ATOM    506  CB  LEU E  63      58.043  40.811  -8.264  1.00 37.86           C  
ATOM    507  CG  LEU E  63      56.608  41.286  -8.088  1.00 39.57           C  
ATOM    508  CD1 LEU E  63      56.308  41.472  -6.593  1.00 40.26           C  
ATOM    509  CD2 LEU E  63      56.411  42.574  -8.848  1.00 37.32           C  
ATOM    510  N   PRO E  64      57.083  38.058  -8.681  1.00 38.59           N  
ATOM    511  CA  PRO E  64      56.061  37.006  -8.794  1.00 37.69           C  
ATOM    512  C   PRO E  64      56.275  35.759  -7.908  1.00 37.04           C  
ATOM    513  O   PRO E  64      55.310  35.149  -7.460  1.00 35.39           O  
ATOM    514  CB  PRO E  64      56.017  36.736 -10.299  1.00 36.39           C  
ATOM    515  CG  PRO E  64      57.453  37.065 -10.751  1.00 36.54           C  
ATOM    516  CD  PRO E  64      57.767  38.308  -9.964  1.00 37.49           C  
ATOM    517  N   VAL E  65      57.530  35.417  -7.632  1.00 36.57           N  
ATOM    518  CA  VAL E  65      57.857  34.274  -6.793  1.00 37.65           C  
ATOM    519  C   VAL E  65      57.425  34.531  -5.353  1.00 39.94           C  
ATOM    520  O   VAL E  65      56.629  33.770  -4.794  1.00 42.31           O  
ATOM    521  CB  VAL E  65      59.369  34.014  -6.807  1.00 35.98           C  
ATOM    522  CG1 VAL E  65      59.713  32.863  -5.914  1.00 35.70           C  
ATOM    523  CG2 VAL E  65      59.823  33.713  -8.207  1.00 38.81           C  
ATOM    524  N   MET E  66      57.949  35.604  -4.752  1.00 40.07           N  
ATOM    525  CA  MET E  66      57.608  35.949  -3.365  1.00 38.04           C  
ATOM    526  C   MET E  66      56.119  36.197  -3.189  1.00 39.40           C  
ATOM    527  O   MET E  66      55.561  35.838  -2.160  1.00 39.86           O  
ATOM    528  CB  MET E  66      58.409  37.167  -2.886  1.00 33.97           C  
ATOM    529  CG  MET E  66      59.857  36.836  -2.494  1.00 27.83           C  
ATOM    530  SD  MET E  66      60.963  38.274  -2.558  1.00 25.61           S  
ATOM    531  CE  MET E  66      62.562  37.528  -1.863  1.00 19.87           C  
ATOM    532  N   LEU E  67      55.460  36.795  -4.177  1.00 38.84           N  
ATOM    533  CA  LEU E  67      54.031  37.002  -4.025  1.00 41.04           C  
ATOM    534  C   LEU E  67      53.315  35.665  -3.939  1.00 44.04           C  
ATOM    535  O   LEU E  67      52.398  35.499  -3.135  1.00 45.64           O  
ATOM    536  CB  LEU E  67      53.433  37.823  -5.163  1.00 39.02           C  
ATOM    537  CG  LEU E  67      53.542  39.348  -5.050  1.00 41.55           C  
ATOM    538  CD1 LEU E  67      52.424  40.016  -5.860  1.00 42.09           C  
ATOM    539  CD2 LEU E  67      53.408  39.773  -3.606  1.00 42.45           C  
ATOM    540  N   LYS E  68      53.721  34.707  -4.766  1.00 46.81           N  
ATOM    541  CA  LYS E  68      53.080  33.406  -4.726  1.00 47.34           C  
ATOM    542  C   LYS E  68      53.340  32.793  -3.355  1.00 46.63           C  
ATOM    543  O   LYS E  68      52.490  32.070  -2.828  1.00 46.25           O  
ATOM    544  CB  LYS E  68      53.609  32.502  -5.843  1.00 45.05           C  
ATOM    545  CG  LYS E  68      53.028  31.094  -5.798  1.00 46.08           C  
ATOM    546  CD  LYS E  68      51.494  31.094  -5.813  1.00 45.97           C  
ATOM    547  CE  LYS E  68      50.959  31.475  -7.190  1.00 46.30           C  
ATOM    548  NZ  LYS E  68      49.531  31.076  -7.376  1.00 45.11           N1+
ATOM    549  N   GLU E  69      54.502  33.096  -2.778  1.00 46.73           N  
ATOM    550  CA  GLU E  69      54.841  32.581  -1.461  1.00 50.06           C  
ATOM    551  C   GLU E  69      53.860  33.121  -0.420  1.00 50.69           C  
ATOM    552  O   GLU E  69      53.579  32.454   0.577  1.00 51.38           O  
ATOM    553  CB  GLU E  69      56.273  32.943  -1.106  1.00 51.77           C  
ATOM    554  CG  GLU E  69      57.261  32.204  -1.963  1.00 56.67           C  
ATOM    555  CD  GLU E  69      58.629  32.143  -1.333  1.00 60.86           C  
ATOM    556  OE1 GLU E  69      59.584  32.715  -1.923  1.00 62.62           O  
ATOM    557  OE2 GLU E  69      58.742  31.523  -0.243  1.00 61.20           O1-
ATOM    558  N   TYR E  70      53.338  34.327  -0.647  1.00 48.85           N  
ATOM    559  CA  TYR E  70      52.342  34.883   0.259  1.00 45.47           C  
ATOM    560  C   TYR E  70      50.948  34.487  -0.226  1.00 45.13           C  
ATOM    561  O   TYR E  70      49.959  34.941   0.326  1.00 45.05           O  
ATOM    562  CB  TYR E  70      52.407  36.406   0.329  1.00 46.23           C  
ATOM    563  CG  TYR E  70      53.565  36.989   1.117  1.00 46.24           C  
ATOM    564  CD1 TYR E  70      54.814  37.150   0.531  1.00 46.84           C  
ATOM    565  CD2 TYR E  70      53.396  37.440   2.431  1.00 45.23           C  
ATOM    566  CE1 TYR E  70      55.858  37.753   1.220  1.00 45.17           C  
ATOM    567  CE2 TYR E  70      54.439  38.037   3.123  1.00 43.46           C  
ATOM    568  CZ  TYR E  70      55.662  38.191   2.506  1.00 43.35           C  
ATOM    569  OH  TYR E  70      56.710  38.800   3.140  1.00 40.49           O  
ATOM    570  N   GLY E  71      50.874  33.660  -1.272  1.00 46.39           N  
ATOM    571  CA  GLY E  71      49.595  33.219  -1.808  1.00 46.48           C  
ATOM    572  C   GLY E  71      48.850  34.242  -2.644  1.00 47.11           C  
ATOM    573  O   GLY E  71      47.625  34.244  -2.673  1.00 46.30           O  
ATOM    574  N   LEU E  72      49.576  35.109  -3.332  1.00 48.72           N  
ATOM    575  CA  LEU E  72      48.933  36.119  -4.149  1.00 51.69           C  
ATOM    576  C   LEU E  72      49.275  35.886  -5.610  1.00 53.80           C  
ATOM    577  O   LEU E  72      50.309  35.271  -5.925  1.00 55.27           O  
ATOM    578  CB  LEU E  72      49.415  37.498  -3.734  1.00 52.03           C  
ATOM    579  CG  LEU E  72      48.919  38.056  -2.413  1.00 50.75           C  
ATOM    580  CD1 LEU E  72      49.728  39.290  -2.087  1.00 50.16           C  
ATOM    581  CD2 LEU E  72      47.429  38.379  -2.523  1.00 50.66           C  
ATOM    582  N   ASN E  73      48.424  36.389  -6.504  1.00 53.34           N  
ATOM    583  CA  ASN E  73      48.669  36.213  -7.919  1.00 51.61           C  
ATOM    584  C   ASN E  73      49.075  37.498  -8.640  1.00 50.03           C  
ATOM    585  O   ASN E  73      48.265  38.413  -8.864  1.00 48.40           O  
ATOM    586  CB  ASN E  73      47.448  35.554  -8.550  1.00 53.46           C  
ATOM    587  CG  ASN E  73      47.089  34.235  -7.872  1.00 55.07           C  
ATOM    589  ND2 ASN E  73      45.790  34.000  -7.675  1.00 55.46           N  
ATOM    588  OD1 ASN E  73      47.968  33.436  -7.541  1.00 56.49           O  
ATOM    590  N   TYR E  74      50.359  37.547  -8.987  1.00 47.88           N  
ATOM    591  CA  TYR E  74      50.937  38.684  -9.688  1.00 47.60           C  
ATOM    592  C   TYR E  74      50.346  38.865 -11.098  1.00 48.41           C  
ATOM    593  O   TYR E  74      50.134  37.889 -11.817  1.00 46.23           O  
ATOM    594  CB  TYR E  74      52.451  38.507  -9.783  1.00 45.30           C  
ATOM    595  CG  TYR E  74      53.127  39.653 -10.480  1.00 46.54           C  
ATOM    596  CD1 TYR E  74      52.740  40.967 -10.224  1.00 45.93           C  
ATOM    597  CD2 TYR E  74      54.166  39.435 -11.377  1.00 45.30           C  
ATOM    598  CE1 TYR E  74      53.364  42.032 -10.835  1.00 43.03           C  
ATOM    599  CE2 TYR E  74      54.803  40.499 -12.002  1.00 41.96           C  
ATOM    600  CZ  TYR E  74      54.392  41.796 -11.723  1.00 42.32           C  
ATOM    601  OH  TYR E  74      55.005  42.866 -12.338  1.00 40.04           O  
ATOM    602  N   GLU E  75      50.094  40.117 -11.481  1.00 48.84           N  
ATOM    603  CA  GLU E  75      49.529  40.453 -12.786  1.00 49.85           C  
ATOM    604  C   GLU E  75      50.146  41.725 -13.334  1.00 50.61           C  
ATOM    605  O   GLU E  75      49.968  42.797 -12.749  1.00 54.09           O  
ATOM    606  CB  GLU E  75      48.035  40.695 -12.668  1.00 51.40           C  
ATOM    607  CG  GLU E  75      47.225  39.775 -13.499  1.00 56.37           C  
ATOM    608  CD  GLU E  75      47.647  38.347 -13.272  1.00 60.56           C  
ATOM    609  OE1 GLU E  75      47.669  37.926 -12.094  1.00 61.43           O  
ATOM    610  OE2 GLU E  75      47.964  37.648 -14.264  1.00 62.47           O1-
ATOM    611  N   LYS E  76      50.853  41.628 -14.453  1.00 48.27           N  
ATOM    612  CA  LYS E  76      51.464  42.804 -15.049  1.00 46.38           C  
ATOM    613  C   LYS E  76      50.742  43.144 -16.338  1.00 48.02           C  
ATOM    614  O   LYS E  76      49.864  42.403 -16.791  1.00 48.65           O  
ATOM    615  CB  LYS E  76      52.972  42.589 -15.278  1.00 44.62           C  
ATOM    616  CG  LYS E  76      53.379  41.503 -16.262  1.00 46.32           C  
ATOM    617  CD  LYS E  76      52.370  40.331 -16.368  1.00 50.11           C  
ATOM    618  CE  LYS E  76      52.435  39.298 -15.210  1.00 49.60           C  
ATOM    619  NZ  LYS E  76      51.327  38.268 -15.273  1.00 49.88           N1+
ATOM    620  N   ARG E  77      51.127  44.260 -16.938  1.00 48.31           N  
ATOM    621  CA  ARG E  77      50.468  44.734 -18.140  1.00 48.20           C  
ATOM    622  C   ARG E  77      51.252  45.910 -18.758  1.00 49.14           C  
ATOM    623  O   ARG E  77      51.440  46.940 -18.111  1.00 53.23           O  
ATOM    624  CB  ARG E  77      49.059  45.162 -17.738  1.00 48.31           C  
ATOM    625  CG  ARG E  77      48.320  45.997 -18.713  1.00 52.02           C  
ATOM    626  CD  ARG E  77      48.023  45.192 -19.950  1.00 58.94           C  
ATOM    627  NE  ARG E  77      49.117  45.269 -20.934  1.00 60.07           N  
ATOM    628  CZ  ARG E  77      50.111  44.384 -21.100  1.00 57.43           C  
ATOM    629  NH1 ARG E  77      50.221  43.280 -20.355  1.00 57.10           N1+
ATOM    630  NH2 ARG E  77      51.010  44.608 -22.049  1.00 57.22           N  
ATOM    631  N   HIS E  78      51.716  45.762 -20.000  1.00 46.62           N  
ATOM    632  CA  HIS E  78      52.476  46.809 -20.679  1.00 42.41           C  
ATOM    633  C   HIS E  78      51.562  47.951 -21.121  1.00 41.28           C  
ATOM    634  O   HIS E  78      50.468  47.734 -21.633  1.00 38.65           O  
ATOM    635  CB  HIS E  78      53.230  46.185 -21.847  1.00 39.10           C  
ATOM    636  CG  HIS E  78      53.833  44.852 -21.513  1.00 36.76           C  
ATOM    638  CD2 HIS E  78      53.262  43.631 -21.333  1.00 33.91           C  
ATOM    637  ND1 HIS E  78      55.178  44.684 -21.249  1.00 35.99           N  
ATOM    639  CE1 HIS E  78      55.408  43.421 -20.920  1.00 33.36           C  
ATOM    640  NE2 HIS E  78      54.261  42.761 -20.962  1.00 33.33           N  
ATOM    641  N   THR E  79      52.014  49.176 -20.876  1.00 42.28           N  
ATOM    642  CA  THR E  79      51.242  50.372 -21.215  1.00 46.11           C  
ATOM    643  C   THR E  79      52.188  51.538 -21.471  1.00 47.06           C  
ATOM    644  O   THR E  79      53.400  51.407 -21.309  1.00 45.16           O  
ATOM    645  CB  THR E  79      50.308  50.823 -20.068  1.00 49.03           C  
ATOM    647  CG2 THR E  79      49.627  49.628 -19.421  1.00 48.89           C  
ATOM    646  OG1 THR E  79      51.079  51.535 -19.081  1.00 51.79           O  
ATOM    648  N   LYS E  80      51.620  52.683 -21.844  1.00 50.24           N  
ATOM    649  CA  LYS E  80      52.388  53.896 -22.137  1.00 53.27           C  
ATOM    650  C   LYS E  80      53.259  54.302 -20.939  1.00 55.45           C  
ATOM    651  O   LYS E  80      54.451  54.601 -21.095  1.00 55.80           O  
ATOM    652  CB  LYS E  80      51.429  55.040 -22.510  1.00 53.56           C  
ATOM    653  CG  LYS E  80      50.060  54.563 -23.029  1.00 53.24           C  
ATOM    654  CD  LYS E  80      49.176  53.963 -21.901  1.00 52.81           C  
ATOM    655  CE  LYS E  80      48.448  52.675 -22.326  1.00 50.20           C  
ATOM    656  NZ  LYS E  80      47.450  52.204 -21.320  1.00 47.77           N1+
ATOM    657  N   GLN E  81      52.654  54.303 -19.748  1.00 56.33           N  
ATOM    658  CA  GLN E  81      53.347  54.659 -18.505  1.00 56.05           C  
ATOM    659  C   GLN E  81      54.382  53.610 -18.135  1.00 54.60           C  
ATOM    660  O   GLN E  81      55.263  53.846 -17.306  1.00 55.89           O  
ATOM    661  CB  GLN E  81      52.343  54.806 -17.352  1.00 57.58           C  
ATOM    662  CG  GLN E  81      51.842  56.242 -17.101  1.00 60.21           C  
ATOM    663  CD  GLN E  81      52.843  57.099 -16.328  1.00 61.59           C  
ATOM    665  NE2 GLN E  81      52.434  57.567 -15.151  1.00 62.52           N  
ATOM    664  OE1 GLN E  81      53.970  57.333 -16.781  1.00 62.21           O  
ATOM    666  N   GLY E  82      54.275  52.450 -18.760  1.00 51.17           N  
ATOM    667  CA  GLY E  82      55.221  51.400 -18.481  1.00 46.72           C  
ATOM    668  C   GLY E  82      54.390  50.254 -18.008  1.00 46.51           C  
ATOM    669  O   GLY E  82      53.167  50.282 -18.132  1.00 44.75           O  
ATOM    670  N   ILE E  83      55.050  49.245 -17.465  1.00 46.88           N  
ATOM    671  CA  ILE E  83      54.365  48.071 -16.942  1.00 48.33           C  
ATOM    672  C   ILE E  83      53.561  48.429 -15.688  1.00 49.97           C  
ATOM    673  O   ILE E  83      54.094  48.984 -14.726  1.00 51.21           O  
ATOM    674  CB  ILE E  83      55.360  46.965 -16.555  1.00 48.02           C  
ATOM    675  CG1 ILE E  83      56.063  46.463 -17.814  1.00 45.46           C  
ATOM    676  CG2 ILE E  83      54.636  45.850 -15.765  1.00 49.11           C  
ATOM    677  CD1 ILE E  83      57.076  45.376 -17.564  1.00 42.74           C  
ATOM    678  N   GLN E  84      52.277  48.106 -15.710  1.00 49.87           N  
ATOM    679  CA  GLN E  84      51.414  48.395 -14.592  1.00 48.76           C  
ATOM    680  C   GLN E  84      51.011  47.078 -13.969  1.00 49.65           C  
ATOM    681  O   GLN E  84      50.695  46.117 -14.673  1.00 49.71           O  
ATOM    682  CB  GLN E  84      50.200  49.155 -15.058  1.00 49.28           C  
ATOM    683  CG  GLN E  84      49.553  49.875 -13.952  1.00 51.88           C  
ATOM    684  CD  GLN E  84      48.287  50.498 -14.391  1.00 53.91           C  
ATOM    686  NE2 GLN E  84      48.241  51.823 -14.365  1.00 52.05           N  
ATOM    685  OE1 GLN E  84      47.343  49.800 -14.765  1.00 57.56           O  
ATOM    687  N   THR E  85      51.025  47.060 -12.636  1.00 48.98           N  
ATOM    688  CA  THR E  85      50.749  45.885 -11.815  1.00 46.15           C  
ATOM    689  C   THR E  85      49.327  45.854 -11.297  1.00 44.74           C  
ATOM    690  O   THR E  85      48.551  46.768 -11.541  1.00 43.25           O  
ATOM    691  CB  THR E  85      51.705  45.906 -10.609  1.00 46.82           C  
ATOM    693  CG2 THR E  85      51.580  44.651  -9.806  1.00 50.64           C  
ATOM    692  OG1 THR E  85      53.056  46.046 -11.072  1.00 48.34           O  
ATOM    694  N   ASN E  86      48.990  44.788 -10.588  1.00 43.29           N  
ATOM    695  CA  ASN E  86      47.673  44.662  -9.984  1.00 44.10           C  
ATOM    696  C   ASN E  86      47.939  44.707  -8.466  1.00 44.65           C  
ATOM    697  O   ASN E  86      47.272  44.035  -7.677  1.00 45.65           O  
ATOM    698  CB  ASN E  86      47.046  43.321 -10.382  1.00 41.83           C  
ATOM    699  CG  ASN E  86      47.796  42.139  -9.797  1.00 42.03           C  
ATOM    701  ND2 ASN E  86      47.060  41.082  -9.434  1.00 37.72           N  
ATOM    700  OD1 ASN E  86      49.030  42.173  -9.677  1.00 42.04           O  
ATOM    702  N   LEU E  87      48.922  45.510  -8.064  1.00 44.51           N  
ATOM    703  CA  LEU E  87      49.296  45.609  -6.659  1.00 45.80           C  
ATOM    704  C   LEU E  87      49.152  46.993  -6.018  1.00 46.22           C  
ATOM    705  O   LEU E  87      49.333  48.021  -6.676  1.00 46.78           O  
ATOM    706  CB  LEU E  87      50.756  45.175  -6.484  1.00 45.19           C  
ATOM    707  CG  LEU E  87      51.216  43.779  -6.896  1.00 45.90           C  
ATOM    708  CD1 LEU E  87      52.705  43.671  -6.631  1.00 45.26           C  
ATOM    709  CD2 LEU E  87      50.454  42.704  -6.144  1.00 46.71           C  
ATOM    710  N   THR E  88      48.834  46.996  -4.720  1.00 46.28           N  
ATOM    711  CA  THR E  88      48.745  48.221  -3.921  1.00 44.80           C  
ATOM    712  C   THR E  88      49.307  47.956  -2.544  1.00 43.85           C  
ATOM    713  O   THR E  88      49.365  46.806  -2.080  1.00 42.78           O  
ATOM    714  CB  THR E  88      47.324  48.753  -3.700  1.00 43.94           C  
ATOM    716  CG2 THR E  88      46.912  49.629  -4.849  1.00 45.20           C  
ATOM    715  OG1 THR E  88      46.421  47.661  -3.513  1.00 43.74           O  
ATOM    717  N   LEU E  89      49.712  49.051  -1.901  1.00 44.03           N  
ATOM    718  CA  LEU E  89      50.284  49.044  -0.556  1.00 42.16           C  
ATOM    719  C   LEU E  89      49.184  48.823   0.461  1.00 41.08           C  
ATOM    720  O   LEU E  89      48.138  49.468   0.386  1.00 38.13           O  
ATOM    721  CB  LEU E  89      50.943  50.398  -0.268  1.00 39.23           C  
ATOM    722  CG  LEU E  89      52.100  50.833  -1.163  1.00 38.28           C  
ATOM    723  CD1 LEU E  89      52.603  52.214  -0.764  1.00 34.23           C  
ATOM    724  CD2 LEU E  89      53.208  49.814  -1.041  1.00 34.12           C  
ATOM    725  N   LYS E  90      49.415  47.901   1.394  1.00 43.03           N  
ATOM    726  CA  LYS E  90      48.459  47.642   2.472  1.00 43.47           C  
ATOM    727  C   LYS E  90      48.472  48.906   3.326  1.00 44.36           C  
ATOM    728  O   LYS E  90      49.398  49.727   3.221  1.00 43.09           O  
ATOM    729  CB  LYS E  90      48.917  46.466   3.324  1.00 41.24           C  
ATOM    730  CG  LYS E  90      48.788  45.109   2.673  1.00 37.71           C  
ATOM    731  CD  LYS E  90      49.690  44.118   3.387  1.00 36.35           C  
ATOM    732  CE  LYS E  90      49.256  42.703   3.145  1.00 34.73           C  
ATOM    733  NZ  LYS E  90      47.791  42.625   3.360  1.00 38.79           N1+
ATOM    734  N   GLU E  91      47.475  49.061   4.188  1.00 46.89           N  
ATOM    735  CA  GLU E  91      47.415  50.270   4.994  1.00 48.34           C  
ATOM    736  C   GLU E  91      48.524  50.422   6.031  1.00 46.39           C  
ATOM    737  O   GLU E  91      48.954  51.543   6.312  1.00 45.30           O  
ATOM    738  CB  GLU E  91      46.043  50.400   5.655  1.00 51.43           C  
ATOM    739  CG  GLU E  91      45.496  51.846   5.623  1.00 58.04           C  
ATOM    740  CD  GLU E  91      44.808  52.218   4.298  1.00 59.07           C  
ATOM    741  OE1 GLU E  91      44.476  53.418   4.097  1.00 60.79           O  
ATOM    742  OE2 GLU E  91      44.591  51.304   3.468  1.00 59.08           O1-
ATOM    743  N   GLU E  92      48.993  49.312   6.592  1.00 45.81           N  
ATOM    744  CA  GLU E  92      50.070  49.362   7.572  1.00 49.07           C  
ATOM    745  C   GLU E  92      51.342  50.029   6.979  1.00 49.08           C  
ATOM    746  O   GLU E  92      52.188  50.570   7.703  1.00 52.11           O  
ATOM    747  CB  GLU E  92      50.347  47.938   8.098  1.00 48.68           C  
ATOM    748  CG  GLU E  92      49.817  46.802   7.205  1.00 51.23           C  
ATOM    749  CD  GLU E  92      48.279  46.647   7.187  1.00 50.70           C  
ATOM    750  OE1 GLU E  92      47.707  46.262   8.228  1.00 51.78           O  
ATOM    751  OE2 GLU E  92      47.639  46.891   6.131  1.00 49.13           O1-
ATOM    752  N   SER E  93      51.457  50.015   5.657  1.00 48.60           N  
ATOM    753  CA  SER E  93      52.601  50.621   4.988  1.00 47.62           C  
ATOM    754  C   SER E  93      52.711  52.097   5.385  1.00 46.26           C  
ATOM    755  O   SER E  93      53.800  52.598   5.716  1.00 45.85           O  
ATOM    756  CB  SER E  93      52.412  50.517   3.471  1.00 46.31           C  
ATOM    757  OG  SER E  93      52.038  49.203   3.115  1.00 48.49           O  
ATOM    758  N   TYR E  94      51.565  52.776   5.351  1.00 44.12           N  
ATOM    759  CA  TYR E  94      51.485  54.196   5.655  1.00 44.18           C  
ATOM    760  C   TYR E  94      52.104  54.641   6.954  1.00 44.39           C  
ATOM    761  O   TYR E  94      52.810  55.653   6.998  1.00 44.34           O  
ATOM    762  CB  TYR E  94      50.038  54.655   5.595  1.00 44.01           C  
ATOM    763  CG  TYR E  94      49.549  54.612   4.188  1.00 45.50           C  
ATOM    764  CD1 TYR E  94      48.931  53.471   3.682  1.00 46.63           C  
ATOM    765  CD2 TYR E  94      49.846  55.645   3.312  1.00 46.11           C  
ATOM    766  CE1 TYR E  94      48.635  53.358   2.335  1.00 47.67           C  
ATOM    767  CE2 TYR E  94      49.557  55.545   1.962  1.00 48.30           C  
ATOM    768  CZ  TYR E  94      48.957  54.398   1.479  1.00 48.96           C  
ATOM    769  OH  TYR E  94      48.718  54.283   0.133  1.00 47.78           O  
ATOM    770  N   GLY E  95      51.838  53.894   8.016  1.00 44.45           N  
ATOM    771  CA  GLY E  95      52.411  54.248   9.292  1.00 44.97           C  
ATOM    772  C   GLY E  95      53.808  53.691   9.509  1.00 44.75           C  
ATOM    773  O   GLY E  95      54.642  54.332  10.153  1.00 48.19           O  
ATOM    774  N   ASP E  96      54.073  52.508   8.971  1.00 42.68           N  
ATOM    775  CA  ASP E  96      55.362  51.869   9.151  1.00 42.18           C  
ATOM    776  C   ASP E  96      56.562  52.487   8.473  1.00 41.76           C  
ATOM    777  O   ASP E  96      57.507  52.890   9.139  1.00 43.13           O  
ATOM    778  CB  ASP E  96      55.307  50.421   8.709  1.00 41.73           C  
ATOM    779  CG  ASP E  96      54.609  49.547   9.688  1.00 43.80           C  
ATOM    780  OD1 ASP E  96      53.366  49.538   9.726  1.00 47.24           O  
ATOM    781  OD2 ASP E  96      55.315  48.859  10.440  1.00 45.00           O1-
ATOM    782  N   TRP E  97      56.538  52.553   7.144  1.00 42.14           N  
ATOM    783  CA  TRP E  97      57.701  53.048   6.401  1.00 41.62           C  
ATOM    784  C   TRP E  97      57.488  54.071   5.285  1.00 39.79           C  
ATOM    785  O   TRP E  97      58.406  54.836   4.958  1.00 37.89           O  
ATOM    786  CB  TRP E  97      58.461  51.849   5.814  1.00 43.70           C  
ATOM    787  CG  TRP E  97      57.554  50.878   5.074  1.00 47.45           C  
ATOM    788  CD1 TRP E  97      56.834  49.844   5.611  1.00 47.37           C  
ATOM    789  CD2 TRP E  97      57.165  50.954   3.701  1.00 48.95           C  
ATOM    791  CE2 TRP E  97      56.195  49.953   3.482  1.00 48.93           C  
ATOM    792  CE3 TRP E  97      57.534  51.784   2.635  1.00 49.44           C  
ATOM    790  NE1 TRP E  97      56.012  49.286   4.663  1.00 48.03           N  
ATOM    793  CZ2 TRP E  97      55.589  49.762   2.245  1.00 50.32           C  
ATOM    794  CZ3 TRP E  97      56.930  51.594   1.402  1.00 49.45           C  
ATOM    795  CH2 TRP E  97      55.968  50.592   1.217  1.00 50.16           C  
ATOM    796  N   LEU E  98      56.298  54.076   4.694  1.00 37.80           N  
ATOM    797  CA  LEU E  98      56.002  54.998   3.608  1.00 36.59           C  
ATOM    798  C   LEU E  98      56.310  56.429   4.017  1.00 36.93           C  
ATOM    799  O   LEU E  98      55.748  56.929   4.988  1.00 38.41           O  
ATOM    800  CB  LEU E  98      54.537  54.880   3.222  1.00 34.98           C  
ATOM    801  CG  LEU E  98      54.237  55.456   1.846  1.00 34.72           C  
ATOM    802  CD1 LEU E  98      55.091  54.736   0.801  1.00 31.91           C  
ATOM    803  CD2 LEU E  98      52.754  55.295   1.549  1.00 33.49           C  
ATOM    804  N   PRO E  99      57.218  57.103   3.286  1.00 37.34           N  
ATOM    805  CA  PRO E  99      57.562  58.484   3.635  1.00 37.49           C  
ATOM    806  C   PRO E  99      56.351  59.405   3.700  1.00 38.23           C  
ATOM    807  O   PRO E  99      55.368  59.206   2.983  1.00 37.31           O  
ATOM    808  CB  PRO E  99      58.573  58.859   2.549  1.00 36.03           C  
ATOM    809  CG  PRO E  99      59.310  57.560   2.342  1.00 33.47           C  
ATOM    810  CD  PRO E  99      58.150  56.579   2.265  1.00 34.26           C  
ATOM    811  N   LYS E 100      56.415  60.390   4.592  1.00 41.00           N  
ATOM    812  CA  LYS E 100      55.308  61.303   4.711  1.00 44.03           C  
ATOM    813  C   LYS E 100      55.622  62.616   4.028  1.00 45.29           C  
ATOM    814  O   LYS E 100      55.018  62.784   2.936  1.00 46.50           O  
ATOM    815  CB  LYS E 100      54.913  61.533   6.169  1.00 47.78           C  
ATOM    816  CG  LYS E 100      53.382  61.440   6.371  1.00 54.28           C  
ATOM    817  CD  LYS E 100      52.569  62.336   5.360  1.00 55.70           C  
ATOM    818  CE  LYS E 100      52.460  61.773   3.897  1.00 55.53           C  
ATOM    819  NZ  LYS E 100      52.202  62.819   2.808  1.00 50.04           N1+
TER
ATOM    821  N   ASP F   1      55.075  36.000   7.196  1.00 69.51           N  
ATOM    822  CA  ASP F   1      55.341  34.566   6.849  1.00 73.01           C  
ATOM    823  C   ASP F   1      56.811  34.168   7.108  1.00 72.09           C  
ATOM    824  O   ASP F   1      57.640  34.999   7.508  1.00 73.63           O  
ATOM    825  CB  ASP F   1      54.939  34.293   5.370  1.00 76.57           C  
ATOM    826  CG  ASP F   1      55.245  32.841   4.896  1.00 78.07           C  
ATOM    827  OD1 ASP F   1      54.841  31.873   5.583  1.00 78.32           O  
ATOM    828  OD2 ASP F   1      55.884  32.669   3.824  1.00 77.95           O1-
ATOM    829  N   ALA F   2      57.103  32.888   6.867  1.00 69.55           N  
ATOM    830  CA  ALA F   2      58.417  32.279   7.070  1.00 66.18           C  
ATOM    831  C   ALA F   2      59.419  32.375   5.914  1.00 63.77           C  
ATOM    832  O   ALA F   2      60.633  32.391   6.156  1.00 62.16           O  
ATOM    833  CB  ALA F   2      58.226  30.805   7.444  1.00 64.54           C  
ATOM    834  N   ASP F   3      58.914  32.428   4.676  1.00 61.58           N  
ATOM    835  CA  ASP F   3      59.751  32.471   3.459  1.00 58.76           C  
ATOM    836  C   ASP F   3      60.642  31.225   3.404  1.00 55.87           C  
ATOM    837  O   ASP F   3      61.874  31.314   3.328  1.00 53.52           O  
ATOM    838  CB  ASP F   3      60.620  33.745   3.409  1.00 60.06           C  
ATOM    839  CG  ASP F   3      61.359  33.916   2.070  1.00 60.06           C  
ATOM    840  OD1 ASP F   3      61.026  33.224   1.080  1.00 61.00           O  
ATOM    841  OD2 ASP F   3      62.271  34.760   2.004  1.00 57.64           O1-
ATOM    842  N   PRO F   4      60.007  30.043   3.418  1.00 54.01           N  
ATOM    843  CA  PRO F   4      60.672  28.742   3.383  1.00 53.14           C  
ATOM    844  C   PRO F   4      61.593  28.540   2.191  1.00 53.21           C  
ATOM    845  O   PRO F   4      62.718  28.045   2.327  1.00 55.90           O  
ATOM    846  CB  PRO F   4      59.500  27.778   3.373  1.00 51.91           C  
ATOM    847  CG  PRO F   4      58.473  28.545   2.592  1.00 52.99           C  
ATOM    848  CD  PRO F   4      58.554  29.893   3.214  1.00 51.73           C  
ATOM    849  N   THR F   5      61.132  28.924   1.013  1.00 50.62           N  
ATOM    850  CA  THR F   5      61.986  28.706  -0.135  1.00 47.11           C  
ATOM    851  C   THR F   5      63.311  29.427   0.072  1.00 45.10           C  
ATOM    852  O   THR F   5      64.359  28.887  -0.271  1.00 45.27           O  
ATOM    853  CB  THR F   5      61.286  29.102  -1.468  1.00 45.52           C  
ATOM    855  CG2 THR F   5      59.860  28.538  -1.491  1.00 42.68           C  
ATOM    854  OG1 THR F   5      61.232  30.526  -1.591  1.00 42.80           O  
ATOM    856  N   PHE F   6      63.280  30.616   0.670  1.00 43.56           N  
ATOM    857  CA  PHE F   6      64.525  31.349   0.924  1.00 43.85           C  
ATOM    858  C   PHE F   6      65.422  30.594   1.899  1.00 43.00           C  
ATOM    859  O   PHE F   6      66.630  30.535   1.701  1.00 40.55           O  
ATOM    860  CB  PHE F   6      64.235  32.737   1.493  1.00 46.67           C  
ATOM    861  CG  PHE F   6      65.472  33.492   1.963  1.00 48.70           C  
ATOM    862  CD1 PHE F   6      65.865  34.670   1.339  1.00 50.79           C  
ATOM    863  CD2 PHE F   6      66.204  33.064   3.062  1.00 49.27           C  
ATOM    864  CE1 PHE F   6      66.963  35.404   1.815  1.00 49.64           C  
ATOM    865  CE2 PHE F   6      67.296  33.798   3.532  1.00 48.82           C  
ATOM    866  CZ  PHE F   6      67.669  34.962   2.910  1.00 46.59           C  
ATOM    867  N   ASP F   7      64.825  30.034   2.953  1.00 42.79           N  
ATOM    868  CA  ASP F   7      65.576  29.280   3.960  1.00 43.88           C  
ATOM    869  C   ASP F   7      66.276  28.098   3.318  1.00 42.35           C  
ATOM    870  O   ASP F   7      67.448  27.830   3.629  1.00 41.35           O  
ATOM    871  CB  ASP F   7      64.660  28.748   5.082  1.00 46.77           C  
ATOM    872  CG  ASP F   7      63.815  29.840   5.743  1.00 48.59           C  
ATOM    873  OD1 ASP F   7      64.368  30.905   6.132  1.00 47.04           O  
ATOM    874  OD2 ASP F   7      62.588  29.614   5.883  1.00 47.63           O1-
ATOM    875  N   PHE F   8      65.542  27.389   2.444  1.00 42.07           N  
ATOM    876  CA  PHE F   8      66.066  26.229   1.712  1.00 39.67           C  
ATOM    877  C   PHE F   8      67.310  26.632   0.932  1.00 37.52           C  
ATOM    878  O   PHE F   8      68.326  25.947   0.975  1.00 39.22           O  
ATOM    879  CB  PHE F   8      65.011  25.678   0.754  1.00 40.61           C  
ATOM    880  CG  PHE F   8      65.555  24.684  -0.238  1.00 43.95           C  
ATOM    881  CD1 PHE F   8      66.257  23.563   0.192  1.00 44.29           C  
ATOM    882  CD2 PHE F   8      65.388  24.885  -1.613  1.00 45.58           C  
ATOM    883  CE1 PHE F   8      66.787  22.662  -0.725  1.00 44.23           C  
ATOM    884  CE2 PHE F   8      65.917  23.987  -2.543  1.00 45.38           C  
ATOM    885  CZ  PHE F   8      66.617  22.876  -2.101  1.00 45.22           C  
ATOM    886  N   ILE F   9      67.246  27.764   0.241  1.00 36.26           N  
ATOM    887  CA  ILE F   9      68.403  28.217  -0.525  1.00 37.87           C  
ATOM    888  C   ILE F   9      69.576  28.511   0.413  1.00 38.49           C  
ATOM    889  O   ILE F   9      70.713  28.686  -0.028  1.00 39.32           O  
ATOM    890  CB  ILE F   9      68.036  29.443  -1.402  1.00 39.28           C  
ATOM    891  CG1 ILE F   9      66.874  29.077  -2.314  1.00 38.80           C  
ATOM    892  CG2 ILE F   9      69.169  29.821  -2.318  1.00 34.74           C  
ATOM    893  CD1 ILE F   9      66.143  30.283  -2.826  1.00 43.11           C  
ATOM    894  N   GLY F  10      69.295  28.535   1.714  1.00 38.61           N  
ATOM    895  CA  GLY F  10      70.340  28.773   2.691  1.00 34.97           C  
ATOM    896  C   GLY F  10      71.226  27.550   2.818  1.00 34.99           C  
ATOM    897  O   GLY F  10      72.377  27.655   3.240  1.00 31.69           O  
ATOM    898  N   TYR F  11      70.685  26.393   2.435  1.00 36.30           N  
ATOM    899  CA  TYR F  11      71.413  25.129   2.506  1.00 40.34           C  
ATOM    900  C   TYR F  11      72.201  24.833   1.236  1.00 41.79           C  
ATOM    901  O   TYR F  11      72.671  23.706   1.040  1.00 41.35           O  
ATOM    902  CB  TYR F  11      70.440  23.962   2.752  1.00 44.95           C  
ATOM    903  CG  TYR F  11      69.816  23.895   4.137  1.00 48.05           C  
ATOM    904  CD1 TYR F  11      68.691  24.661   4.459  1.00 47.62           C  
ATOM    905  CD2 TYR F  11      70.344  23.044   5.120  1.00 49.04           C  
ATOM    906  CE1 TYR F  11      68.106  24.582   5.720  1.00 50.80           C  
ATOM    907  CE2 TYR F  11      69.769  22.957   6.382  1.00 50.95           C  
ATOM    908  CZ  TYR F  11      68.649  23.731   6.679  1.00 50.95           C  
ATOM    909  OH  TYR F  11      68.079  23.664   7.936  1.00 51.18           O  
ATOM    910  N   LEU F  12      72.346  25.835   0.373  1.00 42.79           N  
ATOM    911  CA  LEU F  12      73.059  25.630  -0.879  1.00 41.54           C  
ATOM    912  C   LEU F  12      74.397  26.324  -1.001  1.00 41.60           C  
ATOM    913  O   LEU F  12      74.601  27.414  -0.485  1.00 38.86           O  
ATOM    914  CB  LEU F  12      72.159  26.028  -2.057  1.00 39.75           C  
ATOM    915  CG  LEU F  12      70.949  25.105  -2.260  1.00 38.28           C  
ATOM    916  CD1 LEU F  12      70.000  25.662  -3.301  1.00 36.48           C  
ATOM    917  CD2 LEU F  12      71.454  23.725  -2.647  1.00 36.17           C  
ATOM    918  N   GLU F  13      75.316  25.654  -1.678  1.00 45.36           N  
ATOM    919  CA  GLU F  13      76.635  26.212  -1.932  1.00 49.53           C  
ATOM    920  C   GLU F  13      76.957  26.123  -3.432  1.00 49.55           C  
ATOM    921  O   GLU F  13      76.437  25.266  -4.153  1.00 50.19           O  
ATOM    922  CB  GLU F  13      77.705  25.523  -1.071  1.00 52.32           C  
ATOM    923  CG  GLU F  13      77.749  24.010  -1.143  1.00 56.42           C  
ATOM    924  CD  GLU F  13      78.612  23.419  -0.030  1.00 59.57           C  
ATOM    925  OE1 GLU F  13      78.344  23.740   1.155  1.00 59.55           O  
ATOM    926  OE2 GLU F  13      79.548  22.636  -0.333  1.00 63.82           O1-
ATOM    927  N   THR F  14      77.799  27.042  -3.880  1.00 49.14           N  
ATOM    928  CA  THR F  14      78.208  27.163  -5.272  1.00 48.63           C  
ATOM    929  C   THR F  14      79.491  26.382  -5.573  1.00 48.46           C  
ATOM    930  O   THR F  14      80.345  26.242  -4.704  1.00 47.59           O  
ATOM    931  CB  THR F  14      78.389  28.663  -5.575  1.00 48.32           C  
ATOM    933  CG2 THR F  14      79.417  28.906  -6.646  1.00 48.44           C  
ATOM    932  OG1 THR F  14      77.117  29.215  -5.938  1.00 50.46           O  
ATOM    934  N   LEU F  15      79.606  25.847  -6.792  1.00 49.40           N  
ATOM    935  CA  LEU F  15      80.799  25.105  -7.217  1.00 48.33           C  
ATOM    936  C   LEU F  15      81.612  25.920  -8.224  1.00 48.09           C  
ATOM    937  O   LEU F  15      81.075  26.792  -8.925  1.00 49.20           O  
ATOM    938  CB  LEU F  15      80.413  23.781  -7.854  1.00 45.89           C  
ATOM    939  CG  LEU F  15      79.845  22.737  -6.909  1.00 45.74           C  
ATOM    940  CD1 LEU F  15      79.493  21.489  -7.682  1.00 41.00           C  
ATOM    941  CD2 LEU F  15      80.871  22.423  -5.845  1.00 46.68           C  
ATOM    942  N   PRO F  16      82.918  25.630  -8.326  1.00 47.65           N  
ATOM    943  CA  PRO F  16      83.841  26.318  -9.237  1.00 49.85           C  
ATOM    944  C   PRO F  16      83.364  26.290 -10.687  1.00 52.73           C  
ATOM    945  O   PRO F  16      83.810  27.096 -11.510  1.00 54.38           O  
ATOM    946  CB  PRO F  16      85.140  25.539  -9.072  1.00 48.38           C  
ATOM    947  CG  PRO F  16      85.010  24.907  -7.726  1.00 46.56           C  
ATOM    948  CD  PRO F  16      83.579  24.475  -7.704  1.00 46.44           C  
ATOM    949  N   GLN F  17      82.462  25.354 -10.987  1.00 54.14           N  
ATOM    950  CA  GLN F  17      81.920  25.193 -12.331  1.00 54.97           C  
ATOM    951  C   GLN F  17      80.586  24.433 -12.346  1.00 55.08           C  
ATOM    952  O   GLN F  17      80.339  23.571 -11.501  1.00 56.23           O  
ATOM    953  CB  GLN F  17      82.940  24.458 -13.196  1.00 56.16           C  
ATOM    954  CG  GLN F  17      83.056  22.959 -12.925  1.00 56.78           C  
ATOM    955  CD  GLN F  17      83.617  22.629 -11.572  1.00 57.38           C  
ATOM    957  NE2 GLN F  17      84.795  22.028 -11.551  1.00 58.72           N  
ATOM    956  OE1 GLN F  17      82.997  22.902 -10.554  1.00 57.23           O  
ATOM    958  N   THR F  18      79.739  24.750 -13.324  1.00 55.05           N  
ATOM    959  CA  THR F  18      78.434  24.111 -13.447  1.00 54.24           C  
ATOM    960  C   THR F  18      78.494  22.586 -13.562  1.00 54.21           C  
ATOM    961  O   THR F  18      78.241  22.030 -14.628  1.00 55.27           O  
ATOM    962  CB  THR F  18      77.644  24.643 -14.667  1.00 56.24           C  
ATOM    964  CG2 THR F  18      77.562  26.148 -14.632  1.00 56.42           C  
ATOM    963  OG1 THR F  18      78.291  24.239 -15.878  1.00 60.70           O  
ATOM    965  N   SER F  19      78.822  21.912 -12.464  1.00 51.82           N  
ATOM    966  CA  SER F  19      78.888  20.457 -12.453  1.00 49.45           C  
ATOM    967  C   SER F  19      78.110  19.892 -11.271  1.00 50.86           C  
ATOM    968  O   SER F  19      78.222  18.713 -10.953  1.00 57.35           O  
ATOM    969  CB  SER F  19      80.330  19.997 -12.351  1.00 47.63           C  
ATOM    970  OG  SER F  19      80.765  20.008 -11.005  1.00 45.85           O  
ATOM    971  N   GLY F  20      77.316  20.749 -10.633  1.00 46.57           N  
ATOM    972  CA  GLY F  20      76.540  20.352  -9.471  1.00 41.78           C  
ATOM    973  C   GLY F  20      75.210  19.679  -9.721  1.00 38.54           C  
ATOM    974  O   GLY F  20      75.066  18.885 -10.634  1.00 42.79           O  
ATOM    975  N   MET F  21      74.227  19.995  -8.895  1.00 35.44           N  
ATOM    976  CA  MET F  21      72.920  19.376  -9.031  1.00 32.92           C  
ATOM    977  C   MET F  21      72.218  19.752 -10.339  1.00 33.79           C  
ATOM    978  O   MET F  21      72.563  20.733 -11.002  1.00 32.40           O  
ATOM    979  CB  MET F  21      72.017  19.768  -7.850  1.00 30.17           C  
ATOM    980  CG  MET F  21      72.492  19.310  -6.461  1.00 25.77           C  
ATOM    981  SD  MET F  21      71.533  20.076  -5.156  1.00 16.73           S  
ATOM    982  CE  MET F  21      70.243  18.882  -4.973  1.00 11.54           C  
ATOM    983  N   TYR F  22      71.228  18.945 -10.697  1.00 32.72           N  
ATOM    984  CA  TYR F  22      70.422  19.183 -11.869  1.00 33.26           C  
ATOM    985  C   TYR F  22      69.086  19.734 -11.404  1.00 33.92           C  
ATOM    986  O   TYR F  22      68.530  19.295 -10.410  1.00 38.09           O  
ATOM    987  CB  TYR F  22      70.143  17.893 -12.630  1.00 34.29           C  
ATOM    988  CG  TYR F  22      71.319  17.247 -13.321  1.00 34.83           C  
ATOM    989  CD1 TYR F  22      71.945  16.135 -12.771  1.00 33.96           C  
ATOM    990  CD2 TYR F  22      71.761  17.701 -14.557  1.00 36.70           C  
ATOM    991  CE1 TYR F  22      72.981  15.481 -13.438  1.00 35.97           C  
ATOM    992  CE2 TYR F  22      72.801  17.052 -15.234  1.00 37.18           C  
ATOM    993  CZ  TYR F  22      73.402  15.943 -14.670  1.00 37.55           C  
ATOM    994  OH  TYR F  22      74.407  15.282 -15.333  1.00 36.95           O  
ATOM    995  N   MET F  23      68.559  20.704 -12.116  1.00 32.19           N  
ATOM    996  CA  MET F  23      67.263  21.253 -11.753  1.00 32.84           C  
ATOM    997  C   MET F  23      66.186  20.289 -12.249  1.00 34.28           C  
ATOM    998  O   MET F  23      65.531  20.563 -13.252  1.00 36.94           O  
ATOM    999  CB  MET F  23      67.065  22.594 -12.435  1.00 30.87           C  
ATOM   1000  CG  MET F  23      65.709  23.191 -12.151  1.00 26.38           C  
ATOM   1001  SD  MET F  23      65.866  24.441 -10.919  1.00 25.87           S  
ATOM   1002  CE  MET F  23      67.269  25.281 -11.494  1.00 21.44           C  
ATOM   1003  N   GLY F  24      65.990  19.164 -11.579  1.00 33.04           N  
ATOM   1004  CA  GLY F  24      64.994  18.215 -12.068  1.00 29.06           C  
ATOM   1005  C   GLY F  24      63.631  18.803 -12.362  1.00 27.71           C  
ATOM   1006  O   GLY F  24      63.498  19.943 -12.775  1.00 26.26           O  
ATOM   1007  N   ASN F  25      62.597  18.010 -12.158  1.00 28.59           N  
ATOM   1008  CA  ASN F  25      61.241  18.493 -12.375  1.00 31.65           C  
ATOM   1009  C   ASN F  25      60.264  17.555 -11.660  1.00 32.83           C  
ATOM   1010  O   ASN F  25      60.626  16.430 -11.281  1.00 32.70           O  
ATOM   1011  CB  ASN F  25      60.912  18.531 -13.860  1.00 32.00           C  
ATOM   1012  CG  ASN F  25      60.406  17.188 -14.375  1.00 34.46           C  
ATOM   1014  ND2 ASN F  25      59.101  17.122 -14.649  1.00 32.74           N  
ATOM   1013  OD1 ASN F  25      61.168  16.216 -14.506  1.00 36.15           O  
ATOM   1015  N   ALA F  26      59.032  18.022 -11.492  1.00 33.33           N  
ATOM   1016  CA  ALA F  26      58.002  17.250 -10.819  1.00 37.37           C  
ATOM   1017  C   ALA F  26      57.748  15.876 -11.443  1.00 40.24           C  
ATOM   1018  O   ALA F  26      57.327  14.933 -10.763  1.00 40.82           O  
ATOM   1019  CB  ALA F  26      56.716  18.052 -10.799  1.00 38.32           C  
ATOM   1020  N   SER F  27      58.013  15.759 -12.737  1.00 42.92           N  
ATOM   1021  CA  SER F  27      57.762  14.506 -13.432  1.00 43.98           C  
ATOM   1022  C   SER F  27      58.673  13.360 -13.036  1.00 44.82           C  
ATOM   1023  O   SER F  27      58.178  12.261 -12.802  1.00 46.43           O  
ATOM   1024  CB  SER F  27      57.824  14.714 -14.943  1.00 44.86           C  
ATOM   1025  OG  SER F  27      56.821  15.633 -15.339  1.00 50.30           O  
ATOM   1026  N   ILE F  28      59.985  13.595 -12.955  1.00 44.11           N  
ATOM   1027  CA  ILE F  28      60.900  12.514 -12.600  1.00 45.15           C  
ATOM   1028  C   ILE F  28      60.367  11.806 -11.383  1.00 49.79           C  
ATOM   1029  O   ILE F  28      60.393  12.377 -10.296  1.00 49.79           O  
ATOM   1030  CB  ILE F  28      62.252  13.017 -12.229  1.00 42.50           C  
ATOM   1031  CG1 ILE F  28      62.772  13.940 -13.325  1.00 41.20           C  
ATOM   1032  CG2 ILE F  28      63.153  11.830 -11.951  1.00 39.67           C  
ATOM   1033  CD1 ILE F  28      64.206  14.421 -13.113  1.00 42.07           C  
ATOM   1034  N   ILE F  29      59.908  10.563 -11.528  1.00 53.26           N  
ATOM   1035  CA  ILE F  29      59.341   9.919 -10.355  1.00 55.16           C  
ATOM   1036  C   ILE F  29      60.272   9.471  -9.272  1.00 55.85           C  
ATOM   1037  O   ILE F  29      60.610  10.315  -8.451  1.00 61.18           O  
ATOM   1038  CB  ILE F  29      58.310   8.829 -10.678  1.00 58.51           C  
ATOM   1039  CG1 ILE F  29      56.974   9.522 -10.966  1.00 63.51           C  
ATOM   1040  CG2 ILE F  29      58.062   7.916  -9.478  1.00 56.45           C  
ATOM   1041  CD1 ILE F  29      56.638  10.657  -9.985  1.00 64.58           C  
ATOM   1042  N   PRO F  30      60.731   8.197  -9.236  1.00 52.78           N  
ATOM   1043  CA  PRO F  30      61.623   7.925  -8.093  1.00 49.30           C  
ATOM   1044  C   PRO F  30      62.418   9.188  -7.816  1.00 47.34           C  
ATOM   1045  O   PRO F  30      63.317   9.526  -8.577  1.00 47.37           O  
ATOM   1046  CB  PRO F  30      62.497   6.789  -8.598  1.00 48.36           C  
ATOM   1047  CG  PRO F  30      61.588   6.074  -9.509  1.00 52.04           C  
ATOM   1048  CD  PRO F  30      60.963   7.212 -10.300  1.00 51.60           C  
ATOM   1049  N   ARG F  31      62.044   9.918  -6.767  1.00 45.09           N  
ATOM   1050  CA  ARG F  31      62.719  11.165  -6.467  1.00 40.48           C  
ATOM   1051  C   ARG F  31      64.146  10.894  -6.158  1.00 38.17           C  
ATOM   1052  O   ARG F  31      64.514   9.797  -5.735  1.00 36.93           O  
ATOM   1053  CB  ARG F  31      62.095  11.857  -5.270  1.00 35.85           C  
ATOM   1054  CG  ARG F  31      60.659  12.208  -5.462  1.00 31.81           C  
ATOM   1055  CD  ARG F  31      60.487  13.251  -6.504  1.00 29.37           C  
ATOM   1056  NE  ARG F  31      59.131  13.771  -6.456  1.00 31.42           N  
ATOM   1057  CZ  ARG F  31      58.470  14.260  -7.498  1.00 32.87           C  
ATOM   1058  NH1 ARG F  31      59.041  14.301  -8.700  1.00 35.86           N1+
ATOM   1059  NH2 ARG F  31      57.227  14.697  -7.338  1.00 27.91           N  
ATOM   1060  N   ASN F  32      64.963  11.902  -6.386  1.00 36.81           N  
ATOM   1061  CA  ASN F  32      66.357  11.761  -6.070  1.00 34.48           C  
ATOM   1062  C   ASN F  32      66.815  13.101  -5.522  1.00 34.41           C  
ATOM   1063  O   ASN F  32      67.272  13.989  -6.246  1.00 31.24           O  
ATOM   1064  CB  ASN F  32      67.160  11.338  -7.283  1.00 31.82           C  
ATOM   1065  CG  ASN F  32      68.566  11.016  -6.918  1.00 29.85           C  
ATOM   1067  ND2 ASN F  32      69.049   9.844  -7.323  1.00 30.05           N  
ATOM   1066  OD1 ASN F  32      69.221  11.820  -6.257  1.00 27.73           O  
ATOM   1068  N   TYR F  33      66.668  13.214  -4.204  1.00 36.81           N  
ATOM   1069  CA  TYR F  33      66.991  14.416  -3.452  1.00 37.51           C  
ATOM   1070  C   TYR F  33      68.396  14.926  -3.547  1.00 40.48           C  
ATOM   1071  O   TYR F  33      68.625  16.128  -3.432  1.00 43.18           O  
ATOM   1072  CB  TYR F  33      66.626  14.184  -2.012  1.00 30.54           C  
ATOM   1073  CG  TYR F  33      65.179  13.867  -1.924  1.00 23.51           C  
ATOM   1074  CD1 TYR F  33      64.744  12.608  -1.493  1.00 19.32           C  
ATOM   1075  CD2 TYR F  33      64.233  14.806  -2.360  1.00 19.48           C  
ATOM   1076  CE1 TYR F  33      63.387  12.278  -1.500  1.00 20.11           C  
ATOM   1077  CE2 TYR F  33      62.868  14.502  -2.376  1.00 21.14           C  
ATOM   1078  CZ  TYR F  33      62.445  13.234  -1.944  1.00 22.36           C  
ATOM   1079  OH  TYR F  33      61.088  12.938  -1.952  1.00 23.49           O  
ATOM   1080  N   ARG F  34      69.344  14.027  -3.761  1.00 42.65           N  
ATOM   1081  CA  ARG F  34      70.739  14.449  -3.876  1.00 46.19           C  
ATOM   1082  C   ARG F  34      71.111  14.899  -5.325  1.00 45.35           C  
ATOM   1083  O   ARG F  34      72.026  15.705  -5.516  1.00 46.93           O  
ATOM   1084  CB  ARG F  34      71.666  13.308  -3.375  1.00 47.10           C  
ATOM   1085  CG  ARG F  34      72.436  13.594  -2.057  1.00 55.36           C  
ATOM   1086  CD  ARG F  34      72.496  12.385  -1.062  1.00 57.78           C  
ATOM   1087  NE  ARG F  34      71.156  11.939  -0.618  1.00 61.75           N  
ATOM   1088  CZ  ARG F  34      70.899  11.030   0.330  1.00 63.37           C  
ATOM   1089  NH1 ARG F  34      71.885  10.431   0.991  1.00 61.50           N1+
ATOM   1090  NH2 ARG F  34      69.638  10.697   0.593  1.00 61.46           N  
ATOM   1091  N   LYS F  35      70.374  14.417  -6.323  1.00 41.21           N  
ATOM   1092  CA  LYS F  35      70.667  14.751  -7.709  1.00 40.37           C  
ATOM   1093  C   LYS F  35      69.867  15.915  -8.273  1.00 39.56           C  
ATOM   1094  O   LYS F  35      70.411  16.741  -8.985  1.00 38.77           O  
ATOM   1095  CB  LYS F  35      70.458  13.521  -8.576  1.00 42.19           C  
ATOM   1096  CG  LYS F  35      70.764  13.687 -10.030  1.00 38.89           C  
ATOM   1097  CD  LYS F  35      70.472  12.368 -10.707  1.00 44.16           C  
ATOM   1098  CE  LYS F  35      71.007  12.264 -12.112  1.00 40.74           C  
ATOM   1099  NZ  LYS F  35      71.036  10.810 -12.484  1.00 43.78           N1+
ATOM   1100  N   TYR F  36      68.580  15.989  -7.966  1.00 37.52           N  
ATOM   1101  CA  TYR F  36      67.780  17.083  -8.488  1.00 36.22           C  
ATOM   1102  C   TYR F  36      67.444  18.150  -7.468  1.00 37.27           C  
ATOM   1103  O   TYR F  36      66.835  17.890  -6.419  1.00 36.95           O  
ATOM   1104  CB  TYR F  36      66.498  16.564  -9.127  1.00 37.96           C  
ATOM   1105  CG  TYR F  36      66.803  15.578 -10.207  1.00 41.28           C  
ATOM   1106  CD1 TYR F  36      66.743  14.215  -9.954  1.00 41.57           C  
ATOM   1107  CD2 TYR F  36      67.279  16.003 -11.460  1.00 41.65           C  
ATOM   1108  CE1 TYR F  36      67.152  13.304 -10.903  1.00 44.64           C  
ATOM   1109  CE2 TYR F  36      67.694  15.097 -12.414  1.00 41.64           C  
ATOM   1110  CZ  TYR F  36      67.631  13.749 -12.127  1.00 43.42           C  
ATOM   1111  OH  TYR F  36      68.081  12.820 -13.029  1.00 43.33           O  
ATOM   1112  N   LEU F  37      67.845  19.365  -7.805  1.00 36.68           N  
ATOM   1113  CA  LEU F  37      67.622  20.514  -6.969  1.00 36.68           C  
ATOM   1114  C   LEU F  37      66.142  20.676  -6.619  1.00 36.05           C  
ATOM   1115  O   LEU F  37      65.784  20.892  -5.475  1.00 39.76           O  
ATOM   1116  CB  LEU F  37      68.140  21.742  -7.695  1.00 37.22           C  
ATOM   1117  CG  LEU F  37      68.721  22.881  -6.863  1.00 40.94           C  
ATOM   1118  CD1 LEU F  37      69.377  23.891  -7.814  1.00 41.33           C  
ATOM   1119  CD2 LEU F  37      67.633  23.550  -6.039  1.00 42.74           C  
ATOM   1120  N   TYR F  38      65.258  20.572  -7.589  1.00 35.25           N  
ATOM   1121  CA  TYR F  38      63.851  20.736  -7.251  1.00 34.03           C  
ATOM   1122  C   TYR F  38      63.385  19.634  -6.299  1.00 36.51           C  
ATOM   1123  O   TYR F  38      62.540  19.872  -5.430  1.00 35.40           O  
ATOM   1124  CB  TYR F  38      62.961  20.719  -8.492  1.00 28.26           C  
ATOM   1125  CG  TYR F  38      61.517  21.093  -8.202  1.00 24.13           C  
ATOM   1126  CD1 TYR F  38      61.159  22.405  -7.906  1.00 21.91           C  
ATOM   1127  CD2 TYR F  38      60.497  20.141  -8.293  1.00 25.19           C  
ATOM   1128  CE1 TYR F  38      59.820  22.763  -7.725  1.00 20.00           C  
ATOM   1129  CE2 TYR F  38      59.154  20.485  -8.111  1.00 19.49           C  
ATOM   1130  CZ  TYR F  38      58.821  21.794  -7.835  1.00 19.92           C  
ATOM   1131  OH  TYR F  38      57.483  22.138  -7.700  1.00 18.87           O  
ATOM   1132  N   HIS F  39      63.918  18.427  -6.471  1.00 37.67           N  
ATOM   1133  CA  HIS F  39      63.551  17.312  -5.609  1.00 37.26           C  
ATOM   1134  C   HIS F  39      63.996  17.627  -4.187  1.00 37.60           C  
ATOM   1135  O   HIS F  39      63.240  17.457  -3.233  1.00 37.20           O  
ATOM   1136  CB  HIS F  39      64.218  16.026  -6.112  1.00 37.58           C  
ATOM   1137  CG  HIS F  39      63.486  15.382  -7.245  1.00 38.05           C  
ATOM   1139  CD2 HIS F  39      63.620  14.163  -7.818  1.00 36.40           C  
ATOM   1138  ND1 HIS F  39      62.480  16.023  -7.937  1.00 37.77           N  
ATOM   1140  CE1 HIS F  39      62.026  15.227  -8.889  1.00 35.86           C  
ATOM   1141  NE2 HIS F  39      62.700  14.092  -8.838  1.00 38.01           N  
ATOM   1142  N   ALA F  40      65.232  18.090  -4.061  1.00 35.98           N  
ATOM   1143  CA  ALA F  40      65.769  18.447  -2.767  1.00 33.88           C  
ATOM   1144  C   ALA F  40      64.815  19.481  -2.185  1.00 34.58           C  
ATOM   1145  O   ALA F  40      64.444  19.402  -1.023  1.00 34.35           O  
ATOM   1146  CB  ALA F  40      67.175  19.024  -2.926  1.00 32.02           C  
ATOM   1147  N   TYR F  41      64.405  20.441  -3.007  1.00 35.71           N  
ATOM   1148  CA  TYR F  41      63.486  21.485  -2.564  1.00 37.01           C  
ATOM   1149  C   TYR F  41      62.215  20.881  -1.948  1.00 37.41           C  
ATOM   1150  O   TYR F  41      61.837  21.211  -0.825  1.00 38.81           O  
ATOM   1151  CB  TYR F  41      63.117  22.391  -3.738  1.00 34.45           C  
ATOM   1152  CG  TYR F  41      61.963  23.305  -3.442  1.00 34.94           C  
ATOM   1153  CD1 TYR F  41      62.110  24.397  -2.593  1.00 37.79           C  
ATOM   1154  CD2 TYR F  41      60.720  23.075  -3.999  1.00 35.78           C  
ATOM   1155  CE1 TYR F  41      61.033  25.245  -2.308  1.00 37.16           C  
ATOM   1156  CE2 TYR F  41      59.641  23.907  -3.730  1.00 39.11           C  
ATOM   1157  CZ  TYR F  41      59.804  24.990  -2.884  1.00 39.19           C  
ATOM   1158  OH  TYR F  41      58.733  25.811  -2.629  1.00 38.99           O  
ATOM   1159  N   LEU F  42      61.557  19.997  -2.688  1.00 37.62           N  
ATOM   1160  CA  LEU F  42      60.341  19.360  -2.192  1.00 38.29           C  
ATOM   1161  C   LEU F  42      60.598  18.704  -0.836  1.00 37.71           C  
ATOM   1162  O   LEU F  42      59.828  18.879   0.110  1.00 36.29           O  
ATOM   1163  CB  LEU F  42      59.858  18.301  -3.182  1.00 36.79           C  
ATOM   1164  CG  LEU F  42      59.522  18.871  -4.549  1.00 39.91           C  
ATOM   1165  CD1 LEU F  42      59.236  17.745  -5.505  1.00 40.22           C  
ATOM   1166  CD2 LEU F  42      58.345  19.805  -4.428  1.00 40.56           C  
ATOM   1167  N   ALA F  43      61.687  17.951  -0.749  1.00 36.30           N  
ATOM   1168  CA  ALA F  43      62.031  17.274   0.491  1.00 37.07           C  
ATOM   1169  C   ALA F  43      62.090  18.248   1.669  1.00 38.95           C  
ATOM   1170  O   ALA F  43      61.543  17.958   2.728  1.00 40.11           O  
ATOM   1171  CB  ALA F  43      63.367  16.534   0.348  1.00 35.36           C  
ATOM   1172  N   TYR F  44      62.746  19.392   1.477  1.00 39.13           N  
ATOM   1173  CA  TYR F  44      62.873  20.403   2.520  1.00 37.58           C  
ATOM   1174  C   TYR F  44      61.506  20.898   2.928  1.00 36.71           C  
ATOM   1175  O   TYR F  44      61.123  20.776   4.090  1.00 37.25           O  
ATOM   1176  CB  TYR F  44      63.699  21.595   2.040  1.00 40.59           C  
ATOM   1177  CG  TYR F  44      63.711  22.753   3.011  1.00 41.60           C  
ATOM   1178  CD1 TYR F  44      64.752  22.913   3.927  1.00 45.43           C  
ATOM   1179  CD2 TYR F  44      62.663  23.673   3.038  1.00 43.79           C  
ATOM   1180  CE1 TYR F  44      64.747  23.967   4.852  1.00 46.44           C  
ATOM   1181  CE2 TYR F  44      62.643  24.725   3.953  1.00 46.92           C  
ATOM   1182  CZ  TYR F  44      63.688  24.870   4.858  1.00 48.59           C  
ATOM   1183  OH  TYR F  44      63.677  25.926   5.755  1.00 50.92           O  
ATOM   1184  N   MET F  45      60.783  21.487   1.978  1.00 35.83           N  
ATOM   1185  CA  MET F  45      59.440  21.995   2.256  1.00 34.67           C  
ATOM   1186  C   MET F  45      58.629  20.999   3.081  1.00 35.44           C  
ATOM   1187  O   MET F  45      58.079  21.327   4.126  1.00 35.99           O  
ATOM   1188  CB  MET F  45      58.670  22.223   0.968  1.00 29.96           C  
ATOM   1189  CG  MET F  45      59.011  23.451   0.244  1.00 23.73           C  
ATOM   1190  SD  MET F  45      58.513  24.912   1.065  1.00 17.29           S  
ATOM   1191  CE  MET F  45      60.114  25.350   1.444  1.00  8.38           C  
ATOM   1192  N   GLU F  46      58.537  19.773   2.597  1.00 36.44           N  
ATOM   1193  CA  GLU F  46      57.742  18.823   3.330  1.00 37.85           C  
ATOM   1194  C   GLU F  46      58.353  18.499   4.690  1.00 40.91           C  
ATOM   1195  O   GLU F  46      57.614  18.334   5.660  1.00 40.88           O  
ATOM   1196  CB  GLU F  46      57.475  17.579   2.492  1.00 37.08           C  
ATOM   1197  CG  GLU F  46      56.432  16.654   3.093  1.00 32.89           C  
ATOM   1198  CD  GLU F  46      57.096  15.613   3.933  1.00 32.02           C  
ATOM   1199  OE1 GLU F  46      58.339  15.727   4.068  1.00 31.47           O  
ATOM   1200  OE2 GLU F  46      56.404  14.699   4.439  1.00 29.89           O1-
ATOM   1201  N   ALA F  47      59.681  18.439   4.778  1.00 41.64           N  
ATOM   1202  CA  ALA F  47      60.330  18.178   6.060  1.00 41.95           C  
ATOM   1203  C   ALA F  47      59.966  19.317   7.039  1.00 45.33           C  
ATOM   1204  O   ALA F  47      60.017  19.128   8.261  1.00 45.43           O  
ATOM   1205  CB  ALA F  47      61.857  18.086   5.892  1.00 38.11           C  
ATOM   1206  N   ASN F  48      59.602  20.493   6.516  1.00 45.49           N  
ATOM   1207  CA  ASN F  48      59.229  21.602   7.386  1.00 43.47           C  
ATOM   1208  C   ASN F  48      57.750  21.886   7.419  1.00 42.51           C  
ATOM   1209  O   ASN F  48      57.335  22.983   7.773  1.00 41.32           O  
ATOM   1210  CB  ASN F  48      59.975  22.880   7.040  1.00 45.09           C  
ATOM   1211  CG  ASN F  48      61.400  22.829   7.485  1.00 50.00           C  
ATOM   1213  ND2 ASN F  48      61.886  21.625   7.741  1.00 52.86           N  
ATOM   1212  OD1 ASN F  48      62.070  23.848   7.603  1.00 52.85           O  
ATOM   1214  N   GLY F  49      56.952  20.900   7.042  1.00 40.87           N  
ATOM   1215  CA  GLY F  49      55.518  21.069   7.100  1.00 44.49           C  
ATOM   1216  C   GLY F  49      54.812  22.008   6.149  1.00 47.00           C  
ATOM   1217  O   GLY F  49      53.808  22.618   6.511  1.00 48.12           O  
ATOM   1218  N   TYR F  50      55.315  22.144   4.931  1.00 50.43           N  
ATOM   1219  CA  TYR F  50      54.642  22.996   3.961  1.00 50.74           C  
ATOM   1220  C   TYR F  50      54.067  22.117   2.870  1.00 52.49           C  
ATOM   1221  O   TYR F  50      54.780  21.301   2.263  1.00 52.04           O  
ATOM   1222  CB  TYR F  50      55.599  24.002   3.372  1.00 48.33           C  
ATOM   1223  CG  TYR F  50      56.146  24.961   4.381  1.00 45.94           C  
ATOM   1224  CD1 TYR F  50      57.398  24.757   4.960  1.00 44.77           C  
ATOM   1225  CD2 TYR F  50      55.440  26.114   4.708  1.00 45.58           C  
ATOM   1226  CE1 TYR F  50      57.948  25.701   5.844  1.00 45.57           C  
ATOM   1227  CE2 TYR F  50      55.966  27.064   5.585  1.00 44.23           C  
ATOM   1228  CZ  TYR F  50      57.220  26.863   6.154  1.00 45.76           C  
ATOM   1229  OH  TYR F  50      57.734  27.823   7.014  1.00 45.08           O  
ATOM   1230  N   ARG F  51      52.766  22.276   2.652  1.00 54.96           N  
ATOM   1231  CA  ARG F  51      52.035  21.503   1.647  1.00 58.49           C  
ATOM   1232  C   ARG F  51      52.005  22.289   0.332  1.00 59.37           C  
ATOM   1233  O   ARG F  51      51.835  21.734  -0.760  1.00 60.59           O  
ATOM   1234  CB  ARG F  51      50.605  21.232   2.145  1.00 58.99           C  
ATOM   1235  CG  ARG F  51      50.331  21.649   3.609  1.00 59.27           C  
ATOM   1236  CD  ARG F  51      49.959  23.142   3.767  1.00 59.82           C  
ATOM   1237  NE  ARG F  51      51.097  24.036   4.003  1.00 59.75           N  
ATOM   1238  CZ  ARG F  51      50.999  25.365   4.084  1.00 60.23           C  
ATOM   1239  NH1 ARG F  51      49.820  25.957   3.944  1.00 59.88           N1+
ATOM   1240  NH2 ARG F  51      52.077  26.106   4.311  1.00 58.52           N  
ATOM   1241  N   ASN F  52      52.214  23.589   0.492  1.00 59.95           N  
ATOM   1242  CA  ASN F  52      52.231  24.611  -0.545  1.00 59.56           C  
ATOM   1243  C   ASN F  52      53.645  24.837  -1.116  1.00 57.01           C  
ATOM   1244  O   ASN F  52      54.423  25.585  -0.524  1.00 57.00           O  
ATOM   1245  CB  ASN F  52      51.742  25.903   0.120  1.00 65.12           C  
ATOM   1246  CG  ASN F  52      52.457  26.178   1.496  1.00 68.26           C  
ATOM   1248  ND2 ASN F  52      52.523  27.458   1.888  1.00 65.83           N  
ATOM   1247  OD1 ASN F  52      52.926  25.244   2.186  1.00 68.14           O  
ATOM   1249  N   VAL F  53      53.997  24.225  -2.249  1.00 53.41           N  
ATOM   1250  CA  VAL F  53      55.342  24.456  -2.780  1.00 48.91           C  
ATOM   1251  C   VAL F  53      55.374  25.190  -4.124  1.00 45.43           C  
ATOM   1252  O   VAL F  53      54.435  25.107  -4.917  1.00 42.93           O  
ATOM   1253  CB  VAL F  53      56.138  23.129  -2.868  1.00 49.14           C  
ATOM   1254  CG1 VAL F  53      56.291  22.547  -1.476  1.00 47.91           C  
ATOM   1255  CG2 VAL F  53      55.442  22.141  -3.767  1.00 48.92           C  
ATOM   1256  N   LEU F  54      56.448  25.940  -4.359  1.00 42.13           N  
ATOM   1257  CA  LEU F  54      56.584  26.681  -5.597  1.00 38.09           C  
ATOM   1258  C   LEU F  54      56.710  25.693  -6.739  1.00 38.18           C  
ATOM   1259  O   LEU F  54      57.330  24.635  -6.586  1.00 37.51           O  
ATOM   1260  CB  LEU F  54      57.826  27.548  -5.535  1.00 33.30           C  
ATOM   1261  CG  LEU F  54      57.760  28.727  -4.580  1.00 30.70           C  
ATOM   1262  CD1 LEU F  54      59.093  29.466  -4.569  1.00 28.34           C  
ATOM   1263  CD2 LEU F  54      56.624  29.629  -5.004  1.00 26.43           C  
ATOM   1264  N   SER F  55      56.116  26.032  -7.879  1.00 37.39           N  
ATOM   1265  CA  SER F  55      56.185  25.166  -9.056  1.00 34.62           C  
ATOM   1266  C   SER F  55      57.605  25.229  -9.573  1.00 34.78           C  
ATOM   1267  O   SER F  55      58.386  26.110  -9.168  1.00 34.86           O  
ATOM   1268  CB  SER F  55      55.242  25.663 -10.137  1.00 32.70           C  
ATOM   1269  OG  SER F  55      55.480  27.038 -10.397  1.00 33.36           O  
ATOM   1270  N   LEU F  56      57.946  24.300 -10.459  1.00 33.68           N  
ATOM   1271  CA  LEU F  56      59.284  24.285 -11.026  1.00 31.74           C  
ATOM   1272  C   LEU F  56      59.530  25.649 -11.665  1.00 33.10           C  
ATOM   1273  O   LEU F  56      60.564  26.275 -11.425  1.00 29.49           O  
ATOM   1274  CB  LEU F  56      59.401  23.172 -12.064  1.00 28.22           C  
ATOM   1275  CG  LEU F  56      60.721  23.053 -12.823  1.00 26.04           C  
ATOM   1276  CD1 LEU F  56      61.876  23.410 -11.912  1.00 25.46           C  
ATOM   1277  CD2 LEU F  56      60.873  21.635 -13.354  1.00 23.28           C  
ATOM   1278  N   LYS F  57      58.555  26.117 -12.450  1.00 34.33           N  
ATOM   1279  CA  LYS F  57      58.676  27.412 -13.114  1.00 37.15           C  
ATOM   1280  C   LYS F  57      58.983  28.528 -12.125  1.00 37.29           C  
ATOM   1281  O   LYS F  57      59.955  29.268 -12.294  1.00 37.32           O  
ATOM   1282  CB  LYS F  57      57.396  27.805 -13.860  1.00 37.70           C  
ATOM   1283  CG  LYS F  57      57.585  29.134 -14.616  1.00 40.53           C  
ATOM   1284  CD  LYS F  57      56.300  29.876 -14.973  1.00 46.44           C  
ATOM   1285  CE  LYS F  57      55.537  29.268 -16.151  1.00 49.83           C  
ATOM   1286  NZ  LYS F  57      54.359  30.132 -16.524  1.00 51.40           N1+
ATOM   1287  N   MET F  58      58.135  28.656 -11.106  1.00 37.05           N  
ATOM   1288  CA  MET F  58      58.305  29.687 -10.076  1.00 35.34           C  
ATOM   1289  C   MET F  58      59.644  29.533  -9.353  1.00 35.81           C  
ATOM   1290  O   MET F  58      60.439  30.481  -9.222  1.00 33.95           O  
ATOM   1291  CB  MET F  58      57.164  29.612  -9.059  1.00 31.01           C  
ATOM   1292  CG  MET F  58      55.874  30.250  -9.555  1.00 25.84           C  
ATOM   1293  SD  MET F  58      56.105  32.026  -9.933  1.00 21.57           S  
ATOM   1294  CE  MET F  58      54.467  32.605  -9.620  1.00 19.39           C  
ATOM   1295  N   PHE F  59      59.880  28.316  -8.886  1.00 33.70           N  
ATOM   1296  CA  PHE F  59      61.104  28.009  -8.185  1.00 32.28           C  
ATOM   1297  C   PHE F  59      62.293  28.448  -9.023  1.00 31.95           C  
ATOM   1298  O   PHE F  59      63.201  29.125  -8.539  1.00 30.43           O  
ATOM   1299  CB  PHE F  59      61.172  26.510  -7.917  1.00 31.35           C  
ATOM   1300  CG  PHE F  59      62.425  26.090  -7.242  1.00 32.94           C  
ATOM   1301  CD1 PHE F  59      62.490  25.999  -5.862  1.00 36.38           C  
ATOM   1302  CD2 PHE F  59      63.559  25.825  -7.978  1.00 32.97           C  
ATOM   1303  CE1 PHE F  59      63.673  25.650  -5.228  1.00 36.36           C  
ATOM   1304  CE2 PHE F  59      64.747  25.475  -7.349  1.00 35.67           C  
ATOM   1305  CZ  PHE F  59      64.804  25.388  -5.976  1.00 35.34           C  
ATOM   1306  N   GLY F  60      62.273  28.054 -10.287  1.00 32.02           N  
ATOM   1307  CA  GLY F  60      63.354  28.412 -11.173  1.00 29.54           C  
ATOM   1308  C   GLY F  60      63.604  29.906 -11.258  1.00 28.84           C  
ATOM   1309  O   GLY F  60      64.758  30.320 -11.176  1.00 26.61           O  
ATOM   1310  N   LEU F  61      62.558  30.729 -11.412  1.00 30.54           N  
ATOM   1311  CA  LEU F  61      62.827  32.158 -11.527  1.00 34.09           C  
ATOM   1312  C   LEU F  61      63.322  32.761 -10.227  1.00 35.99           C  
ATOM   1313  O   LEU F  61      64.168  33.667 -10.257  1.00 35.77           O  
ATOM   1314  CB  LEU F  61      61.649  32.962 -12.105  1.00 32.88           C  
ATOM   1315  CG  LEU F  61      60.264  33.072 -11.495  1.00 37.15           C  
ATOM   1316  CD1 LEU F  61      59.480  34.231 -12.136  1.00 38.64           C  
ATOM   1317  CD2 LEU F  61      59.540  31.784 -11.707  1.00 35.91           C  
ATOM   1318  N   GLY F  62      62.843  32.239  -9.096  1.00 37.37           N  
ATOM   1319  CA  GLY F  62      63.296  32.755  -7.819  1.00 37.58           C  
ATOM   1320  C   GLY F  62      64.751  32.407  -7.517  1.00 37.32           C  
ATOM   1321  O   GLY F  62      65.529  33.245  -7.026  1.00 37.37           O  
ATOM   1322  N   LEU F  63      65.125  31.171  -7.832  1.00 34.67           N  
ATOM   1323  CA  LEU F  63      66.464  30.680  -7.574  1.00 37.85           C  
ATOM   1324  C   LEU F  63      67.592  31.709  -7.736  1.00 40.58           C  
ATOM   1325  O   LEU F  63      68.243  32.089  -6.763  1.00 40.53           O  
ATOM   1326  CB  LEU F  63      66.704  29.465  -8.448  1.00 36.31           C  
ATOM   1327  CG  LEU F  63      67.897  28.620  -8.068  1.00 37.52           C  
ATOM   1328  CD1 LEU F  63      67.895  28.384  -6.573  1.00 40.42           C  
ATOM   1329  CD2 LEU F  63      67.811  27.321  -8.801  1.00 37.37           C  
ATOM   1330  N   PRO F  64      67.812  32.207  -8.961  1.00 42.89           N  
ATOM   1331  CA  PRO F  64      68.879  33.192  -9.181  1.00 43.67           C  
ATOM   1332  C   PRO F  64      68.822  34.394  -8.231  1.00 45.15           C  
ATOM   1333  O   PRO F  64      69.860  34.852  -7.736  1.00 44.99           O  
ATOM   1334  CB  PRO F  64      68.666  33.593 -10.633  1.00 43.25           C  
ATOM   1335  CG  PRO F  64      67.173  33.507 -10.767  1.00 44.26           C  
ATOM   1336  CD  PRO F  64      66.881  32.195 -10.105  1.00 42.24           C  
ATOM   1337  N   VAL F  65      67.613  34.898  -7.982  1.00 44.37           N  
ATOM   1338  CA  VAL F  65      67.449  36.055  -7.107  1.00 45.64           C  
ATOM   1339  C   VAL F  65      67.847  35.788  -5.655  1.00 46.72           C  
ATOM   1340  O   VAL F  65      68.689  36.505  -5.093  1.00 46.11           O  
ATOM   1341  CB  VAL F  65      66.011  36.590  -7.125  1.00 45.36           C  
ATOM   1342  CG1 VAL F  65      65.818  37.557  -5.976  1.00 43.19           C  
ATOM   1343  CG2 VAL F  65      65.746  37.301  -8.438  1.00 47.71           C  
ATOM   1344  N   MET F  66      67.246  34.764  -5.049  1.00 45.79           N  
ATOM   1345  CA  MET F  66      67.570  34.438  -3.670  1.00 43.84           C  
ATOM   1346  C   MET F  66      69.023  34.048  -3.509  1.00 45.17           C  
ATOM   1347  O   MET F  66      69.620  34.338  -2.484  1.00 48.33           O  
ATOM   1348  CB  MET F  66      66.642  33.358  -3.118  1.00 39.49           C  
ATOM   1349  CG  MET F  66      65.312  33.937  -2.682  1.00 35.19           C  
ATOM   1350  SD  MET F  66      64.037  32.725  -2.818  1.00 36.30           S  
ATOM   1351  CE  MET F  66      62.502  33.730  -2.553  1.00 33.71           C  
ATOM   1352  N   LEU F  67      69.613  33.405  -4.507  1.00 46.05           N  
ATOM   1353  CA  LEU F  67      71.028  33.059  -4.400  1.00 47.65           C  
ATOM   1354  C   LEU F  67      71.823  34.359  -4.284  1.00 49.53           C  
ATOM   1355  O   LEU F  67      72.730  34.475  -3.470  1.00 50.83           O  
ATOM   1356  CB  LEU F  67      71.529  32.303  -5.636  1.00 45.85           C  
ATOM   1357  CG  LEU F  67      71.628  30.780  -5.685  1.00 44.02           C  
ATOM   1358  CD1 LEU F  67      72.191  30.249  -4.402  1.00 47.27           C  
ATOM   1359  CD2 LEU F  67      70.273  30.209  -5.933  1.00 44.77           C  
ATOM   1360  N   LYS F  68      71.482  35.339  -5.112  1.00 52.26           N  
ATOM   1361  CA  LYS F  68      72.185  36.615  -5.086  1.00 52.96           C  
ATOM   1362  C   LYS F  68      72.010  37.235  -3.709  1.00 50.98           C  
ATOM   1363  O   LYS F  68      72.937  37.858  -3.177  1.00 50.54           O  
ATOM   1364  CB  LYS F  68      71.643  37.569  -6.166  1.00 56.37           C  
ATOM   1365  CG  LYS F  68      72.685  38.599  -6.662  1.00 57.35           C  
ATOM   1366  CD  LYS F  68      73.985  37.916  -7.150  1.00 56.62           C  
ATOM   1367  CE  LYS F  68      75.023  38.933  -7.641  1.00 57.03           C  
ATOM   1368  NZ  LYS F  68      76.290  38.294  -8.114  1.00 54.84           N1+
ATOM   1369  N   GLU F  69      70.821  37.063  -3.134  1.00 48.88           N  
ATOM   1370  CA  GLU F  69      70.554  37.588  -1.799  1.00 46.00           C  
ATOM   1371  C   GLU F  69      71.529  36.980  -0.806  1.00 43.92           C  
ATOM   1372  O   GLU F  69      71.901  37.618   0.171  1.00 45.76           O  
ATOM   1373  CB  GLU F  69      69.118  37.295  -1.359  1.00 45.58           C  
ATOM   1374  CG  GLU F  69      68.149  38.381  -1.773  1.00 48.67           C  
ATOM   1375  CD  GLU F  69      66.706  37.995  -1.570  1.00 53.80           C  
ATOM   1376  OE1 GLU F  69      65.816  38.784  -1.960  1.00 58.32           O  
ATOM   1377  OE2 GLU F  69      66.459  36.898  -1.023  1.00 56.64           O1-
ATOM   1378  N   TYR F  70      71.942  35.745  -1.054  1.00 40.82           N  
ATOM   1379  CA  TYR F  70      72.896  35.085  -0.179  1.00 39.30           C  
ATOM   1380  C   TYR F  70      74.297  35.370  -0.648  1.00 40.51           C  
ATOM   1381  O   TYR F  70      75.250  34.818  -0.105  1.00 40.34           O  
ATOM   1382  CB  TYR F  70      72.724  33.579  -0.190  1.00 38.25           C  
ATOM   1383  CG  TYR F  70      71.564  33.064   0.614  1.00 40.52           C  
ATOM   1384  CD1 TYR F  70      70.246  33.340   0.240  1.00 40.39           C  
ATOM   1385  CD2 TYR F  70      71.780  32.239   1.712  1.00 39.98           C  
ATOM   1386  CE1 TYR F  70      69.175  32.796   0.935  1.00 43.45           C  
ATOM   1387  CE2 TYR F  70      70.720  31.691   2.410  1.00 40.98           C  
ATOM   1388  CZ  TYR F  70      69.424  31.967   2.015  1.00 43.84           C  
ATOM   1389  OH  TYR F  70      68.383  31.368   2.674  1.00 45.51           O  
ATOM   1390  N   GLY F  71      74.420  36.204  -1.676  1.00 41.79           N  
ATOM   1391  CA  GLY F  71      75.730  36.548  -2.198  1.00 41.53           C  
ATOM   1392  C   GLY F  71      76.409  35.462  -3.005  1.00 43.45           C  
ATOM   1393  O   GLY F  71      77.633  35.369  -3.039  1.00 42.30           O  
ATOM   1394  N   LEU F  72      75.615  34.630  -3.663  1.00 46.18           N  
ATOM   1395  CA  LEU F  72      76.159  33.556  -4.481  1.00 48.78           C  
ATOM   1396  C   LEU F  72      75.837  33.778  -5.950  1.00 50.33           C  
ATOM   1397  O   LEU F  72      74.859  34.467  -6.285  1.00 51.51           O  
ATOM   1398  CB  LEU F  72      75.591  32.218  -4.035  1.00 49.01           C  
ATOM   1399  CG  LEU F  72      76.169  31.664  -2.743  1.00 48.09           C  
ATOM   1400  CD1 LEU F  72      75.845  30.167  -2.687  1.00 46.56           C  
ATOM   1401  CD2 LEU F  72      77.690  31.895  -2.717  1.00 46.13           C  
ATOM   1402  N   ASN F  73      76.655  33.185  -6.820  1.00 50.20           N  
ATOM   1403  CA  ASN F  73      76.493  33.311  -8.276  1.00 49.27           C  
ATOM   1404  C   ASN F  73      75.917  32.080  -8.938  1.00 48.43           C  
ATOM   1405  O   ASN F  73      76.630  31.084  -9.146  1.00 45.37           O  
ATOM   1406  CB  ASN F  73      77.841  33.580  -8.926  1.00 48.84           C  
ATOM   1407  CG  ASN F  73      78.399  34.921  -8.544  1.00 50.95           C  
ATOM   1409  ND2 ASN F  73      77.507  35.912  -8.371  1.00 50.09           N  
ATOM   1408  OD1 ASN F  73      79.623  35.082  -8.409  1.00 53.01           O  
ATOM   1410  N   TYR F  74      74.640  32.153  -9.299  1.00 48.39           N  
ATOM   1411  CA  TYR F  74      73.990  31.018  -9.955  1.00 49.18           C  
ATOM   1412  C   TYR F  74      74.573  30.773 -11.343  1.00 49.93           C  
ATOM   1413  O   TYR F  74      74.893  31.714 -12.064  1.00 49.95           O  
ATOM   1414  CB  TYR F  74      72.478  31.241 -10.082  1.00 44.50           C  
ATOM   1415  CG  TYR F  74      71.771  30.103 -10.783  1.00 39.06           C  
ATOM   1416  CD1 TYR F  74      72.094  28.777 -10.504  1.00 37.72           C  
ATOM   1417  CD2 TYR F  74      70.735  30.350 -11.673  1.00 38.57           C  
ATOM   1418  CE1 TYR F  74      71.393  27.728 -11.088  1.00 36.90           C  
ATOM   1419  CE2 TYR F  74      70.025  29.306 -12.265  1.00 39.13           C  
ATOM   1420  CZ  TYR F  74      70.358  28.003 -11.967  1.00 38.61           C  
ATOM   1421  OH  TYR F  74      69.648  26.981 -12.548  1.00 40.68           O  
ATOM   1422  N   GLU F  75      74.709  29.501 -11.706  1.00 51.00           N  
ATOM   1423  CA  GLU F  75      75.231  29.126 -13.012  1.00 50.23           C  
ATOM   1424  C   GLU F  75      74.518  27.879 -13.508  1.00 48.71           C  
ATOM   1425  O   GLU F  75      74.578  26.826 -12.860  1.00 49.40           O  
ATOM   1426  CB  GLU F  75      76.728  28.829 -12.934  1.00 51.95           C  
ATOM   1427  CG  GLU F  75      77.590  29.927 -12.344  1.00 56.88           C  
ATOM   1428  CD  GLU F  75      77.663  31.163 -13.215  1.00 60.42           C  
ATOM   1429  OE1 GLU F  75      78.764  31.753 -13.328  1.00 60.76           O  
ATOM   1430  OE2 GLU F  75      76.620  31.550 -13.780  1.00 63.94           O1-
ATOM   1431  N   LYS F  76      73.832  27.995 -14.641  1.00 46.33           N  
ATOM   1432  CA  LYS F  76      73.154  26.845 -15.216  1.00 45.00           C  
ATOM   1433  C   LYS F  76      73.849  26.470 -16.516  1.00 45.37           C  
ATOM   1434  O   LYS F  76      74.778  27.134 -16.942  1.00 47.97           O  
ATOM   1435  CB  LYS F  76      71.682  27.150 -15.444  1.00 41.75           C  
ATOM   1436  CG  LYS F  76      71.424  28.462 -16.116  1.00 42.20           C  
ATOM   1437  CD  LYS F  76      70.010  28.941 -15.793  1.00 44.97           C  
ATOM   1438  CE  LYS F  76      69.832  30.451 -16.052  1.00 46.47           C  
ATOM   1439  NZ  LYS F  76      68.684  31.049 -15.268  1.00 47.39           N1+
ATOM   1440  N   ARG F  77      73.412  25.387 -17.135  1.00 44.71           N  
ATOM   1441  CA  ARG F  77      74.006  24.923 -18.382  1.00 39.61           C  
ATOM   1442  C   ARG F  77      73.175  23.762 -18.891  1.00 38.95           C  
ATOM   1443  O   ARG F  77      72.842  22.828 -18.143  1.00 38.21           O  
ATOM   1444  CB  ARG F  77      75.457  24.523 -18.127  1.00 36.23           C  
ATOM   1445  CG  ARG F  77      75.978  23.323 -18.847  1.00 37.96           C  
ATOM   1446  CD  ARG F  77      77.014  22.668 -17.941  1.00 35.92           C  
ATOM   1447  NE  ARG F  77      77.672  21.532 -18.568  1.00 37.97           N  
ATOM   1448  CZ  ARG F  77      78.268  20.545 -17.908  1.00 39.50           C  
ATOM   1449  NH1 ARG F  77      78.297  20.533 -16.584  1.00 44.43           N1+
ATOM   1450  NH2 ARG F  77      78.842  19.563 -18.579  1.00 34.70           N  
ATOM   1451  N   HIS F  78      72.804  23.843 -20.164  1.00 37.44           N  
ATOM   1452  CA  HIS F  78      71.991  22.802 -20.773  1.00 33.80           C  
ATOM   1453  C   HIS F  78      72.792  21.551 -21.112  1.00 31.61           C  
ATOM   1454  O   HIS F  78      73.943  21.637 -21.526  1.00 28.51           O  
ATOM   1455  CB  HIS F  78      71.328  23.399 -21.974  1.00 28.87           C  
ATOM   1456  CG  HIS F  78      70.422  24.538 -21.628  1.00 23.64           C  
ATOM   1458  CD2 HIS F  78      70.627  25.878 -21.650  1.00 20.15           C  
ATOM   1457  ND1 HIS F  78      69.107  24.353 -21.243  1.00 20.76           N  
ATOM   1459  CE1 HIS F  78      68.536  25.532 -21.059  1.00 20.45           C  
ATOM   1460  NE2 HIS F  78      69.435  26.473 -21.303  1.00 19.98           N  
ATOM   1461  N   THR F  79      72.193  20.385 -20.887  1.00 31.53           N  
ATOM   1462  CA  THR F  79      72.882  19.129 -21.149  1.00 33.43           C  
ATOM   1463  C   THR F  79      71.928  17.996 -21.502  1.00 35.76           C  
ATOM   1464  O   THR F  79      70.713  18.116 -21.370  1.00 33.57           O  
ATOM   1465  CB  THR F  79      73.717  18.672 -19.936  1.00 32.41           C  
ATOM   1467  CG2 THR F  79      74.307  19.875 -19.209  1.00 28.59           C  
ATOM   1466  OG1 THR F  79      72.884  17.936 -19.026  1.00 29.45           O  
ATOM   1468  N   LYS F  80      72.510  16.895 -21.966  1.00 39.90           N  
ATOM   1469  CA  LYS F  80      71.781  15.684 -22.361  1.00 43.80           C  
ATOM   1470  C   LYS F  80      70.920  15.274 -21.162  1.00 42.96           C  
ATOM   1471  O   LYS F  80      69.727  14.983 -21.293  1.00 41.08           O  
ATOM   1472  CB  LYS F  80      72.810  14.580 -22.692  1.00 47.13           C  
ATOM   1473  CG  LYS F  80      72.308  13.324 -23.402  1.00 52.01           C  
ATOM   1474  CD  LYS F  80      72.170  13.556 -24.896  1.00 53.62           C  
ATOM   1475  CE  LYS F  80      72.350  12.270 -25.707  1.00 52.56           C  
ATOM   1476  NZ  LYS F  80      71.309  11.253 -25.441  1.00 49.65           N1+
ATOM   1477  N   GLN F  81      71.559  15.289 -19.989  1.00 44.38           N  
ATOM   1478  CA  GLN F  81      70.940  14.916 -18.719  1.00 43.30           C  
ATOM   1479  C   GLN F  81      69.998  15.973 -18.126  1.00 42.69           C  
ATOM   1480  O   GLN F  81      69.352  15.734 -17.105  1.00 44.13           O  
ATOM   1481  CB  GLN F  81      72.034  14.587 -17.707  1.00 42.46           C  
ATOM   1482  CG  GLN F  81      73.089  13.586 -18.197  1.00 42.52           C  
ATOM   1483  CD  GLN F  81      74.003  14.149 -19.276  1.00 40.86           C  
ATOM   1485  NE2 GLN F  81      74.370  13.311 -20.235  1.00 39.34           N  
ATOM   1484  OE1 GLN F  81      74.390  15.319 -19.232  1.00 39.32           O  
ATOM   1486  N   GLY F  82      69.929  17.140 -18.756  1.00 41.45           N  
ATOM   1487  CA  GLY F  82      69.052  18.194 -18.284  1.00 38.81           C  
ATOM   1488  C   GLY F  82      69.840  19.408 -17.869  1.00 38.33           C  
ATOM   1489  O   GLY F  82      71.070  19.383 -17.921  1.00 37.57           O  
ATOM   1490  N   ILE F  83      69.142  20.473 -17.475  1.00 38.60           N  
ATOM   1491  CA  ILE F  83      69.821  21.680 -17.013  1.00 37.56           C  
ATOM   1492  C   ILE F  83      70.598  21.347 -15.745  1.00 40.46           C  
ATOM   1493  O   ILE F  83      70.023  20.895 -14.767  1.00 44.61           O  
ATOM   1494  CB  ILE F  83      68.837  22.755 -16.649  1.00 33.04           C  
ATOM   1495  CG1 ILE F  83      68.199  23.304 -17.917  1.00 31.33           C  
ATOM   1496  CG2 ILE F  83      69.543  23.801 -15.792  1.00 31.06           C  
ATOM   1497  CD1 ILE F  83      67.061  24.212 -17.672  1.00 31.49           C  
ATOM   1498  N   GLN F  84      71.903  21.560 -15.765  1.00 41.35           N  
ATOM   1499  CA  GLN F  84      72.718  21.274 -14.603  1.00 40.42           C  
ATOM   1500  C   GLN F  84      73.249  22.573 -14.027  1.00 42.16           C  
ATOM   1501  O   GLN F  84      73.663  23.480 -14.761  1.00 40.42           O  
ATOM   1502  CB  GLN F  84      73.861  20.350 -14.973  1.00 39.67           C  
ATOM   1503  CG  GLN F  84      74.914  20.254 -13.907  1.00 40.57           C  
ATOM   1504  CD  GLN F  84      75.864  19.126 -14.174  1.00 41.66           C  
ATOM   1506  NE2 GLN F  84      77.121  19.453 -14.402  1.00 45.77           N  
ATOM   1505  OE1 GLN F  84      75.471  17.972 -14.187  1.00 41.67           O  
ATOM   1507  N   THR F  85      73.232  22.655 -12.700  1.00 43.50           N  
ATOM   1508  CA  THR F  85      73.665  23.856 -11.998  1.00 42.09           C  
ATOM   1509  C   THR F  85      75.066  23.725 -11.436  1.00 41.27           C  
ATOM   1510  O   THR F  85      75.742  22.721 -11.653  1.00 40.82           O  
ATOM   1511  CB  THR F  85      72.701  24.163 -10.864  1.00 42.67           C  
ATOM   1513  CG2 THR F  85      71.286  24.287 -11.415  1.00 40.37           C  
ATOM   1512  OG1 THR F  85      72.743  23.096  -9.904  1.00 42.90           O  
ATOM   1514  N   ASN F  86      75.500  24.764 -10.733  1.00 40.45           N  
ATOM   1515  CA  ASN F  86      76.817  24.780 -10.104  1.00 39.18           C  
ATOM   1516  C   ASN F  86      76.552  24.805  -8.600  1.00 40.10           C  
ATOM   1517  O   ASN F  86      77.294  25.421  -7.839  1.00 40.04           O  
ATOM   1518  CB  ASN F  86      77.591  26.040 -10.515  1.00 34.42           C  
ATOM   1519  CG  ASN F  86      77.042  27.322  -9.865  1.00 33.81           C  
ATOM   1521  ND2 ASN F  86      77.925  28.299  -9.675  1.00 32.77           N  
ATOM   1520  OD1 ASN F  86      75.844  27.437  -9.558  1.00 33.57           O  
ATOM   1522  N   LEU F  87      75.485  24.122  -8.185  1.00 39.31           N  
ATOM   1523  CA  LEU F  87      75.080  24.094  -6.786  1.00 38.27           C  
ATOM   1524  C   LEU F  87      75.113  22.720  -6.123  1.00 39.62           C  
ATOM   1525  O   LEU F  87      74.831  21.703  -6.759  1.00 38.69           O  
ATOM   1526  CB  LEU F  87      73.658  24.649  -6.670  1.00 33.48           C  
ATOM   1527  CG  LEU F  87      73.324  26.020  -7.240  1.00 30.18           C  
ATOM   1528  CD1 LEU F  87      71.813  26.181  -7.282  1.00 26.08           C  
ATOM   1529  CD2 LEU F  87      73.967  27.101  -6.405  1.00 30.27           C  
ATOM   1530  N   THR F  88      75.431  22.720  -4.824  1.00 42.28           N  
ATOM   1531  CA  THR F  88      75.467  21.500  -4.010  1.00 42.96           C  
ATOM   1532  C   THR F  88      74.902  21.794  -2.640  1.00 41.41           C  
ATOM   1533  O   THR F  88      74.914  22.947  -2.186  1.00 40.55           O  
ATOM   1534  CB  THR F  88      76.873  20.994  -3.769  1.00 42.75           C  
ATOM   1536  CG2 THR F  88      76.851  19.482  -3.655  1.00 41.44           C  
ATOM   1535  OG1 THR F  88      77.715  21.390  -4.853  1.00 45.92           O  
ATOM   1537  N   LEU F  89      74.426  20.736  -1.988  1.00 40.63           N  
ATOM   1538  CA  LEU F  89      73.859  20.831  -0.646  1.00 38.31           C  
ATOM   1539  C   LEU F  89      74.971  20.967   0.402  1.00 39.57           C  
ATOM   1540  O   LEU F  89      75.948  20.199   0.381  1.00 38.48           O  
ATOM   1541  CB  LEU F  89      73.058  19.569  -0.362  1.00 32.33           C  
ATOM   1542  CG  LEU F  89      71.860  19.267  -1.252  1.00 30.33           C  
ATOM   1543  CD1 LEU F  89      71.302  17.867  -0.942  1.00 29.59           C  
ATOM   1544  CD2 LEU F  89      70.803  20.337  -1.031  1.00 27.92           C  
ATOM   1545  N   LYS F  90      74.843  21.941   1.306  1.00 41.04           N  
ATOM   1546  CA  LYS F  90      75.839  22.097   2.364  1.00 39.66           C  
ATOM   1547  C   LYS F  90      75.689  20.870   3.280  1.00 40.20           C  
ATOM   1548  O   LYS F  90      74.691  20.148   3.196  1.00 38.81           O  
ATOM   1549  CB  LYS F  90      75.562  23.370   3.124  1.00 36.68           C  
ATOM   1550  CG  LYS F  90      75.602  24.553   2.237  1.00 33.90           C  
ATOM   1551  CD  LYS F  90      74.863  25.696   2.858  1.00 31.55           C  
ATOM   1552  CE  LYS F  90      75.720  26.936   2.837  1.00 28.80           C  
ATOM   1553  NZ  LYS F  90      74.889  28.114   3.178  1.00 21.60           N1+
ATOM   1554  N   GLU F  91      76.661  20.619   4.152  1.00 42.66           N  
ATOM   1555  CA  GLU F  91      76.585  19.439   5.011  1.00 44.70           C  
ATOM   1556  C   GLU F  91      75.405  19.438   5.993  1.00 44.17           C  
ATOM   1557  O   GLU F  91      74.752  18.405   6.201  1.00 42.03           O  
ATOM   1558  CB  GLU F  91      77.911  19.246   5.748  1.00 45.03           C  
ATOM   1559  CG  GLU F  91      79.074  18.871   4.819  1.00 50.59           C  
ATOM   1560  CD  GLU F  91      79.522  20.019   3.876  1.00 53.06           C  
ATOM   1561  OE1 GLU F  91      78.686  20.522   3.076  1.00 52.70           O  
ATOM   1562  OE2 GLU F  91      80.721  20.409   3.928  1.00 53.79           O1-
ATOM   1563  N   GLU F  92      75.120  20.600   6.573  1.00 43.77           N  
ATOM   1564  CA  GLU F  92      74.025  20.732   7.518  1.00 46.13           C  
ATOM   1565  C   GLU F  92      72.742  20.122   6.962  1.00 47.42           C  
ATOM   1566  O   GLU F  92      71.876  19.651   7.695  1.00 49.04           O  
ATOM   1567  CB  GLU F  92      73.814  22.218   7.871  1.00 46.32           C  
ATOM   1568  CG  GLU F  92      74.452  23.271   6.925  1.00 49.89           C  
ATOM   1569  CD  GLU F  92      76.004  23.257   6.869  1.00 50.71           C  
ATOM   1570  OE1 GLU F  92      76.598  24.238   6.353  1.00 49.65           O  
ATOM   1571  OE2 GLU F  92      76.636  22.272   7.318  1.00 52.38           O1-
ATOM   1572  N   SER F  93      72.635  20.110   5.650  1.00 48.80           N  
ATOM   1573  CA  SER F  93      71.451  19.561   5.018  1.00 49.78           C  
ATOM   1574  C   SER F  93      71.251  18.116   5.444  1.00 48.67           C  
ATOM   1575  O   SER F  93      70.145  17.704   5.811  1.00 44.92           O  
ATOM   1576  CB  SER F  93      71.605  19.627   3.496  1.00 50.63           C  
ATOM   1577  OG  SER F  93      72.047  20.914   3.099  1.00 52.57           O  
ATOM   1578  N   TYR F  94      72.342  17.362   5.398  1.00 49.24           N  
ATOM   1579  CA  TYR F  94      72.309  15.943   5.723  1.00 53.39           C  
ATOM   1580  C   TYR F  94      71.643  15.587   7.039  1.00 53.04           C  
ATOM   1581  O   TYR F  94      70.844  14.639   7.100  1.00 52.94           O  
ATOM   1582  CB  TYR F  94      73.717  15.365   5.721  1.00 58.30           C  
ATOM   1583  CG  TYR F  94      74.481  15.651   4.447  1.00 67.14           C  
ATOM   1584  CD1 TYR F  94      75.743  16.256   4.502  1.00 71.20           C  
ATOM   1585  CD2 TYR F  94      73.954  15.324   3.186  1.00 66.88           C  
ATOM   1586  CE1 TYR F  94      76.469  16.534   3.344  1.00 72.49           C  
ATOM   1587  CE2 TYR F  94      74.673  15.600   2.012  1.00 67.99           C  
ATOM   1588  CZ  TYR F  94      75.935  16.209   2.109  1.00 71.23           C  
ATOM   1589  OH  TYR F  94      76.682  16.524   0.994  1.00 72.90           O  
ATOM   1590  N   GLY F  95      71.973  16.329   8.092  1.00 52.07           N  
ATOM   1591  CA  GLY F  95      71.381  16.047   9.387  1.00 48.88           C  
ATOM   1592  C   GLY F  95      70.026  16.709   9.598  1.00 47.28           C  
ATOM   1593  O   GLY F  95      69.141  16.151  10.259  1.00 46.96           O  
ATOM   1594  N   ASP F  96      69.853  17.895   9.028  1.00 44.54           N  
ATOM   1595  CA  ASP F  96      68.617  18.641   9.187  1.00 43.42           C  
ATOM   1596  C   ASP F  96      67.379  18.066   8.531  1.00 43.24           C  
ATOM   1597  O   ASP F  96      66.422  17.740   9.217  1.00 45.20           O  
ATOM   1598  CB  ASP F  96      68.765  20.062   8.656  1.00 46.74           C  
ATOM   1599  CG  ASP F  96      69.622  20.934   9.525  1.00 49.67           C  
ATOM   1600  OD1 ASP F  96      70.681  20.472  10.021  1.00 52.73           O  
ATOM   1601  OD2 ASP F  96      69.233  22.108   9.689  1.00 51.01           O1-
ATOM   1602  N   TRP F  97      67.382  17.943   7.203  1.00 42.76           N  
ATOM   1603  CA  TRP F  97      66.175  17.489   6.504  1.00 42.35           C  
ATOM   1604  C   TRP F  97      66.311  16.436   5.404  1.00 40.86           C  
ATOM   1605  O   TRP F  97      65.354  15.713   5.114  1.00 39.81           O  
ATOM   1606  CB  TRP F  97      65.461  18.717   5.930  1.00 44.05           C  
ATOM   1607  CG  TRP F  97      66.403  19.545   5.156  1.00 49.18           C  
ATOM   1608  CD1 TRP F  97      67.297  20.453   5.645  1.00 51.04           C  
ATOM   1609  CD2 TRP F  97      66.687  19.414   3.760  1.00 51.76           C  
ATOM   1611  CE2 TRP F  97      67.776  20.260   3.475  1.00 52.68           C  
ATOM   1612  CE3 TRP F  97      66.125  18.653   2.721  1.00 52.22           C  
ATOM   1610  NE1 TRP F  97      68.132  20.883   4.643  1.00 52.55           N  
ATOM   1613  CZ2 TRP F  97      68.315  20.369   2.195  1.00 55.84           C  
ATOM   1614  CZ3 TRP F  97      66.659  18.759   1.458  1.00 52.88           C  
ATOM   1615  CH2 TRP F  97      67.744  19.609   1.201  1.00 54.20           C  
ATOM   1616  N   LEU F  98      67.479  16.357   4.780  1.00 40.63           N  
ATOM   1617  CA  LEU F  98      67.695  15.380   3.716  1.00 41.11           C  
ATOM   1618  C   LEU F  98      67.256  13.978   4.170  1.00 40.42           C  
ATOM   1619  O   LEU F  98      67.732  13.473   5.191  1.00 42.51           O  
ATOM   1620  CB  LEU F  98      69.181  15.361   3.329  1.00 41.91           C  
ATOM   1621  CG  LEU F  98      69.562  14.658   2.026  1.00 44.98           C  
ATOM   1622  CD1 LEU F  98      68.812  15.293   0.845  1.00 47.55           C  
ATOM   1623  CD2 LEU F  98      71.066  14.768   1.833  1.00 48.08           C  
ATOM   1624  N   PRO F  99      66.332  13.335   3.427  1.00 40.79           N  
ATOM   1625  CA  PRO F  99      65.901  11.997   3.839  1.00 41.47           C  
ATOM   1626  C   PRO F  99      67.073  11.040   3.987  1.00 43.22           C  
ATOM   1627  O   PRO F  99      68.043  11.122   3.245  1.00 44.51           O  
ATOM   1628  CB  PRO F  99      64.956  11.572   2.714  1.00 39.81           C  
ATOM   1629  CG  PRO F  99      64.318  12.840   2.328  1.00 39.96           C  
ATOM   1630  CD  PRO F  99      65.498  13.813   2.306  1.00 41.09           C  
ATOM   1631  N   LYS F 100      66.986  10.141   4.959  1.00 45.73           N  
ATOM   1632  CA  LYS F 100      68.039   9.160   5.171  1.00 48.14           C  
ATOM   1633  C   LYS F 100      67.663   7.826   4.518  1.00 50.40           C  
ATOM   1634  O   LYS F 100      68.277   7.532   3.463  1.00 52.78           O  
ATOM   1635  CB  LYS F 100      68.289   8.965   6.671  1.00 48.09           C  
