# Supplementary material for: Structural Descriptors for Subunit Interface Regions in Homodimers: Effect of Lipid Membrane and Secondary Structure Type
Source: J Chem Inf Model. 2025 Mar 27;65(7):3117–26. doi: 10.1021/acs.jcim.4c01233 (PMC12004529; doi:10.1021/acs.jcim.4c01233)
Supplement: Supplementary file 3 — ci4c01233_si_003.tar [file ci4c01233_si_003.tar › database/alpha/1dvj_cytop.pdb]

ATOM      1  N   ARG A   1      50.485 -10.178  29.892  1.00 82.11           N  
ATOM      2  CA  ARG A   1      49.506 -11.264  29.666  1.00 82.11           C  
ATOM      3  C   ARG A   1      48.242 -10.963  30.402  1.00 82.11           C  
ATOM      4  O   ARG A   1      47.318 -10.369  29.850  1.00 82.11           O  
ATOM      5  CB  ARG A   1      50.065 -12.602  30.179  1.00 82.11           C  
ATOM      6  CG  ARG A   1      51.355 -13.046  29.480  1.00 82.11           C  
ATOM      7  CD  ARG A   1      51.180 -13.500  28.027  1.00 82.11           C  
ATOM      8  NE  ARG A   1      51.352 -12.302  27.154  1.00 82.11           N  
ATOM      9  CZ  ARG A   1      50.260 -11.640  26.676  1.00 82.11           C  
ATOM     10  NH1 ARG A   1      49.007 -12.106  26.947  1.00 82.11           N1+
ATOM     11  NH2 ARG A   1      50.421 -10.512  25.921  1.00 82.11           N  
ATOM     12  N   SER A   2      48.178 -11.363  31.685  1.00123.44           N  
ATOM     13  CA  SER A   2      46.988 -11.126  32.446  1.00123.44           C  
ATOM     14  C   SER A   2      46.898  -9.664  32.730  1.00123.44           C  
ATOM     15  O   SER A   2      47.911  -8.985  32.895  1.00123.44           O  
ATOM     16  CB  SER A   2      46.968 -11.855  33.802  1.00123.44           C  
ATOM     17  OG  SER A   2      47.985 -11.341  34.648  1.00123.44           O  
ATOM     18  N   ARG A   3      45.659  -9.140  32.772  1.00285.99           N  
ATOM     19  CA  ARG A   3      45.466  -7.758  33.095  1.00285.99           C  
ATOM     20  C   ARG A   3      44.137  -7.663  33.759  1.00285.99           C  
ATOM     21  O   ARG A   3      43.364  -8.620  33.772  1.00285.99           O  
ATOM     22  CB  ARG A   3      45.374  -6.806  31.892  1.00285.99           C  
ATOM     23  CG  ARG A   3      46.600  -6.771  30.982  1.00285.99           C  
ATOM     24  CD  ARG A   3      46.766  -5.419  30.280  1.00285.99           C  
ATOM     25  NE  ARG A   3      45.422  -4.998  29.791  1.00285.99           N  
ATOM     26  CZ  ARG A   3      45.025  -5.271  28.513  1.00285.99           C  
ATOM     27  NH1 ARG A   3      45.876  -5.898  27.650  1.00285.99           N1+
ATOM     28  NH2 ARG A   3      43.774  -4.911  28.102  1.00285.99           N  
ATOM     29  N   ARG A   4      43.850  -6.493  34.358  1.00221.31           N  
ATOM     30  CA  ARG A   4      42.557  -6.290  34.929  1.00221.31           C  
ATOM     31  C   ARG A   4      41.877  -5.339  34.003  1.00221.31           C  
ATOM     32  O   ARG A   4      42.480  -4.364  33.557  1.00221.31           O  
ATOM     33  CB  ARG A   4      42.582  -5.648  36.328  1.00221.31           C  
ATOM     34  CG  ARG A   4      43.242  -4.270  36.362  1.00221.31           C  
ATOM     35  CD  ARG A   4      43.326  -3.663  37.763  1.00221.31           C  
ATOM     36  NE  ARG A   4      43.977  -2.329  37.630  1.00221.31           N  
ATOM     37  CZ  ARG A   4      45.335  -2.218  37.697  1.00221.31           C  
ATOM     38  NH1 ARG A   4      46.104  -3.329  37.901  1.00221.31           N1+
ATOM     39  NH2 ARG A   4      45.927  -0.996  37.560  1.00221.31           N  
ATOM     40  N   VAL A   5      40.602  -5.606  33.673  1.00125.44           N  
ATOM     41  CA  VAL A   5      39.938  -4.749  32.738  1.00125.44           C  
ATOM     42  C   VAL A   5      39.687  -3.444  33.408  1.00125.44           C  
ATOM     43  O   VAL A   5      39.426  -3.383  34.609  1.00125.44           O  
ATOM     44  CB  VAL A   5      38.620  -5.281  32.254  1.00125.44           C  
ATOM     45  CG1 VAL A   5      38.875  -6.589  31.484  1.00125.44           C  
ATOM     46  CG2 VAL A   5      37.674  -5.435  33.456  1.00125.44           C  
ATOM     47  N   ASP A   6      39.799  -2.350  32.633  1.00169.79           N  
ATOM     48  CA  ASP A   6      39.560  -1.049  33.173  1.00169.79           C  
ATOM     49  C   ASP A   6      38.081  -0.854  33.166  1.00169.79           C  
ATOM     50  O   ASP A   6      37.335  -1.696  32.670  1.00169.79           O  
ATOM     51  CB  ASP A   6      40.177   0.089  32.340  1.00169.79           C  
ATOM     52  CG  ASP A   6      40.164   1.357  33.182  1.00169.79           C  
ATOM     53  OD1 ASP A   6      40.087   1.232  34.433  1.00169.79           O  
ATOM     54  OD2 ASP A   6      40.224   2.466  32.585  1.00169.79           O1-
ATOM     55  N   VAL A   7      37.618   0.266  33.747  1.00124.55           N  
ATOM     56  CA  VAL A   7      36.216   0.545  33.758  1.00124.55           C  
ATOM     57  C   VAL A   7      35.849   0.962  32.374  1.00124.55           C  
ATOM     58  O   VAL A   7      36.660   1.542  31.655  1.00124.55           O  
ATOM     59  CB  VAL A   7      35.831   1.655  34.692  1.00124.55           C  
ATOM     60  CG1 VAL A   7      36.557   2.936  34.249  1.00124.55           C  
ATOM     61  CG2 VAL A   7      34.298   1.783  34.696  1.00124.55           C  
ATOM     62  N   MET A   8      34.611   0.650  31.951  1.00231.93           N  
ATOM     63  CA  MET A   8      34.213   1.018  30.628  1.00231.93           C  
ATOM     64  C   MET A   8      34.108   2.506  30.581  1.00231.93           C  
ATOM     65  O   MET A   8      33.765   3.148  31.574  1.00231.93           O  
ATOM     66  CB  MET A   8      32.841   0.456  30.215  1.00231.93           C  
ATOM     67  CG  MET A   8      32.484   0.722  28.751  1.00231.93           C  
ATOM     68  SD  MET A   8      30.867   0.067  28.239  1.00231.93           S  
ATOM     69  CE  MET A   8      31.307  -1.680  28.472  1.00231.93           C  
ATOM     70  N   ASP A   9      34.447   3.092  29.416  1.00 69.09           N  
ATOM     71  CA  ASP A   9      34.351   4.512  29.240  1.00 69.09           C  
ATOM     72  C   ASP A   9      33.587   4.730  27.972  1.00 69.09           C  
ATOM     73  O   ASP A   9      33.957   4.199  26.926  1.00 69.09           O  
ATOM     74  CB  ASP A   9      35.714   5.207  29.079  1.00 69.09           C  
ATOM     75  CG  ASP A   9      35.479   6.710  29.032  1.00 69.09           C  
ATOM     76  OD1 ASP A   9      34.293   7.130  29.109  1.00 69.09           O  
ATOM     77  OD2 ASP A   9      36.486   7.458  28.915  1.00 69.09           O1-
ATOM     78  N   VAL A  10      32.490   5.514  28.035  1.00 46.22           N  
ATOM     79  CA  VAL A  10      31.696   5.757  26.864  1.00 46.22           C  
ATOM     80  C   VAL A  10      31.873   7.186  26.465  1.00 46.22           C  
ATOM     81  O   VAL A  10      31.990   8.073  27.308  1.00 46.22           O  
ATOM     82  CB  VAL A  10      30.227   5.528  27.065  1.00 46.22           C  
ATOM     83  CG1 VAL A  10      29.482   5.976  25.796  1.00 46.22           C  
ATOM     84  CG2 VAL A  10      30.014   4.046  27.409  1.00 46.22           C  
ATOM     85  N   MET A  11      31.885   7.444  25.143  0.50 92.88           N  
ATOM     86  CA  MET A  11      32.126   8.773  24.665  0.50 92.88           C  
ATOM     87  C   MET A  11      30.986   9.663  25.050  0.50 92.88           C  
ATOM     88  O   MET A  11      29.817   9.326  24.872  0.50 92.88           O  
ATOM     89  CB  MET A  11      32.283   8.860  23.139  0.50 92.88           C  
ATOM     90  CG  MET A  11      32.612  10.271  22.651  0.50 92.88           C  
ATOM     91  SD  MET A  11      32.807  10.427  20.853  0.50 92.88           S  
ATOM     92  CE  MET A  11      33.375  12.150  20.911  0.50 92.88           C  
ATOM     93  N   ASN A  12      31.331  10.840  25.606  1.00 72.37           N  
ATOM     94  CA  ASN A  12      30.407  11.871  25.989  1.00 72.37           C  
ATOM     95  C   ASN A  12      29.486  11.413  27.080  1.00 72.37           C  
ATOM     96  O   ASN A  12      28.553  12.133  27.437  1.00 72.37           O  
ATOM     97  CB  ASN A  12      29.532  12.379  24.828  1.00 72.37           C  
ATOM     98  CG  ASN A  12      30.376  13.286  23.941  1.00 72.37           C  
ATOM     99  ND2 ASN A  12      30.026  13.346  22.629  1.00 72.37           N  
ATOM    100  OD1 ASN A  12      31.311  13.934  24.408  1.00 72.37           O  
ATOM    101  N   ARG A  13      29.743  10.233  27.675  1.00 69.89           N  
ATOM    102  CA  ARG A  13      28.943   9.744  28.767  1.00 69.89           C  
ATOM    103  C   ARG A  13      27.497   9.685  28.366  1.00 69.89           C  
ATOM    104  O   ARG A  13      26.610   9.870  29.201  1.00 69.89           O  
ATOM    105  CB  ARG A  13      29.087  10.605  30.034  1.00 69.89           C  
ATOM    106  CG  ARG A  13      30.541  10.685  30.504  1.00 69.89           C  
ATOM    107  CD  ARG A  13      30.748  11.414  31.831  1.00 69.89           C  
ATOM    108  NE  ARG A  13      32.221  11.538  32.030  1.00 69.89           N  
ATOM    109  CZ  ARG A  13      32.936  10.512  32.576  1.00 69.89           C  
ATOM    110  NH1 ARG A  13      32.307   9.362  32.957  1.00 69.89           N1+
ATOM    111  NH2 ARG A  13      34.287  10.635  32.734  1.00 69.89           N  
ATOM    112  N   LEU A  14      27.218   9.400  27.077  1.00 59.10           N  
ATOM    113  CA  LEU A  14      25.856   9.335  26.617  1.00 59.10           C  
ATOM    114  C   LEU A  14      25.666   8.072  25.834  1.00 59.10           C  
ATOM    115  O   LEU A  14      26.437   7.783  24.923  1.00 59.10           O  
ATOM    116  CB  LEU A  14      25.493  10.490  25.670  1.00 59.10           C  
ATOM    117  CG  LEU A  14      24.065  10.407  25.103  1.00 59.10           C  
ATOM    118  CD1 LEU A  14      23.007  10.559  26.209  1.00 59.10           C  
ATOM    119  CD2 LEU A  14      23.873  11.394  23.941  1.00 59.10           C  
ATOM    120  N   ILE A  15      24.615   7.291  26.167  1.00 44.81           N  
ATOM    121  CA  ILE A  15      24.342   6.076  25.448  1.00 44.81           C  
ATOM    122  C   ILE A  15      22.963   6.196  24.861  1.00 44.81           C  
ATOM    123  O   ILE A  15      22.005   6.515  25.559  1.00 44.81           O  
ATOM    124  CB  ILE A  15      24.353   4.850  26.315  1.00 44.81           C  
ATOM    125  CG1 ILE A  15      25.748   4.637  26.927  1.00 44.81           C  
ATOM    126  CG2 ILE A  15      23.861   3.664  25.470  1.00 44.81           C  
ATOM    127  CD1 ILE A  15      25.768   3.588  28.038  1.00 44.81           C  
ATOM    128  N   LEU A  16      22.833   5.957  23.540  1.00 66.40           N  
ATOM    129  CA  LEU A  16      21.562   6.067  22.875  1.00 66.40           C  
ATOM    130  C   LEU A  16      20.761   4.817  23.076  1.00 66.40           C  
ATOM    131  O   LEU A  16      21.253   3.709  22.863  1.00 66.40           O  
ATOM    132  CB  LEU A  16      21.711   6.273  21.355  1.00 66.40           C  
ATOM    133  CG  LEU A  16      20.385   6.347  20.571  1.00 66.40           C  
ATOM    134  CD1 LEU A  16      19.550   7.567  20.980  1.00 66.40           C  
ATOM    135  CD2 LEU A  16      20.639   6.277  19.054  1.00 66.40           C  
ATOM    136  N   ALA A  17      19.481   4.966  23.482  1.00 56.94           N  
ATOM    137  CA  ALA A  17      18.631   3.812  23.582  1.00 56.94           C  
ATOM    138  C   ALA A  17      17.855   3.800  22.302  1.00 56.94           C  
ATOM    139  O   ALA A  17      17.021   4.674  22.067  1.00 56.94           O  
ATOM    140  CB  ALA A  17      17.615   3.879  24.735  1.00 56.94           C  
ATOM    141  N   MET A  18      18.087   2.789  21.441  1.00172.65           N  
ATOM    142  CA  MET A  18      17.437   2.835  20.162  1.00172.65           C  
ATOM    143  C   MET A  18      16.252   1.911  20.192  1.00172.65           C  
ATOM    144  O   MET A  18      16.345   0.740  19.828  1.00172.65           O  
ATOM    145  CB  MET A  18      18.357   2.370  19.018  1.00172.65           C  
ATOM    146  CG  MET A  18      18.190   3.186  17.736  1.00172.65           C  
ATOM    147  SD  MET A  18      16.498   3.345  17.108  1.00172.65           S  
ATOM    148  CE  MET A  18      16.898   4.895  16.253  1.00172.65           C  
ATOM    149  N   ASP A  19      15.112   2.442  20.667  1.00114.17           N  
ATOM    150  CA  ASP A  19      13.825   1.810  20.822  1.00114.17           C  
ATOM    151  C   ASP A  19      12.994   1.798  19.569  1.00114.17           C  
ATOM    152  O   ASP A  19      11.899   1.241  19.586  1.00114.17           O  
ATOM    153  CB  ASP A  19      12.995   2.451  21.944  1.00114.17           C  
ATOM    154  CG  ASP A  19      13.697   2.104  23.251  1.00114.17           C  
ATOM    155  OD1 ASP A  19      14.114   0.923  23.398  1.00114.17           O  
ATOM    156  OD2 ASP A  19      13.844   3.015  24.108  1.00114.17           O1-
ATOM    157  N   LEU A  20      13.398   2.498  18.493  1.00 80.02           N  
ATOM    158  CA  LEU A  20      12.554   2.511  17.320  1.00 80.02           C  
ATOM    159  C   LEU A  20      12.378   1.101  16.832  1.00 80.02           C  
ATOM    160  O   LEU A  20      13.270   0.262  16.948  1.00 80.02           O  
ATOM    161  CB  LEU A  20      13.112   3.354  16.162  1.00 80.02           C  
ATOM    162  CG  LEU A  20      13.166   4.862  16.470  1.00 80.02           C  
ATOM    163  CD1 LEU A  20      13.727   5.653  15.278  1.00 80.02           C  
ATOM    164  CD2 LEU A  20      11.799   5.388  16.940  1.00 80.02           C  
ATOM    165  N   MET A  21      11.148   0.806  16.356  1.00 95.37           N  
ATOM    166  CA  MET A  21      10.666  -0.461  15.871  1.00 95.37           C  
ATOM    167  C   MET A  21      11.125  -0.870  14.494  1.00 95.37           C  
ATOM    168  O   MET A  21      11.129  -2.060  14.190  1.00 95.37           O  
ATOM    169  CB  MET A  21       9.137  -0.560  15.941  1.00 95.37           C  
ATOM    170  CG  MET A  21       8.649  -0.499  17.389  1.00 95.37           C  
ATOM    171  SD  MET A  21       6.853  -0.662  17.601  1.00 95.37           S  
ATOM    172  CE  MET A  21       6.816  -2.438  17.222  1.00 95.37           C  
ATOM    173  N   ASN A  22      11.446   0.054  13.569  1.00 76.83           N  
ATOM    174  CA  ASN A  22      11.788  -0.461  12.265  1.00 76.83           C  
ATOM    175  C   ASN A  22      13.210  -0.136  11.925  1.00 76.83           C  
ATOM    176  O   ASN A  22      13.794   0.822  12.427  1.00 76.83           O  
ATOM    177  CB  ASN A  22      10.883   0.031  11.121  1.00 76.83           C  
ATOM    178  CG  ASN A  22      11.022   1.539  10.998  1.00 76.83           C  
ATOM    179  ND2 ASN A  22      10.103   2.284  11.665  1.00 76.83           N  
ATOM    180  OD1 ASN A  22      11.916   2.042  10.318  1.00 76.83           O  
ATOM    181  N   ARG A  23      13.804  -0.961  11.039  1.00141.52           N  
ATOM    182  CA  ARG A  23      15.194  -0.841  10.710  1.00141.52           C  
ATOM    183  C   ARG A  23      15.501   0.462  10.050  1.00141.52           C  
ATOM    184  O   ARG A  23      16.504   1.099  10.370  1.00141.52           O  
ATOM    185  CB  ARG A  23      15.705  -1.905   9.732  1.00141.52           C  
ATOM    186  CG  ARG A  23      17.229  -1.854   9.620  1.00141.52           C  
ATOM    187  CD  ARG A  23      17.764  -1.993   8.195  1.00141.52           C  
ATOM    188  NE  ARG A  23      17.280  -3.283   7.640  1.00141.52           N  
ATOM    189  CZ  ARG A  23      17.659  -3.641   6.382  1.00141.52           C  
ATOM    190  NH1 ARG A  23      18.525  -2.853   5.680  1.00141.52           N1+
ATOM    191  NH2 ARG A  23      17.172  -4.788   5.826  1.00141.52           N  
ATOM    192  N   ASP A  24      14.651   0.900   9.104  1.00 43.85           N  
ATOM    193  CA  ASP A  24      14.991   2.074   8.357  1.00 43.85           C  
ATOM    194  C   ASP A  24      15.144   3.246   9.271  1.00 43.85           C  
ATOM    195  O   ASP A  24      16.165   3.932   9.230  1.00 43.85           O  
ATOM    196  CB  ASP A  24      13.924   2.441   7.312  1.00 43.85           C  
ATOM    197  CG  ASP A  24      13.970   1.395   6.208  1.00 43.85           C  
ATOM    198  OD1 ASP A  24      15.068   0.820   5.982  1.00 43.85           O  
ATOM    199  OD2 ASP A  24      12.905   1.157   5.578  1.00 43.85           O1-
ATOM    200  N   ASP A  25      14.148   3.515  10.135  1.00126.18           N  
ATOM    201  CA  ASP A  25      14.295   4.680  10.955  1.00126.18           C  
ATOM    202  C   ASP A  25      15.361   4.476  11.988  1.00126.18           C  
ATOM    203  O   ASP A  25      16.061   5.420  12.352  1.00126.18           O  
ATOM    204  CB  ASP A  25      12.992   5.236  11.573  1.00126.18           C  
ATOM    205  CG  ASP A  25      12.343   4.297  12.568  1.00126.18           C  
ATOM    206  OD1 ASP A  25      12.664   3.081  12.569  1.00126.18           O  
ATOM    207  OD2 ASP A  25      11.497   4.804  13.348  1.00126.18           O1-
ATOM    208  N   ALA A  26      15.532   3.236  12.484  1.00 35.02           N  
ATOM    209  CA  ALA A  26      16.512   3.000  13.508  1.00 35.02           C  
ATOM    210  C   ALA A  26      17.873   3.336  12.975  1.00 35.02           C  
ATOM    211  O   ALA A  26      18.663   4.000  13.645  1.00 35.02           O  
ATOM    212  CB  ALA A  26      16.549   1.535  13.972  1.00 35.02           C  
ATOM    213  N   LEU A  27      18.179   2.890  11.742  1.00 56.19           N  
ATOM    214  CA  LEU A  27      19.463   3.131  11.149  1.00 56.19           C  
ATOM    215  C   LEU A  27      19.629   4.600  10.908  1.00 56.19           C  
ATOM    216  O   LEU A  27      20.697   5.157  11.151  1.00 56.19           O  
ATOM    217  CB  LEU A  27      19.633   2.408   9.801  1.00 56.19           C  
ATOM    218  CG  LEU A  27      19.738   0.874   9.935  1.00 56.19           C  
ATOM    219  CD1 LEU A  27      19.903   0.200   8.564  1.00 56.19           C  
ATOM    220  CD2 LEU A  27      20.866   0.480  10.905  1.00 56.19           C  
ATOM    221  N   ARG A  28      18.564   5.265  10.427  1.00103.09           N  
ATOM    222  CA  ARG A  28      18.620   6.660  10.089  1.00103.09           C  
ATOM    223  C   ARG A  28      18.961   7.480  11.297  1.00103.09           C  
ATOM    224  O   ARG A  28      19.893   8.284  11.272  1.00103.09           O  
ATOM    225  CB  ARG A  28      17.249   7.161   9.603  1.00103.09           C  
ATOM    226  CG  ARG A  28      17.146   8.669   9.374  1.00103.09           C  
ATOM    227  CD  ARG A  28      15.694   9.154   9.316  1.00103.09           C  
ATOM    228  NE  ARG A  28      15.175   9.164  10.716  1.00103.09           N  
ATOM    229  CZ  ARG A  28      13.947   8.647  11.017  1.00103.09           C  
ATOM    230  NH1 ARG A  28      13.173   8.089  10.041  1.00103.09           N1+
ATOM    231  NH2 ARG A  28      13.488   8.685  12.303  1.00103.09           N  
ATOM    232  N   VAL A  29      18.222   7.274  12.400  1.00 41.17           N  
ATOM    233  CA  VAL A  29      18.394   8.074  13.579  1.00 41.17           C  
ATOM    234  C   VAL A  29      19.755   7.846  14.148  1.00 41.17           C  
ATOM    235  O   VAL A  29      20.432   8.787  14.558  1.00 41.17           O  
ATOM    236  CB  VAL A  29      17.392   7.753  14.650  1.00 41.17           C  
ATOM    237  CG1 VAL A  29      17.740   8.564  15.909  1.00 41.17           C  
ATOM    238  CG2 VAL A  29      15.983   8.037  14.099  1.00 41.17           C  
ATOM    239  N   THR A  30      20.197   6.579  14.177  1.00119.39           N  
ATOM    240  CA  THR A  30      21.459   6.268  14.774  1.00119.39           C  
ATOM    241  C   THR A  30      22.538   6.940  13.979  1.00119.39           C  
ATOM    242  O   THR A  30      23.503   7.458  14.541  1.00119.39           O  
ATOM    243  CB  THR A  30      21.707   4.787  14.847  1.00119.39           C  
ATOM    244  CG2 THR A  30      22.026   4.245  13.448  1.00119.39           C  
ATOM    245  OG1 THR A  30      22.776   4.515  15.737  1.00119.39           O  
ATOM    246  N   GLY A  31      22.389   6.970  12.641  1.00 24.19           N  
ATOM    247  CA  GLY A  31      23.381   7.567  11.794  1.00 24.19           C  
ATOM    248  C   GLY A  31      23.502   9.027  12.105  1.00 24.19           C  
ATOM    249  O   GLY A  31      24.597   9.586  12.078  1.00 24.19           O  
ATOM    250  N   GLU A  32      22.371   9.695  12.384  1.00 57.27           N  
ATOM    251  CA  GLU A  32      22.380  11.110  12.628  1.00 57.27           C  
ATOM    252  C   GLU A  32      23.150  11.434  13.883  1.00 57.27           C  
ATOM    253  O   GLU A  32      23.825  12.459  13.955  1.00 57.27           O  
ATOM    254  CB  GLU A  32      20.952  11.672  12.758  1.00 57.27           C  
ATOM    255  CG  GLU A  32      20.161  11.551  11.450  1.00 57.27           C  
ATOM    256  CD  GLU A  32      18.726  12.000  11.684  1.00 57.27           C  
ATOM    257  OE1 GLU A  32      18.376  12.291  12.859  1.00 57.27           O  
ATOM    258  OE2 GLU A  32      17.956  12.053  10.687  1.00 57.27           O1-
ATOM    259  N   VAL A  33      22.990  10.604  14.931  1.00 95.96           N  
ATOM    260  CA  VAL A  33      23.589  10.754  16.237  1.00 95.96           C  
ATOM    261  C   VAL A  33      24.996  10.232  16.379  1.00 95.96           C  
ATOM    262  O   VAL A  33      25.697  10.595  17.324  1.00 95.96           O  
ATOM    263  CB  VAL A  33      22.773  10.118  17.325  1.00 95.96           C  
ATOM    264  CG1 VAL A  33      21.401  10.811  17.361  1.00 95.96           C  
ATOM    265  CG2 VAL A  33      22.710   8.600  17.092  1.00 95.96           C  
ATOM    266  N   ARG A  34      25.455   9.370  15.463  1.00206.72           N  
ATOM    267  CA  ARG A  34      26.645   8.578  15.654  1.00206.72           C  
ATOM    268  C   ARG A  34      27.858   9.380  16.022  1.00206.72           C  
ATOM    269  O   ARG A  34      28.690   8.909  16.797  1.00206.72           O  
ATOM    270  CB  ARG A  34      27.000   7.791  14.389  1.00206.72           C  
ATOM    271  CG  ARG A  34      28.227   6.912  14.577  1.00206.72           C  
ATOM    272  CD  ARG A  34      28.595   6.122  13.324  1.00206.72           C  
ATOM    273  NE  ARG A  34      29.563   6.939  12.541  1.00206.72           N  
ATOM    274  CZ  ARG A  34      29.719   6.705  11.206  1.00206.72           C  
ATOM    275  NH1 ARG A  34      28.955   5.768  10.577  1.00206.72           N1+
ATOM    276  NH2 ARG A  34      30.646   7.411  10.494  1.00206.72           N  
ATOM    277  N   GLU A  35      28.021  10.598  15.492  1.00140.17           N  
ATOM    278  CA  GLU A  35      29.226  11.335  15.755  1.00140.17           C  
ATOM    279  C   GLU A  35      29.388  11.539  17.234  1.00140.17           C  
ATOM    280  O   GLU A  35      30.505  11.574  17.746  1.00140.17           O  
ATOM    281  CB  GLU A  35      29.196  12.735  15.125  1.00140.17           C  
ATOM    282  CG  GLU A  35      29.059  12.713  13.605  1.00140.17           C  
ATOM    283  CD  GLU A  35      27.616  12.362  13.268  1.00140.17           C  
ATOM    284  OE1 GLU A  35      26.748  13.268  13.369  1.00140.17           O  
ATOM    285  OE2 GLU A  35      27.361  11.179  12.915  1.00140.17           O1-
ATOM    286  N   TYR A  36      28.263  11.737  17.936  1.00158.92           N  
ATOM    287  CA  TYR A  36      28.172  12.041  19.336  1.00158.92           C  
ATOM    288  C   TYR A  36      28.514  10.895  20.259  1.00158.92           C  
ATOM    289  O   TYR A  36      29.019  11.145  21.353  1.00158.92           O  
ATOM    290  CB  TYR A  36      26.767  12.539  19.711  1.00158.92           C  
ATOM    291  CG  TYR A  36      26.481  13.712  18.832  1.00158.92           C  
ATOM    292  CD1 TYR A  36      26.928  14.970  19.161  1.00158.92           C  
ATOM    293  CD2 TYR A  36      25.781  13.546  17.660  1.00158.92           C  
ATOM    294  CE1 TYR A  36      26.668  16.046  18.346  1.00158.92           C  
ATOM    295  CE2 TYR A  36      25.515  14.618  16.840  1.00158.92           C  
ATOM    296  CZ  TYR A  36      25.960  15.871  17.183  1.00158.92           C  
ATOM    297  OH  TYR A  36      25.690  16.973  16.344  1.00158.92           O  
ATOM    298  N   ILE A  37      28.202   9.624  19.894  1.00186.77           N  
ATOM    299  CA  ILE A  37      28.337   8.556  20.860  1.00186.77           C  
ATOM    300  C   ILE A  37      29.102   7.388  20.295  1.00186.77           C  
ATOM    301  O   ILE A  37      29.218   7.227  19.084  1.00186.77           O  
ATOM    302  CB  ILE A  37      27.024   7.919  21.210  1.00186.77           C  
ATOM    303  CG1 ILE A  37      25.927   8.936  21.504  1.00186.77           C  
ATOM    304  CG2 ILE A  37      27.259   7.016  22.424  1.00186.77           C  
ATOM    305  CD1 ILE A  37      24.555   8.269  21.551  1.00186.77           C  
ATOM    306  N   ASP A  38      29.760   6.622  21.197  1.00189.72           N  
ATOM    307  CA  ASP A  38      30.400   5.351  20.978  1.00189.72           C  
ATOM    308  C   ASP A  38      29.465   4.188  21.180  1.00189.72           C  
ATOM    309  O   ASP A  38      29.738   3.099  20.682  1.00189.72           O  
ATOM    310  CB  ASP A  38      31.539   5.073  21.975  1.00189.72           C  
ATOM    311  CG  ASP A  38      32.645   6.076  21.736  1.00189.72           C  
ATOM    312  OD1 ASP A  38      32.438   6.952  20.860  1.00189.72           O  
ATOM    313  OD2 ASP A  38      33.702   5.988  22.416  1.00189.72           O1-
ATOM    314  N   THR A  39      28.388   4.338  21.988  1.00 83.92           N  
ATOM    315  CA  THR A  39      27.654   3.159  22.377  1.00 83.92           C  
ATOM    316  C   THR A  39      26.174   3.305  22.155  1.00 83.92           C  
ATOM    317  O   THR A  39      25.589   4.363  22.381  1.00 83.92           O  
ATOM    318  CB  THR A  39      27.866   2.836  23.829  1.00 83.92           C  
ATOM    319  CG2 THR A  39      27.128   1.532  24.170  1.00 83.92           C  
ATOM    320  OG1 THR A  39      29.255   2.686  24.087  1.00 83.92           O  
ATOM    321  N   VAL A  40      25.523   2.200  21.713  1.00 50.19           N  
ATOM    322  CA  VAL A  40      24.106   2.193  21.477  1.00 50.19           C  
ATOM    323  C   VAL A  40      23.510   1.020  22.202  1.00 50.19           C  
ATOM    324  O   VAL A  40      24.080  -0.071  22.224  1.00 50.19           O  
ATOM    325  CB  VAL A  40      23.757   2.084  20.018  1.00 50.19           C  
ATOM    326  CG1 VAL A  40      22.231   1.971  19.864  1.00 50.19           C  
ATOM    327  CG2 VAL A  40      24.357   3.301  19.288  1.00 50.19           C  
ATOM    328  N   LYS A  41      22.337   1.232  22.832  1.00 92.34           N  
ATOM    329  CA  LYS A  41      21.654   0.188  23.548  1.00 92.34           C  
ATOM    330  C   LYS A  41      20.529  -0.256  22.669  1.00 92.34           C  
ATOM    331  O   LYS A  41      19.713   0.557  22.239  1.00 92.34           O  
ATOM    332  CB  LYS A  41      20.996   0.677  24.846  1.00 92.34           C  
ATOM    333  CG  LYS A  41      20.272  -0.432  25.610  1.00 92.34           C  
ATOM    334  CD  LYS A  41      19.607   0.050  26.897  1.00 92.34           C  
ATOM    335  CE  LYS A  41      18.404   0.953  26.616  1.00 92.34           C  
ATOM    336  NZ  LYS A  41      17.449   0.906  27.744  1.00 92.34           N1+
ATOM    337  N   ILE A  42      20.454  -1.571  22.372  1.00 45.48           N  
ATOM    338  CA  ILE A  42      19.397  -2.078  21.545  1.00 45.48           C  
ATOM    339  C   ILE A  42      18.612  -3.055  22.370  1.00 45.48           C  
ATOM    340  O   ILE A  42      19.184  -3.949  22.993  1.00 45.48           O  
ATOM    341  CB  ILE A  42      19.904  -2.801  20.326  1.00 45.48           C  
ATOM    342  CG1 ILE A  42      20.685  -1.829  19.424  1.00 45.48           C  
ATOM    343  CG2 ILE A  42      18.713  -3.476  19.628  1.00 45.48           C  
ATOM    344  CD1 ILE A  42      21.460  -2.519  18.301  1.00 45.48           C  
ATOM    345  N   GLY A  43      17.273  -2.878  22.426  1.00 43.62           N  
ATOM    346  CA  GLY A  43      16.450  -3.752  23.219  1.00 43.62           C  
ATOM    347  C   GLY A  43      15.541  -4.582  22.359  1.00 43.62           C  
ATOM    348  O   GLY A  43      15.712  -4.717  21.147  1.00 43.62           O  
ATOM    349  N   TYR A  44      14.511  -5.143  23.020  1.00149.03           N  
ATOM    350  CA  TYR A  44      13.530  -6.009  22.430  1.00149.03           C  
ATOM    351  C   TYR A  44      12.654  -5.311  21.441  1.00149.03           C  
ATOM    352  O   TYR A  44      12.255  -5.955  20.473  1.00149.03           O  
ATOM    353  CB  TYR A  44      12.623  -6.714  23.447  1.00149.03           C  
ATOM    354  CG  TYR A  44      13.472  -7.703  24.165  1.00149.03           C  
ATOM    355  CD1 TYR A  44      13.765  -8.915  23.582  1.00149.03           C  
ATOM    356  CD2 TYR A  44      13.996  -7.412  25.402  1.00149.03           C  
ATOM    357  CE1 TYR A  44      14.549  -9.840  24.230  1.00149.03           C  
ATOM    358  CE2 TYR A  44      14.778  -8.334  26.052  1.00149.03           C  
ATOM    359  CZ  TYR A  44      15.052  -9.550  25.474  1.00149.03           C  
ATOM    360  OH  TYR A  44      15.856 -10.493  26.151  1.00149.03           O  
ATOM    361  N   PRO A  45      12.280  -4.069  21.613  1.00 83.24           N  
ATOM    362  CA  PRO A  45      11.402  -3.478  20.647  1.00 83.24           C  
ATOM    363  C   PRO A  45      11.982  -3.528  19.269  1.00 83.24           C  
ATOM    364  O   PRO A  45      11.253  -3.848  18.331  1.00 83.24           O  
ATOM    365  CB  PRO A  45      11.076  -2.087  21.184  1.00 83.24           C  
ATOM    366  CG  PRO A  45      11.161  -2.278  22.715  1.00 83.24           C  
ATOM    367  CD  PRO A  45      12.170  -3.427  22.914  1.00 83.24           C  
ATOM    368  N   LEU A  46      13.279  -3.210  19.121  1.00 61.36           N  
ATOM    369  CA  LEU A  46      13.893  -3.284  17.828  1.00 61.36           C  
ATOM    370  C   LEU A  46      14.143  -4.713  17.431  1.00 61.36           C  
ATOM    371  O   LEU A  46      13.869  -5.109  16.298  1.00 61.36           O  
ATOM    372  CB  LEU A  46      15.228  -2.522  17.769  1.00 61.36           C  
ATOM    373  CG  LEU A  46      15.919  -2.578  16.393  1.00 61.36           C  
ATOM    374  CD1 LEU A  46      15.023  -1.992  15.291  1.00 61.36           C  
ATOM    375  CD2 LEU A  46      17.298  -1.900  16.443  1.00 61.36           C  
ATOM    376  N   VAL A  47      14.660  -5.531  18.374  1.00 58.48           N  
ATOM    377  CA  VAL A  47      15.070  -6.881  18.094  1.00 58.48           C  
ATOM    378  C   VAL A  47      13.915  -7.738  17.680  1.00 58.48           C  
ATOM    379  O   VAL A  47      14.015  -8.500  16.723  1.00 58.48           O  
ATOM    380  CB  VAL A  47      15.727  -7.535  19.278  1.00 58.48           C  
ATOM    381  CG1 VAL A  47      16.010  -9.009  18.945  1.00 58.48           C  
ATOM    382  CG2 VAL A  47      16.991  -6.733  19.634  1.00 58.48           C  
ATOM    383  N   LEU A  48      12.780  -7.658  18.390  1.00101.32           N  
ATOM    384  CA  LEU A  48      11.688  -8.512  18.028  1.00101.32           C  
ATOM    385  C   LEU A  48      11.174  -8.146  16.672  1.00101.32           C  
ATOM    386  O   LEU A  48      10.793  -9.016  15.891  1.00101.32           O  
ATOM    387  CB  LEU A  48      10.541  -8.476  19.049  1.00101.32           C  
ATOM    388  CG  LEU A  48      10.906  -9.220  20.348  1.00101.32           C  
ATOM    389  CD1 LEU A  48      12.170  -8.643  21.001  1.00101.32           C  
ATOM    390  CD2 LEU A  48       9.716  -9.264  21.312  1.00101.32           C  
ATOM    391  N   SER A  49      11.119  -6.841  16.362  1.00 59.37           N  
ATOM    392  CA  SER A  49      10.597  -6.415  15.096  1.00 59.37           C  
ATOM    393  C   SER A  49      11.495  -6.818  13.957  1.00 59.37           C  
ATOM    394  O   SER A  49      11.043  -7.419  12.985  1.00 59.37           O  
ATOM    395  CB  SER A  49      10.410  -4.889  15.024  1.00 59.37           C  
ATOM    396  OG  SER A  49       9.434  -4.475  15.969  1.00 59.37           O  
ATOM    397  N   GLU A  50      12.777  -6.414  14.022  1.00164.61           N  
ATOM    398  CA  GLU A  50      13.753  -6.619  12.987  1.00164.61           C  
ATOM    399  C   GLU A  50      14.447  -7.953  13.001  1.00164.61           C  
ATOM    400  O   GLU A  50      14.879  -8.434  11.955  1.00164.61           O  
ATOM    401  CB  GLU A  50      14.825  -5.525  12.986  1.00164.61           C  
ATOM    402  CG  GLU A  50      15.480  -5.388  11.619  1.00164.61           C  
ATOM    403  CD  GLU A  50      14.392  -4.906  10.669  1.00164.61           C  
ATOM    404  OE1 GLU A  50      13.741  -3.874  10.989  1.00164.61           O  
ATOM    405  OE2 GLU A  50      14.194  -5.563   9.614  1.00164.61           O1-
ATOM    406  N   GLY A  51      14.632  -8.568  14.184  1.00 35.24           N  
ATOM    407  CA  GLY A  51      15.378  -9.791  14.268  1.00 35.24           C  
ATOM    408  C   GLY A  51      16.713  -9.461  14.872  1.00 35.24           C  
ATOM    409  O   GLY A  51      17.140  -8.309  14.894  1.00 35.24           O  
ATOM    410  N   MET A  52      17.413 -10.503  15.361  1.00159.53           N  
ATOM    411  CA  MET A  52      18.669 -10.398  16.045  1.00159.53           C  
ATOM    412  C   MET A  52      19.710  -9.908  15.085  1.00159.53           C  
ATOM    413  O   MET A  52      20.703  -9.302  15.483  1.00159.53           O  
ATOM    414  CB  MET A  52      19.144 -11.734  16.632  1.00159.53           C  
ATOM    415  CG  MET A  52      20.178 -11.555  17.743  1.00159.53           C  
ATOM    416  SD  MET A  52      19.491 -10.834  19.264  1.00159.53           S  
ATOM    417  CE  MET A  52      21.032 -10.963  20.213  1.00159.53           C  
ATOM    418  N   ASP A  53      19.502 -10.169  13.786  1.00 54.07           N  
ATOM    419  CA  ASP A  53      20.435  -9.821  12.755  1.00 54.07           C  
ATOM    420  C   ASP A  53      20.677  -8.344  12.804  1.00 54.07           C  
ATOM    421  O   ASP A  53      21.713  -7.865  12.346  1.00 54.07           O  
ATOM    422  CB  ASP A  53      19.919 -10.164  11.348  1.00 54.07           C  
ATOM    423  CG  ASP A  53      19.929 -11.679  11.215  1.00 54.07           C  
ATOM    424  OD1 ASP A  53      21.025 -12.278  11.372  1.00 54.07           O  
ATOM    425  OD2 ASP A  53      18.841 -12.258  10.951  1.00 54.07           O1-
ATOM    426  N   ILE A  54      19.726  -7.576  13.358  1.00 96.83           N  
ATOM    427  CA  ILE A  54      19.846  -6.146  13.411  1.00 96.83           C  
ATOM    428  C   ILE A  54      21.099  -5.778  14.152  1.00 96.83           C  
ATOM    429  O   ILE A  54      21.742  -4.783  13.822  1.00 96.83           O  
ATOM    430  CB  ILE A  54      18.688  -5.473  14.094  1.00 96.83           C  
ATOM    431  CG1 ILE A  54      18.730  -3.960  13.829  1.00 96.83           C  
ATOM    432  CG2 ILE A  54      18.723  -5.841  15.588  1.00 96.83           C  
ATOM    433  CD1 ILE A  54      18.498  -3.595  12.363  1.00 96.83           C  
ATOM    434  N   ILE A  55      21.467  -6.541  15.199  1.00 41.53           N  
ATOM    435  CA  ILE A  55      22.648  -6.219  15.954  1.00 41.53           C  
ATOM    436  C   ILE A  55      23.846  -6.335  15.063  1.00 41.53           C  
ATOM    437  O   ILE A  55      24.713  -5.462  15.062  1.00 41.53           O  
ATOM    438  CB  ILE A  55      22.847  -7.126  17.136  1.00 41.53           C  
ATOM    439  CG1 ILE A  55      21.688  -6.955  18.135  1.00 41.53           C  
ATOM    440  CG2 ILE A  55      24.230  -6.835  17.739  1.00 41.53           C  
ATOM    441  CD1 ILE A  55      21.661  -8.011  19.240  1.00 41.53           C  
ATOM    442  N   ALA A  56      23.919  -7.413  14.262  1.00 25.68           N  
ATOM    443  CA  ALA A  56      25.041  -7.614  13.392  1.00 25.68           C  
ATOM    444  C   ALA A  56      25.095  -6.478  12.417  1.00 25.68           C  
ATOM    445  O   ALA A  56      26.175  -5.996  12.079  1.00 25.68           O  
ATOM    446  CB  ALA A  56      24.943  -8.921  12.587  1.00 25.68           C  
ATOM    447  N   GLU A  57      23.922  -6.024  11.932  1.00 44.08           N  
ATOM    448  CA  GLU A  57      23.884  -4.971  10.955  1.00 44.08           C  
ATOM    449  C   GLU A  57      24.443  -3.713  11.545  1.00 44.08           C  
ATOM    450  O   GLU A  57      25.220  -3.014  10.897  1.00 44.08           O  
ATOM    451  CB  GLU A  57      22.461  -4.667  10.455  1.00 44.08           C  
ATOM    452  CG  GLU A  57      22.425  -3.658   9.306  1.00 44.08           C  
ATOM    453  CD  GLU A  57      20.987  -3.531   8.827  1.00 44.08           C  
ATOM    454  OE1 GLU A  57      20.089  -4.126   9.482  1.00 44.08           O  
ATOM    455  OE2 GLU A  57      20.765  -2.838   7.799  1.00 44.08           O1-
ATOM    456  N   PHE A  58      24.075  -3.392  12.800  1.00 78.25           N  
ATOM    457  CA  PHE A  58      24.590  -2.201  13.419  1.00 78.25           C  
ATOM    458  C   PHE A  58      26.075  -2.314  13.547  1.00 78.25           C  
ATOM    459  O   PHE A  58      26.794  -1.338  13.340  1.00 78.25           O  
ATOM    460  CB  PHE A  58      24.039  -1.947  14.835  1.00 78.25           C  
ATOM    461  CG  PHE A  58      22.732  -1.236  14.734  1.00 78.25           C  
ATOM    462  CD1 PHE A  58      21.588  -1.874  14.318  1.00 78.25           C  
ATOM    463  CD2 PHE A  58      22.662   0.093  15.088  1.00 78.25           C  
ATOM    464  CE1 PHE A  58      20.398  -1.188  14.241  1.00 78.25           C  
ATOM    465  CE2 PHE A  58      21.476   0.784  15.014  1.00 78.25           C  
ATOM    466  CZ  PHE A  58      20.340   0.142  14.586  1.00 78.25           C  
ATOM    467  N   ARG A  59      26.576  -3.510  13.902  1.00107.53           N  
ATOM    468  CA  ARG A  59      27.980  -3.669  14.142  1.00107.53           C  
ATOM    469  C   ARG A  59      28.731  -3.365  12.885  1.00107.53           C  
ATOM    470  O   ARG A  59      29.750  -2.680  12.913  1.00107.53           O  
ATOM    471  CB  ARG A  59      28.334  -5.104  14.569  1.00107.53           C  
ATOM    472  CG  ARG A  59      29.590  -5.203  15.438  1.00107.53           C  
ATOM    473  CD  ARG A  59      29.369  -4.583  16.820  1.00107.53           C  
ATOM    474  NE  ARG A  59      30.485  -4.987  17.721  1.00107.53           N  
ATOM    475  CZ  ARG A  59      30.403  -4.685  19.051  1.00107.53           C  
ATOM    476  NH1 ARG A  59      29.335  -3.974  19.519  1.00107.53           N1+
ATOM    477  NH2 ARG A  59      31.377  -5.096  19.915  1.00107.53           N  
ATOM    478  N   LYS A  60      28.263  -3.887  11.738  1.00106.23           N  
ATOM    479  CA  LYS A  60      28.956  -3.630  10.510  1.00106.23           C  
ATOM    480  C   LYS A  60      28.820  -2.188  10.114  1.00106.23           C  
ATOM    481  O   LYS A  60      29.789  -1.566   9.681  1.00106.23           O  
ATOM    482  CB  LYS A  60      28.474  -4.539   9.368  1.00106.23           C  
ATOM    483  CG  LYS A  60      29.041  -5.953   9.510  1.00106.23           C  
ATOM    484  CD  LYS A  60      28.610  -6.665  10.794  1.00106.23           C  
ATOM    485  CE  LYS A  60      29.420  -7.928  11.096  1.00106.23           C  
ATOM    486  NZ  LYS A  60      30.779  -7.560  11.557  1.00106.23           N1+
ATOM    487  N   ARG A  61      27.608  -1.620  10.257  1.00173.00           N  
ATOM    488  CA  ARG A  61      27.325  -0.282   9.815  1.00173.00           C  
ATOM    489  C   ARG A  61      28.080   0.763  10.589  1.00173.00           C  
ATOM    490  O   ARG A  61      28.668   1.662   9.989  1.00173.00           O  
ATOM    491  CB  ARG A  61      25.826   0.052   9.918  1.00173.00           C  
ATOM    492  CG  ARG A  61      25.428   1.370   9.249  1.00173.00           C  
ATOM    493  CD  ARG A  61      25.575   1.347   7.725  1.00173.00           C  
ATOM    494  NE  ARG A  61      24.710   0.252   7.199  1.00173.00           N  
ATOM    495  CZ  ARG A  61      23.403   0.490   6.888  1.00173.00           C  
ATOM    496  NH1 ARG A  61      22.875   1.738   7.054  1.00173.00           N1+
ATOM    497  NH2 ARG A  61      22.624  -0.519   6.400  1.00173.00           N  
ATOM    498  N   PHE A  62      28.106   0.682  11.937  1.00153.94           N  
ATOM    499  CA  PHE A  62      28.726   1.755  12.674  1.00153.94           C  
ATOM    500  C   PHE A  62      29.733   1.189  13.625  1.00153.94           C  
ATOM    501  O   PHE A  62      29.600   0.061  14.098  1.00153.94           O  
ATOM    502  CB  PHE A  62      27.742   2.544  13.561  1.00153.94           C  
ATOM    503  CG  PHE A  62      26.596   3.022  12.734  1.00153.94           C  
ATOM    504  CD1 PHE A  62      26.642   4.224  12.065  1.00153.94           C  
ATOM    505  CD2 PHE A  62      25.459   2.251  12.634  1.00153.94           C  
ATOM    506  CE1 PHE A  62      25.571   4.642  11.310  1.00153.94           C  
ATOM    507  CE2 PHE A  62      24.385   2.665  11.882  1.00153.94           C  
ATOM    508  CZ  PHE A  62      24.442   3.865  11.216  1.00153.94           C  
ATOM    509  N   GLY A  63      30.778   1.980  13.949  1.00 38.07           N  
ATOM    510  CA  GLY A  63      31.745   1.506  14.894  1.00 38.07           C  
ATOM    511  C   GLY A  63      31.283   1.957  16.241  1.00 38.07           C  
ATOM    512  O   GLY A  63      31.766   2.951  16.782  1.00 38.07           O  
ATOM    513  N   CYS A  64      30.326   1.210  16.825  1.00 46.74           N  
ATOM    514  CA  CYS A  64      29.829   1.556  18.124  1.00 46.74           C  
ATOM    515  C   CYS A  64      29.634   0.296  18.902  1.00 46.74           C  
ATOM    516  O   CYS A  64      29.383  -0.769  18.340  1.00 46.74           O  
ATOM    517  CB  CYS A  64      28.466   2.277  18.115  1.00 46.74           C  
ATOM    518  SG  CYS A  64      28.557   3.997  17.523  1.00 46.74           S  
ATOM    519  N   ARG A  65      29.765   0.400  20.238  1.00176.14           N  
ATOM    520  CA  ARG A  65      29.543  -0.709  21.119  1.00176.14           C  
ATOM    521  C   ARG A  65      28.066  -0.931  21.147  1.00176.14           C  
ATOM    522  O   ARG A  65      27.291   0.018  21.045  1.00176.14           O  
ATOM    523  CB  ARG A  65      29.883  -0.419  22.588  1.00176.14           C  
ATOM    524  CG  ARG A  65      31.360  -0.262  22.914  1.00176.14           C  
ATOM    525  CD  ARG A  65      31.599  -0.040  24.410  1.00176.14           C  
ATOM    526  NE  ARG A  65      33.007   0.414  24.584  1.00176.14           N  
ATOM    527  CZ  ARG A  65      33.302   1.743  24.492  1.00176.14           C  
ATOM    528  NH1 ARG A  65      32.308   2.644  24.237  1.00176.14           N1+
ATOM    529  NH2 ARG A  65      34.589   2.170  24.653  1.00176.14           N  
ATOM    530  N   ILE A  66      27.637  -2.200  21.291  1.00 94.65           N  
ATOM    531  CA  ILE A  66      26.237  -2.489  21.362  1.00 94.65           C  
ATOM    532  C   ILE A  66      25.956  -3.156  22.673  1.00 94.65           C  
ATOM    533  O   ILE A  66      26.588  -4.151  23.031  1.00 94.65           O  
ATOM    534  CB  ILE A  66      25.778  -3.434  20.290  1.00 94.65           C  
ATOM    535  CG1 ILE A  66      25.979  -2.811  18.897  1.00 94.65           C  
ATOM    536  CG2 ILE A  66      24.324  -3.831  20.595  1.00 94.65           C  
ATOM    537  CD1 ILE A  66      25.189  -1.521  18.678  1.00 94.65           C  
ATOM    538  N   ILE A  67      24.984  -2.610  23.428  1.00 45.82           N  
ATOM    539  CA  ILE A  67      24.589  -3.205  24.675  1.00 45.82           C  
ATOM    540  C   ILE A  67      23.198  -3.718  24.452  1.00 45.82           C  
ATOM    541  O   ILE A  67      22.309  -2.964  24.061  1.00 45.82           O  
ATOM    542  CB  ILE A  67      24.534  -2.225  25.814  1.00 45.82           C  
ATOM    543  CG1 ILE A  67      25.925  -1.616  26.069  1.00 45.82           C  
ATOM    544  CG2 ILE A  67      23.937  -2.948  27.035  1.00 45.82           C  
ATOM    545  CD1 ILE A  67      25.899  -0.432  27.035  1.00 45.82           C  
ATOM    546  N   ALA A  68      22.972  -5.029  24.681  1.00 60.20           N  
ATOM    547  CA  ALA A  68      21.664  -5.579  24.450  1.00 60.20           C  
ATOM    548  C   ALA A  68      20.884  -5.477  25.727  1.00 60.20           C  
ATOM    549  O   ALA A  68      21.236  -6.086  26.735  1.00 60.20           O  
ATOM    550  CB  ALA A  68      21.688  -7.066  24.047  1.00 60.20           C  
ATOM    551  N   ASP A  69      19.772  -4.713  25.699  1.00 84.04           N  
ATOM    552  CA  ASP A  69      18.986  -4.501  26.884  1.00 84.04           C  
ATOM    553  C   ASP A  69      17.875  -5.510  26.904  1.00 84.04           C  
ATOM    554  O   ASP A  69      16.711  -5.194  26.656  1.00 84.04           O  
ATOM    555  CB  ASP A  69      18.354  -3.098  26.919  1.00 84.04           C  
ATOM    556  CG  ASP A  69      17.832  -2.837  28.322  1.00 84.04           C  
ATOM    557  OD1 ASP A  69      17.599  -3.826  29.065  1.00 84.04           O  
ATOM    558  OD2 ASP A  69      17.677  -1.635  28.663  1.00 84.04           O1-
ATOM    559  N   PHE A  70      18.260  -6.769  27.162  1.00209.33           N  
ATOM    560  CA  PHE A  70      17.446  -7.949  27.238  1.00209.33           C  
ATOM    561  C   PHE A  70      16.707  -8.094  28.545  1.00209.33           C  
ATOM    562  O   PHE A  70      15.691  -8.785  28.598  1.00209.33           O  
ATOM    563  CB  PHE A  70      18.288  -9.203  26.942  1.00209.33           C  
ATOM    564  CG  PHE A  70      18.464  -9.260  25.456  1.00209.33           C  
ATOM    565  CD1 PHE A  70      18.719  -8.121  24.728  1.00209.33           C  
ATOM    566  CD2 PHE A  70      18.303 -10.442  24.771  1.00209.33           C  
ATOM    567  CE1 PHE A  70      18.863  -8.168  23.360  1.00209.33           C  
ATOM    568  CE2 PHE A  70      18.450 -10.498  23.405  1.00209.33           C  
ATOM    569  CZ  PHE A  70      18.734  -9.360  22.692  1.00209.33           C  
ATOM    570  N   LYS A  71      17.215  -7.512  29.655  1.00130.38           N  
ATOM    571  CA  LYS A  71      16.546  -7.691  30.923  1.00130.38           C  
ATOM    572  C   LYS A  71      16.416  -9.160  31.203  1.00130.38           C  
ATOM    573  O   LYS A  71      15.340  -9.622  31.578  1.00130.38           O  
ATOM    574  CB  LYS A  71      15.118  -7.112  30.987  1.00130.38           C  
ATOM    575  CG  LYS A  71      14.985  -5.688  31.536  1.00130.38           C  
ATOM    576  CD  LYS A  71      15.476  -4.552  30.648  1.00130.38           C  
ATOM    577  CE  LYS A  71      15.142  -3.179  31.234  1.00130.38           C  
ATOM    578  NZ  LYS A  71      15.619  -2.109  30.338  1.00130.38           N1+
ATOM    579  N   VAL A  72      17.515  -9.931  31.052  1.00 82.64           N  
ATOM    580  CA  VAL A  72      17.438 -11.364  31.189  1.00 82.64           C  
ATOM    581  C   VAL A  72      16.961 -11.742  32.570  1.00 82.64           C  
ATOM    582  O   VAL A  72      17.623 -11.492  33.573  1.00 82.64           O  
ATOM    583  CB  VAL A  72      18.754 -12.046  30.949  1.00 82.64           C  
ATOM    584  CG1 VAL A  72      18.569 -13.562  31.134  1.00 82.64           C  
ATOM    585  CG2 VAL A  72      19.263 -11.646  29.554  1.00 82.64           C  
ATOM    586  N   ALA A  73      15.693 -12.204  32.604  1.00145.39           N  
ATOM    587  CA  ALA A  73      14.819 -12.707  33.641  1.00145.39           C  
ATOM    588  C   ALA A  73      14.794 -14.174  34.013  1.00145.39           C  
ATOM    589  O   ALA A  73      14.217 -14.510  35.045  1.00145.39           O  
ATOM    590  CB  ALA A  73      13.359 -12.294  33.395  1.00145.39           C  
ATOM    591  N   ASP A  74      15.241 -15.100  33.140  1.00130.05           N  
ATOM    592  CA  ASP A  74      14.920 -16.506  33.298  1.00130.05           C  
ATOM    593  C   ASP A  74      15.752 -17.271  34.277  1.00130.05           C  
ATOM    594  O   ASP A  74      16.533 -16.741  35.061  1.00130.05           O  
ATOM    595  CB  ASP A  74      15.062 -17.316  32.002  1.00130.05           C  
ATOM    596  CG  ASP A  74      13.933 -16.974  31.055  1.00130.05           C  
ATOM    597  OD1 ASP A  74      12.754 -16.967  31.497  1.00130.05           O  
ATOM    598  OD2 ASP A  74      14.243 -16.731  29.860  1.00130.05           O1-
ATOM    599  N   ILE A  75      15.508 -18.604  34.240  1.00 81.88           N  
ATOM    600  CA  ILE A  75      16.178 -19.624  34.994  1.00 81.88           C  
ATOM    601  C   ILE A  75      17.551 -19.742  34.412  1.00 81.88           C  
ATOM    602  O   ILE A  75      17.780 -19.314  33.282  1.00 81.88           O  
ATOM    603  CB  ILE A  75      15.495 -20.960  34.922  1.00 81.88           C  
ATOM    604  CG1 ILE A  75      15.470 -21.481  33.476  1.00 81.88           C  
ATOM    605  CG2 ILE A  75      14.098 -20.803  35.546  1.00 81.88           C  
ATOM    606  CD1 ILE A  75      15.024 -22.938  33.365  1.00 81.88           C  
ATOM    607  N   PRO A  76      18.494 -20.258  35.156  1.00 86.74           N  
ATOM    608  CA  PRO A  76      19.846 -20.291  34.680  1.00 86.74           C  
ATOM    609  C   PRO A  76      20.063 -20.989  33.373  1.00 86.74           C  
ATOM    610  O   PRO A  76      20.879 -20.509  32.588  1.00 86.74           O  
ATOM    611  CB  PRO A  76      20.673 -20.818  35.849  1.00 86.74           C  
ATOM    612  CG  PRO A  76      19.886 -20.339  37.088  1.00 86.74           C  
ATOM    613  CD  PRO A  76      18.424 -20.268  36.608  1.00 86.74           C  
ATOM    614  N   GLU A  77      19.352 -22.097  33.099  1.00 72.01           N  
ATOM    615  CA  GLU A  77      19.578 -22.816  31.876  1.00 72.01           C  
ATOM    616  C   GLU A  77      19.206 -21.949  30.714  1.00 72.01           C  
ATOM    617  O   GLU A  77      19.930 -21.881  29.722  1.00 72.01           O  
ATOM    618  CB  GLU A  77      18.712 -24.087  31.748  1.00 72.01           C  
ATOM    619  CG  GLU A  77      18.990 -25.169  32.798  1.00 72.01           C  
ATOM    620  CD  GLU A  77      18.100 -24.927  34.012  1.00 72.01           C  
ATOM    621  OE1 GLU A  77      17.666 -23.763  34.215  1.00 72.01           O  
ATOM    622  OE2 GLU A  77      17.837 -25.914  34.751  1.00 72.01           O1-
ATOM    623  N   THR A  78      18.046 -21.273  30.810  1.00 35.91           N  
ATOM    624  CA  THR A  78      17.555 -20.438  29.750  1.00 35.91           C  
ATOM    625  C   THR A  78      18.442 -19.242  29.604  1.00 35.91           C  
ATOM    626  O   THR A  78      18.721 -18.797  28.492  1.00 35.91           O  
ATOM    627  CB  THR A  78      16.161 -19.935  29.995  1.00 35.91           C  
ATOM    628  CG2 THR A  78      15.740 -19.048  28.810  1.00 35.91           C  
ATOM    629  OG1 THR A  78      15.264 -21.027  30.130  1.00 35.91           O  
ATOM    630  N   ASN A  79      18.915 -18.690  30.735  1.00 37.86           N  
ATOM    631  CA  ASN A  79      19.710 -17.497  30.690  1.00 37.86           C  
ATOM    632  C   ASN A  79      20.948 -17.768  29.898  1.00 37.86           C  
ATOM    633  O   ASN A  79      21.379 -16.926  29.111  1.00 37.86           O  
ATOM    634  CB  ASN A  79      20.161 -17.014  32.081  1.00 37.86           C  
ATOM    635  CG  ASN A  79      18.948 -16.467  32.819  1.00 37.86           C  
ATOM    636  ND2 ASN A  79      19.138 -16.117  34.120  1.00 37.86           N  
ATOM    637  OD1 ASN A  79      17.864 -16.337  32.253  1.00 37.86           O  
ATOM    638  N   GLU A  80      21.559 -18.957  30.072  1.00 38.56           N  
ATOM    639  CA  GLU A  80      22.783 -19.205  29.371  1.00 38.56           C  
ATOM    640  C   GLU A  80      22.532 -19.180  27.897  1.00 38.56           C  
ATOM    641  O   GLU A  80      23.319 -18.619  27.136  1.00 38.56           O  
ATOM    642  CB  GLU A  80      23.437 -20.559  29.700  1.00 38.56           C  
ATOM    643  CG  GLU A  80      24.754 -20.758  28.942  1.00 38.56           C  
ATOM    644  CD  GLU A  80      25.354 -22.104  29.323  1.00 38.56           C  
ATOM    645  OE1 GLU A  80      25.368 -22.422  30.542  1.00 38.56           O  
ATOM    646  OE2 GLU A  80      25.808 -22.830  28.398  1.00 38.56           O1-
ATOM    647  N   LYS A  81      21.417 -19.786  27.449  1.00101.53           N  
ATOM    648  CA  LYS A  81      21.144 -19.859  26.045  1.00101.53           C  
ATOM    649  C   LYS A  81      20.916 -18.483  25.491  1.00101.53           C  
ATOM    650  O   LYS A  81      21.390 -18.165  24.401  1.00101.53           O  
ATOM    651  CB  LYS A  81      19.931 -20.753  25.724  1.00101.53           C  
ATOM    652  CG  LYS A  81      19.788 -21.079  24.236  1.00101.53           C  
ATOM    653  CD  LYS A  81      18.955 -22.334  23.958  1.00101.53           C  
ATOM    654  CE  LYS A  81      17.635 -22.396  24.726  1.00101.53           C  
ATOM    655  NZ  LYS A  81      16.951 -23.679  24.447  1.00101.53           N1+
ATOM    656  N   ILE A  82      20.200 -17.618  26.235  1.00 36.51           N  
ATOM    657  CA  ILE A  82      19.910 -16.298  25.748  1.00 36.51           C  
ATOM    658  C   ILE A  82      21.191 -15.538  25.582  1.00 36.51           C  
ATOM    659  O   ILE A  82      21.403 -14.878  24.565  1.00 36.51           O  
ATOM    660  CB  ILE A  82      19.047 -15.506  26.688  1.00 36.51           C  
ATOM    661  CG1 ILE A  82      17.675 -16.179  26.855  1.00 36.51           C  
ATOM    662  CG2 ILE A  82      18.969 -14.064  26.158  1.00 36.51           C  
ATOM    663  CD1 ILE A  82      16.847 -15.603  28.004  1.00 36.51           C  
ATOM    664  N   CYS A  83      22.085 -15.616  26.583  1.00 33.13           N  
ATOM    665  CA  CYS A  83      23.313 -14.874  26.538  1.00 33.13           C  
ATOM    666  C   CYS A  83      24.161 -15.338  25.393  1.00 33.13           C  
ATOM    667  O   CYS A  83      24.736 -14.523  24.674  1.00 33.13           O  
ATOM    668  CB  CYS A  83      24.140 -15.020  27.827  1.00 33.13           C  
ATOM    669  SG  CYS A  83      23.303 -14.290  29.268  1.00 33.13           S  
ATOM    670  N   ARG A  84      24.259 -16.663  25.183  1.00157.18           N  
ATOM    671  CA  ARG A  84      25.126 -17.158  24.153  1.00157.18           C  
ATOM    672  C   ARG A  84      24.647 -16.676  22.816  1.00157.18           C  
ATOM    673  O   ARG A  84      25.442 -16.245  21.981  1.00157.18           O  
ATOM    674  CB  ARG A  84      25.216 -18.695  24.145  1.00157.18           C  
ATOM    675  CG  ARG A  84      26.352 -19.246  23.281  1.00157.18           C  
ATOM    676  CD  ARG A  84      27.744 -18.761  23.703  1.00157.18           C  
ATOM    677  NE  ARG A  84      27.896 -18.952  25.175  1.00157.18           N  
ATOM    678  CZ  ARG A  84      28.351 -20.134  25.686  1.00157.18           C  
ATOM    679  NH1 ARG A  84      28.559 -21.205  24.870  1.00157.18           N1+
ATOM    680  NH2 ARG A  84      28.608 -20.243  27.023  1.00157.18           N  
ATOM    681  N   ALA A  85      23.324 -16.717  22.578  1.00 28.64           N  
ATOM    682  CA  ALA A  85      22.794 -16.310  21.307  1.00 28.64           C  
ATOM    683  C   ALA A  85      23.073 -14.854  21.088  1.00 28.64           C  
ATOM    684  O   ALA A  85      23.450 -14.446  19.989  1.00 28.64           O  
ATOM    685  CB  ALA A  85      21.272 -16.508  21.212  1.00 28.64           C  
ATOM    686  N   THR A  86      22.895 -14.029  22.138  1.00121.33           N  
ATOM    687  CA  THR A  86      23.048 -12.608  22.003  1.00121.33           C  
ATOM    688  C   THR A  86      24.474 -12.237  21.696  1.00121.33           C  
ATOM    689  O   THR A  86      24.723 -11.368  20.863  1.00121.33           O  
ATOM    690  CB  THR A  86      22.584 -11.849  23.215  1.00121.33           C  
ATOM    691  CG2 THR A  86      23.586 -12.041  24.359  1.00121.33           C  
ATOM    692  OG1 THR A  86      22.462 -10.470  22.906  1.00121.33           O  
ATOM    693  N   PHE A  87      25.456 -12.876  22.364  1.00 65.28           N  
ATOM    694  CA  PHE A  87      26.837 -12.547  22.130  1.00 65.28           C  
ATOM    695  C   PHE A  87      27.231 -12.958  20.745  1.00 65.28           C  
ATOM    696  O   PHE A  87      27.984 -12.258  20.069  1.00 65.28           O  
ATOM    697  CB  PHE A  87      27.818 -13.210  23.115  1.00 65.28           C  
ATOM    698  CG  PHE A  87      27.565 -12.619  24.461  1.00 65.28           C  
ATOM    699  CD1 PHE A  87      27.822 -11.287  24.697  1.00 65.28           C  
ATOM    700  CD2 PHE A  87      27.098 -13.396  25.495  1.00 65.28           C  
ATOM    701  CE1 PHE A  87      27.596 -10.738  25.938  1.00 65.28           C  
ATOM    702  CE2 PHE A  87      26.871 -12.851  26.738  1.00 65.28           C  
ATOM    703  CZ  PHE A  87      27.115 -11.518  26.962  1.00 65.28           C  
ATOM    704  N   LYS A  88      26.734 -14.119  20.284  1.00 85.05           N  
ATOM    705  CA  LYS A  88      27.083 -14.610  18.981  1.00 85.05           C  
ATOM    706  C   LYS A  88      26.630 -13.597  17.972  1.00 85.05           C  
ATOM    707  O   LYS A  88      27.288 -13.378  16.956  1.00 85.05           O  
ATOM    708  CB  LYS A  88      26.400 -15.947  18.655  1.00 85.05           C  
ATOM    709  CG  LYS A  88      26.885 -17.110  19.525  1.00 85.05           C  
ATOM    710  CD  LYS A  88      28.373 -17.423  19.362  1.00 85.05           C  
ATOM    711  CE  LYS A  88      28.829 -18.638  20.174  1.00 85.05           C  
ATOM    712  NZ  LYS A  88      30.269 -18.887  19.948  1.00 85.05           N1+
ATOM    713  N   ALA A  89      25.487 -12.947  18.254  1.00 50.98           N  
ATOM    714  CA  ALA A  89      24.865 -11.951  17.422  1.00 50.98           C  
ATOM    715  C   ALA A  89      25.791 -10.779  17.275  1.00 50.98           C  
ATOM    716  O   ALA A  89      25.735 -10.072  16.268  1.00 50.98           O  
ATOM    717  CB  ALA A  89      23.540 -11.432  18.006  1.00 50.98           C  
ATOM    718  N   GLY A  90      26.650 -10.517  18.285  1.00 46.77           N  
ATOM    719  CA  GLY A  90      27.560  -9.411  18.151  1.00 46.77           C  
ATOM    720  C   GLY A  90      27.408  -8.408  19.264  1.00 46.77           C  
ATOM    721  O   GLY A  90      28.078  -7.376  19.247  1.00 46.77           O  
ATOM    722  N   ALA A  91      26.529  -8.647  20.255  1.00 45.02           N  
ATOM    723  CA  ALA A  91      26.410  -7.681  21.317  1.00 45.02           C  
ATOM    724  C   ALA A  91      27.624  -7.747  22.199  1.00 45.02           C  
ATOM    725  O   ALA A  91      28.103  -8.826  22.541  1.00 45.02           O  
ATOM    726  CB  ALA A  91      25.177  -7.909  22.213  1.00 45.02           C  
ATOM    727  N   ASP A  92      28.185  -6.575  22.561  1.00140.13           N  
ATOM    728  CA  ASP A  92      29.310  -6.552  23.455  1.00140.13           C  
ATOM    729  C   ASP A  92      28.893  -6.792  24.879  1.00140.13           C  
ATOM    730  O   ASP A  92      29.676  -7.316  25.668  1.00140.13           O  
ATOM    731  CB  ASP A  92      30.202  -5.305  23.345  1.00140.13           C  
ATOM    732  CG  ASP A  92      29.385  -4.068  23.613  1.00140.13           C  
ATOM    733  OD1 ASP A  92      28.590  -4.041  24.588  1.00140.13           O  
ATOM    734  OD2 ASP A  92      29.550  -3.122  22.805  1.00140.13           O1-
ATOM    735  N   ALA A  93      27.659  -6.397  25.266  1.00 41.37           N  
ATOM    736  CA  ALA A  93      27.252  -6.576  26.636  1.00 41.37           C  
ATOM    737  C   ALA A  93      25.780  -6.853  26.670  1.00 41.37           C  
ATOM    738  O   ALA A  93      25.064  -6.607  25.700  1.00 41.37           O  
ATOM    739  CB  ALA A  93      27.495  -5.338  27.514  1.00 41.37           C  
ATOM    740  N   ILE A  94      25.299  -7.414  27.800  1.00 50.01           N  
ATOM    741  CA  ILE A  94      23.902  -7.708  27.955  1.00 50.01           C  
ATOM    742  C   ILE A  94      23.468  -7.248  29.319  1.00 50.01           C  
ATOM    743  O   ILE A  94      24.235  -7.312  30.279  1.00 50.01           O  
ATOM    744  CB  ILE A  94      23.605  -9.178  27.851  1.00 50.01           C  
ATOM    745  CG1 ILE A  94      22.091  -9.428  27.743  1.00 50.01           C  
ATOM    746  CG2 ILE A  94      24.284  -9.888  29.035  1.00 50.01           C  
ATOM    747  CD1 ILE A  94      21.741 -10.856  27.326  1.00 50.01           C  
ATOM    748  N   ILE A  95      22.211  -6.763  29.431  1.00 48.31           N  
ATOM    749  CA  ILE A  95      21.692  -6.295  30.687  1.00 48.31           C  
ATOM    750  C   ILE A  95      20.855  -7.394  31.267  1.00 48.31           C  
ATOM    751  O   ILE A  95      20.003  -7.963  30.585  1.00 48.31           O  
ATOM    752  CB  ILE A  95      20.836  -5.067  30.554  1.00 48.31           C  
ATOM    753  CG1 ILE A  95      21.683  -3.899  30.019  1.00 48.31           C  
ATOM    754  CG2 ILE A  95      20.181  -4.781  31.915  1.00 48.31           C  
ATOM    755  CD1 ILE A  95      20.860  -2.695  29.566  1.00 48.31           C  
ATOM    756  N   VAL A  96      21.099  -7.726  32.555  1.00 50.54           N  
ATOM    757  CA  VAL A  96      20.419  -8.822  33.195  1.00 50.54           C  
ATOM    758  C   VAL A  96      19.792  -8.361  34.483  1.00 50.54           C  
ATOM    759  O   VAL A  96      20.312  -7.477  35.164  1.00 50.54           O  
ATOM    760  CB  VAL A  96      21.361  -9.934  33.558  1.00 50.54           C  
ATOM    761  CG1 VAL A  96      20.582 -11.038  34.296  1.00 50.54           C  
ATOM    762  CG2 VAL A  96      22.082 -10.404  32.283  1.00 50.54           C  
ATOM    763  N   HIS A  97      18.623  -8.948  34.831  1.00 75.44           N  
ATOM    764  CA  HIS A  97      17.957  -8.654  36.076  1.00 75.44           C  
ATOM    765  C   HIS A  97      18.515  -9.510  37.176  1.00 75.44           C  
ATOM    766  O   HIS A  97      18.858 -10.672  36.970  1.00 75.44           O  
ATOM    767  CB  HIS A  97      16.436  -8.899  36.073  1.00 75.44           C  
ATOM    768  CG  HIS A  97      15.636  -7.769  35.501  1.00 75.44           C  
ATOM    769  CD2 HIS A  97      15.062  -7.614  34.277  1.00 75.44           C  
ATOM    770  ND1 HIS A  97      15.322  -6.632  36.211  1.00 75.44           N  
ATOM    771  CE1 HIS A  97      14.579  -5.850  35.390  1.00 75.44           C  
ATOM    772  NE2 HIS A  97      14.394  -6.404  34.206  1.00 75.44           N  
ATOM    773  N   GLY A  98      18.699  -8.899  38.364  1.00 68.34           N  
ATOM    774  CA  GLY A  98      19.140  -9.516  39.590  1.00 68.34           C  
ATOM    775  C   GLY A  98      18.060 -10.248  40.344  1.00 68.34           C  
ATOM    776  O   GLY A  98      18.342 -11.192  41.079  1.00 68.34           O  
ATOM    777  N   PHE A  99      16.793  -9.810  40.211  0.50 81.19           N  
ATOM    778  CA  PHE A  99      15.705 -10.278  41.037  0.50 81.19           C  
ATOM    779  C   PHE A  99      15.576 -11.776  40.976  0.50 81.19           C  
ATOM    780  O   PHE A  99      15.228 -12.388  41.985  0.50 81.19           O  
ATOM    781  CB  PHE A  99      14.348  -9.666  40.650  0.50 81.19           C  
ATOM    782  CG  PHE A  99      13.430  -9.869  41.807  0.50 81.19           C  
ATOM    783  CD1 PHE A  99      13.438  -8.971  42.850  0.50 81.19           C  
ATOM    784  CD2 PHE A  99      12.566 -10.939  41.860  0.50 81.19           C  
ATOM    785  CE1 PHE A  99      12.604  -9.133  43.930  0.50 81.19           C  
ATOM    786  CE2 PHE A  99      11.728 -11.107  42.939  0.50 81.19           C  
ATOM    787  CZ  PHE A  99      11.745 -10.204  43.975  0.50 81.19           C  
ATOM    788  N   PRO A 100      15.805 -12.406  39.855  1.00 81.44           N  
ATOM    789  CA  PRO A 100      15.681 -13.842  39.798  1.00 81.44           C  
ATOM    790  C   PRO A 100      16.666 -14.592  40.651  1.00 81.44           C  
ATOM    791  O   PRO A 100      16.477 -15.796  40.814  1.00 81.44           O  
ATOM    792  CB  PRO A 100      15.732 -14.199  38.314  1.00 81.44           C  
ATOM    793  CG  PRO A 100      15.128 -12.961  37.630  1.00 81.44           C  
ATOM    794  CD  PRO A 100      15.467 -11.797  38.576  1.00 81.44           C  
ATOM    795  N   GLY A 101      17.726 -13.950  41.188  1.00 40.70           N  
ATOM    796  CA  GLY A 101      18.599 -14.689  42.060  1.00 40.70           C  
ATOM    797  C   GLY A 101      19.973 -14.832  41.477  1.00 40.70           C  
ATOM    798  O   GLY A 101      20.207 -14.606  40.292  1.00 40.70           O  
ATOM    799  N   ALA A 102      20.919 -15.234  42.351  1.00 41.93           N  
ATOM    800  CA  ALA A 102      22.322 -15.355  42.068  1.00 41.93           C  
ATOM    801  C   ALA A 102      22.590 -16.387  41.018  1.00 41.93           C  
ATOM    802  O   ALA A 102      23.485 -16.214  40.194  1.00 41.93           O  
ATOM    803  CB  ALA A 102      23.147 -15.740  43.308  1.00 41.93           C  
ATOM    804  N   ASP A 103      21.838 -17.500  41.031  1.00122.87           N  
ATOM    805  CA  ASP A 103      22.090 -18.576  40.113  1.00122.87           C  
ATOM    806  C   ASP A 103      21.921 -18.048  38.730  1.00122.87           C  
ATOM    807  O   ASP A 103      22.725 -18.306  37.835  1.00122.87           O  
ATOM    808  CB  ASP A 103      21.029 -19.683  40.190  1.00122.87           C  
ATOM    809  CG  ASP A 103      20.887 -20.138  41.626  1.00122.87           C  
ATOM    810  OD1 ASP A 103      20.569 -19.267  42.478  1.00122.87           O  
ATOM    811  OD2 ASP A 103      21.085 -21.352  41.892  1.00122.87           O1-
ATOM    812  N   SER A 104      20.836 -17.288  38.533  1.00 48.00           N  
ATOM    813  CA  SER A 104      20.489 -16.784  37.237  1.00 48.00           C  
ATOM    814  C   SER A 104      21.537 -15.827  36.760  1.00 48.00           C  
ATOM    815  O   SER A 104      21.900 -15.840  35.585  1.00 48.00           O  
ATOM    816  CB  SER A 104      19.147 -16.033  37.232  1.00 48.00           C  
ATOM    817  OG  SER A 104      18.091 -16.920  37.565  1.00 48.00           O  
ATOM    818  N   VAL A 105      22.031 -14.948  37.650  1.00113.27           N  
ATOM    819  CA  VAL A 105      23.002 -13.976  37.241  1.00113.27           C  
ATOM    820  C   VAL A 105      24.304 -14.654  36.920  1.00113.27           C  
ATOM    821  O   VAL A 105      24.982 -14.303  35.955  1.00113.27           O  
ATOM    822  CB  VAL A 105      23.221 -12.913  38.273  1.00113.27           C  
ATOM    823  CG1 VAL A 105      23.777 -13.569  39.539  1.00113.27           C  
ATOM    824  CG2 VAL A 105      24.124 -11.826  37.675  1.00113.27           C  
ATOM    825  N   ARG A 106      24.670 -15.672  37.721  1.00109.63           N  
ATOM    826  CA  ARG A 106      25.922 -16.357  37.575  1.00109.63           C  
ATOM    827  C   ARG A 106      25.968 -17.017  36.230  1.00109.63           C  
ATOM    828  O   ARG A 106      27.013 -17.046  35.581  1.00109.63           O  
ATOM    829  CB  ARG A 106      26.117 -17.417  38.669  1.00109.63           C  
ATOM    830  CG  ARG A 106      27.574 -17.820  38.892  1.00109.63           C  
ATOM    831  CD  ARG A 106      27.781 -18.511  40.241  1.00109.63           C  
ATOM    832  NE  ARG A 106      27.137 -17.637  41.266  1.00109.63           N  
ATOM    833  CZ  ARG A 106      27.738 -17.401  42.469  1.00109.63           C  
ATOM    834  NH1 ARG A 106      28.964 -17.931  42.740  1.00109.63           N1+
ATOM    835  NH2 ARG A 106      27.107 -16.630  43.403  1.00109.63           N  
ATOM    836  N   ALA A 107      24.827 -17.555  35.764  1.00 28.89           N  
ATOM    837  CA  ALA A 107      24.802 -18.236  34.500  1.00 28.89           C  
ATOM    838  C   ALA A 107      25.202 -17.271  33.425  1.00 28.89           C  
ATOM    839  O   ALA A 107      25.936 -17.628  32.504  1.00 28.89           O  
ATOM    840  CB  ALA A 107      23.408 -18.778  34.140  1.00 28.89           C  
ATOM    841  N   CYS A 108      24.712 -16.020  33.507  1.00 35.66           N  
ATOM    842  CA  CYS A 108      25.019 -15.021  32.521  1.00 35.66           C  
ATOM    843  C   CYS A 108      26.482 -14.688  32.581  1.00 35.66           C  
ATOM    844  O   CYS A 108      27.139 -14.537  31.553  1.00 35.66           O  
ATOM    845  CB  CYS A 108      24.245 -13.712  32.750  1.00 35.66           C  
ATOM    846  SG  CYS A 108      22.446 -13.937  32.608  1.00 35.66           S  
ATOM    847  N   LEU A 109      27.026 -14.575  33.805  1.00 50.12           N  
ATOM    848  CA  LEU A 109      28.397 -14.196  34.007  1.00 50.12           C  
ATOM    849  C   LEU A 109      29.282 -15.233  33.390  1.00 50.12           C  
ATOM    850  O   LEU A 109      30.290 -14.909  32.768  1.00 50.12           O  
ATOM    851  CB  LEU A 109      28.773 -14.153  35.497  1.00 50.12           C  
ATOM    852  CG  LEU A 109      27.945 -13.162  36.337  1.00 50.12           C  
ATOM    853  CD1 LEU A 109      28.385 -13.181  37.809  1.00 50.12           C  
ATOM    854  CD2 LEU A 109      27.977 -11.750  35.734  1.00 50.12           C  
ATOM    855  N   ASN A 110      28.924 -16.521  33.553  1.00 30.42           N  
ATOM    856  CA  ASN A 110      29.760 -17.582  33.069  1.00 30.42           C  
ATOM    857  C   ASN A 110      29.896 -17.477  31.581  1.00 30.42           C  
ATOM    858  O   ASN A 110      30.999 -17.580  31.047  1.00 30.42           O  
ATOM    859  CB  ASN A 110      29.191 -18.978  33.379  1.00 30.42           C  
ATOM    860  CG  ASN A 110      29.258 -19.205  34.884  1.00 30.42           C  
ATOM    861  ND2 ASN A 110      28.405 -20.132  35.398  1.00 30.42           N  
ATOM    862  OD1 ASN A 110      30.051 -18.578  35.585  1.00 30.42           O  
ATOM    863  N   VAL A 111      28.775 -17.261  30.871  1.00 35.12           N  
ATOM    864  CA  VAL A 111      28.804 -17.199  29.437  1.00 35.12           C  
ATOM    865  C   VAL A 111      29.615 -16.019  28.999  1.00 35.12           C  
ATOM    866  O   VAL A 111      30.416 -16.114  28.070  1.00 35.12           O  
ATOM    867  CB  VAL A 111      27.434 -17.070  28.841  1.00 35.12           C  
ATOM    868  CG1 VAL A 111      27.567 -16.837  27.329  1.00 35.12           C  
ATOM    869  CG2 VAL A 111      26.631 -18.330  29.206  1.00 35.12           C  
ATOM    870  N   ALA A 112      29.435 -14.866  29.670  1.00 26.75           N  
ATOM    871  CA  ALA A 112      30.141 -13.678  29.289  1.00 26.75           C  
ATOM    872  C   ALA A 112      31.610 -13.920  29.443  1.00 26.75           C  
ATOM    873  O   ALA A 112      32.406 -13.492  28.610  1.00 26.75           O  
ATOM    874  CB  ALA A 112      29.770 -12.459  30.153  1.00 26.75           C  
ATOM    875  N   GLU A 113      32.008 -14.629  30.515  1.00 44.87           N  
ATOM    876  CA  GLU A 113      33.399 -14.878  30.775  1.00 44.87           C  
ATOM    877  C   GLU A 113      33.996 -15.655  29.645  1.00 44.87           C  
ATOM    878  O   GLU A 113      35.064 -15.310  29.141  1.00 44.87           O  
ATOM    879  CB  GLU A 113      33.607 -15.751  32.018  1.00 44.87           C  
ATOM    880  CG  GLU A 113      35.076 -16.038  32.321  1.00 44.87           C  
ATOM    881  CD  GLU A 113      35.108 -17.261  33.223  1.00 44.87           C  
ATOM    882  OE1 GLU A 113      34.723 -18.357  32.738  1.00 44.87           O  
ATOM    883  OE2 GLU A 113      35.513 -17.116  34.407  1.00 44.87           O1-
ATOM    884  N   GLU A 114      33.313 -16.729  29.208  1.00 47.33           N  
ATOM    885  CA  GLU A 114      33.859 -17.559  28.175  1.00 47.33           C  
ATOM    886  C   GLU A 114      33.980 -16.763  26.915  1.00 47.33           C  
ATOM    887  O   GLU A 114      34.995 -16.808  26.220  1.00 47.33           O  
ATOM    888  CB  GLU A 114      32.959 -18.762  27.844  1.00 47.33           C  
ATOM    889  CG  GLU A 114      33.523 -19.660  26.740  1.00 47.33           C  
ATOM    890  CD  GLU A 114      32.469 -20.703  26.388  1.00 47.33           C  
ATOM    891  OE1 GLU A 114      32.093 -21.496  27.293  1.00 47.33           O  
ATOM    892  OE2 GLU A 114      32.028 -20.722  25.209  1.00 47.33           O1-
ATOM    893  N   MET A 115      32.915 -16.007  26.610  1.00111.31           N  
ATOM    894  CA  MET A 115      32.719 -15.218  25.429  1.00111.31           C  
ATOM    895  C   MET A 115      33.637 -14.036  25.385  1.00111.31           C  
ATOM    896  O   MET A 115      33.964 -13.556  24.300  1.00111.31           O  
ATOM    897  CB  MET A 115      31.286 -14.658  25.379  1.00111.31           C  
ATOM    898  CG  MET A 115      30.188 -15.726  25.338  1.00111.31           C  
ATOM    899  SD  MET A 115      29.745 -16.345  23.685  1.00111.31           S  
ATOM    900  CE  MET A 115      31.376 -17.030  23.292  1.00111.31           C  
ATOM    901  N   GLY A 116      34.029 -13.489  26.552  1.00 29.74           N  
ATOM    902  CA  GLY A 116      34.864 -12.323  26.546  1.00 29.74           C  
ATOM    903  C   GLY A 116      33.980 -11.119  26.421  1.00 29.74           C  
ATOM    904  O   GLY A 116      34.387 -10.094  25.876  1.00 29.74           O  
ATOM    905  N   ARG A 117      32.735 -11.213  26.931  1.00156.75           N  
ATOM    906  CA  ARG A 117      31.811 -10.121  26.820  1.00156.75           C  
ATOM    907  C   ARG A 117      31.447  -9.666  28.204  1.00156.75           C  
ATOM    908  O   ARG A 117      32.021 -10.137  29.184  1.00156.75           O  
ATOM    909  CB  ARG A 117      30.551 -10.499  26.031  1.00156.75           C  
ATOM    910  CG  ARG A 117      30.934 -10.964  24.625  1.00156.75           C  
ATOM    911  CD  ARG A 117      31.643  -9.881  23.806  1.00156.75           C  
ATOM    912  NE  ARG A 117      32.315 -10.550  22.656  1.00156.75           N  
ATOM    913  CZ  ARG A 117      31.614 -10.861  21.528  1.00156.75           C  
ATOM    914  NH1 ARG A 117      30.278 -10.593  21.455  1.00156.75           N1+
ATOM    915  NH2 ARG A 117      32.252 -11.453  20.476  1.00156.75           N  
ATOM    916  N   GLU A 118      30.507  -8.701  28.323  1.00 96.08           N  
ATOM    917  CA  GLU A 118      30.232  -8.141  29.619  1.00 96.08           C  
ATOM    918  C   GLU A 118      28.779  -8.243  29.977  1.00 96.08           C  
ATOM    919  O   GLU A 118      27.902  -8.299  29.116  1.00 96.08           O  
ATOM    920  CB  GLU A 118      30.574  -6.645  29.695  1.00 96.08           C  
ATOM    921  CG  GLU A 118      32.065  -6.346  29.537  1.00 96.08           C  
ATOM    922  CD  GLU A 118      32.745  -6.705  30.848  1.00 96.08           C  
ATOM    923  OE1 GLU A 118      32.974  -7.921  31.095  1.00 96.08           O  
ATOM    924  OE2 GLU A 118      33.040  -5.762  31.625  1.00 96.08           O1-
ATOM    925  N   VAL A 119      28.505  -8.284  31.303  1.00126.09           N  
ATOM    926  CA  VAL A 119      27.160  -8.282  31.812  1.00126.09           C  
ATOM    927  C   VAL A 119      26.964  -7.064  32.655  1.00126.09           C  
ATOM    928  O   VAL A 119      27.837  -6.668  33.429  1.00126.09           O  
ATOM    929  CB  VAL A 119      26.804  -9.438  32.695  1.00126.09           C  
ATOM    930  CG1 VAL A 119      26.640 -10.698  31.844  1.00126.09           C  
ATOM    931  CG2 VAL A 119      27.898  -9.562  33.760  1.00126.09           C  
ATOM    932  N   PHE A 120      25.786  -6.430  32.492  1.00 73.17           N  
ATOM    933  CA  PHE A 120      25.389  -5.307  33.288  1.00 73.17           C  
ATOM    934  C   PHE A 120      24.284  -5.812  34.159  1.00 73.17           C  
ATOM    935  O   PHE A 120      23.366  -6.475  33.681  1.00 73.17           O  
ATOM    936  CB  PHE A 120      24.768  -4.140  32.495  1.00 73.17           C  
ATOM    937  CG  PHE A 120      25.817  -3.346  31.794  1.00 73.17           C  
ATOM    938  CD1 PHE A 120      26.429  -3.816  30.655  1.00 73.17           C  
ATOM    939  CD2 PHE A 120      26.169  -2.106  32.274  1.00 73.17           C  
ATOM    940  CE1 PHE A 120      27.387  -3.062  30.016  1.00 73.17           C  
ATOM    941  CE2 PHE A 120      27.124  -1.348  31.641  1.00 73.17           C  
ATOM    942  CZ  PHE A 120      27.740  -1.828  30.511  1.00 73.17           C  
ATOM    943  N   LEU A 121      24.345  -5.513  35.470  1.00 54.65           N  
ATOM    944  CA  LEU A 121      23.325  -5.968  36.366  1.00 54.65           C  
ATOM    945  C   LEU A 121      22.415  -4.813  36.667  1.00 54.65           C  
ATOM    946  O   LEU A 121      22.865  -3.748  37.087  1.00 54.65           O  
ATOM    947  CB  LEU A 121      23.903  -6.481  37.697  1.00 54.65           C  
ATOM    948  CG  LEU A 121      22.851  -6.989  38.696  1.00 54.65           C  
ATOM    949  CD1 LEU A 121      22.120  -8.232  38.162  1.00 54.65           C  
ATOM    950  CD2 LEU A 121      23.477  -7.221  40.079  1.00 54.65           C  
ATOM    951  N   LEU A 122      21.094  -5.010  36.454  1.00 73.33           N  
ATOM    952  CA  LEU A 122      20.115  -3.982  36.689  1.00 73.33           C  
ATOM    953  C   LEU A 122      19.657  -4.107  38.119  1.00 73.33           C  
ATOM    954  O   LEU A 122      18.996  -5.074  38.486  1.00 73.33           O  
ATOM    955  CB  LEU A 122      18.888  -4.125  35.770  1.00 73.33           C  
ATOM    956  CG  LEU A 122      17.800  -3.054  35.967  1.00 73.33           C  
ATOM    957  CD1 LEU A 122      18.330  -1.646  35.669  1.00 73.33           C  
ATOM    958  CD2 LEU A 122      16.541  -3.393  35.151  1.00 73.33           C  
ATOM    959  N   THR A 123      20.099  -3.164  38.983  1.00 78.90           N  
ATOM    960  CA  THR A 123      19.773  -3.140  40.389  1.00 78.90           C  
ATOM    961  C   THR A 123      18.413  -2.585  40.734  1.00 78.90           C  
ATOM    962  O   THR A 123      17.672  -3.196  41.506  1.00 78.90           O  
ATOM    963  CB  THR A 123      20.790  -2.376  41.182  1.00 78.90           C  
ATOM    964  CG2 THR A 123      22.161  -3.040  40.965  1.00 78.90           C  
ATOM    965  OG1 THR A 123      20.830  -1.021  40.762  1.00 78.90           O  
ATOM    966  N   GLU A 124      18.062  -1.397  40.198  1.00 91.98           N  
ATOM    967  CA  GLU A 124      16.801  -0.772  40.512  1.00 91.98           C  
ATOM    968  C   GLU A 124      16.344  -0.089  39.263  1.00 91.98           C  
ATOM    969  O   GLU A 124      17.155   0.492  38.542  1.00 91.98           O  
ATOM    970  CB  GLU A 124      16.892   0.285  41.633  1.00 91.98           C  
ATOM    971  CG  GLU A 124      15.547   0.926  41.996  1.00 91.98           C  
ATOM    972  CD  GLU A 124      15.741   1.834  43.208  1.00 91.98           C  
ATOM    973  OE1 GLU A 124      16.667   1.563  44.018  1.00 91.98           O  
ATOM    974  OE2 GLU A 124      14.954   2.810  43.340  1.00 91.98           O1-
ATOM    975  N   MET A 125      15.028  -0.163  38.970  1.00 79.19           N  
ATOM    976  CA  MET A 125      14.487   0.408  37.767  1.00 79.19           C  
ATOM    977  C   MET A 125      14.033   1.819  38.013  1.00 79.19           C  
ATOM    978  O   MET A 125      13.818   2.236  39.150  1.00 79.19           O  
ATOM    979  CB  MET A 125      13.315  -0.394  37.176  1.00 79.19           C  
ATOM    980  CG  MET A 125      13.745  -1.782  36.694  1.00 79.19           C  
ATOM    981  SD  MET A 125      12.421  -2.798  35.972  1.00 79.19           S  
ATOM    982  CE  MET A 125      12.356  -1.889  34.401  1.00 79.19           C  
ATOM    983  N   SER A 126      13.934   2.599  36.914  1.00 65.87           N  
ATOM    984  CA  SER A 126      13.604   3.999  36.892  1.00 65.87           C  
ATOM    985  C   SER A 126      12.140   4.323  37.036  1.00 65.87           C  
ATOM    986  O   SER A 126      11.807   5.423  37.481  1.00 65.87           O  
ATOM    987  CB  SER A 126      14.084   4.676  35.597  1.00 65.87           C  
ATOM    988  OG  SER A 126      13.409   4.123  34.478  1.00 65.87           O  
ATOM    989  N   HIS A 127      11.229   3.409  36.641  1.00 63.50           N  
ATOM    990  CA  HIS A 127       9.810   3.682  36.616  1.00 63.50           C  
ATOM    991  C   HIS A 127       9.210   3.599  37.992  1.00 63.50           C  
ATOM    992  O   HIS A 127       9.799   3.062  38.928  1.00 63.50           O  
ATOM    993  CB  HIS A 127       9.033   2.736  35.685  1.00 63.50           C  
ATOM    994  CG  HIS A 127       9.142   1.296  36.089  1.00 63.50           C  
ATOM    995  CD2 HIS A 127       8.205   0.460  36.616  1.00 63.50           C  
ATOM    996  ND1 HIS A 127      10.291   0.549  35.973  1.00 63.50           N  
ATOM    997  CE1 HIS A 127       9.997  -0.695  36.434  1.00 63.50           C  
ATOM    998  NE2 HIS A 127       8.743  -0.796  36.834  1.00 63.50           N  
ATOM    999  N   PRO A 128       8.030   4.162  38.125  1.00 68.54           N  
ATOM   1000  CA  PRO A 128       7.333   4.200  39.388  1.00 68.54           C  
ATOM   1001  C   PRO A 128       6.976   2.850  39.938  1.00 68.54           C  
ATOM   1002  O   PRO A 128       6.882   2.713  41.158  1.00 68.54           O  
ATOM   1003  CB  PRO A 128       6.137   5.125  39.171  1.00 68.54           C  
ATOM   1004  CG  PRO A 128       6.618   6.081  38.064  1.00 68.54           C  
ATOM   1005  CD  PRO A 128       7.628   5.252  37.251  1.00 68.54           C  
ATOM   1006  N   GLY A 129       6.780   1.842  39.071  1.00 32.90           N  
ATOM   1007  CA  GLY A 129       6.412   0.514  39.476  1.00 32.90           C  
ATOM   1008  C   GLY A 129       7.515  -0.063  40.305  1.00 32.90           C  
ATOM   1009  O   GLY A 129       7.288  -0.910  41.170  1.00 32.90           O  
ATOM   1010  N   ALA A 130       8.749   0.398  40.055  1.00 46.99           N  
ATOM   1011  CA  ALA A 130       9.938  -0.133  40.658  1.00 46.99           C  
ATOM   1012  C   ALA A 130       9.828  -0.080  42.148  1.00 46.99           C  
ATOM   1013  O   ALA A 130      10.374  -0.939  42.839  1.00 46.99           O  
ATOM   1014  CB  ALA A 130      11.202   0.651  40.265  1.00 46.99           C  
ATOM   1015  N   GLU A 131       9.136   0.936  42.690  1.00 66.20           N  
ATOM   1016  CA  GLU A 131       9.073   1.092  44.113  1.00 66.20           C  
ATOM   1017  C   GLU A 131       8.422  -0.079  44.787  1.00 66.20           C  
ATOM   1018  O   GLU A 131       8.771  -0.393  45.924  1.00 66.20           O  
ATOM   1019  CB  GLU A 131       8.353   2.375  44.562  1.00 66.20           C  
ATOM   1020  CG  GLU A 131       9.186   3.632  44.300  1.00 66.20           C  
ATOM   1021  CD  GLU A 131       8.503   4.815  44.975  1.00 66.20           C  
ATOM   1022  OE1 GLU A 131       7.372   5.169  44.554  1.00 66.20           O  
ATOM   1023  OE2 GLU A 131       9.113   5.375  45.924  1.00 66.20           O1-
ATOM   1024  N   MET A 132       7.430  -0.743  44.164  1.00148.55           N  
ATOM   1025  CA  MET A 132       6.809  -1.773  44.948  1.00148.55           C  
ATOM   1026  C   MET A 132       7.749  -2.878  45.367  1.00148.55           C  
ATOM   1027  O   MET A 132       7.975  -3.055  46.563  1.00148.55           O  
ATOM   1028  CB  MET A 132       5.636  -2.448  44.220  1.00148.55           C  
ATOM   1029  CG  MET A 132       4.390  -1.568  44.118  1.00148.55           C  
ATOM   1030  SD  MET A 132       3.543  -1.300  45.704  1.00148.55           S  
ATOM   1031  CE  MET A 132       3.022  -3.031  45.880  1.00148.55           C  
ATOM   1032  N   PHE A 133       8.265  -3.690  44.411  1.00147.79           N  
ATOM   1033  CA  PHE A 133       9.154  -4.783  44.740  1.00147.79           C  
ATOM   1034  C   PHE A 133      10.634  -4.504  44.686  1.00147.79           C  
ATOM   1035  O   PHE A 133      11.389  -4.834  45.601  1.00147.79           O  
ATOM   1036  CB  PHE A 133       8.891  -6.022  43.872  1.00147.79           C  
ATOM   1037  CG  PHE A 133       7.521  -6.477  44.236  1.00147.79           C  
ATOM   1038  CD1 PHE A 133       7.337  -7.356  45.277  1.00147.79           C  
ATOM   1039  CD2 PHE A 133       6.422  -6.012  43.551  1.00147.79           C  
ATOM   1040  CE1 PHE A 133       6.074  -7.772  45.625  1.00147.79           C  
ATOM   1041  CE2 PHE A 133       5.158  -6.426  43.894  1.00147.79           C  
ATOM   1042  CZ  PHE A 133       4.983  -7.311  44.930  1.00147.79           C  
ATOM   1043  N   ILE A 134      11.077  -3.878  43.579  1.00 52.73           N  
ATOM   1044  CA  ILE A 134      12.470  -3.772  43.235  1.00 52.73           C  
ATOM   1045  C   ILE A 134      13.263  -2.930  44.177  1.00 52.73           C  
ATOM   1046  O   ILE A 134      14.363  -3.310  44.574  1.00 52.73           O  
ATOM   1047  CB  ILE A 134      12.678  -3.224  41.855  1.00 52.73           C  
ATOM   1048  CG1 ILE A 134      12.072  -4.180  40.814  1.00 52.73           C  
ATOM   1049  CG2 ILE A 134      14.183  -2.976  41.659  1.00 52.73           C  
ATOM   1050  CD1 ILE A 134      11.974  -3.579  39.412  1.00 52.73           C  
ATOM   1051  N   GLN A 135      12.727  -1.771  44.581  1.00 50.90           N  
ATOM   1052  CA  GLN A 135      13.514  -0.857  45.351  1.00 50.90           C  
ATOM   1053  C   GLN A 135      13.961  -1.500  46.626  1.00 50.90           C  
ATOM   1054  O   GLN A 135      15.108  -1.334  47.036  1.00 50.90           O  
ATOM   1055  CB  GLN A 135      12.753   0.432  45.699  1.00 50.90           C  
ATOM   1056  CG  GLN A 135      13.627   1.487  46.377  1.00 50.90           C  
ATOM   1057  CD  GLN A 135      12.762   2.709  46.646  1.00 50.90           C  
ATOM   1058  NE2 GLN A 135      13.098   3.848  45.983  1.00 50.90           N  
ATOM   1059  OE1 GLN A 135      11.810   2.652  47.421  1.00 50.90           O  
ATOM   1060  N   GLY A 136      13.081  -2.272  47.283  1.00 31.06           N  
ATOM   1061  CA  GLY A 136      13.433  -2.853  48.548  1.00 31.06           C  
ATOM   1062  C   GLY A 136      14.601  -3.781  48.382  1.00 31.06           C  
ATOM   1063  O   GLY A 136      15.471  -3.838  49.248  1.00 31.06           O  
ATOM   1064  N   ALA A 137      14.590  -4.571  47.290  1.00 61.16           N  
ATOM   1065  CA  ALA A 137      15.541  -5.573  46.881  1.00 61.16           C  
ATOM   1066  C   ALA A 137      16.861  -5.018  46.411  1.00 61.16           C  
ATOM   1067  O   ALA A 137      17.884  -5.697  46.498  1.00 61.16           O  
ATOM   1068  CB  ALA A 137      14.999  -6.465  45.750  1.00 61.16           C  
ATOM   1069  N   ALA A 138      16.875  -3.781  45.878  1.00 59.69           N  
ATOM   1070  CA  ALA A 138      17.987  -3.248  45.134  1.00 59.69           C  
ATOM   1071  C   ALA A 138      19.304  -3.258  45.856  1.00 59.69           C  
ATOM   1072  O   ALA A 138      20.316  -3.616  45.257  1.00 59.69           O  
ATOM   1073  CB  ALA A 138      17.741  -1.798  44.680  1.00 59.69           C  
ATOM   1074  N   ASP A 139      19.365  -2.869  47.138  1.00 49.37           N  
ATOM   1075  CA  ASP A 139      20.649  -2.840  47.786  1.00 49.37           C  
ATOM   1076  C   ASP A 139      21.199  -4.235  47.857  1.00 49.37           C  
ATOM   1077  O   ASP A 139      22.388  -4.459  47.627  1.00 49.37           O  
ATOM   1078  CB  ASP A 139      20.571  -2.273  49.212  1.00 49.37           C  
ATOM   1079  CG  ASP A 139      20.275  -0.783  49.091  1.00 49.37           C  
ATOM   1080  OD1 ASP A 139      21.113  -0.060  48.491  1.00 49.37           O  
ATOM   1081  OD2 ASP A 139      19.207  -0.348  49.598  1.00 49.37           O1-
ATOM   1082  N   GLU A 140      20.334  -5.216  48.164  1.00 41.65           N  
ATOM   1083  CA  GLU A 140      20.743  -6.585  48.294  1.00 41.65           C  
ATOM   1084  C   GLU A 140      21.236  -7.073  46.962  1.00 41.65           C  
ATOM   1085  O   GLU A 140      22.233  -7.791  46.890  1.00 41.65           O  
ATOM   1086  CB  GLU A 140      19.577  -7.494  48.709  1.00 41.65           C  
ATOM   1087  CG  GLU A 140      19.961  -8.965  48.864  1.00 41.65           C  
ATOM   1088  CD  GLU A 140      18.683  -9.735  49.158  1.00 41.65           C  
ATOM   1089  OE1 GLU A 140      17.868  -9.233  49.979  1.00 41.65           O  
ATOM   1090  OE2 GLU A 140      18.495 -10.827  48.558  1.00 41.65           O1-
ATOM   1091  N   ILE A 141      20.545  -6.687  45.876  1.00 33.54           N  
ATOM   1092  CA  ILE A 141      20.920  -7.132  44.561  1.00 33.54           C  
ATOM   1093  C   ILE A 141      22.287  -6.602  44.254  1.00 33.54           C  
ATOM   1094  O   ILE A 141      23.126  -7.314  43.705  1.00 33.54           O  
ATOM   1095  CB  ILE A 141      19.980  -6.651  43.491  1.00 33.54           C  
ATOM   1096  CG1 ILE A 141      18.576  -7.239  43.712  1.00 33.54           C  
ATOM   1097  CG2 ILE A 141      20.587  -7.007  42.124  1.00 33.54           C  
ATOM   1098  CD1 ILE A 141      17.502  -6.606  42.828  1.00 33.54           C  
ATOM   1099  N   ALA A 142      22.550  -5.327  44.598  1.00 29.19           N  
ATOM   1100  CA  ALA A 142      23.828  -4.732  44.316  1.00 29.19           C  
ATOM   1101  C   ALA A 142      24.895  -5.481  45.059  1.00 29.19           C  
ATOM   1102  O   ALA A 142      25.969  -5.740  44.521  1.00 29.19           O  
ATOM   1103  CB  ALA A 142      23.909  -3.255  44.743  1.00 29.19           C  
ATOM   1104  N   ARG A 143      24.627  -5.856  46.323  1.00115.30           N  
ATOM   1105  CA  ARG A 143      25.606  -6.552  47.113  1.00115.30           C  
ATOM   1106  C   ARG A 143      25.893  -7.862  46.449  1.00115.30           C  
ATOM   1107  O   ARG A 143      27.040  -8.307  46.401  1.00115.30           O  
ATOM   1108  CB  ARG A 143      25.114  -6.888  48.530  1.00115.30           C  
ATOM   1109  CG  ARG A 143      24.743  -5.671  49.380  1.00115.30           C  
ATOM   1110  CD  ARG A 143      24.460  -6.030  50.841  1.00115.30           C  
ATOM   1111  NE  ARG A 143      23.856  -4.837  51.493  1.00115.30           N  
ATOM   1112  CZ  ARG A 143      22.501  -4.669  51.471  1.00115.30           C  
ATOM   1113  NH1 ARG A 143      21.707  -5.603  50.868  1.00115.30           N1+
ATOM   1114  NH2 ARG A 143      21.940  -3.569  52.053  1.00115.30           N  
ATOM   1115  N   MET A 144      24.844  -8.518  45.920  1.00 30.97           N  
ATOM   1116  CA  MET A 144      25.001  -9.797  45.292  1.00 30.97           C  
ATOM   1117  C   MET A 144      25.912  -9.631  44.119  1.00 30.97           C  
ATOM   1118  O   MET A 144      26.795 -10.455  43.882  1.00 30.97           O  
ATOM   1119  CB  MET A 144      23.668 -10.346  44.755  1.00 30.97           C  
ATOM   1120  CG  MET A 144      23.781 -11.709  44.071  1.00 30.97           C  
ATOM   1121  SD  MET A 144      22.202 -12.348  43.438  1.00 30.97           S  
ATOM   1122  CE  MET A 144      21.987 -11.020  42.216  1.00 30.97           C  
ATOM   1123  N   GLY A 145      25.735  -8.537  43.355  1.00 21.50           N  
ATOM   1124  CA  GLY A 145      26.549  -8.329  42.192  1.00 21.50           C  
ATOM   1125  C   GLY A 145      27.987  -8.225  42.601  1.00 21.50           C  
ATOM   1126  O   GLY A 145      28.869  -8.756  41.928  1.00 21.50           O  
ATOM   1127  N   VAL A 146      28.265  -7.530  43.719  1.00 30.57           N  
ATOM   1128  CA  VAL A 146      29.623  -7.342  44.144  1.00 30.57           C  
ATOM   1129  C   VAL A 146      30.232  -8.676  44.440  1.00 30.57           C  
ATOM   1130  O   VAL A 146      31.361  -8.958  44.040  1.00 30.57           O  
ATOM   1131  CB  VAL A 146      29.728  -6.510  45.390  1.00 30.57           C  
ATOM   1132  CG1 VAL A 146      31.201  -6.475  45.834  1.00 30.57           C  
ATOM   1133  CG2 VAL A 146      29.130  -5.122  45.104  1.00 30.57           C  
ATOM   1134  N   ASP A 147      29.484  -9.549  45.136  1.00 72.38           N  
ATOM   1135  CA  ASP A 147      30.013 -10.824  45.524  1.00 72.38           C  
ATOM   1136  C   ASP A 147      30.326 -11.618  44.292  1.00 72.38           C  
ATOM   1137  O   ASP A 147      31.329 -12.325  44.225  1.00 72.38           O  
ATOM   1138  CB  ASP A 147      29.019 -11.641  46.364  1.00 72.38           C  
ATOM   1139  CG  ASP A 147      29.779 -12.795  46.996  1.00 72.38           C  
ATOM   1140  OD1 ASP A 147      31.014 -12.892  46.763  1.00 72.38           O  
ATOM   1141  OD2 ASP A 147      29.135 -13.597  47.723  1.00 72.38           O1-
ATOM   1142  N   LEU A 148      29.447 -11.504  43.285  1.00 75.78           N  
ATOM   1143  CA  LEU A 148      29.500 -12.200  42.032  1.00 75.78           C  
ATOM   1144  C   LEU A 148      30.667 -11.742  41.217  1.00 75.78           C  
ATOM   1145  O   LEU A 148      31.170 -12.492  40.381  1.00 75.78           O  
ATOM   1146  CB  LEU A 148      28.236 -11.931  41.213  1.00 75.78           C  
ATOM   1147  CG  LEU A 148      26.974 -12.412  41.940  1.00 75.78           C  
ATOM   1148  CD1 LEU A 148      25.718 -12.058  41.142  1.00 75.78           C  
ATOM   1149  CD2 LEU A 148      27.066 -13.909  42.283  1.00 75.78           C  
ATOM   1150  N   GLY A 149      31.104 -10.479  41.400  1.00 35.46           N  
ATOM   1151  CA  GLY A 149      32.204  -9.996  40.616  1.00 35.46           C  
ATOM   1152  C   GLY A 149      31.683  -9.182  39.468  1.00 35.46           C  
ATOM   1153  O   GLY A 149      32.405  -8.941  38.502  1.00 35.46           O  
ATOM   1154  N   VAL A 150      30.411  -8.740  39.529  1.00 62.36           N  
ATOM   1155  CA  VAL A 150      29.867  -7.943  38.460  1.00 62.36           C  
ATOM   1156  C   VAL A 150      30.489  -6.572  38.513  1.00 62.36           C  
ATOM   1157  O   VAL A 150      30.554  -5.946  39.568  1.00 62.36           O  
ATOM   1158  CB  VAL A 150      28.379  -7.763  38.561  1.00 62.36           C  
ATOM   1159  CG1 VAL A 150      27.919  -6.796  37.456  1.00 62.36           C  
ATOM   1160  CG2 VAL A 150      27.707  -9.146  38.501  1.00 62.36           C  
ATOM   1161  N   LYS A 151      31.075  -6.142  37.373  1.00144.34           N  
ATOM   1162  CA  LYS A 151      31.684  -4.857  37.134  1.00144.34           C  
ATOM   1163  C   LYS A 151      30.746  -3.772  36.669  1.00144.34           C  
ATOM   1164  O   LYS A 151      31.049  -2.593  36.847  1.00144.34           O  
ATOM   1165  CB  LYS A 151      32.820  -4.913  36.099  1.00144.34           C  
ATOM   1166  CG  LYS A 151      34.086  -5.620  36.588  1.00144.34           C  
ATOM   1167  CD  LYS A 151      33.974  -7.141  36.675  1.00144.34           C  
ATOM   1168  CE  LYS A 151      35.302  -7.817  37.027  1.00144.34           C  
ATOM   1169  NZ  LYS A 151      35.190  -9.285  36.871  1.00144.34           N1+
ATOM   1170  N   ASN A 152      29.635  -4.115  35.980  1.00 66.12           N  
ATOM   1171  CA  ASN A 152      28.833  -3.085  35.358  1.00 66.12           C  
ATOM   1172  C   ASN A 152      27.434  -3.127  35.899  1.00 66.12           C  
ATOM   1173  O   ASN A 152      26.871  -4.202  36.092  1.00 66.12           O  
ATOM   1174  CB  ASN A 152      28.748  -3.262  33.836  1.00 66.12           C  
ATOM   1175  CG  ASN A 152      30.157  -3.091  33.283  1.00 66.12           C  
ATOM   1176  ND2 ASN A 152      30.767  -4.212  32.818  1.00 66.12           N  
ATOM   1177  OD1 ASN A 152      30.707  -1.991  33.278  1.00 66.12           O  
ATOM   1178  N   TYR A 153      26.829  -1.937  36.140  1.00 74.40           N  
ATOM   1179  CA  TYR A 153      25.527  -1.890  36.749  1.00 74.40           C  
ATOM   1180  C   TYR A 153      24.664  -0.839  36.106  1.00 74.40           C  
ATOM   1181  O   TYR A 153      25.149   0.073  35.438  1.00 74.40           O  
ATOM   1182  CB  TYR A 153      25.575  -1.515  38.244  1.00 74.40           C  
ATOM   1183  CG  TYR A 153      26.343  -2.545  39.004  1.00 74.40           C  
ATOM   1184  CD1 TYR A 153      27.718  -2.509  39.041  1.00 74.40           C  
ATOM   1185  CD2 TYR A 153      25.689  -3.539  39.696  1.00 74.40           C  
ATOM   1186  CE1 TYR A 153      28.429  -3.452  39.746  1.00 74.40           C  
ATOM   1187  CE2 TYR A 153      26.394  -4.486  40.403  1.00 74.40           C  
ATOM   1188  CZ  TYR A 153      27.766  -4.445  40.427  1.00 74.40           C  
ATOM   1189  OH  TYR A 153      28.490  -5.415  41.152  1.00 74.40           O  
ATOM   1190  N   VAL A 154      23.329  -0.971  36.299  1.00 45.14           N  
ATOM   1191  CA  VAL A 154      22.376  -0.007  35.817  1.00 45.14           C  
ATOM   1192  C   VAL A 154      21.571   0.449  37.009  1.00 45.14           C  
ATOM   1193  O   VAL A 154      21.136  -0.370  37.819  1.00 45.14           O  
ATOM   1194  CB  VAL A 154      21.414  -0.578  34.816  1.00 45.14           C  
ATOM   1195  CG1 VAL A 154      20.433   0.526  34.387  1.00 45.14           C  
ATOM   1196  CG2 VAL A 154      22.220  -1.185  33.655  1.00 45.14           C  
ATOM   1197  N   GLY A 155      21.349   1.778  37.143  1.00 35.44           N  
ATOM   1198  CA  GLY A 155      20.606   2.330  38.252  1.00 35.44           C  
ATOM   1199  C   GLY A 155      19.827   3.517  37.743  1.00 35.44           C  
ATOM   1200  O   GLY A 155      20.168   4.090  36.710  1.00 35.44           O  
ATOM   1201  N   PRO A 156      18.781   3.893  38.450  1.00101.42           N  
ATOM   1202  CA  PRO A 156      17.878   4.947  38.029  1.00101.42           C  
ATOM   1203  C   PRO A 156      18.294   6.383  38.170  1.00101.42           C  
ATOM   1204  O   PRO A 156      18.705   6.791  39.255  1.00101.42           O  
ATOM   1205  CB  PRO A 156      16.549   4.668  38.733  1.00101.42           C  
ATOM   1206  CG  PRO A 156      16.926   3.756  39.912  1.00101.42           C  
ATOM   1207  CD  PRO A 156      18.155   2.990  39.398  1.00101.42           C  
ATOM   1208  N   SER A 157      18.115   7.180  37.094  1.00 91.74           N  
ATOM   1209  CA  SER A 157      18.391   8.592  37.097  1.00 91.74           C  
ATOM   1210  C   SER A 157      17.283   9.287  37.827  1.00 91.74           C  
ATOM   1211  O   SER A 157      17.433  10.418  38.286  1.00 91.74           O  
ATOM   1212  CB  SER A 157      18.423   9.200  35.685  1.00 91.74           C  
ATOM   1213  OG  SER A 157      19.459   8.609  34.917  1.00 91.74           O  
ATOM   1214  N   THR A 158      16.123   8.615  37.922  1.00 65.38           N  
ATOM   1215  CA  THR A 158      14.937   9.153  38.524  1.00 65.38           C  
ATOM   1216  C   THR A 158      15.138   9.354  39.995  1.00 65.38           C  
ATOM   1217  O   THR A 158      14.505  10.230  40.584  1.00 65.38           O  
ATOM   1218  CB  THR A 158      13.751   8.254  38.347  1.00 65.38           C  
ATOM   1219  CG2 THR A 158      13.505   8.068  36.841  1.00 65.38           C  
ATOM   1220  OG1 THR A 158      13.988   6.998  38.965  1.00 65.38           O  
ATOM   1221  N   ARG A 159      15.955   8.504  40.653  1.00140.92           N  
ATOM   1222  CA  ARG A 159      16.157   8.714  42.063  1.00140.92           C  
ATOM   1223  C   ARG A 159      17.634   8.784  42.322  1.00140.92           C  
ATOM   1224  O   ARG A 159      18.271   7.768  42.595  1.00140.92           O  
ATOM   1225  CB  ARG A 159      15.613   7.560  42.920  1.00140.92           C  
ATOM   1226  CG  ARG A 159      14.121   7.303  42.709  1.00140.92           C  
ATOM   1227  CD  ARG A 159      13.554   6.214  43.624  1.00140.92           C  
ATOM   1228  NE  ARG A 159      12.140   5.983  43.220  1.00140.92           N  
ATOM   1229  CZ  ARG A 159      11.860   5.093  42.224  1.00140.92           C  
ATOM   1230  NH1 ARG A 159      12.876   4.420  41.609  1.00140.92           N1+
ATOM   1231  NH2 ARG A 159      10.567   4.877  41.842  1.00140.92           N  
ATOM   1232  N   PRO A 160      18.199   9.960  42.300  1.00 79.53           N  
ATOM   1233  CA  PRO A 160      19.615  10.078  42.519  1.00 79.53           C  
ATOM   1234  C   PRO A 160      20.040   9.667  43.895  1.00 79.53           C  
ATOM   1235  O   PRO A 160      21.200   9.294  44.066  1.00 79.53           O  
ATOM   1236  CB  PRO A 160      19.973  11.514  42.142  1.00 79.53           C  
ATOM   1237  CG  PRO A 160      18.925  11.870  41.071  1.00 79.53           C  
ATOM   1238  CD  PRO A 160      17.697  11.016  41.436  1.00 79.53           C  
ATOM   1239  N   GLU A 161      19.138   9.741  44.889  1.00134.29           N  
ATOM   1240  CA  GLU A 161      19.474   9.382  46.238  1.00134.29           C  
ATOM   1241  C   GLU A 161      19.791   7.923  46.230  1.00134.29           C  
ATOM   1242  O   GLU A 161      20.750   7.466  46.852  1.00134.29           O  
ATOM   1243  CB  GLU A 161      18.274   9.510  47.188  1.00134.29           C  
ATOM   1244  CG  GLU A 161      17.535  10.838  47.064  1.00134.29           C  
ATOM   1245  CD  GLU A 161      16.638  10.715  45.839  1.00134.29           C  
ATOM   1246  OE1 GLU A 161      15.600  10.005  45.934  1.00134.29           O  
ATOM   1247  OE2 GLU A 161      16.984  11.316  44.788  1.00134.29           O1-
ATOM   1248  N   ARG A 162      18.952   7.151  45.517  1.00141.01           N  
ATOM   1249  CA  ARG A 162      19.100   5.730  45.426  1.00141.01           C  
ATOM   1250  C   ARG A 162      20.358   5.422  44.680  1.00141.01           C  
ATOM   1251  O   ARG A 162      21.072   4.475  45.007  1.00141.01           O  
ATOM   1252  CB  ARG A 162      17.938   5.061  44.673  1.00141.01           C  
ATOM   1253  CG  ARG A 162      16.623   5.075  45.454  1.00141.01           C  
ATOM   1254  CD  ARG A 162      16.366   3.783  46.229  1.00141.01           C  
ATOM   1255  NE  ARG A 162      17.344   3.721  47.349  1.00141.01           N  
ATOM   1256  CZ  ARG A 162      17.577   2.539  47.993  1.00141.01           C  
ATOM   1257  NH1 ARG A 162      16.937   1.401  47.597  1.00141.01           N1+
ATOM   1258  NH2 ARG A 162      18.460   2.495  49.032  1.00141.01           N  
ATOM   1259  N   LEU A 163      20.659   6.224  43.645  1.00 57.30           N  
ATOM   1260  CA  LEU A 163      21.804   5.980  42.821  1.00 57.30           C  
ATOM   1261  C   LEU A 163      23.054   6.124  43.646  1.00 57.30           C  
ATOM   1262  O   LEU A 163      24.008   5.369  43.466  1.00 57.30           O  
ATOM   1263  CB  LEU A 163      21.885   6.941  41.624  1.00 57.30           C  
ATOM   1264  CG  LEU A 163      22.999   6.587  40.624  1.00 57.30           C  
ATOM   1265  CD1 LEU A 163      22.765   5.196  40.010  1.00 57.30           C  
ATOM   1266  CD2 LEU A 163      23.161   7.682  39.556  1.00 57.30           C  
ATOM   1267  N   SER A 164      23.091   7.105  44.572  1.00 33.90           N  
ATOM   1268  CA  SER A 164      24.263   7.327  45.379  1.00 33.90           C  
ATOM   1269  C   SER A 164      24.503   6.131  46.250  1.00 33.90           C  
ATOM   1270  O   SER A 164      25.644   5.716  46.451  1.00 33.90           O  
ATOM   1271  CB  SER A 164      24.140   8.560  46.295  1.00 33.90           C  
ATOM   1272  OG  SER A 164      23.143   8.350  47.285  1.00 33.90           O  
ATOM   1273  N   ARG A 165      23.425   5.540  46.793  1.00108.10           N  
ATOM   1274  CA  ARG A 165      23.542   4.391  47.649  1.00108.10           C  
ATOM   1275  C   ARG A 165      24.110   3.256  46.851  1.00108.10           C  
ATOM   1276  O   ARG A 165      24.941   2.490  47.337  1.00108.10           O  
ATOM   1277  CB  ARG A 165      22.177   3.947  48.206  1.00108.10           C  
ATOM   1278  CG  ARG A 165      22.204   2.662  49.038  1.00108.10           C  
ATOM   1279  CD  ARG A 165      23.032   2.743  50.323  1.00108.10           C  
ATOM   1280  NE  ARG A 165      24.460   2.526  49.959  1.00108.10           N  
ATOM   1281  CZ  ARG A 165      25.326   2.052  50.899  1.00108.10           C  
ATOM   1282  NH1 ARG A 165      24.888   1.823  52.173  1.00108.10           N1+
ATOM   1283  NH2 ARG A 165      26.625   1.794  50.573  1.00108.10           N  
ATOM   1284  N   LEU A 166      23.665   3.123  45.590  1.00113.87           N  
ATOM   1285  CA  LEU A 166      24.100   2.058  44.731  1.00113.87           C  
ATOM   1286  C   LEU A 166      25.572   2.209  44.496  1.00113.87           C  
ATOM   1287  O   LEU A 166      26.324   1.237  44.561  1.00113.87           O  
ATOM   1288  CB  LEU A 166      23.375   2.124  43.368  1.00113.87           C  
ATOM   1289  CG  LEU A 166      23.696   1.010  42.346  1.00113.87           C  
ATOM   1290  CD1 LEU A 166      25.131   1.075  41.815  1.00113.87           C  
ATOM   1291  CD2 LEU A 166      23.339  -0.373  42.900  1.00113.87           C  
ATOM   1292  N   ARG A 167      26.030   3.449  44.232  1.00137.68           N  
ATOM   1293  CA  ARG A 167      27.417   3.686  43.950  1.00137.68           C  
ATOM   1294  C   ARG A 167      28.235   3.329  45.146  1.00137.68           C  
ATOM   1295  O   ARG A 167      29.325   2.772  45.020  1.00137.68           O  
ATOM   1296  CB  ARG A 167      27.721   5.150  43.584  1.00137.68           C  
ATOM   1297  CG  ARG A 167      29.214   5.435  43.385  1.00137.68           C  
ATOM   1298  CD  ARG A 167      29.871   4.640  42.254  1.00137.68           C  
ATOM   1299  NE  ARG A 167      29.347   5.159  40.959  1.00137.68           N  
ATOM   1300  CZ  ARG A 167      29.897   4.739  39.782  1.00137.68           C  
ATOM   1301  NH1 ARG A 167      30.960   3.884  39.774  1.00137.68           N1+
ATOM   1302  NH2 ARG A 167      29.381   5.168  38.596  1.00137.68           N  
ATOM   1303  N   GLU A 168      27.727   3.632  46.351  1.00 82.86           N  
ATOM   1304  CA  GLU A 168      28.495   3.355  47.531  1.00 82.86           C  
ATOM   1305  C   GLU A 168      28.758   1.883  47.598  1.00 82.86           C  
ATOM   1306  O   GLU A 168      29.866   1.460  47.923  1.00 82.86           O  
ATOM   1307  CB  GLU A 168      27.761   3.756  48.818  1.00 82.86           C  
ATOM   1308  CG  GLU A 168      27.560   5.264  48.959  1.00 82.86           C  
ATOM   1309  CD  GLU A 168      26.823   5.523  50.264  1.00 82.86           C  
ATOM   1310  OE1 GLU A 168      26.504   4.535  50.977  1.00 82.86           O  
ATOM   1311  OE2 GLU A 168      26.575   6.719  50.570  1.00 82.86           O1-
ATOM   1312  N   ILE A 169      27.740   1.056  47.299  1.00 51.99           N  
ATOM   1313  CA  ILE A 169      27.899  -0.368  47.397  1.00 51.99           C  
ATOM   1314  C   ILE A 169      28.855  -0.903  46.363  1.00 51.99           C  
ATOM   1315  O   ILE A 169      29.732  -1.703  46.685  1.00 51.99           O  
ATOM   1316  CB  ILE A 169      26.597  -1.101  47.248  1.00 51.99           C  
ATOM   1317  CG1 ILE A 169      25.635  -0.702  48.381  1.00 51.99           C  
ATOM   1318  CG2 ILE A 169      26.900  -2.608  47.199  1.00 51.99           C  
ATOM   1319  CD1 ILE A 169      24.199  -1.177  48.168  1.00 51.99           C  
ATOM   1320  N   ILE A 170      28.695  -0.498  45.087  1.00 76.12           N  
ATOM   1321  CA  ILE A 170      29.494  -1.017  44.003  1.00 76.12           C  
ATOM   1322  C   ILE A 170      30.912  -0.532  44.038  1.00 76.12           C  
ATOM   1323  O   ILE A 170      31.830  -1.262  43.666  1.00 76.12           O  
ATOM   1324  CB  ILE A 170      28.911  -0.760  42.637  1.00 76.12           C  
ATOM   1325  CG1 ILE A 170      28.829   0.738  42.311  1.00 76.12           C  
ATOM   1326  CG2 ILE A 170      27.552  -1.480  42.577  1.00 76.12           C  
ATOM   1327  CD1 ILE A 170      28.464   1.006  40.851  1.00 76.12           C  
ATOM   1328  N   GLY A 171      31.141   0.733  44.427  1.00 28.06           N  
ATOM   1329  CA  GLY A 171      32.491   1.213  44.438  1.00 28.06           C  
ATOM   1330  C   GLY A 171      32.721   1.940  43.150  1.00 28.06           C  
ATOM   1331  O   GLY A 171      31.959   1.812  42.195  1.00 28.06           O  
ATOM   1332  N   GLN A 172      33.795   2.747  43.115  1.00 74.98           N  
ATOM   1333  CA  GLN A 172      34.160   3.568  41.995  1.00 74.98           C  
ATOM   1334  C   GLN A 172      34.698   2.765  40.849  1.00 74.98           C  
ATOM   1335  O   GLN A 172      34.701   3.233  39.712  1.00 74.98           O  
ATOM   1336  CB  GLN A 172      35.165   4.667  42.360  1.00 74.98           C  
ATOM   1337  CG  GLN A 172      34.586   5.661  43.369  1.00 74.98           C  
ATOM   1338  CD  GLN A 172      33.328   6.275  42.764  1.00 74.98           C  
ATOM   1339  NE2 GLN A 172      32.563   7.029  43.598  1.00 74.98           N  
ATOM   1340  OE1 GLN A 172      33.034   6.090  41.584  1.00 74.98           O  
ATOM   1341  N   ASP A 173      35.246   1.571  41.133  1.00 66.29           N  
ATOM   1342  CA  ASP A 173      35.849   0.734  40.134  1.00 66.29           C  
ATOM   1343  C   ASP A 173      34.827   0.230  39.156  1.00 66.29           C  
ATOM   1344  O   ASP A 173      35.175  -0.094  38.023  1.00 66.29           O  
ATOM   1345  CB  ASP A 173      36.568  -0.487  40.731  1.00 66.29           C  
ATOM   1346  CG  ASP A 173      37.799   0.023  41.469  1.00 66.29           C  
ATOM   1347  OD1 ASP A 173      37.744   1.164  41.998  1.00 66.29           O  
ATOM   1348  OD2 ASP A 173      38.816  -0.718  41.497  1.00 66.29           O1-
ATOM   1349  N   SER A 174      33.552   0.091  39.570  1.00 52.23           N  
ATOM   1350  CA  SER A 174      32.555  -0.438  38.677  1.00 52.23           C  
ATOM   1351  C   SER A 174      31.999   0.652  37.806  1.00 52.23           C  
ATOM   1352  O   SER A 174      32.112   1.839  38.109  1.00 52.23           O  
ATOM   1353  CB  SER A 174      31.378  -1.112  39.399  1.00 52.23           C  
ATOM   1354  OG  SER A 174      31.827  -2.290  40.054  1.00 52.23           O  
ATOM   1355  N   PHE A 175      31.369   0.246  36.683  1.00 77.96           N  
ATOM   1356  CA  PHE A 175      30.814   1.147  35.709  1.00 77.96           C  
ATOM   1357  C   PHE A 175      29.331   1.182  35.951  1.00 77.96           C  
ATOM   1358  O   PHE A 175      28.702   0.136  36.125  1.00 77.96           O  
ATOM   1359  CB  PHE A 175      31.116   0.642  34.281  1.00 77.96           C  
ATOM   1360  CG  PHE A 175      30.608   1.558  33.220  1.00 77.96           C  
ATOM   1361  CD1 PHE A 175      31.136   2.819  33.067  1.00 77.96           C  
ATOM   1362  CD2 PHE A 175      29.645   1.131  32.336  1.00 77.96           C  
ATOM   1363  CE1 PHE A 175      30.678   3.653  32.073  1.00 77.96           C  
ATOM   1364  CE2 PHE A 175      29.184   1.959  31.339  1.00 77.96           C  
ATOM   1365  CZ  PHE A 175      29.698   3.227  31.210  1.00 77.96           C  
ATOM   1366  N   LEU A 176      28.738   2.397  36.011  1.00 70.83           N  
ATOM   1367  CA  LEU A 176      27.331   2.517  36.289  1.00 70.83           C  
ATOM   1368  C   LEU A 176      26.696   3.417  35.262  1.00 70.83           C  
ATOM   1369  O   LEU A 176      27.162   4.534  35.027  1.00 70.83           O  
ATOM   1370  CB  LEU A 176      27.061   3.113  37.688  1.00 70.83           C  
ATOM   1371  CG  LEU A 176      25.575   3.273  38.060  1.00 70.83           C  
ATOM   1372  CD1 LEU A 176      24.843   1.919  38.085  1.00 70.83           C  
ATOM   1373  CD2 LEU A 176      25.427   4.038  39.385  1.00 70.83           C  
ATOM   1374  N   ILE A 177      25.594   2.946  34.633  1.00 56.66           N  
ATOM   1375  CA  ILE A 177      24.897   3.705  33.624  1.00 56.66           C  
ATOM   1376  C   ILE A 177      23.481   3.891  34.090  1.00 56.66           C  
ATOM   1377  O   ILE A 177      22.962   3.058  34.832  1.00 56.66           O  
ATOM   1378  CB  ILE A 177      24.877   3.032  32.281  1.00 56.66           C  
ATOM   1379  CG1 ILE A 177      24.149   1.681  32.356  1.00 56.66           C  
ATOM   1380  CG2 ILE A 177      26.328   2.929  31.779  1.00 56.66           C  
ATOM   1381  CD1 ILE A 177      23.884   1.055  30.988  1.00 56.66           C  
ATOM   1382  N   SER A 178      22.819   5.008  33.698  1.00 67.27           N  
ATOM   1383  CA  SER A 178      21.495   5.228  34.228  1.00 67.27           C  
ATOM   1384  C   SER A 178      20.543   5.779  33.198  1.00 67.27           C  
ATOM   1385  O   SER A 178      20.811   6.779  32.534  1.00 67.27           O  
ATOM   1386  CB  SER A 178      21.487   6.228  35.400  1.00 67.27           C  
ATOM   1387  OG  SER A 178      22.284   5.741  36.471  1.00 67.27           O  
ATOM   1388  N   PRO A 179      19.417   5.114  33.074  1.00 86.44           N  
ATOM   1389  CA  PRO A 179      18.356   5.554  32.195  1.00 86.44           C  
ATOM   1390  C   PRO A 179      17.384   6.439  32.928  1.00 86.44           C  
ATOM   1391  O   PRO A 179      17.498   6.569  34.147  1.00 86.44           O  
ATOM   1392  CB  PRO A 179      17.692   4.285  31.657  1.00 86.44           C  
ATOM   1393  CG  PRO A 179      18.079   3.195  32.666  1.00 86.44           C  
ATOM   1394  CD  PRO A 179      19.444   3.665  33.189  1.00 86.44           C  
ATOM   1395  N   GLY A 180      16.399   7.025  32.207  1.00 36.69           N  
ATOM   1396  CA  GLY A 180      15.385   7.819  32.850  1.00 36.69           C  
ATOM   1397  C   GLY A 180      15.550   9.284  32.575  1.00 36.69           C  
ATOM   1398  O   GLY A 180      14.770  10.094  33.075  1.00 36.69           O  
ATOM   1399  N   VAL A 181      16.566   9.682  31.791  1.00 43.44           N  
ATOM   1400  CA  VAL A 181      16.734  11.076  31.488  1.00 43.44           C  
ATOM   1401  C   VAL A 181      15.850  11.407  30.323  1.00 43.44           C  
ATOM   1402  O   VAL A 181      15.666  10.592  29.418  1.00 43.44           O  
ATOM   1403  CB  VAL A 181      18.141  11.428  31.099  1.00 43.44           C  
ATOM   1404  CG1 VAL A 181      18.179  12.900  30.657  1.00 43.44           C  
ATOM   1405  CG2 VAL A 181      19.074  11.105  32.279  1.00 43.44           C  
ATOM   1406  N   GLY A 182      15.307  12.644  30.300  1.00 34.62           N  
ATOM   1407  CA  GLY A 182      14.459  13.054  29.217  1.00 34.62           C  
ATOM   1408  C   GLY A 182      13.026  12.753  29.525  1.00 34.62           C  
ATOM   1409  O   GLY A 182      12.405  13.416  30.354  1.00 34.62           O  
ATOM   1410  N   ALA A 183      12.453  11.741  28.848  1.00 42.58           N  
ATOM   1411  CA  ALA A 183      11.047  11.488  28.981  1.00 42.58           C  
ATOM   1412  C   ALA A 183      10.700  11.236  30.419  1.00 42.58           C  
ATOM   1413  O   ALA A 183       9.700  11.749  30.919  1.00 42.58           O  
ATOM   1414  CB  ALA A 183      10.594  10.258  28.176  1.00 42.58           C  
ATOM   1415  N   GLN A 184      11.526  10.442  31.117  0.50142.51           N  
ATOM   1416  CA  GLN A 184      11.319  10.064  32.487  0.50142.51           C  
ATOM   1417  C   GLN A 184      11.512  11.251  33.393  0.50142.51           C  
ATOM   1418  O   GLN A 184      10.970  11.275  34.496  0.50142.51           O  
ATOM   1419  CB  GLN A 184      12.281   8.949  32.930  0.50142.51           C  
ATOM   1420  CG  GLN A 184      11.827   8.208  34.186  0.50142.51           C  
ATOM   1421  CD  GLN A 184      10.866   7.108  33.751  0.50142.51           C  
ATOM   1422  NE2 GLN A 184      11.398   6.094  33.016  0.50142.51           N  
ATOM   1423  OE1 GLN A 184       9.675   7.145  34.058  0.50142.51           O  
ATOM   1424  N   GLY A 185      12.347  12.237  32.999  1.00 32.37           N  
ATOM   1425  CA  GLY A 185      12.491  13.423  33.807  1.00 32.37           C  
ATOM   1426  C   GLY A 185      13.677  13.363  34.731  1.00 32.37           C  
ATOM   1427  O   GLY A 185      13.783  14.183  35.641  1.00 32.37           O  
ATOM   1428  N   GLY A 186      14.610  12.410  34.542  1.00 26.44           N  
ATOM   1429  CA  GLY A 186      15.747  12.359  35.426  1.00 26.44           C  
ATOM   1430  C   GLY A 186      16.669  13.506  35.113  1.00 26.44           C  
ATOM   1431  O   GLY A 186      16.735  13.976  33.980  1.00 26.44           O  
ATOM   1432  N   ASP A 187      17.440  13.966  36.125  1.00 50.54           N  
ATOM   1433  CA  ASP A 187      18.327  15.089  35.956  1.00 50.54           C  
ATOM   1434  C   ASP A 187      19.718  14.583  35.718  1.00 50.54           C  
ATOM   1435  O   ASP A 187      20.270  13.840  36.528  1.00 50.54           O  
ATOM   1436  CB  ASP A 187      18.402  15.995  37.197  1.00 50.54           C  
ATOM   1437  CG  ASP A 187      19.359  17.140  36.899  1.00 50.54           C  
ATOM   1438  OD1 ASP A 187      19.376  17.606  35.728  1.00 50.54           O  
ATOM   1439  OD2 ASP A 187      20.099  17.550  37.832  1.00 50.54           O1-
ATOM   1440  N   PRO A 188      20.303  14.976  34.619  1.00 73.62           N  
ATOM   1441  CA  PRO A 188      21.635  14.539  34.303  1.00 73.62           C  
ATOM   1442  C   PRO A 188      22.661  15.004  35.287  1.00 73.62           C  
ATOM   1443  O   PRO A 188      23.606  14.261  35.547  1.00 73.62           O  
ATOM   1444  CB  PRO A 188      21.892  15.003  32.871  1.00 73.62           C  
ATOM   1445  CG  PRO A 188      20.485  15.031  32.244  1.00 73.62           C  
ATOM   1446  CD  PRO A 188      19.541  15.312  33.427  1.00 73.62           C  
ATOM   1447  N   GLY A 189      22.508  16.218  35.846  1.00 37.04           N  
ATOM   1448  CA  GLY A 189      23.523  16.722  36.726  1.00 37.04           C  
ATOM   1449  C   GLY A 189      23.618  15.899  37.969  1.00 37.04           C  
ATOM   1450  O   GLY A 189      24.703  15.488  38.377  1.00 37.04           O  
ATOM   1451  N   GLU A 190      22.475  15.632  38.617  1.00 90.47           N  
ATOM   1452  CA  GLU A 190      22.533  14.889  39.838  1.00 90.47           C  
ATOM   1453  C   GLU A 190      22.957  13.494  39.523  1.00 90.47           C  
ATOM   1454  O   GLU A 190      23.716  12.883  40.275  1.00 90.47           O  
ATOM   1455  CB  GLU A 190      21.192  14.845  40.588  1.00 90.47           C  
ATOM   1456  CG  GLU A 190      20.821  16.190  41.215  1.00 90.47           C  
ATOM   1457  CD  GLU A 190      21.792  16.466  42.360  1.00 90.47           C  
ATOM   1458  OE1 GLU A 190      23.015  16.228  42.183  1.00 90.47           O  
ATOM   1459  OE2 GLU A 190      21.317  16.918  43.435  1.00 90.47           O1-
ATOM   1460  N   THR A 191      22.486  12.954  38.385  1.00119.30           N  
ATOM   1461  CA  THR A 191      22.774  11.587  38.057  1.00119.30           C  
ATOM   1462  C   THR A 191      24.245  11.385  37.833  1.00119.30           C  
ATOM   1463  O   THR A 191      24.814  10.392  38.281  1.00119.30           O  
ATOM   1464  CB  THR A 191      22.030  11.089  36.849  1.00119.30           C  
ATOM   1465  CG2 THR A 191      22.641  11.691  35.576  1.00119.30           C  
ATOM   1466  OG1 THR A 191      22.106   9.675  36.786  1.00119.30           O  
ATOM   1467  N   LEU A 192      24.898  12.342  37.150  1.00 95.93           N  
ATOM   1468  CA  LEU A 192      26.285  12.290  36.769  1.00 95.93           C  
ATOM   1469  C   LEU A 192      27.181  12.360  37.964  1.00 95.93           C  
ATOM   1470  O   LEU A 192      28.377  12.095  37.857  1.00 95.93           O  
ATOM   1471  CB  LEU A 192      26.664  13.396  35.764  1.00 95.93           C  
ATOM   1472  CG  LEU A 192      25.987  13.184  34.393  1.00 95.93           C  
ATOM   1473  CD1 LEU A 192      26.363  14.282  33.384  1.00 95.93           C  
ATOM   1474  CD2 LEU A 192      26.265  11.767  33.860  1.00 95.93           C  
ATOM   1475  N   ARG A 193      26.668  12.833  39.112  1.00123.26           N  
ATOM   1476  CA  ARG A 193      27.513  12.813  40.271  1.00123.26           C  
ATOM   1477  C   ARG A 193      27.884  11.381  40.537  1.00123.26           C  
ATOM   1478  O   ARG A 193      29.012  11.087  40.931  1.00123.26           O  
ATOM   1479  CB  ARG A 193      26.800  13.222  41.571  1.00123.26           C  
ATOM   1480  CG  ARG A 193      26.481  14.699  41.784  1.00123.26           C  
ATOM   1481  CD  ARG A 193      25.779  14.892  43.131  1.00123.26           C  
ATOM   1482  NE  ARG A 193      25.728  16.343  43.453  1.00123.26           N  
ATOM   1483  CZ  ARG A 193      25.594  16.728  44.756  1.00123.26           C  
ATOM   1484  NH1 ARG A 193      25.607  15.792  45.751  1.00123.26           N1+
ATOM   1485  NH2 ARG A 193      25.441  18.048  45.067  1.00123.26           N  
ATOM   1486  N   PHE A 194      26.879  10.481  40.500  1.00182.42           N  
ATOM   1487  CA  PHE A 194      27.074   9.078  40.767  1.00182.42           C  
ATOM   1488  C   PHE A 194      27.401   8.188  39.589  1.00182.42           C  
ATOM   1489  O   PHE A 194      28.288   7.341  39.671  1.00182.42           O  
ATOM   1490  CB  PHE A 194      25.851   8.494  41.481  1.00182.42           C  
ATOM   1491  CG  PHE A 194      25.631   9.417  42.630  1.00182.42           C  
ATOM   1492  CD1 PHE A 194      26.406   9.328  43.762  1.00182.42           C  
ATOM   1493  CD2 PHE A 194      24.674  10.405  42.554  1.00182.42           C  
ATOM   1494  CE1 PHE A 194      26.208  10.192  44.813  1.00182.42           C  
ATOM   1495  CE2 PHE A 194      24.471  11.271  43.602  1.00182.42           C  
ATOM   1496  CZ  PHE A 194      25.238  11.162  44.737  1.00182.42           C  
ATOM   1497  N   ALA A 195      26.655   8.328  38.469  1.00 62.39           N  
ATOM   1498  CA  ALA A 195      26.778   7.440  37.338  1.00 62.39           C  
ATOM   1499  C   ALA A 195      27.848   7.914  36.407  1.00 62.39           C  
ATOM   1500  O   ALA A 195      28.207   9.090  36.388  1.00 62.39           O  
ATOM   1501  CB  ALA A 195      25.481   7.322  36.518  1.00 62.39           C  
ATOM   1502  N   ASP A 196      28.434   6.956  35.659  1.00 72.22           N  
ATOM   1503  CA  ASP A 196      29.441   7.197  34.665  1.00 72.22           C  
ATOM   1504  C   ASP A 196      28.834   7.721  33.392  1.00 72.22           C  
ATOM   1505  O   ASP A 196      29.441   8.538  32.702  1.00 72.22           O  
ATOM   1506  CB  ASP A 196      30.230   5.922  34.340  1.00 72.22           C  
ATOM   1507  CG  ASP A 196      31.004   5.559  35.602  1.00 72.22           C  
ATOM   1508  OD1 ASP A 196      31.640   6.475  36.189  1.00 72.22           O  
ATOM   1509  OD2 ASP A 196      30.948   4.368  36.007  1.00 72.22           O1-
ATOM   1510  N   ALA A 197      27.627   7.235  33.025  1.00 41.93           N  
ATOM   1511  CA  ALA A 197      27.028   7.662  31.789  1.00 41.93           C  
ATOM   1512  C   ALA A 197      25.539   7.586  31.919  1.00 41.93           C  
ATOM   1513  O   ALA A 197      25.010   6.896  32.789  1.00 41.93           O  
ATOM   1514  CB  ALA A 197      27.420   6.787  30.585  1.00 41.93           C  
ATOM   1515  N   ILE A 198      24.821   8.306  31.032  1.00 54.02           N  
ATOM   1516  CA  ILE A 198      23.386   8.338  31.055  1.00 54.02           C  
ATOM   1517  C   ILE A 198      22.885   7.750  29.769  1.00 54.02           C  
ATOM   1518  O   ILE A 198      23.558   7.810  28.742  1.00 54.02           O  
ATOM   1519  CB  ILE A 198      22.838   9.735  31.169  1.00 54.02           C  
ATOM   1520  CG1 ILE A 198      23.271  10.586  29.963  1.00 54.02           C  
ATOM   1521  CG2 ILE A 198      23.282  10.312  32.524  1.00 54.02           C  
ATOM   1522  CD1 ILE A 198      22.540  11.925  29.856  1.00 54.02           C  
ATOM   1523  N   ILE A 199      21.693   7.115  29.816  1.00 53.84           N  
ATOM   1524  CA  ILE A 199      21.087   6.528  28.650  1.00 53.84           C  
ATOM   1525  C   ILE A 199      19.898   7.377  28.297  1.00 53.84           C  
ATOM   1526  O   ILE A 199      19.124   7.746  29.179  1.00 53.84           O  
ATOM   1527  CB  ILE A 199      20.557   5.140  28.877  1.00 53.84           C  
ATOM   1528  CG1 ILE A 199      21.688   4.171  29.256  1.00 53.84           C  
ATOM   1529  CG2 ILE A 199      19.780   4.717  27.619  1.00 53.84           C  
ATOM   1530  CD1 ILE A 199      21.180   2.832  29.787  1.00 53.84           C  
ATOM   1531  N   VAL A 200      19.739   7.751  27.003  1.00 78.82           N  
ATOM   1532  CA  VAL A 200      18.597   8.551  26.628  1.00 78.82           C  
ATOM   1533  C   VAL A 200      17.977   8.000  25.372  1.00 78.82           C  
ATOM   1534  O   VAL A 200      18.659   7.878  24.353  1.00 78.82           O  
ATOM   1535  CB  VAL A 200      18.961   9.978  26.337  1.00 78.82           C  
ATOM   1536  CG1 VAL A 200      17.709  10.720  25.840  1.00 78.82           C  
ATOM   1537  CG2 VAL A 200      19.596  10.586  27.600  1.00 78.82           C  
ATOM   1538  N   GLY A 201      16.721   7.483  25.446  1.00102.84           N  
ATOM   1539  CA  GLY A 201      16.056   7.088  24.228  1.00102.84           C  
ATOM   1540  C   GLY A 201      15.205   8.115  23.511  1.00102.84           C  
ATOM   1541  O   GLY A 201      15.589   8.694  22.497  1.00102.84           O  
ATOM   1542  N   ARG A 202      14.045   8.436  24.128  1.00 79.99           N  
ATOM   1543  CA  ARG A 202      12.951   9.159  23.521  1.00 79.99           C  
ATOM   1544  C   ARG A 202      13.295  10.566  23.206  1.00 79.99           C  
ATOM   1545  O   ARG A 202      12.922  11.078  22.150  1.00 79.99           O  
ATOM   1546  CB  ARG A 202      11.692   9.167  24.405  1.00 79.99           C  
ATOM   1547  CG  ARG A 202      10.977   7.814  24.437  1.00 79.99           C  
ATOM   1548  CD  ARG A 202       9.914   7.690  25.530  1.00 79.99           C  
ATOM   1549  NE  ARG A 202      10.635   7.551  26.827  1.00 79.99           N  
ATOM   1550  CZ  ARG A 202      11.055   6.319  27.240  1.00 79.99           C  
ATOM   1551  NH1 ARG A 202      10.797   5.222  26.471  1.00 79.99           N1+
ATOM   1552  NH2 ARG A 202      11.737   6.186  28.416  1.00 79.99           N  
ATOM   1553  N   SER A 203      14.021  11.228  24.116  1.00 87.91           N  
ATOM   1554  CA  SER A 203      14.312  12.611  23.912  1.00 87.91           C  
ATOM   1555  C   SER A 203      15.044  12.738  22.613  1.00 87.91           C  
ATOM   1556  O   SER A 203      14.885  13.728  21.903  1.00 87.91           O  
ATOM   1557  CB  SER A 203      15.208  13.193  25.014  1.00 87.91           C  
ATOM   1558  OG  SER A 203      15.455  14.567  24.759  1.00 87.91           O  
ATOM   1559  N   ILE A 204      15.945  11.787  22.314  1.00 75.46           N  
ATOM   1560  CA  ILE A 204      16.641  11.834  21.059  1.00 75.46           C  
ATOM   1561  C   ILE A 204      15.839  11.313  19.887  1.00 75.46           C  
ATOM   1562  O   ILE A 204      15.650  12.017  18.899  1.00 75.46           O  
ATOM   1563  CB  ILE A 204      17.932  11.068  21.111  1.00 75.46           C  
ATOM   1564  CG1 ILE A 204      18.855  11.680  22.182  1.00 75.46           C  
ATOM   1565  CG2 ILE A 204      18.543  11.058  19.701  1.00 75.46           C  
ATOM   1566  CD1 ILE A 204      20.058  10.807  22.536  1.00 75.46           C  
ATOM   1567  N   TYR A 205      15.308  10.069  19.981  1.00178.87           N  
ATOM   1568  CA  TYR A 205      14.725   9.427  18.825  1.00178.87           C  
ATOM   1569  C   TYR A 205      13.428  10.025  18.370  1.00178.87           C  
ATOM   1570  O   TYR A 205      13.107   9.954  17.185  1.00178.87           O  
ATOM   1571  CB  TYR A 205      14.632   7.882  18.890  1.00178.87           C  
ATOM   1572  CG  TYR A 205      13.573   7.345  19.794  1.00178.87           C  
ATOM   1573  CD1 TYR A 205      13.837   7.077  21.114  1.00178.87           C  
ATOM   1574  CD2 TYR A 205      12.315   7.077  19.303  1.00178.87           C  
ATOM   1575  CE1 TYR A 205      12.857   6.570  21.936  1.00178.87           C  
ATOM   1576  CE2 TYR A 205      11.331   6.565  20.116  1.00178.87           C  
ATOM   1577  CZ  TYR A 205      11.603   6.310  21.438  1.00178.87           C  
ATOM   1578  OH  TYR A 205      10.601   5.785  22.280  1.00178.87           O  
ATOM   1579  N   LEU A 206      12.594  10.520  19.300  1.00113.94           N  
ATOM   1580  CA  LEU A 206      11.352  11.154  18.949  1.00113.94           C  
ATOM   1581  C   LEU A 206      11.565  12.513  18.354  1.00113.94           C  
ATOM   1582  O   LEU A 206      10.761  12.961  17.539  1.00113.94           O  
ATOM   1583  CB  LEU A 206      10.378  11.329  20.123  1.00113.94           C  
ATOM   1584  CG  LEU A 206       9.845   9.993  20.658  1.00113.94           C  
ATOM   1585  CD1 LEU A 206      10.948   9.201  21.365  1.00113.94           C  
ATOM   1586  CD2 LEU A 206       8.603  10.194  21.530  1.00113.94           C  
ATOM   1587  N   ALA A 207      12.646  13.209  18.755  1.00 46.03           N  
ATOM   1588  CA  ALA A 207      12.879  14.586  18.408  1.00 46.03           C  
ATOM   1589  C   ALA A 207      12.814  14.817  16.933  1.00 46.03           C  
ATOM   1590  O   ALA A 207      13.088  13.934  16.122  1.00 46.03           O  
ATOM   1591  CB  ALA A 207      14.238  15.116  18.902  1.00 46.03           C  
ATOM   1592  N   ASP A 208      12.420  16.058  16.569  1.00 40.48           N  
ATOM   1593  CA  ASP A 208      12.291  16.477  15.206  1.00 40.48           C  
ATOM   1594  C   ASP A 208      13.646  16.338  14.597  1.00 40.48           C  
ATOM   1595  O   ASP A 208      13.781  15.858  13.471  1.00 40.48           O  
ATOM   1596  CB  ASP A 208      11.910  17.963  15.084  1.00 40.48           C  
ATOM   1597  CG  ASP A 208      10.520  18.175  15.666  1.00 40.48           C  
ATOM   1598  OD1 ASP A 208       9.762  17.176  15.785  1.00 40.48           O  
ATOM   1599  OD2 ASP A 208      10.200  19.347  16.002  1.00 40.48           O1-
ATOM   1600  N   ASN A 209      14.688  16.777  15.331  1.00 52.00           N  
ATOM   1601  CA  ASN A 209      16.029  16.632  14.850  1.00 52.00           C  
ATOM   1602  C   ASN A 209      16.795  15.922  15.926  1.00 52.00           C  
ATOM   1603  O   ASN A 209      17.166  16.520  16.935  1.00 52.00           O  
ATOM   1604  CB  ASN A 209      16.718  17.986  14.599  1.00 52.00           C  
ATOM   1605  CG  ASN A 209      17.983  17.745  13.791  1.00 52.00           C  
ATOM   1606  ND2 ASN A 209      18.211  18.600  12.757  1.00 52.00           N  
ATOM   1607  OD1 ASN A 209      18.745  16.819  14.063  1.00 52.00           O  
ATOM   1608  N   PRO A 210      17.041  14.652  15.739  1.00 72.05           N  
ATOM   1609  CA  PRO A 210      17.750  13.904  16.741  1.00 72.05           C  
ATOM   1610  C   PRO A 210      19.162  14.352  16.942  1.00 72.05           C  
ATOM   1611  O   PRO A 210      19.645  14.288  18.072  1.00 72.05           O  
ATOM   1612  CB  PRO A 210      17.606  12.438  16.344  1.00 72.05           C  
ATOM   1613  CG  PRO A 210      16.252  12.403  15.610  1.00 72.05           C  
ATOM   1614  CD  PRO A 210      16.105  13.813  15.008  1.00 72.05           C  
ATOM   1615  N   ALA A 211      19.846  14.804  15.874  1.00 26.68           N  
ATOM   1616  CA  ALA A 211      21.207  15.225  16.013  1.00 26.68           C  
ATOM   1617  C   ALA A 211      21.235  16.413  16.918  1.00 26.68           C  
ATOM   1618  O   ALA A 211      22.087  16.522  17.799  1.00 26.68           O  
ATOM   1619  CB  ALA A 211      21.837  15.644  14.675  1.00 26.68           C  
ATOM   1620  N   ALA A 212      20.280  17.339  16.721  1.00 23.77           N  
ATOM   1621  CA  ALA A 212      20.224  18.537  17.507  1.00 23.77           C  
ATOM   1622  C   ALA A 212      19.971  18.174  18.935  1.00 23.77           C  
ATOM   1623  O   ALA A 212      20.577  18.743  19.842  1.00 23.77           O  
ATOM   1624  CB  ALA A 212      19.094  19.483  17.065  1.00 23.77           C  
ATOM   1625  N   ALA A 213      19.059  17.212  19.173  1.00 27.22           N  
ATOM   1626  CA  ALA A 213      18.719  16.844  20.517  1.00 27.22           C  
ATOM   1627  C   ALA A 213      19.928  16.276  21.194  1.00 27.22           C  
ATOM   1628  O   ALA A 213      20.224  16.619  22.338  1.00 27.22           O  
ATOM   1629  CB  ALA A 213      17.610  15.780  20.584  1.00 27.22           C  
ATOM   1630  N   ALA A 214      20.670  15.397  20.493  1.00 30.37           N  
ATOM   1631  CA  ALA A 214      21.820  14.769  21.078  1.00 30.37           C  
ATOM   1632  C   ALA A 214      22.848  15.809  21.392  1.00 30.37           C  
ATOM   1633  O   ALA A 214      23.472  15.792  22.452  1.00 30.37           O  
ATOM   1634  CB  ALA A 214      22.475  13.741  20.138  1.00 30.37           C  
ATOM   1635  N   ALA A 215      23.045  16.767  20.471  1.00 25.57           N  
ATOM   1636  CA  ALA A 215      24.056  17.763  20.670  1.00 25.57           C  
ATOM   1637  C   ALA A 215      23.735  18.556  21.901  1.00 25.57           C  
ATOM   1638  O   ALA A 215      24.626  18.880  22.684  1.00 25.57           O  
ATOM   1639  CB  ALA A 215      24.157  18.747  19.492  1.00 25.57           C  
ATOM   1640  N   GLY A 216      22.447  18.889  22.103  1.00 19.72           N  
ATOM   1641  CA  GLY A 216      22.064  19.701  23.224  1.00 19.72           C  
ATOM   1642  C   GLY A 216      22.359  18.981  24.501  1.00 19.72           C  
ATOM   1643  O   GLY A 216      22.831  19.581  25.465  1.00 19.72           O  
ATOM   1644  N   ILE A 217      22.078  17.667  24.546  1.00 89.78           N  
ATOM   1645  CA  ILE A 217      22.280  16.931  25.759  1.00 89.78           C  
ATOM   1646  C   ILE A 217      23.745  16.936  26.074  1.00 89.78           C  
ATOM   1647  O   ILE A 217      24.140  17.074  27.231  1.00 89.78           O  
ATOM   1648  CB  ILE A 217      21.780  15.509  25.681  1.00 89.78           C  
ATOM   1649  CG1 ILE A 217      21.564  14.933  27.085  1.00 89.78           C  
ATOM   1650  CG2 ILE A 217      22.748  14.662  24.841  1.00 89.78           C  
ATOM   1651  CD1 ILE A 217      20.769  13.625  27.067  1.00 89.78           C  
ATOM   1652  N   ILE A 218      24.594  16.787  25.040  1.00 44.97           N  
ATOM   1653  CA  ILE A 218      26.012  16.754  25.246  1.00 44.97           C  
ATOM   1654  C   ILE A 218      26.467  18.065  25.801  1.00 44.97           C  
ATOM   1655  O   ILE A 218      27.309  18.101  26.696  1.00 44.97           O  
ATOM   1656  CB  ILE A 218      26.782  16.461  23.995  1.00 44.97           C  
ATOM   1657  CG1 ILE A 218      26.416  15.057  23.488  1.00 44.97           C  
ATOM   1658  CG2 ILE A 218      28.281  16.629  24.298  1.00 44.97           C  
ATOM   1659  CD1 ILE A 218      26.961  14.741  22.099  1.00 44.97           C  
ATOM   1660  N   GLU A 219      25.927  19.188  25.297  1.00 67.39           N  
ATOM   1661  CA  GLU A 219      26.371  20.457  25.799  1.00 67.39           C  
ATOM   1662  C   GLU A 219      26.052  20.533  27.259  1.00 67.39           C  
ATOM   1663  O   GLU A 219      26.848  21.039  28.047  1.00 67.39           O  
ATOM   1664  CB  GLU A 219      25.712  21.655  25.100  1.00 67.39           C  
ATOM   1665  CG  GLU A 219      26.212  21.854  23.669  1.00 67.39           C  
ATOM   1666  CD  GLU A 219      27.696  22.192  23.744  1.00 67.39           C  
ATOM   1667  OE1 GLU A 219      28.075  23.015  24.621  1.00 67.39           O  
ATOM   1668  OE2 GLU A 219      28.472  21.626  22.930  1.00 67.39           O1-
ATOM   1669  N   SER A 220      24.876  20.016  27.662  1.00 23.51           N  
ATOM   1670  CA  SER A 220      24.485  20.074  29.040  1.00 23.51           C  
ATOM   1671  C   SER A 220      25.468  19.294  29.855  1.00 23.51           C  
ATOM   1672  O   SER A 220      25.836  19.714  30.950  1.00 23.51           O  
ATOM   1673  CB  SER A 220      23.092  19.471  29.294  1.00 23.51           C  
ATOM   1674  OG  SER A 220      22.098  20.242  28.635  1.00 23.51           O  
ATOM   1675  N   ILE A 221      25.927  18.138  29.335  1.00 35.60           N  
ATOM   1676  CA  ILE A 221      26.849  17.300  30.052  1.00 35.60           C  
ATOM   1677  C   ILE A 221      28.144  18.030  30.243  1.00 35.60           C  
ATOM   1678  O   ILE A 221      28.732  17.990  31.323  1.00 35.60           O  
ATOM   1679  CB  ILE A 221      27.152  16.018  29.329  1.00 35.60           C  
ATOM   1680  CG1 ILE A 221      25.874  15.176  29.168  1.00 35.60           C  
ATOM   1681  CG2 ILE A 221      28.274  15.295  30.090  1.00 35.60           C  
ATOM   1682  CD1 ILE A 221      26.037  13.989  28.220  1.00 35.60           C  
ATOM   1683  N   LYS A 222      28.623  18.727  29.196  1.00 47.95           N  
ATOM   1684  CA  LYS A 222      29.880  19.421  29.262  1.00 47.95           C  
ATOM   1685  C   LYS A 222      29.815  20.500  30.298  1.00 47.95           C  
ATOM   1686  O   LYS A 222      30.814  20.802  30.949  1.00 47.95           O  
ATOM   1687  CB  LYS A 222      30.310  20.036  27.921  1.00 47.95           C  
ATOM   1688  CG  LYS A 222      30.767  18.969  26.926  1.00 47.95           C  
ATOM   1689  CD  LYS A 222      30.988  19.479  25.502  1.00 47.95           C  
ATOM   1690  CE  LYS A 222      31.464  18.383  24.546  1.00 47.95           C  
ATOM   1691  NZ  LYS A 222      31.655  18.941  23.191  1.00 47.95           N1+
ATOM   1692  N   ASP A 223      28.630  21.105  30.492  1.00 52.58           N  
ATOM   1693  CA  ASP A 223      28.471  22.174  31.440  1.00 52.58           C  
ATOM   1694  C   ASP A 223      28.797  21.664  32.814  1.00 52.58           C  
ATOM   1695  O   ASP A 223      29.157  22.438  33.697  1.00 52.58           O  
ATOM   1696  CB  ASP A 223      27.045  22.749  31.468  1.00 52.58           C  
ATOM   1697  CG  ASP A 223      26.860  23.573  30.202  1.00 52.58           C  
ATOM   1698  OD1 ASP A 223      27.893  23.969  29.601  1.00 52.58           O  
ATOM   1699  OD2 ASP A 223      25.684  23.819  29.821  1.00 52.58           O1-
ATOM   1700  N   LEU A 224      28.639  20.348  33.044  1.00113.85           N  
ATOM   1701  CA  LEU A 224      28.924  19.743  34.317  1.00113.85           C  
ATOM   1702  C   LEU A 224      30.388  19.807  34.636  1.00113.85           C  
ATOM   1703  O   LEU A 224      30.760  19.762  35.808  1.00113.85           O  
ATOM   1704  CB  LEU A 224      28.535  18.260  34.442  1.00113.85           C  
ATOM   1705  CG  LEU A 224      27.025  17.987  34.514  1.00113.85           C  
ATOM   1706  CD1 LEU A 224      26.341  18.177  33.158  1.00113.85           C  
ATOM   1707  CD2 LEU A 224      26.744  16.616  35.142  1.00113.85           C  
ATOM   1708  N   LEU A 225      31.261  19.884  33.612  1.00110.87           N  
ATOM   1709  CA  LEU A 225      32.683  19.877  33.834  1.00110.87           C  
ATOM   1710  C   LEU A 225      33.105  18.626  34.536  1.00110.87           C  
ATOM   1711  O   LEU A 225      33.748  18.669  35.585  1.00110.87           O  
ATOM   1712  CB  LEU A 225      33.222  21.073  34.644  1.00110.87           C  
ATOM   1713  CG  LEU A 225      33.248  22.414  33.883  1.00110.87           C  
ATOM   1714  CD1 LEU A 225      34.143  22.326  32.639  1.00110.87           C  
ATOM   1715  CD2 LEU A 225      31.842  22.938  33.576  1.00110.87           C  
ATOM   1716  N   ILE A 226      32.734  17.466  33.960  1.00 61.73           N  
ATOM   1717  CA  ILE A 226      33.137  16.190  34.480  1.00 61.73           C  
ATOM   1718  C   ILE A 226      34.426  15.835  33.796  1.00 61.73           C  
ATOM   1719  O   ILE A 226      34.545  15.935  32.575  1.00 61.73           O  
ATOM   1720  CB  ILE A 226      32.145  15.107  34.173  1.00 61.73           C  
ATOM   1721  CG1 ILE A 226      30.789  15.451  34.810  1.00 61.73           C  
ATOM   1722  CG2 ILE A 226      32.727  13.762  34.639  1.00 61.73           C  
ATOM   1723  CD1 ILE A 226      29.637  14.593  34.291  1.00 61.73           C  
ATOM   1724  N   PRO A 227      35.412  15.428  34.552  1.00 76.53           N  
ATOM   1725  CA  PRO A 227      36.687  15.119  33.961  1.00 76.53           C  
ATOM   1726  C   PRO A 227      36.635  13.915  33.082  1.00 76.53           C  
ATOM   1727  O   PRO A 227      35.933  12.956  33.400  1.00 76.53           O  
ATOM   1728  CB  PRO A 227      37.666  14.993  35.125  1.00 76.53           C  
ATOM   1729  CG  PRO A 227      37.064  15.917  36.199  1.00 76.53           C  
ATOM   1730  CD  PRO A 227      35.550  15.899  35.921  1.00 76.53           C  
ATOM   1731  N   GLU A 228      37.347  13.980  31.944  1.00 78.39           N  
ATOM   1732  CA  GLU A 228      37.461  12.894  31.018  1.00 78.39           C  
ATOM   1733  C   GLU A 228      38.337  11.843  31.630  1.00 78.39           C  
ATOM   1734  O   GLU A 228      38.070  10.649  31.505  1.00 78.39           O  
ATOM   1735  CB  GLU A 228      38.124  13.330  29.703  1.00 78.39           C  
ATOM   1736  CG  GLU A 228      38.262  12.207  28.677  1.00 78.39           C  
ATOM   1737  CD  GLU A 228      38.934  12.794  27.443  1.00 78.39           C  
ATOM   1738  OE1 GLU A 228      39.311  13.995  27.493  1.00 78.39           O  
ATOM   1739  OE2 GLU A 228      39.080  12.053  26.435  1.00 78.39           O1-
ATOM   1740  N   ASP A 229      39.413  12.276  32.323  1.00 46.19           N  
ATOM   1741  CA  ASP A 229      40.367  11.355  32.878  1.00 46.19           C  
ATOM   1742  C   ASP A 229      39.672  10.508  33.894  1.00 46.19           C  
ATOM   1743  O   ASP A 229      38.907  10.996  34.724  1.00 46.19           O  
ATOM   1744  CB  ASP A 229      41.545  12.047  33.586  1.00 46.19           C  
ATOM   1745  CG  ASP A 229      42.587  10.988  33.926  1.00 46.19           C  
ATOM   1746  OD1 ASP A 229      42.833  10.101  33.066  1.00 46.19           O  
ATOM   1747  OD2 ASP A 229      43.138  11.044  35.059  1.00 46.19           O1-
ATOM   1748  N   PRO A 230      39.916   9.227  33.828  1.00 67.49           N  
ATOM   1749  CA  PRO A 230      39.295   8.332  34.757  1.00 67.49           C  
ATOM   1750  C   PRO A 230      39.697   8.553  36.181  1.00 67.49           C  
ATOM   1751  O   PRO A 230      38.840   8.463  37.058  1.00 67.49           O  
ATOM   1752  CB  PRO A 230      39.569   6.927  34.226  1.00 67.49           C  
ATOM   1753  CG  PRO A 230      39.673   7.140  32.704  1.00 67.49           C  
ATOM   1754  CD  PRO A 230      40.188   8.583  32.552  1.00 67.49           C  
ATOM   1755  N   ALA A 231      40.983   8.843  36.441  1.00 25.61           N  
ATOM   1756  CA  ALA A 231      41.426   9.030  37.791  1.00 25.61           C  
ATOM   1757  C   ALA A 231      40.773  10.250  38.355  1.00 25.61           C  
ATOM   1758  O   ALA A 231      40.317  10.254  39.497  1.00 25.61           O  
ATOM   1759  CB  ALA A 231      42.947   9.229  37.896  1.00 25.61           C  
ATOM   1760  N   ALA A 232      40.710  11.324  37.547  1.00 24.12           N  
ATOM   1761  CA  ALA A 232      40.176  12.578  37.995  1.00 24.12           C  
ATOM   1762  C   ALA A 232      38.728  12.418  38.328  1.00 24.12           C  
ATOM   1763  O   ALA A 232      38.254  12.927  39.342  1.00 24.12           O  
ATOM   1764  CB  ALA A 232      40.285  13.677  36.924  1.00 24.12           C  
ATOM   1765  N   ASN A 233      37.986  11.692  37.473  1.00 52.12           N  
ATOM   1766  CA  ASN A 233      36.576  11.514  37.660  1.00 52.12           C  
ATOM   1767  C   ASN A 233      36.357  10.719  38.906  1.00 52.12           C  
ATOM   1768  O   ASN A 233      35.401  10.953  39.644  1.00 52.12           O  
ATOM   1769  CB  ASN A 233      35.927  10.759  36.483  1.00 52.12           C  
ATOM   1770  CG  ASN A 233      34.413  10.877  36.591  1.00 52.12           C  
ATOM   1771  ND2 ASN A 233      33.910  12.134  36.713  1.00 52.12           N  
ATOM   1772  OD1 ASN A 233      33.696   9.879  36.558  1.00 52.12           O  
ATOM   1773  N   LYS A 234      37.250   9.745  39.166  1.00 55.26           N  
ATOM   1774  CA  LYS A 234      37.108   8.897  40.313  1.00 55.26           C  
ATOM   1775  C   LYS A 234      37.170   9.752  41.537  1.00 55.26           C  
ATOM   1776  O   LYS A 234      36.348   9.617  42.442  1.00 55.26           O  
ATOM   1777  CB  LYS A 234      38.246   7.865  40.415  1.00 55.26           C  
ATOM   1778  CG  LYS A 234      38.148   6.923  41.618  1.00 55.26           C  
ATOM   1779  CD  LYS A 234      39.125   5.747  41.534  1.00 55.26           C  
ATOM   1780  CE  LYS A 234      39.048   4.786  42.723  1.00 55.26           C  
ATOM   1781  NZ  LYS A 234      37.959   3.809  42.514  1.00 55.26           N1+
ATOM   1782  N   ALA A 235      38.148  10.675  41.587  1.00 24.48           N  
ATOM   1783  CA  ALA A 235      38.287  11.506  42.745  1.00 24.48           C  
ATOM   1784  C   ALA A 235      37.066  12.360  42.890  1.00 24.48           C  
ATOM   1785  O   ALA A 235      36.540  12.513  43.991  1.00 24.48           O  
ATOM   1786  CB  ALA A 235      39.506  12.444  42.672  1.00 24.48           C  
ATOM   1787  N   ARG A 236      36.567  12.933  41.776  1.00129.75           N  
ATOM   1788  CA  ARG A 236      35.451  13.825  41.903  1.00129.75           C  
ATOM   1789  C   ARG A 236      34.258  13.068  42.392  1.00129.75           C  
ATOM   1790  O   ARG A 236      33.516  13.556  43.242  1.00129.75           O  
ATOM   1791  CB  ARG A 236      35.041  14.556  40.612  1.00129.75           C  
ATOM   1792  CG  ARG A 236      34.496  13.679  39.488  1.00129.75           C  
ATOM   1793  CD  ARG A 236      34.002  14.517  38.305  1.00129.75           C  
ATOM   1794  NE  ARG A 236      32.851  15.341  38.778  1.00129.75           N  
ATOM   1795  CZ  ARG A 236      31.575  15.000  38.434  1.00129.75           C  
ATOM   1796  NH1 ARG A 236      31.345  13.940  37.607  1.00129.75           N1+
ATOM   1797  NH2 ARG A 236      30.522  15.734  38.902  1.00129.75           N  
ATOM   1798  N   LYS A 237      34.046  11.844  41.872  1.00 74.31           N  
ATOM   1799  CA  LYS A 237      32.900  11.072  42.259  1.00 74.31           C  
ATOM   1800  C   LYS A 237      32.984  10.753  43.717  1.00 74.31           C  
ATOM   1801  O   LYS A 237      31.969  10.726  44.411  1.00 74.31           O  
ATOM   1802  CB  LYS A 237      32.763   9.737  41.504  1.00 74.31           C  
ATOM   1803  CG  LYS A 237      32.400   9.896  40.026  1.00 74.31           C  
ATOM   1804  CD  LYS A 237      32.319   8.564  39.274  1.00 74.31           C  
ATOM   1805  CE  LYS A 237      33.651   7.819  39.186  1.00 74.31           C  
ATOM   1806  NZ  LYS A 237      33.428   6.448  38.673  1.00 74.31           N1+
ATOM   1807  N   GLU A 238      34.202  10.491  44.225  1.00 26.23           N  
ATOM   1808  CA  GLU A 238      34.343  10.138  45.607  1.00 26.23           C  
ATOM   1809  C   GLU A 238      33.883  11.290  46.440  1.00 26.23           C  
ATOM   1810  O   GLU A 238      33.189  11.106  47.439  1.00 26.23           O  
ATOM   1811  CB  GLU A 238      35.794   9.803  45.990  1.00 26.23           C  
ATOM   1812  CG  GLU A 238      36.288   8.507  45.339  1.00 26.23           C  
ATOM   1813  CD  GLU A 238      37.718   8.235  45.787  1.00 26.23           C  
ATOM   1814  OE1 GLU A 238      38.300   9.100  46.496  1.00 26.23           O  
ATOM   1815  OE2 GLU A 238      38.246   7.151  45.426  1.00 26.23           O1-
ATOM   1816  N   ALA A 239      34.254  12.517  46.037  1.00 21.70           N  
ATOM   1817  CA  ALA A 239      33.878  13.687  46.775  1.00 21.70           C  
ATOM   1818  C   ALA A 239      32.387  13.819  46.755  1.00 21.70           C  
ATOM   1819  O   ALA A 239      31.777  14.172  47.762  1.00 21.70           O  
ATOM   1820  CB  ALA A 239      34.469  14.980  46.184  1.00 21.70           C  
ATOM   1821  N   GLU A 240      31.758  13.532  45.599  1.00 80.48           N  
ATOM   1822  CA  GLU A 240      30.338  13.702  45.462  1.00 80.48           C  
ATOM   1823  C   GLU A 240      29.628  12.782  46.408  1.00 80.48           C  
ATOM   1824  O   GLU A 240      28.665  13.185  47.058  1.00 80.48           O  
ATOM   1825  CB  GLU A 240      29.833  13.387  44.043  1.00 80.48           C  
ATOM   1826  CG  GLU A 240      30.400  14.322  42.971  1.00 80.48           C  
ATOM   1827  CD  GLU A 240      29.944  15.743  43.280  1.00 80.48           C  
ATOM   1828  OE1 GLU A 240      28.913  15.895  43.987  1.00 80.48           O  
ATOM   1829  OE2 GLU A 240      30.625  16.693  42.812  1.00 80.48           O1-
ATOM   1830  N   LEU A 241      30.077  11.515  46.507  1.00148.52           N  
ATOM   1831  CA  LEU A 241      29.442  10.585  47.400  1.00148.52           C  
ATOM   1832  C   LEU A 241      29.628  11.034  48.812  1.00148.52           C  
ATOM   1833  O   LEU A 241      28.699  10.988  49.617  1.00148.52           O  
ATOM   1834  CB  LEU A 241      30.006   9.152  47.332  1.00148.52           C  
ATOM   1835  CG  LEU A 241      29.504   8.323  46.140  1.00148.52           C  
ATOM   1836  CD1 LEU A 241      28.013   7.987  46.302  1.00148.52           C  
ATOM   1837  CD2 LEU A 241      29.822   9.003  44.802  1.00148.52           C  
ATOM   1838  N   ALA A 242      30.842  11.497  49.148  1.00 23.05           N  
ATOM   1839  CA  ALA A 242      31.110  11.867  50.507  1.00 23.05           C  
ATOM   1840  C   ALA A 242      30.176  12.968  50.885  1.00 23.05           C  
ATOM   1841  O   ALA A 242      29.612  12.968  51.979  1.00 23.05           O  
ATOM   1842  CB  ALA A 242      32.544  12.386  50.708  1.00 23.05           C  
ATOM   1843  N   ALA A 243      29.975  13.937  49.977  1.00 18.86           N  
ATOM   1844  CA  ALA A 243      29.115  15.043  50.273  1.00 18.86           C  
ATOM   1845  C   ALA A 243      27.729  14.525  50.482  1.00 18.86           C  
ATOM   1846  O   ALA A 243      27.031  14.945  51.405  1.00 18.86           O  
ATOM   1847  CB  ALA A 243      29.059  16.074  49.133  1.00 18.86           C  
ATOM   1848  N   ALA A 244      27.301  13.574  49.633  1.00 26.31           N  
ATOM   1849  CA  ALA A 244      25.964  13.060  49.713  1.00 26.31           C  
ATOM   1850  C   ALA A 244      25.767  12.397  51.038  1.00 26.31           C  
ATOM   1851  O   ALA A 244      24.724  12.560  51.668  1.00 26.31           O  
ATOM   1852  CB  ALA A 244      25.659  12.028  48.616  1.00 26.31           C  
ATOM   1853  N   THR A 245      26.765  11.619  51.497  1.00 28.09           N  
ATOM   1854  CA  THR A 245      26.629  10.951  52.758  1.00 28.09           C  
ATOM   1855  C   THR A 245      26.565  11.999  53.821  1.00 28.09           C  
ATOM   1856  O   THR A 245      25.736  11.928  54.727  1.00 28.09           O  
ATOM   1857  CB  THR A 245      27.787  10.049  53.072  1.00 28.09           C  
ATOM   1858  CG2 THR A 245      27.955   9.054  51.911  1.00 28.09           C  
ATOM   1859  OG1 THR A 245      28.975  10.808  53.237  1.00 28.09           O  
ATOM   1860  N   ALA A 246      27.436  13.021  53.707  1.00 20.59           N  
ATOM   1861  CA  ALA A 246      27.504  14.082  54.668  1.00 20.59           C  
ATOM   1862  C   ALA A 246      27.562  13.477  56.065  1.00 20.59           C  
ATOM   1863  O   ALA A 246      28.552  12.754  56.357  1.00 20.59           O  
ATOM   1864  CB  ALA A 246      26.305  15.043  54.603  1.00 20.59           C  
ATOM   1865  OXT ALA A 246      26.619  13.732  56.860  1.00 20.59           O1-
TER   
ATOM   1866  N   ARG B   1      -4.344 -31.527  17.095  1.00 86.63           N  
ATOM   1867  CA  ARG B   1      -4.062 -30.114  16.753  1.00 86.63           C  
ATOM   1868  C   ARG B   1      -3.906 -29.344  18.018  1.00 86.63           C  
ATOM   1869  O   ARG B   1      -3.037 -29.631  18.838  1.00 86.63           O  
ATOM   1870  CB  ARG B   1      -5.248 -29.495  15.991  1.00 86.63           C  
ATOM   1871  CG  ARG B   1      -5.656 -30.251  14.724  1.00 86.63           C  
ATOM   1872  CD  ARG B   1      -6.382 -31.565  15.021  1.00 86.63           C  
ATOM   1873  NE  ARG B   1      -6.749 -32.200  13.726  1.00 86.63           N  
ATOM   1874  CZ  ARG B   1      -7.079 -33.523  13.693  1.00 86.63           C  
ATOM   1875  NH1 ARG B   1      -7.007 -34.269  14.834  1.00 86.63           N1+
ATOM   1876  NH2 ARG B   1      -7.484 -34.102  12.525  1.00 86.63           N  
ATOM   1877  N   SER B   2      -4.765 -28.324  18.184  1.00139.20           N  
ATOM   1878  CA  SER B   2      -4.781 -27.516  19.365  1.00139.20           C  
ATOM   1879  C   SER B   2      -6.218 -27.436  19.740  1.00139.20           C  
ATOM   1880  O   SER B   2      -7.057 -28.088  19.124  1.00139.20           O  
ATOM   1881  CB  SER B   2      -4.312 -26.070  19.145  1.00139.20           C  
ATOM   1882  OG  SER B   2      -5.270 -25.368  18.368  1.00139.20           O  
ATOM   1883  N   ARG B   3      -6.548 -26.649  20.780  1.00307.79           N  
ATOM   1884  CA  ARG B   3      -7.935 -26.558  21.117  1.00307.79           C  
ATOM   1885  C   ARG B   3      -8.622 -25.984  19.928  1.00307.79           C  
ATOM   1886  O   ARG B   3      -8.226 -24.944  19.404  1.00307.79           O  
ATOM   1887  CB  ARG B   3      -8.223 -25.646  22.321  1.00307.79           C  
ATOM   1888  CG  ARG B   3      -9.714 -25.484  22.626  1.00307.79           C  
ATOM   1889  CD  ARG B   3     -10.269 -24.113  22.233  1.00307.79           C  
ATOM   1890  NE  ARG B   3      -9.597 -23.104  23.100  1.00307.79           N  
ATOM   1891  CZ  ARG B   3      -9.955 -21.789  23.036  1.00307.79           C  
ATOM   1892  NH1 ARG B   3     -10.939 -21.387  22.179  1.00307.79           N1+
ATOM   1893  NH2 ARG B   3      -9.330 -20.873  23.832  1.00307.79           N  
ATOM   1894  N   ARG B   4      -9.675 -26.676  19.461  1.00270.44           N  
ATOM   1895  CA  ARG B   4     -10.384 -26.223  18.304  1.00270.44           C  
ATOM   1896  C   ARG B   4     -11.804 -26.623  18.473  1.00270.44           C  
ATOM   1897  O   ARG B   4     -12.221 -27.040  19.554  1.00270.44           O  
ATOM   1898  CB  ARG B   4      -9.893 -26.834  16.983  1.00270.44           C  
ATOM   1899  CG  ARG B   4      -8.526 -26.306  16.542  1.00270.44           C  
ATOM   1900  CD  ARG B   4      -8.186 -26.649  15.091  1.00270.44           C  
ATOM   1901  NE  ARG B   4      -9.264 -26.072  14.239  1.00270.44           N  
ATOM   1902  CZ  ARG B   4      -8.959 -25.502  13.037  1.00270.44           C  
ATOM   1903  NH1 ARG B   4      -7.660 -25.437  12.624  1.00270.44           N1+
ATOM   1904  NH2 ARG B   4      -9.952 -24.990  12.254  1.00270.44           N  
ATOM   1905  N   VAL B   5     -12.595 -26.490  17.395  1.00 88.75           N  
ATOM   1906  CA  VAL B   5     -13.979 -26.826  17.502  1.00 88.75           C  
ATOM   1907  C   VAL B   5     -14.075 -28.309  17.597  1.00 88.75           C  
ATOM   1908  O   VAL B   5     -13.987 -29.023  16.598  1.00 88.75           O  
ATOM   1909  CB  VAL B   5     -14.779 -26.409  16.304  1.00 88.75           C  
ATOM   1910  CG1 VAL B   5     -16.218 -26.923  16.471  1.00 88.75           C  
ATOM   1911  CG2 VAL B   5     -14.669 -24.884  16.144  1.00 88.75           C  
ATOM   1912  N   ASP B   6     -14.244 -28.805  18.835  1.00273.31           N  
ATOM   1913  CA  ASP B   6     -14.406 -30.204  19.078  1.00273.31           C  
ATOM   1914  C   ASP B   6     -14.718 -30.350  20.530  1.00273.31           C  
ATOM   1915  O   ASP B   6     -14.342 -29.506  21.342  1.00273.31           O  
ATOM   1916  CB  ASP B   6     -13.176 -31.058  18.700  1.00273.31           C  
ATOM   1917  CG  ASP B   6     -11.945 -30.613  19.481  1.00273.31           C  
ATOM   1918  OD1 ASP B   6     -12.046 -29.651  20.286  1.00273.31           O  
ATOM   1919  OD2 ASP B   6     -10.870 -31.238  19.263  1.00273.31           O1-
ATOM   1920  N   VAL B   7     -15.463 -31.407  20.903  1.00143.17           N  
ATOM   1921  CA  VAL B   7     -15.771 -31.542  22.293  1.00143.17           C  
ATOM   1922  C   VAL B   7     -14.739 -32.442  22.883  1.00143.17           C  
ATOM   1923  O   VAL B   7     -14.470 -33.522  22.359  1.00143.17           O  
ATOM   1924  CB  VAL B   7     -17.132 -32.130  22.552  1.00143.17           C  
ATOM   1925  CG1 VAL B   7     -17.187 -33.555  21.975  1.00143.17           C  
ATOM   1926  CG2 VAL B   7     -17.423 -32.057  24.060  1.00143.17           C  
ATOM   1927  N   MET B   8     -14.101 -31.997  23.983  1.00284.95           N  
ATOM   1928  CA  MET B   8     -13.104 -32.818  24.599  1.00284.95           C  
ATOM   1929  C   MET B   8     -13.354 -32.795  26.069  1.00284.95           C  
ATOM   1930  O   MET B   8     -13.795 -31.792  26.625  1.00284.95           O  
ATOM   1931  CB  MET B   8     -11.667 -32.339  24.333  1.00284.95           C  
ATOM   1932  CG  MET B   8     -11.287 -32.455  22.856  1.00284.95           C  
ATOM   1933  SD  MET B   8     -11.278 -34.160  22.223  1.00284.95           S  
ATOM   1934  CE  MET B   8     -11.004 -33.695  20.490  1.00284.95           C  
ATOM   1935  N   ASP B   9     -13.097 -33.937  26.733  1.00 97.07           N  
ATOM   1936  CA  ASP B   9     -13.332 -34.039  28.141  1.00 97.07           C  
ATOM   1937  C   ASP B   9     -12.413 -33.101  28.855  1.00 97.07           C  
ATOM   1938  O   ASP B   9     -12.839 -32.351  29.733  1.00 97.07           O  
ATOM   1939  CB  ASP B   9     -13.059 -35.453  28.686  1.00 97.07           C  
ATOM   1940  CG  ASP B   9     -13.445 -35.488  30.159  1.00 97.07           C  
ATOM   1941  OD1 ASP B   9     -13.965 -34.459  30.667  1.00 97.07           O  
ATOM   1942  OD2 ASP B   9     -13.221 -36.550  30.799  1.00 97.07           O1-
ATOM   1943  N   VAL B  10     -11.120 -33.099  28.485  1.00 48.12           N  
ATOM   1944  CA  VAL B  10     -10.201 -32.273  29.203  1.00 48.12           C  
ATOM   1945  C   VAL B  10      -9.359 -31.533  28.215  1.00 48.12           C  
ATOM   1946  O   VAL B  10      -9.227 -31.944  27.062  1.00 48.12           O  
ATOM   1947  CB  VAL B  10      -9.287 -33.072  30.090  1.00 48.12           C  
ATOM   1948  CG1 VAL B  10      -8.332 -32.123  30.832  1.00 48.12           C  
ATOM   1949  CG2 VAL B  10     -10.157 -33.940  31.018  1.00 48.12           C  
ATOM   1950  N   MET B  11      -8.791 -30.392  28.647  1.00242.62           N  
ATOM   1951  CA  MET B  11      -7.952 -29.602  27.799  1.00242.62           C  
ATOM   1952  C   MET B  11      -6.567 -30.157  27.894  1.00242.62           C  
ATOM   1953  O   MET B  11      -6.292 -31.028  28.718  1.00242.62           O  
ATOM   1954  CB  MET B  11      -7.929 -28.114  28.177  1.00242.62           C  
ATOM   1955  CG  MET B  11      -9.321 -27.481  28.096  1.00242.62           C  
ATOM   1956  SD  MET B  11     -10.083 -27.528  26.445  1.00242.62           S  
ATOM   1957  CE  MET B  11     -11.739 -27.049  27.016  1.00242.62           C  
ATOM   1958  N   ASN B  12      -5.654 -29.674  27.029  1.00209.89           N  
ATOM   1959  CA  ASN B  12      -4.329 -30.222  27.011  1.00209.89           C  
ATOM   1960  C   ASN B  12      -3.628 -29.805  28.267  1.00209.89           C  
ATOM   1961  O   ASN B  12      -3.348 -28.627  28.486  1.00209.89           O  
ATOM   1962  CB  ASN B  12      -3.500 -29.742  25.807  1.00209.89           C  
ATOM   1963  CG  ASN B  12      -2.425 -30.778  25.522  1.00209.89           C  
ATOM   1964  ND2 ASN B  12      -1.684 -31.204  26.576  1.00209.89           N  
ATOM   1965  OD1 ASN B  12      -2.254 -31.211  24.384  1.00209.89           O  
ATOM   1966  N   ARG B  13      -3.361 -30.796  29.139  1.00192.92           N  
ATOM   1967  CA  ARG B  13      -2.692 -30.637  30.399  1.00192.92           C  
ATOM   1968  C   ARG B  13      -1.227 -30.385  30.206  1.00192.92           C  
ATOM   1969  O   ARG B  13      -0.576 -29.831  31.089  1.00192.92           O  
ATOM   1970  CB  ARG B  13      -2.851 -31.856  31.323  1.00192.92           C  
ATOM   1971  CG  ARG B  13      -4.294 -32.068  31.785  1.00192.92           C  
ATOM   1972  CD  ARG B  13      -4.428 -33.048  32.949  1.00192.92           C  
ATOM   1973  NE  ARG B  13      -3.723 -32.437  34.111  1.00192.92           N  
ATOM   1974  CZ  ARG B  13      -4.368 -31.531  34.903  1.00192.92           C  
ATOM   1975  NH1 ARG B  13      -5.663 -31.193  34.641  1.00192.92           N1+
ATOM   1976  NH2 ARG B  13      -3.715 -30.959  35.957  1.00192.92           N  
ATOM   1977  N   LEU B  14      -0.645 -30.849  29.083  1.00 62.94           N  
ATOM   1978  CA  LEU B  14       0.775 -30.708  28.897  1.00 62.94           C  
ATOM   1979  C   LEU B  14       1.073 -29.653  27.873  1.00 62.94           C  
ATOM   1980  O   LEU B  14       0.469 -29.611  26.802  1.00 62.94           O  
ATOM   1981  CB  LEU B  14       1.452 -32.010  28.430  1.00 62.94           C  
ATOM   1982  CG  LEU B  14       2.976 -31.889  28.229  1.00 62.94           C  
ATOM   1983  CD1 LEU B  14       3.696 -31.621  29.560  1.00 62.94           C  
ATOM   1984  CD2 LEU B  14       3.537 -33.111  27.481  1.00 62.94           C  
ATOM   1985  N   ILE B  15       2.038 -28.766  28.202  1.00 44.35           N  
ATOM   1986  CA  ILE B  15       2.466 -27.720  27.314  1.00 44.35           C  
ATOM   1987  C   ILE B  15       3.926 -27.949  27.066  1.00 44.35           C  
ATOM   1988  O   ILE B  15       4.689 -28.201  27.995  1.00 44.35           O  
ATOM   1989  CB  ILE B  15       2.325 -26.346  27.901  1.00 44.35           C  
ATOM   1990  CG1 ILE B  15       0.852 -26.049  28.224  1.00 44.35           C  
ATOM   1991  CG2 ILE B  15       2.956 -25.346  26.919  1.00 44.35           C  
ATOM   1992  CD1 ILE B  15       0.659 -24.811  29.100  1.00 44.35           C  
ATOM   1993  N   LEU B  16       4.359 -27.866  25.793  1.00 59.25           N  
ATOM   1994  CA  LEU B  16       5.728 -28.146  25.453  1.00 59.25           C  
ATOM   1995  C   LEU B  16       6.524 -26.881  25.458  1.00 59.25           C  
ATOM   1996  O   LEU B  16       6.134 -25.885  24.851  1.00 59.25           O  
ATOM   1997  CB  LEU B  16       5.880 -28.753  24.047  1.00 59.25           C  
ATOM   1998  CG  LEU B  16       7.337 -29.050  23.643  1.00 59.25           C  
ATOM   1999  CD1 LEU B  16       7.963 -30.134  24.533  1.00 59.25           C  
ATOM   2000  CD2 LEU B  16       7.436 -29.374  22.142  1.00 59.25           C  
ATOM   2001  N   ALA B  17       7.678 -26.896  26.161  1.00 52.33           N  
ATOM   2002  CA  ALA B  17       8.540 -25.752  26.129  1.00 52.33           C  
ATOM   2003  C   ALA B  17       9.535 -26.057  25.052  1.00 52.33           C  
ATOM   2004  O   ALA B  17      10.367 -26.953  25.195  1.00 52.33           O  
ATOM   2005  CB  ALA B  17       9.320 -25.530  27.436  1.00 52.33           C  
ATOM   2006  N   MET B  18       9.482 -25.308  23.932  1.00 89.15           N  
ATOM   2007  CA  MET B  18      10.356 -25.620  22.835  1.00 89.15           C  
ATOM   2008  C   MET B  18      11.530 -24.691  22.837  1.00 89.15           C  
ATOM   2009  O   MET B  18      11.518 -23.638  22.202  1.00 89.15           O  
ATOM   2010  CB  MET B  18       9.652 -25.515  21.471  1.00 89.15           C  
ATOM   2011  CG  MET B  18      10.579 -25.709  20.271  1.00 89.15           C  
ATOM   2012  SD  MET B  18      11.413 -27.321  20.221  1.00 89.15           S  
ATOM   2013  CE  MET B  18       9.908 -28.320  20.391  1.00 89.15           C  
ATOM   2014  N   ASP B  19      12.564 -25.094  23.594  1.00113.24           N  
ATOM   2015  CA  ASP B  19      13.836 -24.458  23.810  1.00113.24           C  
ATOM   2016  C   ASP B  19      14.839 -24.737  22.728  1.00113.24           C  
ATOM   2017  O   ASP B  19      15.936 -24.186  22.778  1.00113.24           O  
ATOM   2018  CB  ASP B  19      14.472 -24.874  25.143  1.00113.24           C  
ATOM   2019  CG  ASP B  19      13.619 -24.259  26.242  1.00113.24           C  
ATOM   2020  OD1 ASP B  19      13.256 -23.060  26.104  1.00113.24           O  
ATOM   2021  OD2 ASP B  19      13.306 -24.982  27.224  1.00113.24           O1-
ATOM   2022  N   LEU B  20      14.576 -25.674  21.796  1.00122.15           N  
ATOM   2023  CA  LEU B  20      15.592 -25.953  20.814  1.00122.15           C  
ATOM   2024  C   LEU B  20      15.875 -24.697  20.032  1.00122.15           C  
ATOM   2025  O   LEU B  20      14.996 -23.870  19.796  1.00122.15           O  
ATOM   2026  CB  LEU B  20      15.226 -27.074  19.825  1.00122.15           C  
ATOM   2027  CG  LEU B  20      15.124 -28.459  20.489  1.00122.15           C  
ATOM   2028  CD1 LEU B  20      13.943 -28.532  21.463  1.00122.15           C  
ATOM   2029  CD2 LEU B  20      15.100 -29.581  19.446  1.00122.15           C  
ATOM   2030  N   MET B  21      17.174 -24.498  19.728  1.00 96.37           N  
ATOM   2031  CA  MET B  21      17.774 -23.390  19.029  1.00 96.37           C  
ATOM   2032  C   MET B  21      17.618 -23.410  17.533  1.00 96.37           C  
ATOM   2033  O   MET B  21      17.737 -22.376  16.881  1.00 96.37           O  
ATOM   2034  CB  MET B  21      19.262 -23.251  19.367  1.00 96.37           C  
ATOM   2035  CG  MET B  21      19.466 -22.926  20.848  1.00 96.37           C  
ATOM   2036  SD  MET B  21      21.198 -22.737  21.358  1.00 96.37           S  
ATOM   2037  CE  MET B  21      21.457 -21.195  20.435  1.00 96.37           C  
ATOM   2038  N   ASN B  22      17.434 -24.590  16.925  1.00140.44           N  
ATOM   2039  CA  ASN B  22      17.457 -24.673  15.493  1.00140.44           C  
ATOM   2040  C   ASN B  22      16.078 -24.955  14.977  1.00140.44           C  
ATOM   2041  O   ASN B  22      15.326 -25.725  15.570  1.00140.44           O  
ATOM   2042  CB  ASN B  22      18.363 -25.836  15.061  1.00140.44           C  
ATOM   2043  CG  ASN B  22      18.506 -25.883  13.559  1.00140.44           C  
ATOM   2044  ND2 ASN B  22      19.733 -25.563  13.078  1.00140.44           N  
ATOM   2045  OD1 ASN B  22      17.568 -26.211  12.834  1.00140.44           O  
ATOM   2046  N   ARG B  23      15.728 -24.334  13.829  1.00 60.56           N  
ATOM   2047  CA  ARG B  23      14.425 -24.451  13.239  1.00 60.56           C  
ATOM   2048  C   ARG B  23      14.109 -25.865  12.850  1.00 60.56           C  
ATOM   2049  O   ARG B  23      13.040 -26.376  13.179  1.00 60.56           O  
ATOM   2050  CB  ARG B  23      14.294 -23.595  11.968  1.00 60.56           C  
ATOM   2051  CG  ARG B  23      12.988 -23.817  11.201  1.00 60.56           C  
ATOM   2052  CD  ARG B  23      12.915 -23.025   9.894  1.00 60.56           C  
ATOM   2053  NE  ARG B  23      11.726 -23.499   9.129  1.00 60.56           N  
ATOM   2054  CZ  ARG B  23      11.868 -24.504   8.217  1.00 60.56           C  
ATOM   2055  NH1 ARG B  23      13.093 -25.069   8.017  1.00 60.56           N1+
ATOM   2056  NH2 ARG B  23      10.792 -24.944   7.503  1.00 60.56           N  
ATOM   2057  N   ASP B  24      15.031 -26.556  12.155  1.00 41.26           N  
ATOM   2058  CA  ASP B  24      14.698 -27.876  11.695  1.00 41.26           C  
ATOM   2059  C   ASP B  24      14.433 -28.776  12.861  1.00 41.26           C  
ATOM   2060  O   ASP B  24      13.458 -29.523  12.865  1.00 41.26           O  
ATOM   2061  CB  ASP B  24      15.796 -28.517  10.829  1.00 41.26           C  
ATOM   2062  CG  ASP B  24      15.705 -27.907   9.437  1.00 41.26           C  
ATOM   2063  OD1 ASP B  24      14.686 -27.222   9.154  1.00 41.26           O  
ATOM   2064  OD2 ASP B  24      16.647 -28.131   8.630  1.00 41.26           O1-
ATOM   2065  N   ASP B  25      15.289 -28.719  13.894  1.00 51.79           N  
ATOM   2066  CA  ASP B  25      15.153 -29.582  15.035  1.00 51.79           C  
ATOM   2067  C   ASP B  25      13.876 -29.270  15.755  1.00 51.79           C  
ATOM   2068  O   ASP B  25      13.147 -30.172  16.167  1.00 51.79           O  
ATOM   2069  CB  ASP B  25      16.301 -29.369  16.035  1.00 51.79           C  
ATOM   2070  CG  ASP B  25      17.594 -29.790  15.351  1.00 51.79           C  
ATOM   2071  OD1 ASP B  25      17.546 -30.756  14.543  1.00 51.79           O  
ATOM   2072  OD2 ASP B  25      18.644 -29.149  15.620  1.00 51.79           O1-
ATOM   2073  N   ALA B  26      13.569 -27.969  15.923  1.00 35.98           N  
ATOM   2074  CA  ALA B  26      12.415 -27.560  16.671  1.00 35.98           C  
ATOM   2075  C   ALA B  26      11.170 -28.048  15.998  1.00 35.98           C  
ATOM   2076  O   ALA B  26      10.262 -28.548  16.661  1.00 35.98           O  
ATOM   2077  CB  ALA B  26      12.294 -26.031  16.793  1.00 35.98           C  
ATOM   2078  N   LEU B  27      11.091 -27.910  14.660  1.00 53.96           N  
ATOM   2079  CA  LEU B  27       9.919 -28.313  13.935  1.00 53.96           C  
ATOM   2080  C   LEU B  27       9.760 -29.798  14.011  1.00 53.96           C  
ATOM   2081  O   LEU B  27       8.659 -30.303  14.219  1.00 53.96           O  
ATOM   2082  CB  LEU B  27       9.966 -27.929  12.446  1.00 53.96           C  
ATOM   2083  CG  LEU B  27       9.903 -26.409  12.217  1.00 53.96           C  
ATOM   2084  CD1 LEU B  27       9.950 -26.066  10.722  1.00 53.96           C  
ATOM   2085  CD2 LEU B  27       8.689 -25.793  12.932  1.00 53.96           C  
ATOM   2086  N   ARG B  28      10.869 -30.541  13.852  1.00132.58           N  
ATOM   2087  CA  ARG B  28      10.820 -31.974  13.834  1.00132.58           C  
ATOM   2088  C   ARG B  28      10.295 -32.492  15.133  1.00132.58           C  
ATOM   2089  O   ARG B  28       9.383 -33.318  15.161  1.00132.58           O  
ATOM   2090  CB  ARG B  28      12.218 -32.588  13.664  1.00132.58           C  
ATOM   2091  CG  ARG B  28      12.285 -34.087  13.969  1.00132.58           C  
ATOM   2092  CD  ARG B  28      13.716 -34.632  13.952  1.00132.58           C  
ATOM   2093  NE  ARG B  28      14.515 -33.853  14.943  1.00132.58           N  
ATOM   2094  CZ  ARG B  28      14.580 -34.255  16.247  1.00132.58           C  
ATOM   2095  NH1 ARG B  28      13.911 -35.373  16.649  1.00132.58           N1+
ATOM   2096  NH2 ARG B  28      15.315 -33.538  17.148  1.00132.58           N  
ATOM   2097  N   VAL B  29      10.856 -31.999  16.248  1.00 39.26           N  
ATOM   2098  CA  VAL B  29      10.503 -32.488  17.549  1.00 39.26           C  
ATOM   2099  C   VAL B  29       9.076 -32.163  17.836  1.00 39.26           C  
ATOM   2100  O   VAL B  29       8.337 -32.985  18.372  1.00 39.26           O  
ATOM   2101  CB  VAL B  29      11.330 -31.871  18.642  1.00 39.26           C  
ATOM   2102  CG1 VAL B  29      10.818 -32.389  19.997  1.00 39.26           C  
ATOM   2103  CG2 VAL B  29      12.812 -32.182  18.373  1.00 39.26           C  
ATOM   2104  N   THR B  30       8.649 -30.940  17.480  1.00 44.01           N  
ATOM   2105  CA  THR B  30       7.319 -30.519  17.790  1.00 44.01           C  
ATOM   2106  C   THR B  30       6.364 -31.398  17.041  1.00 44.01           C  
ATOM   2107  O   THR B  30       5.341 -31.817  17.581  1.00 44.01           O  
ATOM   2108  CB  THR B  30       7.061 -29.096  17.380  1.00 44.01           C  
ATOM   2109  CG2 THR B  30       5.662 -28.693  17.875  1.00 44.01           C  
ATOM   2110  OG1 THR B  30       8.031 -28.236  17.960  1.00 44.01           O  
ATOM   2111  N   GLY B  31       6.691 -31.718  15.776  1.00 26.56           N  
ATOM   2112  CA  GLY B  31       5.820 -32.505  14.951  1.00 26.56           C  
ATOM   2113  C   GLY B  31       5.623 -33.866  15.553  1.00 26.56           C  
ATOM   2114  O   GLY B  31       4.524 -34.415  15.518  1.00 26.56           O  
ATOM   2115  N   GLU B  32       6.691 -34.467  16.106  1.00117.12           N  
ATOM   2116  CA  GLU B  32       6.573 -35.799  16.636  1.00117.12           C  
ATOM   2117  C   GLU B  32       5.666 -35.838  17.838  1.00117.12           C  
ATOM   2118  O   GLU B  32       4.992 -36.837  18.077  1.00117.12           O  
ATOM   2119  CB  GLU B  32       7.933 -36.444  16.969  1.00117.12           C  
ATOM   2120  CG  GLU B  32       8.823 -35.645  17.916  1.00117.12           C  
ATOM   2121  CD  GLU B  32      10.175 -36.342  17.951  1.00117.12           C  
ATOM   2122  OE1 GLU B  32      10.209 -37.549  18.313  1.00117.12           O  
ATOM   2123  OE2 GLU B  32      11.190 -35.679  17.606  1.00117.12           O1-
ATOM   2124  N   VAL B  33       5.696 -34.779  18.666  1.00105.79           N  
ATOM   2125  CA  VAL B  33       4.929 -34.615  19.876  1.00105.79           C  
ATOM   2126  C   VAL B  33       3.526 -34.107  19.660  1.00105.79           C  
ATOM   2127  O   VAL B  33       2.723 -34.106  20.591  1.00105.79           O  
ATOM   2128  CB  VAL B  33       5.594 -33.703  20.869  1.00105.79           C  
ATOM   2129  CG1 VAL B  33       6.944 -34.330  21.258  1.00105.79           C  
ATOM   2130  CG2 VAL B  33       5.703 -32.289  20.275  1.00105.79           C  
ATOM   2131  N   ARG B  34       3.185 -33.636  18.447  1.00126.97           N  
ATOM   2132  CA  ARG B  34       1.977 -32.881  18.230  1.00126.97           C  
ATOM   2133  C   ARG B  34       0.750 -33.564  18.752  1.00126.97           C  
ATOM   2134  O   ARG B  34      -0.133 -32.902  19.295  1.00126.97           O  
ATOM   2135  CB  ARG B  34       1.711 -32.598  16.742  1.00126.97           C  
ATOM   2136  CG  ARG B  34       1.550 -33.873  15.913  1.00126.97           C  
ATOM   2137  CD  ARG B  34       1.012 -33.644  14.499  1.00126.97           C  
ATOM   2138  NE  ARG B  34       2.045 -32.898  13.728  1.00126.97           N  
ATOM   2139  CZ  ARG B  34       1.750 -31.670  13.209  1.00126.97           C  
ATOM   2140  NH1 ARG B  34       0.513 -31.126  13.404  1.00126.97           N1+
ATOM   2141  NH2 ARG B  34       2.689 -30.992  12.488  1.00126.97           N  
ATOM   2142  N   GLU B  35       0.636 -34.891  18.622  1.00109.57           N  
ATOM   2143  CA  GLU B  35      -0.575 -35.532  19.045  1.00109.57           C  
ATOM   2144  C   GLU B  35      -0.811 -35.269  20.502  1.00109.57           C  
ATOM   2145  O   GLU B  35      -1.953 -35.125  20.938  1.00109.57           O  
ATOM   2146  CB  GLU B  35      -0.537 -37.049  18.825  1.00109.57           C  
ATOM   2147  CG  GLU B  35      -1.822 -37.737  19.268  1.00109.57           C  
ATOM   2148  CD  GLU B  35      -1.850 -39.125  18.646  1.00109.57           C  
ATOM   2149  OE1 GLU B  35      -1.471 -39.242  17.449  1.00109.57           O  
ATOM   2150  OE2 GLU B  35      -2.251 -40.086  19.356  1.00109.57           O1-
ATOM   2151  N   TYR B  36       0.272 -35.239  21.293  1.00157.04           N  
ATOM   2152  CA  TYR B  36       0.251 -35.046  22.717  1.00157.04           C  
ATOM   2153  C   TYR B  36      -0.106 -33.644  23.159  1.00157.04           C  
ATOM   2154  O   TYR B  36      -0.716 -33.489  24.216  1.00157.04           O  
ATOM   2155  CB  TYR B  36       1.594 -35.397  23.378  1.00157.04           C  
ATOM   2156  CG  TYR B  36       1.855 -36.841  23.112  1.00157.04           C  
ATOM   2157  CD1 TYR B  36       1.378 -37.814  23.961  1.00157.04           C  
ATOM   2158  CD2 TYR B  36       2.571 -37.225  22.001  1.00157.04           C  
ATOM   2159  CE1 TYR B  36       1.619 -39.144  23.710  1.00157.04           C  
ATOM   2160  CE2 TYR B  36       2.816 -38.554  21.744  1.00157.04           C  
ATOM   2161  CZ  TYR B  36       2.340 -39.517  22.601  1.00157.04           C  
ATOM   2162  OH  TYR B  36       2.590 -40.882  22.339  1.00157.04           O  
ATOM   2163  N   ILE B  37       0.304 -32.577  22.431  1.00 81.37           N  
ATOM   2164  CA  ILE B  37       0.105 -31.256  22.986  1.00 81.37           C  
ATOM   2165  C   ILE B  37      -0.510 -30.294  22.006  1.00 81.37           C  
ATOM   2166  O   ILE B  37      -0.247 -30.341  20.807  1.00 81.37           O  
ATOM   2167  CB  ILE B  37       1.396 -30.631  23.417  1.00 81.37           C  
ATOM   2168  CG1 ILE B  37       2.311 -30.456  22.192  1.00 81.37           C  
ATOM   2169  CG2 ILE B  37       2.007 -31.498  24.530  1.00 81.37           C  
ATOM   2170  CD1 ILE B  37       3.517 -29.551  22.443  1.00 81.37           C  
ATOM   2171  N   ASP B  38      -1.445 -29.460  22.515  1.00 96.91           N  
ATOM   2172  CA  ASP B  38      -2.110 -28.386  21.827  1.00 96.91           C  
ATOM   2173  C   ASP B  38      -1.357 -27.079  21.866  1.00 96.91           C  
ATOM   2174  O   ASP B  38      -1.502 -26.258  20.962  1.00 96.91           O  
ATOM   2175  CB  ASP B  38      -3.504 -28.128  22.415  1.00 96.91           C  
ATOM   2176  CG  ASP B  38      -4.314 -29.392  22.176  1.00 96.91           C  
ATOM   2177  OD1 ASP B  38      -4.158 -30.000  21.085  1.00 96.91           O  
ATOM   2178  OD2 ASP B  38      -5.083 -29.782  23.090  1.00 96.91           O1-
ATOM   2179  N   THR B  39      -0.576 -26.812  22.937  1.00 54.01           N  
ATOM   2180  CA  THR B  39       0.021 -25.509  23.084  1.00 54.01           C  
ATOM   2181  C   THR B  39       1.507 -25.641  23.202  1.00 54.01           C  
ATOM   2182  O   THR B  39       2.015 -26.541  23.867  1.00 54.01           O  
ATOM   2183  CB  THR B  39      -0.451 -24.793  24.316  1.00 54.01           C  
ATOM   2184  CG2 THR B  39       0.237 -23.419  24.398  1.00 54.01           C  
ATOM   2185  OG1 THR B  39      -1.862 -24.638  24.279  1.00 54.01           O  
ATOM   2186  N   VAL B  40       2.243 -24.717  22.550  1.00 44.33           N  
ATOM   2187  CA  VAL B  40       3.675 -24.736  22.595  1.00 44.33           C  
ATOM   2188  C   VAL B  40       4.133 -23.435  23.182  1.00 44.33           C  
ATOM   2189  O   VAL B  40       3.635 -22.368  22.826  1.00 44.33           O  
ATOM   2190  CB  VAL B  40       4.297 -24.835  21.230  1.00 44.33           C  
ATOM   2191  CG1 VAL B  40       5.827 -24.766  21.370  1.00 44.33           C  
ATOM   2192  CG2 VAL B  40       3.790 -26.117  20.551  1.00 44.33           C  
ATOM   2193  N   LYS B  41       5.100 -23.504  24.119  1.00101.03           N  
ATOM   2194  CA  LYS B  41       5.640 -22.315  24.713  1.00101.03           C  
ATOM   2195  C   LYS B  41       6.931 -22.060  23.993  1.00101.03           C  
ATOM   2196  O   LYS B  41       7.803 -22.927  23.949  1.00101.03           O  
ATOM   2197  CB  LYS B  41       5.973 -22.491  26.204  1.00101.03           C  
ATOM   2198  CG  LYS B  41       6.439 -21.207  26.890  1.00101.03           C  
ATOM   2199  CD  LYS B  41       6.569 -21.350  28.407  1.00101.03           C  
ATOM   2200  CE  LYS B  41       7.754 -22.221  28.828  1.00101.03           C  
ATOM   2201  NZ  LYS B  41       9.026 -21.533  28.510  1.00101.03           N1+
ATOM   2202  N   ILE B  42       7.075 -20.863  23.390  1.00 46.89           N  
ATOM   2203  CA  ILE B  42       8.273 -20.529  22.669  1.00 46.89           C  
ATOM   2204  C   ILE B  42       8.911 -19.374  23.378  1.00 46.89           C  
ATOM   2205  O   ILE B  42       8.251 -18.381  23.685  1.00 46.89           O  
ATOM   2206  CB  ILE B  42       8.017 -20.096  21.252  1.00 46.89           C  
ATOM   2207  CG1 ILE B  42       7.397 -21.246  20.441  1.00 46.89           C  
ATOM   2208  CG2 ILE B  42       9.333 -19.562  20.667  1.00 46.89           C  
ATOM   2209  CD1 ILE B  42       6.866 -20.814  19.074  1.00 46.89           C  
ATOM   2210  N   GLY B  43      10.216 -19.500  23.701  1.00 39.94           N  
ATOM   2211  CA  GLY B  43      10.907 -18.448  24.393  1.00 39.94           C  
ATOM   2212  C   GLY B  43      11.953 -17.828  23.514  1.00 39.94           C  
ATOM   2213  O   GLY B  43      11.977 -17.996  22.296  1.00 39.94           O  
ATOM   2214  N   TYR B  44      12.875 -17.099  24.170  1.00151.72           N  
ATOM   2215  CA  TYR B  44      13.952 -16.394  23.534  1.00151.72           C  
ATOM   2216  C   TYR B  44      14.944 -17.310  22.888  1.00151.72           C  
ATOM   2217  O   TYR B  44      15.482 -16.937  21.847  1.00151.72           O  
ATOM   2218  CB  TYR B  44      14.727 -15.445  24.463  1.00151.72           C  
ATOM   2219  CG  TYR B  44      13.843 -14.278  24.739  1.00151.72           C  
ATOM   2220  CD1 TYR B  44      13.680 -13.303  23.781  1.00151.72           C  
ATOM   2221  CD2 TYR B  44      13.157 -14.165  25.926  1.00151.72           C  
ATOM   2222  CE1 TYR B  44      12.868 -12.218  24.008  1.00151.72           C  
ATOM   2223  CE2 TYR B  44      12.343 -13.080  26.162  1.00151.72           C  
ATOM   2224  CZ  TYR B  44      12.199 -12.103  25.203  1.00151.72           C  
ATOM   2225  OH  TYR B  44      11.364 -10.990  25.442  1.00151.72           O  
ATOM   2226  N   PRO B  45      15.265 -18.459  23.427  1.00 84.15           N  
ATOM   2227  CA  PRO B  45      16.265 -19.265  22.785  1.00 84.15           C  
ATOM   2228  C   PRO B  45      15.914 -19.585  21.368  1.00 84.15           C  
ATOM   2229  O   PRO B  45      16.791 -19.498  20.509  1.00 84.15           O  
ATOM   2230  CB  PRO B  45      16.479 -20.464  23.705  1.00 84.15           C  
ATOM   2231  CG  PRO B  45      16.171 -19.885  25.103  1.00 84.15           C  
ATOM   2232  CD  PRO B  45      15.167 -18.743  24.849  1.00 84.15           C  
ATOM   2233  N   LEU B  46      14.654 -19.967  21.098  1.00 58.95           N  
ATOM   2234  CA  LEU B  46      14.259 -20.246  19.749  1.00 58.95           C  
ATOM   2235  C   LEU B  46      14.111 -18.971  18.965  1.00 58.95           C  
ATOM   2236  O   LEU B  46      14.576 -18.871  17.831  1.00 58.95           O  
ATOM   2237  CB  LEU B  46      12.923 -21.002  19.674  1.00 58.95           C  
ATOM   2238  CG  LEU B  46      12.488 -21.325  18.235  1.00 58.95           C  
ATOM   2239  CD1 LEU B  46      13.500 -22.261  17.553  1.00 58.95           C  
ATOM   2240  CD2 LEU B  46      11.053 -21.872  18.192  1.00 58.95           C  
ATOM   2241  N   VAL B  47      13.460 -17.952  19.573  1.00 56.22           N  
ATOM   2242  CA  VAL B  47      13.142 -16.724  18.898  1.00 56.22           C  
ATOM   2243  C   VAL B  47      14.383 -16.011  18.468  1.00 56.22           C  
ATOM   2244  O   VAL B  47      14.482 -15.555  17.331  1.00 56.22           O  
ATOM   2245  CB  VAL B  47      12.357 -15.780  19.766  1.00 56.22           C  
ATOM   2246  CG1 VAL B  47      12.200 -14.438  19.033  1.00 56.22           C  
ATOM   2247  CG2 VAL B  47      11.015 -16.444  20.121  1.00 56.22           C  
ATOM   2248  N   LEU B  48      15.375 -15.894  19.363  1.00101.69           N  
ATOM   2249  CA  LEU B  48      16.560 -15.174  18.999  1.00101.69           C  
ATOM   2250  C   LEU B  48      17.264 -15.876  17.883  1.00101.69           C  
ATOM   2251  O   LEU B  48      17.819 -15.233  16.993  1.00101.69           O  
ATOM   2252  CB  LEU B  48      17.536 -14.988  20.169  1.00101.69           C  
ATOM   2253  CG  LEU B  48      17.063 -13.914  21.164  1.00101.69           C  
ATOM   2254  CD1 LEU B  48      15.654 -14.208  21.695  1.00101.69           C  
ATOM   2255  CD2 LEU B  48      18.084 -13.721  22.292  1.00101.69           C  
ATOM   2256  N   SER B  49      17.300 -17.218  17.915  1.00 57.42           N  
ATOM   2257  CA  SER B  49      17.989 -17.952  16.893  1.00 57.42           C  
ATOM   2258  C   SER B  49      17.307 -17.835  15.554  1.00 57.42           C  
ATOM   2259  O   SER B  49      17.927 -17.450  14.566  1.00 57.42           O  
ATOM   2260  CB  SER B  49      18.095 -19.453  17.215  1.00 57.42           C  
ATOM   2261  OG  SER B  49      18.882 -19.649  18.380  1.00 57.42           O  
ATOM   2262  N   GLU B  50      16.028 -18.261  15.488  1.00132.57           N  
ATOM   2263  CA  GLU B  50      15.228 -18.339  14.291  1.00132.57           C  
ATOM   2264  C   GLU B  50      14.546 -17.067  13.868  1.00132.57           C  
ATOM   2265  O   GLU B  50      14.342 -16.852  12.675  1.00132.57           O  
ATOM   2266  CB  GLU B  50      14.145 -19.423  14.397  1.00132.57           C  
ATOM   2267  CG  GLU B  50      14.717 -20.813  14.684  1.00132.57           C  
ATOM   2268  CD  GLU B  50      15.784 -21.144  13.648  1.00132.57           C  
ATOM   2269  OE1 GLU B  50      15.495 -21.030  12.429  1.00132.57           O  
ATOM   2270  OE2 GLU B  50      16.906 -21.527  14.072  1.00132.57           O1-
ATOM   2271  N   GLY B  51      14.119 -16.209  14.817  1.00 35.53           N  
ATOM   2272  CA  GLY B  51      13.375 -15.038  14.442  1.00 35.53           C  
ATOM   2273  C   GLY B  51      11.941 -15.243  14.848  1.00 35.53           C  
ATOM   2274  O   GLY B  51      11.488 -16.366  15.065  1.00 35.53           O  
ATOM   2275  N   MET B  52      11.188 -14.127  14.933  1.00 61.92           N  
ATOM   2276  CA  MET B  52       9.821 -14.070  15.376  1.00 61.92           C  
ATOM   2277  C   MET B  52       8.928 -14.784  14.407  1.00 61.92           C  
ATOM   2278  O   MET B  52       7.853 -15.251  14.778  1.00 61.92           O  
ATOM   2279  CB  MET B  52       9.302 -12.633  15.538  1.00 61.92           C  
ATOM   2280  CG  MET B  52       9.979 -11.888  16.691  1.00 61.92           C  
ATOM   2281  SD  MET B  52       9.615 -12.562  18.341  1.00 61.92           S  
ATOM   2282  CE  MET B  52       7.979 -11.788  18.488  1.00 61.92           C  
ATOM   2283  N   ASP B  53       9.342 -14.867  13.131  1.00 50.26           N  
ATOM   2284  CA  ASP B  53       8.554 -15.472  12.094  1.00 50.26           C  
ATOM   2285  C   ASP B  53       8.265 -16.896  12.464  1.00 50.26           C  
ATOM   2286  O   ASP B  53       7.306 -17.487  11.971  1.00 50.26           O  
ATOM   2287  CB  ASP B  53       9.265 -15.487  10.729  1.00 50.26           C  
ATOM   2288  CG  ASP B  53       9.317 -14.060  10.201  1.00 50.26           C  
ATOM   2289  OD1 ASP B  53       8.661 -13.176  10.813  1.00 50.26           O  
ATOM   2290  OD2 ASP B  53      10.011 -13.837   9.174  1.00 50.26           O1-
ATOM   2291  N   ILE B  54       9.092 -17.489  13.342  1.00102.37           N  
ATOM   2292  CA  ILE B  54       8.946 -18.864  13.732  1.00102.37           C  
ATOM   2293  C   ILE B  54       7.588 -19.084  14.330  1.00102.37           C  
ATOM   2294  O   ILE B  54       7.027 -20.171  14.201  1.00102.37           O  
ATOM   2295  CB  ILE B  54       9.976 -19.320  14.726  1.00102.37           C  
ATOM   2296  CG1 ILE B  54       9.964 -20.855  14.824  1.00102.37           C  
ATOM   2297  CG2 ILE B  54       9.708 -18.612  16.065  1.00102.37           C  
ATOM   2298  CD1 ILE B  54      10.404 -21.553  13.536  1.00102.37           C  
ATOM   2299  N   ILE B  55       7.029 -18.083  15.038  1.00 44.73           N  
ATOM   2300  CA  ILE B  55       5.744 -18.273  15.656  1.00 44.73           C  
ATOM   2301  C   ILE B  55       4.716 -18.565  14.602  1.00 44.73           C  
ATOM   2302  O   ILE B  55       3.920 -19.492  14.748  1.00 44.73           O  
ATOM   2303  CB  ILE B  55       5.284 -17.069  16.429  1.00 44.73           C  
ATOM   2304  CG1 ILE B  55       6.254 -16.777  17.588  1.00 44.73           C  
ATOM   2305  CG2 ILE B  55       3.837 -17.318  16.884  1.00 44.73           C  
ATOM   2306  CD1 ILE B  55       6.033 -15.414  18.245  1.00 44.73           C  
ATOM   2307  N   ALA B  56       4.715 -17.797  13.496  1.00 26.53           N  
ATOM   2308  CA  ALA B  56       3.739 -18.005  12.461  1.00 26.53           C  
ATOM   2309  C   ALA B  56       3.919 -19.377  11.886  1.00 26.53           C  
ATOM   2310  O   ALA B  56       2.944 -20.072  11.600  1.00 26.53           O  
ATOM   2311  CB  ALA B  56       3.873 -17.005  11.299  1.00 26.53           C  
ATOM   2312  N   GLU B  57       5.179 -19.810  11.705  1.00 38.05           N  
ATOM   2313  CA  GLU B  57       5.412 -21.085  11.088  1.00 38.05           C  
ATOM   2314  C   GLU B  57       4.850 -22.183  11.939  1.00 38.05           C  
ATOM   2315  O   GLU B  57       4.267 -23.135  11.424  1.00 38.05           O  
ATOM   2316  CB  GLU B  57       6.896 -21.394  10.850  1.00 38.05           C  
ATOM   2317  CG  GLU B  57       7.073 -22.625   9.964  1.00 38.05           C  
ATOM   2318  CD  GLU B  57       8.546 -22.793   9.646  1.00 38.05           C  
ATOM   2319  OE1 GLU B  57       9.384 -22.139  10.320  1.00 38.05           O  
ATOM   2320  OE2 GLU B  57       8.853 -23.582   8.716  1.00 38.05           O1-
ATOM   2321  N   PHE B  58       5.007 -22.084  13.273  1.00 79.82           N  
ATOM   2322  CA  PHE B  58       4.484 -23.101  14.144  1.00 79.82           C  
ATOM   2323  C   PHE B  58       3.002 -23.163  13.993  1.00 79.82           C  
ATOM   2324  O   PHE B  58       2.421 -24.246  13.945  1.00 79.82           O  
ATOM   2325  CB  PHE B  58       4.778 -22.849  15.634  1.00 79.82           C  
ATOM   2326  CG  PHE B  58       6.116 -23.413  15.960  1.00 79.82           C  
ATOM   2327  CD1 PHE B  58       7.272 -22.864  15.460  1.00 79.82           C  
ATOM   2328  CD2 PHE B  58       6.204 -24.498  16.802  1.00 79.82           C  
ATOM   2329  CE1 PHE B  58       8.495 -23.405  15.782  1.00 79.82           C  
ATOM   2330  CE2 PHE B  58       7.422 -25.043  17.130  1.00 79.82           C  
ATOM   2331  CZ  PHE B  58       8.572 -24.498  16.615  1.00 79.82           C  
ATOM   2332  N   ARG B  59       2.347 -21.995  13.916  1.00119.55           N  
ATOM   2333  CA  ARG B  59       0.918 -21.972  13.837  1.00119.55           C  
ATOM   2334  C   ARG B  59       0.485 -22.682  12.591  1.00119.55           C  
ATOM   2335  O   ARG B  59      -0.454 -23.477  12.618  1.00119.55           O  
ATOM   2336  CB  ARG B  59       0.369 -20.537  13.768  1.00119.55           C  
ATOM   2337  CG  ARG B  59       0.718 -19.706  15.004  1.00119.55           C  
ATOM   2338  CD  ARG B  59      -0.305 -19.827  16.134  1.00119.55           C  
ATOM   2339  NE  ARG B  59      -1.541 -19.126  15.689  1.00119.55           N  
ATOM   2340  CZ  ARG B  59      -2.753 -19.479  16.207  1.00119.55           C  
ATOM   2341  NH1 ARG B  59      -2.846 -20.512  17.094  1.00119.55           N1+
ATOM   2342  NH2 ARG B  59      -3.874 -18.791  15.840  1.00119.55           N  
ATOM   2343  N   LYS B  60       1.158 -22.421  11.456  1.00 41.11           N  
ATOM   2344  CA  LYS B  60       0.728 -23.032  10.232  1.00 41.11           C  
ATOM   2345  C   LYS B  60       0.870 -24.520  10.324  1.00 41.11           C  
ATOM   2346  O   LYS B  60      -0.066 -25.264  10.032  1.00 41.11           O  
ATOM   2347  CB  LYS B  60       1.577 -22.605   9.022  1.00 41.11           C  
ATOM   2348  CG  LYS B  60       1.510 -21.113   8.697  1.00 41.11           C  
ATOM   2349  CD  LYS B  60       2.637 -20.664   7.763  1.00 41.11           C  
ATOM   2350  CE  LYS B  60       2.607 -19.174   7.419  1.00 41.11           C  
ATOM   2351  NZ  LYS B  60       3.875 -18.784   6.764  1.00 41.11           N1+
ATOM   2352  N   ARG B  61       2.062 -24.992  10.733  1.00145.40           N  
ATOM   2353  CA  ARG B  61       2.335 -26.402  10.748  1.00145.40           C  
ATOM   2354  C   ARG B  61       1.489 -27.131  11.750  1.00145.40           C  
ATOM   2355  O   ARG B  61       0.863 -28.144  11.441  1.00145.40           O  
ATOM   2356  CB  ARG B  61       3.784 -26.703  11.171  1.00145.40           C  
ATOM   2357  CG  ARG B  61       4.867 -26.189  10.219  1.00145.40           C  
ATOM   2358  CD  ARG B  61       5.587 -27.306   9.464  1.00145.40           C  
ATOM   2359  NE  ARG B  61       6.638 -26.671   8.622  1.00145.40           N  
ATOM   2360  CZ  ARG B  61       7.702 -27.402   8.187  1.00145.40           C  
ATOM   2361  NH1 ARG B  61       7.804 -28.724   8.514  1.00145.40           N1+
ATOM   2362  NH2 ARG B  61       8.670 -26.808   7.431  1.00145.40           N  
ATOM   2363  N   PHE B  62       1.537 -26.663  13.008  1.00191.39           N  
ATOM   2364  CA  PHE B  62       0.908 -27.305  14.130  1.00191.39           C  
ATOM   2365  C   PHE B  62      -0.535 -26.976  14.371  1.00191.39           C  
ATOM   2366  O   PHE B  62      -1.292 -27.836  14.817  1.00191.39           O  
ATOM   2367  CB  PHE B  62       1.691 -27.039  15.421  1.00191.39           C  
ATOM   2368  CG  PHE B  62       3.062 -27.516  15.101  1.00191.39           C  
ATOM   2369  CD1 PHE B  62       3.353 -28.859  15.110  1.00191.39           C  
ATOM   2370  CD2 PHE B  62       4.045 -26.621  14.746  1.00191.39           C  
ATOM   2371  CE1 PHE B  62       4.618 -29.298  14.799  1.00191.39           C  
ATOM   2372  CE2 PHE B  62       5.313 -27.054  14.435  1.00191.39           C  
ATOM   2373  CZ  PHE B  62       5.600 -28.397  14.465  1.00191.39           C  
ATOM   2374  N   GLY B  63      -0.939 -25.707  14.156  1.00 25.28           N  
ATOM   2375  CA  GLY B  63      -2.290 -25.314  14.442  1.00 25.28           C  
ATOM   2376  C   GLY B  63      -2.434 -25.178  15.932  1.00 25.28           C  
ATOM   2377  O   GLY B  63      -3.544 -25.201  16.459  1.00 25.28           O  
ATOM   2378  N   CYS B  64      -1.304 -25.036  16.653  1.00 47.57           N  
ATOM   2379  CA  CYS B  64      -1.312 -24.959  18.090  1.00 47.57           C  
ATOM   2380  C   CYS B  64      -1.359 -23.533  18.552  1.00 47.57           C  
ATOM   2381  O   CYS B  64      -1.168 -22.600  17.774  1.00 47.57           O  
ATOM   2382  CB  CYS B  64      -0.063 -25.598  18.720  1.00 47.57           C  
ATOM   2383  SG  CYS B  64       1.475 -24.811  18.150  1.00 47.57           S  
ATOM   2384  N   ARG B  65      -1.666 -23.340  19.853  1.00121.47           N  
ATOM   2385  CA  ARG B  65      -1.657 -22.030  20.443  1.00121.47           C  
ATOM   2386  C   ARG B  65      -0.235 -21.796  20.848  1.00121.47           C  
ATOM   2387  O   ARG B  65       0.489 -22.749  21.134  1.00121.47           O  
ATOM   2388  CB  ARG B  65      -2.445 -21.915  21.758  1.00121.47           C  
ATOM   2389  CG  ARG B  65      -3.879 -22.442  21.738  1.00121.47           C  
ATOM   2390  CD  ARG B  65      -4.564 -22.230  23.090  1.00121.47           C  
ATOM   2391  NE  ARG B  65      -5.631 -23.256  23.252  1.00121.47           N  
ATOM   2392  CZ  ARG B  65      -5.709 -23.938  24.433  1.00121.47           C  
ATOM   2393  NH1 ARG B  65      -4.826 -23.663  25.437  1.00121.47           N1+
ATOM   2394  NH2 ARG B  65      -6.662 -24.899  24.610  1.00121.47           N  
ATOM   2395  N   ILE B  66       0.221 -20.529  20.881  1.00 72.97           N  
ATOM   2396  CA  ILE B  66       1.584 -20.329  21.284  1.00 72.97           C  
ATOM   2397  C   ILE B  66       1.677 -19.320  22.389  1.00 72.97           C  
ATOM   2398  O   ILE B  66       1.070 -18.251  22.336  1.00 72.97           O  
ATOM   2399  CB  ILE B  66       2.484 -19.916  20.160  1.00 72.97           C  
ATOM   2400  CG1 ILE B  66       2.594 -21.085  19.166  1.00 72.97           C  
ATOM   2401  CG2 ILE B  66       3.834 -19.462  20.737  1.00 72.97           C  
ATOM   2402  CD1 ILE B  66       3.335 -20.737  17.884  1.00 72.97           C  
ATOM   2403  N   ILE B  67       2.451 -19.665  23.440  1.00134.29           N  
ATOM   2404  CA  ILE B  67       2.686 -18.741  24.514  1.00134.29           C  
ATOM   2405  C   ILE B  67       4.104 -18.294  24.404  1.00134.29           C  
ATOM   2406  O   ILE B  67       5.026 -19.108  24.367  1.00134.29           O  
ATOM   2407  CB  ILE B  67       2.506 -19.271  25.909  1.00134.29           C  
ATOM   2408  CG1 ILE B  67       3.403 -20.482  26.184  1.00134.29           C  
ATOM   2409  CG2 ILE B  67       1.022 -19.502  26.159  1.00134.29           C  
ATOM   2410  CD1 ILE B  67       3.384 -20.888  27.656  1.00134.29           C  
ATOM   2411  N   ALA B  68       4.310 -16.966  24.330  1.00 52.43           N  
ATOM   2412  CA  ALA B  68       5.644 -16.456  24.231  1.00 52.43           C  
ATOM   2413  C   ALA B  68       6.139 -16.257  25.630  1.00 52.43           C  
ATOM   2414  O   ALA B  68       5.600 -15.449  26.385  1.00 52.43           O  
ATOM   2415  CB  ALA B  68       5.729 -15.099  23.512  1.00 52.43           C  
ATOM   2416  N   ASP B  69       7.206 -16.991  26.004  1.00 72.18           N  
ATOM   2417  CA  ASP B  69       7.732 -16.903  27.339  1.00 72.18           C  
ATOM   2418  C   ASP B  69       8.854 -15.912  27.329  1.00 72.18           C  
ATOM   2419  O   ASP B  69      10.029 -16.276  27.367  1.00 72.18           O  
ATOM   2420  CB  ASP B  69       8.294 -18.248  27.840  1.00 72.18           C  
ATOM   2421  CG  ASP B  69       8.609 -18.136  29.325  1.00 72.18           C  
ATOM   2422  OD1 ASP B  69       8.571 -16.995  29.858  1.00 72.18           O  
ATOM   2423  OD2 ASP B  69       8.893 -19.194  29.948  1.00 72.18           O1-
ATOM   2424  N   PHE B  70       8.487 -14.621  27.211  1.00195.10           N  
ATOM   2425  CA  PHE B  70       9.390 -13.507  27.191  1.00195.10           C  
ATOM   2426  C   PHE B  70       9.814 -13.048  28.562  1.00195.10           C  
ATOM   2427  O   PHE B  70      10.811 -12.343  28.693  1.00195.10           O  
ATOM   2428  CB  PHE B  70       8.895 -12.304  26.369  1.00195.10           C  
ATOM   2429  CG  PHE B  70       8.856 -12.762  24.948  1.00195.10           C  
ATOM   2430  CD1 PHE B  70       9.785 -13.669  24.489  1.00195.10           C  
ATOM   2431  CD2 PHE B  70       7.868 -12.342  24.086  1.00195.10           C  
ATOM   2432  CE1 PHE B  70       9.763 -14.111  23.188  1.00195.10           C  
ATOM   2433  CE2 PHE B  70       7.844 -12.782  22.783  1.00195.10           C  
ATOM   2434  CZ  PHE B  70       8.793 -13.663  22.324  1.00195.10           C  
ATOM   2435  N   LYS B  71       9.027 -13.348  29.616  1.00102.67           N  
ATOM   2436  CA  LYS B  71       9.363 -12.901  30.945  1.00102.67           C  
ATOM   2437  C   LYS B  71       9.540 -11.411  30.934  1.00102.67           C  
ATOM   2438  O   LYS B  71      10.545 -10.892  31.418  1.00102.67           O  
ATOM   2439  CB  LYS B  71      10.631 -13.552  31.523  1.00102.67           C  
ATOM   2440  CG  LYS B  71      10.439 -15.033  31.849  1.00102.67           C  
ATOM   2441  CD  LYS B  71      11.733 -15.751  32.228  1.00102.67           C  
ATOM   2442  CE  LYS B  71      11.533 -17.230  32.559  1.00102.67           C  
ATOM   2443  NZ  LYS B  71      11.196 -17.979  31.331  1.00102.67           N1+
ATOM   2444  N   VAL B  72       8.530 -10.683  30.407  1.00 84.90           N  
ATOM   2445  CA  VAL B  72       8.627  -9.254  30.239  1.00 84.90           C  
ATOM   2446  C   VAL B  72       8.802  -8.555  31.565  1.00 84.90           C  
ATOM   2447  O   VAL B  72       7.947  -8.606  32.447  1.00 84.90           O  
ATOM   2448  CB  VAL B  72       7.431  -8.665  29.551  1.00 84.90           C  
ATOM   2449  CG1 VAL B  72       7.613  -7.141  29.468  1.00 84.90           C  
ATOM   2450  CG2 VAL B  72       7.275  -9.348  28.182  1.00 84.90           C  
ATOM   2451  N   ALA B  73      10.038  -8.046  31.748  1.00148.98           N  
ATOM   2452  CA  ALA B  73      10.687  -7.277  32.787  1.00148.98           C  
ATOM   2453  C   ALA B  73      10.672  -5.763  32.785  1.00148.98           C  
ATOM   2454  O   ALA B  73      11.041  -5.168  33.795  1.00148.98           O  
ATOM   2455  CB  ALA B  73      12.155  -7.697  32.965  1.00148.98           C  
ATOM   2456  N   ASP B  74      10.436  -5.093  31.639  1.00121.71           N  
ATOM   2457  CA  ASP B  74      10.731  -3.678  31.501  1.00121.71           C  
ATOM   2458  C   ASP B  74       9.744  -2.723  32.095  1.00121.71           C  
ATOM   2459  O   ASP B  74       8.792  -3.085  32.783  1.00121.71           O  
ATOM   2460  CB  ASP B  74      10.886  -3.239  30.035  1.00121.71           C  
ATOM   2461  CG  ASP B  74      12.299  -3.556  29.585  1.00121.71           C  
ATOM   2462  OD1 ASP B  74      13.242  -3.057  30.255  1.00121.71           O  
ATOM   2463  OD2 ASP B  74      12.457  -4.291  28.575  1.00121.71           O1-
ATOM   2464  N   ILE B  75      10.042  -1.423  31.853  1.00128.03           N  
ATOM   2465  CA  ILE B  75       9.240  -0.295  32.231  1.00128.03           C  
ATOM   2466  C   ILE B  75       8.023  -0.332  31.361  1.00128.03           C  
ATOM   2467  O   ILE B  75       8.025  -0.996  30.326  1.00128.03           O  
ATOM   2468  CB  ILE B  75       9.959   1.028  32.127  1.00128.03           C  
ATOM   2469  CG1 ILE B  75      10.441   1.323  30.694  1.00128.03           C  
ATOM   2470  CG2 ILE B  75      11.097   1.005  33.160  1.00128.03           C  
ATOM   2471  CD1 ILE B  75       9.341   1.735  29.725  1.00128.03           C  
ATOM   2472  N   PRO B  76       6.958   0.308  31.762  1.00 83.01           N  
ATOM   2473  CA  PRO B  76       5.727   0.201  31.033  1.00 83.01           C  
ATOM   2474  C   PRO B  76       5.785   0.571  29.584  1.00 83.01           C  
ATOM   2475  O   PRO B  76       5.133  -0.100  28.786  1.00 83.01           O  
ATOM   2476  CB  PRO B  76       4.699   0.972  31.855  1.00 83.01           C  
ATOM   2477  CG  PRO B  76       5.217   0.818  33.299  1.00 83.01           C  
ATOM   2478  CD  PRO B  76       6.742   0.666  33.154  1.00 83.01           C  
ATOM   2479  N   GLU B  77       6.556   1.607  29.208  1.00 72.05           N  
ATOM   2480  CA  GLU B  77       6.597   2.027  27.836  1.00 72.05           C  
ATOM   2481  C   GLU B  77       7.167   0.920  27.001  1.00 72.05           C  
ATOM   2482  O   GLU B  77       6.643   0.596  25.937  1.00 72.05           O  
ATOM   2483  CB  GLU B  77       7.510   3.251  27.638  1.00 72.05           C  
ATOM   2484  CG  GLU B  77       7.381   3.917  26.268  1.00 72.05           C  
ATOM   2485  CD  GLU B  77       6.264   4.946  26.359  1.00 72.05           C  
ATOM   2486  OE1 GLU B  77       5.787   5.200  27.497  1.00 72.05           O  
ATOM   2487  OE2 GLU B  77       5.879   5.500  25.295  1.00 72.05           O1-
ATOM   2488  N   THR B  78       8.271   0.313  27.475  1.00 39.16           N  
ATOM   2489  CA  THR B  78       8.938  -0.739  26.755  1.00 39.16           C  
ATOM   2490  C   THR B  78       8.067  -1.951  26.702  1.00 39.16           C  
ATOM   2491  O   THR B  78       7.996  -2.628  25.677  1.00 39.16           O  
ATOM   2492  CB  THR B  78      10.227  -1.170  27.391  1.00 39.16           C  
ATOM   2493  CG2 THR B  78      10.822  -2.329  26.572  1.00 39.16           C  
ATOM   2494  OG1 THR B  78      11.136  -0.081  27.450  1.00 39.16           O  
ATOM   2495  N   ASN B  79       7.370  -2.252  27.813  1.00 40.64           N  
ATOM   2496  CA  ASN B  79       6.566  -3.438  27.889  1.00 40.64           C  
ATOM   2497  C   ASN B  79       5.509  -3.383  26.833  1.00 40.64           C  
ATOM   2498  O   ASN B  79       5.209  -4.394  26.199  1.00 40.64           O  
ATOM   2499  CB  ASN B  79       5.840  -3.601  29.237  1.00 40.64           C  
ATOM   2500  CG  ASN B  79       6.858  -4.006  30.294  1.00 40.64           C  
ATOM   2501  ND2 ASN B  79       6.423  -4.026  31.581  1.00 40.64           N  
ATOM   2502  OD1 ASN B  79       8.006  -4.317  29.978  1.00 40.64           O  
ATOM   2503  N   GLU B  80       4.912  -2.201  26.605  1.00 35.66           N  
ATOM   2504  CA  GLU B  80       3.858  -2.128  25.637  1.00 35.66           C  
ATOM   2505  C   GLU B  80       4.401  -2.503  24.295  1.00 35.66           C  
ATOM   2506  O   GLU B  80       3.768  -3.238  23.538  1.00 35.66           O  
ATOM   2507  CB  GLU B  80       3.253  -0.720  25.507  1.00 35.66           C  
ATOM   2508  CG  GLU B  80       2.112  -0.660  24.487  1.00 35.66           C  
ATOM   2509  CD  GLU B  80       1.589   0.768  24.433  1.00 35.66           C  
ATOM   2510  OE1 GLU B  80       2.164   1.639  25.138  1.00 35.66           O  
ATOM   2511  OE2 GLU B  80       0.602   1.005  23.685  1.00 35.66           O1-
ATOM   2512  N   LYS B  81       5.607  -2.010  23.968  1.00119.27           N  
ATOM   2513  CA  LYS B  81       6.191  -2.229  22.677  1.00119.27           C  
ATOM   2514  C   LYS B  81       6.446  -3.693  22.480  1.00119.27           C  
ATOM   2515  O   LYS B  81       6.169  -4.241  21.414  1.00119.27           O  
ATOM   2516  CB  LYS B  81       7.534  -1.497  22.524  1.00119.27           C  
ATOM   2517  CG  LYS B  81       7.446  -0.011  22.882  1.00119.27           C  
ATOM   2518  CD  LYS B  81       6.458   0.796  22.038  1.00119.27           C  
ATOM   2519  CE  LYS B  81       6.153   2.175  22.630  1.00119.27           C  
ATOM   2520  NZ  LYS B  81       7.412   2.901  22.910  1.00119.27           N1+
ATOM   2521  N   ILE B  82       6.976  -4.369  23.517  1.00 97.10           N  
ATOM   2522  CA  ILE B  82       7.318  -5.758  23.403  1.00 97.10           C  
ATOM   2523  C   ILE B  82       6.063  -6.551  23.175  1.00 97.10           C  
ATOM   2524  O   ILE B  82       6.028  -7.442  22.328  1.00 97.10           O  
ATOM   2525  CB  ILE B  82       8.043  -6.267  24.626  1.00 97.10           C  
ATOM   2526  CG1 ILE B  82       8.758  -7.586  24.328  1.00 97.10           C  
ATOM   2527  CG2 ILE B  82       7.070  -6.366  25.809  1.00 97.10           C  
ATOM   2528  CD1 ILE B  82       9.733  -7.979  25.438  1.00 97.10           C  
ATOM   2529  N   CYS B  83       4.985  -6.234  23.917  1.00 34.38           N  
ATOM   2530  CA  CYS B  83       3.759  -6.969  23.797  1.00 34.38           C  
ATOM   2531  C   CYS B  83       3.203  -6.802  22.416  1.00 34.38           C  
ATOM   2532  O   CYS B  83       2.762  -7.769  21.799  1.00 34.38           O  
ATOM   2533  CB  CYS B  83       2.684  -6.496  24.792  1.00 34.38           C  
ATOM   2534  SG  CYS B  83       3.159  -6.795  26.522  1.00 34.38           S  
ATOM   2535  N   ARG B  84       3.224  -5.570  21.882  1.00 45.66           N  
ATOM   2536  CA  ARG B  84       2.650  -5.336  20.586  1.00 45.66           C  
ATOM   2537  C   ARG B  84       3.383  -6.131  19.552  1.00 45.66           C  
ATOM   2538  O   ARG B  84       2.769  -6.734  18.675  1.00 45.66           O  
ATOM   2539  CB  ARG B  84       2.707  -3.861  20.166  1.00 45.66           C  
ATOM   2540  CG  ARG B  84       1.814  -2.971  21.027  1.00 45.66           C  
ATOM   2541  CD  ARG B  84       1.670  -1.547  20.494  1.00 45.66           C  
ATOM   2542  NE  ARG B  84       0.754  -0.831  21.423  1.00 45.66           N  
ATOM   2543  CZ  ARG B  84      -0.593  -0.988  21.291  1.00 45.66           C  
ATOM   2544  NH1 ARG B  84      -1.094  -1.805  20.319  1.00 45.66           N1+
ATOM   2545  NH2 ARG B  84      -1.446  -0.340  22.136  1.00 45.66           N  
ATOM   2546  N   ALA B  85       4.726  -6.159  19.626  1.00 26.49           N  
ATOM   2547  CA  ALA B  85       5.488  -6.861  18.632  1.00 26.49           C  
ATOM   2548  C   ALA B  85       5.169  -8.325  18.688  1.00 26.49           C  
ATOM   2549  O   ALA B  85       5.011  -8.970  17.652  1.00 26.49           O  
ATOM   2550  CB  ALA B  85       7.005  -6.718  18.838  1.00 26.49           C  
ATOM   2551  N   THR B  86       5.068  -8.883  19.911  1.00131.77           N  
ATOM   2552  CA  THR B  86       4.843 -10.290  20.088  1.00131.77           C  
ATOM   2553  C   THR B  86       3.500 -10.694  19.563  1.00131.77           C  
ATOM   2554  O   THR B  86       3.371 -11.736  18.922  1.00131.77           O  
ATOM   2555  CB  THR B  86       4.938 -10.731  21.522  1.00131.77           C  
ATOM   2556  CG2 THR B  86       6.330 -10.363  22.051  1.00131.77           C  
ATOM   2557  OG1 THR B  86       3.946 -10.101  22.314  1.00131.77           O  
ATOM   2558  N   PHE B  87       2.453  -9.893  19.837  1.00 67.34           N  
ATOM   2559  CA  PHE B  87       1.134 -10.236  19.386  1.00 67.34           C  
ATOM   2560  C   PHE B  87       1.059 -10.113  17.893  1.00 67.34           C  
ATOM   2561  O   PHE B  87       0.371 -10.893  17.236  1.00 67.34           O  
ATOM   2562  CB  PHE B  87       0.013  -9.399  20.022  1.00 67.34           C  
ATOM   2563  CG  PHE B  87       0.011  -9.717  21.479  1.00 67.34           C  
ATOM   2564  CD1 PHE B  87      -0.279 -10.989  21.923  1.00 67.34           C  
ATOM   2565  CD2 PHE B  87       0.273  -8.739  22.409  1.00 67.34           C  
ATOM   2566  CE1 PHE B  87      -0.283 -11.278  23.267  1.00 67.34           C  
ATOM   2567  CE2 PHE B  87       0.269  -9.021  23.753  1.00 67.34           C  
ATOM   2568  CZ  PHE B  87      -0.007 -10.295  24.187  1.00 67.34           C  
ATOM   2569  N   LYS B  88       1.759  -9.118  17.315  1.00135.69           N  
ATOM   2570  CA  LYS B  88       1.754  -8.923  15.890  1.00135.69           C  
ATOM   2571  C   LYS B  88       2.276 -10.181  15.267  1.00135.69           C  
ATOM   2572  O   LYS B  88       1.790 -10.626  14.228  1.00135.69           O  
ATOM   2573  CB  LYS B  88       2.699  -7.794  15.441  1.00135.69           C  
ATOM   2574  CG  LYS B  88       2.179  -6.386  15.731  1.00135.69           C  
ATOM   2575  CD  LYS B  88       0.933  -6.030  14.920  1.00135.69           C  
ATOM   2576  CE  LYS B  88       1.221  -5.834  13.429  1.00135.69           C  
ATOM   2577  NZ  LYS B  88      -0.028  -5.499  12.710  1.00135.69           N1+
ATOM   2578  N   ALA B  89       3.282 -10.786  15.917  1.00 52.69           N  
ATOM   2579  CA  ALA B  89       3.926 -11.992  15.479  1.00 52.69           C  
ATOM   2580  C   ALA B  89       2.905 -13.091  15.450  1.00 52.69           C  
ATOM   2581  O   ALA B  89       3.040 -14.043  14.680  1.00 52.69           O  
ATOM   2582  CB  ALA B  89       5.073 -12.433  16.406  1.00 52.69           C  
ATOM   2583  N   GLY B  90       1.870 -13.014  16.314  1.00 38.59           N  
ATOM   2584  CA  GLY B  90       0.850 -14.027  16.271  1.00 38.59           C  
ATOM   2585  C   GLY B  90       0.774 -14.821  17.545  1.00 38.59           C  
ATOM   2586  O   GLY B  90      -0.018 -15.758  17.634  1.00 38.59           O  
ATOM   2587  N   ALA B  91       1.578 -14.486  18.571  1.00 39.98           N  
ATOM   2588  CA  ALA B  91       1.518 -15.239  19.796  1.00 39.98           C  
ATOM   2589  C   ALA B  91       0.180 -15.042  20.451  1.00 39.98           C  
ATOM   2590  O   ALA B  91      -0.384 -13.950  20.440  1.00 39.98           O  
ATOM   2591  CB  ALA B  91       2.595 -14.823  20.816  1.00 39.98           C  
ATOM   2592  N   ASP B  92      -0.381 -16.138  21.005  1.00 58.15           N  
ATOM   2593  CA  ASP B  92      -1.641 -16.131  21.698  1.00 58.15           C  
ATOM   2594  C   ASP B  92      -1.515 -15.459  23.033  1.00 58.15           C  
ATOM   2595  O   ASP B  92      -2.430 -14.763  23.468  1.00 58.15           O  
ATOM   2596  CB  ASP B  92      -2.176 -17.551  21.942  1.00 58.15           C  
ATOM   2597  CG  ASP B  92      -2.611 -18.110  20.595  1.00 58.15           C  
ATOM   2598  OD1 ASP B  92      -3.483 -17.474  19.947  1.00 58.15           O  
ATOM   2599  OD2 ASP B  92      -2.062 -19.169  20.188  1.00 58.15           O1-
ATOM   2600  N   ALA B  93      -0.380 -15.666  23.732  1.00 42.26           N  
ATOM   2601  CA  ALA B  93      -0.243 -15.125  25.057  1.00 42.26           C  
ATOM   2602  C   ALA B  93       1.201 -14.831  25.314  1.00 42.26           C  
ATOM   2603  O   ALA B  93       2.080 -15.259  24.568  1.00 42.26           O  
ATOM   2604  CB  ALA B  93      -0.703 -16.090  26.162  1.00 42.26           C  
ATOM   2605  N   ILE B  94       1.473 -14.045  26.378  1.00 55.28           N  
ATOM   2606  CA  ILE B  94       2.820 -13.691  26.731  1.00 55.28           C  
ATOM   2607  C   ILE B  94       2.968 -13.817  28.222  1.00 55.28           C  
ATOM   2608  O   ILE B  94       2.026 -13.565  28.974  1.00 55.28           O  
ATOM   2609  CB  ILE B  94       3.151 -12.276  26.340  1.00 55.28           C  
ATOM   2610  CG1 ILE B  94       4.654 -11.991  26.470  1.00 55.28           C  
ATOM   2611  CG2 ILE B  94       2.256 -11.331  27.159  1.00 55.28           C  
ATOM   2612  CD1 ILE B  94       5.070 -10.676  25.810  1.00 55.28           C  
ATOM   2613  N   ILE B  95       4.171 -14.220  28.690  1.00 56.02           N  
ATOM   2614  CA  ILE B  95       4.420 -14.383  30.099  1.00 56.02           C  
ATOM   2615  C   ILE B  95       5.158 -13.168  30.576  1.00 56.02           C  
ATOM   2616  O   ILE B  95       6.165 -12.770  29.990  1.00 56.02           O  
ATOM   2617  CB  ILE B  95       5.232 -15.610  30.407  1.00 56.02           C  
ATOM   2618  CG1 ILE B  95       4.447 -16.867  29.989  1.00 56.02           C  
ATOM   2619  CG2 ILE B  95       5.622 -15.584  31.896  1.00 56.02           C  
ATOM   2620  CD1 ILE B  95       5.282 -18.145  29.983  1.00 56.02           C  
ATOM   2621  N   VAL B  96       4.654 -12.536  31.661  1.00 47.82           N  
ATOM   2622  CA  VAL B  96       5.224 -11.308  32.153  1.00 47.82           C  
ATOM   2623  C   VAL B  96       5.567 -11.446  33.609  1.00 47.82           C  
ATOM   2624  O   VAL B  96       4.880 -12.134  34.361  1.00 47.82           O  
ATOM   2625  CB  VAL B  96       4.272 -10.152  32.041  1.00 47.82           C  
ATOM   2626  CG1 VAL B  96       4.934  -8.894  32.628  1.00 47.82           C  
ATOM   2627  CG2 VAL B  96       3.839 -10.014  30.573  1.00 47.82           C  
ATOM   2628  N   HIS B  97       6.675 -10.794  34.031  1.00 75.68           N  
ATOM   2629  CA  HIS B  97       7.090 -10.786  35.411  1.00 75.68           C  
ATOM   2630  C   HIS B  97       6.307  -9.757  36.172  1.00 75.68           C  
ATOM   2631  O   HIS B  97       6.017  -8.676  35.665  1.00 75.68           O  
ATOM   2632  CB  HIS B  97       8.568 -10.413  35.638  1.00 75.68           C  
ATOM   2633  CG  HIS B  97       9.548 -11.526  35.433  1.00 75.68           C  
ATOM   2634  CD2 HIS B  97      10.380 -11.799  34.393  1.00 75.68           C  
ATOM   2635  ND1 HIS B  97       9.794 -12.500  36.377  1.00 75.68           N  
ATOM   2636  CE1 HIS B  97      10.755 -13.307  35.865  1.00 75.68           C  
ATOM   2637  NE2 HIS B  97      11.143 -12.922  34.663  1.00 75.68           N  
ATOM   2638  N   GLY B  98       5.880 -10.123  37.396  1.00 66.19           N  
ATOM   2639  CA  GLY B  98       5.199  -9.274  38.338  1.00 66.19           C  
ATOM   2640  C   GLY B  98       6.113  -8.348  39.098  1.00 66.19           C  
ATOM   2641  O   GLY B  98       5.695  -7.271  39.521  1.00 66.19           O  
ATOM   2642  N   PHE B  99       7.379  -8.746  39.333  0.50 91.61           N  
ATOM   2643  CA  PHE B  99       8.223  -7.996  40.230  0.50 91.61           C  
ATOM   2644  C   PHE B  99       8.393  -6.564  39.797  0.50 91.61           C  
ATOM   2645  O   PHE B  99       8.549  -5.715  40.672  0.50 91.61           O  
ATOM   2646  CB  PHE B  99       9.600  -8.639  40.545  0.50 91.61           C  
ATOM   2647  CG  PHE B  99      10.534  -8.634  39.383  0.50 91.61           C  
ATOM   2648  CD1 PHE B  99      11.297  -7.517  39.121  0.50 91.61           C  
ATOM   2649  CD2 PHE B  99      10.667  -9.734  38.568  0.50 91.61           C  
ATOM   2650  CE1 PHE B  99      12.168  -7.494  38.057  0.50 91.61           C  
ATOM   2651  CE2 PHE B  99      11.537  -9.718  37.502  0.50 91.61           C  
ATOM   2652  CZ  PHE B  99      12.288  -8.596  37.245  0.50 91.61           C  
ATOM   2653  N   PRO B 100       8.390  -6.205  38.538  1.00 80.38           N  
ATOM   2654  CA  PRO B 100       8.564  -4.817  38.188  1.00 80.38           C  
ATOM   2655  C   PRO B 100       7.438  -3.935  38.650  1.00 80.38           C  
ATOM   2656  O   PRO B 100       7.582  -2.719  38.541  1.00 80.38           O  
ATOM   2657  CB  PRO B 100       8.776  -4.784  36.676  1.00 80.38           C  
ATOM   2658  CG  PRO B 100       9.387  -6.159  36.364  1.00 80.38           C  
ATOM   2659  CD  PRO B 100       8.813  -7.080  37.451  1.00 80.38           C  
ATOM   2660  N   GLY B 101       6.303  -4.488  39.130  1.00 35.06           N  
ATOM   2661  CA  GLY B 101       5.281  -3.608  39.624  1.00 35.06           C  
ATOM   2662  C   GLY B 101       4.071  -3.623  38.736  1.00 35.06           C  
ATOM   2663  O   GLY B 101       4.097  -4.112  37.609  1.00 35.06           O  
ATOM   2664  N   ALA B 102       2.966  -3.060  39.274  1.00 41.73           N  
ATOM   2665  CA  ALA B 102       1.659  -3.039  38.678  1.00 41.73           C  
ATOM   2666  C   ALA B 102       1.613  -2.268  37.396  1.00 41.73           C  
ATOM   2667  O   ALA B 102       0.943  -2.685  36.452  1.00 41.73           O  
ATOM   2668  CB  ALA B 102       0.589  -2.435  39.606  1.00 41.73           C  
ATOM   2669  N   ASP B 103       2.301  -1.116  37.317  1.00 43.27           N  
ATOM   2670  CA  ASP B 103       2.202  -0.334  36.117  1.00 43.27           C  
ATOM   2671  C   ASP B 103       2.749  -1.110  34.958  1.00 43.27           C  
ATOM   2672  O   ASP B 103       2.206  -1.060  33.855  1.00 43.27           O  
ATOM   2673  CB  ASP B 103       2.899   1.038  36.220  1.00 43.27           C  
ATOM   2674  CG  ASP B 103       4.380   0.871  36.534  1.00 43.27           C  
ATOM   2675  OD1 ASP B 103       4.780  -0.228  36.999  1.00 43.27           O  
ATOM   2676  OD2 ASP B 103       5.133   1.858  36.319  1.00 43.27           O1-
ATOM   2677  N   SER B 104       3.839  -1.862  35.178  1.00 38.91           N  
ATOM   2678  CA  SER B 104       4.451  -2.628  34.127  1.00 38.91           C  
ATOM   2679  C   SER B 104       3.511  -3.709  33.673  1.00 38.91           C  
ATOM   2680  O   SER B 104       3.431  -4.005  32.481  1.00 38.91           O  
ATOM   2681  CB  SER B 104       5.753  -3.312  34.575  1.00 38.91           C  
ATOM   2682  OG  SER B 104       6.718  -2.333  34.928  1.00 38.91           O  
ATOM   2683  N   VAL B 105       2.798  -4.354  34.618  1.00 46.71           N  
ATOM   2684  CA  VAL B 105       1.893  -5.417  34.278  1.00 46.71           C  
ATOM   2685  C   VAL B 105       0.741  -4.843  33.505  1.00 46.71           C  
ATOM   2686  O   VAL B 105       0.309  -5.402  32.498  1.00 46.71           O  
ATOM   2687  CB  VAL B 105       1.333  -6.110  35.487  1.00 46.71           C  
ATOM   2688  CG1 VAL B 105       0.323  -7.174  35.024  1.00 46.71           C  
ATOM   2689  CG2 VAL B 105       2.501  -6.681  36.310  1.00 46.71           C  
ATOM   2690  N   ARG B 106       0.240  -3.675  33.949  1.00 47.00           N  
ATOM   2691  CA  ARG B 106      -0.915  -3.060  33.362  1.00 47.00           C  
ATOM   2692  C   ARG B 106      -0.633  -2.759  31.924  1.00 47.00           C  
ATOM   2693  O   ARG B 106      -1.502  -2.914  31.068  1.00 47.00           O  
ATOM   2694  CB  ARG B 106      -1.279  -1.733  34.047  1.00 47.00           C  
ATOM   2695  CG  ARG B 106      -1.587  -1.895  35.535  1.00 47.00           C  
ATOM   2696  CD  ARG B 106      -1.832  -0.571  36.259  1.00 47.00           C  
ATOM   2697  NE  ARG B 106      -2.078  -0.884  37.695  1.00 47.00           N  
ATOM   2698  CZ  ARG B 106      -3.346  -1.128  38.135  1.00 47.00           C  
ATOM   2699  NH1 ARG B 106      -4.389  -1.108  37.258  1.00 47.00           N1+
ATOM   2700  NH2 ARG B 106      -3.567  -1.385  39.458  1.00 47.00           N  
ATOM   2701  N   ALA B 107       0.603  -2.333  31.610  1.00 30.15           N  
ATOM   2702  CA  ALA B 107       0.915  -1.972  30.256  1.00 30.15           C  
ATOM   2703  C   ALA B 107       0.691  -3.165  29.379  1.00 30.15           C  
ATOM   2704  O   ALA B 107       0.173  -3.038  28.271  1.00 30.15           O  
ATOM   2705  CB  ALA B 107       2.379  -1.537  30.074  1.00 30.15           C  
ATOM   2706  N   CYS B 108       1.100  -4.358  29.846  1.00 41.42           N  
ATOM   2707  CA  CYS B 108       0.947  -5.561  29.077  1.00 41.42           C  
ATOM   2708  C   CYS B 108      -0.509  -5.897  28.934  1.00 41.42           C  
ATOM   2709  O   CYS B 108      -0.956  -6.282  27.854  1.00 41.42           O  
ATOM   2710  CB  CYS B 108       1.641  -6.767  29.728  1.00 41.42           C  
ATOM   2711  SG  CYS B 108       3.443  -6.543  29.826  1.00 41.42           S  
ATOM   2712  N   LEU B 109      -1.296  -5.759  30.020  1.00 98.71           N  
ATOM   2713  CA  LEU B 109      -2.683  -6.126  29.938  1.00 98.71           C  
ATOM   2714  C   LEU B 109      -3.398  -5.244  28.968  1.00 98.71           C  
ATOM   2715  O   LEU B 109      -4.296  -5.701  28.265  1.00 98.71           O  
ATOM   2716  CB  LEU B 109      -3.479  -6.079  31.257  1.00 98.71           C  
ATOM   2717  CG  LEU B 109      -3.158  -7.212  32.250  1.00 98.71           C  
ATOM   2718  CD1 LEU B 109      -1.877  -6.951  33.053  1.00 98.71           C  
ATOM   2719  CD2 LEU B 109      -4.373  -7.541  33.124  1.00 98.71           C  
ATOM   2720  N   ASN B 110      -3.038  -3.951  28.908  1.00 46.56           N  
ATOM   2721  CA  ASN B 110      -3.741  -3.056  28.034  1.00 46.56           C  
ATOM   2722  C   ASN B 110      -3.605  -3.527  26.617  1.00 46.56           C  
ATOM   2723  O   ASN B 110      -4.590  -3.591  25.883  1.00 46.56           O  
ATOM   2724  CB  ASN B 110      -3.192  -1.621  28.096  1.00 46.56           C  
ATOM   2725  CG  ASN B 110      -3.551  -1.043  29.458  1.00 46.56           C  
ATOM   2726  ND2 ASN B 110      -4.876  -0.907  29.730  1.00 46.56           N  
ATOM   2727  OD1 ASN B 110      -2.676  -0.725  30.261  1.00 46.56           O  
ATOM   2728  N   VAL B 111      -2.376  -3.880  26.195  1.00 31.10           N  
ATOM   2729  CA  VAL B 111      -2.139  -4.300  24.842  1.00 31.10           C  
ATOM   2730  C   VAL B 111      -2.871  -5.579  24.584  1.00 31.10           C  
ATOM   2731  O   VAL B 111      -3.478  -5.761  23.530  1.00 31.10           O  
ATOM   2732  CB  VAL B 111      -0.685  -4.550  24.565  1.00 31.10           C  
ATOM   2733  CG1 VAL B 111      -0.545  -5.066  23.123  1.00 31.10           C  
ATOM   2734  CG2 VAL B 111       0.100  -3.255  24.840  1.00 31.10           C  
ATOM   2735  N   ALA B 112      -2.835  -6.508  25.556  1.00 26.52           N  
ATOM   2736  CA  ALA B 112      -3.457  -7.786  25.378  1.00 26.52           C  
ATOM   2737  C   ALA B 112      -4.928  -7.597  25.182  1.00 26.52           C  
ATOM   2738  O   ALA B 112      -5.534  -8.258  24.341  1.00 26.52           O  
ATOM   2739  CB  ALA B 112      -3.264  -8.713  26.590  1.00 26.52           C  
ATOM   2740  N   GLU B 113      -5.546  -6.681  25.951  1.00 64.79           N  
ATOM   2741  CA  GLU B 113      -6.968  -6.498  25.868  1.00 64.79           C  
ATOM   2742  C   GLU B 113      -7.328  -5.993  24.506  1.00 64.79           C  
ATOM   2743  O   GLU B 113      -8.299  -6.453  23.906  1.00 64.79           O  
ATOM   2744  CB  GLU B 113      -7.498  -5.495  26.913  1.00 64.79           C  
ATOM   2745  CG  GLU B 113      -9.014  -5.552  27.126  1.00 64.79           C  
ATOM   2746  CD  GLU B 113      -9.705  -4.581  26.176  1.00 64.79           C  
ATOM   2747  OE1 GLU B 113      -9.253  -3.407  26.095  1.00 64.79           O  
ATOM   2748  OE2 GLU B 113     -10.708  -4.993  25.536  1.00 64.79           O1-
ATOM   2749  N   GLU B 114      -6.542  -5.045  23.963  1.00 82.50           N  
ATOM   2750  CA  GLU B 114      -6.898  -4.481  22.694  1.00 82.50           C  
ATOM   2751  C   GLU B 114      -6.879  -5.566  21.664  1.00 82.50           C  
ATOM   2752  O   GLU B 114      -7.807  -5.717  20.871  1.00 82.50           O  
ATOM   2753  CB  GLU B 114      -5.879  -3.438  22.206  1.00 82.50           C  
ATOM   2754  CG  GLU B 114      -5.775  -2.202  23.095  1.00 82.50           C  
ATOM   2755  CD  GLU B 114      -4.618  -1.359  22.580  1.00 82.50           C  
ATOM   2756  OE1 GLU B 114      -4.663  -0.940  21.392  1.00 82.50           O  
ATOM   2757  OE2 GLU B 114      -3.669  -1.128  23.374  1.00 82.50           O1-
ATOM   2758  N   MET B 115      -5.784  -6.338  21.666  1.00 84.55           N  
ATOM   2759  CA  MET B 115      -5.491  -7.381  20.729  1.00 84.55           C  
ATOM   2760  C   MET B 115      -6.317  -8.616  20.935  1.00 84.55           C  
ATOM   2761  O   MET B 115      -6.442  -9.422  20.013  1.00 84.55           O  
ATOM   2762  CB  MET B 115      -3.992  -7.708  20.697  1.00 84.55           C  
ATOM   2763  CG  MET B 115      -3.204  -6.465  20.271  1.00 84.55           C  
ATOM   2764  SD  MET B 115      -1.414  -6.678  20.052  1.00 84.55           S  
ATOM   2765  CE  MET B 115      -1.551  -7.474  18.425  1.00 84.55           C  
ATOM   2766  N   GLY B 116      -6.847  -8.851  22.153  1.00 32.04           N  
ATOM   2767  CA  GLY B 116      -7.635 -10.037  22.360  1.00 32.04           C  
ATOM   2768  C   GLY B 116      -6.712 -11.181  22.652  1.00 32.04           C  
ATOM   2769  O   GLY B 116      -6.973 -12.316  22.256  1.00 32.04           O  
ATOM   2770  N   ARG B 117      -5.598 -10.901  23.358  1.00134.46           N  
ATOM   2771  CA  ARG B 117      -4.627 -11.912  23.670  1.00134.46           C  
ATOM   2772  C   ARG B 117      -4.541 -12.028  25.167  1.00134.46           C  
ATOM   2773  O   ARG B 117      -5.239 -11.318  25.889  1.00134.46           O  
ATOM   2774  CB  ARG B 117      -3.237 -11.581  23.107  1.00134.46           C  
ATOM   2775  CG  ARG B 117      -3.284 -11.371  21.590  1.00134.46           C  
ATOM   2776  CD  ARG B 117      -3.668 -12.629  20.807  1.00134.46           C  
ATOM   2777  NE  ARG B 117      -4.003 -12.207  19.418  1.00134.46           N  
ATOM   2778  CZ  ARG B 117      -3.031 -12.084  18.468  1.00134.46           C  
ATOM   2779  NH1 ARG B 117      -1.731 -12.368  18.771  1.00134.46           N1+
ATOM   2780  NH2 ARG B 117      -3.365 -11.676  17.209  1.00134.46           N  
ATOM   2781  N   GLU B 118      -3.688 -12.949  25.676  1.00 61.76           N  
ATOM   2782  CA  GLU B 118      -3.662 -13.205  27.093  1.00 61.76           C  
ATOM   2783  C   GLU B 118      -2.320 -12.910  27.698  1.00 61.76           C  
ATOM   2784  O   GLU B 118      -1.275 -13.081  27.072  1.00 61.76           O  
ATOM   2785  CB  GLU B 118      -3.934 -14.681  27.424  1.00 61.76           C  
ATOM   2786  CG  GLU B 118      -5.323 -15.172  27.016  1.00 61.76           C  
ATOM   2787  CD  GLU B 118      -5.312 -16.692  27.112  1.00 61.76           C  
ATOM   2788  OE1 GLU B 118      -4.373 -17.309  26.546  1.00 61.76           O  
ATOM   2789  OE2 GLU B 118      -6.239 -17.254  27.754  1.00 61.76           O1-
ATOM   2790  N   VAL B 119      -2.336 -12.454  28.971  1.00 47.74           N  
ATOM   2791  CA  VAL B 119      -1.135 -12.203  29.721  1.00 47.74           C  
ATOM   2792  C   VAL B 119      -1.090 -13.219  30.827  1.00 47.74           C  
ATOM   2793  O   VAL B 119      -2.080 -13.434  31.525  1.00 47.74           O  
ATOM   2794  CB  VAL B 119      -1.116 -10.853  30.380  1.00 47.74           C  
ATOM   2795  CG1 VAL B 119       0.142 -10.748  31.258  1.00 47.74           C  
ATOM   2796  CG2 VAL B 119      -1.215  -9.768  29.295  1.00 47.74           C  
ATOM   2797  N   PHE B 120       0.068 -13.893  30.993  1.00 77.26           N  
ATOM   2798  CA  PHE B 120       0.264 -14.828  32.070  1.00 77.26           C  
ATOM   2799  C   PHE B 120       1.185 -14.147  33.027  1.00 77.26           C  
ATOM   2800  O   PHE B 120       2.249 -13.673  32.636  1.00 77.26           O  
ATOM   2801  CB  PHE B 120       1.012 -16.118  31.679  1.00 77.26           C  
ATOM   2802  CG  PHE B 120       0.131 -17.080  30.961  1.00 77.26           C  
ATOM   2803  CD1 PHE B 120      -0.229 -16.884  29.648  1.00 77.26           C  
ATOM   2804  CD2 PHE B 120      -0.308 -18.212  31.609  1.00 77.26           C  
ATOM   2805  CE1 PHE B 120      -1.032 -17.796  29.004  1.00 77.26           C  
ATOM   2806  CE2 PHE B 120      -1.111 -19.129  30.971  1.00 77.26           C  
ATOM   2807  CZ  PHE B 120      -1.476 -18.918  29.663  1.00 77.26           C  
ATOM   2808  N   LEU B 121       0.808 -14.088  34.317  1.00 54.08           N  
ATOM   2809  CA  LEU B 121       1.653 -13.433  35.273  1.00 54.08           C  
ATOM   2810  C   LEU B 121       2.467 -14.465  35.992  1.00 54.08           C  
ATOM   2811  O   LEU B 121       1.929 -15.428  36.537  1.00 54.08           O  
ATOM   2812  CB  LEU B 121       0.860 -12.639  36.327  1.00 54.08           C  
ATOM   2813  CG  LEU B 121       1.730 -11.922  37.375  1.00 54.08           C  
ATOM   2814  CD1 LEU B 121       2.640 -10.865  36.732  1.00 54.08           C  
ATOM   2815  CD2 LEU B 121       0.857 -11.344  38.500  1.00 54.08           C  
ATOM   2816  N   LEU B 122       3.806 -14.273  36.007  1.00 73.28           N  
ATOM   2817  CA  LEU B 122       4.712 -15.184  36.656  1.00 73.28           C  
ATOM   2818  C   LEU B 122       4.895 -14.716  38.073  1.00 73.28           C  
ATOM   2819  O   LEU B 122       5.557 -13.711  38.331  1.00 73.28           O  
ATOM   2820  CB  LEU B 122       6.091 -15.217  35.967  1.00 73.28           C  
ATOM   2821  CG  LEU B 122       7.122 -16.168  36.602  1.00 73.28           C  
ATOM   2822  CD1 LEU B 122       6.642 -17.626  36.574  1.00 73.28           C  
ATOM   2823  CD2 LEU B 122       8.507 -15.989  35.956  1.00 73.28           C  
ATOM   2824  N   THR B 123       4.224 -15.408  39.018  1.00 69.51           N  
ATOM   2825  CA  THR B 123       4.247 -15.104  40.426  1.00 69.51           C  
ATOM   2826  C   THR B 123       5.488 -15.559  41.144  1.00 69.51           C  
ATOM   2827  O   THR B 123       6.037 -14.819  41.960  1.00 69.51           O  
ATOM   2828  CB  THR B 123       3.071 -15.694  41.145  1.00 69.51           C  
ATOM   2829  CG2 THR B 123       1.789 -15.177  40.469  1.00 69.51           C  
ATOM   2830  OG1 THR B 123       3.115 -17.111  41.084  1.00 69.51           O  
ATOM   2831  N   GLU B 124       5.944 -16.807  40.899  1.00 88.84           N  
ATOM   2832  CA  GLU B 124       7.110 -17.323  41.572  1.00 88.84           C  
ATOM   2833  C   GLU B 124       7.796 -18.254  40.621  1.00 88.84           C  
ATOM   2834  O   GLU B 124       7.138 -18.948  39.849  1.00 88.84           O  
ATOM   2835  CB  GLU B 124       6.803 -18.105  42.864  1.00 88.84           C  
ATOM   2836  CG  GLU B 124       8.060 -18.639  43.562  1.00 88.84           C  
ATOM   2837  CD  GLU B 124       7.676 -19.179  44.936  1.00 88.84           C  
ATOM   2838  OE1 GLU B 124       6.653 -18.710  45.495  1.00 88.84           O  
ATOM   2839  OE2 GLU B 124       8.413 -20.065  45.446  1.00 88.84           O1-
ATOM   2840  N   MET B 125       9.147 -18.281  40.652  1.00 84.16           N  
ATOM   2841  CA  MET B 125       9.922 -19.090  39.748  1.00 84.16           C  
ATOM   2842  C   MET B 125      10.307 -20.396  40.390  1.00 84.16           C  
ATOM   2843  O   MET B 125      10.282 -20.543  41.610  1.00 84.16           O  
ATOM   2844  CB  MET B 125      11.207 -18.402  39.252  1.00 84.16           C  
ATOM   2845  CG  MET B 125      10.925 -17.162  38.401  1.00 84.16           C  
ATOM   2846  SD  MET B 125      12.405 -16.308  37.780  1.00 84.16           S  
ATOM   2847  CE  MET B 125      12.818 -17.584  36.555  1.00 84.16           C  
ATOM   2848  N   SER B 126      10.636 -21.389  39.534  1.00120.34           N  
ATOM   2849  CA  SER B 126      10.964 -22.753  39.868  1.00120.34           C  
ATOM   2850  C   SER B 126      12.351 -22.981  40.401  1.00120.34           C  
ATOM   2851  O   SER B 126      12.562 -23.940  41.143  1.00120.34           O  
ATOM   2852  CB  SER B 126      10.867 -23.699  38.663  1.00120.34           C  
ATOM   2853  OG  SER B 126       9.533 -23.778  38.194  1.00120.34           O  
ATOM   2854  N   HIS B 127      13.337 -22.155  40.000  1.00 66.10           N  
ATOM   2855  CA  HIS B 127      14.723 -22.381  40.338  1.00 66.10           C  
ATOM   2856  C   HIS B 127      14.996 -22.004  41.768  1.00 66.10           C  
ATOM   2857  O   HIS B 127      14.211 -21.313  42.414  1.00 66.10           O  
ATOM   2858  CB  HIS B 127      15.692 -21.590  39.443  1.00 66.10           C  
ATOM   2859  CG  HIS B 127      15.530 -20.105  39.580  1.00 66.10           C  
ATOM   2860  CD2 HIS B 127      16.346 -19.184  40.161  1.00 66.10           C  
ATOM   2861  ND1 HIS B 127      14.448 -19.400  39.105  1.00 66.10           N  
ATOM   2862  CE1 HIS B 127      14.660 -18.097  39.420  1.00 66.10           C  
ATOM   2863  NE2 HIS B 127      15.800 -17.917  40.061  1.00 66.10           N  
ATOM   2864  N   PRO B 128      16.104 -22.484  42.284  1.00 70.90           N  
ATOM   2865  CA  PRO B 128      16.480 -22.217  43.652  1.00 70.90           C  
ATOM   2866  C   PRO B 128      16.719 -20.768  43.967  1.00 70.90           C  
ATOM   2867  O   PRO B 128      16.508 -20.369  45.111  1.00 70.90           O  
ATOM   2868  CB  PRO B 128      17.671 -23.127  43.935  1.00 70.90           C  
ATOM   2869  CG  PRO B 128      17.431 -24.330  43.003  1.00 70.90           C  
ATOM   2870  CD  PRO B 128      16.656 -23.743  41.809  1.00 70.90           C  
ATOM   2871  N   GLY B 129      17.141 -19.963  42.978  1.00 34.97           N  
ATOM   2872  CA  GLY B 129      17.430 -18.566  43.167  1.00 34.97           C  
ATOM   2873  C   GLY B 129      16.171 -17.860  43.567  1.00 34.97           C  
ATOM   2874  O   GLY B 129      16.204 -16.833  44.243  1.00 34.97           O  
ATOM   2875  N   ALA B 130      15.021 -18.410  43.146  1.00 47.12           N  
ATOM   2876  CA  ALA B 130      13.731 -17.807  43.324  1.00 47.12           C  
ATOM   2877  C   ALA B 130      13.481 -17.533  44.774  1.00 47.12           C  
ATOM   2878  O   ALA B 130      12.813 -16.557  45.112  1.00 47.12           O  
ATOM   2879  CB  ALA B 130      12.585 -18.711  42.836  1.00 47.12           C  
ATOM   2880  N   GLU B 131      13.992 -18.390  45.674  1.00 65.22           N  
ATOM   2881  CA  GLU B 131      13.704 -18.225  47.068  1.00 65.22           C  
ATOM   2882  C   GLU B 131      14.226 -16.932  47.608  1.00 65.22           C  
ATOM   2883  O   GLU B 131      13.623 -16.362  48.516  1.00 65.22           O  
ATOM   2884  CB  GLU B 131      14.231 -19.371  47.948  1.00 65.22           C  
ATOM   2885  CG  GLU B 131      13.440 -20.666  47.749  1.00 65.22           C  
ATOM   2886  CD  GLU B 131      13.991 -21.726  48.691  1.00 65.22           C  
ATOM   2887  OE1 GLU B 131      14.946 -21.406  49.446  1.00 65.22           O  
ATOM   2888  OE2 GLU B 131      13.461 -22.869  48.671  1.00 65.22           O1-
ATOM   2889  N   MET B 132      15.374 -16.431  47.120  1.00115.25           N  
ATOM   2890  CA  MET B 132      15.858 -15.267  47.799  1.00115.25           C  
ATOM   2891  C   MET B 132      14.927 -14.080  47.728  1.00115.25           C  
ATOM   2892  O   MET B 132      14.483 -13.606  48.772  1.00115.25           O  
ATOM   2893  CB  MET B 132      17.232 -14.810  47.280  1.00115.25           C  
ATOM   2894  CG  MET B 132      18.342 -15.829  47.553  1.00115.25           C  
ATOM   2895  SD  MET B 132      19.997 -15.328  46.993  1.00115.25           S  
ATOM   2896  CE  MET B 132      19.685 -15.616  45.227  1.00115.25           C  
ATOM   2897  N   PHE B 133      14.673 -13.518  46.520  1.00149.54           N  
ATOM   2898  CA  PHE B 133      13.803 -12.368  46.381  1.00149.54           C  
ATOM   2899  C   PHE B 133      12.356 -12.621  46.038  1.00149.54           C  
ATOM   2900  O   PHE B 133      11.445 -12.045  46.632  1.00149.54           O  
ATOM   2901  CB  PHE B 133      14.369 -11.346  45.389  1.00149.54           C  
ATOM   2902  CG  PHE B 133      15.597 -10.851  46.066  1.00149.54           C  
ATOM   2903  CD1 PHE B 133      15.524  -9.788  46.935  1.00149.54           C  
ATOM   2904  CD2 PHE B 133      16.813 -11.461  45.858  1.00149.54           C  
ATOM   2905  CE1 PHE B 133      16.649  -9.328  47.575  1.00149.54           C  
ATOM   2906  CE2 PHE B 133      17.943 -11.004  46.495  1.00149.54           C  
ATOM   2907  CZ  PHE B 133      17.861  -9.934  47.354  1.00149.54           C  
ATOM   2908  N   ILE B 134      12.120 -13.497  45.043  1.00 50.27           N  
ATOM   2909  CA  ILE B 134      10.822 -13.669  44.447  1.00 50.27           C  
ATOM   2910  C   ILE B 134       9.829 -14.260  45.392  1.00 50.27           C  
ATOM   2911  O   ILE B 134       8.690 -13.801  45.473  1.00 50.27           O  
ATOM   2912  CB  ILE B 134      10.865 -14.544  43.229  1.00 50.27           C  
ATOM   2913  CG1 ILE B 134      11.777 -13.916  42.160  1.00 50.27           C  
ATOM   2914  CG2 ILE B 134       9.421 -14.762  42.750  1.00 50.27           C  
ATOM   2915  CD1 ILE B 134      12.113 -14.858  41.006  1.00 50.27           C  
ATOM   2916  N   GLN B 135      10.240 -15.282  46.154  1.00 56.74           N  
ATOM   2917  CA  GLN B 135       9.311 -16.010  46.965  1.00 56.74           C  
ATOM   2918  C   GLN B 135       8.643 -15.104  47.952  1.00 56.74           C  
ATOM   2919  O   GLN B 135       7.438 -15.210  48.172  1.00 56.74           O  
ATOM   2920  CB  GLN B 135       9.985 -17.150  47.743  1.00 56.74           C  
ATOM   2921  CG  GLN B 135       8.999 -18.052  48.485  1.00 56.74           C  
ATOM   2922  CD  GLN B 135       9.797 -19.166  49.145  1.00 56.74           C  
ATOM   2923  NE2 GLN B 135       9.502 -20.434  48.754  1.00 56.74           N  
ATOM   2924  OE1 GLN B 135      10.667 -18.916  49.979  1.00 56.74           O  
ATOM   2925  N   GLY B 136       9.392 -14.171  48.563  1.00 31.75           N  
ATOM   2926  CA  GLY B 136       8.812 -13.335  49.576  1.00 31.75           C  
ATOM   2927  C   GLY B 136       7.698 -12.517  48.991  1.00 31.75           C  
ATOM   2928  O   GLY B 136       6.683 -12.291  49.647  1.00 31.75           O  
ATOM   2929  N   ALA B 137       7.917 -12.007  47.765  1.00 61.90           N  
ATOM   2930  CA  ALA B 137       7.067 -11.168  46.959  1.00 61.90           C  
ATOM   2931  C   ALA B 137       5.857 -11.876  46.406  1.00 61.90           C  
ATOM   2932  O   ALA B 137       4.842 -11.240  46.129  1.00 61.90           O  
ATOM   2933  CB  ALA B 137       7.811 -10.561  45.758  1.00 61.90           C  
ATOM   2934  N   ALA B 138       5.938 -13.205  46.208  1.00 59.64           N  
ATOM   2935  CA  ALA B 138       4.996 -13.952  45.414  1.00 59.64           C  
ATOM   2936  C   ALA B 138       3.557 -13.802  45.813  1.00 59.64           C  
ATOM   2937  O   ALA B 138       2.704 -13.646  44.941  1.00 59.64           O  
ATOM   2938  CB  ALA B 138       5.301 -15.460  45.416  1.00 59.64           C  
ATOM   2939  N   ASP B 139       3.216 -13.853  47.109  1.00 57.60           N  
ATOM   2940  CA  ASP B 139       1.821 -13.751  47.439  1.00 57.60           C  
ATOM   2941  C   ASP B 139       1.309 -12.400  47.049  1.00 57.60           C  
ATOM   2942  O   ASP B 139       0.200 -12.273  46.530  1.00 57.60           O  
ATOM   2943  CB  ASP B 139       1.542 -13.981  48.931  1.00 57.60           C  
ATOM   2944  CG  ASP B 139       1.666 -15.480  49.155  1.00 57.60           C  
ATOM   2945  OD1 ASP B 139       0.871 -16.230  48.530  1.00 57.60           O  
ATOM   2946  OD2 ASP B 139       2.553 -15.895  49.945  1.00 57.60           O1-
ATOM   2947  N   GLU B 140       2.113 -11.346  47.280  1.00 27.01           N  
ATOM   2948  CA  GLU B 140       1.688 -10.013  46.968  1.00 27.01           C  
ATOM   2949  C   GLU B 140       1.528  -9.876  45.485  1.00 27.01           C  
ATOM   2950  O   GLU B 140       0.601  -9.220  45.013  1.00 27.01           O  
ATOM   2951  CB  GLU B 140       2.682  -8.935  47.427  1.00 27.01           C  
ATOM   2952  CG  GLU B 140       2.191  -7.514  47.143  1.00 27.01           C  
ATOM   2953  CD  GLU B 140       3.247  -6.536  47.638  1.00 27.01           C  
ATOM   2954  OE1 GLU B 140       4.254  -7.007  48.232  1.00 27.01           O  
ATOM   2955  OE2 GLU B 140       3.064  -5.308  47.427  1.00 27.01           O1-
ATOM   2956  N   ILE B 141       2.436 -10.493  44.703  1.00 32.63           N  
ATOM   2957  CA  ILE B 141       2.373 -10.377  43.273  1.00 32.63           C  
ATOM   2958  C   ILE B 141       1.093 -10.995  42.802  1.00 32.63           C  
ATOM   2959  O   ILE B 141       0.414 -10.451  41.932  1.00 32.63           O  
ATOM   2960  CB  ILE B 141       3.502 -11.081  42.574  1.00 32.63           C  
ATOM   2961  CG1 ILE B 141       4.853 -10.454  42.958  1.00 32.63           C  
ATOM   2962  CG2 ILE B 141       3.216 -11.045  41.064  1.00 32.63           C  
ATOM   2963  CD1 ILE B 141       6.059 -11.274  42.496  1.00 32.63           C  
ATOM   2964  N   ALA B 142       0.733 -12.163  43.362  1.00 30.98           N  
ATOM   2965  CA  ALA B 142      -0.462 -12.847  42.955  1.00 30.98           C  
ATOM   2966  C   ALA B 142      -1.665 -12.005  43.265  1.00 30.98           C  
ATOM   2967  O   ALA B 142      -2.583 -11.901  42.454  1.00 30.98           O  
ATOM   2968  CB  ALA B 142      -0.646 -14.195  43.675  1.00 30.98           C  
ATOM   2969  N   ARG B 143      -1.696 -11.371  44.453  1.00 40.58           N  
ATOM   2970  CA  ARG B 143      -2.834 -10.573  44.813  1.00 40.58           C  
ATOM   2971  C   ARG B 143      -2.927  -9.420  43.869  1.00 40.58           C  
ATOM   2972  O   ARG B 143      -4.021  -9.003  43.494  1.00 40.58           O  
ATOM   2973  CB  ARG B 143      -2.784 -10.034  46.253  1.00 40.58           C  
ATOM   2974  CG  ARG B 143      -3.141 -11.102  47.291  1.00 40.58           C  
ATOM   2975  CD  ARG B 143      -3.135 -10.599  48.736  1.00 40.58           C  
ATOM   2976  NE  ARG B 143      -1.713 -10.455  49.155  1.00 40.58           N  
ATOM   2977  CZ  ARG B 143      -1.063 -11.534  49.678  1.00 40.58           C  
ATOM   2978  NH1 ARG B 143      -1.717 -12.726  49.788  1.00 40.58           N1+
ATOM   2979  NH2 ARG B 143       0.233 -11.430  50.091  1.00 40.58           N  
ATOM   2980  N   MET B 144      -1.769  -8.870  43.463  1.00 26.28           N  
ATOM   2981  CA  MET B 144      -1.769  -7.763  42.555  1.00 26.28           C  
ATOM   2982  C   MET B 144      -2.406  -8.220  41.285  1.00 26.28           C  
ATOM   2983  O   MET B 144      -3.209  -7.507  40.688  1.00 26.28           O  
ATOM   2984  CB  MET B 144      -0.346  -7.286  42.219  1.00 26.28           C  
ATOM   2985  CG  MET B 144      -0.298  -6.102  41.252  1.00 26.28           C  
ATOM   2986  SD  MET B 144       1.383  -5.538  40.854  1.00 26.28           S  
ATOM   2987  CE  MET B 144       1.869  -7.075  40.018  1.00 26.28           C  
ATOM   2988  N   GLY B 145      -2.083  -9.448  40.846  1.00 20.16           N  
ATOM   2989  CA  GLY B 145      -2.629  -9.940  39.613  1.00 20.16           C  
ATOM   2990  C   GLY B 145      -4.122 -10.001  39.716  1.00 20.16           C  
ATOM   2991  O   GLY B 145      -4.829  -9.638  38.777  1.00 20.16           O  
ATOM   2992  N   VAL B 146      -4.646 -10.458  40.867  1.00 23.83           N  
ATOM   2993  CA  VAL B 146      -6.067 -10.594  41.016  1.00 23.83           C  
ATOM   2994  C   VAL B 146      -6.695  -9.242  40.877  1.00 23.83           C  
ATOM   2995  O   VAL B 146      -7.710  -9.086  40.199  1.00 23.83           O  
ATOM   2996  CB  VAL B 146      -6.454 -11.146  42.357  1.00 23.83           C  
ATOM   2997  CG1 VAL B 146      -7.988 -11.166  42.457  1.00 23.83           C  
ATOM   2998  CG2 VAL B 146      -5.795 -12.527  42.524  1.00 23.83           C  
ATOM   2999  N   ASP B 147      -6.092  -8.218  41.508  1.00 29.40           N  
ATOM   3000  CA  ASP B 147      -6.648  -6.894  41.475  1.00 29.40           C  
ATOM   3001  C   ASP B 147      -6.662  -6.396  40.062  1.00 29.40           C  
ATOM   3002  O   ASP B 147      -7.620  -5.755  39.632  1.00 29.40           O  
ATOM   3003  CB  ASP B 147      -5.835  -5.891  42.307  1.00 29.40           C  
ATOM   3004  CG  ASP B 147      -6.021  -6.254  43.772  1.00 29.40           C  
ATOM   3005  OD1 ASP B 147      -6.938  -7.065  44.069  1.00 29.40           O  
ATOM   3006  OD2 ASP B 147      -5.252  -5.720  44.616  1.00 29.40           O1-
ATOM   3007  N   LEU B 148      -5.589  -6.676  39.304  1.00121.91           N  
ATOM   3008  CA  LEU B 148      -5.478  -6.237  37.941  1.00121.91           C  
ATOM   3009  C   LEU B 148      -6.465  -6.930  37.057  1.00121.91           C  
ATOM   3010  O   LEU B 148      -6.781  -6.420  35.982  1.00121.91           O  
ATOM   3011  CB  LEU B 148      -4.085  -6.387  37.300  1.00121.91           C  
ATOM   3012  CG  LEU B 148      -3.098  -5.264  37.681  1.00121.91           C  
ATOM   3013  CD1 LEU B 148      -2.709  -5.293  39.160  1.00121.91           C  
ATOM   3014  CD2 LEU B 148      -1.879  -5.261  36.750  1.00121.91           C  
ATOM   3015  N   GLY B 149      -6.940  -8.130  37.446  1.00 31.98           N  
ATOM   3016  CA  GLY B 149      -7.886  -8.813  36.611  1.00 31.98           C  
ATOM   3017  C   GLY B 149      -7.178  -9.862  35.810  1.00 31.98           C  
ATOM   3018  O   GLY B 149      -7.704 -10.336  34.803  1.00 31.98           O  
ATOM   3019  N   VAL B 150      -5.957 -10.248  36.234  1.00 57.87           N  
ATOM   3020  CA  VAL B 150      -5.218 -11.259  35.527  1.00 57.87           C  
ATOM   3021  C   VAL B 150      -5.854 -12.597  35.776  1.00 57.87           C  
ATOM   3022  O   VAL B 150      -6.130 -12.972  36.915  1.00 57.87           O  
ATOM   3023  CB  VAL B 150      -3.783 -11.358  35.962  1.00 57.87           C  
ATOM   3024  CG1 VAL B 150      -3.123 -12.537  35.230  1.00 57.87           C  
ATOM   3025  CG2 VAL B 150      -3.097 -10.007  35.706  1.00 57.87           C  
ATOM   3026  N   LYS B 151      -6.211 -13.286  34.672  1.00169.27           N  
ATOM   3027  CA  LYS B 151      -6.781 -14.606  34.605  1.00169.27           C  
ATOM   3028  C   LYS B 151      -5.775 -15.728  34.594  1.00169.27           C  
ATOM   3029  O   LYS B 151      -6.095 -16.835  35.023  1.00169.27           O  
ATOM   3030  CB  LYS B 151      -7.663 -14.781  33.360  1.00169.27           C  
ATOM   3031  CG  LYS B 151      -8.865 -13.836  33.344  1.00169.27           C  
ATOM   3032  CD  LYS B 151      -9.801 -14.015  34.539  1.00169.27           C  
ATOM   3033  CE  LYS B 151     -11.044 -13.125  34.471  1.00169.27           C  
ATOM   3034  NZ  LYS B 151     -11.952 -13.610  33.406  1.00169.27           N1+
ATOM   3035  N   ASN B 152      -4.559 -15.508  34.044  1.00 67.77           N  
ATOM   3036  CA  ASN B 152      -3.651 -16.612  33.828  1.00 67.77           C  
ATOM   3037  C   ASN B 152      -2.389 -16.407  34.616  1.00 67.77           C  
ATOM   3038  O   ASN B 152      -1.855 -15.301  34.663  1.00 67.77           O  
ATOM   3039  CB  ASN B 152      -3.244 -16.750  32.352  1.00 67.77           C  
ATOM   3040  CG  ASN B 152      -4.502 -17.061  31.557  1.00 67.77           C  
ATOM   3041  ND2 ASN B 152      -5.039 -16.034  30.847  1.00 67.77           N  
ATOM   3042  OD1 ASN B 152      -5.001 -18.185  31.574  1.00 67.77           O  
ATOM   3043  N   TYR B 153      -1.863 -17.492  35.236  1.00 73.15           N  
ATOM   3044  CA  TYR B 153      -0.706 -17.359  36.081  1.00 73.15           C  
ATOM   3045  C   TYR B 153       0.251 -18.498  35.870  1.00 73.15           C  
ATOM   3046  O   TYR B 153      -0.104 -19.541  35.323  1.00 73.15           O  
ATOM   3047  CB  TYR B 153      -1.051 -17.388  37.583  1.00 73.15           C  
ATOM   3048  CG  TYR B 153      -1.925 -16.227  37.924  1.00 73.15           C  
ATOM   3049  CD1 TYR B 153      -3.274 -16.261  37.654  1.00 73.15           C  
ATOM   3050  CD2 TYR B 153      -1.400 -15.110  38.533  1.00 73.15           C  
ATOM   3051  CE1 TYR B 153      -4.083 -15.195  37.974  1.00 73.15           C  
ATOM   3052  CE2 TYR B 153      -2.202 -14.041  38.856  1.00 73.15           C  
ATOM   3053  CZ  TYR B 153      -3.547 -14.082  38.576  1.00 73.15           C  
ATOM   3054  OH  TYR B 153      -4.377 -12.989  38.905  1.00 73.15           O  
ATOM   3055  N   VAL B 154       1.518 -18.298  36.307  1.00 45.90           N  
ATOM   3056  CA  VAL B 154       2.532 -19.317  36.236  1.00 45.90           C  
ATOM   3057  C   VAL B 154       3.096 -19.476  37.623  1.00 45.90           C  
ATOM   3058  O   VAL B 154       3.386 -18.485  38.292  1.00 45.90           O  
ATOM   3059  CB  VAL B 154       3.669 -18.947  35.326  1.00 45.90           C  
ATOM   3060  CG1 VAL B 154       4.702 -20.087  35.333  1.00 45.90           C  
ATOM   3061  CG2 VAL B 154       3.097 -18.630  33.933  1.00 45.90           C  
ATOM   3062  N   GLY B 155       3.273 -20.739  38.085  1.00 35.55           N  
ATOM   3063  CA  GLY B 155       3.787 -21.014  39.406  1.00 35.55           C  
ATOM   3064  C   GLY B 155       4.661 -22.242  39.325  1.00 35.55           C  
ATOM   3065  O   GLY B 155       4.543 -23.027  38.388  1.00 35.55           O  
ATOM   3066  N   PRO B 156       5.544 -22.415  40.289  1.00110.45           N  
ATOM   3067  CA  PRO B 156       6.505 -23.500  40.296  1.00110.45           C  
ATOM   3068  C   PRO B 156       6.054 -24.884  40.662  1.00110.45           C  
ATOM   3069  O   PRO B 156       5.469 -25.078  41.725  1.00110.45           O  
ATOM   3070  CB  PRO B 156       7.665 -23.032  41.176  1.00110.45           C  
ATOM   3071  CG  PRO B 156       7.069 -21.895  42.020  1.00110.45           C  
ATOM   3072  CD  PRO B 156       5.981 -21.300  41.109  1.00110.45           C  
ATOM   3073  N   SER B 157       6.414 -25.874  39.824  1.00 87.40           N  
ATOM   3074  CA  SER B 157       6.135 -27.266  40.047  1.00 87.40           C  
ATOM   3075  C   SER B 157       7.029 -27.754  41.144  1.00 87.40           C  
ATOM   3076  O   SER B 157       6.745 -28.743  41.817  1.00 87.40           O  
ATOM   3077  CB  SER B 157       6.462 -28.105  38.801  1.00 87.40           C  
ATOM   3078  OG  SER B 157       6.453 -29.484  39.126  1.00 87.40           O  
ATOM   3079  N   THR B 158       8.153 -27.048  41.332  1.00131.00           N  
ATOM   3080  CA  THR B 158       9.185 -27.368  42.269  1.00131.00           C  
ATOM   3081  C   THR B 158       8.690 -27.257  43.683  1.00131.00           C  
ATOM   3082  O   THR B 158       9.182 -27.969  44.558  1.00131.00           O  
ATOM   3083  CB  THR B 158      10.364 -26.455  42.103  1.00131.00           C  
ATOM   3084  CG2 THR B 158       9.914 -25.001  42.314  1.00131.00           C  
ATOM   3085  OG1 THR B 158      11.372 -26.797  43.034  1.00131.00           O  
ATOM   3086  N   ARG B 159       7.763 -26.321  43.980  1.00136.41           N  
ATOM   3087  CA  ARG B 159       7.303 -26.228  45.341  1.00136.41           C  
ATOM   3088  C   ARG B 159       5.808 -26.372  45.359  1.00136.41           C  
ATOM   3089  O   ARG B 159       5.076 -25.391  45.238  1.00136.41           O  
ATOM   3090  CB  ARG B 159       7.628 -24.869  45.988  1.00136.41           C  
ATOM   3091  CG  ARG B 159       9.126 -24.558  46.018  1.00136.41           C  
ATOM   3092  CD  ARG B 159       9.476 -23.266  46.759  1.00136.41           C  
ATOM   3093  NE  ARG B 159      10.948 -23.071  46.634  1.00136.41           N  
ATOM   3094  CZ  ARG B 159      11.455 -22.430  45.541  1.00136.41           C  
ATOM   3095  NH1 ARG B 159      10.615 -21.946  44.580  1.00136.41           N1+
ATOM   3096  NH2 ARG B 159      12.805 -22.275  45.404  1.00136.41           N  
ATOM   3097  N   PRO B 160       5.330 -27.569  45.564  1.00 72.62           N  
ATOM   3098  CA  PRO B 160       3.912 -27.796  45.551  1.00 72.62           C  
ATOM   3099  C   PRO B 160       3.171 -27.053  46.617  1.00 72.62           C  
ATOM   3100  O   PRO B 160       2.008 -26.714  46.402  1.00 72.62           O  
ATOM   3101  CB  PRO B 160       3.738 -29.311  45.595  1.00 72.62           C  
ATOM   3102  CG  PRO B 160       5.009 -29.833  44.899  1.00 72.62           C  
ATOM   3103  CD  PRO B 160       6.074 -28.757  45.181  1.00 72.62           C  
ATOM   3104  N   GLU B 161       3.808 -26.800  47.774  1.00 68.03           N  
ATOM   3105  CA  GLU B 161       3.152 -26.112  48.846  1.00 68.03           C  
ATOM   3106  C   GLU B 161       2.879 -24.707  48.414  1.00 68.03           C  
ATOM   3107  O   GLU B 161       1.819 -24.150  48.691  1.00 68.03           O  
ATOM   3108  CB  GLU B 161       4.008 -26.049  50.125  1.00 68.03           C  
ATOM   3109  CG  GLU B 161       5.334 -25.303  49.954  1.00 68.03           C  
ATOM   3110  CD  GLU B 161       6.327 -26.209  49.234  1.00 68.03           C  
ATOM   3111  OE1 GLU B 161       6.011 -27.415  49.047  1.00 68.03           O  
ATOM   3112  OE2 GLU B 161       7.422 -25.707  48.868  1.00 68.03           O1-
ATOM   3113  N   ARG B 162       3.858 -24.092  47.729  1.00132.49           N  
ATOM   3114  CA  ARG B 162       3.727 -22.743  47.268  1.00132.49           C  
ATOM   3115  C   ARG B 162       2.664 -22.696  46.221  1.00132.49           C  
ATOM   3116  O   ARG B 162       1.886 -21.745  46.146  1.00132.49           O  
ATOM   3117  CB  ARG B 162       5.031 -22.212  46.650  1.00132.49           C  
ATOM   3118  CG  ARG B 162       6.111 -21.934  47.696  1.00132.49           C  
ATOM   3119  CD  ARG B 162       6.170 -20.458  48.084  1.00132.49           C  
ATOM   3120  NE  ARG B 162       4.782 -19.936  47.961  1.00132.49           N  
ATOM   3121  CZ  ARG B 162       4.495 -18.624  48.205  1.00132.49           C  
ATOM   3122  NH1 ARG B 162       5.475 -17.761  48.598  1.00132.49           N1+
ATOM   3123  NH2 ARG B 162       3.217 -18.178  48.047  1.00132.49           N  
ATOM   3124  N   LEU B 163       2.609 -23.743  45.382  1.00 53.18           N  
ATOM   3125  CA  LEU B 163       1.686 -23.795  44.290  1.00 53.18           C  
ATOM   3126  C   LEU B 163       0.289 -23.796  44.842  1.00 53.18           C  
ATOM   3127  O   LEU B 163      -0.594 -23.134  44.301  1.00 53.18           O  
ATOM   3128  CB  LEU B 163       1.882 -25.056  43.431  1.00 53.18           C  
ATOM   3129  CG  LEU B 163       1.101 -25.037  42.105  1.00 53.18           C  
ATOM   3130  CD1 LEU B 163       1.608 -23.910  41.190  1.00 53.18           C  
ATOM   3131  CD2 LEU B 163       1.130 -26.411  41.417  1.00 53.18           C  
ATOM   3132  N   SER B 164       0.046 -24.537  45.941  1.00 28.03           N  
ATOM   3133  CA  SER B 164      -1.272 -24.606  46.511  1.00 28.03           C  
ATOM   3134  C   SER B 164      -1.662 -23.255  47.028  1.00 28.03           C  
ATOM   3135  O   SER B 164      -2.810 -22.833  46.892  1.00 28.03           O  
ATOM   3136  CB  SER B 164      -1.369 -25.591  47.689  1.00 28.03           C  
ATOM   3137  OG  SER B 164      -0.564 -25.144  48.770  1.00 28.03           O  
ATOM   3138  N   ARG B 165      -0.701 -22.535  47.633  1.00108.26           N  
ATOM   3139  CA  ARG B 165      -0.953 -21.241  48.202  1.00108.26           C  
ATOM   3140  C   ARG B 165      -1.376 -20.309  47.108  1.00108.26           C  
ATOM   3141  O   ARG B 165      -2.289 -19.503  47.278  1.00108.26           O  
ATOM   3142  CB  ARG B 165       0.312 -20.650  48.850  1.00108.26           C  
ATOM   3143  CG  ARG B 165       0.180 -19.195  49.300  1.00108.26           C  
ATOM   3144  CD  ARG B 165      -0.797 -18.966  50.453  1.00108.26           C  
ATOM   3145  NE  ARG B 165      -0.702 -17.523  50.812  1.00108.26           N  
ATOM   3146  CZ  ARG B 165      -1.721 -16.911  51.483  1.00108.26           C  
ATOM   3147  NH1 ARG B 165      -2.841 -17.615  51.818  1.00108.26           N1+
ATOM   3148  NH2 ARG B 165      -1.622 -15.591  51.814  1.00108.26           N  
ATOM   3149  N   LEU B 166      -0.713 -20.395  45.944  1.00 38.14           N  
ATOM   3150  CA  LEU B 166      -1.026 -19.522  44.853  1.00 38.14           C  
ATOM   3151  C   LEU B 166      -2.426 -19.794  44.406  1.00 38.14           C  
ATOM   3152  O   LEU B 166      -3.191 -18.872  44.130  1.00 38.14           O  
ATOM   3153  CB  LEU B 166      -0.100 -19.735  43.644  1.00 38.14           C  
ATOM   3154  CG  LEU B 166      -0.411 -18.811  42.454  1.00 38.14           C  
ATOM   3155  CD1 LEU B 166      -0.213 -17.332  42.822  1.00 38.14           C  
ATOM   3156  CD2 LEU B 166       0.390 -19.227  41.209  1.00 38.14           C  
ATOM   3157  N   ARG B 167      -2.808 -21.081  44.348  1.00129.23           N  
ATOM   3158  CA  ARG B 167      -4.116 -21.426  43.872  1.00129.23           C  
ATOM   3159  C   ARG B 167      -5.144 -20.804  44.759  1.00129.23           C  
ATOM   3160  O   ARG B 167      -6.173 -20.327  44.283  1.00129.23           O  
ATOM   3161  CB  ARG B 167      -4.378 -22.942  43.842  1.00129.23           C  
ATOM   3162  CG  ARG B 167      -5.824 -23.294  43.484  1.00129.23           C  
ATOM   3163  CD  ARG B 167      -6.271 -22.770  42.119  1.00129.23           C  
ATOM   3164  NE  ARG B 167      -5.524 -23.524  41.074  1.00129.23           N  
ATOM   3165  CZ  ARG B 167      -5.743 -23.254  39.755  1.00129.23           C  
ATOM   3166  NH1 ARG B 167      -6.642 -22.293  39.394  1.00129.23           N1+
ATOM   3167  NH2 ARG B 167      -5.061 -23.942  38.792  1.00129.23           N  
ATOM   3168  N   GLU B 168      -4.907 -20.786  46.082  1.00 97.19           N  
ATOM   3169  CA  GLU B 168      -5.915 -20.233  46.938  1.00 97.19           C  
ATOM   3170  C   GLU B 168      -6.097 -18.767  46.666  1.00 97.19           C  
ATOM   3171  O   GLU B 168      -7.220 -18.267  46.710  1.00 97.19           O  
ATOM   3172  CB  GLU B 168      -5.680 -20.500  48.440  1.00 97.19           C  
ATOM   3173  CG  GLU B 168      -4.340 -20.048  49.013  1.00 97.19           C  
ATOM   3174  CD  GLU B 168      -4.266 -20.612  50.427  1.00 97.19           C  
ATOM   3175  OE1 GLU B 168      -5.349 -20.874  51.014  1.00 97.19           O  
ATOM   3176  OE2 GLU B 168      -3.128 -20.799  50.936  1.00 97.19           O1-
ATOM   3177  N   ILE B 169      -5.006 -18.028  46.379  1.00105.83           N  
ATOM   3178  CA  ILE B 169      -5.107 -16.610  46.136  1.00105.83           C  
ATOM   3179  C   ILE B 169      -5.874 -16.334  44.864  1.00105.83           C  
ATOM   3180  O   ILE B 169      -6.781 -15.503  44.838  1.00105.83           O  
ATOM   3181  CB  ILE B 169      -3.757 -15.973  45.939  1.00105.83           C  
ATOM   3182  CG1 ILE B 169      -2.840 -16.160  47.163  1.00105.83           C  
ATOM   3183  CG2 ILE B 169      -3.992 -14.499  45.571  1.00105.83           C  
ATOM   3184  CD1 ILE B 169      -3.294 -15.421  48.420  1.00105.83           C  
ATOM   3185  N   ILE B 170      -5.494 -17.018  43.767  1.00 79.37           N  
ATOM   3186  CA  ILE B 170      -6.044 -16.815  42.448  1.00 79.37           C  
ATOM   3187  C   ILE B 170      -7.449 -17.319  42.300  1.00 79.37           C  
ATOM   3188  O   ILE B 170      -8.236 -16.751  41.543  1.00 79.37           O  
ATOM   3189  CB  ILE B 170      -5.168 -17.368  41.353  1.00 79.37           C  
ATOM   3190  CG1 ILE B 170      -4.984 -18.886  41.469  1.00 79.37           C  
ATOM   3191  CG2 ILE B 170      -3.847 -16.583  41.388  1.00 79.37           C  
ATOM   3192  CD1 ILE B 170      -4.232 -19.481  40.279  1.00 79.37           C  
ATOM   3193  N   GLY B 171      -7.802 -18.435  42.962  1.00 26.88           N  
ATOM   3194  CA  GLY B 171      -9.146 -18.920  42.820  1.00 26.88           C  
ATOM   3195  C   GLY B 171      -9.141 -20.039  41.823  1.00 26.88           C  
ATOM   3196  O   GLY B 171      -8.184 -20.230  41.078  1.00 26.88           O  
ATOM   3197  N   GLN B 172     -10.243 -20.816  41.814  1.00 54.12           N  
ATOM   3198  CA  GLN B 172     -10.429 -21.970  40.979  1.00 54.12           C  
ATOM   3199  C   GLN B 172     -10.584 -21.601  39.533  1.00 54.12           C  
ATOM   3200  O   GLN B 172     -10.190 -22.363  38.652  1.00 54.12           O  
ATOM   3201  CB  GLN B 172     -11.660 -22.796  41.383  1.00 54.12           C  
ATOM   3202  CG  GLN B 172     -11.542 -23.361  42.798  1.00 54.12           C  
ATOM   3203  CD  GLN B 172     -10.254 -24.170  42.858  1.00 54.12           C  
ATOM   3204  NE2 GLN B 172      -9.369 -23.829  43.829  1.00 54.12           N  
ATOM   3205  OE1 GLN B 172     -10.038 -25.073  42.052  1.00 54.12           O  
ATOM   3206  N   ASP B 173     -11.208 -20.444  39.250  1.00 35.47           N  
ATOM   3207  CA  ASP B 173     -11.502 -20.040  37.900  1.00 35.47           C  
ATOM   3208  C   ASP B 173     -10.258 -19.762  37.104  1.00 35.47           C  
ATOM   3209  O   ASP B 173     -10.195 -20.091  35.921  1.00 35.47           O  
ATOM   3210  CB  ASP B 173     -12.380 -18.779  37.851  1.00 35.47           C  
ATOM   3211  CG  ASP B 173     -13.757 -19.165  38.371  1.00 35.47           C  
ATOM   3212  OD1 ASP B 173     -14.002 -20.391  38.532  1.00 35.47           O  
ATOM   3213  OD2 ASP B 173     -14.582 -18.244  38.611  1.00 35.47           O1-
ATOM   3214  N   SER B 174      -9.230 -19.154  37.725  1.00 36.02           N  
ATOM   3215  CA  SER B 174      -8.062 -18.753  36.985  1.00 36.02           C  
ATOM   3216  C   SER B 174      -7.323 -19.954  36.472  1.00 36.02           C  
ATOM   3217  O   SER B 174      -7.442 -21.060  36.996  1.00 36.02           O  
ATOM   3218  CB  SER B 174      -7.073 -17.914  37.816  1.00 36.02           C  
ATOM   3219  OG  SER B 174      -7.685 -16.697  38.219  1.00 36.02           O  
ATOM   3220  N   PHE B 175      -6.527 -19.737  35.403  1.00 70.01           N  
ATOM   3221  CA  PHE B 175      -5.789 -20.784  34.752  1.00 70.01           C  
ATOM   3222  C   PHE B 175      -4.366 -20.661  35.213  1.00 70.01           C  
ATOM   3223  O   PHE B 175      -3.783 -19.579  35.183  1.00 70.01           O  
ATOM   3224  CB  PHE B 175      -5.845 -20.619  33.217  1.00 70.01           C  
ATOM   3225  CG  PHE B 175      -5.332 -21.831  32.516  1.00 70.01           C  
ATOM   3226  CD1 PHE B 175      -6.090 -22.980  32.476  1.00 70.01           C  
ATOM   3227  CD2 PHE B 175      -4.122 -21.809  31.860  1.00 70.01           C  
ATOM   3228  CE1 PHE B 175      -5.636 -24.099  31.820  1.00 70.01           C  
ATOM   3229  CE2 PHE B 175      -3.664 -22.926  31.201  1.00 70.01           C  
ATOM   3230  CZ  PHE B 175      -4.419 -24.075  31.183  1.00 70.01           C  
ATOM   3231  N   LEU B 176      -3.777 -21.780  35.686  1.00 63.07           N  
ATOM   3232  CA  LEU B 176      -2.436 -21.769  36.198  1.00 63.07           C  
ATOM   3233  C   LEU B 176      -1.631 -22.834  35.513  1.00 63.07           C  
ATOM   3234  O   LEU B 176      -2.070 -23.977  35.396  1.00 63.07           O  
ATOM   3235  CB  LEU B 176      -2.391 -22.053  37.712  1.00 63.07           C  
ATOM   3236  CG  LEU B 176      -0.983 -22.052  38.331  1.00 63.07           C  
ATOM   3237  CD1 LEU B 176      -0.316 -20.672  38.234  1.00 63.07           C  
ATOM   3238  CD2 LEU B 176      -1.022 -22.600  39.768  1.00 63.07           C  
ATOM   3239  N   ILE B 177      -0.412 -22.477  35.049  1.00 56.28           N  
ATOM   3240  CA  ILE B 177       0.447 -23.416  34.375  1.00 56.28           C  
ATOM   3241  C   ILE B 177       1.736 -23.456  35.143  1.00 56.28           C  
ATOM   3242  O   ILE B 177       2.109 -22.468  35.776  1.00 56.28           O  
ATOM   3243  CB  ILE B 177       0.754 -23.017  32.961  1.00 56.28           C  
ATOM   3244  CG1 ILE B 177       1.544 -21.699  32.919  1.00 56.28           C  
ATOM   3245  CG2 ILE B 177      -0.580 -22.947  32.198  1.00 56.28           C  
ATOM   3246  CD1 ILE B 177       2.101 -21.374  31.534  1.00 56.28           C  
ATOM   3247  N   SER B 178       2.447 -24.608  35.146  1.00114.98           N  
ATOM   3248  CA  SER B 178       3.641 -24.629  35.953  1.00114.98           C  
ATOM   3249  C   SER B 178       4.765 -25.389  35.300  1.00114.98           C  
ATOM   3250  O   SER B 178       4.613 -26.521  34.845  1.00114.98           O  
ATOM   3251  CB  SER B 178       3.445 -25.300  37.317  1.00114.98           C  
ATOM   3252  OG  SER B 178       3.398 -26.704  37.134  1.00114.98           O  
ATOM   3253  N   PRO B 179       5.907 -24.738  35.269  1.00 91.86           N  
ATOM   3254  CA  PRO B 179       7.125 -25.327  34.757  1.00 91.86           C  
ATOM   3255  C   PRO B 179       7.944 -25.948  35.852  1.00 91.86           C  
ATOM   3256  O   PRO B 179       7.595 -25.800  37.024  1.00 91.86           O  
ATOM   3257  CB  PRO B 179       7.885 -24.197  34.062  1.00 91.86           C  
ATOM   3258  CG  PRO B 179       7.324 -22.918  34.699  1.00 91.86           C  
ATOM   3259  CD  PRO B 179       5.879 -23.300  35.050  1.00 91.86           C  
ATOM   3260  N   GLY B 180       9.073 -26.601  35.490  1.00 37.27           N  
ATOM   3261  CA  GLY B 180       9.958 -27.172  36.470  1.00 37.27           C  
ATOM   3262  C   GLY B 180       9.773 -28.655  36.569  1.00 37.27           C  
ATOM   3263  O   GLY B 180      10.316 -29.287  37.475  1.00 37.27           O  
ATOM   3264  N   VAL B 181       8.991 -29.258  35.658  1.00 48.39           N  
ATOM   3265  CA  VAL B 181       8.800 -30.680  35.706  1.00 48.39           C  
ATOM   3266  C   VAL B 181       9.891 -31.343  34.923  1.00 48.39           C  
ATOM   3267  O   VAL B 181      10.319 -30.845  33.883  1.00 48.39           O  
ATOM   3268  CB  VAL B 181       7.484 -31.108  35.128  1.00 48.39           C  
ATOM   3269  CG1 VAL B 181       7.436 -32.644  35.071  1.00 48.39           C  
ATOM   3270  CG2 VAL B 181       6.368 -30.484  35.982  1.00 48.39           C  
ATOM   3271  N   GLY B 182      10.348 -32.521  35.398  1.00 38.87           N  
ATOM   3272  CA  GLY B 182      11.376 -33.239  34.700  1.00 38.87           C  
ATOM   3273  C   GLY B 182      12.737 -32.773  35.114  1.00 38.87           C  
ATOM   3274  O   GLY B 182      13.241 -33.165  36.166  1.00 38.87           O  
ATOM   3275  N   ALA B 183      13.387 -31.936  34.286  1.00 40.50           N  
ATOM   3276  CA  ALA B 183      14.751 -31.571  34.543  1.00 40.50           C  
ATOM   3277  C   ALA B 183      14.875 -30.924  35.893  1.00 40.50           C  
ATOM   3278  O   ALA B 183      15.800 -31.223  36.647  1.00 40.50           O  
ATOM   3279  CB  ALA B 183      15.295 -30.567  33.510  1.00 40.50           C  
ATOM   3280  N   GLN B 184      13.938 -30.019  36.229  1.00111.52           N  
ATOM   3281  CA  GLN B 184      13.904 -29.266  37.456  1.00111.52           C  
ATOM   3282  C   GLN B 184      13.595 -30.158  38.627  1.00111.52           C  
ATOM   3283  O   GLN B 184      13.978 -29.843  39.754  1.00111.52           O  
ATOM   3284  CB  GLN B 184      12.818 -28.174  37.440  1.00111.52           C  
ATOM   3285  CG  GLN B 184      13.000 -27.104  36.361  1.00111.52           C  
ATOM   3286  CD  GLN B 184      13.857 -25.982  36.930  1.00111.52           C  
ATOM   3287  NE2 GLN B 184      15.130 -26.302  37.278  1.00111.52           N  
ATOM   3288  OE1 GLN B 184      13.402 -24.847  37.062  1.00111.52           O  
ATOM   3289  N   GLY B 185      12.837 -31.257  38.421  1.00 35.92           N  
ATOM   3290  CA  GLY B 185      12.568 -32.142  39.525  1.00 35.92           C  
ATOM   3291  C   GLY B 185      11.153 -32.031  40.030  1.00 35.92           C  
ATOM   3292  O   GLY B 185      10.815 -32.671  41.025  1.00 35.92           O  
ATOM   3293  N   GLY B 186      10.283 -31.220  39.396  1.00 28.26           N  
ATOM   3294  CA  GLY B 186       8.918 -31.173  39.858  1.00 28.26           C  
ATOM   3295  C   GLY B 186       8.235 -32.427  39.392  1.00 28.26           C  
ATOM   3296  O   GLY B 186       8.637 -33.021  38.394  1.00 28.26           O  
ATOM   3297  N   ASP B 187       7.158 -32.849  40.098  1.00 61.77           N  
ATOM   3298  CA  ASP B 187       6.444 -34.063  39.783  1.00 61.77           C  
ATOM   3299  C   ASP B 187       5.149 -33.705  39.115  1.00 61.77           C  
ATOM   3300  O   ASP B 187       4.394 -32.869  39.606  1.00 61.77           O  
ATOM   3301  CB  ASP B 187       6.110 -34.893  41.039  1.00 61.77           C  
ATOM   3302  CG  ASP B 187       5.403 -36.180  40.633  1.00 61.77           C  
ATOM   3303  OD1 ASP B 187       6.100 -37.133  40.204  1.00 61.77           O  
ATOM   3304  OD2 ASP B 187       4.148 -36.229  40.766  1.00 61.77           O1-
ATOM   3305  N   PRO B 188       4.867 -34.322  37.997  1.00 88.51           N  
ATOM   3306  CA  PRO B 188       3.657 -34.005  37.295  1.00 88.51           C  
ATOM   3307  C   PRO B 188       2.417 -34.252  38.095  1.00 88.51           C  
ATOM   3308  O   PRO B 188       1.520 -33.410  38.065  1.00 88.51           O  
ATOM   3309  CB  PRO B 188       3.745 -34.751  35.967  1.00 88.51           C  
ATOM   3310  CG  PRO B 188       5.264 -34.819  35.705  1.00 88.51           C  
ATOM   3311  CD  PRO B 188       5.900 -34.818  37.106  1.00 88.51           C  
ATOM   3312  N   GLY B 189       2.350 -35.372  38.837  1.00 36.41           N  
ATOM   3313  CA  GLY B 189       1.140 -35.694  39.540  1.00 36.41           C  
ATOM   3314  C   GLY B 189       0.831 -34.694  40.612  1.00 36.41           C  
ATOM   3315  O   GLY B 189      -0.287 -34.186  40.694  1.00 36.41           O  
ATOM   3316  N   GLU B 190       1.820 -34.371  41.464  1.00113.11           N  
ATOM   3317  CA  GLU B 190       1.573 -33.481  42.564  1.00113.11           C  
ATOM   3318  C   GLU B 190       1.263 -32.117  42.045  1.00113.11           C  
ATOM   3319  O   GLU B 190       0.424 -31.408  42.596  1.00113.11           O  
ATOM   3320  CB  GLU B 190       2.766 -33.345  43.528  1.00113.11           C  
ATOM   3321  CG  GLU B 190       2.979 -34.582  44.399  1.00113.11           C  
ATOM   3322  CD  GLU B 190       1.759 -34.723  45.298  1.00113.11           C  
ATOM   3323  OE1 GLU B 190       1.049 -33.702  45.501  1.00113.11           O  
ATOM   3324  OE2 GLU B 190       1.520 -35.857  45.792  1.00113.11           O1-
ATOM   3325  N   THR B 191       1.943 -31.713  40.962  1.00 47.48           N  
ATOM   3326  CA  THR B 191       1.774 -30.392  40.430  1.00 47.48           C  
ATOM   3327  C   THR B 191       0.367 -30.204  39.958  1.00 47.48           C  
ATOM   3328  O   THR B 191      -0.254 -29.170  40.193  1.00 47.48           O  
ATOM   3329  CB  THR B 191       2.659 -30.143  39.256  1.00 47.48           C  
ATOM   3330  CG2 THR B 191       2.401 -28.714  38.764  1.00 47.48           C  
ATOM   3331  OG1 THR B 191       4.018 -30.305  39.624  1.00 47.48           O  
ATOM   3332  N   LEU B 192      -0.174 -31.240  39.304  1.00 88.96           N  
ATOM   3333  CA  LEU B 192      -1.463 -31.219  38.680  1.00 88.96           C  
ATOM   3334  C   LEU B 192      -2.548 -31.039  39.689  1.00 88.96           C  
ATOM   3335  O   LEU B 192      -3.672 -30.702  39.322  1.00 88.96           O  
ATOM   3336  CB  LEU B 192      -1.732 -32.491  37.863  1.00 88.96           C  
ATOM   3337  CG  LEU B 192      -0.740 -32.640  36.693  1.00 88.96           C  
ATOM   3338  CD1 LEU B 192      -1.010 -33.912  35.876  1.00 88.96           C  
ATOM   3339  CD2 LEU B 192      -0.704 -31.370  35.831  1.00 88.96           C  
ATOM   3340  N   ARG B 193      -2.299 -31.339  40.975  1.00175.96           N  
ATOM   3341  CA  ARG B 193      -3.386 -31.124  41.880  1.00175.96           C  
ATOM   3342  C   ARG B 193      -3.758 -29.669  41.851  1.00175.96           C  
ATOM   3343  O   ARG B 193      -4.940 -29.329  41.834  1.00175.96           O  
ATOM   3344  CB  ARG B 193      -3.092 -31.552  43.331  1.00175.96           C  
ATOM   3345  CG  ARG B 193      -1.883 -30.879  43.979  1.00175.96           C  
ATOM   3346  CD  ARG B 193      -1.645 -31.342  45.416  1.00175.96           C  
ATOM   3347  NE  ARG B 193      -1.706 -32.824  45.424  1.00175.96           N  
ATOM   3348  CZ  ARG B 193      -2.165 -33.482  46.528  1.00175.96           C  
ATOM   3349  NH1 ARG B 193      -2.597 -32.779  47.614  1.00175.96           N1+
ATOM   3350  NH2 ARG B 193      -2.187 -34.846  46.539  1.00175.96           N  
ATOM   3351  N   PHE B 194      -2.770 -28.762  41.929  1.00163.65           N  
ATOM   3352  CA  PHE B 194      -3.065 -27.357  41.875  1.00163.65           C  
ATOM   3353  C   PHE B 194      -3.134 -26.736  40.503  1.00163.65           C  
ATOM   3354  O   PHE B 194      -4.014 -25.918  40.239  1.00163.65           O  
ATOM   3355  CB  PHE B 194      -2.123 -26.541  42.765  1.00163.65           C  
ATOM   3356  CG  PHE B 194      -2.462 -27.025  44.130  1.00163.65           C  
ATOM   3357  CD1 PHE B 194      -3.533 -26.494  44.805  1.00163.65           C  
ATOM   3358  CD2 PHE B 194      -1.736 -28.028  44.721  1.00163.65           C  
ATOM   3359  CE1 PHE B 194      -3.866 -26.943  46.060  1.00163.65           C  
ATOM   3360  CE2 PHE B 194      -2.064 -28.479  45.977  1.00163.65           C  
ATOM   3361  CZ  PHE B 194      -3.128 -27.938  46.651  1.00163.65           C  
ATOM   3362  N   ALA B 195      -2.188 -27.073  39.599  1.00 52.55           N  
ATOM   3363  CA  ALA B 195      -2.108 -26.412  38.320  1.00 52.55           C  
ATOM   3364  C   ALA B 195      -2.979 -27.077  37.304  1.00 52.55           C  
ATOM   3365  O   ALA B 195      -3.249 -28.274  37.374  1.00 52.55           O  
ATOM   3366  CB  ALA B 195      -0.685 -26.368  37.741  1.00 52.55           C  
ATOM   3367  N   ASP B 196      -3.465 -26.271  36.337  1.00 58.03           N  
ATOM   3368  CA  ASP B 196      -4.276 -26.739  35.253  1.00 58.03           C  
ATOM   3369  C   ASP B 196      -3.435 -27.510  34.283  1.00 58.03           C  
ATOM   3370  O   ASP B 196      -3.881 -28.518  33.737  1.00 58.03           O  
ATOM   3371  CB  ASP B 196      -4.943 -25.582  34.497  1.00 58.03           C  
ATOM   3372  CG  ASP B 196      -5.947 -24.957  35.458  1.00 58.03           C  
ATOM   3373  OD1 ASP B 196      -6.742 -25.722  36.063  1.00 58.03           O  
ATOM   3374  OD2 ASP B 196      -5.916 -23.707  35.613  1.00 58.03           O1-
ATOM   3375  N   ALA B 197      -2.190 -27.052  34.028  1.00 43.66           N  
ATOM   3376  CA  ALA B 197      -1.369 -27.732  33.066  1.00 43.66           C  
ATOM   3377  C   ALA B 197       0.060 -27.621  33.488  1.00 43.66           C  
ATOM   3378  O   ALA B 197       0.422 -26.760  34.287  1.00 43.66           O  
ATOM   3379  CB  ALA B 197      -1.467 -27.138  31.652  1.00 43.66           C  
ATOM   3380  N   ILE B 198       0.913 -28.510  32.939  1.00148.44           N  
ATOM   3381  CA  ILE B 198       2.307 -28.522  33.276  1.00148.44           C  
ATOM   3382  C   ILE B 198       3.068 -28.198  32.030  1.00148.44           C  
ATOM   3383  O   ILE B 198       2.620 -28.488  30.922  1.00148.44           O  
ATOM   3384  CB  ILE B 198       2.819 -29.871  33.680  1.00148.44           C  
ATOM   3385  CG1 ILE B 198       2.026 -30.453  34.847  1.00148.44           C  
ATOM   3386  CG2 ILE B 198       4.305 -29.719  34.016  1.00148.44           C  
ATOM   3387  CD1 ILE B 198       2.345 -31.926  35.085  1.00148.44           C  
ATOM   3388  N   ILE B 199       4.241 -27.554  32.192  1.00 56.66           N  
ATOM   3389  CA  ILE B 199       5.081 -27.237  31.072  1.00 56.66           C  
ATOM   3390  C   ILE B 199       6.295 -28.116  31.181  1.00 56.66           C  
ATOM   3391  O   ILE B 199       6.876 -28.224  32.260  1.00 56.66           O  
ATOM   3392  CB  ILE B 199       5.578 -25.818  31.072  1.00 56.66           C  
ATOM   3393  CG1 ILE B 199       4.404 -24.828  31.006  1.00 56.66           C  
ATOM   3394  CG2 ILE B 199       6.574 -25.660  29.912  1.00 56.66           C  
ATOM   3395  CD1 ILE B 199       4.815 -23.382  31.283  1.00 56.66           C  
ATOM   3396  N   VAL B 200       6.686 -28.807  30.080  1.00 87.20           N  
ATOM   3397  CA  VAL B 200       7.867 -29.636  30.140  1.00 87.20           C  
ATOM   3398  C   VAL B 200       8.719 -29.406  28.915  1.00 87.20           C  
ATOM   3399  O   VAL B 200       8.235 -29.568  27.792  1.00 87.20           O  
ATOM   3400  CB  VAL B 200       7.548 -31.102  30.175  1.00 87.20           C  
ATOM   3401  CG1 VAL B 200       8.866 -31.894  30.177  1.00 87.20           C  
ATOM   3402  CG2 VAL B 200       6.645 -31.380  31.389  1.00 87.20           C  
ATOM   3403  N   GLY B 201       9.949 -28.847  29.081  1.00102.30           N  
ATOM   3404  CA  GLY B 201      10.848 -28.751  27.954  1.00102.30           C  
ATOM   3405  C   GLY B 201      11.812 -29.893  27.689  1.00102.30           C  
ATOM   3406  O   GLY B 201      11.635 -30.702  26.782  1.00102.30           O  
ATOM   3407  N   ARG B 202      12.828 -30.026  28.577  1.00160.82           N  
ATOM   3408  CA  ARG B 202      13.996 -30.851  28.358  1.00160.82           C  
ATOM   3409  C   ARG B 202      13.704 -32.303  28.363  1.00160.82           C  
ATOM   3410  O   ARG B 202      14.264 -33.053  27.563  1.00160.82           O  
ATOM   3411  CB  ARG B 202      15.114 -30.609  29.386  1.00160.82           C  
ATOM   3412  CG  ARG B 202      15.808 -29.260  29.200  1.00160.82           C  
ATOM   3413  CD  ARG B 202      14.920 -28.068  29.553  1.00160.82           C  
ATOM   3414  NE  ARG B 202      15.061 -27.827  31.015  1.00160.82           N  
ATOM   3415  CZ  ARG B 202      14.214 -26.958  31.640  1.00160.82           C  
ATOM   3416  NH1 ARG B 202      13.224 -26.349  30.926  1.00160.82           N1+
ATOM   3417  NH2 ARG B 202      14.355 -26.701  32.972  1.00160.82           N  
ATOM   3418  N   SER B 203      12.819 -32.734  29.272  1.00 48.16           N  
ATOM   3419  CA  SER B 203      12.556 -34.130  29.390  1.00 48.16           C  
ATOM   3420  C   SER B 203      12.076 -34.613  28.061  1.00 48.16           C  
ATOM   3421  O   SER B 203      12.359 -35.743  27.673  1.00 48.16           O  
ATOM   3422  CB  SER B 203      11.461 -34.442  30.423  1.00 48.16           C  
ATOM   3423  OG  SER B 203      11.895 -34.064  31.722  1.00 48.16           O  
ATOM   3424  N   ILE B 204      11.262 -33.798  27.364  1.00134.97           N  
ATOM   3425  CA  ILE B 204      10.792 -34.175  26.059  1.00134.97           C  
ATOM   3426  C   ILE B 204      11.808 -33.963  24.957  1.00134.97           C  
ATOM   3427  O   ILE B 204      12.176 -34.897  24.248  1.00134.97           O  
ATOM   3428  CB  ILE B 204       9.587 -33.372  25.653  1.00134.97           C  
ATOM   3429  CG1 ILE B 204       8.458 -33.477  26.697  1.00134.97           C  
ATOM   3430  CG2 ILE B 204       9.171 -33.839  24.249  1.00134.97           C  
ATOM   3431  CD1 ILE B 204       7.883 -34.880  26.886  1.00134.97           C  
ATOM   3432  N   TYR B 205      12.322 -32.718  24.811  1.00112.67           N  
ATOM   3433  CA  TYR B 205      13.094 -32.356  23.645  1.00112.67           C  
ATOM   3434  C   TYR B 205      14.452 -32.980  23.577  1.00112.67           C  
ATOM   3435  O   TYR B 205      14.970 -33.199  22.483  1.00112.67           O  
ATOM   3436  CB  TYR B 205      13.188 -30.840  23.354  1.00112.67           C  
ATOM   3437  CG  TYR B 205      14.154 -30.130  24.234  1.00112.67           C  
ATOM   3438  CD1 TYR B 205      15.488 -30.102  23.897  1.00112.67           C  
ATOM   3439  CD2 TYR B 205      13.736 -29.471  25.366  1.00112.67           C  
ATOM   3440  CE1 TYR B 205      16.398 -29.440  24.685  1.00112.67           C  
ATOM   3441  CE2 TYR B 205      14.643 -28.806  26.159  1.00112.67           C  
ATOM   3442  CZ  TYR B 205      15.976 -28.792  25.819  1.00112.67           C  
ATOM   3443  OH  TYR B 205      16.908 -28.110  26.630  1.00112.67           O  
ATOM   3444  N   LEU B 206      15.113 -33.196  24.728  1.00 58.88           N  
ATOM   3445  CA  LEU B 206      16.420 -33.796  24.746  1.00 58.88           C  
ATOM   3446  C   LEU B 206      16.361 -35.239  24.329  1.00 58.88           C  
ATOM   3447  O   LEU B 206      17.286 -35.744  23.697  1.00 58.88           O  
ATOM   3448  CB  LEU B 206      17.094 -33.718  26.124  1.00 58.88           C  
ATOM   3449  CG  LEU B 206      17.447 -32.275  26.525  1.00 58.88           C  
ATOM   3450  CD1 LEU B 206      18.127 -32.214  27.899  1.00 58.88           C  
ATOM   3451  CD2 LEU B 206      18.273 -31.592  25.424  1.00 58.88           C  
ATOM   3452  N   ALA B 207      15.263 -35.941  24.667  1.00 39.61           N  
ATOM   3453  CA  ALA B 207      15.167 -37.362  24.460  1.00 39.61           C  
ATOM   3454  C   ALA B 207      15.321 -37.736  23.019  1.00 39.61           C  
ATOM   3455  O   ALA B 207      14.969 -36.986  22.110  1.00 39.61           O  
ATOM   3456  CB  ALA B 207      13.841 -37.966  24.959  1.00 39.61           C  
ATOM   3457  N   ASP B 208      15.897 -38.936  22.789  1.00 40.86           N  
ATOM   3458  CA  ASP B 208      16.087 -39.452  21.465  1.00 40.86           C  
ATOM   3459  C   ASP B 208      14.738 -39.687  20.863  1.00 40.86           C  
ATOM   3460  O   ASP B 208      14.538 -39.439  19.676  1.00 40.86           O  
ATOM   3461  CB  ASP B 208      16.877 -40.772  21.439  1.00 40.86           C  
ATOM   3462  CG  ASP B 208      18.336 -40.431  21.709  1.00 40.86           C  
ATOM   3463  OD1 ASP B 208      18.860 -39.506  21.029  1.00 40.86           O  
ATOM   3464  OD2 ASP B 208      18.942 -41.075  22.604  1.00 40.86           O1-
ATOM   3465  N   ASN B 209      13.777 -40.193  21.667  1.00 54.47           N  
ATOM   3466  CA  ASN B 209      12.446 -40.399  21.166  1.00 54.47           C  
ATOM   3467  C   ASN B 209      11.543 -39.494  21.949  1.00 54.47           C  
ATOM   3468  O   ASN B 209      11.060 -39.860  23.019  1.00 54.47           O  
ATOM   3469  CB  ASN B 209      11.955 -41.842  21.382  1.00 54.47           C  
ATOM   3470  CG  ASN B 209      10.620 -42.039  20.677  1.00 54.47           C  
ATOM   3471  ND2 ASN B 209      10.214 -43.325  20.506  1.00 54.47           N  
ATOM   3472  OD1 ASN B 209       9.949 -41.078  20.302  1.00 54.47           O  
ATOM   3473  N   PRO B 210      11.300 -38.314  21.445  1.00162.22           N  
ATOM   3474  CA  PRO B 210      10.463 -37.385  22.154  1.00162.22           C  
ATOM   3475  C   PRO B 210       9.031 -37.803  22.238  1.00162.22           C  
ATOM   3476  O   PRO B 210       8.369 -37.442  23.210  1.00162.22           O  
ATOM   3477  CB  PRO B 210      10.670 -36.033  21.479  1.00162.22           C  
ATOM   3478  CG  PRO B 210      12.096 -36.132  20.913  1.00162.22           C  
ATOM   3479  CD  PRO B 210      12.298 -37.632  20.637  1.00162.22           C  
ATOM   3480  N   ALA B 211       8.525 -38.543  21.236  1.00 32.59           N  
ATOM   3481  CA  ALA B 211       7.152 -38.944  21.262  1.00 32.59           C  
ATOM   3482  C   ALA B 211       6.959 -39.833  22.448  1.00 32.59           C  
ATOM   3483  O   ALA B 211       5.965 -39.723  23.161  1.00 32.59           O  
ATOM   3484  CB  ALA B 211       6.734 -39.734  20.009  1.00 32.59           C  
ATOM   3485  N   ALA B 212       7.925 -40.739  22.685  1.00 28.59           N  
ATOM   3486  CA  ALA B 212       7.855 -41.669  23.773  1.00 28.59           C  
ATOM   3487  C   ALA B 212       7.880 -40.915  25.068  1.00 28.59           C  
ATOM   3488  O   ALA B 212       7.181 -41.275  26.012  1.00 28.59           O  
ATOM   3489  CB  ALA B 212       9.037 -42.654  23.791  1.00 28.59           C  
ATOM   3490  N   ALA B 213       8.709 -39.857  25.155  1.00 42.29           N  
ATOM   3491  CA  ALA B 213       8.849 -39.078  26.356  1.00 42.29           C  
ATOM   3492  C   ALA B 213       7.553 -38.380  26.678  1.00 42.29           C  
ATOM   3493  O   ALA B 213       7.128 -38.335  27.833  1.00 42.29           O  
ATOM   3494  CB  ALA B 213       9.937 -37.997  26.234  1.00 42.29           C  
ATOM   3495  N   ALA B 214       6.875 -37.863  25.635  1.00 74.23           N  
ATOM   3496  CA  ALA B 214       5.654 -37.101  25.682  1.00 74.23           C  
ATOM   3497  C   ALA B 214       4.614 -37.959  26.307  1.00 74.23           C  
ATOM   3498  O   ALA B 214       3.623 -37.499  26.873  1.00 74.23           O  
ATOM   3499  CB  ALA B 214       5.156 -36.684  24.287  1.00 74.23           C  
ATOM   3500  N   ALA B 215       4.857 -39.261  26.232  1.00138.77           N  
ATOM   3501  CA  ALA B 215       3.990 -40.276  26.738  1.00138.77           C  
ATOM   3502  C   ALA B 215       3.636 -39.969  28.196  1.00138.77           C  
ATOM   3503  O   ALA B 215       2.761 -40.652  28.712  1.00138.77           O  
ATOM   3504  CB  ALA B 215       4.556 -41.696  26.669  1.00138.77           C  
ATOM   3505  N   GLY B 216       4.298 -38.993  28.907  1.00133.20           N  
ATOM   3506  CA  GLY B 216       4.129 -38.550  30.301  1.00133.20           C  
ATOM   3507  C   GLY B 216       2.653 -38.293  30.491  1.00133.20           C  
ATOM   3508  O   GLY B 216       2.160 -38.228  31.618  1.00133.20           O  
ATOM   3509  N   ILE B 217       1.930 -38.106  29.377  1.00120.54           N  
ATOM   3510  CA  ILE B 217       0.507 -37.940  29.374  1.00120.54           C  
ATOM   3511  C   ILE B 217      -0.088 -39.107  30.106  1.00120.54           C  
ATOM   3512  O   ILE B 217      -1.080 -38.955  30.817  1.00120.54           O  
ATOM   3513  CB  ILE B 217      -0.056 -37.938  27.985  1.00120.54           C  
ATOM   3514  CG1 ILE B 217       0.490 -36.735  27.194  1.00120.54           C  
ATOM   3515  CG2 ILE B 217      -1.588 -37.960  28.096  1.00120.54           C  
ATOM   3516  CD1 ILE B 217       0.143 -35.389  27.825  1.00120.54           C  
ATOM   3517  N   ILE B 218       0.497 -40.310  29.960  1.00 90.99           N  
ATOM   3518  CA  ILE B 218      -0.019 -41.476  30.624  1.00 90.99           C  
ATOM   3519  C   ILE B 218      -0.017 -41.219  32.104  1.00 90.99           C  
ATOM   3520  O   ILE B 218      -0.975 -41.557  32.797  1.00 90.99           O  
ATOM   3521  CB  ILE B 218       0.810 -42.700  30.366  1.00 90.99           C  
ATOM   3522  CG1 ILE B 218       2.235 -42.513  30.916  1.00 90.99           C  
ATOM   3523  CG2 ILE B 218       0.755 -42.997  28.859  1.00 90.99           C  
ATOM   3524  CD1 ILE B 218       3.055 -43.802  30.931  1.00 90.99           C  
ATOM   3525  N   GLU B 219       1.054 -40.602  32.637  1.00 34.26           N  
ATOM   3526  CA  GLU B 219       1.083 -40.337  34.047  1.00 34.26           C  
ATOM   3527  C   GLU B 219      -0.071 -39.444  34.356  1.00 34.26           C  
ATOM   3528  O   GLU B 219      -0.709 -39.582  35.397  1.00 34.26           O  
ATOM   3529  CB  GLU B 219       2.347 -39.599  34.522  1.00 34.26           C  
ATOM   3530  CG  GLU B 219       3.624 -40.438  34.462  1.00 34.26           C  
ATOM   3531  CD  GLU B 219       4.756 -39.597  35.036  1.00 34.26           C  
ATOM   3532  OE1 GLU B 219       4.574 -39.046  36.155  1.00 34.26           O  
ATOM   3533  OE2 GLU B 219       5.818 -39.493  34.365  1.00 34.26           O1-
ATOM   3534  N   SER B 220      -0.366 -38.483  33.464  1.00 68.31           N  
ATOM   3535  CA  SER B 220      -1.450 -37.580  33.707  1.00 68.31           C  
ATOM   3536  C   SER B 220      -2.742 -38.338  33.729  1.00 68.31           C  
ATOM   3537  O   SER B 220      -3.568 -38.147  34.619  1.00 68.31           O  
ATOM   3538  CB  SER B 220      -1.568 -36.486  32.633  1.00 68.31           C  
ATOM   3539  OG  SER B 220      -2.659 -35.626  32.928  1.00 68.31           O  
ATOM   3540  N   ILE B 221      -2.952 -39.237  32.749  1.00 94.85           N  
ATOM   3541  CA  ILE B 221      -4.198 -39.950  32.684  1.00 94.85           C  
ATOM   3542  C   ILE B 221      -4.334 -40.829  33.886  1.00 94.85           C  
ATOM   3543  O   ILE B 221      -5.409 -40.925  34.475  1.00 94.85           O  
ATOM   3544  CB  ILE B 221      -4.354 -40.801  31.451  1.00 94.85           C  
ATOM   3545  CG1 ILE B 221      -5.819 -41.241  31.307  1.00 94.85           C  
ATOM   3546  CG2 ILE B 221      -3.361 -41.970  31.514  1.00 94.85           C  
ATOM   3547  CD1 ILE B 221      -6.150 -41.836  29.940  1.00 94.85           C  
ATOM   3548  N   LYS B 222      -3.233 -41.485  34.295  1.00166.20           N  
ATOM   3549  CA  LYS B 222      -3.319 -42.435  35.364  1.00166.20           C  
ATOM   3550  C   LYS B 222      -2.717 -41.877  36.608  1.00166.20           C  
ATOM   3551  O   LYS B 222      -2.548 -40.668  36.762  1.00166.20           O  
ATOM   3552  CB  LYS B 222      -2.591 -43.755  35.063  1.00166.20           C  
ATOM   3553  CG  LYS B 222      -3.188 -44.528  33.886  1.00166.20           C  
ATOM   3554  CD  LYS B 222      -2.331 -45.712  33.435  1.00166.20           C  
ATOM   3555  CE  LYS B 222      -2.927 -46.491  32.259  1.00166.20           C  
ATOM   3556  NZ  LYS B 222      -2.185 -47.757  32.063  1.00166.20           N1+
ATOM   3557  N   ASP B 223      -2.436 -42.784  37.562  1.00146.00           N  
ATOM   3558  CA  ASP B 223      -1.854 -42.433  38.820  1.00146.00           C  
ATOM   3559  C   ASP B 223      -0.378 -42.327  38.615  1.00146.00           C  
ATOM   3560  O   ASP B 223       0.130 -42.587  37.525  1.00146.00           O  
ATOM   3561  CB  ASP B 223      -2.094 -43.494  39.907  1.00146.00           C  
ATOM   3562  CG  ASP B 223      -3.590 -43.551  40.179  1.00146.00           C  
ATOM   3563  OD1 ASP B 223      -4.317 -42.641  39.698  1.00146.00           O  
ATOM   3564  OD2 ASP B 223      -4.028 -44.510  40.870  1.00146.00           O1-
ATOM   3565  N   LEU B 224       0.350 -41.914  39.670  1.00100.50           N  
ATOM   3566  CA  LEU B 224       1.772 -41.773  39.577  1.00100.50           C  
ATOM   3567  C   LEU B 224       2.365 -43.119  39.313  1.00100.50           C  
ATOM   3568  O   LEU B 224       3.252 -43.259  38.472  1.00100.50           O  
ATOM   3569  CB  LEU B 224       2.417 -41.234  40.866  1.00100.50           C  
ATOM   3570  CG  LEU B 224       2.082 -39.761  41.173  1.00100.50           C  
ATOM   3571  CD1 LEU B 224       2.716 -38.816  40.139  1.00100.50           C  
ATOM   3572  CD2 LEU B 224       0.570 -39.550  41.333  1.00100.50           C  
ATOM   3573  N   LEU B 225       1.875 -44.158  40.013  1.00237.81           N  
ATOM   3574  CA  LEU B 225       2.452 -45.451  39.802  1.00237.81           C  
ATOM   3575  C   LEU B 225       1.817 -46.033  38.584  1.00237.81           C  
ATOM   3576  O   LEU B 225       0.599 -46.188  38.512  1.00237.81           O  
ATOM   3577  CB  LEU B 225       2.219 -46.426  40.969  1.00237.81           C  
ATOM   3578  CG  LEU B 225       2.829 -47.820  40.738  1.00237.81           C  
ATOM   3579  CD1 LEU B 225       4.359 -47.743  40.599  1.00237.81           C  
ATOM   3580  CD2 LEU B 225       2.386 -48.808  41.829  1.00237.81           C  
ATOM   3581  N   ILE B 226       2.652 -46.354  37.577  1.00 92.71           N  
ATOM   3582  CA  ILE B 226       2.156 -46.920  36.360  1.00 92.71           C  
ATOM   3583  C   ILE B 226       3.006 -48.105  36.043  1.00 92.71           C  
ATOM   3584  O   ILE B 226       4.176 -48.176  36.414  1.00 92.71           O  
ATOM   3585  CB  ILE B 226       2.237 -45.989  35.188  1.00 92.71           C  
ATOM   3586  CG1 ILE B 226       1.425 -46.539  34.005  1.00 92.71           C  
ATOM   3587  CG2 ILE B 226       3.722 -45.751  34.868  1.00 92.71           C  
ATOM   3588  CD1 ILE B 226       1.216 -45.520  32.888  1.00 92.71           C  
ATOM   3589  N   PRO B 227       2.411 -49.058  35.388  1.00171.67           N  
ATOM   3590  CA  PRO B 227       3.153 -50.229  35.015  1.00171.67           C  
ATOM   3591  C   PRO B 227       4.061 -49.929  33.865  1.00171.67           C  
ATOM   3592  O   PRO B 227       3.845 -48.935  33.172  1.00171.67           O  
ATOM   3593  CB  PRO B 227       2.115 -51.306  34.710  1.00171.67           C  
ATOM   3594  CG  PRO B 227       0.906 -50.899  35.569  1.00171.67           C  
ATOM   3595  CD  PRO B 227       1.020 -49.370  35.676  1.00171.67           C  
ATOM   3596  N   GLU B 228       5.090 -50.773  33.660  1.00325.99           N  
ATOM   3597  CA  GLU B 228       6.011 -50.599  32.578  1.00325.99           C  
ATOM   3598  C   GLU B 228       6.974 -49.530  32.962  1.00325.99           C  
ATOM   3599  O   GLU B 228       6.584 -48.469  33.447  1.00325.99           O  
ATOM   3600  CB  GLU B 228       5.344 -50.204  31.250  1.00325.99           C  
ATOM   3601  CG  GLU B 228       6.335 -50.022  30.100  1.00325.99           C  
ATOM   3602  CD  GLU B 228       5.544 -49.633  28.861  1.00325.99           C  
ATOM   3603  OE1 GLU B 228       4.603 -50.388  28.497  1.00325.99           O  
ATOM   3604  OE2 GLU B 228       5.867 -48.571  28.266  1.00325.99           O1-
ATOM   3605  N   ASP B 229       8.279 -49.802  32.770  1.00187.70           N  
ATOM   3606  CA  ASP B 229       9.275 -48.837  33.119  1.00187.70           C  
ATOM   3607  C   ASP B 229      10.260 -48.759  32.002  1.00187.70           C  
ATOM   3608  O   ASP B 229      10.647 -49.768  31.411  1.00187.70           O  
ATOM   3609  CB  ASP B 229      10.060 -49.209  34.385  1.00187.70           C  
ATOM   3610  CG  ASP B 229       9.092 -49.137  35.554  1.00187.70           C  
ATOM   3611  OD1 ASP B 229       8.424 -48.079  35.710  1.00187.70           O  
ATOM   3612  OD2 ASP B 229       9.014 -50.139  36.313  1.00187.70           O1-
ATOM   3613  N   PRO B 230      10.646 -47.559  31.683  1.00180.26           N  
ATOM   3614  CA  PRO B 230      11.656 -47.387  30.679  1.00180.26           C  
ATOM   3615  C   PRO B 230      12.964 -47.737  31.306  1.00180.26           C  
ATOM   3616  O   PRO B 230      13.044 -47.750  32.533  1.00180.26           O  
ATOM   3617  CB  PRO B 230      11.553 -45.936  30.220  1.00180.26           C  
ATOM   3618  CG  PRO B 230      10.080 -45.578  30.486  1.00180.26           C  
ATOM   3619  CD  PRO B 230       9.684 -46.467  31.675  1.00180.26           C  
ATOM   3620  N   ALA B 231      13.997 -48.035  30.498  1.00228.44           N  
ATOM   3621  CA  ALA B 231      15.251 -48.395  31.088  1.00228.44           C  
ATOM   3622  C   ALA B 231      15.745 -47.212  31.847  1.00228.44           C  
ATOM   3623  O   ALA B 231      15.597 -46.071  31.411  1.00228.44           O  
ATOM   3624  CB  ALA B 231      16.332 -48.778  30.062  1.00228.44           C  
ATOM   3625  N   ALA B 232      16.329 -47.464  33.032  1.00287.83           N  
ATOM   3626  CA  ALA B 232      16.848 -46.390  33.823  1.00287.83           C  
ATOM   3627  C   ALA B 232      17.368 -46.990  35.084  1.00287.83           C  
ATOM   3628  O   ALA B 232      17.167 -48.175  35.350  1.00287.83           O  
ATOM   3629  CB  ALA B 232      15.784 -45.351  34.219  1.00287.83           C  
ATOM   3630  N   ASN B 233      18.079 -46.182  35.892  1.00193.83           N  
ATOM   3631  CA  ASN B 233      18.538 -46.680  37.152  1.00193.83           C  
ATOM   3632  C   ASN B 233      17.421 -46.387  38.092  1.00193.83           C  
ATOM   3633  O   ASN B 233      17.196 -45.237  38.466  1.00193.83           O  
ATOM   3634  CB  ASN B 233      19.790 -45.953  37.674  1.00193.83           C  
ATOM   3635  CG  ASN B 233      20.953 -46.276  36.744  1.00193.83           C  
ATOM   3636  ND2 ASN B 233      21.159 -45.417  35.711  1.00193.83           N  
ATOM   3637  OD1 ASN B 233      21.656 -47.269  36.927  1.00193.83           O  
ATOM   3638  N   LYS B 234      16.672 -47.432  38.491  1.00281.60           N  
ATOM   3639  CA  LYS B 234      15.536 -47.206  39.329  1.00281.60           C  
ATOM   3640  C   LYS B 234      15.721 -47.946  40.608  1.00281.60           C  
ATOM   3641  O   LYS B 234      16.494 -48.899  40.691  1.00281.60           O  
ATOM   3642  CB  LYS B 234      14.211 -47.717  38.735  1.00281.60           C  
ATOM   3643  CG  LYS B 234      13.009 -47.458  39.648  1.00281.60           C  
ATOM   3644  CD  LYS B 234      11.649 -47.722  39.001  1.00281.60           C  
ATOM   3645  CE  LYS B 234      11.177 -49.173  39.125  1.00281.60           C  
ATOM   3646  NZ  LYS B 234       9.745 -49.276  38.768  1.00281.60           N1+
ATOM   3647  N   ALA B 235      15.008 -47.483  41.649  1.00211.46           N  
ATOM   3648  CA  ALA B 235      15.019 -48.150  42.911  1.00211.46           C  
ATOM   3649  C   ALA B 235      13.714 -48.867  42.974  1.00211.46           C  
ATOM   3650  O   ALA B 235      12.679 -48.327  42.586  1.00211.46           O  
ATOM   3651  CB  ALA B 235      15.083 -47.198  44.117  1.00211.46           C  
ATOM   3652  N   ARG B 236      13.734 -50.123  43.446  1.00152.12           N  
ATOM   3653  CA  ARG B 236      12.524 -50.881  43.485  1.00152.12           C  
ATOM   3654  C   ARG B 236      11.591 -50.212  44.443  1.00152.12           C  
ATOM   3655  O   ARG B 236      10.400 -50.077  44.171  1.00152.12           O  
ATOM   3656  CB  ARG B 236      12.761 -52.335  43.927  1.00152.12           C  
ATOM   3657  CG  ARG B 236      11.642 -53.292  43.514  1.00152.12           C  
ATOM   3658  CD  ARG B 236      12.071 -54.760  43.546  1.00152.12           C  
ATOM   3659  NE  ARG B 236      13.289 -54.869  42.691  1.00152.12           N  
ATOM   3660  CZ  ARG B 236      13.415 -55.879  41.780  1.00152.12           C  
ATOM   3661  NH1 ARG B 236      12.411 -56.790  41.621  1.00152.12           N1+
ATOM   3662  NH2 ARG B 236      14.549 -55.976  41.027  1.00152.12           N  
ATOM   3663  N   LYS B 237      12.122 -49.751  45.593  1.00268.31           N  
ATOM   3664  CA  LYS B 237      11.287 -49.116  46.572  1.00268.31           C  
ATOM   3665  C   LYS B 237      11.373 -47.637  46.373  1.00268.31           C  
ATOM   3666  O   LYS B 237      12.343 -47.130  45.812  1.00268.31           O  
ATOM   3667  CB  LYS B 237      11.711 -49.408  48.023  1.00268.31           C  
ATOM   3668  CG  LYS B 237      10.722 -48.887  49.068  1.00268.31           C  
ATOM   3669  CD  LYS B 237       9.411 -49.675  49.109  1.00268.31           C  
ATOM   3670  CE  LYS B 237       9.465 -50.906  50.017  1.00268.31           C  
ATOM   3671  NZ  LYS B 237       8.165 -51.615  49.994  1.00268.31           N1+
ATOM   3672  N   GLU B 238      10.327 -46.907  46.813  1.00265.00           N  
ATOM   3673  CA  GLU B 238      10.326 -45.479  46.693  1.00265.00           C  
ATOM   3674  C   GLU B 238      10.482 -44.912  48.069  1.00265.00           C  
ATOM   3675  O   GLU B 238       9.764 -45.288  48.996  1.00265.00           O  
ATOM   3676  CB  GLU B 238       9.036 -44.921  46.059  1.00265.00           C  
ATOM   3677  CG  GLU B 238       7.753 -45.282  46.812  1.00265.00           C  
ATOM   3678  CD  GLU B 238       7.498 -44.215  47.865  1.00265.00           C  
ATOM   3679  OE1 GLU B 238       8.168 -43.151  47.795  1.00265.00           O  
ATOM   3680  OE2 GLU B 238       6.625 -44.442  48.744  1.00265.00           O1-
ATOM   3681  N   ALA B 239      11.456 -43.995  48.226  1.00 81.62           N  
ATOM   3682  CA  ALA B 239      11.776 -43.410  49.497  1.00 81.62           C  
ATOM   3683  C   ALA B 239      10.628 -42.607  50.011  1.00 81.62           C  
ATOM   3684  O   ALA B 239      10.302 -42.699  51.192  1.00 81.62           O  
ATOM   3685  CB  ALA B 239      12.996 -42.475  49.431  1.00 81.62           C  
ATOM   3686  N   GLU B 240       9.989 -41.820  49.119  1.00351.82           N  
ATOM   3687  CA  GLU B 240       8.897 -40.921  49.400  1.00351.82           C  
ATOM   3688  C   GLU B 240       9.355 -39.887  50.375  1.00351.82           C  
ATOM   3689  O   GLU B 240      10.067 -40.180  51.333  1.00351.82           O  
ATOM   3690  CB  GLU B 240       7.603 -41.558  49.959  1.00351.82           C  
ATOM   3691  CG  GLU B 240       7.675 -42.003  51.422  1.00351.82           C  
ATOM   3692  CD  GLU B 240       6.286 -42.419  51.882  1.00351.82           C  
ATOM   3693  OE1 GLU B 240       5.311 -42.181  51.120  1.00351.82           O  
ATOM   3694  OE2 GLU B 240       6.182 -42.977  53.006  1.00351.82           O1-
ATOM   3695  N   LEU B 241       8.966 -38.619  50.137  1.00345.99           N  
ATOM   3696  CA  LEU B 241       9.378 -37.584  51.035  1.00345.99           C  
ATOM   3697  C   LEU B 241       8.147 -37.013  51.656  1.00345.99           C  
ATOM   3698  O   LEU B 241       7.095 -36.928  51.025  1.00345.99           O  
ATOM   3699  CB  LEU B 241      10.152 -36.442  50.342  1.00345.99           C  
ATOM   3700  CG  LEU B 241      10.642 -35.308  51.271  1.00345.99           C  
ATOM   3701  CD1 LEU B 241       9.502 -34.399  51.761  1.00345.99           C  
ATOM   3702  CD2 LEU B 241      11.488 -35.874  52.421  1.00345.99           C  
ATOM   3703  N   ALA B 242       8.256 -36.635  52.943  1.00268.92           N  
ATOM   3704  CA  ALA B 242       7.160 -36.033  53.637  1.00268.92           C  
ATOM   3705  C   ALA B 242       7.720 -34.851  54.352  1.00268.92           C  
ATOM   3706  O   ALA B 242       8.920 -34.786  54.612  1.00268.92           O  
ATOM   3707  CB  ALA B 242       6.525 -36.947  54.699  1.00268.92           C  
ATOM   3708  N   ALA B 243       6.865 -33.863  54.673  1.00250.89           N  
ATOM   3709  CA  ALA B 243       7.362 -32.714  55.367  1.00250.89           C  
ATOM   3710  C   ALA B 243       7.767 -33.164  56.731  1.00250.89           C  
ATOM   3711  O   ALA B 243       7.151 -34.057  57.312  1.00250.89           O  
ATOM   3712  CB  ALA B 243       6.326 -31.587  55.527  1.00250.89           C  
ATOM   3713  N   ALA B 244       8.845 -32.563  57.264  1.00264.71           N  
ATOM   3714  CA  ALA B 244       9.313 -32.917  58.570  1.00264.71           C  
ATOM   3715  C   ALA B 244       9.867 -31.670  59.174  1.00264.71           C  
ATOM   3716  O   ALA B 244      10.146 -30.701  58.471  1.00264.71           O  
ATOM   3717  CB  ALA B 244      10.443 -33.960  58.566  1.00264.71           C  
ATOM   3718  N   THR B 245      10.031 -31.662  60.510  1.00239.62           N  
ATOM   3719  CA  THR B 245      10.539 -30.483  61.140  1.00239.62           C  
ATOM   3720  C   THR B 245      11.976 -30.713  61.461  1.00239.62           C  
ATOM   3721  O   THR B 245      12.357 -31.766  61.970  1.00239.62           O  
ATOM   3722  CB  THR B 245       9.840 -30.143  62.425  1.00239.62           C  
ATOM   3723  CG2 THR B 245      10.104 -31.258  63.452  1.00239.62           C  
ATOM   3724  OG1 THR B 245      10.303 -28.895  62.918  1.00239.62           O  
ATOM   3725  N   ALA B 246      12.822 -29.718  61.137  1.00 25.83           N  
ATOM   3726  CA  ALA B 246      14.219 -29.829  61.425  1.00 25.83           C  
ATOM   3727  C   ALA B 246      14.461 -29.002  62.679  1.00 25.83           C  
ATOM   3728  O   ALA B 246      14.912 -29.582  63.701  1.00 25.83           O  
ATOM   3729  CB  ALA B 246      15.118 -29.245  60.321  1.00 25.83           C  
ATOM   3730  OXT ALA B 246      14.196 -27.771  62.626  1.00 25.83           O1-
TER   
