# Supplementary material for: Structural Descriptors for Subunit Interface Regions in Homodimers: Effect of Lipid Membrane and Secondary Structure Type
Source: J Chem Inf Model. 2025 Mar 27;65(7):3117–26. doi: 10.1021/acs.jcim.4c01233 (PMC12004529; doi:10.1021/acs.jcim.4c01233)
Supplement: Supplementary file 3 — ci4c01233_si_003.tar [file ci4c01233_si_003.tar › database/alpha/7qp9_cytop.pdb]

ATOM      1  N   MET A   1     103.548 140.986 112.918  1.00158.70           N  
ATOM      2  CA  MET A   1     104.660 140.051 112.666  1.00158.70           C  
ATOM      3  C   MET A   1     105.833 140.476 113.461  1.00158.70           C  
ATOM      4  O   MET A   1     105.755 141.231 114.431  1.00158.70           O  
ATOM      5  CB  MET A   1     105.028 140.051 111.171  1.00158.70           C  
ATOM      6  CG  MET A   1     103.892 139.545 110.278  1.00158.70           C  
ATOM      7  SD  MET A   1     104.251 139.560 108.496  1.00158.70           S  
ATOM      8  CE  MET A   1     102.537 139.236 107.987  1.00158.70           C  
ATOM      9  N   GLY A   2     107.000 139.951 113.120  1.00208.01           N  
ATOM     10  CA  GLY A   2     108.057 140.438 113.925  1.00208.01           C  
ATOM     11  C   GLY A   2     108.073 139.623 115.176  1.00208.01           C  
ATOM     12  O   GLY A   2     109.028 139.690 115.944  1.00208.01           O  
ATOM     13  N   ILE A   3     107.004 138.841 115.427  1.00108.48           N  
ATOM     14  CA  ILE A   3     106.983 137.995 116.580  1.00108.48           C  
ATOM     15  C   ILE A   3     106.647 136.630 116.088  1.00108.48           C  
ATOM     16  O   ILE A   3     105.752 136.455 115.262  1.00108.48           O  
ATOM     17  CB  ILE A   3     105.964 138.392 117.613  1.00108.48           C  
ATOM     18  CG1 ILE A   3     106.194 137.613 118.920  1.00108.48           C  
ATOM     19  CG2 ILE A   3     104.563 138.210 117.007  1.00108.48           C  
ATOM     20  CD1 ILE A   3     107.492 137.990 119.635  1.00108.48           C  
ATOM     21  N   SER A   4     107.387 135.620 116.574  1.00 82.65           N  
ATOM     22  CA  SER A   4     107.150 134.283 116.126  1.00 82.65           C  
ATOM     23  C   SER A   4     107.647 133.361 117.190  1.00 82.65           C  
ATOM     24  O   SER A   4     108.119 133.793 118.240  1.00 82.65           O  
ATOM     25  CB  SER A   4     107.877 133.962 114.811  1.00 82.65           C  
ATOM     26  OG  SER A   4     109.279 134.103 114.978  1.00 82.65           O  
ATOM     27  N   TRP A   5     107.504 132.048 116.946  1.00 74.60           N  
ATOM     28  CA  TRP A   5     107.919 131.023 117.857  1.00 74.60           C  
ATOM     29  C   TRP A   5     109.408 130.993 118.002  1.00 74.60           C  
ATOM     30  O   TRP A   5     109.904 130.656 119.072  1.00 74.60           O  
ATOM     31  CB  TRP A   5     107.422 129.626 117.455  1.00 74.60           C  
ATOM     32  CG  TRP A   5     105.995 129.368 117.872  1.00 74.60           C  
ATOM     33  CD1 TRP A   5     105.536 128.567 118.877  1.00 74.60           C  
ATOM     34  CD2 TRP A   5     104.841 130.006 117.304  1.00 74.60           C  
ATOM     35  CE2 TRP A   5     103.726 129.539 118.001  1.00 74.60           C  
ATOM     36  CE3 TRP A   5     104.719 130.912 116.290  1.00 74.60           C  
ATOM     37  NE1 TRP A   5     104.168 128.652 118.960  1.00 74.60           N  
ATOM     38  CZ2 TRP A   5     102.468 129.972 117.693  1.00 74.60           C  
ATOM     39  CZ3 TRP A   5     103.448 131.343 115.979  1.00 74.60           C  
ATOM     40  CH2 TRP A   5     102.344 130.881 116.666  1.00 74.60           C  
ATOM     41  N   LEU A   6     110.161 131.287 116.923  1.00159.09           N  
ATOM     42  CA  LEU A   6     111.596 131.239 116.993  1.00159.09           C  
ATOM     43  C   LEU A   6     112.155 132.280 117.912  1.00159.09           C  
ATOM     44  O   LEU A   6     113.046 131.979 118.703  1.00159.09           O  
ATOM     45  CB  LEU A   6     112.290 131.431 115.635  1.00159.09           C  
ATOM     46  CG  LEU A   6     112.220 130.187 114.738  1.00159.09           C  
ATOM     47  CD1 LEU A   6     113.036 129.036 115.348  1.00159.09           C  
ATOM     48  CD2 LEU A   6     110.767 129.795 114.432  1.00159.09           C  
ATOM     49  N   ASP A   7     111.658 133.530 117.840  1.00 66.30           N  
ATOM     50  CA  ASP A   7     112.215 134.585 118.641  1.00 66.30           C  
ATOM     51  C   ASP A   7     111.972 134.332 120.096  1.00 66.30           C  
ATOM     52  O   ASP A   7     112.788 134.698 120.940  1.00 66.30           O  
ATOM     53  CB  ASP A   7     111.731 135.997 118.235  1.00 66.30           C  
ATOM     54  CG  ASP A   7     110.215 136.136 118.311  1.00 66.30           C  
ATOM     55  OD1 ASP A   7     109.596 135.700 119.317  1.00 66.30           O  
ATOM     56  OD2 ASP A   7     109.652 136.693 117.332  1.00 66.30           O1-
ATOM     57  N   ILE A   8     110.839 133.690 120.430  1.00 36.17           N  
ATOM     58  CA  ILE A   8     110.516 133.392 121.794  1.00 36.17           C  
ATOM     59  C   ILE A   8     111.585 132.481 122.313  1.00 36.17           C  
ATOM     60  O   ILE A   8     112.027 132.603 123.455  1.00 36.17           O  
ATOM     61  CB  ILE A   8     109.197 132.690 121.933  1.00 36.17           C  
ATOM     62  CG1 ILE A   8     108.066 133.562 121.360  1.00 36.17           C  
ATOM     63  CG2 ILE A   8     109.001 132.339 123.417  1.00 36.17           C  
ATOM     64  CD1 ILE A   8     106.751 132.807 121.166  1.00 36.17           C  
ATOM     65  N   TYR A   9     112.028 131.539 121.465  1.00 42.11           N  
ATOM     66  CA  TYR A   9     113.046 130.590 121.805  1.00 42.11           C  
ATOM     67  C   TYR A   9     114.300 131.342 122.128  1.00 42.11           C  
ATOM     68  O   TYR A   9     114.999 131.013 123.084  1.00 42.11           O  
ATOM     69  CB  TYR A   9     113.349 129.645 120.627  1.00 42.11           C  
ATOM     70  CG  TYR A   9     114.466 128.738 121.009  1.00 42.11           C  
ATOM     71  CD1 TYR A   9     114.228 127.595 121.737  1.00 42.11           C  
ATOM     72  CD2 TYR A   9     115.754 129.032 120.629  1.00 42.11           C  
ATOM     73  CE1 TYR A   9     115.264 126.760 122.083  1.00 42.11           C  
ATOM     74  CE2 TYR A   9     116.793 128.201 120.973  1.00 42.11           C  
ATOM     75  CZ  TYR A   9     116.549 127.063 121.703  1.00 42.11           C  
ATOM     76  OH  TYR A   9     117.614 126.209 122.057  1.00 42.11           O  
ATOM     77  N   HIS A  10     114.615 132.381 121.333  1.00 44.29           N  
ATOM     78  CA  HIS A  10     115.817 133.140 121.527  1.00 44.29           C  
ATOM     79  C   HIS A  10     115.770 133.823 122.861  1.00 44.29           C  
ATOM     80  O   HIS A  10     116.774 133.878 123.571  1.00 44.29           O  
ATOM     81  CB  HIS A  10     116.031 134.196 120.429  1.00 44.29           C  
ATOM     82  CG  HIS A  10     116.149 133.567 119.070  1.00 44.29           C  
ATOM     83  CD2 HIS A  10     117.192 132.906 118.498  1.00 44.29           C  
ATOM     84  ND1 HIS A  10     115.130 133.533 118.143  1.00 44.29           N  
ATOM     85  CE1 HIS A  10     115.603 132.858 117.065  1.00 44.29           C  
ATOM     86  NE2 HIS A  10     116.850 132.457 117.233  1.00 44.29           N  
ATOM     87  N   VAL A  11     114.600 134.368 123.241  1.00 31.03           N  
ATOM     88  CA  VAL A  11     114.463 135.048 124.498  1.00 31.03           C  
ATOM     89  C   VAL A  11     114.723 134.066 125.599  1.00 31.03           C  
ATOM     90  O   VAL A  11     115.427 134.366 126.562  1.00 31.03           O  
ATOM     91  CB  VAL A  11     113.078 135.593 124.708  1.00 31.03           C  
ATOM     92  CG1 VAL A  11     112.991 136.189 126.125  1.00 31.03           C  
ATOM     93  CG2 VAL A  11     112.766 136.603 123.590  1.00 31.03           C  
ATOM     94  N   VAL A  12     114.163 132.850 125.473  1.00 25.33           N  
ATOM     95  CA  VAL A  12     114.310 131.843 126.484  1.00 25.33           C  
ATOM     96  C   VAL A  12     115.758 131.495 126.607  1.00 25.33           C  
ATOM     97  O   VAL A  12     116.274 131.327 127.710  1.00 25.33           O  
ATOM     98  CB  VAL A  12     113.577 130.576 126.153  1.00 25.33           C  
ATOM     99  CG1 VAL A  12     113.910 129.523 127.224  1.00 25.33           C  
ATOM    100  CG2 VAL A  12     112.076 130.892 126.037  1.00 25.33           C  
ATOM    101  N   SER A  13     116.452 131.379 125.463  1.00 27.87           N  
ATOM    102  CA  SER A  13     117.831 130.990 125.465  1.00 27.87           C  
ATOM    103  C   SER A  13     118.637 132.032 126.170  1.00 27.87           C  
ATOM    104  O   SER A  13     119.584 131.708 126.880  1.00 27.87           O  
ATOM    105  CB  SER A  13     118.402 130.836 124.045  1.00 27.87           C  
ATOM    106  OG  SER A  13     117.716 129.800 123.356  1.00 27.87           O  
ATOM    107  N   ALA A  14     118.303 133.320 125.977  1.00 31.58           N  
ATOM    108  CA  ALA A  14     119.047 134.373 126.610  1.00 31.58           C  
ATOM    109  C   ALA A  14     118.868 134.315 128.098  1.00 31.58           C  
ATOM    110  O   ALA A  14     119.821 134.501 128.854  1.00 31.58           O  
ATOM    111  CB  ALA A  14     118.598 135.772 126.153  1.00 31.58           C  
ATOM    112  N   THR A  15     117.622 134.079 128.547  1.00 52.98           N  
ATOM    113  CA  THR A  15     117.266 134.084 129.939  1.00 52.98           C  
ATOM    114  C   THR A  15     117.806 132.899 130.691  1.00 52.98           C  
ATOM    115  O   THR A  15     118.184 133.022 131.855  1.00 52.98           O  
ATOM    116  CB  THR A  15     115.782 134.118 130.148  1.00 52.98           C  
ATOM    117  CG2 THR A  15     115.512 134.163 131.659  1.00 52.98           C  
ATOM    118  OG1 THR A  15     115.226 135.266 129.526  1.00 52.98           O  
ATOM    119  N   VAL A  16     117.868 131.719 130.047  1.00 48.58           N  
ATOM    120  CA  VAL A  16     118.185 130.485 130.723  1.00 48.58           C  
ATOM    121  C   VAL A  16     119.518 130.511 131.405  1.00 48.58           C  
ATOM    122  O   VAL A  16     119.608 130.080 132.554  1.00 48.58           O  
ATOM    123  CB  VAL A  16     118.214 129.302 129.798  1.00 48.58           C  
ATOM    124  CG1 VAL A  16     118.744 128.087 130.580  1.00 48.58           C  
ATOM    125  CG2 VAL A  16     116.809 129.093 129.211  1.00 48.58           C  
ATOM    126  N   PRO A  17     120.567 130.980 130.797  1.00 68.58           N  
ATOM    127  CA  PRO A  17     121.836 130.890 131.456  1.00 68.58           C  
ATOM    128  C   PRO A  17     121.871 131.653 132.738  1.00 68.58           C  
ATOM    129  O   PRO A  17     122.561 131.231 133.664  1.00 68.58           O  
ATOM    130  CB  PRO A  17     122.867 131.333 130.420  1.00 68.58           C  
ATOM    131  CG  PRO A  17     122.221 130.917 129.085  1.00 68.58           C  
ATOM    132  CD  PRO A  17     120.705 130.968 129.354  1.00 68.58           C  
ATOM    133  N   LEU A  18     121.140 132.775 132.820  1.00 49.94           N  
ATOM    134  CA  LEU A  18     121.163 133.562 134.014  1.00 49.94           C  
ATOM    135  C   LEU A  18     120.552 132.758 135.118  1.00 49.94           C  
ATOM    136  O   LEU A  18     121.095 132.677 136.219  1.00 49.94           O  
ATOM    137  CB  LEU A  18     120.322 134.842 133.867  1.00 49.94           C  
ATOM    138  CG  LEU A  18     120.740 135.715 132.667  1.00 49.94           C  
ATOM    139  CD1 LEU A  18     119.903 137.002 132.591  1.00 49.94           C  
ATOM    140  CD2 LEU A  18     122.254 135.975 132.657  1.00 49.94           C  
ATOM    141  N   TYR A  19     119.404 132.115 134.832  1.00 72.61           N  
ATOM    142  CA  TYR A  19     118.719 131.345 135.829  1.00 72.61           C  
ATOM    143  C   TYR A  19     119.567 130.196 136.253  1.00 72.61           C  
ATOM    144  O   TYR A  19     119.563 129.824 137.424  1.00 72.61           O  
ATOM    145  CB  TYR A  19     117.373 130.743 135.385  1.00 72.61           C  
ATOM    146  CG  TYR A  19     116.326 131.801 135.418  1.00 72.61           C  
ATOM    147  CD1 TYR A  19     115.942 132.340 136.624  1.00 72.61           C  
ATOM    148  CD2 TYR A  19     115.699 132.222 134.269  1.00 72.61           C  
ATOM    149  CE1 TYR A  19     114.968 133.307 136.687  1.00 72.61           C  
ATOM    150  CE2 TYR A  19     114.722 133.189 134.327  1.00 72.61           C  
ATOM    151  CZ  TYR A  19     114.357 133.733 135.534  1.00 72.61           C  
ATOM    152  OH  TYR A  19     113.354 134.725 135.590  1.00 72.61           O  
ATOM    153  N   VAL A  20     120.293 129.568 135.311  1.00 91.03           N  
ATOM    154  CA  VAL A  20     121.053 128.423 135.709  1.00 91.03           C  
ATOM    155  C   VAL A  20     122.069 128.843 136.723  1.00 91.03           C  
ATOM    156  O   VAL A  20     122.233 128.181 137.744  1.00 91.03           O  
ATOM    157  CB  VAL A  20     121.746 127.716 134.572  1.00 91.03           C  
ATOM    158  CG1 VAL A  20     122.935 128.546 134.066  1.00 91.03           C  
ATOM    159  CG2 VAL A  20     122.138 126.314 135.060  1.00 91.03           C  
ATOM    160  N   SER A  21     122.763 129.974 136.494  1.00 25.55           N  
ATOM    161  CA  SER A  21     123.775 130.398 137.419  1.00 25.55           C  
ATOM    162  C   SER A  21     123.128 130.717 138.732  1.00 25.55           C  
ATOM    163  O   SER A  21     123.677 130.423 139.793  1.00 25.55           O  
ATOM    164  CB  SER A  21     124.526 131.657 136.951  1.00 25.55           C  
ATOM    165  OG  SER A  21     125.257 131.376 135.766  1.00 25.55           O  
ATOM    166  N   MET A  22     121.928 131.324 138.691  1.00 42.32           N  
ATOM    167  CA  MET A  22     121.252 131.702 139.898  1.00 42.32           C  
ATOM    168  C   MET A  22     120.941 130.477 140.705  1.00 42.32           C  
ATOM    169  O   MET A  22     121.165 130.450 141.914  1.00 42.32           O  
ATOM    170  CB  MET A  22     119.920 132.412 139.614  1.00 42.32           C  
ATOM    171  CG  MET A  22     120.088 133.767 138.924  1.00 42.32           C  
ATOM    172  SD  MET A  22     118.532 134.516 138.356  1.00 42.32           S  
ATOM    173  CE  MET A  22     117.849 134.727 140.024  1.00 42.32           C  
ATOM    174  N   THR A  23     120.425 129.419 140.049  1.00105.55           N  
ATOM    175  CA  THR A  23     120.047 128.220 140.746  1.00105.55           C  
ATOM    176  C   THR A  23     121.254 127.556 141.319  1.00105.55           C  
ATOM    177  O   THR A  23     121.215 127.050 142.440  1.00105.55           O  
ATOM    178  CB  THR A  23     119.356 127.212 139.874  1.00105.55           C  
ATOM    179  CG2 THR A  23     118.045 127.818 139.356  1.00105.55           C  
ATOM    180  OG1 THR A  23     120.193 126.833 138.792  1.00105.55           O  
ATOM    181  N   LEU A  24     122.366 127.526 140.561  1.00 84.66           N  
ATOM    182  CA  LEU A  24     123.533 126.869 141.068  1.00 84.66           C  
ATOM    183  C   LEU A  24     124.005 127.567 142.306  1.00 84.66           C  
ATOM    184  O   LEU A  24     124.356 126.914 143.288  1.00 84.66           O  
ATOM    185  CB  LEU A  24     124.690 126.792 140.054  1.00 84.66           C  
ATOM    186  CG  LEU A  24     124.550 125.650 139.021  1.00 84.66           C  
ATOM    187  CD1 LEU A  24     124.789 124.285 139.682  1.00 84.66           C  
ATOM    188  CD2 LEU A  24     123.204 125.683 138.283  1.00 84.66           C  
ATOM    189  N   GLY A  25     124.017 128.912 142.306  1.00 18.14           N  
ATOM    190  CA  GLY A  25     124.487 129.634 143.456  1.00 18.14           C  
ATOM    191  C   GLY A  25     123.590 129.367 144.628  1.00 18.14           C  
ATOM    192  O   GLY A  25     124.059 129.189 145.751  1.00 18.14           O  
ATOM    193  N   PHE A  26     122.266 129.342 144.395  1.00 42.93           N  
ATOM    194  CA  PHE A  26     121.315 129.152 145.453  1.00 42.93           C  
ATOM    195  C   PHE A  26     121.511 127.807 146.079  1.00 42.93           C  
ATOM    196  O   PHE A  26     121.539 127.676 147.302  1.00 42.93           O  
ATOM    197  CB  PHE A  26     119.863 129.232 144.950  1.00 42.93           C  
ATOM    198  CG  PHE A  26     118.957 128.907 146.086  1.00 42.93           C  
ATOM    199  CD1 PHE A  26     118.652 129.848 147.041  1.00 42.93           C  
ATOM    200  CD2 PHE A  26     118.402 127.652 146.183  1.00 42.93           C  
ATOM    201  CE1 PHE A  26     117.811 129.537 148.084  1.00 42.93           C  
ATOM    202  CE2 PHE A  26     117.560 127.335 147.222  1.00 42.93           C  
ATOM    203  CZ  PHE A  26     117.265 128.279 148.174  1.00 42.93           C  
ATOM    204  N   LEU A  27     121.659 126.764 145.247  1.00 39.30           N  
ATOM    205  CA  LEU A  27     121.799 125.427 145.743  1.00 39.30           C  
ATOM    206  C   LEU A  27     123.072 125.335 146.525  1.00 39.30           C  
ATOM    207  O   LEU A  27     123.124 124.700 147.578  1.00 39.30           O  
ATOM    208  CB  LEU A  27     121.846 124.396 144.602  1.00 39.30           C  
ATOM    209  CG  LEU A  27     120.569 124.408 143.734  1.00 39.30           C  
ATOM    210  CD1 LEU A  27     120.641 123.363 142.609  1.00 39.30           C  
ATOM    211  CD2 LEU A  27     119.303 124.270 144.595  1.00 39.30           C  
ATOM    212  N   SER A  28     124.140 125.983 146.027  1.00 34.49           N  
ATOM    213  CA  SER A  28     125.414 125.910 146.678  1.00 34.49           C  
ATOM    214  C   SER A  28     125.303 126.486 148.053  1.00 34.49           C  
ATOM    215  O   SER A  28     125.786 125.899 149.019  1.00 34.49           O  
ATOM    216  CB  SER A  28     126.502 126.704 145.935  1.00 34.49           C  
ATOM    217  OG  SER A  28     126.707 126.155 144.642  1.00 34.49           O  
ATOM    218  N   ALA A  29     124.694 127.678 148.182  1.00 54.17           N  
ATOM    219  CA  ALA A  29     124.617 128.273 149.482  1.00 54.17           C  
ATOM    220  C   ALA A  29     123.713 127.494 150.398  1.00 54.17           C  
ATOM    221  O   ALA A  29     124.084 127.228 151.539  1.00 54.17           O  
ATOM    222  CB  ALA A  29     124.094 129.720 149.440  1.00 54.17           C  
ATOM    223  N   ARG A  30     122.475 127.177 149.958  1.00 97.49           N  
ATOM    224  CA  ARG A  30     121.564 126.499 150.845  1.00 97.49           C  
ATOM    225  C   ARG A  30     121.784 125.018 151.013  1.00 97.49           C  
ATOM    226  O   ARG A  30     122.028 124.542 152.121  1.00 97.49           O  
ATOM    227  CB  ARG A  30     120.088 126.686 150.450  1.00 97.49           C  
ATOM    228  CG  ARG A  30     119.126 125.963 151.397  1.00 97.49           C  
ATOM    229  CD  ARG A  30     117.650 126.284 151.150  1.00 97.49           C  
ATOM    230  NE  ARG A  30     117.445 127.719 151.496  1.00 97.49           N  
ATOM    231  CZ  ARG A  30     116.181 128.223 151.602  1.00 97.49           C  
ATOM    232  NH1 ARG A  30     115.102 127.407 151.418  1.00 97.49           N1+
ATOM    233  NH2 ARG A  30     115.995 129.544 151.888  1.00 97.49           N  
ATOM    234  N   HIS A  31     121.674 124.250 149.904  1.00 61.29           N  
ATOM    235  CA  HIS A  31     121.727 122.811 149.975  1.00 61.29           C  
ATOM    236  C   HIS A  31     123.107 122.287 150.203  1.00 61.29           C  
ATOM    237  O   HIS A  31     123.372 121.593 151.184  1.00 61.29           O  
ATOM    238  CB  HIS A  31     121.194 122.143 148.695  1.00 61.29           C  
ATOM    239  CG  HIS A  31     119.726 122.373 148.483  1.00 61.29           C  
ATOM    240  CD2 HIS A  31     118.663 121.598 148.831  1.00 61.29           C  
ATOM    241  ND1 HIS A  31     119.195 123.482 147.863  1.00 61.29           N  
ATOM    242  CE1 HIS A  31     117.847 123.325 147.867  1.00 61.29           C  
ATOM    243  NE2 HIS A  31     117.477 122.195 148.443  1.00 61.29           N  
ATOM    244  N   LEU A  32     124.027 122.636 149.288  1.00 52.91           N  
ATOM    245  CA  LEU A  32     125.380 122.165 149.316  1.00 52.91           C  
ATOM    246  C   LEU A  32     126.064 122.763 150.501  1.00 52.91           C  
ATOM    247  O   LEU A  32     126.907 122.130 151.133  1.00 52.91           O  
ATOM    248  CB  LEU A  32     126.156 122.555 148.046  1.00 52.91           C  
ATOM    249  CG  LEU A  32     125.538 121.960 146.766  1.00 52.91           C  
ATOM    250  CD1 LEU A  32     126.361 122.323 145.520  1.00 52.91           C  
ATOM    251  CD2 LEU A  32     125.302 120.448 146.910  1.00 52.91           C  
ATOM    252  N   LYS A  33     125.702 124.014 150.832  1.00 90.15           N  
ATOM    253  CA  LYS A  33     126.298 124.716 151.932  1.00 90.15           C  
ATOM    254  C   LYS A  33     127.764 124.873 151.679  1.00 90.15           C  
ATOM    255  O   LYS A  33     128.573 124.822 152.605  1.00 90.15           O  
ATOM    256  CB  LYS A  33     126.123 124.001 153.285  1.00 90.15           C  
ATOM    257  CG  LYS A  33     124.676 123.950 153.781  1.00 90.15           C  
ATOM    258  CD  LYS A  33     124.470 123.053 155.005  1.00 90.15           C  
ATOM    259  CE  LYS A  33     124.329 121.564 154.676  1.00 90.15           C  
ATOM    260  NZ  LYS A  33     125.652 120.982 154.359  1.00 90.15           N1+
ATOM    261  N   LEU A  34     128.144 125.070 150.402  1.00 46.57           N  
ATOM    262  CA  LEU A  34     129.518 125.252 150.027  1.00 46.57           C  
ATOM    263  C   LEU A  34     130.033 126.551 150.576  1.00 46.57           C  
ATOM    264  O   LEU A  34     131.161 126.613 151.066  1.00 46.57           O  
ATOM    265  CB  LEU A  34     129.704 125.313 148.501  1.00 46.57           C  
ATOM    266  CG  LEU A  34     129.380 123.994 147.775  1.00 46.57           C  
ATOM    267  CD1 LEU A  34     129.587 124.130 146.259  1.00 46.57           C  
ATOM    268  CD2 LEU A  34     130.177 122.821 148.369  1.00 46.57           C  
ATOM    269  N   PHE A  35     129.218 127.625 150.521  1.00 61.22           N  
ATOM    270  CA  PHE A  35     129.716 128.921 150.893  1.00 61.22           C  
ATOM    271  C   PHE A  35     129.054 129.390 152.150  1.00 61.22           C  
ATOM    272  O   PHE A  35     127.856 129.202 152.354  1.00 61.22           O  
ATOM    273  CB  PHE A  35     129.397 130.015 149.858  1.00 61.22           C  
ATOM    274  CG  PHE A  35     129.982 129.619 148.548  1.00 61.22           C  
ATOM    275  CD1 PHE A  35     131.318 129.804 148.281  1.00 61.22           C  
ATOM    276  CD2 PHE A  35     129.179 129.066 147.576  1.00 61.22           C  
ATOM    277  CE1 PHE A  35     131.846 129.438 147.066  1.00 61.22           C  
ATOM    278  CE2 PHE A  35     129.702 128.698 146.360  1.00 61.22           C  
ATOM    279  CZ  PHE A  35     131.039 128.882 146.103  1.00 61.22           C  
ATOM    280  N   SER A  36     129.859 130.019 153.028  1.00 44.03           N  
ATOM    281  CA  SER A  36     129.401 130.616 154.250  1.00 44.03           C  
ATOM    282  C   SER A  36     129.048 132.042 153.930  1.00 44.03           C  
ATOM    283  O   SER A  36     129.475 132.568 152.904  1.00 44.03           O  
ATOM    284  CB  SER A  36     130.498 130.622 155.328  1.00 44.03           C  
ATOM    285  OG  SER A  36     131.613 131.379 154.879  1.00 44.03           O  
ATOM    286  N   PRO A  37     128.281 132.697 154.766  1.00145.81           N  
ATOM    287  CA  PRO A  37     127.869 134.056 154.522  1.00145.81           C  
ATOM    288  C   PRO A  37     129.042 134.952 154.264  1.00145.81           C  
ATOM    289  O   PRO A  37     128.929 135.859 153.440  1.00145.81           O  
ATOM    290  CB  PRO A  37     127.105 134.478 155.774  1.00145.81           C  
ATOM    291  CG  PRO A  37     127.742 133.622 156.885  1.00145.81           C  
ATOM    292  CD  PRO A  37     128.142 132.323 156.165  1.00145.81           C  
ATOM    293  N   GLU A  38     130.168 134.748 154.970  1.00 62.89           N  
ATOM    294  CA  GLU A  38     131.308 135.590 154.759  1.00 62.89           C  
ATOM    295  C   GLU A  38     131.792 135.367 153.368  1.00 62.89           C  
ATOM    296  O   GLU A  38     132.129 136.309 152.652  1.00 62.89           O  
ATOM    297  CB  GLU A  38     132.471 135.255 155.707  1.00 62.89           C  
ATOM    298  CG  GLU A  38     133.761 136.018 155.397  1.00 62.89           C  
ATOM    299  CD  GLU A  38     133.561 137.481 155.759  1.00 62.89           C  
ATOM    300  OE1 GLU A  38     132.435 137.838 156.195  1.00 62.89           O  
ATOM    301  OE2 GLU A  38     134.537 138.264 155.600  1.00 62.89           O1-
ATOM    302  N   GLN A  39     131.822 134.091 152.952  1.00 84.26           N  
ATOM    303  CA  GLN A  39     132.340 133.754 151.665  1.00 84.26           C  
ATOM    304  C   GLN A  39     131.466 134.346 150.606  1.00 84.26           C  
ATOM    305  O   GLN A  39     131.967 134.902 149.633  1.00 84.26           O  
ATOM    306  CB  GLN A  39     132.428 132.234 151.464  1.00 84.26           C  
ATOM    307  CG  GLN A  39     133.216 131.833 150.221  1.00 84.26           C  
ATOM    308  CD  GLN A  39     133.491 130.340 150.315  1.00 84.26           C  
ATOM    309  NE2 GLN A  39     134.196 129.790 149.291  1.00 84.26           N  
ATOM    310  OE1 GLN A  39     133.098 129.681 151.276  1.00 84.26           O  
ATOM    311  N   CYS A  40     130.131 134.276 150.769  1.00 91.09           N  
ATOM    312  CA  CYS A  40     129.293 134.815 149.736  1.00 91.09           C  
ATOM    313  C   CYS A  40     129.503 136.296 149.643  1.00 91.09           C  
ATOM    314  O   CYS A  40     129.466 136.863 148.554  1.00 91.09           O  
ATOM    315  CB  CYS A  40     127.793 134.480 149.885  1.00 91.09           C  
ATOM    316  SG  CYS A  40     127.057 134.944 151.473  1.00 91.09           S  
ATOM    317  N   ALA A  41     129.738 136.969 150.786  1.00 26.26           N  
ATOM    318  CA  ALA A  41     129.971 138.386 150.761  1.00 26.26           C  
ATOM    319  C   ALA A  41     131.212 138.635 149.961  1.00 26.26           C  
ATOM    320  O   ALA A  41     131.287 139.602 149.204  1.00 26.26           O  
ATOM    321  CB  ALA A  41     130.187 138.980 152.164  1.00 26.26           C  
ATOM    322  N   GLY A  42     132.228 137.765 150.120  1.00 18.45           N  
ATOM    323  CA  GLY A  42     133.471 137.922 149.418  1.00 18.45           C  
ATOM    324  C   GLY A  42     133.242 137.801 147.940  1.00 18.45           C  
ATOM    325  O   GLY A  42     133.807 138.567 147.161  1.00 18.45           O  
ATOM    326  N   ILE A  43     132.415 136.826 147.505  1.00 86.76           N  
ATOM    327  CA  ILE A  43     132.179 136.668 146.096  1.00 86.76           C  
ATOM    328  C   ILE A  43     131.520 137.906 145.567  1.00 86.76           C  
ATOM    329  O   ILE A  43     131.864 138.390 144.491  1.00 86.76           O  
ATOM    330  CB  ILE A  43     131.283 135.513 145.713  1.00 86.76           C  
ATOM    331  CG1 ILE A  43     131.989 134.147 145.825  1.00 86.76           C  
ATOM    332  CG2 ILE A  43     130.752 135.799 144.299  1.00 86.76           C  
ATOM    333  CD1 ILE A  43     132.154 133.597 147.237  1.00 86.76           C  
ATOM    334  N   ASN A  44     130.548 138.450 146.319  1.00 61.31           N  
ATOM    335  CA  ASN A  44     129.809 139.615 145.919  1.00 61.31           C  
ATOM    336  C   ASN A  44     130.762 140.763 145.756  1.00 61.31           C  
ATOM    337  O   ASN A  44     130.661 141.534 144.802  1.00 61.31           O  
ATOM    338  CB  ASN A  44     128.767 139.993 146.996  1.00 61.31           C  
ATOM    339  CG  ASN A  44     127.811 141.066 146.488  1.00 61.31           C  
ATOM    340  ND2 ASN A  44     126.755 140.636 145.746  1.00 61.31           N  
ATOM    341  OD1 ASN A  44     127.993 142.253 146.750  1.00 61.31           O  
ATOM    342  N   LYS A  45     131.726 140.901 146.687  1.00101.32           N  
ATOM    343  CA  LYS A  45     132.684 141.975 146.642  1.00101.32           C  
ATOM    344  C   LYS A  45     133.518 141.857 145.402  1.00101.32           C  
ATOM    345  O   LYS A  45     133.801 142.853 144.740  1.00101.32           O  
ATOM    346  CB  LYS A  45     133.656 141.956 147.833  1.00101.32           C  
ATOM    347  CG  LYS A  45     134.719 143.061 147.812  1.00101.32           C  
ATOM    348  CD  LYS A  45     134.199 144.466 148.114  1.00101.32           C  
ATOM    349  CE  LYS A  45     135.317 145.501 148.257  1.00101.32           C  
ATOM    350  NZ  LYS A  45     136.174 145.164 149.417  1.00101.32           N1+
ATOM    351  N   PHE A  46     133.931 140.624 145.056  1.00 53.67           N  
ATOM    352  CA  PHE A  46     134.767 140.385 143.913  1.00 53.67           C  
ATOM    353  C   PHE A  46     134.030 140.830 142.690  1.00 53.67           C  
ATOM    354  O   PHE A  46     134.587 141.498 141.820  1.00 53.67           O  
ATOM    355  CB  PHE A  46     135.086 138.883 143.769  1.00 53.67           C  
ATOM    356  CG  PHE A  46     135.846 138.636 142.510  1.00 53.67           C  
ATOM    357  CD1 PHE A  46     137.197 138.886 142.436  1.00 53.67           C  
ATOM    358  CD2 PHE A  46     135.202 138.129 141.405  1.00 53.67           C  
ATOM    359  CE1 PHE A  46     137.889 138.647 141.272  1.00 53.67           C  
ATOM    360  CE2 PHE A  46     135.889 137.889 140.238  1.00 53.67           C  
ATOM    361  CZ  PHE A  46     137.236 138.150 140.170  1.00 53.67           C  
ATOM    362  N   VAL A  47     132.737 140.474 142.602  1.00 41.03           N  
ATOM    363  CA  VAL A  47     131.941 140.813 141.460  1.00 41.03           C  
ATOM    364  C   VAL A  47     131.853 142.304 141.341  1.00 41.03           C  
ATOM    365  O   VAL A  47     132.013 142.864 140.259  1.00 41.03           O  
ATOM    366  CB  VAL A  47     130.539 140.288 141.586  1.00 41.03           C  
ATOM    367  CG1 VAL A  47     129.723 140.741 140.367  1.00 41.03           C  
ATOM    368  CG2 VAL A  47     130.604 138.761 141.768  1.00 41.03           C  
ATOM    369  N   ALA A  48     131.581 142.991 142.462  1.00 60.83           N  
ATOM    370  CA  ALA A  48     131.420 144.414 142.422  1.00 60.83           C  
ATOM    371  C   ALA A  48     132.708 145.091 142.067  1.00 60.83           C  
ATOM    372  O   ALA A  48     132.711 146.089 141.349  1.00 60.83           O  
ATOM    373  CB  ALA A  48     130.946 145.001 143.763  1.00 60.83           C  
ATOM    374  N   LYS A  49     133.826 144.613 142.641  1.00205.15           N  
ATOM    375  CA  LYS A  49     135.099 145.244 142.462  1.00205.15           C  
ATOM    376  C   LYS A  49     135.745 144.993 141.124  1.00205.15           C  
ATOM    377  O   LYS A  49     136.238 145.931 140.506  1.00205.15           O  
ATOM    378  CB  LYS A  49     136.072 144.809 143.566  1.00205.15           C  
ATOM    379  CG  LYS A  49     137.114 145.870 143.891  1.00205.15           C  
ATOM    380  CD  LYS A  49     136.485 147.130 144.492  1.00205.15           C  
ATOM    381  CE  LYS A  49     135.510 146.845 145.636  1.00205.15           C  
ATOM    382  NZ  LYS A  49     134.946 148.114 146.152  1.00205.15           N1+
ATOM    383  N   PHE A  50     135.904 143.714 140.713  1.00108.34           N  
ATOM    384  CA  PHE A  50     136.538 143.381 139.458  1.00108.34           C  
ATOM    385  C   PHE A  50     135.651 143.220 138.253  1.00108.34           C  
ATOM    386  O   PHE A  50     135.979 143.690 137.164  1.00108.34           O  
ATOM    387  CB  PHE A  50     137.395 142.115 139.578  1.00108.34           C  
ATOM    388  CG  PHE A  50     138.507 142.510 140.481  1.00108.34           C  
ATOM    389  CD1 PHE A  50     138.334 142.499 141.846  1.00108.34           C  
ATOM    390  CD2 PHE A  50     139.716 142.904 139.959  1.00108.34           C  
ATOM    391  CE1 PHE A  50     139.360 142.870 142.680  1.00108.34           C  
ATOM    392  CE2 PHE A  50     140.745 143.276 140.790  1.00108.34           C  
ATOM    393  CZ  PHE A  50     140.569 143.259 142.152  1.00108.34           C  
ATOM    394  N   SER A  51     134.527 142.489 138.410  1.00 59.84           N  
ATOM    395  CA  SER A  51     133.703 142.121 137.289  1.00 59.84           C  
ATOM    396  C   SER A  51     132.993 143.295 136.701  1.00 59.84           C  
ATOM    397  O   SER A  51     133.160 143.609 135.523  1.00 59.84           O  
ATOM    398  CB  SER A  51     132.635 141.071 137.650  1.00 59.84           C  
ATOM    399  OG  SER A  51     133.252 139.850 138.038  1.00 59.84           O  
ATOM    400  N   ILE A  52     132.180 143.986 137.520  1.00125.96           N  
ATOM    401  CA  ILE A  52     131.400 145.072 137.005  1.00125.96           C  
ATOM    402  C   ILE A  52     132.295 146.156 136.475  1.00125.96           C  
ATOM    403  O   ILE A  52     132.082 146.609 135.357  1.00125.96           O  
ATOM    404  CB  ILE A  52     130.488 145.698 138.031  1.00125.96           C  
ATOM    405  CG1 ILE A  52     129.279 144.799 138.346  1.00125.96           C  
ATOM    406  CG2 ILE A  52     130.100 147.099 137.534  1.00125.96           C  
ATOM    407  CD1 ILE A  52     129.597 143.547 139.154  1.00125.96           C  
ATOM    408  N   PRO A  53     133.305 146.620 137.138  1.00160.09           N  
ATOM    409  CA  PRO A  53     134.011 147.705 136.518  1.00160.09           C  
ATOM    410  C   PRO A  53     134.708 147.367 135.234  1.00160.09           C  
ATOM    411  O   PRO A  53     134.845 148.245 134.384  1.00160.09           O  
ATOM    412  CB  PRO A  53     134.861 148.355 137.613  1.00160.09           C  
ATOM    413  CG  PRO A  53     134.582 147.515 138.874  1.00160.09           C  
ATOM    414  CD  PRO A  53     133.258 146.796 138.577  1.00160.09           C  
ATOM    415  N   LEU A  54     135.170 146.119 135.063  1.00 58.41           N  
ATOM    416  CA  LEU A  54     135.797 145.744 133.831  1.00 58.41           C  
ATOM    417  C   LEU A  54     134.769 145.705 132.744  1.00 58.41           C  
ATOM    418  O   LEU A  54     135.040 146.089 131.608  1.00 58.41           O  
ATOM    419  CB  LEU A  54     136.482 144.368 133.905  1.00 58.41           C  
ATOM    420  CG  LEU A  54     137.701 144.356 134.846  1.00 58.41           C  
ATOM    421  CD1 LEU A  54     138.362 142.971 134.897  1.00 58.41           C  
ATOM    422  CD2 LEU A  54     138.696 145.469 134.478  1.00 58.41           C  
ATOM    423  N   LEU A  55     133.555 145.218 133.060  1.00 58.10           N  
ATOM    424  CA  LEU A  55     132.518 145.139 132.074  1.00 58.10           C  
ATOM    425  C   LEU A  55     132.164 146.529 131.642  1.00 58.10           C  
ATOM    426  O   LEU A  55     131.932 146.779 130.461  1.00 58.10           O  
ATOM    427  CB  LEU A  55     131.257 144.443 132.599  1.00 58.10           C  
ATOM    428  CG  LEU A  55     131.532 142.979 132.982  1.00 58.10           C  
ATOM    429  CD1 LEU A  55     130.260 142.284 133.471  1.00 58.10           C  
ATOM    430  CD2 LEU A  55     132.224 142.214 131.843  1.00 58.10           C  
ATOM    431  N   SER A  56     132.117 147.478 132.595  1.00 94.07           N  
ATOM    432  CA  SER A  56     131.771 148.831 132.263  1.00 94.07           C  
ATOM    433  C   SER A  56     132.815 149.413 131.355  1.00 94.07           C  
ATOM    434  O   SER A  56     132.495 150.141 130.415  1.00 94.07           O  
ATOM    435  CB  SER A  56     131.584 149.727 133.511  1.00 94.07           C  
ATOM    436  OG  SER A  56     132.716 149.687 134.360  1.00 94.07           O  
ATOM    437  N   PHE A  57     134.098 149.099 131.595  1.00 53.60           N  
ATOM    438  CA  PHE A  57     135.162 149.601 130.773  1.00 53.60           C  
ATOM    439  C   PHE A  57     134.996 149.058 129.387  1.00 53.60           C  
ATOM    440  O   PHE A  57     135.126 149.791 128.407  1.00 53.60           O  
ATOM    441  CB  PHE A  57     136.544 149.160 131.294  1.00 53.60           C  
ATOM    442  CG  PHE A  57     137.611 149.658 130.378  1.00 53.60           C  
ATOM    443  CD1 PHE A  57     138.046 150.963 130.436  1.00 53.60           C  
ATOM    444  CD2 PHE A  57     138.193 148.806 129.467  1.00 53.60           C  
ATOM    445  CE1 PHE A  57     139.035 151.411 129.592  1.00 53.60           C  
ATOM    446  CE2 PHE A  57     139.183 149.248 128.621  1.00 53.60           C  
ATOM    447  CZ  PHE A  57     139.606 150.553 128.682  1.00 53.60           C  
ATOM    448  N   GLN A  58     134.696 147.750 129.265  1.00 65.74           N  
ATOM    449  CA  GLN A  58     134.575 147.177 127.955  1.00 65.74           C  
ATOM    450  C   GLN A  58     133.428 147.811 127.233  1.00 65.74           C  
ATOM    451  O   GLN A  58     133.546 148.112 126.048  1.00 65.74           O  
ATOM    452  CB  GLN A  58     134.350 145.652 127.941  1.00 65.74           C  
ATOM    453  CG  GLN A  58     135.587 144.845 128.347  1.00 65.74           C  
ATOM    454  CD  GLN A  58     135.267 143.358 128.231  1.00 65.74           C  
ATOM    455  NE2 GLN A  58     134.040 143.032 127.746  1.00 65.74           N  
ATOM    456  OE1 GLN A  58     136.091 142.507 128.563  1.00 65.74           O  
ATOM    457  N   ILE A  59     132.288 148.042 127.912  1.00118.29           N  
ATOM    458  CA  ILE A  59     131.164 148.592 127.206  1.00118.29           C  
ATOM    459  C   ILE A  59     131.453 149.985 126.732  1.00118.29           C  
ATOM    460  O   ILE A  59     131.186 150.315 125.578  1.00118.29           O  
ATOM    461  CB  ILE A  59     129.887 148.657 128.006  1.00118.29           C  
ATOM    462  CG1 ILE A  59     128.738 149.123 127.096  1.00118.29           C  
ATOM    463  CG2 ILE A  59     130.086 149.560 129.233  1.00118.29           C  
ATOM    464  CD1 ILE A  59     127.370 149.098 127.771  1.00118.29           C  
ATOM    465  N   ILE A  60     132.012 150.839 127.610  1.00156.71           N  
ATOM    466  CA  ILE A  60     132.226 152.221 127.278  1.00156.71           C  
ATOM    467  C   ILE A  60     133.258 152.369 126.195  1.00156.71           C  
ATOM    468  O   ILE A  60     133.082 153.153 125.264  1.00156.71           O  
ATOM    469  CB  ILE A  60     132.635 153.050 128.473  1.00156.71           C  
ATOM    470  CG1 ILE A  60     132.543 154.546 128.156  1.00156.71           C  
ATOM    471  CG2 ILE A  60     134.025 152.617 128.946  1.00156.71           C  
ATOM    472  CD1 ILE A  60     131.111 155.063 128.084  1.00156.71           C  
ATOM    473  N   SER A  61     134.365 151.611 126.277  1.00 45.23           N  
ATOM    474  CA  SER A  61     135.443 151.770 125.336  1.00 45.23           C  
ATOM    475  C   SER A  61     135.008 151.402 123.945  1.00 45.23           C  
ATOM    476  O   SER A  61     135.422 152.027 122.969  1.00 45.23           O  
ATOM    477  CB  SER A  61     136.669 150.915 125.703  1.00 45.23           C  
ATOM    478  OG  SER A  61     136.323 149.539 125.715  1.00 45.23           O  
ATOM    479  N   GLU A  62     134.147 150.379 123.833  1.00128.30           N  
ATOM    480  CA  GLU A  62     133.660 149.802 122.609  1.00128.30           C  
ATOM    481  C   GLU A  62     132.734 150.727 121.876  1.00128.30           C  
ATOM    482  O   GLU A  62     132.406 150.446 120.725  1.00128.30           O  
ATOM    483  CB  GLU A  62     132.867 148.500 122.828  1.00128.30           C  
ATOM    484  CG  GLU A  62     133.677 147.346 123.426  1.00128.30           C  
ATOM    485  CD  GLU A  62     134.688 146.852 122.406  1.00128.30           C  
ATOM    486  OE1 GLU A  62     134.757 147.452 121.301  1.00128.30           O  
ATOM    487  OE2 GLU A  62     135.405 145.864 122.721  1.00128.30           O1-
ATOM    488  N   ASN A  63     132.182 151.786 122.509  1.00111.77           N  
ATOM    489  CA  ASN A  63     131.241 152.530 121.716  1.00111.77           C  
ATOM    490  C   ASN A  63     131.773 153.890 121.377  1.00111.77           C  
ATOM    491  O   ASN A  63     132.501 154.512 122.147  1.00111.77           O  
ATOM    492  CB  ASN A  63     129.833 152.706 122.322  1.00111.77           C  
ATOM    493  CG  ASN A  63     129.856 153.759 123.412  1.00111.77           C  
ATOM    494  ND2 ASN A  63     128.943 154.761 123.290  1.00111.77           N  
ATOM    495  OD1 ASN A  63     130.659 153.702 124.339  1.00111.77           O  
ATOM    496  N   ASN A  64     131.395 154.380 120.179  1.00 71.71           N  
ATOM    497  CA  ASN A  64     131.839 155.644 119.658  1.00 71.71           C  
ATOM    498  C   ASN A  64     131.004 156.713 120.290  1.00 71.71           C  
ATOM    499  O   ASN A  64     129.800 156.788 120.056  1.00 71.71           O  
ATOM    500  CB  ASN A  64     131.624 155.729 118.134  1.00 71.71           C  
ATOM    501  CG  ASN A  64     132.244 157.003 117.585  1.00 71.71           C  
ATOM    502  ND2 ASN A  64     132.421 157.049 116.236  1.00 71.71           N  
ATOM    503  OD1 ASN A  64     132.552 157.935 118.326  1.00 71.71           O  
ATOM    504  N   PRO A  65     131.605 157.549 121.095  1.00 88.06           N  
ATOM    505  CA  PRO A  65     130.899 158.595 121.783  1.00 88.06           C  
ATOM    506  C   PRO A  65     130.317 159.615 120.855  1.00 88.06           C  
ATOM    507  O   PRO A  65     129.323 160.245 121.213  1.00 88.06           O  
ATOM    508  CB  PRO A  65     131.893 159.171 122.795  1.00 88.06           C  
ATOM    509  CG  PRO A  65     133.272 158.704 122.291  1.00 88.06           C  
ATOM    510  CD  PRO A  65     132.968 157.383 121.564  1.00 88.06           C  
ATOM    511  N   PHE A  66     130.937 159.822 119.682  1.00 89.61           N  
ATOM    512  CA  PHE A  66     130.501 160.810 118.736  1.00 89.61           C  
ATOM    513  C   PHE A  66     129.233 160.379 118.062  1.00 89.61           C  
ATOM    514  O   PHE A  66     128.392 161.207 117.722  1.00 89.61           O  
ATOM    515  CB  PHE A  66     131.575 161.089 117.676  1.00 89.61           C  
ATOM    516  CG  PHE A  66     132.768 161.496 118.471  1.00 89.61           C  
ATOM    517  CD1 PHE A  66     132.828 162.734 119.067  1.00 89.61           C  
ATOM    518  CD2 PHE A  66     133.829 160.633 118.626  1.00 89.61           C  
ATOM    519  CE1 PHE A  66     133.928 163.103 119.806  1.00 89.61           C  
ATOM    520  CE2 PHE A  66     134.931 160.996 119.363  1.00 89.61           C  
ATOM    521  CZ  PHE A  66     134.983 162.235 119.955  1.00 89.61           C  
ATOM    522  N   LYS A  67     129.108 159.063 117.818  1.00155.33           N  
ATOM    523  CA  LYS A  67     128.039 158.398 117.121  1.00155.33           C  
ATOM    524  C   LYS A  67     126.740 158.397 117.886  1.00155.33           C  
ATOM    525  O   LYS A  67     125.677 158.227 117.291  1.00155.33           O  
ATOM    526  CB  LYS A  67     128.409 156.940 116.811  1.00155.33           C  
ATOM    527  CG  LYS A  67     127.533 156.294 115.744  1.00155.33           C  
ATOM    528  CD  LYS A  67     128.117 154.991 115.198  1.00155.33           C  
ATOM    529  CE  LYS A  67     129.348 155.192 114.311  1.00155.33           C  
ATOM    530  NZ  LYS A  67     128.954 155.823 113.031  1.00155.33           N1+
ATOM    531  N   MET A  68     126.776 158.531 119.225  1.00 84.80           N  
ATOM    532  CA  MET A  68     125.576 158.395 120.014  1.00 84.80           C  
ATOM    533  C   MET A  68     124.538 159.413 119.629  1.00 84.80           C  
ATOM    534  O   MET A  68     124.850 160.510 119.170  1.00 84.80           O  
ATOM    535  CB  MET A  68     125.831 158.503 121.527  1.00 84.80           C  
ATOM    536  CG  MET A  68     126.760 157.403 122.050  1.00 84.80           C  
ATOM    537  SD  MET A  68     127.099 157.475 123.833  1.00 84.80           S  
ATOM    538  CE  MET A  68     125.467 156.833 124.304  1.00 84.80           C  
ATOM    539  N   SER A  69     123.245 159.051 119.814  1.00 44.25           N  
ATOM    540  CA  SER A  69     122.164 159.924 119.442  1.00 44.25           C  
ATOM    541  C   SER A  69     121.901 160.864 120.575  1.00 44.25           C  
ATOM    542  O   SER A  69     121.744 160.460 121.726  1.00 44.25           O  
ATOM    543  CB  SER A  69     120.844 159.185 119.157  1.00 44.25           C  
ATOM    544  OG  SER A  69     120.984 158.343 118.024  1.00 44.25           O  
ATOM    545  N   PRO A  70     121.872 162.131 120.261  1.00 65.07           N  
ATOM    546  CA  PRO A  70     121.622 163.123 121.268  1.00 65.07           C  
ATOM    547  C   PRO A  70     120.237 163.030 121.825  1.00 65.07           C  
ATOM    548  O   PRO A  70     120.052 163.296 123.012  1.00 65.07           O  
ATOM    549  CB  PRO A  70     121.934 164.466 120.613  1.00 65.07           C  
ATOM    550  CG  PRO A  70     122.988 164.110 119.547  1.00 65.07           C  
ATOM    551  CD  PRO A  70     122.670 162.655 119.164  1.00 65.07           C  
ATOM    552  N   LYS A  71     119.251 162.668 120.986  1.00132.40           N  
ATOM    553  CA  LYS A  71     117.890 162.607 121.427  1.00132.40           C  
ATOM    554  C   LYS A  71     117.749 161.492 122.417  1.00132.40           C  
ATOM    555  O   LYS A  71     117.024 161.612 123.404  1.00132.40           O  
ATOM    556  CB  LYS A  71     116.895 162.326 120.295  1.00132.40           C  
ATOM    557  CG  LYS A  71     115.453 162.669 120.668  1.00132.40           C  
ATOM    558  CD  LYS A  71     115.124 164.157 120.579  1.00132.40           C  
ATOM    559  CE  LYS A  71     114.778 164.591 119.153  1.00132.40           C  
ATOM    560  NZ  LYS A  71     114.257 165.975 119.151  1.00132.40           N1+
ATOM    561  N   LEU A  72     118.440 160.366 122.161  1.00 46.88           N  
ATOM    562  CA  LEU A  72     118.372 159.208 123.007  1.00 46.88           C  
ATOM    563  C   LEU A  72     118.896 159.568 124.362  1.00 46.88           C  
ATOM    564  O   LEU A  72     118.318 159.195 125.382  1.00 46.88           O  
ATOM    565  CB  LEU A  72     119.266 158.066 122.494  1.00 46.88           C  
ATOM    566  CG  LEU A  72     119.260 156.812 123.388  1.00 46.88           C  
ATOM    567  CD1 LEU A  72     117.902 156.095 123.350  1.00 46.88           C  
ATOM    568  CD2 LEU A  72     120.447 155.891 123.063  1.00 46.88           C  
ATOM    569  N   ILE A  73     120.013 160.317 124.397  1.00 91.88           N  
ATOM    570  CA  ILE A  73     120.645 160.687 125.631  1.00 91.88           C  
ATOM    571  C   ILE A  73     119.680 161.533 126.402  1.00 91.88           C  
ATOM    572  O   ILE A  73     119.492 161.346 127.603  1.00 91.88           O  
ATOM    573  CB  ILE A  73     121.859 161.549 125.411  1.00 91.88           C  
ATOM    574  CG1 ILE A  73     122.886 160.857 124.497  1.00 91.88           C  
ATOM    575  CG2 ILE A  73     122.421 161.927 126.792  1.00 91.88           C  
ATOM    576  CD1 ILE A  73     123.464 159.565 125.065  1.00 91.88           C  
ATOM    577  N   LEU A  74     119.032 162.488 125.707  1.00 46.71           N  
ATOM    578  CA  LEU A  74     118.128 163.408 126.335  1.00 46.71           C  
ATOM    579  C   LEU A  74     116.991 162.642 126.932  1.00 46.71           C  
ATOM    580  O   LEU A  74     116.573 162.906 128.058  1.00 46.71           O  
ATOM    581  CB  LEU A  74     117.466 164.373 125.334  1.00 46.71           C  
ATOM    582  CG  LEU A  74     118.436 165.303 124.586  1.00 46.71           C  
ATOM    583  CD1 LEU A  74     117.674 166.220 123.614  1.00 46.71           C  
ATOM    584  CD2 LEU A  74     119.333 166.083 125.559  1.00 46.71           C  
ATOM    585  N   SER A  75     116.460 161.664 126.179  1.00 36.27           N  
ATOM    586  CA  SER A  75     115.317 160.926 126.626  1.00 36.27           C  
ATOM    587  C   SER A  75     115.666 160.185 127.878  1.00 36.27           C  
ATOM    588  O   SER A  75     114.882 160.141 128.825  1.00 36.27           O  
ATOM    589  CB  SER A  75     114.850 159.876 125.604  1.00 36.27           C  
ATOM    590  OG  SER A  75     114.444 160.509 124.400  1.00 36.27           O  
ATOM    591  N   ASP A  76     116.865 159.579 127.910  1.00 50.27           N  
ATOM    592  CA  ASP A  76     117.285 158.794 129.036  1.00 50.27           C  
ATOM    593  C   ASP A  76     117.386 159.668 130.252  1.00 50.27           C  
ATOM    594  O   ASP A  76     116.901 159.312 131.325  1.00 50.27           O  
ATOM    595  CB  ASP A  76     118.670 158.162 128.796  1.00 50.27           C  
ATOM    596  CG  ASP A  76     118.974 157.167 129.906  1.00 50.27           C  
ATOM    597  OD1 ASP A  76     118.193 157.125 130.891  1.00 50.27           O  
ATOM    598  OD2 ASP A  76     119.994 156.439 129.782  1.00 50.27           O1-
ATOM    599  N   ILE A  77     118.006 160.853 130.105  1.00 37.25           N  
ATOM    600  CA  ILE A  77     118.208 161.742 131.215  1.00 37.25           C  
ATOM    601  C   ILE A  77     116.868 162.180 131.724  1.00 37.25           C  
ATOM    602  O   ILE A  77     116.638 162.244 132.930  1.00 37.25           O  
ATOM    603  CB  ILE A  77     118.967 162.975 130.828  1.00 37.25           C  
ATOM    604  CG1 ILE A  77     120.367 162.601 130.315  1.00 37.25           C  
ATOM    605  CG2 ILE A  77     118.988 163.925 132.036  1.00 37.25           C  
ATOM    606  CD1 ILE A  77     121.075 163.747 129.593  1.00 37.25           C  
ATOM    607  N   LEU A  78     115.944 162.493 130.800  1.00108.41           N  
ATOM    608  CA  LEU A  78     114.642 162.976 131.154  1.00108.41           C  
ATOM    609  C   LEU A  78     113.905 161.908 131.913  1.00108.41           C  
ATOM    610  O   LEU A  78     113.228 162.202 132.895  1.00108.41           O  
ATOM    611  CB  LEU A  78     113.851 163.404 129.895  1.00108.41           C  
ATOM    612  CG  LEU A  78     112.425 163.948 130.122  1.00108.41           C  
ATOM    613  CD1 LEU A  78     111.897 164.598 128.838  1.00108.41           C  
ATOM    614  CD2 LEU A  78     111.453 162.861 130.594  1.00108.41           C  
ATOM    615  N   GLN A  79     114.024 160.630 131.499  1.00 51.28           N  
ATOM    616  CA  GLN A  79     113.322 159.578 132.186  1.00 51.28           C  
ATOM    617  C   GLN A  79     113.801 159.525 133.603  1.00 51.28           C  
ATOM    618  O   GLN A  79     113.003 159.453 134.536  1.00 51.28           O  
ATOM    619  CB  GLN A  79     113.614 158.191 131.592  1.00 51.28           C  
ATOM    620  CG  GLN A  79     112.880 157.054 132.307  1.00 51.28           C  
ATOM    621  CD  GLN A  79     113.462 155.733 131.819  1.00 51.28           C  
ATOM    622  NE2 GLN A  79     112.835 154.601 132.236  1.00 51.28           N  
ATOM    623  OE1 GLN A  79     114.456 155.709 131.096  1.00 51.28           O  
ATOM    624  N   LYS A  80     115.128 159.589 133.799  1.00123.84           N  
ATOM    625  CA  LYS A  80     115.703 159.465 135.108  1.00123.84           C  
ATOM    626  C   LYS A  80     115.221 160.598 135.967  1.00123.84           C  
ATOM    627  O   LYS A  80     114.884 160.405 137.135  1.00123.84           O  
ATOM    628  CB  LYS A  80     117.238 159.507 135.062  1.00123.84           C  
ATOM    629  CG  LYS A  80     117.834 158.392 134.196  1.00123.84           C  
ATOM    630  CD  LYS A  80     117.506 156.980 134.683  1.00123.84           C  
ATOM    631  CE  LYS A  80     118.100 155.860 133.821  1.00123.84           C  
ATOM    632  NZ  LYS A  80     117.149 155.475 132.753  1.00123.84           N1+
ATOM    633  N   PHE A  81     115.168 161.820 135.407  1.00 49.01           N  
ATOM    634  CA  PHE A  81     114.754 162.976 136.152  1.00 49.01           C  
ATOM    635  C   PHE A  81     113.329 162.811 136.592  1.00 49.01           C  
ATOM    636  O   PHE A  81     113.004 163.045 137.756  1.00 49.01           O  
ATOM    637  CB  PHE A  81     114.854 164.264 135.312  1.00 49.01           C  
ATOM    638  CG  PHE A  81     114.321 165.404 136.111  1.00 49.01           C  
ATOM    639  CD1 PHE A  81     115.030 165.916 137.174  1.00 49.01           C  
ATOM    640  CD2 PHE A  81     113.114 165.976 135.776  1.00 49.01           C  
ATOM    641  CE1 PHE A  81     114.533 166.970 137.903  1.00 49.01           C  
ATOM    642  CE2 PHE A  81     112.614 167.032 136.502  1.00 49.01           C  
ATOM    643  CZ  PHE A  81     113.323 167.529 137.569  1.00 49.01           C  
ATOM    644  N   LEU A  82     112.436 162.390 135.677  1.00 96.23           N  
ATOM    645  CA  LEU A  82     111.049 162.252 136.025  1.00 96.23           C  
ATOM    646  C   LEU A  82     110.869 161.198 137.071  1.00 96.23           C  
ATOM    647  O   LEU A  82     110.099 161.386 138.011  1.00 96.23           O  
ATOM    648  CB  LEU A  82     110.148 161.865 134.838  1.00 96.23           C  
ATOM    649  CG  LEU A  82     109.782 163.037 133.909  1.00 96.23           C  
ATOM    650  CD1 LEU A  82     111.023 163.754 133.371  1.00 96.23           C  
ATOM    651  CD2 LEU A  82     108.844 162.571 132.788  1.00 96.23           C  
ATOM    652  N   VAL A  83     111.573 160.058 136.941  1.00 48.48           N  
ATOM    653  CA  VAL A  83     111.400 158.981 137.875  1.00 48.48           C  
ATOM    654  C   VAL A  83     111.827 159.444 139.232  1.00 48.48           C  
ATOM    655  O   VAL A  83     111.183 159.142 140.235  1.00 48.48           O  
ATOM    656  CB  VAL A  83     112.209 157.769 137.517  1.00 48.48           C  
ATOM    657  CG1 VAL A  83     112.005 156.707 138.610  1.00 48.48           C  
ATOM    658  CG2 VAL A  83     111.787 157.299 136.114  1.00 48.48           C  
ATOM    659  N   VAL A  84     112.940 160.195 139.300  1.00102.02           N  
ATOM    660  CA  VAL A  84     113.424 160.634 140.573  1.00102.02           C  
ATOM    661  C   VAL A  84     112.406 161.553 141.188  1.00102.02           C  
ATOM    662  O   VAL A  84     112.119 161.465 142.380  1.00102.02           O  
ATOM    663  CB  VAL A  84     114.763 161.314 140.476  1.00102.02           C  
ATOM    664  CG1 VAL A  84     114.588 162.758 139.979  1.00102.02           C  
ATOM    665  CG2 VAL A  84     115.487 161.166 141.820  1.00102.02           C  
ATOM    666  N   VAL A  85     111.810 162.454 140.382  1.00 35.26           N  
ATOM    667  CA  VAL A  85     110.855 163.386 140.912  1.00 35.26           C  
ATOM    668  C   VAL A  85     109.678 162.632 141.443  1.00 35.26           C  
ATOM    669  O   VAL A  85     109.209 162.898 142.549  1.00 35.26           O  
ATOM    670  CB  VAL A  85     110.336 164.341 139.878  1.00 35.26           C  
ATOM    671  CG1 VAL A  85     109.238 165.206 140.520  1.00 35.26           C  
ATOM    672  CG2 VAL A  85     111.518 165.151 139.321  1.00 35.26           C  
ATOM    673  N   VAL A  86     109.175 161.653 140.669  1.00115.74           N  
ATOM    674  CA  VAL A  86     107.986 160.969 141.079  1.00115.74           C  
ATOM    675  C   VAL A  86     108.215 160.236 142.356  1.00115.74           C  
ATOM    676  O   VAL A  86     107.421 160.353 143.288  1.00115.74           O  
ATOM    677  CB  VAL A  86     107.462 160.013 140.034  1.00115.74           C  
ATOM    678  CG1 VAL A  86     108.489 158.902 139.775  1.00115.74           C  
ATOM    679  CG2 VAL A  86     106.093 159.493 140.497  1.00115.74           C  
ATOM    680  N   LEU A  87     109.306 159.459 142.472  1.00174.49           N  
ATOM    681  CA  LEU A  87     109.362 158.774 143.720  1.00174.49           C  
ATOM    682  C   LEU A  87     109.694 159.669 144.873  1.00174.49           C  
ATOM    683  O   LEU A  87     109.354 159.357 146.011  1.00174.49           O  
ATOM    684  CB  LEU A  87     109.899 157.338 143.725  1.00174.49           C  
ATOM    685  CG  LEU A  87     108.872 156.479 142.951  1.00174.49           C  
ATOM    686  CD1 LEU A  87     109.119 156.557 141.438  1.00174.49           C  
ATOM    687  CD2 LEU A  87     108.649 155.078 143.540  1.00174.49           C  
ATOM    688  N   ALA A  88     110.385 160.798 144.638  1.00 37.57           N  
ATOM    689  CA  ALA A  88     110.621 161.707 145.727  1.00 37.57           C  
ATOM    690  C   ALA A  88     109.291 162.205 146.224  1.00 37.57           C  
ATOM    691  O   ALA A  88     109.069 162.308 147.429  1.00 37.57           O  
ATOM    692  CB  ALA A  88     111.450 162.935 145.311  1.00 37.57           C  
ATOM    693  N   MET A  89     108.367 162.541 145.303  1.00 72.98           N  
ATOM    694  CA  MET A  89     107.077 163.048 145.687  1.00 72.98           C  
ATOM    695  C   MET A  89     106.277 161.998 146.398  1.00 72.98           C  
ATOM    696  O   MET A  89     105.638 162.278 147.407  1.00 72.98           O  
ATOM    697  CB  MET A  89     106.226 163.502 144.492  1.00 72.98           C  
ATOM    698  CG  MET A  89     106.747 164.760 143.800  1.00 72.98           C  
ATOM    699  SD  MET A  89     105.732 165.286 142.388  1.00 72.98           S  
ATOM    700  CE  MET A  89     106.650 166.820 142.078  1.00 72.98           C  
ATOM    701  N   VAL A  90     106.288 160.749 145.898  1.00 37.80           N  
ATOM    702  CA  VAL A  90     105.462 159.728 146.480  1.00 37.80           C  
ATOM    703  C   VAL A  90     105.897 159.469 147.889  1.00 37.80           C  
ATOM    704  O   VAL A  90     105.068 159.294 148.781  1.00 37.80           O  
ATOM    705  CB  VAL A  90     105.527 158.423 145.738  1.00 37.80           C  
ATOM    706  CG1 VAL A  90     105.006 158.649 144.308  1.00 37.80           C  
ATOM    707  CG2 VAL A  90     106.964 157.882 145.803  1.00 37.80           C  
ATOM    708  N   LEU A  91     107.218 159.458 148.136  1.00123.13           N  
ATOM    709  CA  LEU A  91     107.686 159.171 149.458  1.00123.13           C  
ATOM    710  C   LEU A  91     107.217 160.206 150.424  1.00123.13           C  
ATOM    711  O   LEU A  91     107.095 159.913 151.612  1.00123.13           O  
ATOM    712  CB  LEU A  91     109.207 158.996 149.619  1.00123.13           C  
ATOM    713  CG  LEU A  91     109.701 157.578 149.263  1.00123.13           C  
ATOM    714  CD1 LEU A  91     109.598 157.269 147.766  1.00123.13           C  
ATOM    715  CD2 LEU A  91     111.092 157.315 149.846  1.00123.13           C  
ATOM    716  N   ARG A  92     106.974 161.452 149.978  1.00161.86           N  
ATOM    717  CA  ARG A  92     106.556 162.408 150.962  1.00161.86           C  
ATOM    718  C   ARG A  92     105.260 161.951 151.580  1.00161.86           C  
ATOM    719  O   ARG A  92     105.079 162.080 152.789  1.00161.86           O  
ATOM    720  CB  ARG A  92     106.325 163.841 150.435  1.00161.86           C  
ATOM    721  CG  ARG A  92     105.150 164.000 149.469  1.00161.86           C  
ATOM    722  CD  ARG A  92     105.025 165.403 148.872  1.00161.86           C  
ATOM    723  NE  ARG A  92     104.738 166.347 149.988  1.00161.86           N  
ATOM    724  CZ  ARG A  92     104.799 167.692 149.770  1.00161.86           C  
ATOM    725  NH1 ARG A  92     105.117 168.166 148.530  1.00161.86           N1+
ATOM    726  NH2 ARG A  92     104.542 168.563 150.788  1.00161.86           N  
ATOM    727  N   PHE A  93     104.283 161.496 150.765  1.00 74.61           N  
ATOM    728  CA  PHE A  93     103.027 161.029 151.297  1.00 74.61           C  
ATOM    729  C   PHE A  93     103.057 159.629 151.850  1.00 74.61           C  
ATOM    730  O   PHE A  93     102.702 159.395 153.006  1.00 74.61           O  
ATOM    731  CB  PHE A  93     101.901 161.088 150.254  1.00 74.61           C  
ATOM    732  CG  PHE A  93     101.695 162.533 149.970  1.00 74.61           C  
ATOM    733  CD1 PHE A  93     100.981 163.312 150.850  1.00 74.61           C  
ATOM    734  CD2 PHE A  93     102.212 163.111 148.833  1.00 74.61           C  
ATOM    735  CE1 PHE A  93     100.784 164.648 150.600  1.00 74.61           C  
ATOM    736  CE2 PHE A  93     102.018 164.447 148.579  1.00 74.61           C  
ATOM    737  CZ  PHE A  93     101.304 165.219 149.463  1.00 74.61           C  
ATOM    738  N   TRP A  94     103.523 158.661 151.035  1.00 74.77           N  
ATOM    739  CA  TRP A  94     103.458 157.267 151.388  1.00 74.77           C  
ATOM    740  C   TRP A  94     104.847 156.765 151.573  1.00 74.77           C  
ATOM    741  O   TRP A  94     105.742 157.090 150.795  1.00 74.77           O  
ATOM    742  CB  TRP A  94     102.795 156.425 150.279  1.00 74.77           C  
ATOM    743  CG  TRP A  94     102.860 154.923 150.442  1.00 74.77           C  
ATOM    744  CD1 TRP A  94     102.132 154.090 151.242  1.00 74.77           C  
ATOM    745  CD2 TRP A  94     103.749 154.085 149.685  1.00 74.77           C  
ATOM    746  CE2 TRP A  94     103.510 152.767 150.073  1.00 74.77           C  
ATOM    747  CE3 TRP A  94     104.684 154.391 148.736  1.00 74.77           C  
ATOM    748  NE1 TRP A  94     102.517 152.785 151.031  1.00 74.77           N  
ATOM    749  CZ2 TRP A  94     104.208 151.730 149.519  1.00 74.77           C  
ATOM    750  CZ3 TRP A  94     105.388 153.345 148.183  1.00 74.77           C  
ATOM    751  CH2 TRP A  94     105.155 152.039 148.566  1.00 74.77           C  
ATOM    752  N   HIS A  95     105.059 155.947 152.622  1.00 54.03           N  
ATOM    753  CA  HIS A  95     106.377 155.456 152.881  1.00 54.03           C  
ATOM    754  C   HIS A  95     106.286 153.964 152.903  1.00 54.03           C  
ATOM    755  O   HIS A  95     105.343 153.399 153.456  1.00 54.03           O  
ATOM    756  CB  HIS A  95     106.921 155.931 154.239  1.00 54.03           C  
ATOM    757  CG  HIS A  95     108.398 155.741 154.390  1.00 54.03           C  
ATOM    758  CD2 HIS A  95     109.415 156.598 154.104  1.00 54.03           C  
ATOM    759  ND1 HIS A  95     108.993 154.596 154.869  1.00 54.03           N  
ATOM    760  CE1 HIS A  95     110.332 154.816 154.849  1.00 54.03           C  
ATOM    761  NE2 HIS A  95     110.636 156.017 154.393  1.00 54.03           N  
ATOM    762  N   PRO A  96     107.242 153.299 152.314  1.00 79.97           N  
ATOM    763  CA  PRO A  96     107.191 151.867 152.292  1.00 79.97           C  
ATOM    764  C   PRO A  96     107.446 151.342 153.664  1.00 79.97           C  
ATOM    765  O   PRO A  96     108.093 152.024 154.455  1.00 79.97           O  
ATOM    766  CB  PRO A  96     108.233 151.430 151.264  1.00 79.97           C  
ATOM    767  CG  PRO A  96     108.308 152.623 150.293  1.00 79.97           C  
ATOM    768  CD  PRO A  96     107.937 153.842 151.156  1.00 79.97           C  
ATOM    769  N   THR A  97     106.956 150.125 153.961  1.00123.20           N  
ATOM    770  CA  THR A  97     107.204 149.531 155.242  1.00123.20           C  
ATOM    771  C   THR A  97     106.690 150.425 156.329  1.00123.20           C  
ATOM    772  O   THR A  97     107.440 150.829 157.215  1.00123.20           O  
ATOM    773  CB  THR A  97     108.672 149.369 155.491  1.00123.20           C  
ATOM    774  CG2 THR A  97     108.868 148.532 156.762  1.00123.20           C  
ATOM    775  OG1 THR A  97     109.276 148.697 154.399  1.00123.20           O  
ATOM    776  N   GLY A  98     105.389 150.772 156.293  1.00 23.44           N  
ATOM    777  CA  GLY A  98     104.862 151.582 157.354  1.00 23.44           C  
ATOM    778  C   GLY A  98     105.360 152.974 157.157  1.00 23.44           C  
ATOM    779  O   GLY A  98     105.330 153.496 156.043  1.00 23.44           O  
ATOM    780  N   GLY A  99     105.813 153.628 158.247  1.00 34.03           N  
ATOM    781  CA  GLY A  99     106.280 154.976 158.095  1.00 34.03           C  
ATOM    782  C   GLY A  99     107.569 155.134 158.839  1.00 34.03           C  
ATOM    783  O   GLY A  99     107.679 154.774 160.010  1.00 34.03           O  
ATOM    784  N   ARG A 100     108.580 155.702 158.152  1.00130.39           N  
ATOM    785  CA  ARG A 100     109.868 155.944 158.734  1.00130.39           C  
ATOM    786  C   ARG A 100     110.589 156.899 157.830  1.00130.39           C  
ATOM    787  O   ARG A 100     109.988 157.471 156.922  1.00130.39           O  
ATOM    788  CB  ARG A 100     110.713 154.668 158.928  1.00130.39           C  
ATOM    789  CG  ARG A 100     110.982 153.867 157.654  1.00130.39           C  
ATOM    790  CD  ARG A 100     109.822 152.962 157.225  1.00130.39           C  
ATOM    791  NE  ARG A 100     109.592 151.962 158.307  1.00130.39           N  
ATOM    792  CZ  ARG A 100     110.239 150.760 158.288  1.00130.39           C  
ATOM    793  NH1 ARG A 100     111.135 150.480 157.297  1.00130.39           N1+
ATOM    794  NH2 ARG A 100     109.981 149.836 159.260  1.00130.39           N  
ATOM    795  N   GLY A 101     111.895 157.130 158.080  1.00 29.76           N  
ATOM    796  CA  GLY A 101     112.658 158.047 157.275  1.00 29.76           C  
ATOM    797  C   GLY A 101     113.405 157.261 156.239  1.00 29.76           C  
ATOM    798  O   GLY A 101     112.912 156.256 155.728  1.00 29.76           O  
ATOM    799  N   GLY A 102     114.619 157.732 155.882  1.00 29.07           N  
ATOM    800  CA  GLY A 102     115.460 157.023 154.956  1.00 29.07           C  
ATOM    801  C   GLY A 102     114.890 157.097 153.571  1.00 29.07           C  
ATOM    802  O   GLY A 102     114.840 156.095 152.860  1.00 29.07           O  
ATOM    803  N   LYS A 103     114.440 158.294 153.154  1.00107.24           N  
ATOM    804  CA  LYS A 103     113.863 158.492 151.854  1.00107.24           C  
ATOM    805  C   LYS A 103     114.872 158.271 150.762  1.00107.24           C  
ATOM    806  O   LYS A 103     114.512 157.783 149.694  1.00107.24           O  
ATOM    807  CB  LYS A 103     113.298 159.907 151.650  1.00107.24           C  
ATOM    808  CG  LYS A 103     112.059 160.206 152.494  1.00107.24           C  
ATOM    809  CD  LYS A 103     111.691 161.691 152.511  1.00107.24           C  
ATOM    810  CE  LYS A 103     111.234 162.225 151.150  1.00107.24           C  
ATOM    811  NZ  LYS A 103     109.841 161.802 150.880  1.00107.24           N1+
ATOM    812  N   LEU A 104     116.147 158.660 150.975  1.00 77.09           N  
ATOM    813  CA  LEU A 104     117.175 158.552 149.962  1.00 77.09           C  
ATOM    814  C   LEU A 104     117.453 157.110 149.650  1.00 77.09           C  
ATOM    815  O   LEU A 104     117.718 156.758 148.504  1.00 77.09           O  
ATOM    816  CB  LEU A 104     118.508 159.204 150.361  1.00 77.09           C  
ATOM    817  CG  LEU A 104     119.585 159.074 149.268  1.00 77.09           C  
ATOM    818  CD1 LEU A 104     119.149 159.778 147.974  1.00 77.09           C  
ATOM    819  CD2 LEU A 104     120.956 159.559 149.767  1.00 77.09           C  
ATOM    820  N   GLY A 105     117.451 156.227 150.659  1.00 30.02           N  
ATOM    821  CA  GLY A 105     117.716 154.848 150.372  1.00 30.02           C  
ATOM    822  C   GLY A 105     116.616 154.322 149.504  1.00 30.02           C  
ATOM    823  O   GLY A 105     116.862 153.555 148.575  1.00 30.02           O  
ATOM    824  N   TRP A 106     115.361 154.713 149.800  1.00 80.27           N  
ATOM    825  CA  TRP A 106     114.248 154.253 149.021  1.00 80.27           C  
ATOM    826  C   TRP A 106     114.360 154.794 147.631  1.00 80.27           C  
ATOM    827  O   TRP A 106     113.977 154.124 146.675  1.00 80.27           O  
ATOM    828  CB  TRP A 106     112.866 154.618 149.589  1.00 80.27           C  
ATOM    829  CG  TRP A 106     112.483 153.797 150.797  1.00 80.27           C  
ATOM    830  CD1 TRP A 106     112.360 154.169 152.103  1.00 80.27           C  
ATOM    831  CD2 TRP A 106     112.195 152.390 150.746  1.00 80.27           C  
ATOM    832  CE2 TRP A 106     111.895 151.983 152.045  1.00 80.27           C  
ATOM    833  CE3 TRP A 106     112.182 151.509 149.702  1.00 80.27           C  
ATOM    834  NE1 TRP A 106     111.995 153.085 152.867  1.00 80.27           N  
ATOM    835  CZ2 TRP A 106     111.576 150.683 152.321  1.00 80.27           C  
ATOM    836  CZ3 TRP A 106     111.860 150.200 149.983  1.00 80.27           C  
ATOM    837  CH2 TRP A 106     111.561 149.796 151.269  1.00 80.27           C  
ATOM    838  N   VAL A 107     114.869 156.033 147.481  1.00148.70           N  
ATOM    839  CA  VAL A 107     114.999 156.608 146.171  1.00148.70           C  
ATOM    840  C   VAL A 107     115.960 155.760 145.396  1.00148.70           C  
ATOM    841  O   VAL A 107     115.770 155.510 144.208  1.00148.70           O  
ATOM    842  CB  VAL A 107     115.575 158.015 146.154  1.00148.70           C  
ATOM    843  CG1 VAL A 107     114.838 158.857 147.190  1.00148.70           C  
ATOM    844  CG2 VAL A 107     117.100 158.092 146.214  1.00148.70           C  
ATOM    845  N   ILE A 108     117.034 155.298 146.062  1.00 61.32           N  
ATOM    846  CA  ILE A 108     118.053 154.551 145.398  1.00 61.32           C  
ATOM    847  C   ILE A 108     117.475 153.256 144.938  1.00 61.32           C  
ATOM    848  O   ILE A 108     117.758 152.803 143.830  1.00 61.32           O  
ATOM    849  CB  ILE A 108     119.239 154.273 146.277  1.00 61.32           C  
ATOM    850  CG1 ILE A 108     119.862 155.597 146.753  1.00 61.32           C  
ATOM    851  CG2 ILE A 108     120.223 153.396 145.486  1.00 61.32           C  
ATOM    852  CD1 ILE A 108     120.977 155.426 147.782  1.00 61.32           C  
ATOM    853  N   THR A 109     116.652 152.621 145.790  1.00 49.05           N  
ATOM    854  CA  THR A 109     116.064 151.364 145.436  1.00 49.05           C  
ATOM    855  C   THR A 109     115.156 151.547 144.260  1.00 49.05           C  
ATOM    856  O   THR A 109     115.181 150.752 143.323  1.00 49.05           O  
ATOM    857  CB  THR A 109     115.241 150.769 146.533  1.00 49.05           C  
ATOM    858  CG2 THR A 109     114.715 149.419 146.026  1.00 49.05           C  
ATOM    859  OG1 THR A 109     116.026 150.583 147.702  1.00 49.05           O  
ATOM    860  N   GLY A 110     114.330 152.610 144.268  1.00 46.23           N  
ATOM    861  CA  GLY A 110     113.383 152.822 143.208  1.00 46.23           C  
ATOM    862  C   GLY A 110     114.106 153.050 141.916  1.00 46.23           C  
ATOM    863  O   GLY A 110     113.671 152.649 140.840  1.00 46.23           O  
ATOM    864  N   LEU A 111     115.220 153.771 141.992  1.00194.31           N  
ATOM    865  CA  LEU A 111     116.038 154.103 140.871  1.00194.31           C  
ATOM    866  C   LEU A 111     116.638 152.833 140.324  1.00194.31           C  
ATOM    867  O   LEU A 111     116.658 152.610 139.114  1.00194.31           O  
ATOM    868  CB  LEU A 111     117.083 155.096 141.434  1.00194.31           C  
ATOM    869  CG  LEU A 111     118.164 155.700 140.531  1.00194.31           C  
ATOM    870  CD1 LEU A 111     119.237 154.669 140.181  1.00194.31           C  
ATOM    871  CD2 LEU A 111     117.575 156.413 139.311  1.00194.31           C  
ATOM    872  N   SER A 112     117.122 151.934 141.204  1.00120.93           N  
ATOM    873  CA  SER A 112     117.713 150.720 140.717  1.00120.93           C  
ATOM    874  C   SER A 112     116.675 149.876 140.061  1.00120.93           C  
ATOM    875  O   SER A 112     116.939 149.194 139.073  1.00120.93           O  
ATOM    876  CB  SER A 112     118.493 149.928 141.788  1.00120.93           C  
ATOM    877  OG  SER A 112     117.691 149.672 142.928  1.00120.93           O  
ATOM    878  N   ILE A 113     115.462 149.855 140.620  1.00204.19           N  
ATOM    879  CA  ILE A 113     114.436 149.096 139.996  1.00204.19           C  
ATOM    880  C   ILE A 113     113.919 149.749 138.724  1.00204.19           C  
ATOM    881  O   ILE A 113     113.888 149.120 137.666  1.00204.19           O  
ATOM    882  CB  ILE A 113     113.482 148.602 141.054  1.00204.19           C  
ATOM    883  CG1 ILE A 113     113.020 149.658 142.049  1.00204.19           C  
ATOM    884  CG2 ILE A 113     114.109 147.377 141.711  1.00204.19           C  
ATOM    885  CD1 ILE A 113     111.982 149.130 143.041  1.00204.19           C  
ATOM    886  N   SER A 114     113.605 151.059 138.742  1.00213.56           N  
ATOM    887  CA  SER A 114     112.990 151.722 137.614  1.00213.56           C  
ATOM    888  C   SER A 114     113.704 151.763 136.361  1.00213.56           C  
ATOM    889  O   SER A 114     113.284 151.222 135.338  1.00213.56           O  
ATOM    890  CB  SER A 114     112.532 153.157 137.934  1.00213.56           C  
ATOM    891  OG  SER A 114     113.552 153.894 138.582  1.00213.56           O  
ATOM    892  N   VAL A 115     114.728 152.574 136.473  1.00181.63           N  
ATOM    893  CA  VAL A 115     115.581 153.095 135.487  1.00181.63           C  
ATOM    894  C   VAL A 115     116.759 152.265 135.099  1.00181.63           C  
ATOM    895  O   VAL A 115     117.635 152.800 134.425  1.00181.63           O  
ATOM    896  CB  VAL A 115     116.016 154.498 135.791  1.00181.63           C  
ATOM    897  CG1 VAL A 115     114.760 155.388 135.736  1.00181.63           C  
ATOM    898  CG2 VAL A 115     116.722 154.528 137.154  1.00181.63           C  
ATOM    899  N   LEU A 116     116.954 151.053 135.647  1.00136.87           N  
ATOM    900  CA  LEU A 116     118.114 150.346 135.167  1.00136.87           C  
ATOM    901  C   LEU A 116     117.754 148.974 134.702  1.00136.87           C  
ATOM    902  O   LEU A 116     118.153 148.029 135.371  1.00136.87           O  
ATOM    903  CB  LEU A 116     119.192 150.094 136.239  1.00136.87           C  
ATOM    904  CG  LEU A 116     120.126 151.272 136.548  1.00136.87           C  
ATOM    905  CD1 LEU A 116     121.146 150.883 137.631  1.00136.87           C  
ATOM    906  CD2 LEU A 116     120.829 151.760 135.269  1.00136.87           C  
ATOM    907  N   PRO A 117     117.102 148.776 133.586  1.00113.48           N  
ATOM    908  CA  PRO A 117     116.776 147.430 133.184  1.00113.48           C  
ATOM    909  C   PRO A 117     117.917 146.723 132.511  1.00113.48           C  
ATOM    910  O   PRO A 117     118.896 147.368 132.134  1.00113.48           O  
ATOM    911  CB  PRO A 117     115.520 147.522 132.315  1.00113.48           C  
ATOM    912  CG  PRO A 117     115.424 149.007 131.940  1.00113.48           C  
ATOM    913  CD  PRO A 117     116.107 149.723 133.117  1.00113.48           C  
ATOM    914  N   ASN A 118     117.802 145.385 132.361  1.00 75.00           N  
ATOM    915  CA  ASN A 118     118.797 144.576 131.712  1.00 75.00           C  
ATOM    916  C   ASN A 118     118.564 144.717 130.233  1.00 75.00           C  
ATOM    917  O   ASN A 118     117.612 144.158 129.691  1.00 75.00           O  
ATOM    918  CB  ASN A 118     118.646 143.086 132.075  1.00 75.00           C  
ATOM    919  CG  ASN A 118     119.842 142.307 131.557  1.00 75.00           C  
ATOM    920  ND2 ASN A 118     120.077 141.104 132.146  1.00 75.00           N  
ATOM    921  OD1 ASN A 118     120.544 142.748 130.651  1.00 75.00           O  
ATOM    922  N   THR A 119     119.384 145.566 129.577  1.00103.08           N  
ATOM    923  CA  THR A 119     119.287 145.896 128.180  1.00103.08           C  
ATOM    924  C   THR A 119     119.885 144.909 127.201  1.00103.08           C  
ATOM    925  O   THR A 119     119.280 144.641 126.164  1.00103.08           O  
ATOM    926  CB  THR A 119     119.917 147.228 127.894  1.00103.08           C  
ATOM    927  CG2 THR A 119     119.757 147.551 126.399  1.00103.08           C  
ATOM    928  OG1 THR A 119     119.292 148.234 128.678  1.00103.08           O  
ATOM    929  N   LEU A 120     121.134 144.435 127.424  1.00148.28           N  
ATOM    930  CA  LEU A 120     121.736 143.571 126.430  1.00148.28           C  
ATOM    931  C   LEU A 120     121.306 142.139 126.405  1.00148.28           C  
ATOM    932  O   LEU A 120     120.871 141.636 125.370  1.00148.28           O  
ATOM    933  CB  LEU A 120     123.275 143.536 126.393  1.00148.28           C  
ATOM    934  CG  LEU A 120     123.904 144.659 125.550  1.00148.28           C  
ATOM    935  CD1 LEU A 120     123.799 146.019 126.229  1.00148.28           C  
ATOM    936  CD2 LEU A 120     125.332 144.304 125.121  1.00148.28           C  
ATOM    937  N   ILE A 121     121.395 141.441 127.549  1.00 80.99           N  
ATOM    938  CA  ILE A 121     121.232 140.016 127.500  1.00 80.99           C  
ATOM    939  C   ILE A 121     119.842 139.682 127.062  1.00 80.99           C  
ATOM    940  O   ILE A 121     119.641 138.915 126.121  1.00 80.99           O  
ATOM    941  CB  ILE A 121     121.407 139.422 128.861  1.00 80.99           C  
ATOM    942  CG1 ILE A 121     122.775 139.830 129.426  1.00 80.99           C  
ATOM    943  CG2 ILE A 121     121.202 137.901 128.764  1.00 80.99           C  
ATOM    944  CD1 ILE A 121     122.853 139.695 130.941  1.00 80.99           C  
ATOM    945  N   LEU A 122     118.850 140.218 127.791  1.00148.08           N  
ATOM    946  CA  LEU A 122     117.455 140.011 127.526  1.00148.08           C  
ATOM    947  C   LEU A 122     116.903 140.911 126.459  1.00148.08           C  
ATOM    948  O   LEU A 122     115.922 140.569 125.807  1.00148.08           O  
ATOM    949  CB  LEU A 122     116.562 140.187 128.768  1.00148.08           C  
ATOM    950  CG  LEU A 122     116.870 139.201 129.915  1.00148.08           C  
ATOM    951  CD1 LEU A 122     116.832 137.750 129.426  1.00148.08           C  
ATOM    952  CD2 LEU A 122     118.164 139.550 130.660  1.00148.08           C  
ATOM    953  N   GLY A 123     117.443 142.138 126.347  1.00 60.36           N  
ATOM    954  CA  GLY A 123     116.936 143.161 125.468  1.00 60.36           C  
ATOM    955  C   GLY A 123     117.160 142.901 124.008  1.00 60.36           C  
ATOM    956  O   GLY A 123     116.359 143.327 123.176  1.00 60.36           O  
ATOM    957  N   MET A 124     118.314 142.312 123.645  1.00 63.50           N  
ATOM    958  CA  MET A 124     118.641 142.131 122.257  1.00 63.50           C  
ATOM    959  C   MET A 124     117.770 141.131 121.550  1.00 63.50           C  
ATOM    960  O   MET A 124     117.266 141.416 120.465  1.00 63.50           O  
ATOM    961  CB  MET A 124     120.101 141.700 122.041  1.00 63.50           C  
ATOM    962  CG  MET A 124     121.108 142.796 122.391  1.00 63.50           C  
ATOM    963  SD  MET A 124     121.021 144.263 121.319  1.00 63.50           S  
ATOM    964  CE  MET A 124     121.715 143.432 119.861  1.00 63.50           C  
ATOM    965  N   PRO A 125     117.535 139.980 122.111  1.00 90.80           N  
ATOM    966  CA  PRO A 125     116.839 138.963 121.372  1.00 90.80           C  
ATOM    967  C   PRO A 125     115.459 139.336 120.937  1.00 90.80           C  
ATOM    968  O   PRO A 125     115.072 138.956 119.832  1.00 90.80           O  
ATOM    969  CB  PRO A 125     116.921 137.707 122.234  1.00 90.80           C  
ATOM    970  CG  PRO A 125     118.242 137.894 123.008  1.00 90.80           C  
ATOM    971  CD  PRO A 125     118.416 139.420 123.122  1.00 90.80           C  
ATOM    972  N   ILE A 126     114.667 139.991 121.804  1.00 83.27           N  
ATOM    973  CA  ILE A 126     113.345 140.361 121.398  1.00 83.27           C  
ATOM    974  C   ILE A 126     113.308 141.599 120.549  1.00 83.27           C  
ATOM    975  O   ILE A 126     112.675 141.619 119.496  1.00 83.27           O  
ATOM    976  CB  ILE A 126     112.381 140.525 122.537  1.00 83.27           C  
ATOM    977  CG1 ILE A 126     110.947 140.584 121.981  1.00 83.27           C  
ATOM    978  CG2 ILE A 126     112.796 141.747 123.374  1.00 83.27           C  
ATOM    979  CD1 ILE A 126     109.862 140.328 123.023  1.00 83.27           C  
ATOM    980  N   LEU A 127     113.996 142.674 120.989  1.00 61.38           N  
ATOM    981  CA  LEU A 127     113.911 143.951 120.333  1.00 61.38           C  
ATOM    982  C   LEU A 127     114.505 143.894 118.965  1.00 61.38           C  
ATOM    983  O   LEU A 127     113.939 144.425 118.011  1.00 61.38           O  
ATOM    984  CB  LEU A 127     114.629 145.064 121.112  1.00 61.38           C  
ATOM    985  CG  LEU A 127     114.061 145.272 122.529  1.00 61.38           C  
ATOM    986  CD1 LEU A 127     114.639 146.532 123.190  1.00 61.38           C  
ATOM    987  CD2 LEU A 127     112.525 145.238 122.530  1.00 61.38           C  
ATOM    988  N   SER A 128     115.674 143.248 118.830  1.00 79.91           N  
ATOM    989  CA  SER A 128     116.321 143.191 117.553  1.00 79.91           C  
ATOM    990  C   SER A 128     115.455 142.413 116.612  1.00 79.91           C  
ATOM    991  O   SER A 128     115.315 142.773 115.447  1.00 79.91           O  
ATOM    992  CB  SER A 128     117.686 142.484 117.606  1.00 79.91           C  
ATOM    993  OG  SER A 128     118.586 143.224 118.417  1.00 79.91           O  
ATOM    994  N   ALA A 129     114.855 141.310 117.091  1.00 43.16           N  
ATOM    995  CA  ALA A 129     114.054 140.488 116.232  1.00 43.16           C  
ATOM    996  C   ALA A 129     112.850 141.248 115.768  1.00 43.16           C  
ATOM    997  O   ALA A 129     112.494 141.203 114.591  1.00 43.16           O  
ATOM    998  CB  ALA A 129     113.551 139.214 116.931  1.00 43.16           C  
ATOM    999  N   ILE A 130     112.170 141.964 116.683  1.00122.36           N  
ATOM   1000  CA  ILE A 130     110.982 142.635 116.253  1.00122.36           C  
ATOM   1001  C   ILE A 130     111.341 143.723 115.280  1.00122.36           C  
ATOM   1002  O   ILE A 130     110.836 143.752 114.159  1.00122.36           O  
ATOM   1003  CB  ILE A 130     110.269 143.335 117.382  1.00122.36           C  
ATOM   1004  CG1 ILE A 130     109.875 142.367 118.513  1.00122.36           C  
ATOM   1005  CG2 ILE A 130     109.065 144.077 116.776  1.00122.36           C  
ATOM   1006  CD1 ILE A 130     108.817 141.339 118.125  1.00122.36           C  
ATOM   1007  N   TYR A 131     112.202 144.669 115.718  1.00100.46           N  
ATOM   1008  CA  TYR A 131     112.579 145.822 114.937  1.00100.46           C  
ATOM   1009  C   TYR A 131     113.620 145.588 113.883  1.00100.46           C  
ATOM   1010  O   TYR A 131     113.393 145.862 112.705  1.00100.46           O  
ATOM   1011  CB  TYR A 131     113.118 146.962 115.822  1.00100.46           C  
ATOM   1012  CG  TYR A 131     112.021 147.434 116.716  1.00100.46           C  
ATOM   1013  CD1 TYR A 131     111.104 148.355 116.267  1.00100.46           C  
ATOM   1014  CD2 TYR A 131     111.911 146.961 118.004  1.00100.46           C  
ATOM   1015  CE1 TYR A 131     110.092 148.794 117.089  1.00100.46           C  
ATOM   1016  CE2 TYR A 131     110.902 147.395 118.831  1.00100.46           C  
ATOM   1017  CZ  TYR A 131     109.990 148.314 118.373  1.00100.46           C  
ATOM   1018  OH  TYR A 131     108.951 148.764 119.216  1.00100.46           O  
ATOM   1019  N   GLY A 132     114.794 145.052 114.278  1.00 44.00           N  
ATOM   1020  CA  GLY A 132     115.861 144.915 113.325  1.00 44.00           C  
ATOM   1021  C   GLY A 132     117.152 145.416 113.924  1.00 44.00           C  
ATOM   1022  O   GLY A 132     117.422 145.228 115.109  1.00 44.00           O  
ATOM   1023  N   ASP A 133     118.002 146.024 113.065  1.00 52.45           N  
ATOM   1024  CA  ASP A 133     119.319 146.537 113.355  1.00 52.45           C  
ATOM   1025  C   ASP A 133     119.303 147.774 114.209  1.00 52.45           C  
ATOM   1026  O   ASP A 133     120.192 147.965 115.038  1.00 52.45           O  
ATOM   1027  CB  ASP A 133     120.082 146.894 112.070  1.00 52.45           C  
ATOM   1028  CG  ASP A 133     120.291 145.606 111.286  1.00 52.45           C  
ATOM   1029  OD1 ASP A 133     119.978 144.518 111.838  1.00 52.45           O  
ATOM   1030  OD2 ASP A 133     120.766 145.694 110.122  1.00 52.45           O1-
ATOM   1031  N   GLU A 134     118.309 148.663 114.019  1.00 68.52           N  
ATOM   1032  CA  GLU A 134     118.291 149.914 114.728  1.00 68.52           C  
ATOM   1033  C   GLU A 134     118.215 149.644 116.196  1.00 68.52           C  
ATOM   1034  O   GLU A 134     118.874 150.307 116.993  1.00 68.52           O  
ATOM   1035  CB  GLU A 134     117.086 150.799 114.358  1.00 68.52           C  
ATOM   1036  CG  GLU A 134     117.135 151.351 112.930  1.00 68.52           C  
ATOM   1037  CD  GLU A 134     116.638 150.277 111.971  1.00 68.52           C  
ATOM   1038  OE1 GLU A 134     116.010 149.296 112.453  1.00 68.52           O  
ATOM   1039  OE2 GLU A 134     116.874 150.427 110.743  1.00 68.52           O1-
ATOM   1040  N   ALA A 135     117.426 148.636 116.598  1.00 34.75           N  
ATOM   1041  CA  ALA A 135     117.245 148.342 117.989  1.00 34.75           C  
ATOM   1042  C   ALA A 135     118.565 148.002 118.602  1.00 34.75           C  
ATOM   1043  O   ALA A 135     118.831 148.361 119.749  1.00 34.75           O  
ATOM   1044  CB  ALA A 135     116.305 147.149 118.229  1.00 34.75           C  
ATOM   1045  N   ALA A 136     119.434 147.289 117.865  1.00 30.94           N  
ATOM   1046  CA  ALA A 136     120.691 146.893 118.431  1.00 30.94           C  
ATOM   1047  C   ALA A 136     121.483 148.112 118.808  1.00 30.94           C  
ATOM   1048  O   ALA A 136     122.030 148.185 119.908  1.00 30.94           O  
ATOM   1049  CB  ALA A 136     121.551 146.073 117.455  1.00 30.94           C  
ATOM   1050  N   SER A 137     121.548 149.116 117.913  1.00 34.98           N  
ATOM   1051  CA  SER A 137     122.333 150.293 118.164  1.00 34.98           C  
ATOM   1052  C   SER A 137     121.759 151.049 119.324  1.00 34.98           C  
ATOM   1053  O   SER A 137     122.496 151.520 120.190  1.00 34.98           O  
ATOM   1054  CB  SER A 137     122.360 151.252 116.962  1.00 34.98           C  
ATOM   1055  OG  SER A 137     122.975 150.622 115.850  1.00 34.98           O  
ATOM   1056  N   ILE A 138     120.420 151.180 119.381  1.00 94.27           N  
ATOM   1057  CA  ILE A 138     119.821 151.938 120.447  1.00 94.27           C  
ATOM   1058  C   ILE A 138     120.115 151.296 121.764  1.00 94.27           C  
ATOM   1059  O   ILE A 138     120.449 151.984 122.728  1.00 94.27           O  
ATOM   1060  CB  ILE A 138     118.321 152.091 120.353  1.00 94.27           C  
ATOM   1061  CG1 ILE A 138     117.907 153.154 119.316  1.00 94.27           C  
ATOM   1062  CG2 ILE A 138     117.800 152.406 121.763  1.00 94.27           C  
ATOM   1063  CD1 ILE A 138     118.138 152.792 117.854  1.00 94.27           C  
ATOM   1064  N   LEU A 139     119.997 149.961 121.846  1.00 50.44           N  
ATOM   1065  CA  LEU A 139     120.203 149.277 123.089  1.00 50.44           C  
ATOM   1066  C   LEU A 139     121.628 149.426 123.523  1.00 50.44           C  
ATOM   1067  O   LEU A 139     121.903 149.590 124.711  1.00 50.44           O  
ATOM   1068  CB  LEU A 139     119.856 147.783 122.990  1.00 50.44           C  
ATOM   1069  CG  LEU A 139     118.367 147.547 122.662  1.00 50.44           C  
ATOM   1070  CD1 LEU A 139     118.041 146.049 122.569  1.00 50.44           C  
ATOM   1071  CD2 LEU A 139     117.448 148.292 123.646  1.00 50.44           C  
ATOM   1072  N   GLU A 140     122.577 149.372 122.571  1.00 34.55           N  
ATOM   1073  CA  GLU A 140     123.968 149.483 122.911  1.00 34.55           C  
ATOM   1074  C   GLU A 140     124.205 150.833 123.515  1.00 34.55           C  
ATOM   1075  O   GLU A 140     124.913 150.965 124.513  1.00 34.55           O  
ATOM   1076  CB  GLU A 140     124.888 149.386 121.683  1.00 34.55           C  
ATOM   1077  CG  GLU A 140     124.853 148.023 120.991  1.00 34.55           C  
ATOM   1078  CD  GLU A 140     125.775 148.098 119.783  1.00 34.55           C  
ATOM   1079  OE1 GLU A 140     126.497 149.124 119.655  1.00 34.55           O  
ATOM   1080  OE2 GLU A 140     125.767 147.136 118.971  1.00 34.55           O1-
ATOM   1081  N   GLN A 141     123.608 151.881 122.921  1.00 39.68           N  
ATOM   1082  CA  GLN A 141     123.804 153.221 123.394  1.00 39.68           C  
ATOM   1083  C   GLN A 141     123.236 153.342 124.776  1.00 39.68           C  
ATOM   1084  O   GLN A 141     123.810 154.012 125.634  1.00 39.68           O  
ATOM   1085  CB  GLN A 141     123.119 154.261 122.493  1.00 39.68           C  
ATOM   1086  CG  GLN A 141     123.723 154.309 121.088  1.00 39.68           C  
ATOM   1087  CD  GLN A 141     122.907 155.279 120.245  1.00 39.68           C  
ATOM   1088  NE2 GLN A 141     123.181 155.300 118.914  1.00 39.68           N  
ATOM   1089  OE1 GLN A 141     122.047 155.996 120.755  1.00 39.68           O  
ATOM   1090  N   ILE A 142     122.082 152.697 125.030  1.00 96.44           N  
ATOM   1091  CA  ILE A 142     121.470 152.795 126.326  1.00 96.44           C  
ATOM   1092  C   ILE A 142     122.361 152.179 127.357  1.00 96.44           C  
ATOM   1093  O   ILE A 142     122.542 152.736 128.439  1.00 96.44           O  
ATOM   1094  CB  ILE A 142     120.137 152.105 126.406  1.00 96.44           C  
ATOM   1095  CG1 ILE A 142     119.104 152.832 125.530  1.00 96.44           C  
ATOM   1096  CG2 ILE A 142     119.727 152.031 127.887  1.00 96.44           C  
ATOM   1097  CD1 ILE A 142     118.816 154.258 126.001  1.00 96.44           C  
ATOM   1098  N   VAL A 143     122.938 150.999 127.061  1.00130.17           N  
ATOM   1099  CA  VAL A 143     123.778 150.369 128.038  1.00130.17           C  
ATOM   1100  C   VAL A 143     125.012 151.177 128.282  1.00130.17           C  
ATOM   1101  O   VAL A 143     125.497 151.240 129.410  1.00130.17           O  
ATOM   1102  CB  VAL A 143     124.112 148.954 127.717  1.00130.17           C  
ATOM   1103  CG1 VAL A 143     122.809 148.178 127.944  1.00130.17           C  
ATOM   1104  CG2 VAL A 143     124.636 148.850 126.276  1.00130.17           C  
ATOM   1105  N   VAL A 144     125.567 151.813 127.237  1.00 42.85           N  
ATOM   1106  CA  VAL A 144     126.744 152.605 127.451  1.00 42.85           C  
ATOM   1107  C   VAL A 144     126.399 153.716 128.393  1.00 42.85           C  
ATOM   1108  O   VAL A 144     127.162 154.025 129.307  1.00 42.85           O  
ATOM   1109  CB  VAL A 144     127.275 153.226 126.194  1.00 42.85           C  
ATOM   1110  CG1 VAL A 144     128.450 154.146 126.569  1.00 42.85           C  
ATOM   1111  CG2 VAL A 144     127.656 152.103 125.215  1.00 42.85           C  
ATOM   1112  N   LEU A 145     125.224 154.349 128.206  1.00 63.29           N  
ATOM   1113  CA  LEU A 145     124.866 155.426 129.086  1.00 63.29           C  
ATOM   1114  C   LEU A 145     124.738 154.907 130.482  1.00 63.29           C  
ATOM   1115  O   LEU A 145     125.157 155.572 131.427  1.00 63.29           O  
ATOM   1116  CB  LEU A 145     123.566 156.159 128.715  1.00 63.29           C  
ATOM   1117  CG  LEU A 145     123.724 157.113 127.516  1.00 63.29           C  
ATOM   1118  CD1 LEU A 145     122.400 157.820 127.191  1.00 63.29           C  
ATOM   1119  CD2 LEU A 145     124.879 158.106 127.745  1.00 63.29           C  
ATOM   1120  N   GLN A 146     124.165 153.703 130.664  1.00 77.62           N  
ATOM   1121  CA  GLN A 146     124.008 153.213 132.005  1.00 77.62           C  
ATOM   1122  C   GLN A 146     125.351 153.064 132.626  1.00 77.62           C  
ATOM   1123  O   GLN A 146     125.633 153.611 133.691  1.00 77.62           O  
ATOM   1124  CB  GLN A 146     123.383 151.808 132.062  1.00 77.62           C  
ATOM   1125  CG  GLN A 146     121.934 151.726 131.587  1.00 77.62           C  
ATOM   1126  CD  GLN A 146     121.521 150.261 131.657  1.00 77.62           C  
ATOM   1127  NE2 GLN A 146     120.661 149.917 132.651  1.00 77.62           N  
ATOM   1128  OE1 GLN A 146     121.956 149.440 130.851  1.00 77.62           O  
ATOM   1129  N   SER A 147     126.245 152.370 131.914  1.00140.15           N  
ATOM   1130  CA  SER A 147     127.524 152.045 132.443  1.00140.15           C  
ATOM   1131  C   SER A 147     128.212 153.304 132.805  1.00140.15           C  
ATOM   1132  O   SER A 147     128.736 153.390 133.906  1.00140.15           O  
ATOM   1133  CB  SER A 147     128.358 151.310 131.390  1.00140.15           C  
ATOM   1134  OG  SER A 147     129.496 150.733 131.995  1.00140.15           O  
ATOM   1135  N   LEU A 148     128.212 154.291 131.886  1.00116.16           N  
ATOM   1136  CA  LEU A 148     128.916 155.539 131.997  1.00116.16           C  
ATOM   1137  C   LEU A 148     128.430 156.426 133.107  1.00116.16           C  
ATOM   1138  O   LEU A 148     129.180 156.693 134.043  1.00116.16           O  
ATOM   1139  CB  LEU A 148     128.751 156.315 130.674  1.00116.16           C  
ATOM   1140  CG  LEU A 148     129.416 157.698 130.563  1.00116.16           C  
ATOM   1141  CD1 LEU A 148     130.947 157.612 130.637  1.00116.16           C  
ATOM   1142  CD2 LEU A 148     128.929 158.415 129.291  1.00116.16           C  
ATOM   1143  N   ILE A 149     127.199 156.981 132.994  1.00211.11           N  
ATOM   1144  CA  ILE A 149     126.669 157.843 134.023  1.00211.11           C  
ATOM   1145  C   ILE A 149     125.924 157.209 135.162  1.00211.11           C  
ATOM   1146  O   ILE A 149     126.205 157.495 136.324  1.00211.11           O  
ATOM   1147  CB  ILE A 149     125.873 159.033 133.546  1.00211.11           C  
ATOM   1148  CG1 ILE A 149     124.776 158.651 132.541  1.00211.11           C  
ATOM   1149  CG2 ILE A 149     126.864 160.097 133.057  1.00211.11           C  
ATOM   1150  CD1 ILE A 149     125.331 158.289 131.164  1.00211.11           C  
ATOM   1151  N   TRP A 150     124.948 156.332 134.859  1.00123.74           N  
ATOM   1152  CA  TRP A 150     124.008 155.905 135.861  1.00123.74           C  
ATOM   1153  C   TRP A 150     124.604 155.031 136.921  1.00123.74           C  
ATOM   1154  O   TRP A 150     124.234 155.105 138.090  1.00123.74           O  
ATOM   1155  CB  TRP A 150     122.744 155.268 135.264  1.00123.74           C  
ATOM   1156  CG  TRP A 150     122.015 156.286 134.419  1.00123.74           C  
ATOM   1157  CD1 TRP A 150     121.665 156.236 133.101  1.00123.74           C  
ATOM   1158  CD2 TRP A 150     121.660 157.602 134.883  1.00123.74           C  
ATOM   1159  CE2 TRP A 150     121.110 158.286 133.799  1.00123.74           C  
ATOM   1160  CE3 TRP A 150     121.797 158.195 136.107  1.00123.74           C  
ATOM   1161  NE1 TRP A 150     121.117 157.436 132.714  1.00123.74           N  
ATOM   1162  CZ2 TRP A 150     120.688 159.581 133.923  1.00123.74           C  
ATOM   1163  CZ3 TRP A 150     121.357 159.495 136.232  1.00123.74           C  
ATOM   1164  CH2 TRP A 150     120.815 160.175 135.160  1.00123.74           C  
ATOM   1165  N   TYR A 151     125.518 154.131 136.555  1.00171.98           N  
ATOM   1166  CA  TYR A 151     126.073 153.301 137.575  1.00171.98           C  
ATOM   1167  C   TYR A 151     126.879 154.077 138.556  1.00171.98           C  
ATOM   1168  O   TYR A 151     126.733 153.879 139.758  1.00171.98           O  
ATOM   1169  CB  TYR A 151     126.976 152.239 137.005  1.00171.98           C  
ATOM   1170  CG  TYR A 151     126.111 151.177 136.454  1.00171.98           C  
ATOM   1171  CD1 TYR A 151     125.465 151.348 135.256  1.00171.98           C  
ATOM   1172  CD2 TYR A 151     125.933 150.016 137.157  1.00171.98           C  
ATOM   1173  CE1 TYR A 151     124.668 150.355 134.746  1.00171.98           C  
ATOM   1174  CE2 TYR A 151     125.136 149.029 136.648  1.00171.98           C  
ATOM   1175  CZ  TYR A 151     124.503 149.187 135.443  1.00171.98           C  
ATOM   1176  OH  TYR A 151     123.681 148.166 134.919  1.00171.98           O  
ATOM   1177  N   THR A 152     127.800 154.957 138.131  1.00177.69           N  
ATOM   1178  CA  THR A 152     128.428 155.527 139.279  1.00177.69           C  
ATOM   1179  C   THR A 152     127.617 156.601 139.919  1.00177.69           C  
ATOM   1180  O   THR A 152     127.847 156.943 141.072  1.00177.69           O  
ATOM   1181  CB  THR A 152     129.917 155.658 139.357  1.00177.69           C  
ATOM   1182  CG2 THR A 152     130.437 156.264 140.673  1.00177.69           C  
ATOM   1183  OG1 THR A 152     130.494 154.372 139.192  1.00177.69           O  
ATOM   1184  N   ILE A 153     126.652 157.202 139.206  1.00174.59           N  
ATOM   1185  CA  ILE A 153     125.820 158.135 139.907  1.00174.59           C  
ATOM   1186  C   ILE A 153     125.138 157.354 140.996  1.00174.59           C  
ATOM   1187  O   ILE A 153     124.979 157.830 142.120  1.00174.59           O  
ATOM   1188  CB  ILE A 153     124.827 158.834 139.009  1.00174.59           C  
ATOM   1189  CG1 ILE A 153     124.039 159.882 139.797  1.00174.59           C  
ATOM   1190  CG2 ILE A 153     123.949 157.809 138.288  1.00174.59           C  
ATOM   1191  CD1 ILE A 153     124.890 161.079 140.196  1.00174.59           C  
ATOM   1192  N   LEU A 154     124.730 156.111 140.681  1.00141.14           N  
ATOM   1193  CA  LEU A 154     124.095 155.201 141.594  1.00141.14           C  
ATOM   1194  C   LEU A 154     125.070 154.825 142.680  1.00141.14           C  
ATOM   1195  O   LEU A 154     124.694 154.736 143.846  1.00141.14           O  
ATOM   1196  CB  LEU A 154     123.629 153.946 140.823  1.00141.14           C  
ATOM   1197  CG  LEU A 154     122.733 152.923 141.550  1.00141.14           C  
ATOM   1198  CD1 LEU A 154     122.227 151.879 140.543  1.00141.14           C  
ATOM   1199  CD2 LEU A 154     123.431 152.251 142.740  1.00141.14           C  
ATOM   1200  N   LEU A 155     126.354 154.580 142.337  1.00186.27           N  
ATOM   1201  CA  LEU A 155     127.324 154.167 143.317  1.00186.27           C  
ATOM   1202  C   LEU A 155     127.648 155.322 144.208  1.00186.27           C  
ATOM   1203  O   LEU A 155     127.925 155.129 145.393  1.00186.27           O  
ATOM   1204  CB  LEU A 155     128.591 153.554 142.695  1.00186.27           C  
ATOM   1205  CG  LEU A 155     129.406 152.686 143.676  1.00186.27           C  
ATOM   1206  CD1 LEU A 155     130.058 153.523 144.774  1.00186.27           C  
ATOM   1207  CD2 LEU A 155     128.557 151.541 144.253  1.00186.27           C  
ATOM   1208  N   PHE A 156     127.631 156.553 143.646  1.00248.31           N  
ATOM   1209  CA  PHE A 156     127.822 157.724 144.447  1.00248.31           C  
ATOM   1210  C   PHE A 156     126.790 157.600 145.481  1.00248.31           C  
ATOM   1211  O   PHE A 156     127.072 157.508 146.663  1.00248.31           O  
ATOM   1212  CB  PHE A 156     127.091 158.994 144.022  1.00248.31           C  
ATOM   1213  CG  PHE A 156     127.617 159.995 143.094  1.00248.31           C  
ATOM   1214  CD1 PHE A 156     127.817 159.750 141.766  1.00248.31           C  
ATOM   1215  CD2 PHE A 156     127.810 161.251 143.619  1.00248.31           C  
ATOM   1216  CE1 PHE A 156     128.261 160.782 140.986  1.00248.31           C  
ATOM   1217  CE2 PHE A 156     128.250 162.283 142.844  1.00248.31           C  
ATOM   1218  CZ  PHE A 156     128.467 162.033 141.520  1.00248.31           C  
ATOM   1219  N   LEU A 157     125.566 157.455 144.965  1.00208.18           N  
ATOM   1220  CA  LEU A 157     124.291 157.559 145.595  1.00208.18           C  
ATOM   1221  C   LEU A 157     124.359 156.686 146.810  1.00208.18           C  
ATOM   1222  O   LEU A 157     123.902 157.078 147.882  1.00208.18           O  
ATOM   1223  CB  LEU A 157     123.292 156.961 144.591  1.00208.18           C  
ATOM   1224  CG  LEU A 157     121.797 157.263 144.694  1.00208.18           C  
ATOM   1225  CD1 LEU A 157     121.461 158.633 144.071  1.00208.18           C  
ATOM   1226  CD2 LEU A 157     120.996 156.104 144.082  1.00208.18           C  
ATOM   1227  N   PHE A 158     124.932 155.475 146.676  1.00126.67           N  
ATOM   1228  CA  PHE A 158     125.072 154.605 147.812  1.00126.67           C  
ATOM   1229  C   PHE A 158     125.998 155.151 148.853  1.00126.67           C  
ATOM   1230  O   PHE A 158     125.665 155.154 150.035  1.00126.67           O  
ATOM   1231  CB  PHE A 158     125.557 153.186 147.478  1.00126.67           C  
ATOM   1232  CG  PHE A 158     124.328 152.362 147.378  1.00126.67           C  
ATOM   1233  CD1 PHE A 158     123.815 151.828 148.536  1.00126.67           C  
ATOM   1234  CD2 PHE A 158     123.688 152.127 146.184  1.00126.67           C  
ATOM   1235  CE1 PHE A 158     122.679 151.062 148.510  1.00126.67           C  
ATOM   1236  CE2 PHE A 158     122.548 151.359 146.151  1.00126.67           C  
ATOM   1237  CZ  PHE A 158     122.045 150.825 147.314  1.00126.67           C  
ATOM   1238  N   GLU A 159     127.195 155.616 148.453  1.00174.42           N  
ATOM   1239  CA  GLU A 159     128.152 156.100 149.402  1.00174.42           C  
ATOM   1240  C   GLU A 159     127.622 157.363 149.994  1.00174.42           C  
ATOM   1241  O   GLU A 159     127.915 157.701 151.135  1.00174.42           O  
ATOM   1242  CB  GLU A 159     129.525 156.401 148.801  1.00174.42           C  
ATOM   1243  CG  GLU A 159     130.591 156.474 149.890  1.00174.42           C  
ATOM   1244  CD  GLU A 159     130.831 155.048 150.360  1.00174.42           C  
ATOM   1245  OE1 GLU A 159     131.485 154.297 149.593  1.00174.42           O  
ATOM   1246  OE2 GLU A 159     130.363 154.690 151.474  1.00174.42           O1-
ATOM   1247  N   LEU A 160     126.848 158.093 149.179  1.00130.21           N  
ATOM   1248  CA  LEU A 160     126.181 159.333 149.417  1.00130.21           C  
ATOM   1249  C   LEU A 160     125.215 159.117 150.525  1.00130.21           C  
ATOM   1250  O   LEU A 160     125.086 159.963 151.404  1.00130.21           O  
ATOM   1251  CB  LEU A 160     125.367 159.707 148.164  1.00130.21           C  
ATOM   1252  CG  LEU A 160     124.488 160.953 148.291  1.00130.21           C  
ATOM   1253  CD1 LEU A 160     125.359 162.177 148.518  1.00130.21           C  
ATOM   1254  CD2 LEU A 160     123.562 161.120 147.076  1.00130.21           C  
ATOM   1255  N   ASN A 161     124.485 157.985 150.474  1.00 69.36           N  
ATOM   1256  CA  ASN A 161     123.536 157.617 151.482  1.00 69.36           C  
ATOM   1257  C   ASN A 161     124.299 157.293 152.721  1.00 69.36           C  
ATOM   1258  O   ASN A 161     123.920 157.692 153.821  1.00 69.36           O  
ATOM   1259  CB  ASN A 161     122.710 156.377 151.096  1.00 69.36           C  
ATOM   1260  CG  ASN A 161     121.545 156.251 152.069  1.00 69.36           C  
ATOM   1261  ND2 ASN A 161     120.409 155.686 151.581  1.00 69.36           N  
ATOM   1262  OD1 ASN A 161     121.639 156.644 153.231  1.00 69.36           O  
ATOM   1263  N   ALA A 162     125.414 156.554 152.571  1.00 76.61           N  
ATOM   1264  CA  ALA A 162     126.180 156.197 153.725  1.00 76.61           C  
ATOM   1265  C   ALA A 162     126.694 157.471 154.367  1.00 76.61           C  
ATOM   1266  O   ALA A 162     126.616 157.633 155.584  1.00 76.61           O  
ATOM   1267  CB  ALA A 162     127.391 155.314 153.383  1.00 76.61           C  
ATOM   1268  N   ALA A 163     127.211 158.412 153.543  1.00123.63           N  
ATOM   1269  CA  ALA A 163     127.787 159.701 153.857  1.00123.63           C  
ATOM   1270  C   ALA A 163     126.741 160.620 154.395  1.00123.63           C  
ATOM   1271  O   ALA A 163     127.008 161.550 155.155  1.00123.63           O  
ATOM   1272  CB  ALA A 163     128.401 160.391 152.627  1.00123.63           C  
ATOM   1273  N   ARG A 164     125.506 160.379 153.950  1.00262.24           N  
ATOM   1274  CA  ARG A 164     124.310 161.101 154.236  1.00262.24           C  
ATOM   1275  C   ARG A 164     124.009 160.906 155.663  1.00262.24           C  
ATOM   1276  O   ARG A 164     123.084 161.544 156.167  1.00262.24           O  
ATOM   1277  CB  ARG A 164     123.106 160.623 153.418  1.00262.24           C  
ATOM   1278  CG  ARG A 164     121.903 161.544 153.585  1.00262.24           C  
ATOM   1279  CD  ARG A 164     120.636 161.023 152.914  1.00262.24           C  
ATOM   1280  NE  ARG A 164     120.312 159.721 153.557  1.00262.24           N  
ATOM   1281  CZ  ARG A 164     119.090 159.525 154.131  1.00262.24           C  
ATOM   1282  NH1 ARG A 164     118.182 160.543 154.172  1.00262.24           N1+
ATOM   1283  NH2 ARG A 164     118.780 158.310 154.669  1.00262.24           N  
ATOM   1284  N   ALA A 165     124.784 159.992 156.306  1.00128.28           N  
ATOM   1285  CA  ALA A 165     124.685 159.721 157.703  1.00128.28           C  
ATOM   1286  C   ALA A 165     124.714 161.099 158.243  1.00128.28           C  
ATOM   1287  O   ALA A 165     123.870 161.386 159.075  1.00128.28           O  
ATOM   1288  CB  ALA A 165     125.900 158.967 158.269  1.00128.28           C  
ATOM   1289  N   LEU A 166     125.597 161.985 157.707  1.00201.80           N  
ATOM   1290  CA  LEU A 166     125.475 163.407 157.921  1.00201.80           C  
ATOM   1291  C   LEU A 166     124.435 163.803 156.901  1.00201.80           C  
ATOM   1292  O   LEU A 166     124.669 163.746 155.690  1.00201.80           O  
ATOM   1293  CB  LEU A 166     126.742 164.196 157.549  1.00201.80           C  
ATOM   1294  CG  LEU A 166     127.996 163.832 158.365  1.00201.80           C  
ATOM   1295  CD1 LEU A 166     129.201 164.677 157.921  1.00201.80           C  
ATOM   1296  CD2 LEU A 166     127.733 163.920 159.875  1.00201.80           C  
ATOM   1297  N   PRO A 167     123.308 164.247 157.392  1.00100.72           N  
ATOM   1298  CA  PRO A 167     122.101 164.434 156.619  1.00100.72           C  
ATOM   1299  C   PRO A 167     122.181 165.199 155.331  1.00100.72           C  
ATOM   1300  O   PRO A 167     122.903 166.192 155.249  1.00100.72           O  
ATOM   1301  CB  PRO A 167     121.105 165.086 157.580  1.00100.72           C  
ATOM   1302  CG  PRO A 167     122.007 165.855 158.563  1.00100.72           C  
ATOM   1303  CD  PRO A 167     123.283 165.000 158.635  1.00100.72           C  
ATOM   1304  N   SER A 168     121.424 164.712 154.318  1.00158.56           N  
ATOM   1305  CA  SER A 168     121.268 165.294 153.011  1.00158.56           C  
ATOM   1306  C   SER A 168     119.962 164.768 152.480  1.00158.56           C  
ATOM   1307  O   SER A 168     119.253 164.057 153.191  1.00158.56           O  
ATOM   1308  CB  SER A 168     122.382 164.933 152.012  1.00158.56           C  
ATOM   1309  OG  SER A 168     122.355 163.547 151.710  1.00158.56           O  
ATOM   1310  N   SER A 169     119.587 165.106 151.224  1.00193.84           N  
ATOM   1311  CA  SER A 169     118.309 164.662 150.721  1.00193.84           C  
ATOM   1312  C   SER A 169     118.470 164.082 149.343  1.00193.84           C  
ATOM   1313  O   SER A 169     119.558 164.109 148.771  1.00193.84           O  
ATOM   1314  CB  SER A 169     117.272 165.794 150.604  1.00193.84           C  
ATOM   1315  OG  SER A 169     116.978 166.322 151.890  1.00193.84           O  
ATOM   1316  N   GLY A 170     117.370 163.513 148.791  1.00146.68           N  
ATOM   1317  CA  GLY A 170     117.385 162.924 147.476  1.00146.68           C  
ATOM   1318  C   GLY A 170     115.964 162.712 147.024  1.00146.68           C  
ATOM   1319  O   GLY A 170     115.024 162.967 147.774  1.00146.68           O  
ATOM   1320  N   ALA A 171     115.778 162.240 145.765  1.00251.86           N  
ATOM   1321  CA  ALA A 171     114.463 162.002 145.218  1.00251.86           C  
ATOM   1322  C   ALA A 171     114.373 160.553 144.830  1.00251.86           C  
ATOM   1323  O   ALA A 171     115.329 159.994 144.294  1.00251.86           O  
ATOM   1324  CB  ALA A 171     114.165 162.828 143.956  1.00251.86           C  
ATOM   1325  N   SER A 172     113.198 159.924 145.072  1.00201.99           N  
ATOM   1326  CA  SER A 172     113.000 158.504 144.904  1.00201.99           C  
ATOM   1327  C   SER A 172     112.715 158.115 143.485  1.00201.99           C  
ATOM   1328  O   SER A 172     112.510 158.965 142.621  1.00201.99           O  
ATOM   1329  CB  SER A 172     111.883 157.935 145.802  1.00201.99           C  
ATOM   1330  OG  SER A 172     112.144 158.209 147.169  1.00201.99           O  
ATOM   1331  N   LEU A 173     112.724 156.782 143.215  1.00271.79           N  
ATOM   1332  CA  LEU A 173     112.418 156.280 141.902  1.00271.79           C  
ATOM   1333  C   LEU A 173     111.568 155.038 141.956  1.00271.79           C  
ATOM   1334  O   LEU A 173     111.263 154.524 143.030  1.00271.79           O  
ATOM   1335  CB  LEU A 173     113.621 156.052 140.986  1.00271.79           C  
ATOM   1336  CG  LEU A 173     114.269 157.403 140.639  1.00271.79           C  
ATOM   1337  CD1 LEU A 173     115.222 157.872 141.750  1.00271.79           C  
ATOM   1338  CD2 LEU A 173     114.828 157.428 139.213  1.00271.79           C  
ATOM   1339  N   GLU A 174     111.164 154.554 140.755  1.00242.14           N  
ATOM   1340  CA  GLU A 174     110.169 153.536 140.500  1.00242.14           C  
ATOM   1341  C   GLU A 174     110.761 152.184 140.157  1.00242.14           C  
ATOM   1342  O   GLU A 174     111.410 151.582 141.000  1.00242.14           O  
ATOM   1343  CB  GLU A 174     109.210 154.018 139.396  1.00242.14           C  
ATOM   1344  CG  GLU A 174     109.957 154.552 138.172  1.00242.14           C  
ATOM   1345  CD  GLU A 174     109.116 155.627 137.501  1.00242.14           C  
ATOM   1346  OE1 GLU A 174     108.173 156.139 138.163  1.00242.14           O  
ATOM   1347  OE2 GLU A 174     109.404 155.952 136.319  1.00242.14           O1-
ATOM   1348  N   HIS A 175     110.437 151.610 138.972  1.00313.78           N  
ATOM   1349  CA  HIS A 175     110.914 150.312 138.505  1.00313.78           C  
ATOM   1350  C   HIS A 175     110.718 150.039 136.960  1.00313.78           C  
ATOM   1351  O   HIS A 175     111.282 149.055 136.490  1.00313.78           O  
ATOM   1352  CB  HIS A 175     110.674 149.145 139.516  1.00313.78           C  
ATOM   1353  CG  HIS A 175     111.277 147.769 139.344  1.00313.78           C  
ATOM   1354  CD2 HIS A 175     111.275 146.757 140.260  1.00313.78           C  
ATOM   1355  ND1 HIS A 175     112.083 147.323 138.324  1.00313.78           N  
ATOM   1356  CE1 HIS A 175     112.535 146.093 138.675  1.00313.78           C  
ATOM   1357  NE2 HIS A 175     112.068 145.706 139.844  1.00313.78           N  
ATOM   1358  N   THR A 176     110.107 150.887 136.048  1.00421.01           N  
ATOM   1359  CA  THR A 176     109.562 150.086 134.946  1.00421.01           C  
ATOM   1360  C   THR A 176     110.285 149.469 133.863  1.00421.01           C  
ATOM   1361  O   THR A 176     111.480 149.195 133.916  1.00421.01           O  
ATOM   1362  CB  THR A 176     108.125 149.985 134.417  1.00421.01           C  
ATOM   1363  CG2 THR A 176     107.434 150.191 135.641  1.00421.01           C  
ATOM   1364  OG1 THR A 176     107.459 150.848 133.534  1.00421.01           O  
ATOM   1365  N   GLY A 177     109.225 148.898 133.175  1.00137.93           N  
ATOM   1366  CA  GLY A 177     108.988 147.812 132.267  1.00137.93           C  
ATOM   1367  C   GLY A 177     107.547 147.844 131.744  1.00137.93           C  
ATOM   1368  O   GLY A 177     107.116 148.882 131.248  1.00137.93           O  
ATOM   1369  N   ASN A 178     106.780 146.699 131.742  1.00278.87           N  
ATOM   1370  CA  ASN A 178     105.348 146.688 131.404  1.00278.87           C  
ATOM   1371  C   ASN A 178     104.674 145.432 131.910  1.00278.87           C  
ATOM   1372  O   ASN A 178     105.318 144.538 132.446  1.00278.87           O  
ATOM   1373  CB  ASN A 178     104.956 146.901 129.925  1.00278.87           C  
ATOM   1374  CG  ASN A 178     103.491 147.308 129.841  1.00278.87           C  
ATOM   1375  ND2 ASN A 178     103.122 148.400 130.564  1.00278.87           N  
ATOM   1376  OD1 ASN A 178     102.696 146.674 129.149  1.00278.87           O  
ATOM   1377  N   ASP A 179     103.332 145.307 131.820  1.00238.62           N  
ATOM   1378  CA  ASP A 179     102.831 144.064 132.338  1.00238.62           C  
ATOM   1379  C   ASP A 179     101.541 143.677 131.678  1.00238.62           C  
ATOM   1380  O   ASP A 179     100.485 144.207 132.019  1.00238.62           O  
ATOM   1381  CB  ASP A 179     102.577 144.104 133.854  1.00238.62           C  
ATOM   1382  CG  ASP A 179     102.390 142.676 134.345  1.00238.62           C  
ATOM   1383  OD1 ASP A 179     102.322 141.756 133.486  1.00238.62           O  
ATOM   1384  OD2 ASP A 179     102.324 142.485 135.589  1.00238.62           O1-
ATOM   1385  N   GLN A 180     101.597 142.734 130.712  1.00264.87           N  
ATOM   1386  CA  GLN A 180     100.409 142.212 130.089  1.00264.87           C  
ATOM   1387  C   GLN A 180     100.808 140.956 129.379  1.00264.87           C  
ATOM   1388  O   GLN A 180     101.995 140.700 129.182  1.00264.87           O  
ATOM   1389  CB  GLN A 180      99.766 143.138 129.041  1.00264.87           C  
ATOM   1390  CG  GLN A 180      99.217 144.451 129.602  1.00264.87           C  
ATOM   1391  CD  GLN A 180      98.661 145.259 128.439  1.00264.87           C  
ATOM   1392  NE2 GLN A 180      98.019 146.417 128.756  1.00264.87           N  
ATOM   1393  OE1 GLN A 180      98.797 144.876 127.279  1.00264.87           O  
ATOM   1394  N   GLU A 181      99.824 140.118 128.989  1.00315.02           N  
ATOM   1395  CA  GLU A 181     100.163 138.907 128.294  1.00315.02           C  
ATOM   1396  C   GLU A 181      99.387 138.859 127.017  1.00315.02           C  
ATOM   1397  O   GLU A 181      98.219 139.243 126.969  1.00315.02           O  
ATOM   1398  CB  GLU A 181      99.825 137.626 129.077  1.00315.02           C  
ATOM   1399  CG  GLU A 181     100.273 136.345 128.366  1.00315.02           C  
ATOM   1400  CD  GLU A 181      99.888 135.154 129.232  1.00315.02           C  
ATOM   1401  OE1 GLU A 181      99.283 135.378 130.314  1.00315.02           O  
ATOM   1402  OE2 GLU A 181     100.194 134.003 128.822  1.00315.02           O1-
ATOM   1403  N   GLU A 182     100.041 138.395 125.931  1.00351.50           N  
ATOM   1404  CA  GLU A 182      99.386 138.277 124.659  1.00351.50           C  
ATOM   1405  C   GLU A 182      99.789 136.961 124.073  1.00351.50           C  
ATOM   1406  O   GLU A 182     100.902 136.488 124.300  1.00351.50           O  
ATOM   1407  CB  GLU A 182      99.808 139.359 123.649  1.00351.50           C  
ATOM   1408  CG  GLU A 182      99.117 139.242 122.286  1.00351.50           C  
ATOM   1409  CD  GLU A 182      97.707 139.800 122.407  1.00351.50           C  
ATOM   1410  OE1 GLU A 182      97.330 140.223 123.533  1.00351.50           O  
ATOM   1411  OE2 GLU A 182      96.987 139.814 121.374  1.00351.50           O1-
ATOM   1412  N   ALA A 183      98.877 136.321 123.316  1.00282.84           N  
ATOM   1413  CA  ALA A 183      99.218 135.072 122.700  1.00282.84           C  
ATOM   1414  C   ALA A 183      98.691 135.104 121.301  1.00282.84           C  
ATOM   1415  O   ALA A 183      97.646 135.695 121.032  1.00282.84           O  
ATOM   1416  CB  ALA A 183      98.590 133.850 123.391  1.00282.84           C  
ATOM   1417  N   ASN A 184      99.427 134.479 120.361  1.00262.38           N  
ATOM   1418  CA  ASN A 184      98.981 134.440 119.000  1.00262.38           C  
ATOM   1419  C   ASN A 184      99.271 133.070 118.481  1.00262.38           C  
ATOM   1420  O   ASN A 184     100.222 132.423 118.914  1.00262.38           O  
ATOM   1421  CB  ASN A 184      99.717 135.430 118.082  1.00262.38           C  
ATOM   1422  CG  ASN A 184     101.183 135.027 118.046  1.00262.38           C  
ATOM   1423  ND2 ASN A 184     101.770 134.975 116.820  1.00262.38           N  
ATOM   1424  OD1 ASN A 184     101.791 134.758 119.081  1.00262.38           O  
ATOM   1425  N   ILE A 185      98.436 132.579 117.544  1.00187.79           N  
ATOM   1426  CA  ILE A 185      98.696 131.282 116.996  1.00187.79           C  
ATOM   1427  C   ILE A 185      98.835 131.426 115.515  1.00187.79           C  
ATOM   1428  O   ILE A 185      97.970 131.993 114.849  1.00187.79           O  
ATOM   1429  CB  ILE A 185      97.606 130.276 117.251  1.00187.79           C  
ATOM   1430  CG1 ILE A 185      96.286 130.688 116.575  1.00187.79           C  
ATOM   1431  CG2 ILE A 185      97.487 130.094 118.773  1.00187.79           C  
ATOM   1432  CD1 ILE A 185      95.707 132.006 117.085  1.00187.79           C  
ATOM   1433  N   GLU A 186      99.962 130.939 114.962  1.00276.89           N  
ATOM   1434  CA  GLU A 186     100.147 130.983 113.543  1.00276.89           C  
ATOM   1435  C   GLU A 186     101.348 130.154 113.232  1.00276.89           C  
ATOM   1436  O   GLU A 186     102.128 129.817 114.121  1.00276.89           O  
ATOM   1437  CB  GLU A 186     100.399 132.392 112.979  1.00276.89           C  
ATOM   1438  CG  GLU A 186     100.554 132.404 111.456  1.00276.89           C  
ATOM   1439  CD  GLU A 186     100.743 133.844 111.001  1.00276.89           C  
ATOM   1440  OE1 GLU A 186     100.662 134.756 111.866  1.00276.89           O  
ATOM   1441  OE2 GLU A 186     100.968 134.051 109.778  1.00276.89           O1-
ATOM   1442  N   ASP A 187     101.513 129.772 111.952  1.00104.95           N  
ATOM   1443  CA  ASP A 187     102.672 129.012 111.593  1.00104.95           C  
ATOM   1444  C   ASP A 187     103.624 129.984 110.980  1.00104.95           C  
ATOM   1445  O   ASP A 187     104.422 129.640 110.109  1.00104.95           O  
ATOM   1446  CB  ASP A 187     102.368 127.927 110.547  1.00104.95           C  
ATOM   1447  CG  ASP A 187     101.513 126.865 111.226  1.00104.95           C  
ATOM   1448  OD1 ASP A 187     101.760 126.591 112.430  1.00104.95           O  
ATOM   1449  OD2 ASP A 187     100.597 126.322 110.553  1.00104.95           O1-
ATOM   1450  N   GLU A 188     103.556 131.238 111.457  1.00112.99           N  
ATOM   1451  CA  GLU A 188     104.388 132.308 110.992  1.00112.99           C  
ATOM   1452  C   GLU A 188     105.858 132.110 111.292  1.00112.99           C  
ATOM   1453  O   GLU A 188     106.640 132.354 110.374  1.00112.99           O  
ATOM   1454  CB  GLU A 188     103.962 133.665 111.579  1.00112.99           C  
ATOM   1455  CG  GLU A 188     104.799 134.849 111.086  1.00112.99           C  
ATOM   1456  CD  GLU A 188     104.104 136.124 111.542  1.00112.99           C  
ATOM   1457  OE1 GLU A 188     102.881 136.057 111.838  1.00112.99           O  
ATOM   1458  OE2 GLU A 188     104.785 137.183 111.596  1.00112.99           O1-
ATOM   1459  N   PRO A 189     106.335 131.687 112.455  1.00 94.32           N  
ATOM   1460  CA  PRO A 189     107.754 131.671 112.713  1.00 94.32           C  
ATOM   1461  C   PRO A 189     108.550 130.918 111.699  1.00 94.32           C  
ATOM   1462  O   PRO A 189     108.096 129.881 111.217  1.00 94.32           O  
ATOM   1463  CB  PRO A 189     107.927 131.024 114.085  1.00 94.32           C  
ATOM   1464  CG  PRO A 189     106.727 130.072 114.174  1.00 94.32           C  
ATOM   1465  CD  PRO A 189     105.634 130.794 113.372  1.00 94.32           C  
ATOM   1466  N   LYS A 190     109.738 131.454 111.358  1.00302.92           N  
ATOM   1467  CA  LYS A 190     110.654 130.812 110.464  1.00302.92           C  
ATOM   1468  C   LYS A 190     111.945 130.745 111.209  1.00302.92           C  
ATOM   1469  O   LYS A 190     112.270 131.648 111.979  1.00302.92           O  
ATOM   1470  CB  LYS A 190     110.934 131.607 109.176  1.00302.92           C  
ATOM   1471  CG  LYS A 190     109.763 131.649 108.192  1.00302.92           C  
ATOM   1472  CD  LYS A 190     109.362 130.272 107.659  1.00302.92           C  
ATOM   1473  CE  LYS A 190     108.316 130.327 106.544  1.00302.92           C  
ATOM   1474  NZ  LYS A 190     107.047 130.886 107.062  1.00302.92           N1+
ATOM   1475  N   GLU A 191     112.716 129.659 111.021  1.00281.00           N  
ATOM   1476  CA  GLU A 191     113.959 129.576 111.728  1.00281.00           C  
ATOM   1477  C   GLU A 191     114.928 130.500 111.069  1.00281.00           C  
ATOM   1478  O   GLU A 191     114.946 130.640 109.848  1.00281.00           O  
ATOM   1479  CB  GLU A 191     114.596 128.177 111.734  1.00281.00           C  
ATOM   1480  CG  GLU A 191     115.920 128.134 112.502  1.00281.00           C  
ATOM   1481  CD  GLU A 191     116.464 126.714 112.448  1.00281.00           C  
ATOM   1482  OE1 GLU A 191     115.668 125.783 112.157  1.00281.00           O  
ATOM   1483  OE2 GLU A 191     117.688 126.543 112.698  1.00281.00           O1-
ATOM   1484  N   GLU A 192     115.751 131.178 111.890  1.00257.95           N  
ATOM   1485  CA  GLU A 192     116.751 132.058 111.369  1.00257.95           C  
ATOM   1486  C   GLU A 192     117.901 132.011 112.316  1.00257.95           C  
ATOM   1487  O   GLU A 192     117.753 131.607 113.469  1.00257.95           O  
ATOM   1488  CB  GLU A 192     116.321 133.532 111.288  1.00257.95           C  
ATOM   1489  CG  GLU A 192     115.267 133.820 110.217  1.00257.95           C  
ATOM   1490  CD  GLU A 192     114.959 135.309 110.273  1.00257.95           C  
ATOM   1491  OE1 GLU A 192     115.474 135.983 111.206  1.00257.95           O  
ATOM   1492  OE2 GLU A 192     114.209 135.795 109.385  1.00257.95           O1-
ATOM   1493  N   GLU A 193     119.095 132.403 111.838  1.00184.19           N  
ATOM   1494  CA  GLU A 193     120.227 132.442 112.713  1.00184.19           C  
ATOM   1495  C   GLU A 193     120.293 133.850 113.199  1.00184.19           C  
ATOM   1496  O   GLU A 193     120.703 134.750 112.467  1.00184.19           O  
ATOM   1497  CB  GLU A 193     121.550 132.136 111.991  1.00184.19           C  
ATOM   1498  CG  GLU A 193     121.627 130.708 111.448  1.00184.19           C  
ATOM   1499  CD  GLU A 193     122.918 130.568 110.653  1.00184.19           C  
ATOM   1500  OE1 GLU A 193     123.671 131.574 110.564  1.00184.19           O  
ATOM   1501  OE2 GLU A 193     123.167 129.453 110.122  1.00184.19           O1-
ATOM   1502  N   ASP A 194     119.870 134.084 114.456  1.00 75.29           N  
ATOM   1503  CA  ASP A 194     119.861 135.428 114.950  1.00 75.29           C  
ATOM   1504  C   ASP A 194     121.259 135.936 115.017  1.00 75.29           C  
ATOM   1505  O   ASP A 194     121.563 137.010 114.498  1.00 75.29           O  
ATOM   1506  CB  ASP A 194     119.287 135.559 116.371  1.00 75.29           C  
ATOM   1507  CG  ASP A 194     117.784 135.346 116.311  1.00 75.29           C  
ATOM   1508  OD1 ASP A 194     117.281 134.960 115.222  1.00 75.29           O  
ATOM   1509  OD2 ASP A 194     117.116 135.568 117.357  1.00 75.29           O1-
ATOM   1510  N   GLU A 195     122.164 135.160 115.638  1.00228.46           N  
ATOM   1511  CA  GLU A 195     123.489 135.673 115.792  1.00228.46           C  
ATOM   1512  C   GLU A 195     124.442 134.530 115.757  1.00228.46           C  
ATOM   1513  O   GLU A 195     124.084 133.392 116.056  1.00228.46           O  
ATOM   1514  CB  GLU A 195     123.677 136.402 117.131  1.00228.46           C  
ATOM   1515  CG  GLU A 195     122.797 137.649 117.242  1.00228.46           C  
ATOM   1516  CD  GLU A 195     122.774 138.093 118.697  1.00228.46           C  
ATOM   1517  OE1 GLU A 195     123.455 137.435 119.528  1.00228.46           O  
ATOM   1518  OE2 GLU A 195     122.069 139.093 118.997  1.00228.46           O1-
ATOM   1519  N   GLU A 196     125.693 134.819 115.359  1.00 93.73           N  
ATOM   1520  CA  GLU A 196     126.689 133.798 115.294  1.00 93.73           C  
ATOM   1521  C   GLU A 196     126.934 133.311 116.686  1.00 93.73           C  
ATOM   1522  O   GLU A 196     126.977 132.105 116.924  1.00 93.73           O  
ATOM   1523  CB  GLU A 196     128.003 134.319 114.694  1.00 93.73           C  
ATOM   1524  CG  GLU A 196     127.849 134.685 113.213  1.00 93.73           C  
ATOM   1525  CD  GLU A 196     129.086 135.448 112.764  1.00 93.73           C  
ATOM   1526  OE1 GLU A 196     129.447 136.441 113.449  1.00 93.73           O  
ATOM   1527  OE2 GLU A 196     129.683 135.051 111.728  1.00 93.73           O1-
ATOM   1528  N   GLU A 197     127.084 134.235 117.657  1.00224.01           N  
ATOM   1529  CA  GLU A 197     127.284 133.768 118.997  1.00224.01           C  
ATOM   1530  C   GLU A 197     126.365 134.517 119.905  1.00224.01           C  
ATOM   1531  O   GLU A 197     126.260 135.741 119.848  1.00224.01           O  
ATOM   1532  CB  GLU A 197     128.716 133.938 119.530  1.00224.01           C  
ATOM   1533  CG  GLU A 197     128.900 133.306 120.912  1.00224.01           C  
ATOM   1534  CD  GLU A 197     130.389 133.221 121.210  1.00224.01           C  
ATOM   1535  OE1 GLU A 197     131.098 134.241 121.000  1.00224.01           O  
ATOM   1536  OE2 GLU A 197     130.838 132.128 121.646  1.00224.01           O1-
ATOM   1537  N   VAL A 198     125.652 133.761 120.759  1.00184.25           N  
ATOM   1538  CA  VAL A 198     124.710 134.291 121.699  1.00184.25           C  
ATOM   1539  C   VAL A 198     125.412 135.072 122.770  1.00184.25           C  
ATOM   1540  O   VAL A 198     124.953 136.141 123.169  1.00184.25           O  
ATOM   1541  CB  VAL A 198     123.915 133.205 122.363  1.00184.25           C  
ATOM   1542  CG1 VAL A 198     124.880 132.294 123.141  1.00184.25           C  
ATOM   1543  CG2 VAL A 198     122.827 133.851 123.235  1.00184.25           C  
ATOM   1544  N   ALA A 199     126.563 134.563 123.250  1.00207.52           N  
ATOM   1545  CA  ALA A 199     127.248 135.131 124.380  1.00207.52           C  
ATOM   1546  C   ALA A 199     127.886 136.446 124.055  1.00207.52           C  
ATOM   1547  O   ALA A 199     128.121 136.770 122.892  1.00207.52           O  
ATOM   1548  CB  ALA A 199     128.350 134.217 124.945  1.00207.52           C  
ATOM   1549  N   ILE A 200     128.128 137.238 125.132  1.00170.58           N  
ATOM   1550  CA  ILE A 200     128.793 138.518 125.172  1.00170.58           C  
ATOM   1551  C   ILE A 200     127.849 139.533 125.736  1.00170.58           C  
ATOM   1552  O   ILE A 200     126.720 139.672 125.269  1.00170.58           O  
ATOM   1553  CB  ILE A 200     129.330 139.019 123.861  1.00170.58           C  
ATOM   1554  CG1 ILE A 200     130.476 138.111 123.380  1.00170.58           C  
ATOM   1555  CG2 ILE A 200     129.752 140.485 124.054  1.00170.58           C  
ATOM   1556  CD1 ILE A 200     131.668 138.083 124.338  1.00170.58           C  
ATOM   1557  N   VAL A 201     128.290 140.261 126.787  1.00117.63           N  
ATOM   1558  CA  VAL A 201     127.441 141.243 127.406  1.00117.63           C  
ATOM   1559  C   VAL A 201     128.304 142.355 127.920  1.00117.63           C  
ATOM   1560  O   VAL A 201     129.483 142.147 128.205  1.00117.63           O  
ATOM   1561  CB  VAL A 201     126.724 140.702 128.606  1.00117.63           C  
ATOM   1562  CG1 VAL A 201     125.820 139.539 128.163  1.00117.63           C  
ATOM   1563  CG2 VAL A 201     127.780 140.301 129.651  1.00117.63           C  
ATOM   1564  N   ARG A 202     127.755 143.588 128.022  1.00268.50           N  
ATOM   1565  CA  ARG A 202     128.550 144.625 128.617  1.00268.50           C  
ATOM   1566  C   ARG A 202     127.659 145.726 129.124  1.00268.50           C  
ATOM   1567  O   ARG A 202     127.043 146.437 128.332  1.00268.50           O  
ATOM   1568  CB  ARG A 202     129.564 145.264 127.643  1.00268.50           C  
ATOM   1569  CG  ARG A 202     128.960 145.987 126.431  1.00268.50           C  
ATOM   1570  CD  ARG A 202     128.935 145.183 125.129  1.00268.50           C  
ATOM   1571  NE  ARG A 202     128.476 146.117 124.060  1.00268.50           N  
ATOM   1572  CZ  ARG A 202     128.454 145.724 122.752  1.00268.50           C  
ATOM   1573  NH1 ARG A 202     128.804 144.450 122.412  1.00268.50           N1+
ATOM   1574  NH2 ARG A 202     128.081 146.609 121.781  1.00268.50           N  
ATOM   1575  N   THR A 203     127.548 145.876 130.465  1.00271.86           N  
ATOM   1576  CA  THR A 203     126.849 146.975 131.088  1.00271.86           C  
ATOM   1577  C   THR A 203     127.307 147.030 132.513  1.00271.86           C  
ATOM   1578  O   THR A 203     127.066 146.081 133.251  1.00271.86           O  
ATOM   1579  CB  THR A 203     125.347 146.819 131.148  1.00271.86           C  
ATOM   1580  CG2 THR A 203     124.743 146.868 129.739  1.00271.86           C  
ATOM   1581  OG1 THR A 203     124.999 145.604 131.795  1.00271.86           O  
ATOM   1582  N   ARG A 204     127.941 148.130 132.980  1.00280.36           N  
ATOM   1583  CA  ARG A 204     128.349 148.075 134.358  1.00280.36           C  
ATOM   1584  C   ARG A 204     128.564 149.433 134.970  1.00280.36           C  
ATOM   1585  O   ARG A 204     127.926 150.395 134.565  1.00280.36           O  
ATOM   1586  CB  ARG A 204     129.561 147.201 134.639  1.00280.36           C  
ATOM   1587  CG  ARG A 204     129.293 145.691 134.782  1.00280.36           C  
ATOM   1588  CD  ARG A 204     128.093 145.334 135.674  1.00280.36           C  
ATOM   1589  NE  ARG A 204     128.057 143.850 135.866  1.00280.36           N  
ATOM   1590  CZ  ARG A 204     127.527 143.008 134.928  1.00280.36           C  
ATOM   1591  NH1 ARG A 204     127.137 143.469 133.706  1.00280.36           N1+
ATOM   1592  NH2 ARG A 204     127.391 141.680 135.213  1.00280.36           N  
ATOM   1593  N   SER A 205     129.483 149.557 135.963  1.00177.31           N  
ATOM   1594  CA  SER A 205     129.449 150.732 136.801  1.00177.31           C  
ATOM   1595  C   SER A 205     130.667 151.608 136.790  1.00177.31           C  
ATOM   1596  O   SER A 205     131.762 151.125 137.071  1.00177.31           O  
ATOM   1597  CB  SER A 205     129.261 150.288 138.242  1.00177.31           C  
ATOM   1598  OG  SER A 205     128.375 149.181 138.202  1.00177.31           O  
ATOM   1599  N   VAL A 206     130.459 152.941 136.553  1.00158.70           N  
ATOM   1600  CA  VAL A 206     131.511 153.939 136.495  1.00158.70           C  
ATOM   1601  C   VAL A 206     130.869 155.350 136.629  1.00158.70           C  
ATOM   1602  O   VAL A 206     129.726 155.497 136.203  1.00158.70           O  
ATOM   1603  CB  VAL A 206     132.215 153.800 135.177  1.00158.70           C  
ATOM   1604  CG1 VAL A 206     132.801 152.406 134.925  1.00158.70           C  
ATOM   1605  CG2 VAL A 206     131.267 154.162 134.050  1.00158.70           C  
ATOM   1606  N   GLY A 207     131.515 156.428 137.234  1.00132.56           N  
ATOM   1607  CA  GLY A 207     130.760 157.693 137.457  1.00132.56           C  
ATOM   1608  C   GLY A 207     131.318 158.707 138.506  1.00132.56           C  
ATOM   1609  O   GLY A 207     132.262 158.418 139.241  1.00132.56           O  
ATOM   1610  N   THR A 208     130.696 159.946 138.531  1.00385.98           N  
ATOM   1611  CA  THR A 208     131.069 161.256 139.098  1.00385.98           C  
ATOM   1612  C   THR A 208     131.197 161.675 140.601  1.00385.98           C  
ATOM   1613  O   THR A 208     131.230 160.880 141.539  1.00385.98           O  
ATOM   1614  CB  THR A 208     130.335 162.272 138.212  1.00385.98           C  
ATOM   1615  CG2 THR A 208     128.836 162.297 138.543  1.00385.98           C  
ATOM   1616  OG1 THR A 208     130.894 163.578 138.223  1.00385.98           O  
ATOM   1617  N   MET A 209     131.197 163.045 140.757  1.00253.25           N  
ATOM   1618  CA  MET A 209     131.553 164.104 141.718  1.00253.25           C  
ATOM   1619  C   MET A 209     130.990 164.606 143.065  1.00253.25           C  
ATOM   1620  O   MET A 209     131.641 164.458 144.097  1.00253.25           O  
ATOM   1621  CB  MET A 209     131.654 165.430 140.937  1.00253.25           C  
ATOM   1622  CG  MET A 209     132.665 165.479 139.786  1.00253.25           C  
ATOM   1623  SD  MET A 209     134.385 165.809 140.267  1.00253.25           S  
ATOM   1624  CE  MET A 209     134.823 166.576 138.677  1.00253.25           C  
ATOM   1625  N   LYS A 210     129.804 165.259 143.115  1.00323.67           N  
ATOM   1626  CA  LYS A 210     129.828 166.234 144.210  1.00323.67           C  
ATOM   1627  C   LYS A 210     129.429 166.063 145.663  1.00323.67           C  
ATOM   1628  O   LYS A 210     130.288 166.113 146.546  1.00323.67           O  
ATOM   1629  CB  LYS A 210     129.323 167.633 143.813  1.00323.67           C  
ATOM   1630  CG  LYS A 210     127.861 167.757 143.409  1.00323.67           C  
ATOM   1631  CD  LYS A 210     127.530 167.198 142.030  1.00323.67           C  
ATOM   1632  CE  LYS A 210     126.151 167.663 141.578  1.00323.67           C  
ATOM   1633  NZ  LYS A 210     125.968 169.074 141.990  1.00323.67           N1+
ATOM   1634  N   ILE A 211     128.132 165.806 145.957  1.00350.28           N  
ATOM   1635  CA  ILE A 211     127.629 166.144 147.266  1.00350.28           C  
ATOM   1636  C   ILE A 211     128.313 165.407 148.301  1.00350.28           C  
ATOM   1637  O   ILE A 211     128.792 165.883 149.319  1.00350.28           O  
ATOM   1638  CB  ILE A 211     126.132 166.004 147.350  1.00350.28           C  
ATOM   1639  CG1 ILE A 211     125.634 164.616 146.924  1.00350.28           C  
ATOM   1640  CG2 ILE A 211     125.533 167.130 146.500  1.00350.28           C  
ATOM   1641  CD1 ILE A 211     125.792 164.310 145.433  1.00350.28           C  
ATOM   1642  N   LEU A 212     128.397 164.144 148.163  1.00355.44           N  
ATOM   1643  CA  LEU A 212     129.299 163.851 149.185  1.00355.44           C  
ATOM   1644  C   LEU A 212     130.695 164.027 148.710  1.00355.44           C  
ATOM   1645  O   LEU A 212     131.215 163.172 148.014  1.00355.44           O  
ATOM   1646  CB  LEU A 212     129.037 162.657 150.113  1.00355.44           C  
ATOM   1647  CG  LEU A 212     128.130 163.013 151.313  1.00355.44           C  
ATOM   1648  CD1 LEU A 212     128.691 164.224 152.075  1.00355.44           C  
ATOM   1649  CD2 LEU A 212     126.659 163.181 150.937  1.00355.44           C  
ATOM   1650  N   LEU A 213     131.283 165.228 148.897  1.00120.72           N  
ATOM   1651  CA  LEU A 213     132.689 165.356 148.640  1.00120.72           C  
ATOM   1652  C   LEU A 213     133.282 164.218 149.425  1.00120.72           C  
ATOM   1653  O   LEU A 213     134.221 163.556 148.988  1.00120.72           O  
ATOM   1654  CB  LEU A 213     133.284 166.647 149.227  1.00120.72           C  
ATOM   1655  CG  LEU A 213     134.816 166.728 149.101  1.00120.72           C  
ATOM   1656  CD1 LEU A 213     135.251 166.786 147.629  1.00120.72           C  
ATOM   1657  CD2 LEU A 213     135.389 167.876 149.948  1.00120.72           C  
ATOM   1658  N   LYS A 214     132.700 163.956 150.607  1.00118.74           N  
ATOM   1659  CA  LYS A 214     133.034 162.845 151.446  1.00118.74           C  
ATOM   1660  C   LYS A 214     132.713 161.524 150.790  1.00118.74           C  
ATOM   1661  O   LYS A 214     133.514 160.591 150.822  1.00118.74           O  
ATOM   1662  CB  LYS A 214     132.252 162.900 152.776  1.00118.74           C  
ATOM   1663  CG  LYS A 214     132.627 161.819 153.793  1.00118.74           C  
ATOM   1664  CD  LYS A 214     132.029 162.050 155.186  1.00118.74           C  
ATOM   1665  CE  LYS A 214     130.705 161.318 155.420  1.00118.74           C  
ATOM   1666  NZ  LYS A 214     130.205 161.585 156.789  1.00118.74           N1+
ATOM   1667  N   ALA A 215     131.534 161.395 150.155  1.00 95.14           N  
ATOM   1668  CA  ALA A 215     131.159 160.134 149.566  1.00 95.14           C  
ATOM   1669  C   ALA A 215     132.177 159.883 148.535  1.00 95.14           C  
ATOM   1670  O   ALA A 215     132.519 158.749 148.198  1.00 95.14           O  
ATOM   1671  CB  ALA A 215     129.812 160.147 148.815  1.00 95.14           C  
ATOM   1672  N   TRP A 216     132.642 161.008 147.992  1.00210.69           N  
ATOM   1673  CA  TRP A 216     133.556 161.063 146.916  1.00210.69           C  
ATOM   1674  C   TRP A 216     134.860 160.513 147.318  1.00210.69           C  
ATOM   1675  O   TRP A 216     135.529 159.882 146.503  1.00210.69           O  
ATOM   1676  CB  TRP A 216     133.724 162.469 146.334  1.00210.69           C  
ATOM   1677  CG  TRP A 216     134.626 162.454 145.136  1.00210.69           C  
ATOM   1678  CD1 TRP A 216     134.368 162.089 143.849  1.00210.69           C  
ATOM   1679  CD2 TRP A 216     135.997 162.849 145.184  1.00210.69           C  
ATOM   1680  CE2 TRP A 216     136.515 162.698 143.901  1.00210.69           C  
ATOM   1681  CE3 TRP A 216     136.759 163.297 146.218  1.00210.69           C  
ATOM   1682  NE1 TRP A 216     135.504 162.228 143.089  1.00210.69           N  
ATOM   1683  CZ2 TRP A 216     137.818 162.998 143.629  1.00210.69           C  
ATOM   1684  CZ3 TRP A 216     138.070 163.602 145.943  1.00210.69           C  
ATOM   1685  CH2 TRP A 216     138.590 163.456 144.674  1.00210.69           C  
ATOM   1686  N   ARG A 217     135.262 160.749 148.577  1.00204.65           N  
ATOM   1687  CA  ARG A 217     136.513 160.207 148.976  1.00204.65           C  
ATOM   1688  C   ARG A 217     136.340 158.728 148.835  1.00204.65           C  
ATOM   1689  O   ARG A 217     137.224 158.029 148.345  1.00204.65           O  
ATOM   1690  CB  ARG A 217     136.844 160.554 150.435  1.00204.65           C  
ATOM   1691  CG  ARG A 217     138.341 160.614 150.724  1.00204.65           C  
ATOM   1692  CD  ARG A 217     139.034 161.792 150.034  1.00204.65           C  
ATOM   1693  NE  ARG A 217     138.105 162.958 150.089  1.00204.65           N  
ATOM   1694  CZ  ARG A 217     138.062 163.772 151.185  1.00204.65           C  
ATOM   1695  NH1 ARG A 217     138.861 163.516 152.262  1.00204.65           N1+
ATOM   1696  NH2 ARG A 217     137.215 164.842 151.204  1.00204.65           N  
ATOM   1697  N   LYS A 218     135.158 158.222 149.233  1.00140.49           N  
ATOM   1698  CA  LYS A 218     134.876 156.820 149.113  1.00140.49           C  
ATOM   1699  C   LYS A 218     134.737 156.394 147.674  1.00140.49           C  
ATOM   1700  O   LYS A 218     135.100 155.275 147.324  1.00140.49           O  
ATOM   1701  CB  LYS A 218     133.634 156.367 149.898  1.00140.49           C  
ATOM   1702  CG  LYS A 218     133.871 156.310 151.412  1.00140.49           C  
ATOM   1703  CD  LYS A 218     135.000 155.362 151.833  1.00140.49           C  
ATOM   1704  CE  LYS A 218     135.136 155.212 153.352  1.00140.49           C  
ATOM   1705  NZ  LYS A 218     136.338 154.416 153.689  1.00140.49           N1+
ATOM   1706  N   LEU A 219     134.149 157.233 146.799  1.00163.31           N  
ATOM   1707  CA  LEU A 219     133.993 156.865 145.410  1.00163.31           C  
ATOM   1708  C   LEU A 219     135.267 156.807 144.636  1.00163.31           C  
ATOM   1709  O   LEU A 219     135.458 155.903 143.825  1.00163.31           O  
ATOM   1710  CB  LEU A 219     133.061 157.778 144.607  1.00163.31           C  
ATOM   1711  CG  LEU A 219     131.601 157.319 144.611  1.00163.31           C  
ATOM   1712  CD1 LEU A 219     131.028 157.197 146.028  1.00163.31           C  
ATOM   1713  CD2 LEU A 219     130.768 158.223 143.697  1.00163.31           C  
ATOM   1714  N   ILE A 220     136.173 157.765 144.865  1.00232.31           N  
ATOM   1715  CA  ILE A 220     137.346 157.892 144.053  1.00232.31           C  
ATOM   1716  C   ILE A 220     138.177 156.659 144.175  1.00232.31           C  
ATOM   1717  O   ILE A 220     138.977 156.348 143.295  1.00232.31           O  
ATOM   1718  CB  ILE A 220     138.137 159.132 144.339  1.00232.31           C  
ATOM   1719  CG1 ILE A 220     139.032 159.418 143.134  1.00232.31           C  
ATOM   1720  CG2 ILE A 220     138.876 158.989 145.676  1.00232.31           C  
ATOM   1721  CD1 ILE A 220     138.220 159.760 141.883  1.00232.31           C  
ATOM   1722  N   ILE A 221     138.089 155.980 145.323  1.00160.18           N  
ATOM   1723  CA  ILE A 221     138.781 154.744 145.509  1.00160.18           C  
ATOM   1724  C   ILE A 221     138.187 153.700 144.604  1.00160.18           C  
ATOM   1725  O   ILE A 221     138.906 152.834 144.110  1.00160.18           O  
ATOM   1726  CB  ILE A 221     138.712 154.246 146.926  1.00160.18           C  
ATOM   1727  CG1 ILE A 221     139.811 153.217 147.199  1.00160.18           C  
ATOM   1728  CG2 ILE A 221     137.312 153.676 147.169  1.00160.18           C  
ATOM   1729  CD1 ILE A 221     139.963 152.890 148.686  1.00160.18           C  
ATOM   1730  N   ASN A 222     136.852 153.751 144.379  1.00120.12           N  
ATOM   1731  CA  ASN A 222     136.126 152.750 143.637  1.00120.12           C  
ATOM   1732  C   ASN A 222     136.647 152.545 142.252  1.00120.12           C  
ATOM   1733  O   ASN A 222     137.038 153.458 141.527  1.00120.12           O  
ATOM   1734  CB  ASN A 222     134.620 153.016 143.512  1.00120.12           C  
ATOM   1735  CG  ASN A 222     133.976 152.487 144.777  1.00120.12           C  
ATOM   1736  ND2 ASN A 222     132.863 153.134 145.213  1.00120.12           N  
ATOM   1737  OD1 ASN A 222     134.448 151.511 145.357  1.00120.12           O  
ATOM   1738  N   PRO A 223     136.661 151.284 141.909  1.00161.94           N  
ATOM   1739  CA  PRO A 223     137.057 150.885 140.590  1.00161.94           C  
ATOM   1740  C   PRO A 223     136.062 151.290 139.544  1.00161.94           C  
ATOM   1741  O   PRO A 223     136.445 151.379 138.380  1.00161.94           O  
ATOM   1742  CB  PRO A 223     137.353 149.384 140.662  1.00161.94           C  
ATOM   1743  CG  PRO A 223     136.894 148.957 142.068  1.00161.94           C  
ATOM   1744  CD  PRO A 223     136.961 150.254 142.887  1.00161.94           C  
ATOM   1745  N   ASN A 224     134.789 151.529 139.921  1.00105.51           N  
ATOM   1746  CA  ASN A 224     133.769 151.866 138.964  1.00105.51           C  
ATOM   1747  C   ASN A 224     134.100 153.187 138.334  1.00105.51           C  
ATOM   1748  O   ASN A 224     134.114 153.334 137.117  1.00105.51           O  
ATOM   1749  CB  ASN A 224     132.400 152.068 139.642  1.00105.51           C  
ATOM   1750  CG  ASN A 224     132.007 150.789 140.368  1.00105.51           C  
ATOM   1751  ND2 ASN A 224     131.833 149.680 139.603  1.00105.51           N  
ATOM   1752  OD1 ASN A 224     131.857 150.778 141.588  1.00105.51           O  
ATOM   1753  N   THR A 225     134.407 154.200 139.158  1.00132.51           N  
ATOM   1754  CA  THR A 225     134.666 155.524 138.668  1.00132.51           C  
ATOM   1755  C   THR A 225     135.877 155.516 137.784  1.00132.51           C  
ATOM   1756  O   THR A 225     135.914 156.186 136.756  1.00132.51           O  
ATOM   1757  CB  THR A 225     134.919 156.494 139.788  1.00132.51           C  
ATOM   1758  CG2 THR A 225     136.151 156.028 140.585  1.00132.51           C  
ATOM   1759  OG1 THR A 225     135.127 157.800 139.271  1.00132.51           O  
ATOM   1760  N   TYR A 226     136.927 154.771 138.148  1.00 67.08           N  
ATOM   1761  CA  TYR A 226     138.073 154.771 137.284  1.00 67.08           C  
ATOM   1762  C   TYR A 226     137.662 154.175 135.983  1.00 67.08           C  
ATOM   1763  O   TYR A 226     138.077 154.633 134.920  1.00 67.08           O  
ATOM   1764  CB  TYR A 226     139.270 153.923 137.765  1.00 67.08           C  
ATOM   1765  CG  TYR A 226     140.019 154.575 138.882  1.00 67.08           C  
ATOM   1766  CD1 TYR A 226     140.916 155.585 138.612  1.00 67.08           C  
ATOM   1767  CD2 TYR A 226     139.836 154.186 140.189  1.00 67.08           C  
ATOM   1768  CE1 TYR A 226     141.624 156.192 139.623  1.00 67.08           C  
ATOM   1769  CE2 TYR A 226     140.543 154.789 141.206  1.00 67.08           C  
ATOM   1770  CZ  TYR A 226     141.439 155.792 140.924  1.00 67.08           C  
ATOM   1771  OH  TYR A 226     142.165 156.410 141.965  1.00 67.08           O  
ATOM   1772  N   ALA A 227     136.823 153.125 136.039  1.00 44.93           N  
ATOM   1773  CA  ALA A 227     136.457 152.421 134.850  1.00 44.93           C  
ATOM   1774  C   ALA A 227     135.779 153.370 133.896  1.00 44.93           C  
ATOM   1775  O   ALA A 227     136.081 153.344 132.703  1.00 44.93           O  
ATOM   1776  CB  ALA A 227     135.504 151.246 135.118  1.00 44.93           C  
ATOM   1777  N   THR A 228     134.861 154.242 134.374  1.00174.94           N  
ATOM   1778  CA  THR A 228     134.191 155.144 133.463  1.00174.94           C  
ATOM   1779  C   THR A 228     135.160 156.038 132.832  1.00174.94           C  
ATOM   1780  O   THR A 228     135.156 156.206 131.616  1.00174.94           O  
ATOM   1781  CB  THR A 228     133.265 156.225 134.020  1.00174.94           C  
ATOM   1782  CG2 THR A 228     133.730 156.895 135.312  1.00174.94           C  
ATOM   1783  OG1 THR A 228     132.988 157.177 133.014  1.00174.94           O  
ATOM   1784  N   LEU A 229     135.994 156.657 133.673  1.00172.81           N  
ATOM   1785  CA  LEU A 229     136.834 157.686 133.169  1.00172.81           C  
ATOM   1786  C   LEU A 229     137.780 157.133 132.171  1.00172.81           C  
ATOM   1787  O   LEU A 229     137.950 157.693 131.091  1.00172.81           O  
ATOM   1788  CB  LEU A 229     137.658 158.405 134.248  1.00172.81           C  
ATOM   1789  CG  LEU A 229     136.783 159.301 135.132  1.00172.81           C  
ATOM   1790  CD1 LEU A 229     137.624 160.168 136.082  1.00172.81           C  
ATOM   1791  CD2 LEU A 229     135.819 160.118 134.260  1.00172.81           C  
ATOM   1792  N   ILE A 230     138.412 155.999 132.497  1.00103.32           N  
ATOM   1793  CA  ILE A 230     139.354 155.464 131.570  1.00103.32           C  
ATOM   1794  C   ILE A 230     138.631 155.064 130.324  1.00103.32           C  
ATOM   1795  O   ILE A 230     139.118 155.291 129.219  1.00103.32           O  
ATOM   1796  CB  ILE A 230     140.111 154.266 132.085  1.00103.32           C  
ATOM   1797  CG1 ILE A 230     139.168 153.102 132.422  1.00103.32           C  
ATOM   1798  CG2 ILE A 230     140.987 154.721 133.260  1.00103.32           C  
ATOM   1799  CD1 ILE A 230     139.909 151.796 132.707  1.00103.32           C  
ATOM   1800  N   GLY A 231     137.438 154.460 130.472  1.00 31.19           N  
ATOM   1801  CA  GLY A 231     136.730 153.967 129.325  1.00 31.19           C  
ATOM   1802  C   GLY A 231     136.365 155.080 128.393  1.00 31.19           C  
ATOM   1803  O   GLY A 231     136.523 154.950 127.179  1.00 31.19           O  
ATOM   1804  N   ILE A 232     135.842 156.203 128.920  1.00 56.72           N  
ATOM   1805  CA  ILE A 232     135.443 157.257 128.034  1.00 56.72           C  
ATOM   1806  C   ILE A 232     136.640 157.863 127.374  1.00 56.72           C  
ATOM   1807  O   ILE A 232     136.611 158.164 126.182  1.00 56.72           O  
ATOM   1808  CB  ILE A 232     134.654 158.353 128.678  1.00 56.72           C  
ATOM   1809  CG1 ILE A 232     134.059 159.232 127.568  1.00 56.72           C  
ATOM   1810  CG2 ILE A 232     135.555 159.105 129.672  1.00 56.72           C  
ATOM   1811  CD1 ILE A 232     132.925 160.135 128.035  1.00 56.72           C  
ATOM   1812  N   ILE A 233     137.731 158.070 128.134  1.00 37.12           N  
ATOM   1813  CA  ILE A 233     138.890 158.680 127.553  1.00 37.12           C  
ATOM   1814  C   ILE A 233     139.393 157.793 126.460  1.00 37.12           C  
ATOM   1815  O   ILE A 233     139.727 158.267 125.377  1.00 37.12           O  
ATOM   1816  CB  ILE A 233     140.005 158.883 128.536  1.00 37.12           C  
ATOM   1817  CG1 ILE A 233     139.582 159.896 129.614  1.00 37.12           C  
ATOM   1818  CG2 ILE A 233     141.266 159.288 127.751  1.00 37.12           C  
ATOM   1819  CD1 ILE A 233     140.527 159.952 130.813  1.00 37.12           C  
ATOM   1820  N   TRP A 234     139.450 156.472 126.703  1.00 78.71           N  
ATOM   1821  CA  TRP A 234     139.963 155.586 125.700  1.00 78.71           C  
ATOM   1822  C   TRP A 234     139.085 155.626 124.489  1.00 78.71           C  
ATOM   1823  O   TRP A 234     139.575 155.782 123.373  1.00 78.71           O  
ATOM   1824  CB  TRP A 234     140.094 154.130 126.185  1.00 78.71           C  
ATOM   1825  CG  TRP A 234     140.641 153.171 125.151  1.00 78.71           C  
ATOM   1826  CD1 TRP A 234     140.006 152.175 124.466  1.00 78.71           C  
ATOM   1827  CD2 TRP A 234     141.995 153.196 124.667  1.00 78.71           C  
ATOM   1828  CE2 TRP A 234     142.110 152.187 123.710  1.00 78.71           C  
ATOM   1829  CE3 TRP A 234     143.052 153.998 124.988  1.00 78.71           C  
ATOM   1830  NE1 TRP A 234     140.884 151.565 123.601  1.00 78.71           N  
ATOM   1831  CZ2 TRP A 234     143.291 151.963 123.059  1.00 78.71           C  
ATOM   1832  CZ3 TRP A 234     144.243 153.767 124.334  1.00 78.71           C  
ATOM   1833  CH2 TRP A 234     144.359 152.768 123.389  1.00 78.71           C  
ATOM   1834  N   ALA A 235     137.755 155.559 124.678  1.00 39.43           N  
ATOM   1835  CA  ALA A 235     136.856 155.500 123.562  1.00 39.43           C  
ATOM   1836  C   ALA A 235     137.087 156.705 122.706  1.00 39.43           C  
ATOM   1837  O   ALA A 235     137.090 156.607 121.480  1.00 39.43           O  
ATOM   1838  CB  ALA A 235     135.379 155.507 123.990  1.00 39.43           C  
ATOM   1839  N   THR A 236     137.303 157.877 123.327  1.00114.59           N  
ATOM   1840  CA  THR A 236     137.491 159.051 122.532  1.00114.59           C  
ATOM   1841  C   THR A 236     138.766 158.933 121.741  1.00114.59           C  
ATOM   1842  O   THR A 236     138.796 159.261 120.557  1.00114.59           O  
ATOM   1843  CB  THR A 236     137.497 160.321 123.334  1.00114.59           C  
ATOM   1844  CG2 THR A 236     138.852 160.490 124.034  1.00114.59           C  
ATOM   1845  OG1 THR A 236     137.266 161.427 122.477  1.00114.59           O  
ATOM   1846  N   LEU A 237     139.856 158.440 122.368  1.00 98.17           N  
ATOM   1847  CA  LEU A 237     141.120 158.316 121.690  1.00 98.17           C  
ATOM   1848  C   LEU A 237     141.003 157.347 120.554  1.00 98.17           C  
ATOM   1849  O   LEU A 237     141.458 157.624 119.445  1.00 98.17           O  
ATOM   1850  CB  LEU A 237     142.240 157.785 122.606  1.00 98.17           C  
ATOM   1851  CG  LEU A 237     142.881 158.830 123.541  1.00 98.17           C  
ATOM   1852  CD1 LEU A 237     143.839 159.740 122.764  1.00 98.17           C  
ATOM   1853  CD2 LEU A 237     141.836 159.646 124.305  1.00 98.17           C  
ATOM   1854  N   HIS A 238     140.380 156.181 120.803  1.00 52.02           N  
ATOM   1855  CA  HIS A 238     140.296 155.158 119.798  1.00 52.02           C  
ATOM   1856  C   HIS A 238     139.491 155.645 118.635  1.00 52.02           C  
ATOM   1857  O   HIS A 238     139.897 155.502 117.483  1.00 52.02           O  
ATOM   1858  CB  HIS A 238     139.606 153.875 120.301  1.00 52.02           C  
ATOM   1859  CG  HIS A 238     139.624 152.760 119.293  1.00 52.02           C  
ATOM   1860  CD2 HIS A 238     138.872 152.581 118.172  1.00 52.02           C  
ATOM   1861  ND1 HIS A 238     140.478 151.681 119.345  1.00 52.02           N  
ATOM   1862  CE1 HIS A 238     140.207 150.910 118.262  1.00 52.02           C  
ATOM   1863  NE2 HIS A 238     139.238 151.415 117.520  1.00 52.02           N  
ATOM   1864  N   PHE A 239     138.310 156.221 118.912  1.00 83.66           N  
ATOM   1865  CA  PHE A 239     137.425 156.652 117.870  1.00 83.66           C  
ATOM   1866  C   PHE A 239     137.936 157.848 117.134  1.00 83.66           C  
ATOM   1867  O   PHE A 239     137.705 157.948 115.931  1.00 83.66           O  
ATOM   1868  CB  PHE A 239     135.994 156.921 118.363  1.00 83.66           C  
ATOM   1869  CG  PHE A 239     135.383 155.575 118.567  1.00 83.66           C  
ATOM   1870  CD1 PHE A 239     134.800 154.918 117.507  1.00 83.66           C  
ATOM   1871  CD2 PHE A 239     135.398 154.964 119.799  1.00 83.66           C  
ATOM   1872  CE1 PHE A 239     134.235 153.676 117.671  1.00 83.66           C  
ATOM   1873  CE2 PHE A 239     134.834 153.721 119.969  1.00 83.66           C  
ATOM   1874  CZ  PHE A 239     134.249 153.075 118.906  1.00 83.66           C  
ATOM   1875  N   ARG A 240     138.498 158.855 117.839  1.00160.31           N  
ATOM   1876  CA  ARG A 240     139.067 159.974 117.135  1.00160.31           C  
ATOM   1877  C   ARG A 240     140.403 159.666 116.520  1.00160.31           C  
ATOM   1878  O   ARG A 240     140.602 159.838 115.318  1.00160.31           O  
ATOM   1879  CB  ARG A 240     139.252 161.216 118.023  1.00160.31           C  
ATOM   1880  CG  ARG A 240     137.965 162.021 118.184  1.00160.31           C  
ATOM   1881  CD  ARG A 240     137.575 162.750 116.897  1.00160.31           C  
ATOM   1882  NE  ARG A 240     136.227 163.346 117.103  1.00160.31           N  
ATOM   1883  CZ  ARG A 240     135.406 163.549 116.031  1.00160.31           C  
ATOM   1884  NH1 ARG A 240     135.825 163.212 114.777  1.00160.31           N1+
ATOM   1885  NH2 ARG A 240     134.162 164.078 116.218  1.00160.31           N  
ATOM   1886  N   LEU A 241     141.356 159.223 117.368  1.00123.51           N  
ATOM   1887  CA  LEU A 241     142.731 158.973 117.018  1.00123.51           C  
ATOM   1888  C   LEU A 241     142.946 157.700 116.249  1.00123.51           C  
ATOM   1889  O   LEU A 241     143.762 157.663 115.331  1.00123.51           O  
ATOM   1890  CB  LEU A 241     143.641 158.961 118.252  1.00123.51           C  
ATOM   1891  CG  LEU A 241     143.622 160.302 119.009  1.00123.51           C  
ATOM   1892  CD1 LEU A 241     142.273 160.548 119.698  1.00123.51           C  
ATOM   1893  CD2 LEU A 241     144.805 160.413 119.974  1.00123.51           C  
ATOM   1894  N   GLY A 242     142.242 156.607 116.598  1.00 33.55           N  
ATOM   1895  CA  GLY A 242     142.468 155.370 115.903  1.00 33.55           C  
ATOM   1896  C   GLY A 242     143.416 154.514 116.696  1.00 33.55           C  
ATOM   1897  O   GLY A 242     143.819 153.444 116.244  1.00 33.55           O  
ATOM   1898  N   TRP A 243     143.794 154.957 117.911  1.00 76.80           N  
ATOM   1899  CA  TRP A 243     144.706 154.197 118.717  1.00 76.80           C  
ATOM   1900  C   TRP A 243     144.024 152.922 119.089  1.00 76.80           C  
ATOM   1901  O   TRP A 243     142.829 152.911 119.371  1.00 76.80           O  
ATOM   1902  CB  TRP A 243     145.082 154.908 120.028  1.00 76.80           C  
ATOM   1903  CG  TRP A 243     145.775 156.234 119.828  1.00 76.80           C  
ATOM   1904  CD1 TRP A 243     146.101 156.874 118.668  1.00 76.80           C  
ATOM   1905  CD2 TRP A 243     146.203 157.089 120.899  1.00 76.80           C  
ATOM   1906  CE2 TRP A 243     146.769 158.224 120.319  1.00 76.80           C  
ATOM   1907  CE3 TRP A 243     146.127 156.943 122.255  1.00 76.80           C  
ATOM   1908  NE1 TRP A 243     146.699 158.079 118.949  1.00 76.80           N  
ATOM   1909  CZ2 TRP A 243     147.269 159.234 121.089  1.00 76.80           C  
ATOM   1910  CZ3 TRP A 243     146.636 157.962 123.029  1.00 76.80           C  
ATOM   1911  CH2 TRP A 243     147.195 159.086 122.457  1.00 76.80           C  
ATOM   1912  N   ASN A 244     144.769 151.801 119.084  1.00107.57           N  
ATOM   1913  CA  ASN A 244     144.173 150.545 119.435  1.00107.57           C  
ATOM   1914  C   ASN A 244     144.797 150.033 120.691  1.00107.57           C  
ATOM   1915  O   ASN A 244     145.992 150.194 120.935  1.00107.57           O  
ATOM   1916  CB  ASN A 244     144.253 149.502 118.313  1.00107.57           C  
ATOM   1917  CG  ASN A 244     145.677 149.519 117.806  1.00107.57           C  
ATOM   1918  ND2 ASN A 244     145.819 149.695 116.467  1.00107.57           N  
ATOM   1919  OD1 ASN A 244     146.632 149.414 118.572  1.00107.57           O  
ATOM   1920  N   LEU A 245     143.957 149.404 121.533  1.00129.44           N  
ATOM   1921  CA  LEU A 245     144.363 148.942 122.827  1.00129.44           C  
ATOM   1922  C   LEU A 245     145.278 147.774 122.590  1.00129.44           C  
ATOM   1923  O   LEU A 245     145.016 146.938 121.728  1.00129.44           O  
ATOM   1924  CB  LEU A 245     143.150 148.454 123.646  1.00129.44           C  
ATOM   1925  CG  LEU A 245     143.344 148.441 125.173  1.00129.44           C  
ATOM   1926  CD1 LEU A 245     144.679 147.821 125.564  1.00129.44           C  
ATOM   1927  CD2 LEU A 245     143.113 149.822 125.801  1.00129.44           C  
ATOM   1928  N   PRO A 246     146.341 147.664 123.337  1.00 64.39           N  
ATOM   1929  CA  PRO A 246     147.255 146.582 123.102  1.00 64.39           C  
ATOM   1930  C   PRO A 246     146.593 145.276 123.386  1.00 64.39           C  
ATOM   1931  O   PRO A 246     145.709 145.217 124.240  1.00 64.39           O  
ATOM   1932  CB  PRO A 246     148.482 146.887 123.956  1.00 64.39           C  
ATOM   1933  CG  PRO A 246     148.491 148.426 124.024  1.00 64.39           C  
ATOM   1934  CD  PRO A 246     147.010 148.829 123.893  1.00 64.39           C  
ATOM   1935  N   GLU A 247     147.015 144.213 122.680  1.00 69.22           N  
ATOM   1936  CA  GLU A 247     146.389 142.932 122.809  1.00 69.22           C  
ATOM   1937  C   GLU A 247     146.554 142.447 124.210  1.00 69.22           C  
ATOM   1938  O   GLU A 247     145.657 141.811 124.762  1.00 69.22           O  
ATOM   1939  CB  GLU A 247     146.987 141.859 121.878  1.00 69.22           C  
ATOM   1940  CG  GLU A 247     148.466 141.560 122.136  1.00 69.22           C  
ATOM   1941  CD  GLU A 247     148.864 140.369 121.275  1.00 69.22           C  
ATOM   1942  OE1 GLU A 247     147.970 139.536 120.968  1.00 69.22           O  
ATOM   1943  OE2 GLU A 247     150.069 140.272 120.918  1.00 69.22           O1-
ATOM   1944  N   MET A 248     147.708 142.740 124.831  1.00 69.68           N  
ATOM   1945  CA  MET A 248     147.966 142.234 126.145  1.00 69.68           C  
ATOM   1946  C   MET A 248     146.925 142.750 127.086  1.00 69.68           C  
ATOM   1947  O   MET A 248     146.376 141.995 127.888  1.00 69.68           O  
ATOM   1948  CB  MET A 248     149.331 142.692 126.683  1.00 69.68           C  
ATOM   1949  CG  MET A 248     149.692 142.105 128.046  1.00 69.68           C  
ATOM   1950  SD  MET A 248     151.305 142.643 128.690  1.00 69.68           S  
ATOM   1951  CE  MET A 248     152.289 141.725 127.470  1.00 69.68           C  
ATOM   1952  N   ILE A 249     146.613 144.056 127.002  1.00 39.11           N  
ATOM   1953  CA  ILE A 249     145.671 144.640 127.912  1.00 39.11           C  
ATOM   1954  C   ILE A 249     144.309 144.068 127.671  1.00 39.11           C  
ATOM   1955  O   ILE A 249     143.579 143.774 128.618  1.00 39.11           O  
ATOM   1956  CB  ILE A 249     145.599 146.134 127.796  1.00 39.11           C  
ATOM   1957  CG1 ILE A 249     146.968 146.748 128.141  1.00 39.11           C  
ATOM   1958  CG2 ILE A 249     144.458 146.631 128.698  1.00 39.11           C  
ATOM   1959  CD1 ILE A 249     147.086 148.229 127.786  1.00 39.11           C  
ATOM   1960  N   ASP A 250     143.928 143.892 126.394  1.00 34.08           N  
ATOM   1961  CA  ASP A 250     142.613 143.401 126.093  1.00 34.08           C  
ATOM   1962  C   ASP A 250     142.456 142.039 126.689  1.00 34.08           C  
ATOM   1963  O   ASP A 250     141.437 141.733 127.306  1.00 34.08           O  
ATOM   1964  CB  ASP A 250     142.361 143.278 124.580  1.00 34.08           C  
ATOM   1965  CG  ASP A 250     142.320 144.681 123.987  1.00 34.08           C  
ATOM   1966  OD1 ASP A 250     142.342 145.661 124.779  1.00 34.08           O  
ATOM   1967  OD2 ASP A 250     142.264 144.791 122.734  1.00 34.08           O1-
ATOM   1968  N   LYS A 251     143.481 141.183 126.531  1.00 33.93           N  
ATOM   1969  CA  LYS A 251     143.387 139.848 127.041  1.00 33.93           C  
ATOM   1970  C   LYS A 251     143.259 139.931 128.526  1.00 33.93           C  
ATOM   1971  O   LYS A 251     142.427 139.257 129.126  1.00 33.93           O  
ATOM   1972  CB  LYS A 251     144.639 139.009 126.732  1.00 33.93           C  
ATOM   1973  CG  LYS A 251     144.882 138.791 125.237  1.00 33.93           C  
ATOM   1974  CD  LYS A 251     146.280 138.255 124.922  1.00 33.93           C  
ATOM   1975  CE  LYS A 251     146.535 138.032 123.430  1.00 33.93           C  
ATOM   1976  NZ  LYS A 251     147.905 137.513 123.225  1.00 33.93           N1+
ATOM   1977  N   SER A 252     144.058 140.809 129.152  1.00 70.96           N  
ATOM   1978  CA  SER A 252     144.089 140.899 130.580  1.00 70.96           C  
ATOM   1979  C   SER A 252     142.720 141.224 131.090  1.00 70.96           C  
ATOM   1980  O   SER A 252     142.248 140.616 132.050  1.00 70.96           O  
ATOM   1981  CB  SER A 252     145.046 142.001 131.060  1.00 70.96           C  
ATOM   1982  OG  SER A 252     145.047 142.062 132.477  1.00 70.96           O  
ATOM   1983  N   ILE A 253     142.036 142.192 130.453  1.00 38.56           N  
ATOM   1984  CA  ILE A 253     140.736 142.599 130.903  1.00 38.56           C  
ATOM   1985  C   ILE A 253     139.767 141.465 130.747  1.00 38.56           C  
ATOM   1986  O   ILE A 253     138.968 141.202 131.645  1.00 38.56           O  
ATOM   1987  CB  ILE A 253     140.208 143.789 130.151  1.00 38.56           C  
ATOM   1988  CG1 ILE A 253     141.113 145.009 130.404  1.00 38.56           C  
ATOM   1989  CG2 ILE A 253     138.743 144.014 130.561  1.00 38.56           C  
ATOM   1990  CD1 ILE A 253     140.834 146.191 129.475  1.00 38.56           C  
ATOM   1991  N   HIS A 254     139.820 140.752 129.607  1.00 76.82           N  
ATOM   1992  CA  HIS A 254     138.900 139.678 129.347  1.00 76.82           C  
ATOM   1993  C   HIS A 254     139.062 138.570 130.333  1.00 76.82           C  
ATOM   1994  O   HIS A 254     138.078 137.929 130.692  1.00 76.82           O  
ATOM   1995  CB  HIS A 254     139.051 139.006 127.972  1.00 76.82           C  
ATOM   1996  CG  HIS A 254     138.330 139.709 126.867  1.00 76.82           C  
ATOM   1997  CD2 HIS A 254     137.021 139.629 126.504  1.00 76.82           C  
ATOM   1998  ND1 HIS A 254     138.914 140.586 125.981  1.00 76.82           N  
ATOM   1999  CE1 HIS A 254     137.937 140.990 125.130  1.00 76.82           C  
ATOM   2000  NE2 HIS A 254     136.770 140.436 125.409  1.00 76.82           N  
ATOM   2001  N   LEU A 255     140.297 138.281 130.780  1.00104.24           N  
ATOM   2002  CA  LEU A 255     140.441 137.155 131.656  1.00104.24           C  
ATOM   2003  C   LEU A 255     139.605 137.338 132.887  1.00104.24           C  
ATOM   2004  O   LEU A 255     138.885 136.421 133.276  1.00104.24           O  
ATOM   2005  CB  LEU A 255     141.888 136.890 132.115  1.00104.24           C  
ATOM   2006  CG  LEU A 255     142.738 136.032 131.151  1.00104.24           C  
ATOM   2007  CD1 LEU A 255     142.831 136.626 129.741  1.00104.24           C  
ATOM   2008  CD2 LEU A 255     144.123 135.754 131.756  1.00104.24           C  
ATOM   2009  N   LEU A 256     139.699 138.504 133.551  1.00116.29           N  
ATOM   2010  CA  LEU A 256     138.932 138.754 134.742  1.00116.29           C  
ATOM   2011  C   LEU A 256     137.478 139.067 134.484  1.00116.29           C  
ATOM   2012  O   LEU A 256     136.621 138.718 135.294  1.00116.29           O  
ATOM   2013  CB  LEU A 256     139.487 139.897 135.607  1.00116.29           C  
ATOM   2014  CG  LEU A 256     140.845 139.573 136.253  1.00116.29           C  
ATOM   2015  CD1 LEU A 256     141.970 139.516 135.207  1.00116.29           C  
ATOM   2016  CD2 LEU A 256     141.140 140.522 137.424  1.00116.29           C  
ATOM   2017  N   SER A 257     137.178 139.815 133.404  1.00 78.44           N  
ATOM   2018  CA  SER A 257     135.854 140.326 133.131  1.00 78.44           C  
ATOM   2019  C   SER A 257     134.885 139.391 132.452  1.00 78.44           C  
ATOM   2020  O   SER A 257     133.680 139.586 132.581  1.00 78.44           O  
ATOM   2021  CB  SER A 257     135.870 141.610 132.282  1.00 78.44           C  
ATOM   2022  OG  SER A 257     136.299 141.323 130.959  1.00 78.44           O  
ATOM   2023  N   ASP A 258     135.329 138.367 131.698  1.00134.81           N  
ATOM   2024  CA  ASP A 258     134.340 137.642 130.933  1.00134.81           C  
ATOM   2025  C   ASP A 258     133.339 136.916 131.799  1.00134.81           C  
ATOM   2026  O   ASP A 258     132.180 136.773 131.416  1.00134.81           O  
ATOM   2027  CB  ASP A 258     134.908 136.753 129.807  1.00134.81           C  
ATOM   2028  CG  ASP A 258     135.904 135.742 130.333  1.00134.81           C  
ATOM   2029  OD1 ASP A 258     136.216 135.773 131.552  1.00134.81           O  
ATOM   2030  OD2 ASP A 258     136.378 134.925 129.501  1.00134.81           O1-
ATOM   2031  N   GLY A 259     133.770 136.444 132.981  1.00 87.00           N  
ATOM   2032  CA  GLY A 259     133.053 135.732 134.013  1.00 87.00           C  
ATOM   2033  C   GLY A 259     132.056 136.602 134.742  1.00 87.00           C  
ATOM   2034  O   GLY A 259     131.367 136.121 135.634  1.00 87.00           O  
ATOM   2035  N   GLY A 260     132.032 137.924 134.506  1.00 56.36           N  
ATOM   2036  CA  GLY A 260     131.284 138.829 135.344  1.00 56.36           C  
ATOM   2037  C   GLY A 260     129.804 138.570 135.487  1.00 56.36           C  
ATOM   2038  O   GLY A 260     129.308 138.537 136.613  1.00 56.36           O  
ATOM   2039  N   LEU A 261     129.043 138.386 134.392  1.00 55.12           N  
ATOM   2040  CA  LEU A 261     127.614 138.231 134.513  1.00 55.12           C  
ATOM   2041  C   LEU A 261     127.279 136.971 135.253  1.00 55.12           C  
ATOM   2042  O   LEU A 261     126.379 136.953 136.093  1.00 55.12           O  
ATOM   2043  CB  LEU A 261     126.912 138.157 133.149  1.00 55.12           C  
ATOM   2044  CG  LEU A 261     125.390 137.966 133.262  1.00 55.12           C  
ATOM   2045  CD1 LEU A 261     124.721 139.150 133.981  1.00 55.12           C  
ATOM   2046  CD2 LEU A 261     124.772 137.668 131.887  1.00 55.12           C  
ATOM   2047  N   GLY A 262     127.998 135.877 134.958  1.00 21.27           N  
ATOM   2048  CA  GLY A 262     127.699 134.617 135.574  1.00 21.27           C  
ATOM   2049  C   GLY A 262     127.886 134.734 137.054  1.00 21.27           C  
ATOM   2050  O   GLY A 262     127.101 134.199 137.833  1.00 21.27           O  
ATOM   2051  N   MET A 263     128.957 135.428 137.476  1.00116.14           N  
ATOM   2052  CA  MET A 263     129.279 135.591 138.864  1.00116.14           C  
ATOM   2053  C   MET A 263     128.209 136.401 139.531  1.00116.14           C  
ATOM   2054  O   MET A 263     127.857 136.146 140.681  1.00116.14           O  
ATOM   2055  CB  MET A 263     130.593 136.367 139.069  1.00116.14           C  
ATOM   2056  CG  MET A 263     131.842 135.677 138.513  1.00116.14           C  
ATOM   2057  SD  MET A 263     132.467 134.290 139.506  1.00116.14           S  
ATOM   2058  CE  MET A 263     133.228 135.326 140.788  1.00116.14           C  
ATOM   2059  N   ALA A 264     127.683 137.430 138.835  1.00 37.00           N  
ATOM   2060  CA  ALA A 264     126.685 138.283 139.415  1.00 37.00           C  
ATOM   2061  C   ALA A 264     125.460 137.475 139.720  1.00 37.00           C  
ATOM   2062  O   ALA A 264     124.867 137.599 140.790  1.00 37.00           O  
ATOM   2063  CB  ALA A 264     126.259 139.423 138.472  1.00 37.00           C  
ATOM   2064  N   MET A 265     125.058 136.608 138.776  1.00 81.82           N  
ATOM   2065  CA  MET A 265     123.893 135.781 138.925  1.00 81.82           C  
ATOM   2066  C   MET A 265     124.130 134.824 140.054  1.00 81.82           C  
ATOM   2067  O   MET A 265     123.227 134.520 140.834  1.00 81.82           O  
ATOM   2068  CB  MET A 265     123.629 134.958 137.653  1.00 81.82           C  
ATOM   2069  CG  MET A 265     123.292 135.834 136.445  1.00 81.82           C  
ATOM   2070  SD  MET A 265     121.548 136.327 136.308  1.00 81.82           S  
ATOM   2071  CE  MET A 265     121.358 136.964 137.993  1.00 81.82           C  
ATOM   2072  N   PHE A 266     125.371 134.320 140.160  1.00 49.83           N  
ATOM   2073  CA  PHE A 266     125.723 133.365 141.170  1.00 49.83           C  
ATOM   2074  C   PHE A 266     125.555 134.018 142.511  1.00 49.83           C  
ATOM   2075  O   PHE A 266     125.021 133.417 143.442  1.00 49.83           O  
ATOM   2076  CB  PHE A 266     127.189 132.912 141.030  1.00 49.83           C  
ATOM   2077  CG  PHE A 266     127.433 131.747 141.928  1.00 49.83           C  
ATOM   2078  CD1 PHE A 266     127.014 130.491 141.555  1.00 49.83           C  
ATOM   2079  CD2 PHE A 266     128.096 131.902 143.123  1.00 49.83           C  
ATOM   2080  CE1 PHE A 266     127.237 129.405 142.368  1.00 49.83           C  
ATOM   2081  CE2 PHE A 266     128.324 130.819 143.940  1.00 49.83           C  
ATOM   2082  CZ  PHE A 266     127.893 129.570 143.564  1.00 49.83           C  
ATOM   2083  N   SER A 267     126.008 135.278 142.639  1.00 77.76           N  
ATOM   2084  CA  SER A 267     125.939 135.982 143.889  1.00 77.76           C  
ATOM   2085  C   SER A 267     124.503 136.223 144.246  1.00 77.76           C  
ATOM   2086  O   SER A 267     124.127 136.196 145.417  1.00 77.76           O  
ATOM   2087  CB  SER A 267     126.654 137.341 143.822  1.00 77.76           C  
ATOM   2088  OG  SER A 267     126.709 137.923 145.113  1.00 77.76           O  
ATOM   2089  N   LEU A 268     123.655 136.471 143.234  1.00 63.86           N  
ATOM   2090  CA  LEU A 268     122.259 136.699 143.464  1.00 63.86           C  
ATOM   2091  C   LEU A 268     121.673 135.459 144.070  1.00 63.86           C  
ATOM   2092  O   LEU A 268     120.890 135.526 145.018  1.00 63.86           O  
ATOM   2093  CB  LEU A 268     121.543 136.999 142.142  1.00 63.86           C  
ATOM   2094  CG  LEU A 268     120.036 137.236 142.265  1.00 63.86           C  
ATOM   2095  CD1 LEU A 268     119.719 138.456 143.141  1.00 63.86           C  
ATOM   2096  CD2 LEU A 268     119.407 137.318 140.867  1.00 63.86           C  
ATOM   2097  N   GLY A 269     122.048 134.282 143.536  1.00 23.56           N  
ATOM   2098  CA  GLY A 269     121.547 133.034 144.037  1.00 23.56           C  
ATOM   2099  C   GLY A 269     122.014 132.834 145.449  1.00 23.56           C  
ATOM   2100  O   GLY A 269     121.267 132.340 146.293  1.00 23.56           O  
ATOM   2101  N   LEU A 270     123.277 133.205 145.740  1.00 50.82           N  
ATOM   2102  CA  LEU A 270     123.839 133.013 147.049  1.00 50.82           C  
ATOM   2103  C   LEU A 270     123.045 133.805 148.040  1.00 50.82           C  
ATOM   2104  O   LEU A 270     122.749 133.333 149.136  1.00 50.82           O  
ATOM   2105  CB  LEU A 270     125.284 133.532 147.167  1.00 50.82           C  
ATOM   2106  CG  LEU A 270     126.316 132.738 146.351  1.00 50.82           C  
ATOM   2107  CD1 LEU A 270     127.729 133.321 146.526  1.00 50.82           C  
ATOM   2108  CD2 LEU A 270     126.253 131.241 146.691  1.00 50.82           C  
ATOM   2109  N   PHE A 271     122.690 135.045 147.672  1.00 67.44           N  
ATOM   2110  CA  PHE A 271     121.962 135.929 148.535  1.00 67.44           C  
ATOM   2111  C   PHE A 271     120.609 135.346 148.802  1.00 67.44           C  
ATOM   2112  O   PHE A 271     120.134 135.344 149.936  1.00 67.44           O  
ATOM   2113  CB  PHE A 271     121.784 137.317 147.886  1.00 67.44           C  
ATOM   2114  CG  PHE A 271     121.061 138.218 148.824  1.00 67.44           C  
ATOM   2115  CD1 PHE A 271     121.724 138.798 149.879  1.00 67.44           C  
ATOM   2116  CD2 PHE A 271     119.728 138.498 148.635  1.00 67.44           C  
ATOM   2117  CE1 PHE A 271     121.065 139.635 150.746  1.00 67.44           C  
ATOM   2118  CE2 PHE A 271     119.064 139.336 149.499  1.00 67.44           C  
ATOM   2119  CZ  PHE A 271     119.731 139.905 150.557  1.00 67.44           C  
ATOM   2120  N   MET A 272     119.957 134.809 147.757  1.00126.55           N  
ATOM   2121  CA  MET A 272     118.636 134.276 147.923  1.00126.55           C  
ATOM   2122  C   MET A 272     118.644 133.090 148.832  1.00126.55           C  
ATOM   2123  O   MET A 272     117.666 132.839 149.533  1.00126.55           O  
ATOM   2124  CB  MET A 272     117.901 133.945 146.619  1.00126.55           C  
ATOM   2125  CG  MET A 272     117.351 135.226 145.999  1.00126.55           C  
ATOM   2126  SD  MET A 272     115.931 135.011 144.895  1.00126.55           S  
ATOM   2127  CE  MET A 272     115.294 136.664 145.298  1.00126.55           C  
ATOM   2128  N   ALA A 273     119.748 132.329 148.858  1.00 45.44           N  
ATOM   2129  CA  ALA A 273     119.812 131.148 149.671  1.00 45.44           C  
ATOM   2130  C   ALA A 273     119.578 131.526 151.107  1.00 45.44           C  
ATOM   2131  O   ALA A 273     119.038 130.735 151.879  1.00 45.44           O  
ATOM   2132  CB  ALA A 273     121.178 130.448 149.598  1.00 45.44           C  
ATOM   2133  N   SER A 274     120.039 132.725 151.501  1.00101.15           N  
ATOM   2134  CA  SER A 274     119.956 133.270 152.830  1.00101.15           C  
ATOM   2135  C   SER A 274     118.556 133.670 153.219  1.00101.15           C  
ATOM   2136  O   SER A 274     118.258 133.767 154.408  1.00101.15           O  
ATOM   2137  CB  SER A 274     120.830 134.528 152.944  1.00101.15           C  
ATOM   2138  OG  SER A 274     120.580 135.191 154.169  1.00101.15           O  
ATOM   2139  N   GLN A 275     117.663 133.933 152.246  1.00 57.97           N  
ATOM   2140  CA  GLN A 275     116.358 134.467 152.549  1.00 57.97           C  
ATOM   2141  C   GLN A 275     115.399 133.388 152.962  1.00 57.97           C  
ATOM   2142  O   GLN A 275     115.555 132.219 152.620  1.00 57.97           O  
ATOM   2143  CB  GLN A 275     115.735 135.220 151.360  1.00 57.97           C  
ATOM   2144  CG  GLN A 275     116.598 136.384 150.863  1.00 57.97           C  
ATOM   2145  CD  GLN A 275     116.709 137.413 151.978  1.00 57.97           C  
ATOM   2146  NE2 GLN A 275     117.827 138.187 151.978  1.00 57.97           N  
ATOM   2147  OE1 GLN A 275     115.828 137.527 152.828  1.00 57.97           O  
ATOM   2148  N   SER A 276     114.368 133.783 153.740  1.00 73.16           N  
ATOM   2149  CA  SER A 276     113.373 132.872 154.233  1.00 73.16           C  
ATOM   2150  C   SER A 276     112.574 132.317 153.094  1.00 73.16           C  
ATOM   2151  O   SER A 276     112.306 131.116 153.051  1.00 73.16           O  
ATOM   2152  CB  SER A 276     112.395 133.536 155.218  1.00 73.16           C  
ATOM   2153  OG  SER A 276     111.652 134.555 154.564  1.00 73.16           O  
ATOM   2154  N   SER A 277     112.174 133.170 152.128  1.00 36.71           N  
ATOM   2155  CA  SER A 277     111.355 132.691 151.050  1.00 36.71           C  
ATOM   2156  C   SER A 277     111.839 133.293 149.766  1.00 36.71           C  
ATOM   2157  O   SER A 277     112.683 134.186 149.760  1.00 36.71           O  
ATOM   2158  CB  SER A 277     109.868 133.050 151.212  1.00 36.71           C  
ATOM   2159  OG  SER A 277     109.706 134.459 151.253  1.00 36.71           O  
ATOM   2160  N   ILE A 278     111.298 132.795 148.633  1.00 41.15           N  
ATOM   2161  CA  ILE A 278     111.678 133.249 147.325  1.00 41.15           C  
ATOM   2162  C   ILE A 278     111.345 134.703 147.229  1.00 41.15           C  
ATOM   2163  O   ILE A 278     112.115 135.486 146.674  1.00 41.15           O  
ATOM   2164  CB  ILE A 278     110.955 132.531 146.218  1.00 41.15           C  
ATOM   2165  CG1 ILE A 278     111.519 132.952 144.850  1.00 41.15           C  
ATOM   2166  CG2 ILE A 278     109.443 132.763 146.373  1.00 41.15           C  
ATOM   2167  CD1 ILE A 278     111.032 132.078 143.695  1.00 41.15           C  
ATOM   2168  N   ILE A 279     110.178 135.108 147.765  1.00 57.09           N  
ATOM   2169  CA  ILE A 279     109.843 136.500 147.731  1.00 57.09           C  
ATOM   2170  C   ILE A 279     110.379 137.048 149.014  1.00 57.09           C  
ATOM   2171  O   ILE A 279     109.697 137.070 150.037  1.00 57.09           O  
ATOM   2172  CB  ILE A 279     108.363 136.752 147.726  1.00 57.09           C  
ATOM   2173  CG1 ILE A 279     107.712 136.106 146.493  1.00 57.09           C  
ATOM   2174  CG2 ILE A 279     108.135 138.270 147.811  1.00 57.09           C  
ATOM   2175  CD1 ILE A 279     106.187 136.049 146.575  1.00 57.09           C  
ATOM   2176  N   ALA A 280     111.637 137.521 148.969  1.00 46.72           N  
ATOM   2177  CA  ALA A 280     112.342 137.995 150.125  1.00 46.72           C  
ATOM   2178  C   ALA A 280     111.658 139.204 150.692  1.00 46.72           C  
ATOM   2179  O   ALA A 280     111.604 139.384 151.907  1.00 46.72           O  
ATOM   2180  CB  ALA A 280     113.789 138.399 149.793  1.00 46.72           C  
ATOM   2181  N   CYS A 281     111.164 140.083 149.800  1.00121.96           N  
ATOM   2182  CA  CYS A 281     110.538 141.347 150.099  1.00121.96           C  
ATOM   2183  C   CYS A 281     109.184 141.186 150.695  1.00121.96           C  
ATOM   2184  O   CYS A 281     108.698 142.091 151.371  1.00121.96           O  
ATOM   2185  CB  CYS A 281     110.209 142.159 148.860  1.00121.96           C  
ATOM   2186  SG  CYS A 281     111.529 142.003 147.674  1.00121.96           S  
ATOM   2187  N   GLY A 282     108.492 140.079 150.378  1.00 28.10           N  
ATOM   2188  CA  GLY A 282     107.139 139.962 150.829  1.00 28.10           C  
ATOM   2189  C   GLY A 282     106.274 140.240 149.642  1.00 28.10           C  
ATOM   2190  O   GLY A 282     106.745 140.731 148.617  1.00 28.10           O  
ATOM   2191  N   THR A 283     104.976 139.903 149.756  1.00100.46           N  
ATOM   2192  CA  THR A 283     104.044 140.049 148.677  1.00100.46           C  
ATOM   2193  C   THR A 283     103.830 141.493 148.326  1.00100.46           C  
ATOM   2194  O   THR A 283     103.840 141.848 147.149  1.00100.46           O  
ATOM   2195  CB  THR A 283     102.708 139.436 148.995  1.00100.46           C  
ATOM   2196  CG2 THR A 283     102.074 140.181 150.182  1.00100.46           C  
ATOM   2197  OG1 THR A 283     101.858 139.492 147.860  1.00100.46           O  
ATOM   2198  N   LYS A 284     103.639 142.374 149.329  1.00104.38           N  
ATOM   2199  CA  LYS A 284     103.340 143.745 149.021  1.00104.38           C  
ATOM   2200  C   LYS A 284     104.479 144.368 148.289  1.00104.38           C  
ATOM   2201  O   LYS A 284     104.284 145.017 147.263  1.00104.38           O  
ATOM   2202  CB  LYS A 284     103.143 144.638 150.253  1.00104.38           C  
ATOM   2203  CG  LYS A 284     101.825 144.430 150.985  1.00104.38           C  
ATOM   2204  CD  LYS A 284     101.771 145.166 152.324  1.00104.38           C  
ATOM   2205  CE  LYS A 284     100.446 144.989 153.067  1.00104.38           C  
ATOM   2206  NZ  LYS A 284      99.350 145.623 152.302  1.00104.38           N1+
ATOM   2207  N   MET A 285     105.708 144.194 148.803  1.00181.23           N  
ATOM   2208  CA  MET A 285     106.827 144.830 148.178  1.00181.23           C  
ATOM   2209  C   MET A 285     107.067 144.257 146.824  1.00181.23           C  
ATOM   2210  O   MET A 285     107.481 144.974 145.916  1.00181.23           O  
ATOM   2211  CB  MET A 285     108.138 144.742 148.964  1.00181.23           C  
ATOM   2212  CG  MET A 285     108.137 145.712 150.137  1.00181.23           C  
ATOM   2213  SD  MET A 285     109.679 145.794 151.075  1.00181.23           S  
ATOM   2214  CE  MET A 285     108.931 146.837 152.356  1.00181.23           C  
ATOM   2215  N   ALA A 286     106.849 142.942 146.652  1.00 31.94           N  
ATOM   2216  CA  ALA A 286     107.084 142.359 145.365  1.00 31.94           C  
ATOM   2217  C   ALA A 286     106.154 142.998 144.383  1.00 31.94           C  
ATOM   2218  O   ALA A 286     106.550 143.329 143.268  1.00 31.94           O  
ATOM   2219  CB  ALA A 286     106.831 140.841 145.343  1.00 31.94           C  
ATOM   2220  N   ILE A 287     104.885 143.208 144.779  1.00 37.15           N  
ATOM   2221  CA  ILE A 287     103.932 143.799 143.883  1.00 37.15           C  
ATOM   2222  C   ILE A 287     104.389 145.185 143.551  1.00 37.15           C  
ATOM   2223  O   ILE A 287     104.368 145.589 142.390  1.00 37.15           O  
ATOM   2224  CB  ILE A 287     102.555 143.902 144.471  1.00 37.15           C  
ATOM   2225  CG1 ILE A 287     101.990 142.502 144.767  1.00 37.15           C  
ATOM   2226  CG2 ILE A 287     101.685 144.724 143.506  1.00 37.15           C  
ATOM   2227  CD1 ILE A 287     100.717 142.524 145.610  1.00 37.15           C  
ATOM   2228  N   ILE A 288     104.833 145.952 144.563  1.00168.80           N  
ATOM   2229  CA  ILE A 288     105.252 147.304 144.327  1.00168.80           C  
ATOM   2230  C   ILE A 288     106.447 147.337 143.415  1.00168.80           C  
ATOM   2231  O   ILE A 288     106.531 148.199 142.540  1.00168.80           O  
ATOM   2232  CB  ILE A 288     105.462 148.088 145.605  1.00168.80           C  
ATOM   2233  CG1 ILE A 288     106.462 147.437 146.576  1.00168.80           C  
ATOM   2234  CG2 ILE A 288     104.079 148.308 146.224  1.00168.80           C  
ATOM   2235  CD1 ILE A 288     107.924 147.664 146.226  1.00168.80           C  
ATOM   2236  N   THR A 289     107.413 146.411 143.577  1.00144.12           N  
ATOM   2237  CA  THR A 289     108.535 146.446 142.676  1.00144.12           C  
ATOM   2238  C   THR A 289     108.078 146.178 141.271  1.00144.12           C  
ATOM   2239  O   THR A 289     108.510 146.862 140.345  1.00144.12           O  
ATOM   2240  CB  THR A 289     109.645 145.486 143.027  1.00144.12           C  
ATOM   2241  CG2 THR A 289     110.345 145.958 144.308  1.00144.12           C  
ATOM   2242  OG1 THR A 289     109.145 144.168 143.180  1.00144.12           O  
ATOM   2243  N   MET A 290     107.184 145.191 141.063  1.00163.99           N  
ATOM   2244  CA  MET A 290     106.751 144.905 139.720  1.00163.99           C  
ATOM   2245  C   MET A 290     106.039 146.077 139.128  1.00163.99           C  
ATOM   2246  O   MET A 290     106.267 146.392 137.970  1.00163.99           O  
ATOM   2247  CB  MET A 290     105.801 143.698 139.615  1.00163.99           C  
ATOM   2248  CG  MET A 290     106.501 142.339 139.520  1.00163.99           C  
ATOM   2249  SD  MET A 290     107.386 141.785 141.002  1.00163.99           S  
ATOM   2250  CE  MET A 290     108.901 142.719 140.644  1.00163.99           C  
ATOM   2251  N   LEU A 291     105.149 146.763 139.863  1.00109.97           N  
ATOM   2252  CA  LEU A 291     104.470 147.875 139.245  1.00109.97           C  
ATOM   2253  C   LEU A 291     105.431 148.967 138.956  1.00109.97           C  
ATOM   2254  O   LEU A 291     105.364 149.628 137.917  1.00109.97           O  
ATOM   2255  CB  LEU A 291     103.314 148.450 140.079  1.00109.97           C  
ATOM   2256  CG  LEU A 291     102.052 147.566 140.054  1.00109.97           C  
ATOM   2257  CD1 LEU A 291     102.287 146.201 140.716  1.00109.97           C  
ATOM   2258  CD2 LEU A 291     100.842 148.317 140.627  1.00109.97           C  
ATOM   2259  N   LEU A 292     106.372 149.168 139.883  1.00160.56           N  
ATOM   2260  CA  LEU A 292     107.320 150.202 139.723  1.00160.56           C  
ATOM   2261  C   LEU A 292     108.022 149.900 138.503  1.00160.56           C  
ATOM   2262  O   LEU A 292     108.312 150.901 137.875  1.00160.56           O  
ATOM   2263  CB  LEU A 292     108.330 150.233 140.882  1.00160.56           C  
ATOM   2264  CG  LEU A 292     107.729 150.652 142.230  1.00160.56           C  
ATOM   2265  CD1 LEU A 292     108.727 150.437 143.375  1.00160.56           C  
ATOM   2266  CD2 LEU A 292     107.240 152.103 142.174  1.00160.56           C  
ATOM   2267  N   LYS A 293     108.309 148.577 138.256  1.00316.19           N  
ATOM   2268  CA  LYS A 293     109.052 147.765 137.306  1.00316.19           C  
ATOM   2269  C   LYS A 293     108.493 147.568 135.975  1.00316.19           C  
ATOM   2270  O   LYS A 293     109.273 147.383 135.076  1.00316.19           O  
ATOM   2271  CB  LYS A 293     109.250 146.299 137.766  1.00316.19           C  
ATOM   2272  CG  LYS A 293     110.205 145.552 136.833  1.00316.19           C  
ATOM   2273  CD  LYS A 293     110.700 144.172 137.236  1.00316.19           C  
ATOM   2274  CE  LYS A 293     111.912 143.800 136.378  1.00316.19           C  
ATOM   2275  NZ  LYS A 293     111.767 144.416 135.038  1.00316.19           N1+
ATOM   2276  N   PHE A 294     107.185 147.396 135.793  1.00228.12           N  
ATOM   2277  CA  PHE A 294     106.466 147.321 134.551  1.00228.12           C  
ATOM   2278  C   PHE A 294     105.602 148.530 134.184  1.00228.12           C  
ATOM   2279  O   PHE A 294     105.355 148.824 133.027  1.00228.12           O  
ATOM   2280  CB  PHE A 294     105.564 146.100 134.634  1.00228.12           C  
ATOM   2281  CG  PHE A 294     106.497 144.962 134.909  1.00228.12           C  
ATOM   2282  CD1 PHE A 294     107.523 144.651 134.042  1.00228.12           C  
ATOM   2283  CD2 PHE A 294     106.336 144.191 136.037  1.00228.12           C  
ATOM   2284  CE1 PHE A 294     108.375 143.603 134.295  1.00228.12           C  
ATOM   2285  CE2 PHE A 294     107.185 143.140 136.298  1.00228.12           C  
ATOM   2286  CZ  PHE A 294     108.207 142.845 135.428  1.00228.12           C  
ATOM   2287  N   VAL A 295     104.955 149.213 135.147  1.00125.22           N  
ATOM   2288  CA  VAL A 295     104.252 150.436 134.811  1.00125.22           C  
ATOM   2289  C   VAL A 295     105.032 151.747 134.763  1.00125.22           C  
ATOM   2290  O   VAL A 295     105.119 152.383 133.715  1.00125.22           O  
ATOM   2291  CB  VAL A 295     103.092 150.672 135.730  1.00125.22           C  
ATOM   2292  CG1 VAL A 295     102.398 151.983 135.323  1.00125.22           C  
ATOM   2293  CG2 VAL A 295     102.181 149.433 135.687  1.00125.22           C  
ATOM   2294  N   LEU A 296     105.634 152.178 135.904  1.00214.51           N  
ATOM   2295  CA  LEU A 296     106.334 153.431 136.073  1.00214.51           C  
ATOM   2296  C   LEU A 296     107.480 153.651 135.117  1.00214.51           C  
ATOM   2297  O   LEU A 296     107.524 154.677 134.447  1.00214.51           O  
ATOM   2298  CB  LEU A 296     107.005 153.591 137.449  1.00214.51           C  
ATOM   2299  CG  LEU A 296     106.088 153.864 138.648  1.00214.51           C  
ATOM   2300  CD1 LEU A 296     105.283 155.161 138.463  1.00214.51           C  
ATOM   2301  CD2 LEU A 296     105.240 152.641 138.992  1.00214.51           C  
ATOM   2302  N   GLY A 297     108.445 152.722 135.013  1.00 96.04           N  
ATOM   2303  CA  GLY A 297     109.593 152.931 134.164  1.00 96.04           C  
ATOM   2304  C   GLY A 297     109.216 153.243 132.722  1.00 96.04           C  
ATOM   2305  O   GLY A 297     109.462 154.362 132.293  1.00 96.04           O  
ATOM   2306  N   PRO A 298     108.644 152.372 131.932  1.00175.86           N  
ATOM   2307  CA  PRO A 298     108.113 152.766 130.676  1.00175.86           C  
ATOM   2308  C   PRO A 298     107.069 153.801 130.638  1.00175.86           C  
ATOM   2309  O   PRO A 298     106.978 154.460 129.607  1.00175.86           O  
ATOM   2310  CB  PRO A 298     107.788 151.520 129.892  1.00175.86           C  
ATOM   2311  CG  PRO A 298     109.008 150.695 130.241  1.00175.86           C  
ATOM   2312  CD  PRO A 298     109.480 151.248 131.602  1.00175.86           C  
ATOM   2313  N   ALA A 299     106.253 153.962 131.684  1.00 45.22           N  
ATOM   2314  CA  ALA A 299     105.316 155.033 131.560  1.00 45.22           C  
ATOM   2315  C   ALA A 299     106.100 156.310 131.503  1.00 45.22           C  
ATOM   2316  O   ALA A 299     105.849 157.173 130.663  1.00 45.22           O  
ATOM   2317  CB  ALA A 299     104.356 155.131 132.758  1.00 45.22           C  
ATOM   2318  N   LEU A 300     107.096 156.458 132.396  1.00121.87           N  
ATOM   2319  CA  LEU A 300     107.879 157.662 132.407  1.00121.87           C  
ATOM   2320  C   LEU A 300     108.719 157.745 131.176  1.00121.87           C  
ATOM   2321  O   LEU A 300     108.985 158.839 130.677  1.00121.87           O  
ATOM   2322  CB  LEU A 300     108.787 157.828 133.641  1.00121.87           C  
ATOM   2323  CG  LEU A 300     108.041 158.262 134.922  1.00121.87           C  
ATOM   2324  CD1 LEU A 300     107.094 157.182 135.463  1.00121.87           C  
ATOM   2325  CD2 LEU A 300     109.029 158.770 135.979  1.00121.87           C  
ATOM   2326  N   MET A 301     109.205 156.598 130.668  1.00148.47           N  
ATOM   2327  CA  MET A 301     110.006 156.696 129.487  1.00148.47           C  
ATOM   2328  C   MET A 301     109.170 157.168 128.338  1.00148.47           C  
ATOM   2329  O   MET A 301     109.650 157.903 127.473  1.00148.47           O  
ATOM   2330  CB  MET A 301     110.762 155.425 129.093  1.00148.47           C  
ATOM   2331  CG  MET A 301     111.596 155.678 127.838  1.00148.47           C  
ATOM   2332  SD  MET A 301     113.236 154.909 127.857  1.00148.47           S  
ATOM   2333  CE  MET A 301     114.106 156.382 128.460  1.00148.47           C  
ATOM   2334  N   ILE A 302     107.894 156.750 128.282  1.00101.33           N  
ATOM   2335  CA  ILE A 302     107.074 157.189 127.189  1.00101.33           C  
ATOM   2336  C   ILE A 302     106.903 158.679 127.292  1.00101.33           C  
ATOM   2337  O   ILE A 302     106.951 159.388 126.290  1.00101.33           O  
ATOM   2338  CB  ILE A 302     105.733 156.511 127.126  1.00101.33           C  
ATOM   2339  CG1 ILE A 302     105.195 156.558 125.688  1.00101.33           C  
ATOM   2340  CG2 ILE A 302     104.785 157.169 128.138  1.00101.33           C  
ATOM   2341  CD1 ILE A 302     104.041 155.585 125.446  1.00101.33           C  
ATOM   2342  N   ALA A 303     106.711 159.203 128.521  1.00 30.49           N  
ATOM   2343  CA  ALA A 303     106.529 160.618 128.709  1.00 30.49           C  
ATOM   2344  C   ALA A 303     107.762 161.328 128.239  1.00 30.49           C  
ATOM   2345  O   ALA A 303     107.679 162.360 127.574  1.00 30.49           O  
ATOM   2346  CB  ALA A 303     106.322 160.997 130.186  1.00 30.49           C  
ATOM   2347  N   SER A 304     108.949 160.783 128.568  1.00 38.85           N  
ATOM   2348  CA  SER A 304     110.195 161.397 128.203  1.00 38.85           C  
ATOM   2349  C   SER A 304     110.315 161.453 126.712  1.00 38.85           C  
ATOM   2350  O   SER A 304     110.723 162.469 126.152  1.00 38.85           O  
ATOM   2351  CB  SER A 304     111.407 160.597 128.705  1.00 38.85           C  
ATOM   2352  OG  SER A 304     112.608 161.237 128.302  1.00 38.85           O  
ATOM   2353  N   ALA A 305     109.966 160.348 126.029  1.00 31.38           N  
ATOM   2354  CA  ALA A 305     110.092 160.277 124.601  1.00 31.38           C  
ATOM   2355  C   ALA A 305     109.186 161.286 123.966  1.00 31.38           C  
ATOM   2356  O   ALA A 305     109.554 161.934 122.988  1.00 31.38           O  
ATOM   2357  CB  ALA A 305     109.722 158.892 124.041  1.00 31.38           C  
ATOM   2358  N   TYR A 306     107.959 161.447 124.493  1.00 45.48           N  
ATOM   2359  CA  TYR A 306     107.064 162.401 123.904  1.00 45.48           C  
ATOM   2360  C   TYR A 306     107.633 163.779 124.054  1.00 45.48           C  
ATOM   2361  O   TYR A 306     107.588 164.578 123.120  1.00 45.48           O  
ATOM   2362  CB  TYR A 306     105.653 162.412 124.526  1.00 45.48           C  
ATOM   2363  CG  TYR A 306     104.895 161.219 124.044  1.00 45.48           C  
ATOM   2364  CD1 TYR A 306     104.317 161.230 122.796  1.00 45.48           C  
ATOM   2365  CD2 TYR A 306     104.743 160.103 124.832  1.00 45.48           C  
ATOM   2366  CE1 TYR A 306     103.610 160.144 122.336  1.00 45.48           C  
ATOM   2367  CE2 TYR A 306     104.038 159.012 124.380  1.00 45.48           C  
ATOM   2368  CZ  TYR A 306     103.471 159.031 123.130  1.00 45.48           C  
ATOM   2369  OH  TYR A 306     102.745 157.914 122.662  1.00 45.48           O  
ATOM   2370  N   CYS A 307     108.187 164.101 125.240  1.00 36.22           N  
ATOM   2371  CA  CYS A 307     108.699 165.424 125.465  1.00 36.22           C  
ATOM   2372  C   CYS A 307     109.804 165.701 124.489  1.00 36.22           C  
ATOM   2373  O   CYS A 307     109.820 166.735 123.825  1.00 36.22           O  
ATOM   2374  CB  CYS A 307     109.289 165.594 126.877  1.00 36.22           C  
ATOM   2375  SG  CYS A 307     108.046 165.386 128.188  1.00 36.22           S  
ATOM   2376  N   ILE A 308     110.755 164.760 124.380  1.00193.82           N  
ATOM   2377  CA  ILE A 308     111.894 164.840 123.512  1.00193.82           C  
ATOM   2378  C   ILE A 308     111.480 164.772 122.071  1.00193.82           C  
ATOM   2379  O   ILE A 308     112.236 165.186 121.194  1.00193.82           O  
ATOM   2380  CB  ILE A 308     112.994 163.872 123.856  1.00193.82           C  
ATOM   2381  CG1 ILE A 308     112.500 162.432 123.860  1.00193.82           C  
ATOM   2382  CG2 ILE A 308     113.604 164.307 125.189  1.00193.82           C  
ATOM   2383  CD1 ILE A 308     112.235 161.950 122.455  1.00193.82           C  
ATOM   2384  N   ARG A 309     110.291 164.195 121.800  1.00171.95           N  
ATOM   2385  CA  ARG A 309     109.721 164.038 120.487  1.00171.95           C  
ATOM   2386  C   ARG A 309     110.562 163.176 119.598  1.00171.95           C  
ATOM   2387  O   ARG A 309     111.040 163.597 118.546  1.00171.95           O  
ATOM   2388  CB  ARG A 309     109.296 165.356 119.793  1.00171.95           C  
ATOM   2389  CG  ARG A 309     110.386 166.410 119.605  1.00171.95           C  
ATOM   2390  CD  ARG A 309     109.854 167.773 119.159  1.00171.95           C  
ATOM   2391  NE  ARG A 309     109.328 167.614 117.777  1.00171.95           N  
ATOM   2392  CZ  ARG A 309     110.187 167.697 116.721  1.00171.95           C  
ATOM   2393  NH1 ARG A 309     111.516 167.913 116.941  1.00171.95           N1+
ATOM   2394  NH2 ARG A 309     109.718 167.556 115.447  1.00171.95           N  
ATOM   2395  N   LEU A 310     110.765 161.918 120.045  1.00 78.89           N  
ATOM   2396  CA  LEU A 310     111.393 160.889 119.260  1.00 78.89           C  
ATOM   2397  C   LEU A 310     110.384 160.439 118.258  1.00 78.89           C  
ATOM   2398  O   LEU A 310     109.198 160.743 118.374  1.00 78.89           O  
ATOM   2399  CB  LEU A 310     111.776 159.607 120.029  1.00 78.89           C  
ATOM   2400  CG  LEU A 310     113.083 159.669 120.832  1.00 78.89           C  
ATOM   2401  CD1 LEU A 310     113.361 158.342 121.556  1.00 78.89           C  
ATOM   2402  CD2 LEU A 310     114.248 160.090 119.927  1.00 78.89           C  
ATOM   2403  N   LYS A 311     110.841 159.731 117.209  1.00109.18           N  
ATOM   2404  CA  LYS A 311     109.887 159.266 116.250  1.00109.18           C  
ATOM   2405  C   LYS A 311     110.371 157.982 115.664  1.00109.18           C  
ATOM   2406  O   LYS A 311     111.572 157.715 115.618  1.00109.18           O  
ATOM   2407  CB  LYS A 311     109.665 160.273 115.114  1.00109.18           C  
ATOM   2408  CG  LYS A 311     108.956 161.532 115.615  1.00109.18           C  
ATOM   2409  CD  LYS A 311     109.109 162.742 114.698  1.00109.18           C  
ATOM   2410  CE  LYS A 311     110.339 163.587 115.030  1.00109.18           C  
ATOM   2411  NZ  LYS A 311     110.424 164.738 114.108  1.00109.18           N1+
ATOM   2412  N   SER A 312     109.418 157.114 115.271  1.00191.10           N  
ATOM   2413  CA  SER A 312     109.787 155.949 114.527  1.00191.10           C  
ATOM   2414  C   SER A 312     110.317 154.887 115.444  1.00191.10           C  
ATOM   2415  O   SER A 312     109.924 154.770 116.604  1.00191.10           O  
ATOM   2416  CB  SER A 312     110.813 156.272 113.418  1.00191.10           C  
ATOM   2417  OG  SER A 312     110.966 155.188 112.516  1.00191.10           O  
ATOM   2418  N   THR A 313     111.237 154.072 114.899  1.00 53.75           N  
ATOM   2419  CA  THR A 313     111.833 152.949 115.553  1.00 53.75           C  
ATOM   2420  C   THR A 313     112.564 153.421 116.766  1.00 53.75           C  
ATOM   2421  O   THR A 313     112.571 152.741 117.790  1.00 53.75           O  
ATOM   2422  CB  THR A 313     112.824 152.234 114.685  1.00 53.75           C  
ATOM   2423  CG2 THR A 313     113.422 151.060 115.481  1.00 53.75           C  
ATOM   2424  OG1 THR A 313     112.193 151.760 113.506  1.00 53.75           O  
ATOM   2425  N   LEU A 314     113.210 154.598 116.686  1.00 48.53           N  
ATOM   2426  CA  LEU A 314     113.968 155.060 117.810  1.00 48.53           C  
ATOM   2427  C   LEU A 314     113.040 155.240 118.976  1.00 48.53           C  
ATOM   2428  O   LEU A 314     113.335 154.802 120.087  1.00 48.53           O  
ATOM   2429  CB  LEU A 314     114.675 156.398 117.529  1.00 48.53           C  
ATOM   2430  CG  LEU A 314     115.506 156.929 118.710  1.00 48.53           C  
ATOM   2431  CD1 LEU A 314     116.608 155.934 119.114  1.00 48.53           C  
ATOM   2432  CD2 LEU A 314     116.065 158.328 118.407  1.00 48.53           C  
ATOM   2433  N   PHE A 315     111.870 155.862 118.741  1.00 65.09           N  
ATOM   2434  CA  PHE A 315     110.914 156.097 119.787  1.00 65.09           C  
ATOM   2435  C   PHE A 315     110.438 154.791 120.347  1.00 65.09           C  
ATOM   2436  O   PHE A 315     110.400 154.605 121.563  1.00 65.09           O  
ATOM   2437  CB  PHE A 315     109.671 156.849 119.271  1.00 65.09           C  
ATOM   2438  CG  PHE A 315     108.579 156.739 120.283  1.00 65.09           C  
ATOM   2439  CD1 PHE A 315     108.547 157.540 121.401  1.00 65.09           C  
ATOM   2440  CD2 PHE A 315     107.567 155.824 120.097  1.00 65.09           C  
ATOM   2441  CE1 PHE A 315     107.526 157.423 122.317  1.00 65.09           C  
ATOM   2442  CE2 PHE A 315     106.545 155.702 121.008  1.00 65.09           C  
ATOM   2443  CZ  PHE A 315     106.523 156.503 122.124  1.00 65.09           C  
ATOM   2444  N   LYS A 316     110.075 153.842 119.466  1.00 73.84           N  
ATOM   2445  CA  LYS A 316     109.503 152.599 119.904  1.00 73.84           C  
ATOM   2446  C   LYS A 316     110.482 151.836 120.744  1.00 73.84           C  
ATOM   2447  O   LYS A 316     110.134 151.345 121.817  1.00 73.84           O  
ATOM   2448  CB  LYS A 316     109.129 151.675 118.733  1.00 73.84           C  
ATOM   2449  CG  LYS A 316     108.045 152.238 117.813  1.00 73.84           C  
ATOM   2450  CD  LYS A 316     107.925 151.473 116.492  1.00 73.84           C  
ATOM   2451  CE  LYS A 316     106.845 152.020 115.557  1.00 73.84           C  
ATOM   2452  NZ  LYS A 316     105.503 151.750 116.120  1.00 73.84           N1+
ATOM   2453  N   VAL A 317     111.737 151.713 120.276  1.00122.08           N  
ATOM   2454  CA  VAL A 317     112.727 150.963 120.999  1.00122.08           C  
ATOM   2455  C   VAL A 317     113.033 151.628 122.303  1.00122.08           C  
ATOM   2456  O   VAL A 317     113.251 150.955 123.308  1.00122.08           O  
ATOM   2457  CB  VAL A 317     114.015 150.751 120.248  1.00122.08           C  
ATOM   2458  CG1 VAL A 317     113.789 149.705 119.151  1.00122.08           C  
ATOM   2459  CG2 VAL A 317     114.470 152.094 119.666  1.00122.08           C  
ATOM   2460  N   ALA A 318     113.066 152.972 122.328  1.00 45.75           N  
ATOM   2461  CA  ALA A 318     113.409 153.654 123.543  1.00 45.75           C  
ATOM   2462  C   ALA A 318     112.399 153.336 124.606  1.00 45.75           C  
ATOM   2463  O   ALA A 318     112.758 153.051 125.744  1.00 45.75           O  
ATOM   2464  CB  ALA A 318     113.439 155.183 123.380  1.00 45.75           C  
ATOM   2465  N   ILE A 319     111.100 153.390 124.268  1.00139.10           N  
ATOM   2466  CA  ILE A 319     110.037 153.123 125.202  1.00139.10           C  
ATOM   2467  C   ILE A 319     109.958 151.667 125.573  1.00139.10           C  
ATOM   2468  O   ILE A 319     109.505 151.319 126.661  1.00139.10           O  
ATOM   2469  CB  ILE A 319     108.707 153.672 124.741  1.00139.10           C  
ATOM   2470  CG1 ILE A 319     108.249 153.109 123.383  1.00139.10           C  
ATOM   2471  CG2 ILE A 319     108.845 155.203 124.747  1.00139.10           C  
ATOM   2472  CD1 ILE A 319     107.650 151.709 123.437  1.00139.10           C  
ATOM   2473  N   LEU A 320     110.295 150.771 124.636  1.00185.17           N  
ATOM   2474  CA  LEU A 320     110.204 149.350 124.830  1.00185.17           C  
ATOM   2475  C   LEU A 320     111.304 148.816 125.726  1.00185.17           C  
ATOM   2476  O   LEU A 320     111.111 147.824 126.424  1.00185.17           O  
ATOM   2477  CB  LEU A 320     110.230 148.635 123.469  1.00185.17           C  
ATOM   2478  CG  LEU A 320     109.639 147.221 123.487  1.00185.17           C  
ATOM   2479  CD1 LEU A 320     108.139 147.272 123.803  1.00185.17           C  
ATOM   2480  CD2 LEU A 320     109.886 146.500 122.158  1.00185.17           C  
ATOM   2481  N   GLN A 321     112.512 149.421 125.682  1.00 79.00           N  
ATOM   2482  CA  GLN A 321     113.663 148.978 126.438  1.00 79.00           C  
ATOM   2483  C   GLN A 321     113.464 149.186 127.908  1.00 79.00           C  
ATOM   2484  O   GLN A 321     113.962 148.424 128.734  1.00 79.00           O  
ATOM   2485  CB  GLN A 321     114.966 149.686 126.011  1.00 79.00           C  
ATOM   2486  CG  GLN A 321     115.011 151.188 126.304  1.00 79.00           C  
ATOM   2487  CD  GLN A 321     115.708 151.399 127.641  1.00 79.00           C  
ATOM   2488  NE2 GLN A 321     115.482 152.589 128.261  1.00 79.00           N  
ATOM   2489  OE1 GLN A 321     116.444 150.535 128.119  1.00 79.00           O  
ATOM   2490  N   ALA A 322     112.737 150.247 128.274  1.00 92.10           N  
ATOM   2491  CA  ALA A 322     112.495 150.587 129.640  1.00 92.10           C  
ATOM   2492  C   ALA A 322     111.732 149.462 130.261  1.00 92.10           C  
ATOM   2493  O   ALA A 322     111.697 149.332 131.473  1.00 92.10           O  
ATOM   2494  CB  ALA A 322     111.752 151.927 129.753  1.00 92.10           C  
ATOM   2495  N   ALA A 323     110.992 148.703 129.441  1.00121.10           N  
ATOM   2496  CA  ALA A 323     110.164 147.570 129.746  1.00121.10           C  
ATOM   2497  C   ALA A 323     110.915 146.368 130.237  1.00121.10           C  
ATOM   2498  O   ALA A 323     110.340 145.480 130.868  1.00121.10           O  
ATOM   2499  CB  ALA A 323     109.311 147.114 128.549  1.00121.10           C  
ATOM   2500  N   LEU A 324     112.200 146.271 129.878  1.00 91.38           N  
ATOM   2501  CA  LEU A 324     113.023 145.125 130.131  1.00 91.38           C  
ATOM   2502  C   LEU A 324     113.200 144.874 131.607  1.00 91.38           C  
ATOM   2503  O   LEU A 324     112.929 145.731 132.449  1.00 91.38           O  
ATOM   2504  CB  LEU A 324     114.399 145.259 129.449  1.00 91.38           C  
ATOM   2505  CG  LEU A 324     114.293 145.307 127.912  1.00 91.38           C  
ATOM   2506  CD1 LEU A 324     115.676 145.425 127.252  1.00 91.38           C  
ATOM   2507  CD2 LEU A 324     113.468 144.127 127.369  1.00 91.38           C  
ATOM   2508  N   PRO A 325     113.635 143.672 131.933  1.00102.20           N  
ATOM   2509  CA  PRO A 325     113.804 143.209 133.288  1.00102.20           C  
ATOM   2510  C   PRO A 325     114.765 144.049 134.076  1.00102.20           C  
ATOM   2511  O   PRO A 325     115.425 144.914 133.508  1.00102.20           O  
ATOM   2512  CB  PRO A 325     114.250 141.748 133.173  1.00102.20           C  
ATOM   2513  CG  PRO A 325     114.831 141.636 131.753  1.00102.20           C  
ATOM   2514  CD  PRO A 325     114.029 142.671 130.953  1.00102.20           C  
ATOM   2515  N   GLN A 326     114.813 143.816 135.404  1.00 98.89           N  
ATOM   2516  CA  GLN A 326     115.518 144.645 136.344  1.00 98.89           C  
ATOM   2517  C   GLN A 326     117.016 144.665 136.177  1.00 98.89           C  
ATOM   2518  O   GLN A 326     117.601 145.740 136.222  1.00 98.89           O  
ATOM   2519  CB  GLN A 326     115.196 144.246 137.800  1.00 98.89           C  
ATOM   2520  CG  GLN A 326     115.754 145.198 138.860  1.00 98.89           C  
ATOM   2521  CD  GLN A 326     115.184 144.791 140.217  1.00 98.89           C  
ATOM   2522  NE2 GLN A 326     115.894 145.169 141.314  1.00 98.89           N  
ATOM   2523  OE1 GLN A 326     114.134 144.156 140.301  1.00 98.89           O  
ATOM   2524  N   GLY A 327     117.713 143.525 135.993  1.00 45.89           N  
ATOM   2525  CA  GLY A 327     119.151 143.621 135.856  1.00 45.89           C  
ATOM   2526  C   GLY A 327     119.793 143.415 137.207  1.00 45.89           C  
ATOM   2527  O   GLY A 327     119.278 143.861 138.230  1.00 45.89           O  
ATOM   2528  N   VAL A 328     120.929 142.681 137.228  1.00177.92           N  
ATOM   2529  CA  VAL A 328     121.647 142.305 138.427  1.00177.92           C  
ATOM   2530  C   VAL A 328     122.609 143.294 139.020  1.00177.92           C  
ATOM   2531  O   VAL A 328     122.853 143.249 140.226  1.00177.92           O  
ATOM   2532  CB  VAL A 328     122.348 140.983 138.337  1.00177.92           C  
ATOM   2533  CG1 VAL A 328     121.292 139.906 138.078  1.00177.92           C  
ATOM   2534  CG2 VAL A 328     123.448 141.048 137.283  1.00177.92           C  
ATOM   2535  N   VAL A 329     123.245 144.177 138.227  1.00190.16           N  
ATOM   2536  CA  VAL A 329     124.246 144.995 138.856  1.00190.16           C  
ATOM   2537  C   VAL A 329     123.671 145.881 139.925  1.00190.16           C  
ATOM   2538  O   VAL A 329     124.374 146.124 140.905  1.00190.16           O  
ATOM   2539  CB  VAL A 329     125.196 145.684 137.931  1.00190.16           C  
ATOM   2540  CG1 VAL A 329     124.419 146.196 136.732  1.00190.16           C  
ATOM   2541  CG2 VAL A 329     125.957 146.756 138.724  1.00190.16           C  
ATOM   2542  N   PRO A 330     122.463 146.387 139.853  1.00 83.42           N  
ATOM   2543  CA  PRO A 330     121.948 147.163 140.950  1.00 83.42           C  
ATOM   2544  C   PRO A 330     121.886 146.310 142.179  1.00 83.42           C  
ATOM   2545  O   PRO A 330     122.080 146.820 143.283  1.00 83.42           O  
ATOM   2546  CB  PRO A 330     120.576 147.656 140.498  1.00 83.42           C  
ATOM   2547  CG  PRO A 330     120.695 147.706 138.963  1.00 83.42           C  
ATOM   2548  CD  PRO A 330     121.744 146.633 138.613  1.00 83.42           C  
ATOM   2549  N   PHE A 331     121.604 145.008 142.006  1.00408.85           N  
ATOM   2550  CA  PHE A 331     121.512 144.102 143.112  1.00408.85           C  
ATOM   2551  C   PHE A 331     122.869 143.970 143.740  1.00408.85           C  
ATOM   2552  O   PHE A 331     122.995 143.941 144.963  1.00408.85           O  
ATOM   2553  CB  PHE A 331     121.056 142.694 142.688  1.00408.85           C  
ATOM   2554  CG  PHE A 331     120.994 141.785 144.044  1.00408.85           C  
ATOM   2555  CD1 PHE A 331     121.938 140.998 144.701  1.00408.85           C  
ATOM   2556  CD2 PHE A 331     120.310 141.239 145.183  1.00408.85           C  
ATOM   2557  CE1 PHE A 331     120.984 140.646 145.697  1.00408.85           C  
ATOM   2558  CE2 PHE A 331     121.581 141.075 144.771  1.00408.85           C  
ATOM   2559  CZ  PHE A 331     120.257 141.454 144.903  1.00408.85           C  
ATOM   2560  N   VAL A 332     123.928 143.886 142.909  1.00 46.30           N  
ATOM   2561  CA  VAL A 332     125.255 143.702 143.429  1.00 46.30           C  
ATOM   2562  C   VAL A 332     125.596 144.868 144.305  1.00 46.30           C  
ATOM   2563  O   VAL A 332     126.129 144.706 145.401  1.00 46.30           O  
ATOM   2564  CB  VAL A 332     126.301 143.623 142.355  1.00 46.30           C  
ATOM   2565  CG1 VAL A 332     127.680 143.508 143.027  1.00 46.30           C  
ATOM   2566  CG2 VAL A 332     125.965 142.443 141.428  1.00 46.30           C  
ATOM   2567  N   PHE A 333     125.281 146.087 143.843  1.00148.39           N  
ATOM   2568  CA  PHE A 333     125.561 147.280 144.592  1.00148.39           C  
ATOM   2569  C   PHE A 333     124.805 147.260 145.885  1.00148.39           C  
ATOM   2570  O   PHE A 333     125.351 147.576 146.941  1.00148.39           O  
ATOM   2571  CB  PHE A 333     125.073 148.526 143.843  1.00148.39           C  
ATOM   2572  CG  PHE A 333     126.055 148.884 142.791  1.00148.39           C  
ATOM   2573  CD1 PHE A 333     126.572 147.939 141.934  1.00148.39           C  
ATOM   2574  CD2 PHE A 333     126.403 150.204 142.641  1.00148.39           C  
ATOM   2575  CE1 PHE A 333     127.473 148.318 140.971  1.00148.39           C  
ATOM   2576  CE2 PHE A 333     127.297 150.592 141.679  1.00148.39           C  
ATOM   2577  CZ  PHE A 333     127.829 149.640 140.856  1.00148.39           C  
ATOM   2578  N   ALA A 334     123.512 146.890 145.827  1.00 40.24           N  
ATOM   2579  CA  ALA A 334     122.658 146.914 146.980  1.00 40.24           C  
ATOM   2580  C   ALA A 334     123.187 145.965 147.998  1.00 40.24           C  
ATOM   2581  O   ALA A 334     123.124 146.241 149.190  1.00 40.24           O  
ATOM   2582  CB  ALA A 334     121.210 146.502 146.665  1.00 40.24           C  
ATOM   2583  N   LYS A 335     123.689 144.804 147.557  1.00120.94           N  
ATOM   2584  CA  LYS A 335     124.241 143.817 148.440  1.00120.94           C  
ATOM   2585  C   LYS A 335     125.466 144.370 149.101  1.00120.94           C  
ATOM   2586  O   LYS A 335     125.689 144.172 150.295  1.00120.94           O  
ATOM   2587  CB  LYS A 335     124.646 142.556 147.655  1.00120.94           C  
ATOM   2588  CG  LYS A 335     125.340 141.457 148.459  1.00120.94           C  
ATOM   2589  CD  LYS A 335     124.472 140.740 149.490  1.00120.94           C  
ATOM   2590  CE  LYS A 335     124.814 141.127 150.927  1.00120.94           C  
ATOM   2591  NZ  LYS A 335     124.452 140.022 151.839  1.00120.94           N1+
ATOM   2592  N   GLU A 336     126.298 145.085 148.326  1.00155.42           N  
ATOM   2593  CA  GLU A 336     127.530 145.616 148.831  1.00155.42           C  
ATOM   2594  C   GLU A 336     127.229 146.550 149.983  1.00155.42           C  
ATOM   2595  O   GLU A 336     127.728 146.361 151.092  1.00155.42           O  
ATOM   2596  CB  GLU A 336     128.197 146.477 147.740  1.00155.42           C  
ATOM   2597  CG  GLU A 336     129.645 146.895 147.989  1.00155.42           C  
ATOM   2598  CD  GLU A 336     130.552 146.057 147.097  1.00155.42           C  
ATOM   2599  OE1 GLU A 336     130.191 144.884 146.822  1.00155.42           O  
ATOM   2600  OE2 GLU A 336     131.614 146.587 146.669  1.00155.42           O1-
ATOM   2601  N   TYR A 337     126.397 147.586 149.732  1.00181.90           N  
ATOM   2602  CA  TYR A 337     126.014 148.613 150.676  1.00181.90           C  
ATOM   2603  C   TYR A 337     124.996 148.187 151.666  1.00181.90           C  
ATOM   2604  O   TYR A 337     124.770 148.839 152.685  1.00181.90           O  
ATOM   2605  CB  TYR A 337     125.736 150.006 150.098  1.00181.90           C  
ATOM   2606  CG  TYR A 337     127.136 150.481 149.928  1.00181.90           C  
ATOM   2607  CD1 TYR A 337     127.914 150.657 151.052  1.00181.90           C  
ATOM   2608  CD2 TYR A 337     127.672 150.749 148.693  1.00181.90           C  
ATOM   2609  CE1 TYR A 337     129.219 151.077 150.955  1.00181.90           C  
ATOM   2610  CE2 TYR A 337     128.977 151.170 148.589  1.00181.90           C  
ATOM   2611  CZ  TYR A 337     129.750 151.330 149.715  1.00181.90           C  
ATOM   2612  OH  TYR A 337     131.088 151.757 149.596  1.00181.90           O  
ATOM   2613  N   ASN A 338     124.300 147.112 151.318  1.00143.51           N  
ATOM   2614  CA  ASN A 338     123.300 146.484 152.110  1.00143.51           C  
ATOM   2615  C   ASN A 338     122.123 147.394 152.271  1.00143.51           C  
ATOM   2616  O   ASN A 338     121.614 147.593 153.373  1.00143.51           O  
ATOM   2617  CB  ASN A 338     123.858 146.061 153.470  1.00143.51           C  
ATOM   2618  CG  ASN A 338     123.066 144.841 153.863  1.00143.51           C  
ATOM   2619  ND2 ASN A 338     123.555 143.648 153.434  1.00143.51           N  
ATOM   2620  OD1 ASN A 338     122.026 144.947 154.505  1.00143.51           O  
ATOM   2621  N   LEU A 339     121.679 147.996 151.147  1.00 94.11           N  
ATOM   2622  CA  LEU A 339     120.486 148.789 151.161  1.00 94.11           C  
ATOM   2623  C   LEU A 339     119.405 148.026 150.430  1.00 94.11           C  
ATOM   2624  O   LEU A 339     119.361 148.003 149.200  1.00 94.11           O  
ATOM   2625  CB  LEU A 339     120.642 150.137 150.437  1.00 94.11           C  
ATOM   2626  CG  LEU A 339     119.427 151.074 150.576  1.00 94.11           C  
ATOM   2627  CD1 LEU A 339     119.329 151.645 152.000  1.00 94.11           C  
ATOM   2628  CD2 LEU A 339     119.421 152.158 149.486  1.00 94.11           C  
ATOM   2629  N   HIS A 340     118.499 147.376 151.189  1.00 85.73           N  
ATOM   2630  CA  HIS A 340     117.354 146.668 150.673  1.00 85.73           C  
ATOM   2631  C   HIS A 340     117.703 145.694 149.582  1.00 85.73           C  
ATOM   2632  O   HIS A 340     117.045 145.691 148.542  1.00 85.73           O  
ATOM   2633  CB  HIS A 340     116.244 147.597 150.148  1.00 85.73           C  
ATOM   2634  CG  HIS A 340     115.703 148.507 151.210  1.00 85.73           C  
ATOM   2635  CD2 HIS A 340     115.048 148.210 152.365  1.00 85.73           C  
ATOM   2636  ND1 HIS A 340     115.816 149.879 151.185  1.00 85.73           N  
ATOM   2637  CE1 HIS A 340     115.228 150.342 152.317  1.00 85.73           C  
ATOM   2638  NE2 HIS A 340     114.748 149.365 153.065  1.00 85.73           N  
ATOM   2639  N   PRO A 341     118.689 144.857 149.742  1.00 73.46           N  
ATOM   2640  CA  PRO A 341     119.043 143.893 148.733  1.00 73.46           C  
ATOM   2641  C   PRO A 341     117.917 142.939 148.447  1.00 73.46           C  
ATOM   2642  O   PRO A 341     117.866 142.413 147.338  1.00 73.46           O  
ATOM   2643  CB  PRO A 341     120.275 143.175 149.285  1.00 73.46           C  
ATOM   2644  CG  PRO A 341     120.097 143.278 150.811  1.00 73.46           C  
ATOM   2645  CD  PRO A 341     119.354 144.611 151.010  1.00 73.46           C  
ATOM   2646  N   GLU A 342     117.019 142.677 149.417  1.00 73.93           N  
ATOM   2647  CA  GLU A 342     115.980 141.708 149.193  1.00 73.93           C  
ATOM   2648  C   GLU A 342     115.059 142.172 148.104  1.00 73.93           C  
ATOM   2649  O   GLU A 342     114.649 141.378 147.259  1.00 73.93           O  
ATOM   2650  CB  GLU A 342     115.116 141.432 150.438  1.00 73.93           C  
ATOM   2651  CG  GLU A 342     114.344 142.647 150.957  1.00 73.93           C  
ATOM   2652  CD  GLU A 342     115.247 143.416 151.910  1.00 73.93           C  
ATOM   2653  OE1 GLU A 342     116.361 142.910 152.210  1.00 73.93           O  
ATOM   2654  OE2 GLU A 342     114.829 144.517 152.359  1.00 73.93           O1-
ATOM   2655  N   ILE A 343     114.693 143.470 148.093  1.00145.65           N  
ATOM   2656  CA  ILE A 343     113.780 143.946 147.092  1.00145.65           C  
ATOM   2657  C   ILE A 343     114.352 143.870 145.717  1.00145.65           C  
ATOM   2658  O   ILE A 343     113.681 143.413 144.792  1.00145.65           O  
ATOM   2659  CB  ILE A 343     113.152 145.281 147.403  1.00145.65           C  
ATOM   2660  CG1 ILE A 343     114.184 146.351 147.743  1.00145.65           C  
ATOM   2661  CG2 ILE A 343     112.082 145.082 148.479  1.00145.65           C  
ATOM   2662  CD1 ILE A 343     113.510 147.682 148.067  1.00145.65           C  
ATOM   2663  N   ILE A 344     115.614 144.281 145.538  1.00 99.10           N  
ATOM   2664  CA  ILE A 344     116.211 144.207 144.235  1.00 99.10           C  
ATOM   2665  C   ILE A 344     116.287 142.767 143.826  1.00 99.10           C  
ATOM   2666  O   ILE A 344     116.051 142.431 142.667  1.00 99.10           O  
ATOM   2667  CB  ILE A 344     117.594 144.786 144.181  1.00 99.10           C  
ATOM   2668  CG1 ILE A 344     117.534 146.315 144.342  1.00 99.10           C  
ATOM   2669  CG2 ILE A 344     118.239 144.343 142.855  1.00 99.10           C  
ATOM   2670  CD1 ILE A 344     116.959 146.786 145.674  1.00 99.10           C  
ATOM   2671  N   SER A 345     116.624 141.873 144.773  1.00110.40           N  
ATOM   2672  CA  SER A 345     116.766 140.476 144.467  1.00110.40           C  
ATOM   2673  C   SER A 345     115.478 139.950 143.915  1.00110.40           C  
ATOM   2674  O   SER A 345     115.455 139.351 142.843  1.00110.40           O  
ATOM   2675  CB  SER A 345     116.978 139.598 145.711  1.00110.40           C  
ATOM   2676  OG  SER A 345     118.117 140.014 146.438  1.00110.40           O  
ATOM   2677  N   THR A 346     114.354 140.159 144.625  1.00144.22           N  
ATOM   2678  CA  THR A 346     113.142 139.538 144.163  1.00144.22           C  
ATOM   2679  C   THR A 346     112.765 140.099 142.839  1.00144.22           C  
ATOM   2680  O   THR A 346     112.238 139.383 141.992  1.00144.22           O  
ATOM   2681  CB  THR A 346     111.921 139.752 144.991  1.00144.22           C  
ATOM   2682  CG2 THR A 346     112.177 139.277 146.428  1.00144.22           C  
ATOM   2683  OG1 THR A 346     111.550 141.117 144.934  1.00144.22           O  
ATOM   2684  N   GLY A 347     112.994 141.408 142.633  1.00 33.59           N  
ATOM   2685  CA  GLY A 347     112.607 142.006 141.390  1.00 33.59           C  
ATOM   2686  C   GLY A 347     113.332 141.306 140.287  1.00 33.59           C  
ATOM   2687  O   GLY A 347     112.758 141.032 139.234  1.00 33.59           O  
ATOM   2688  N   VAL A 348     114.627 141.009 140.493  1.00111.62           N  
ATOM   2689  CA  VAL A 348     115.377 140.364 139.458  1.00111.62           C  
ATOM   2690  C   VAL A 348     114.855 138.969 139.243  1.00111.62           C  
ATOM   2691  O   VAL A 348     114.786 138.501 138.107  1.00111.62           O  
ATOM   2692  CB  VAL A 348     116.857 140.343 139.713  1.00111.62           C  
ATOM   2693  CG1 VAL A 348     117.199 139.256 140.735  1.00111.62           C  
ATOM   2694  CG2 VAL A 348     117.571 140.210 138.362  1.00111.62           C  
ATOM   2695  N   ILE A 349     114.469 138.251 140.320  1.00111.10           N  
ATOM   2696  CA  ILE A 349     113.991 136.907 140.117  1.00111.10           C  
ATOM   2697  C   ILE A 349     112.729 136.896 139.305  1.00111.10           C  
ATOM   2698  O   ILE A 349     112.604 136.126 138.354  1.00111.10           O  
ATOM   2699  CB  ILE A 349     113.749 136.137 141.383  1.00111.10           C  
ATOM   2700  CG1 ILE A 349     115.083 135.639 141.967  1.00111.10           C  
ATOM   2701  CG2 ILE A 349     112.774 134.991 141.059  1.00111.10           C  
ATOM   2702  CD1 ILE A 349     116.071 136.734 142.350  1.00111.10           C  
ATOM   2703  N   PHE A 350     111.759 137.750 139.669  1.00 92.59           N  
ATOM   2704  CA  PHE A 350     110.455 137.819 139.068  1.00 92.59           C  
ATOM   2705  C   PHE A 350     110.424 138.500 137.727  1.00 92.59           C  
ATOM   2706  O   PHE A 350     109.496 138.272 136.958  1.00 92.59           O  
ATOM   2707  CB  PHE A 350     109.436 138.519 139.982  1.00 92.59           C  
ATOM   2708  CG  PHE A 350     109.260 137.638 141.173  1.00 92.59           C  
ATOM   2709  CD1 PHE A 350     108.404 136.562 141.120  1.00 92.59           C  
ATOM   2710  CD2 PHE A 350     109.950 137.882 142.338  1.00 92.59           C  
ATOM   2711  CE1 PHE A 350     108.237 135.743 142.212  1.00 92.59           C  
ATOM   2712  CE2 PHE A 350     109.787 137.066 143.433  1.00 92.59           C  
ATOM   2713  CZ  PHE A 350     108.930 135.995 143.372  1.00 92.59           C  
ATOM   2714  N   GLY A 351     111.348 139.442 137.461  1.00 52.52           N  
ATOM   2715  CA  GLY A 351     111.344 140.236 136.252  1.00 52.52           C  
ATOM   2716  C   GLY A 351     111.665 139.465 135.003  1.00 52.52           C  
ATOM   2717  O   GLY A 351     111.094 139.736 133.947  1.00 52.52           O  
ATOM   2718  N   MET A 352     112.612 138.510 135.068  1.00 69.87           N  
ATOM   2719  CA  MET A 352     113.030 137.827 133.876  1.00 69.87           C  
ATOM   2720  C   MET A 352     111.893 137.043 133.299  1.00 69.87           C  
ATOM   2721  O   MET A 352     111.827 136.850 132.086  1.00 69.87           O  
ATOM   2722  CB  MET A 352     114.244 136.902 134.081  1.00 69.87           C  
ATOM   2723  CG  MET A 352     115.546 137.683 134.284  1.00 69.87           C  
ATOM   2724  SD  MET A 352     117.032 136.665 134.530  1.00 69.87           S  
ATOM   2725  CE  MET A 352     116.724 136.330 136.288  1.00 69.87           C  
ATOM   2726  N   LEU A 353     111.014 136.492 134.153  1.00 56.01           N  
ATOM   2727  CA  LEU A 353     109.873 135.759 133.678  1.00 56.01           C  
ATOM   2728  C   LEU A 353     108.860 136.677 133.042  1.00 56.01           C  
ATOM   2729  O   LEU A 353     108.290 136.364 132.000  1.00 56.01           O  
ATOM   2730  CB  LEU A 353     109.169 134.980 134.800  1.00 56.01           C  
ATOM   2731  CG  LEU A 353     110.067 133.898 135.431  1.00 56.01           C  
ATOM   2732  CD1 LEU A 353     109.321 133.110 136.519  1.00 56.01           C  
ATOM   2733  CD2 LEU A 353     110.688 132.993 134.356  1.00 56.01           C  
ATOM   2734  N   ILE A 354     108.607 137.831 133.688  1.00134.58           N  
ATOM   2735  CA  ILE A 354     107.620 138.822 133.343  1.00134.58           C  
ATOM   2736  C   ILE A 354     107.943 139.571 132.083  1.00134.58           C  
ATOM   2737  O   ILE A 354     107.036 140.016 131.385  1.00134.58           O  
ATOM   2738  CB  ILE A 354     107.419 139.842 134.423  1.00134.58           C  
ATOM   2739  CG1 ILE A 354     107.017 139.155 135.739  1.00134.58           C  
ATOM   2740  CG2 ILE A 354     106.365 140.843 133.919  1.00134.58           C  
ATOM   2741  CD1 ILE A 354     105.718 138.356 135.639  1.00134.58           C  
ATOM   2742  N   ALA A 355     109.238 139.773 131.777  1.00 60.81           N  
ATOM   2743  CA  ALA A 355     109.650 140.655 130.716  1.00 60.81           C  
ATOM   2744  C   ALA A 355     109.086 140.267 129.370  1.00 60.81           C  
ATOM   2745  O   ALA A 355     108.638 141.121 128.606  1.00 60.81           O  
ATOM   2746  CB  ALA A 355     111.178 140.723 130.568  1.00 60.81           C  
ATOM   2747  N   LEU A 356     109.079 138.976 129.013  1.00125.99           N  
ATOM   2748  CA  LEU A 356     108.633 138.646 127.688  1.00125.99           C  
ATOM   2749  C   LEU A 356     107.181 139.004 127.519  1.00125.99           C  
ATOM   2750  O   LEU A 356     106.821 139.627 126.521  1.00125.99           O  
ATOM   2751  CB  LEU A 356     108.827 137.147 127.364  1.00125.99           C  
ATOM   2752  CG  LEU A 356     108.580 136.735 125.894  1.00125.99           C  
ATOM   2753  CD1 LEU A 356     107.114 136.890 125.470  1.00125.99           C  
ATOM   2754  CD2 LEU A 356     109.549 137.452 124.942  1.00125.99           C  
ATOM   2755  N   PRO A 357     106.316 138.657 128.437  1.00 73.21           N  
ATOM   2756  CA  PRO A 357     104.929 138.989 128.260  1.00 73.21           C  
ATOM   2757  C   PRO A 357     104.732 140.465 128.257  1.00 73.21           C  
ATOM   2758  O   PRO A 357     103.891 140.961 127.508  1.00 73.21           O  
ATOM   2759  CB  PRO A 357     104.181 138.244 129.361  1.00 73.21           C  
ATOM   2760  CG  PRO A 357     105.067 137.009 129.618  1.00 73.21           C  
ATOM   2761  CD  PRO A 357     106.491 137.471 129.261  1.00 73.21           C  
ATOM   2762  N   THR A 358     105.494 141.184 129.099  1.00169.32           N  
ATOM   2763  CA  THR A 358     105.388 142.608 129.151  1.00169.32           C  
ATOM   2764  C   THR A 358     105.860 143.244 127.897  1.00169.32           C  
ATOM   2765  O   THR A 358     105.234 144.178 127.400  1.00169.32           O  
ATOM   2766  CB  THR A 358     106.158 143.243 130.254  1.00169.32           C  
ATOM   2767  CG2 THR A 358     107.476 142.592 130.568  1.00169.32           C  
ATOM   2768  OG1 THR A 358     106.410 144.585 129.917  1.00169.32           O  
ATOM   2769  N   THR A 359     106.987 142.766 127.353  1.00114.68           N  
ATOM   2770  CA  THR A 359     107.492 143.394 126.174  1.00114.68           C  
ATOM   2771  C   THR A 359     106.479 143.222 125.090  1.00114.68           C  
ATOM   2772  O   THR A 359     106.222 144.142 124.315  1.00114.68           O  
ATOM   2773  CB  THR A 359     108.788 142.807 125.688  1.00114.68           C  
ATOM   2774  CG2 THR A 359     109.870 143.022 126.756  1.00114.68           C  
ATOM   2775  OG1 THR A 359     108.635 141.422 125.412  1.00114.68           O  
ATOM   2776  N   LEU A 360     105.866 142.029 125.012  1.00 45.14           N  
ATOM   2777  CA  LEU A 360     104.903 141.784 123.981  1.00 45.14           C  
ATOM   2778  C   LEU A 360     103.754 142.718 124.162  1.00 45.14           C  
ATOM   2779  O   LEU A 360     103.240 143.272 123.191  1.00 45.14           O  
ATOM   2780  CB  LEU A 360     104.349 140.347 123.989  1.00 45.14           C  
ATOM   2781  CG  LEU A 360     105.387 139.284 123.581  1.00 45.14           C  
ATOM   2782  CD1 LEU A 360     104.777 137.873 123.606  1.00 45.14           C  
ATOM   2783  CD2 LEU A 360     106.027 139.624 122.225  1.00 45.14           C  
ATOM   2784  N   ALA A 361     103.328 142.933 125.419  1.00 33.13           N  
ATOM   2785  CA  ALA A 361     102.197 143.774 125.674  1.00 33.13           C  
ATOM   2786  C   ALA A 361     102.497 145.158 125.190  1.00 33.13           C  
ATOM   2787  O   ALA A 361     101.664 145.773 124.526  1.00 33.13           O  
ATOM   2788  CB  ALA A 361     101.898 143.899 127.171  1.00 33.13           C  
ATOM   2789  N   TYR A 362     103.701 145.686 125.492  1.00117.27           N  
ATOM   2790  CA  TYR A 362     103.999 147.015 125.032  1.00117.27           C  
ATOM   2791  C   TYR A 362     104.003 147.067 123.547  1.00117.27           C  
ATOM   2792  O   TYR A 362     103.504 148.027 122.962  1.00117.27           O  
ATOM   2793  CB  TYR A 362     105.368 147.622 125.410  1.00117.27           C  
ATOM   2794  CG  TYR A 362     105.268 148.470 126.630  1.00117.27           C  
ATOM   2795  CD1 TYR A 362     104.241 149.383 126.739  1.00117.27           C  
ATOM   2796  CD2 TYR A 362     106.240 148.445 127.603  1.00117.27           C  
ATOM   2797  CE1 TYR A 362     104.135 150.201 127.837  1.00117.27           C  
ATOM   2798  CE2 TYR A 362     106.141 149.268 128.702  1.00117.27           C  
ATOM   2799  CZ  TYR A 362     105.084 150.139 128.826  1.00117.27           C  
ATOM   2800  OH  TYR A 362     104.976 150.980 129.954  1.00117.27           O  
ATOM   2801  N   TYR A 363     104.586 146.053 122.886  1.00 72.52           N  
ATOM   2802  CA  TYR A 363     104.671 146.132 121.458  1.00 72.52           C  
ATOM   2803  C   TYR A 363     103.298 146.192 120.871  1.00 72.52           C  
ATOM   2804  O   TYR A 363     103.036 146.995 119.977  1.00 72.52           O  
ATOM   2805  CB  TYR A 363     105.415 144.947 120.812  1.00 72.52           C  
ATOM   2806  CG  TYR A 363     105.269 145.078 119.330  1.00 72.52           C  
ATOM   2807  CD1 TYR A 363     105.881 146.104 118.647  1.00 72.52           C  
ATOM   2808  CD2 TYR A 363     104.534 144.156 118.619  1.00 72.52           C  
ATOM   2809  CE1 TYR A 363     105.746 146.218 117.283  1.00 72.52           C  
ATOM   2810  CE2 TYR A 363     104.397 144.265 117.255  1.00 72.52           C  
ATOM   2811  CZ  TYR A 363     105.002 145.299 116.585  1.00 72.52           C  
ATOM   2812  OH  TYR A 363     104.863 145.413 115.185  1.00 72.52           O  
ATOM   2813  N   PHE A 364     102.370 145.353 121.362  1.00 43.80           N  
ATOM   2814  CA  PHE A 364     101.053 145.356 120.795  1.00 43.80           C  
ATOM   2815  C   PHE A 364     100.402 146.685 121.019  1.00 43.80           C  
ATOM   2816  O   PHE A 364      99.779 147.233 120.110  1.00 43.80           O  
ATOM   2817  CB  PHE A 364     100.132 144.265 121.369  1.00 43.80           C  
ATOM   2818  CG  PHE A 364     100.599 142.961 120.817  1.00 43.80           C  
ATOM   2819  CD1 PHE A 364     100.270 142.598 119.532  1.00 43.80           C  
ATOM   2820  CD2 PHE A 364     101.356 142.100 121.576  1.00 43.80           C  
ATOM   2821  CE1 PHE A 364     100.692 141.399 119.010  1.00 43.80           C  
ATOM   2822  CE2 PHE A 364     101.783 140.899 121.060  1.00 43.80           C  
ATOM   2823  CZ  PHE A 364     101.453 140.546 119.774  1.00 43.80           C  
ATOM   2824  N   LEU A 365     100.540 147.251 122.231  1.00 95.86           N  
ATOM   2825  CA  LEU A 365      99.864 148.481 122.534  1.00 95.86           C  
ATOM   2826  C   LEU A 365     100.371 149.549 121.617  1.00 95.86           C  
ATOM   2827  O   LEU A 365      99.599 150.326 121.056  1.00 95.86           O  
ATOM   2828  CB  LEU A 365     100.110 148.935 123.988  1.00 95.86           C  
ATOM   2829  CG  LEU A 365      99.290 150.159 124.454  1.00 95.86           C  
ATOM   2830  CD1 LEU A 365      99.704 151.461 123.748  1.00 95.86           C  
ATOM   2831  CD2 LEU A 365      97.784 149.876 124.349  1.00 95.86           C  
ATOM   2832  N   LEU A 366     101.698 149.590 121.430  1.00105.26           N  
ATOM   2833  CA  LEU A 366     102.362 150.596 120.658  1.00105.26           C  
ATOM   2834  C   LEU A 366     101.940 150.468 119.227  1.00105.26           C  
ATOM   2835  O   LEU A 366     101.774 151.464 118.523  1.00105.26           O  
ATOM   2836  CB  LEU A 366     103.889 150.416 120.786  1.00105.26           C  
ATOM   2837  CG  LEU A 366     104.776 151.565 120.275  1.00105.26           C  
ATOM   2838  CD1 LEU A 366     106.261 151.217 120.481  1.00105.26           C  
ATOM   2839  CD2 LEU A 366     104.456 151.955 118.826  1.00105.26           C  
ATOM   2840  N   ASP A 367     101.730 149.222 118.771  1.00 80.63           N  
ATOM   2841  CA  ASP A 367     101.421 148.946 117.400  1.00 80.63           C  
ATOM   2842  C   ASP A 367     100.153 149.652 117.036  1.00 80.63           C  
ATOM   2843  O   ASP A 367     100.056 150.251 115.965  1.00 80.63           O  
ATOM   2844  CB  ASP A 367     101.231 147.438 117.163  1.00 80.63           C  
ATOM   2845  CG  ASP A 367     101.535 147.131 115.707  1.00 80.63           C  
ATOM   2846  OD1 ASP A 367     101.843 148.089 114.950  1.00 80.63           O  
ATOM   2847  OD2 ASP A 367     101.479 145.927 115.335  1.00 80.63           O1-
ATOM   2848  N   LEU A 368      99.145 149.623 117.927  1.00121.30           N  
ATOM   2849  CA  LEU A 368      97.908 150.269 117.605  1.00121.30           C  
ATOM   2850  C   LEU A 368      97.928 151.637 118.203  1.00121.30           C  
ATOM   2851  O   LEU A 368      98.358 151.843 119.335  1.00121.30           O  
ATOM   2852  CB  LEU A 368      96.673 149.546 118.173  1.00121.30           C  
ATOM   2853  CG  LEU A 368      95.343 150.240 117.831  1.00121.30           C  
ATOM   2854  CD1 LEU A 368      95.080 150.231 116.316  1.00121.30           C  
ATOM   2855  CD2 LEU A 368      94.181 149.647 118.643  1.00121.30           C  
ATOM   2856  N   PRO A 369      97.490 152.590 117.431  1.00137.19           N  
ATOM   2857  CA  PRO A 369      97.468 153.933 117.934  1.00137.19           C  
ATOM   2858  C   PRO A 369      96.345 154.079 118.907  1.00137.19           C  
ATOM   2859  O   PRO A 369      95.373 153.329 118.815  1.00137.19           O  
ATOM   2860  CB  PRO A 369      97.345 154.838 116.712  1.00137.19           C  
ATOM   2861  CG  PRO A 369      98.000 154.015 115.589  1.00137.19           C  
ATOM   2862  CD  PRO A 369      97.758 152.553 116.002  1.00137.19           C  
TER   
ATOM   2863  N   MET B   1     162.515 131.986 111.669  1.00 85.30           N  
ATOM   2864  CA  MET B   1     162.297 130.557 111.352  1.00 85.30           C  
ATOM   2865  C   MET B   1     161.621 129.880 112.494  1.00 85.30           C  
ATOM   2866  O   MET B   1     160.451 130.131 112.779  1.00 85.30           O  
ATOM   2867  CB  MET B   1     163.640 129.854 111.093  1.00 85.30           C  
ATOM   2868  CG  MET B   1     164.335 130.327 109.816  1.00 85.30           C  
ATOM   2869  SD  MET B   1     165.928 129.516 109.481  1.00 85.30           S  
ATOM   2870  CE  MET B   1     166.234 130.415 107.934  1.00 85.30           C  
ATOM   2871  N   GLY B   2     162.352 128.983 113.176  1.00 16.00           N  
ATOM   2872  CA  GLY B   2     161.776 128.283 114.280  1.00 16.00           C  
ATOM   2873  C   GLY B   2     161.434 129.271 115.350  1.00 16.00           C  
ATOM   2874  O   GLY B   2     160.357 129.202 115.944  1.00 16.00           O  
ATOM   2875  N   ILE B   3     162.350 130.219 115.628  1.00 77.35           N  
ATOM   2876  CA  ILE B   3     162.098 131.172 116.671  1.00 77.35           C  
ATOM   2877  C   ILE B   3     162.401 132.533 116.137  1.00 77.35           C  
ATOM   2878  O   ILE B   3     163.284 132.704 115.298  1.00 77.35           O  
ATOM   2879  CB  ILE B   3     162.958 130.963 117.886  1.00 77.35           C  
ATOM   2880  CG1 ILE B   3     162.425 131.767 119.085  1.00 77.35           C  
ATOM   2881  CG2 ILE B   3     164.407 131.303 117.498  1.00 77.35           C  
ATOM   2882  CD1 ILE B   3     161.098 131.242 119.633  1.00 77.35           C  
ATOM   2883  N   SER B   4     161.648 133.546 116.609  1.00 79.98           N  
ATOM   2884  CA  SER B   4     161.866 134.883 116.148  1.00 79.98           C  
ATOM   2885  C   SER B   4     161.358 135.805 117.214  1.00 79.98           C  
ATOM   2886  O   SER B   4     160.876 135.367 118.257  1.00 79.98           O  
ATOM   2887  CB  SER B   4     161.107 135.185 114.848  1.00 79.98           C  
ATOM   2888  OG  SER B   4     161.416 136.492 114.399  1.00 79.98           O  
ATOM   2889  N   TRP B   5     161.497 137.122 116.982  1.00 95.59           N  
ATOM   2890  CA  TRP B   5     161.037 138.144 117.878  1.00 95.59           C  
ATOM   2891  C   TRP B   5     159.546 138.175 117.991  1.00 95.59           C  
ATOM   2892  O   TRP B   5     159.036 138.532 119.048  1.00 95.59           O  
ATOM   2893  CB  TRP B   5     161.555 139.549 117.529  1.00 95.59           C  
ATOM   2894  CG  TRP B   5     162.780 139.965 118.311  1.00 95.59           C  
ATOM   2895  CD1 TRP B   5     162.887 141.015 119.177  1.00 95.59           C  
ATOM   2896  CD2 TRP B   5     164.034 139.264 118.373  1.00 95.59           C  
ATOM   2897  CE2 TRP B   5     164.848 139.955 119.274  1.00 95.59           C  
ATOM   2898  CE3 TRP B   5     164.470 138.134 117.747  1.00 95.59           C  
ATOM   2899  NE1 TRP B   5     164.134 141.031 119.749  1.00 95.59           N  
ATOM   2900  CZ2 TRP B   5     166.113 139.527 119.559  1.00 95.59           C  
ATOM   2901  CZ3 TRP B   5     165.750 137.713 118.036  1.00 95.59           C  
ATOM   2902  CH2 TRP B   5     166.558 138.392 118.920  1.00 95.59           C  
ATOM   2903  N   LEU B   6     158.799 137.871 116.912  1.00162.65           N  
ATOM   2904  CA  LEU B   6     157.365 137.927 117.013  1.00162.65           C  
ATOM   2905  C   LEU B   6     156.819 136.885 117.939  1.00162.65           C  
ATOM   2906  O   LEU B   6     155.937 137.180 118.739  1.00162.65           O  
ATOM   2907  CB  LEU B   6     156.617 137.736 115.689  1.00162.65           C  
ATOM   2908  CG  LEU B   6     156.714 138.937 114.743  1.00162.65           C  
ATOM   2909  CD1 LEU B   6     155.718 138.785 113.588  1.00162.65           C  
ATOM   2910  CD2 LEU B   6     156.549 140.265 115.497  1.00162.65           C  
ATOM   2911  N   ASP B   7     157.317 135.636 117.852  1.00 60.14           N  
ATOM   2912  CA  ASP B   7     156.783 134.569 118.653  1.00 60.14           C  
ATOM   2913  C   ASP B   7     157.049 134.815 120.106  1.00 60.14           C  
ATOM   2914  O   ASP B   7     156.256 134.422 120.960  1.00 60.14           O  
ATOM   2915  CB  ASP B   7     157.271 133.167 118.222  1.00 60.14           C  
ATOM   2916  CG  ASP B   7     158.790 133.053 118.256  1.00 60.14           C  
ATOM   2917  OD1 ASP B   7     159.426 133.509 119.243  1.00 60.14           O  
ATOM   2918  OD2 ASP B   7     159.337 132.502 117.265  1.00 60.14           O1-
ATOM   2919  N   ILE B   8     158.175 135.474 120.426  1.00 31.32           N  
ATOM   2920  CA  ILE B   8     158.503 135.782 121.786  1.00 31.32           C  
ATOM   2921  C   ILE B   8     157.419 136.678 122.301  1.00 31.32           C  
ATOM   2922  O   ILE B   8     156.980 136.549 123.442  1.00 31.32           O  
ATOM   2923  CB  ILE B   8     159.806 136.518 121.914  1.00 31.32           C  
ATOM   2924  CG1 ILE B   8     160.960 135.650 121.384  1.00 31.32           C  
ATOM   2925  CG2 ILE B   8     159.977 136.939 123.384  1.00 31.32           C  
ATOM   2926  CD1 ILE B   8     162.266 136.422 121.195  1.00 31.32           C  
ATOM   2927  N   TYR B   9     156.960 137.615 121.452  1.00 59.07           N  
ATOM   2928  CA  TYR B   9     155.914 138.532 121.799  1.00 59.07           C  
ATOM   2929  C   TYR B   9     154.678 137.751 122.109  1.00 59.07           C  
ATOM   2930  O   TYR B   9     153.966 138.060 123.061  1.00 59.07           O  
ATOM   2931  CB  TYR B   9     155.568 139.500 120.651  1.00 59.07           C  
ATOM   2932  CG  TYR B   9     154.271 140.168 120.972  1.00 59.07           C  
ATOM   2933  CD1 TYR B   9     154.198 141.164 121.917  1.00 59.07           C  
ATOM   2934  CD2 TYR B   9     153.124 139.798 120.308  1.00 59.07           C  
ATOM   2935  CE1 TYR B   9     152.998 141.773 122.202  1.00 59.07           C  
ATOM   2936  CE2 TYR B   9     151.921 140.402 120.587  1.00 59.07           C  
ATOM   2937  CZ  TYR B   9     151.856 141.392 121.538  1.00 59.07           C  
ATOM   2938  OH  TYR B   9     150.625 142.016 121.828  1.00 59.07           O  
ATOM   2939  N   HIS B  10     154.393 136.712 121.305  1.00 40.03           N  
ATOM   2940  CA  HIS B  10     153.202 135.938 121.496  1.00 40.03           C  
ATOM   2941  C   HIS B  10     153.249 135.279 122.842  1.00 40.03           C  
ATOM   2942  O   HIS B  10     152.250 135.247 123.557  1.00 40.03           O  
ATOM   2943  CB  HIS B  10     153.020 134.854 120.418  1.00 40.03           C  
ATOM   2944  CG  HIS B  10     152.850 135.436 119.043  1.00 40.03           C  
ATOM   2945  CD2 HIS B  10     151.735 135.914 118.425  1.00 40.03           C  
ATOM   2946  ND1 HIS B  10     153.878 135.604 118.141  1.00 40.03           N  
ATOM   2947  CE1 HIS B  10     153.340 136.171 117.032  1.00 40.03           C  
ATOM   2948  NE2 HIS B  10     152.041 136.378 117.157  1.00 40.03           N  
ATOM   2949  N   VAL B  11     154.417 134.732 123.226  1.00 32.83           N  
ATOM   2950  CA  VAL B  11     154.553 134.064 124.490  1.00 32.83           C  
ATOM   2951  C   VAL B  11     154.325 135.050 125.597  1.00 32.83           C  
ATOM   2952  O   VAL B  11     153.630 134.757 126.568  1.00 32.83           O  
ATOM   2953  CB  VAL B  11     155.919 133.472 124.681  1.00 32.83           C  
ATOM   2954  CG1 VAL B  11     156.017 132.891 126.102  1.00 32.83           C  
ATOM   2955  CG2 VAL B  11     156.157 132.439 123.567  1.00 32.83           C  
ATOM   2956  N   VAL B  12     154.905 136.257 125.473  1.00 30.22           N  
ATOM   2957  CA  VAL B  12     154.785 137.257 126.497  1.00 30.22           C  
ATOM   2958  C   VAL B  12     153.347 137.631 126.628  1.00 30.22           C  
ATOM   2959  O   VAL B  12     152.837 137.827 127.730  1.00 30.22           O  
ATOM   2960  CB  VAL B  12     155.544 138.512 126.179  1.00 30.22           C  
ATOM   2961  CG1 VAL B  12     155.249 139.551 127.275  1.00 30.22           C  
ATOM   2962  CG2 VAL B  12     157.034 138.161 126.036  1.00 30.22           C  
ATOM   2963  N   SER B  13     152.657 137.742 125.483  1.00 73.92           N  
ATOM   2964  CA  SER B  13     151.286 138.148 125.454  1.00 73.92           C  
ATOM   2965  C   SER B  13     150.464 137.118 126.163  1.00 73.92           C  
ATOM   2966  O   SER B  13     149.518 137.456 126.869  1.00 73.92           O  
ATOM   2967  CB  SER B  13     150.780 138.274 124.007  1.00 73.92           C  
ATOM   2968  OG  SER B  13     149.500 138.881 123.977  1.00 73.92           O  
ATOM   2969  N   ALA B  14     150.786 135.825 125.977  1.00 36.10           N  
ATOM   2970  CA  ALA B  14     150.051 134.767 126.612  1.00 36.10           C  
ATOM   2971  C   ALA B  14     150.250 134.809 128.099  1.00 36.10           C  
ATOM   2972  O   ALA B  14     149.315 134.581 128.864  1.00 36.10           O  
ATOM   2973  CB  ALA B  14     150.489 133.372 126.132  1.00 36.10           C  
ATOM   2974  N   THR B  15     151.500 135.059 128.534  1.00 52.65           N  
ATOM   2975  CA  THR B  15     151.900 135.060 129.916  1.00 52.65           C  
ATOM   2976  C   THR B  15     151.377 136.234 130.693  1.00 52.65           C  
ATOM   2977  O   THR B  15     150.970 136.085 131.845  1.00 52.65           O  
ATOM   2978  CB  THR B  15     153.393 135.069 130.065  1.00 52.65           C  
ATOM   2979  CG2 THR B  15     153.744 135.098 131.560  1.00 52.65           C  
ATOM   2980  OG1 THR B  15     153.951 133.918 129.447  1.00 52.65           O  
ATOM   2981  N   VAL B  16     151.364 137.437 130.089  1.00123.86           N  
ATOM   2982  CA  VAL B  16     151.071 138.624 130.844  1.00123.86           C  
ATOM   2983  C   VAL B  16     149.698 138.642 131.450  1.00123.86           C  
ATOM   2984  O   VAL B  16     149.577 139.134 132.571  1.00123.86           O  
ATOM   2985  CB  VAL B  16     151.373 139.920 130.125  1.00123.86           C  
ATOM   2986  CG1 VAL B  16     152.900 140.051 130.065  1.00123.86           C  
ATOM   2987  CG2 VAL B  16     150.748 139.944 128.722  1.00123.86           C  
ATOM   2988  N   PRO B  17     148.644 138.160 130.852  1.00 73.43           N  
ATOM   2989  CA  PRO B  17     147.381 138.270 131.517  1.00 73.43           C  
ATOM   2990  C   PRO B  17     147.351 137.488 132.790  1.00 73.43           C  
ATOM   2991  O   PRO B  17     146.656 137.891 133.719  1.00 73.43           O  
ATOM   2992  CB  PRO B  17     146.331 137.842 130.496  1.00 73.43           C  
ATOM   2993  CG  PRO B  17     146.982 138.196 129.148  1.00 73.43           C  
ATOM   2994  CD  PRO B  17     148.491 138.075 129.415  1.00 73.43           C  
ATOM   2995  N   LEU B  18     148.075 136.359 132.861  1.00 87.97           N  
ATOM   2996  CA  LEU B  18     148.030 135.592 134.068  1.00 87.97           C  
ATOM   2997  C   LEU B  18     148.665 136.386 135.167  1.00 87.97           C  
ATOM   2998  O   LEU B  18     148.138 136.461 136.276  1.00 87.97           O  
ATOM   2999  CB  LEU B  18     148.782 134.253 133.967  1.00 87.97           C  
ATOM   3000  CG  LEU B  18     148.206 133.302 132.900  1.00 87.97           C  
ATOM   3001  CD1 LEU B  18     148.503 133.798 131.478  1.00 87.97           C  
ATOM   3002  CD2 LEU B  18     148.659 131.857 133.137  1.00 87.97           C  
ATOM   3003  N   TYR B  19     149.817 137.020 134.875  1.00 74.54           N  
ATOM   3004  CA  TYR B  19     150.506 137.789 135.871  1.00 74.54           C  
ATOM   3005  C   TYR B  19     149.671 138.949 136.302  1.00 74.54           C  
ATOM   3006  O   TYR B  19     149.662 139.291 137.482  1.00 74.54           O  
ATOM   3007  CB  TYR B  19     151.861 138.372 135.427  1.00 74.54           C  
ATOM   3008  CG  TYR B  19     152.920 137.330 135.549  1.00 74.54           C  
ATOM   3009  CD1 TYR B  19     153.358 136.957 136.799  1.00 74.54           C  
ATOM   3010  CD2 TYR B  19     153.499 136.756 134.441  1.00 74.54           C  
ATOM   3011  CE1 TYR B  19     154.341 136.007 136.950  1.00 74.54           C  
ATOM   3012  CE2 TYR B  19     154.483 135.806 134.585  1.00 74.54           C  
ATOM   3013  CZ  TYR B  19     154.904 135.430 135.840  1.00 74.54           C  
ATOM   3014  OH  TYR B  19     155.914 134.455 135.990  1.00 74.54           O  
ATOM   3015  N   VAL B  20     148.971 139.618 135.367  1.00101.37           N  
ATOM   3016  CA  VAL B  20     148.215 140.765 135.782  1.00101.37           C  
ATOM   3017  C   VAL B  20     147.155 140.353 136.751  1.00101.37           C  
ATOM   3018  O   VAL B  20     146.954 141.014 137.768  1.00101.37           O  
ATOM   3019  CB  VAL B  20     147.564 141.539 134.668  1.00101.37           C  
ATOM   3020  CG1 VAL B  20     148.670 142.181 133.823  1.00101.37           C  
ATOM   3021  CG2 VAL B  20     146.629 140.623 133.867  1.00101.37           C  
ATOM   3022  N   SER B  21     146.447 139.245 136.472  1.00 71.64           N  
ATOM   3023  CA  SER B  21     145.403 138.827 137.362  1.00 71.64           C  
ATOM   3024  C   SER B  21     146.002 138.455 138.685  1.00 71.64           C  
ATOM   3025  O   SER B  21     145.428 138.732 139.738  1.00 71.64           O  
ATOM   3026  CB  SER B  21     144.601 137.638 136.806  1.00 71.64           C  
ATOM   3027  OG  SER B  21     145.474 136.572 136.472  1.00 71.64           O  
ATOM   3028  N   MET B  22     147.189 137.825 138.666  1.00 95.33           N  
ATOM   3029  CA  MET B  22     147.822 137.398 139.879  1.00 95.33           C  
ATOM   3030  C   MET B  22     148.178 138.596 140.711  1.00 95.33           C  
ATOM   3031  O   MET B  22     147.970 138.605 141.924  1.00 95.33           O  
ATOM   3032  CB  MET B  22     149.078 136.562 139.584  1.00 95.33           C  
ATOM   3033  CG  MET B  22     149.606 135.780 140.783  1.00 95.33           C  
ATOM   3034  SD  MET B  22     150.525 134.285 140.312  1.00 95.33           S  
ATOM   3035  CE  MET B  22     151.879 135.145 139.471  1.00 95.33           C  
ATOM   3036  N   THR B  23     148.709 139.654 140.071  1.00 34.09           N  
ATOM   3037  CA  THR B  23     149.114 140.845 140.764  1.00 34.09           C  
ATOM   3038  C   THR B  23     147.910 141.529 141.326  1.00 34.09           C  
ATOM   3039  O   THR B  23     147.948 142.076 142.428  1.00 34.09           O  
ATOM   3040  CB  THR B  23     149.804 141.824 139.859  1.00 34.09           C  
ATOM   3041  CG2 THR B  23     150.228 143.049 140.688  1.00 34.09           C  
ATOM   3042  OG1 THR B  23     150.944 141.220 139.267  1.00 34.09           O  
ATOM   3043  N   LEU B  24     146.801 141.526 140.569  1.00122.92           N  
ATOM   3044  CA  LEU B  24     145.621 142.209 141.005  1.00122.92           C  
ATOM   3045  C   LEU B  24     145.144 141.561 142.271  1.00122.92           C  
ATOM   3046  O   LEU B  24     144.798 142.242 143.234  1.00122.92           O  
ATOM   3047  CB  LEU B  24     144.494 142.113 139.966  1.00122.92           C  
ATOM   3048  CG  LEU B  24     143.295 143.024 140.263  1.00122.92           C  
ATOM   3049  CD1 LEU B  24     143.689 144.505 140.136  1.00122.92           C  
ATOM   3050  CD2 LEU B  24     142.084 142.652 139.396  1.00122.92           C  
ATOM   3051  N   GLY B  25     145.131 140.214 142.304  1.00 19.61           N  
ATOM   3052  CA  GLY B  25     144.657 139.503 143.458  1.00 19.61           C  
ATOM   3053  C   GLY B  25     145.550 139.779 144.628  1.00 19.61           C  
ATOM   3054  O   GLY B  25     145.079 139.955 145.750  1.00 19.61           O  
ATOM   3055  N   PHE B  26     146.874 139.811 144.395  1.00 47.53           N  
ATOM   3056  CA  PHE B  26     147.819 140.015 145.457  1.00 47.53           C  
ATOM   3057  C   PHE B  26     147.603 141.360 146.077  1.00 47.53           C  
ATOM   3058  O   PHE B  26     147.561 141.489 147.300  1.00 47.53           O  
ATOM   3059  CB  PHE B  26     149.277 139.954 144.968  1.00 47.53           C  
ATOM   3060  CG  PHE B  26     150.169 140.351 146.097  1.00 47.53           C  
ATOM   3061  CD1 PHE B  26     150.494 139.464 147.097  1.00 47.53           C  
ATOM   3062  CD2 PHE B  26     150.691 141.623 146.145  1.00 47.53           C  
ATOM   3063  CE1 PHE B  26     151.319 139.843 148.131  1.00 47.53           C  
ATOM   3064  CE2 PHE B  26     151.516 142.008 147.174  1.00 47.53           C  
ATOM   3065  CZ  PHE B  26     151.833 141.117 148.171  1.00 47.53           C  
ATOM   3066  N   LEU B  27     147.455 142.405 145.244  1.00 34.97           N  
ATOM   3067  CA  LEU B  27     147.296 143.739 145.755  1.00 34.97           C  
ATOM   3068  C   LEU B  27     146.021 143.814 146.525  1.00 34.97           C  
ATOM   3069  O   LEU B  27     145.952 144.429 147.588  1.00 34.97           O  
ATOM   3070  CB  LEU B  27     147.228 144.801 144.643  1.00 34.97           C  
ATOM   3071  CG  LEU B  27     148.535 144.931 143.840  1.00 34.97           C  
ATOM   3072  CD1 LEU B  27     148.414 146.003 142.744  1.00 34.97           C  
ATOM   3073  CD2 LEU B  27     149.739 145.160 144.767  1.00 34.97           C  
ATOM   3074  N   SER B  28     144.972 143.165 146.002  1.00 85.83           N  
ATOM   3075  CA  SER B  28     143.679 143.208 146.609  1.00 85.83           C  
ATOM   3076  C   SER B  28     143.770 142.651 147.995  1.00 85.83           C  
ATOM   3077  O   SER B  28     143.278 143.256 148.946  1.00 85.83           O  
ATOM   3078  CB  SER B  28     142.676 142.352 145.821  1.00 85.83           C  
ATOM   3079  OG  SER B  28     141.401 142.399 146.434  1.00 85.83           O  
ATOM   3080  N   ALA B  29     144.371 141.458 148.149  1.00 53.87           N  
ATOM   3081  CA  ALA B  29     144.441 140.877 149.457  1.00 53.87           C  
ATOM   3082  C   ALA B  29     145.360 141.647 150.362  1.00 53.87           C  
ATOM   3083  O   ALA B  29     145.021 141.900 151.517  1.00 53.87           O  
ATOM   3084  CB  ALA B  29     144.931 139.419 149.426  1.00 53.87           C  
ATOM   3085  N   ARG B  30     146.584 141.967 149.887  1.00147.62           N  
ATOM   3086  CA  ARG B  30     147.568 142.612 150.718  1.00147.62           C  
ATOM   3087  C   ARG B  30     147.338 144.074 150.982  1.00147.62           C  
ATOM   3088  O   ARG B  30     147.090 144.485 152.115  1.00147.62           O  
ATOM   3089  CB  ARG B  30     148.965 142.504 150.088  1.00147.62           C  
ATOM   3090  CG  ARG B  30     150.120 142.841 151.029  1.00147.62           C  
ATOM   3091  CD  ARG B  30     150.400 141.738 152.050  1.00147.62           C  
ATOM   3092  NE  ARG B  30     151.693 142.066 152.710  1.00147.62           N  
ATOM   3093  CZ  ARG B  30     152.860 141.615 152.166  1.00147.62           C  
ATOM   3094  NH1 ARG B  30     152.834 140.849 151.035  1.00147.62           N1+
ATOM   3095  NH2 ARG B  30     154.054 141.930 152.747  1.00147.62           N  
ATOM   3096  N   HIS B  31     147.438 144.900 149.914  1.00 63.83           N  
ATOM   3097  CA  HIS B  31     147.382 146.331 150.068  1.00 63.83           C  
ATOM   3098  C   HIS B  31     146.002 146.839 150.314  1.00 63.83           C  
ATOM   3099  O   HIS B  31     145.723 147.473 151.329  1.00 63.83           O  
ATOM   3100  CB  HIS B  31     147.934 147.078 148.842  1.00 63.83           C  
ATOM   3101  CG  HIS B  31     149.408 146.872 148.652  1.00 63.83           C  
ATOM   3102  CD2 HIS B  31     150.458 147.586 149.140  1.00 63.83           C  
ATOM   3103  ND1 HIS B  31     149.960 145.854 147.908  1.00 63.83           N  
ATOM   3104  CE1 HIS B  31     151.308 146.000 147.982  1.00 63.83           C  
ATOM   3105  NE2 HIS B  31     151.657 147.039 148.720  1.00 63.83           N  
ATOM   3106  N   LEU B  32     145.096 146.544 149.370  1.00101.11           N  
ATOM   3107  CA  LEU B  32     143.754 147.036 149.424  1.00101.11           C  
ATOM   3108  C   LEU B  32     143.046 146.364 150.552  1.00101.11           C  
ATOM   3109  O   LEU B  32     142.187 146.950 151.206  1.00101.11           O  
ATOM   3110  CB  LEU B  32     142.988 146.783 148.126  1.00101.11           C  
ATOM   3111  CG  LEU B  32     143.636 147.438 146.895  1.00101.11           C  
ATOM   3112  CD1 LEU B  32     144.984 146.784 146.555  1.00101.11           C  
ATOM   3113  CD2 LEU B  32     142.673 147.453 145.703  1.00101.11           C  
ATOM   3114  N   LYS B  33     143.404 145.096 150.803  1.00 46.99           N  
ATOM   3115  CA  LYS B  33     142.802 144.323 151.848  1.00 46.99           C  
ATOM   3116  C   LYS B  33     141.331 144.197 151.606  1.00 46.99           C  
ATOM   3117  O   LYS B  33     140.540 144.270 152.543  1.00 46.99           O  
ATOM   3118  CB  LYS B  33     143.016 144.924 153.248  1.00 46.99           C  
ATOM   3119  CG  LYS B  33     144.476 144.900 153.708  1.00 46.99           C  
ATOM   3120  CD  LYS B  33     144.743 145.753 154.951  1.00 46.99           C  
ATOM   3121  CE  LYS B  33     146.202 145.727 155.412  1.00 46.99           C  
ATOM   3122  NZ  LYS B  33     146.369 146.577 156.611  1.00 46.99           N1+
ATOM   3123  N   LEU B  34     140.916 144.011 150.337  1.00 95.58           N  
ATOM   3124  CA  LEU B  34     139.511 143.851 150.099  1.00 95.58           C  
ATOM   3125  C   LEU B  34     139.043 142.554 150.687  1.00 95.58           C  
ATOM   3126  O   LEU B  34     137.969 142.497 151.284  1.00 95.58           O  
ATOM   3127  CB  LEU B  34     139.070 143.786 148.624  1.00 95.58           C  
ATOM   3128  CG  LEU B  34     139.388 145.023 147.772  1.00 95.58           C  
ATOM   3129  CD1 LEU B  34     140.832 144.989 147.276  1.00 95.58           C  
ATOM   3130  CD2 LEU B  34     138.371 145.205 146.640  1.00 95.58           C  
ATOM   3131  N   PHE B  35     139.842 141.475 150.541  1.00 66.41           N  
ATOM   3132  CA  PHE B  35     139.363 140.183 150.952  1.00 66.41           C  
ATOM   3133  C   PHE B  35     140.071 139.715 152.183  1.00 66.41           C  
ATOM   3134  O   PHE B  35     141.275 139.902 152.342  1.00 66.41           O  
ATOM   3135  CB  PHE B  35     139.597 139.076 149.907  1.00 66.41           C  
ATOM   3136  CG  PHE B  35     138.838 139.408 148.668  1.00 66.41           C  
ATOM   3137  CD1 PHE B  35     137.484 139.179 148.588  1.00 66.41           C  
ATOM   3138  CD2 PHE B  35     139.490 139.936 147.579  1.00 66.41           C  
ATOM   3139  CE1 PHE B  35     136.790 139.484 147.441  1.00 66.41           C  
ATOM   3140  CE2 PHE B  35     138.802 140.243 146.429  1.00 66.41           C  
ATOM   3141  CZ  PHE B  35     137.449 140.018 146.359  1.00 66.41           C  
ATOM   3142  N   SER B  36     139.299 139.091 153.099  1.00 38.80           N  
ATOM   3143  CA  SER B  36     139.821 138.493 154.294  1.00 38.80           C  
ATOM   3144  C   SER B  36     140.176 137.080 153.941  1.00 38.80           C  
ATOM   3145  O   SER B  36     139.824 136.597 152.866  1.00 38.80           O  
ATOM   3146  CB  SER B  36     138.803 138.450 155.448  1.00 38.80           C  
ATOM   3147  OG  SER B  36     137.690 137.644 155.088  1.00 38.80           O  
ATOM   3148  N   PRO B  37     140.862 136.390 154.811  1.00 66.48           N  
ATOM   3149  CA  PRO B  37     141.258 135.045 154.503  1.00 66.48           C  
ATOM   3150  C   PRO B  37     140.098 134.131 154.272  1.00 66.48           C  
ATOM   3151  O   PRO B  37     140.219 133.211 153.464  1.00 66.48           O  
ATOM   3152  CB  PRO B  37     142.198 134.628 155.631  1.00 66.48           C  
ATOM   3153  CG  PRO B  37     142.838 135.962 156.067  1.00 66.48           C  
ATOM   3154  CD  PRO B  37     141.774 137.027 155.746  1.00 66.48           C  
ATOM   3155  N   GLU B  38     138.971 134.347 154.968  1.00 57.22           N  
ATOM   3156  CA  GLU B  38     137.840 133.493 154.750  1.00 57.22           C  
ATOM   3157  C   GLU B  38     137.349 133.742 153.362  1.00 57.22           C  
ATOM   3158  O   GLU B  38     136.986 132.815 152.638  1.00 57.22           O  
ATOM   3159  CB  GLU B  38     136.680 133.772 155.720  1.00 57.22           C  
ATOM   3160  CG  GLU B  38     136.103 135.184 155.612  1.00 57.22           C  
ATOM   3161  CD  GLU B  38     134.977 135.298 156.628  1.00 57.22           C  
ATOM   3162  OE1 GLU B  38     134.720 134.286 157.333  1.00 57.22           O  
ATOM   3163  OE2 GLU B  38     134.359 136.393 156.712  1.00 57.22           O1-
ATOM   3164  N   GLN B  39     137.343 135.026 152.957  1.00 82.97           N  
ATOM   3165  CA  GLN B  39     136.841 135.421 151.675  1.00 82.97           C  
ATOM   3166  C   GLN B  39     137.686 134.799 150.612  1.00 82.97           C  
ATOM   3167  O   GLN B  39     137.166 134.237 149.652  1.00 82.97           O  
ATOM   3168  CB  GLN B  39     136.937 136.942 151.474  1.00 82.97           C  
ATOM   3169  CG  GLN B  39     136.118 137.756 152.478  1.00 82.97           C  
ATOM   3170  CD  GLN B  39     134.677 137.770 152.001  1.00 82.97           C  
ATOM   3171  NE2 GLN B  39     133.733 137.361 152.892  1.00 82.97           N  
ATOM   3172  OE1 GLN B  39     134.398 138.137 150.861  1.00 82.97           O  
ATOM   3173  N   CYS B  40     139.023 134.856 150.764  1.00 88.41           N  
ATOM   3174  CA  CYS B  40     139.859 134.322 149.731  1.00 88.41           C  
ATOM   3175  C   CYS B  40     139.643 132.844 149.628  1.00 88.41           C  
ATOM   3176  O   CYS B  40     139.676 132.284 148.534  1.00 88.41           O  
ATOM   3177  CB  CYS B  40     141.357 134.650 149.893  1.00 88.41           C  
ATOM   3178  SG  CYS B  40     142.065 134.170 151.490  1.00 88.41           S  
ATOM   3179  N   ALA B  41     139.404 132.167 150.766  1.00 24.23           N  
ATOM   3180  CA  ALA B  41     139.163 130.752 150.737  1.00 24.23           C  
ATOM   3181  C   ALA B  41     137.922 130.514 149.933  1.00 24.23           C  
ATOM   3182  O   ALA B  41     137.842 129.554 149.169  1.00 24.23           O  
ATOM   3183  CB  ALA B  41     138.936 130.156 152.136  1.00 24.23           C  
ATOM   3184  N   GLY B  42     136.911 131.389 150.099  1.00 17.67           N  
ATOM   3185  CA  GLY B  42     135.667 131.241 149.396  1.00 17.67           C  
ATOM   3186  C   GLY B  42     135.895 131.374 147.920  1.00 17.67           C  
ATOM   3187  O   GLY B  42     135.323 130.620 147.133  1.00 17.67           O  
ATOM   3188  N   ILE B  43     136.730 132.346 147.496  1.00 87.63           N  
ATOM   3189  CA  ILE B  43     136.970 132.519 146.087  1.00 87.63           C  
ATOM   3190  C   ILE B  43     137.616 131.281 145.545  1.00 87.63           C  
ATOM   3191  O   ILE B  43     137.254 130.806 144.469  1.00 87.63           O  
ATOM   3192  CB  ILE B  43     137.895 133.662 145.732  1.00 87.63           C  
ATOM   3193  CG1 ILE B  43     137.221 135.044 145.850  1.00 87.63           C  
ATOM   3194  CG2 ILE B  43     138.444 133.381 144.323  1.00 87.63           C  
ATOM   3195  CD1 ILE B  43     136.999 135.559 147.267  1.00 87.63           C  
ATOM   3196  N   ASN B  44     138.593 130.727 146.283  1.00 54.14           N  
ATOM   3197  CA  ASN B  44     139.320 129.569 145.846  1.00 54.14           C  
ATOM   3198  C   ASN B  44     138.367 128.422 145.701  1.00 54.14           C  
ATOM   3199  O   ASN B  44     138.479 127.626 144.771  1.00 54.14           O  
ATOM   3200  CB  ASN B  44     140.392 129.139 146.863  1.00 54.14           C  
ATOM   3201  CG  ASN B  44     141.335 128.158 146.184  1.00 54.14           C  
ATOM   3202  ND2 ASN B  44     141.214 126.849 146.534  1.00 54.14           N  
ATOM   3203  OD1 ASN B  44     142.165 128.548 145.365  1.00 54.14           O  
ATOM   3204  N   LYS B  45     137.409 128.309 146.639  1.00115.56           N  
ATOM   3205  CA  LYS B  45     136.453 127.239 146.648  1.00115.56           C  
ATOM   3206  C   LYS B  45     135.612 127.324 145.411  1.00115.56           C  
ATOM   3207  O   LYS B  45     135.334 126.314 144.768  1.00115.56           O  
ATOM   3208  CB  LYS B  45     135.517 127.325 147.868  1.00115.56           C  
ATOM   3209  CG  LYS B  45     134.698 126.064 148.151  1.00115.56           C  
ATOM   3210  CD  LYS B  45     133.690 125.686 147.066  1.00115.56           C  
ATOM   3211  CE  LYS B  45     132.929 124.396 147.379  1.00115.56           C  
ATOM   3212  NZ  LYS B  45     132.183 124.540 148.649  1.00115.56           N1+
ATOM   3213  N   PHE B  46     135.196 128.549 145.040  1.00 45.48           N  
ATOM   3214  CA  PHE B  46     134.364 128.751 143.888  1.00 45.48           C  
ATOM   3215  C   PHE B  46     135.121 128.304 142.680  1.00 45.48           C  
ATOM   3216  O   PHE B  46     134.580 127.626 141.807  1.00 45.48           O  
ATOM   3217  CB  PHE B  46     134.004 130.237 143.689  1.00 45.48           C  
ATOM   3218  CG  PHE B  46     133.171 130.392 142.460  1.00 45.48           C  
ATOM   3219  CD1 PHE B  46     131.817 130.152 142.486  1.00 45.48           C  
ATOM   3220  CD2 PHE B  46     133.746 130.794 141.275  1.00 45.48           C  
ATOM   3221  CE1 PHE B  46     131.053 130.303 141.351  1.00 45.48           C  
ATOM   3222  CE2 PHE B  46     132.989 130.946 140.137  1.00 45.48           C  
ATOM   3223  CZ  PHE B  46     131.638 130.699 140.171  1.00 45.48           C  
ATOM   3224  N   VAL B  47     136.410 128.677 142.601  1.00 39.62           N  
ATOM   3225  CA  VAL B  47     137.205 128.334 141.461  1.00 39.62           C  
ATOM   3226  C   VAL B  47     137.302 126.844 141.352  1.00 39.62           C  
ATOM   3227  O   VAL B  47     137.130 126.282 140.271  1.00 39.62           O  
ATOM   3228  CB  VAL B  47     138.605 128.864 141.572  1.00 39.62           C  
ATOM   3229  CG1 VAL B  47     139.409 128.410 140.341  1.00 39.62           C  
ATOM   3230  CG2 VAL B  47     138.536 130.390 141.749  1.00 39.62           C  
ATOM   3231  N   ALA B  48     137.593 126.157 142.470  1.00 58.09           N  
ATOM   3232  CA  ALA B  48     137.770 124.737 142.388  1.00 58.09           C  
ATOM   3233  C   ALA B  48     136.490 124.050 142.029  1.00 58.09           C  
ATOM   3234  O   ALA B  48     136.500 123.088 141.265  1.00 58.09           O  
ATOM   3235  CB  ALA B  48     138.293 124.100 143.685  1.00 58.09           C  
ATOM   3236  N   LYS B  49     135.361 124.467 142.636  1.00178.73           N  
ATOM   3237  CA  LYS B  49     134.111 123.815 142.363  1.00178.73           C  
ATOM   3238  C   LYS B  49     133.479 124.135 141.036  1.00178.73           C  
ATOM   3239  O   LYS B  49     133.027 123.220 140.356  1.00178.73           O  
ATOM   3240  CB  LYS B  49     133.065 124.019 143.470  1.00178.73           C  
ATOM   3241  CG  LYS B  49     133.182 122.961 144.568  1.00178.73           C  
ATOM   3242  CD  LYS B  49     134.507 122.974 145.330  1.00178.73           C  
ATOM   3243  CE  LYS B  49     134.738 121.709 146.160  1.00178.73           C  
ATOM   3244  NZ  LYS B  49     133.585 121.473 147.056  1.00178.73           N1+
ATOM   3245  N   PHE B  50     133.298 125.427 140.692  1.00105.30           N  
ATOM   3246  CA  PHE B  50     132.656 125.794 139.452  1.00105.30           C  
ATOM   3247  C   PHE B  50     133.546 125.971 138.251  1.00105.30           C  
ATOM   3248  O   PHE B  50     133.223 125.523 137.152  1.00105.30           O  
ATOM   3249  CB  PHE B  50     131.817 127.065 139.616  1.00105.30           C  
ATOM   3250  CG  PHE B  50     130.764 126.683 140.595  1.00105.30           C  
ATOM   3251  CD1 PHE B  50     131.035 126.689 141.943  1.00105.30           C  
ATOM   3252  CD2 PHE B  50     129.513 126.309 140.164  1.00105.30           C  
ATOM   3253  CE1 PHE B  50     130.068 126.331 142.853  1.00105.30           C  
ATOM   3254  CE2 PHE B  50     128.542 125.950 141.069  1.00105.30           C  
ATOM   3255  CZ  PHE B  50     128.819 125.962 142.415  1.00105.30           C  
ATOM   3256  N   SER B  51     134.675 126.688 138.416  1.00 54.98           N  
ATOM   3257  CA  SER B  51     135.489 127.049 137.286  1.00 54.98           C  
ATOM   3258  C   SER B  51     136.205 125.874 136.714  1.00 54.98           C  
ATOM   3259  O   SER B  51     136.136 125.606 135.514  1.00 54.98           O  
ATOM   3260  CB  SER B  51     136.551 128.106 137.639  1.00 54.98           C  
ATOM   3261  OG  SER B  51     135.924 129.330 137.994  1.00 54.98           O  
ATOM   3262  N   ILE B  52     136.909 125.137 137.586  1.00 81.27           N  
ATOM   3263  CA  ILE B  52     137.741 124.055 137.166  1.00 81.27           C  
ATOM   3264  C   ILE B  52     136.948 122.959 136.521  1.00 81.27           C  
ATOM   3265  O   ILE B  52     137.323 122.466 135.456  1.00 81.27           O  
ATOM   3266  CB  ILE B  52     138.553 123.480 138.302  1.00 81.27           C  
ATOM   3267  CG1 ILE B  52     139.538 124.539 138.827  1.00 81.27           C  
ATOM   3268  CG2 ILE B  52     139.227 122.174 137.839  1.00 81.27           C  
ATOM   3269  CD1 ILE B  52     140.207 124.156 140.146  1.00 81.27           C  
ATOM   3270  N   PRO B  53     135.866 122.550 137.110  1.00 85.00           N  
ATOM   3271  CA  PRO B  53     135.118 121.472 136.535  1.00 85.00           C  
ATOM   3272  C   PRO B  53     134.536 121.802 135.199  1.00 85.00           C  
ATOM   3273  O   PRO B  53     134.536 120.940 134.323  1.00 85.00           O  
ATOM   3274  CB  PRO B  53     134.074 121.085 137.582  1.00 85.00           C  
ATOM   3275  CG  PRO B  53     134.736 121.488 138.912  1.00 85.00           C  
ATOM   3276  CD  PRO B  53     135.657 122.662 138.544  1.00 85.00           C  
ATOM   3277  N   LEU B  54     134.028 123.034 135.021  1.00107.45           N  
ATOM   3278  CA  LEU B  54     133.424 123.406 133.778  1.00107.45           C  
ATOM   3279  C   LEU B  54     134.445 123.478 132.697  1.00107.45           C  
ATOM   3280  O   LEU B  54     134.172 123.110 131.556  1.00107.45           O  
ATOM   3281  CB  LEU B  54     132.652 124.737 133.827  1.00107.45           C  
ATOM   3282  CG  LEU B  54     131.243 124.608 134.441  1.00107.45           C  
ATOM   3283  CD1 LEU B  54     131.271 124.085 135.882  1.00107.45           C  
ATOM   3284  CD2 LEU B  54     130.465 125.924 134.307  1.00107.45           C  
ATOM   3285  N   LEU B  55     135.650 123.976 133.010  1.00 70.42           N  
ATOM   3286  CA  LEU B  55     136.635 124.066 131.981  1.00 70.42           C  
ATOM   3287  C   LEU B  55     137.007 122.678 131.559  1.00 70.42           C  
ATOM   3288  O   LEU B  55     137.229 122.415 130.380  1.00 70.42           O  
ATOM   3289  CB  LEU B  55     137.870 124.844 132.423  1.00 70.42           C  
ATOM   3290  CG  LEU B  55     137.484 126.260 132.883  1.00 70.42           C  
ATOM   3291  CD1 LEU B  55     138.702 127.033 133.387  1.00 70.42           C  
ATOM   3292  CD2 LEU B  55     136.717 127.017 131.787  1.00 70.42           C  
ATOM   3293  N   SER B  56     137.070 121.743 132.525  1.00 86.31           N  
ATOM   3294  CA  SER B  56     137.440 120.384 132.255  1.00 86.31           C  
ATOM   3295  C   SER B  56     136.422 119.782 131.325  1.00 86.31           C  
ATOM   3296  O   SER B  56     136.765 119.083 130.374  1.00 86.31           O  
ATOM   3297  CB  SER B  56     137.490 119.564 133.561  1.00 86.31           C  
ATOM   3298  OG  SER B  56     138.152 118.326 133.358  1.00 86.31           O  
ATOM   3299  N   PHE B  57     135.127 120.052 131.569  1.00 46.93           N  
ATOM   3300  CA  PHE B  57     134.073 119.524 130.750  1.00 46.93           C  
ATOM   3301  C   PHE B  57     134.192 120.082 129.368  1.00 46.93           C  
ATOM   3302  O   PHE B  57     134.055 119.361 128.380  1.00 46.93           O  
ATOM   3303  CB  PHE B  57     132.680 119.890 131.292  1.00 46.93           C  
ATOM   3304  CG  PHE B  57     131.661 119.479 130.284  1.00 46.93           C  
ATOM   3305  CD1 PHE B  57     131.291 118.161 130.144  1.00 46.93           C  
ATOM   3306  CD2 PHE B  57     131.066 120.427 129.483  1.00 46.93           C  
ATOM   3307  CE1 PHE B  57     130.348 117.796 129.212  1.00 46.93           C  
ATOM   3308  CE2 PHE B  57     130.122 120.068 128.551  1.00 46.93           C  
ATOM   3309  CZ  PHE B  57     129.763 118.750 128.413  1.00 46.93           C  
ATOM   3310  N   GLN B  58     134.462 121.394 129.265  1.00 53.71           N  
ATOM   3311  CA  GLN B  58     134.529 122.026 127.984  1.00 53.71           C  
ATOM   3312  C   GLN B  58     135.667 121.442 127.203  1.00 53.71           C  
ATOM   3313  O   GLN B  58     135.545 121.224 125.998  1.00 53.71           O  
ATOM   3314  CB  GLN B  58     134.719 123.551 128.086  1.00 53.71           C  
ATOM   3315  CG  GLN B  58     134.706 124.272 126.736  1.00 53.71           C  
ATOM   3316  CD  GLN B  58     134.647 125.772 126.998  1.00 53.71           C  
ATOM   3317  NE2 GLN B  58     134.494 126.159 128.293  1.00 53.71           N  
ATOM   3318  OE1 GLN B  58     134.730 126.580 126.074  1.00 53.71           O  
ATOM   3319  N   ILE B  59     136.814 121.178 127.862  1.00142.48           N  
ATOM   3320  CA  ILE B  59     137.945 120.651 127.149  1.00142.48           C  
ATOM   3321  C   ILE B  59     137.672 119.256 126.659  1.00142.48           C  
ATOM   3322  O   ILE B  59     137.967 118.932 125.509  1.00142.48           O  
ATOM   3323  CB  ILE B  59     139.225 120.620 127.949  1.00142.48           C  
ATOM   3324  CG1 ILE B  59     140.430 120.405 127.023  1.00142.48           C  
ATOM   3325  CG2 ILE B  59     139.133 119.577 129.073  1.00142.48           C  
ATOM   3326  CD1 ILE B  59     140.757 121.626 126.172  1.00142.48           C  
ATOM   3327  N   ILE B  60     137.102 118.393 127.523  1.00107.67           N  
ATOM   3328  CA  ILE B  60     136.903 117.002 127.215  1.00107.67           C  
ATOM   3329  C   ILE B  60     135.894 116.836 126.113  1.00107.67           C  
ATOM   3330  O   ILE B  60     136.095 116.055 125.185  1.00107.67           O  
ATOM   3331  CB  ILE B  60     136.388 116.222 128.395  1.00107.67           C  
ATOM   3332  CG1 ILE B  60     137.321 116.374 129.609  1.00107.67           C  
ATOM   3333  CG2 ILE B  60     136.219 114.756 127.957  1.00107.67           C  
ATOM   3334  CD1 ILE B  60     138.725 115.813 129.392  1.00107.67           C  
ATOM   3335  N   SER B  61     134.776 117.579 126.185  1.00 43.70           N  
ATOM   3336  CA  SER B  61     133.692 117.392 125.257  1.00 43.70           C  
ATOM   3337  C   SER B  61     134.112 117.694 123.846  1.00 43.70           C  
ATOM   3338  O   SER B  61     133.721 117.001 122.908  1.00 43.70           O  
ATOM   3339  CB  SER B  61     132.481 118.282 125.585  1.00 43.70           C  
ATOM   3340  OG  SER B  61     132.844 119.652 125.503  1.00 43.70           O  
ATOM   3341  N   GLU B  62     134.934 118.738 123.677  1.00 88.34           N  
ATOM   3342  CA  GLU B  62     135.405 119.279 122.430  1.00 88.34           C  
ATOM   3343  C   GLU B  62     136.401 118.378 121.749  1.00 88.34           C  
ATOM   3344  O   GLU B  62     136.798 118.663 120.621  1.00 88.34           O  
ATOM   3345  CB  GLU B  62     136.051 120.661 122.614  1.00 88.34           C  
ATOM   3346  CG  GLU B  62     135.042 121.716 123.074  1.00 88.34           C  
ATOM   3347  CD  GLU B  62     135.761 123.047 123.235  1.00 88.34           C  
ATOM   3348  OE1 GLU B  62     137.021 123.054 123.178  1.00 88.34           O  
ATOM   3349  OE2 GLU B  62     135.059 124.078 123.413  1.00 88.34           O1-
ATOM   3350  N   ASN B  63     136.928 117.343 122.433  1.00 76.49           N  
ATOM   3351  CA  ASN B  63     137.953 116.519 121.843  1.00 76.49           C  
ATOM   3352  C   ASN B  63     137.372 115.204 121.413  1.00 76.49           C  
ATOM   3353  O   ASN B  63     136.592 114.595 122.144  1.00 76.49           O  
ATOM   3354  CB  ASN B  63     139.096 116.240 122.846  1.00 76.49           C  
ATOM   3355  CG  ASN B  63     140.246 115.475 122.194  1.00 76.49           C  
ATOM   3356  ND2 ASN B  63     141.282 116.220 121.725  1.00 76.49           N  
ATOM   3357  OD1 ASN B  63     140.235 114.248 122.121  1.00 76.49           O  
ATOM   3358  N   ASN B  64     137.730 114.708 120.205  1.00145.48           N  
ATOM   3359  CA  ASN B  64     137.136 113.452 119.857  1.00145.48           C  
ATOM   3360  C   ASN B  64     138.060 112.364 120.285  1.00145.48           C  
ATOM   3361  O   ASN B  64     139.220 112.273 119.882  1.00145.48           O  
ATOM   3362  CB  ASN B  64     136.749 113.255 118.382  1.00145.48           C  
ATOM   3363  CG  ASN B  64     137.989 113.059 117.557  1.00145.48           C  
ATOM   3364  ND2 ASN B  64     138.741 114.164 117.319  1.00145.48           N  
ATOM   3365  OD1 ASN B  64     138.273 111.940 117.136  1.00145.48           O  
ATOM   3366  N   PRO B  65     137.516 111.546 121.141  1.00 81.97           N  
ATOM   3367  CA  PRO B  65     138.235 110.472 121.763  1.00 81.97           C  
ATOM   3368  C   PRO B  65     138.810 109.524 120.753  1.00 81.97           C  
ATOM   3369  O   PRO B  65     139.809 108.874 121.057  1.00 81.97           O  
ATOM   3370  CB  PRO B  65     137.212 109.774 122.658  1.00 81.97           C  
ATOM   3371  CG  PRO B  65     135.880 110.018 121.924  1.00 81.97           C  
ATOM   3372  CD  PRO B  65     136.076 111.387 121.250  1.00 81.97           C  
ATOM   3373  N   PHE B  66     138.176 109.397 119.575  1.00 94.96           N  
ATOM   3374  CA  PHE B  66     138.581 108.450 118.575  1.00 94.96           C  
ATOM   3375  C   PHE B  66     139.895 108.828 117.962  1.00 94.96           C  
ATOM   3376  O   PHE B  66     140.724 107.961 117.697  1.00 94.96           O  
ATOM   3377  CB  PHE B  66     137.535 108.354 117.454  1.00 94.96           C  
ATOM   3378  CG  PHE B  66     136.259 108.092 118.174  1.00 94.96           C  
ATOM   3379  CD1 PHE B  66     135.987 106.851 118.698  1.00 94.96           C  
ATOM   3380  CD2 PHE B  66     135.335 109.100 118.331  1.00 94.96           C  
ATOM   3381  CE1 PHE B  66     134.810 106.619 119.370  1.00 94.96           C  
ATOM   3382  CE2 PHE B  66     134.156 108.873 119.000  1.00 94.96           C  
ATOM   3383  CZ  PHE B  66     133.892 107.630 119.522  1.00 94.96           C  
ATOM   3384  N   LYS B  67     140.086 110.132 117.690  1.00 84.15           N  
ATOM   3385  CA  LYS B  67     141.240 110.692 117.033  1.00 84.15           C  
ATOM   3386  C   LYS B  67     142.486 110.700 117.873  1.00 84.15           C  
ATOM   3387  O   LYS B  67     143.582 110.845 117.337  1.00 84.15           O  
ATOM   3388  CB  LYS B  67     141.027 112.113 116.485  1.00 84.15           C  
ATOM   3389  CG  LYS B  67     140.203 112.123 115.194  1.00 84.15           C  
ATOM   3390  CD  LYS B  67     139.788 113.519 114.726  1.00 84.15           C  
ATOM   3391  CE  LYS B  67     138.973 113.511 113.432  1.00 84.15           C  
ATOM   3392  NZ  LYS B  67     138.610 114.895 113.053  1.00 84.15           N1+
ATOM   3393  N   MET B  68     142.372 110.612 119.209  1.00135.26           N  
ATOM   3394  CA  MET B  68     143.527 110.742 120.060  1.00135.26           C  
ATOM   3395  C   MET B  68     144.568 109.704 119.733  1.00135.26           C  
ATOM   3396  O   MET B  68     144.250 108.554 119.434  1.00135.26           O  
ATOM   3397  CB  MET B  68     143.143 110.634 121.546  1.00135.26           C  
ATOM   3398  CG  MET B  68     144.194 111.156 122.517  1.00135.26           C  
ATOM   3399  SD  MET B  68     143.566 111.395 124.207  1.00135.26           S  
ATOM   3400  CE  MET B  68     143.162 109.645 124.476  1.00135.26           C  
ATOM   3401  N   SER B  69     145.863 110.106 119.767  1.00 93.63           N  
ATOM   3402  CA  SER B  69     146.932 109.201 119.437  1.00 93.63           C  
ATOM   3403  C   SER B  69     147.188 108.281 120.592  1.00 93.63           C  
ATOM   3404  O   SER B  69     147.334 108.709 121.736  1.00 93.63           O  
ATOM   3405  CB  SER B  69     148.254 109.906 119.086  1.00 93.63           C  
ATOM   3406  OG  SER B  69     148.736 110.626 120.209  1.00 93.63           O  
ATOM   3407  N   PRO B  70     147.233 107.008 120.304  1.00 67.02           N  
ATOM   3408  CA  PRO B  70     147.495 106.048 121.339  1.00 67.02           C  
ATOM   3409  C   PRO B  70     148.888 106.145 121.873  1.00 67.02           C  
ATOM   3410  O   PRO B  70     149.090 105.902 123.061  1.00 67.02           O  
ATOM   3411  CB  PRO B  70     147.151 104.686 120.742  1.00 67.02           C  
ATOM   3412  CG  PRO B  70     146.071 105.017 119.696  1.00 67.02           C  
ATOM   3413  CD  PRO B  70     146.398 106.453 119.251  1.00 67.02           C  
ATOM   3414  N   LYS B  71     149.870 106.480 121.016  1.00 87.51           N  
ATOM   3415  CA  LYS B  71     151.227 106.546 121.463  1.00 87.51           C  
ATOM   3416  C   LYS B  71     151.394 107.688 122.413  1.00 87.51           C  
ATOM   3417  O   LYS B  71     152.124 107.577 123.397  1.00 87.51           O  
ATOM   3418  CB  LYS B  71     152.246 106.673 120.313  1.00 87.51           C  
ATOM   3419  CG  LYS B  71     151.998 107.830 119.347  1.00 87.51           C  
ATOM   3420  CD  LYS B  71     153.155 108.042 118.368  1.00 87.51           C  
ATOM   3421  CE  LYS B  71     152.830 109.005 117.224  1.00 87.51           C  
ATOM   3422  NZ  LYS B  71     154.003 109.147 116.333  1.00 87.51           N1+
ATOM   3423  N   LEU B  72     150.726 108.825 122.142  1.00104.16           N  
ATOM   3424  CA  LEU B  72     150.890 109.958 123.005  1.00104.16           C  
ATOM   3425  C   LEU B  72     150.319 109.636 124.350  1.00104.16           C  
ATOM   3426  O   LEU B  72     150.897 109.997 125.374  1.00104.16           O  
ATOM   3427  CB  LEU B  72     150.278 111.256 122.440  1.00104.16           C  
ATOM   3428  CG  LEU B  72     150.594 112.535 123.249  1.00104.16           C  
ATOM   3429  CD1 LEU B  72     150.213 113.793 122.460  1.00104.16           C  
ATOM   3430  CD2 LEU B  72     149.922 112.536 124.629  1.00104.16           C  
ATOM   3431  N   ILE B  73     149.165 108.945 124.393  1.00115.98           N  
ATOM   3432  CA  ILE B  73     148.585 108.628 125.665  1.00115.98           C  
ATOM   3433  C   ILE B  73     149.490 107.698 126.412  1.00115.98           C  
ATOM   3434  O   ILE B  73     149.684 107.851 127.618  1.00115.98           O  
ATOM   3435  CB  ILE B  73     147.185 108.080 125.576  1.00115.98           C  
ATOM   3436  CG1 ILE B  73     147.111 106.800 124.739  1.00115.98           C  
ATOM   3437  CG2 ILE B  73     146.280 109.203 125.054  1.00115.98           C  
ATOM   3438  CD1 ILE B  73     145.711 106.188 124.719  1.00115.98           C  
ATOM   3439  N   LEU B  74     150.088 106.714 125.717  1.00121.06           N  
ATOM   3440  CA  LEU B  74     150.942 105.777 126.391  1.00121.06           C  
ATOM   3441  C   LEU B  74     152.128 106.517 126.938  1.00121.06           C  
ATOM   3442  O   LEU B  74     152.574 106.247 128.053  1.00121.06           O  
ATOM   3443  CB  LEU B  74     151.458 104.663 125.459  1.00121.06           C  
ATOM   3444  CG  LEU B  74     152.171 103.497 126.180  1.00121.06           C  
ATOM   3445  CD1 LEU B  74     153.497 103.917 126.835  1.00121.06           C  
ATOM   3446  CD2 LEU B  74     151.217 102.798 127.161  1.00121.06           C  
ATOM   3447  N   SER B  75     152.680 107.472 126.167  1.00 37.67           N  
ATOM   3448  CA  SER B  75     153.850 108.183 126.602  1.00 37.67           C  
ATOM   3449  C   SER B  75     153.528 108.950 127.850  1.00 37.67           C  
ATOM   3450  O   SER B  75     154.322 108.979 128.789  1.00 37.67           O  
ATOM   3451  CB  SER B  75     154.354 109.198 125.556  1.00 37.67           C  
ATOM   3452  OG  SER B  75     154.785 108.529 124.379  1.00 37.67           O  
ATOM   3453  N   ASP B  76     152.346 109.592 127.891  1.00 50.06           N  
ATOM   3454  CA  ASP B  76     151.972 110.404 129.016  1.00 50.06           C  
ATOM   3455  C   ASP B  76     151.835 109.538 130.235  1.00 50.06           C  
ATOM   3456  O   ASP B  76     152.303 109.892 131.316  1.00 50.06           O  
ATOM   3457  CB  ASP B  76     150.640 111.138 128.775  1.00 50.06           C  
ATOM   3458  CG  ASP B  76     150.525 112.292 129.761  1.00 50.06           C  
ATOM   3459  OD1 ASP B  76     151.383 112.376 130.679  1.00 50.06           O  
ATOM   3460  OD2 ASP B  76     149.576 113.107 129.606  1.00 50.06           O1-
ATOM   3461  N   ILE B  77     151.202 108.361 130.083  1.00 35.63           N  
ATOM   3462  CA  ILE B  77     150.981 107.468 131.186  1.00 35.63           C  
ATOM   3463  C   ILE B  77     152.309 107.001 131.700  1.00 35.63           C  
ATOM   3464  O   ILE B  77     152.530 106.924 132.907  1.00 35.63           O  
ATOM   3465  CB  ILE B  77     150.184 106.262 130.782  1.00 35.63           C  
ATOM   3466  CG1 ILE B  77     148.800 106.695 130.267  1.00 35.63           C  
ATOM   3467  CG2 ILE B  77     150.127 105.300 131.982  1.00 35.63           C  
ATOM   3468  CD1 ILE B  77     148.045 105.592 129.527  1.00 35.63           C  
ATOM   3469  N   LEU B  78     153.234 106.678 130.779  1.00120.93           N  
ATOM   3470  CA  LEU B  78     154.534 106.170 131.117  1.00120.93           C  
ATOM   3471  C   LEU B  78     155.265 107.215 131.905  1.00120.93           C  
ATOM   3472  O   LEU B  78     155.915 106.897 132.900  1.00120.93           O  
ATOM   3473  CB  LEU B  78     155.376 105.901 129.847  1.00120.93           C  
ATOM   3474  CG  LEU B  78     156.733 105.179 130.038  1.00120.93           C  
ATOM   3475  CD1 LEU B  78     157.726 105.949 130.925  1.00120.93           C  
ATOM   3476  CD2 LEU B  78     156.521 103.724 130.471  1.00120.93           C  
ATOM   3477  N   GLN B  79     155.195 108.496 131.481  1.00113.70           N  
ATOM   3478  CA  GLN B  79     155.961 109.490 132.180  1.00113.70           C  
ATOM   3479  C   GLN B  79     155.448 109.620 133.579  1.00113.70           C  
ATOM   3480  O   GLN B  79     156.230 109.736 134.520  1.00113.70           O  
ATOM   3481  CB  GLN B  79     155.937 110.904 131.568  1.00113.70           C  
ATOM   3482  CG  GLN B  79     154.587 111.612 131.650  1.00113.70           C  
ATOM   3483  CD  GLN B  79     154.838 113.106 131.492  1.00113.70           C  
ATOM   3484  NE2 GLN B  79     156.056 113.562 131.888  1.00113.70           N  
ATOM   3485  OE1 GLN B  79     153.968 113.852 131.046  1.00113.70           O  
ATOM   3486  N   LYS B  80     154.113 109.602 133.760  1.00123.67           N  
ATOM   3487  CA  LYS B  80     153.571 109.756 135.081  1.00123.67           C  
ATOM   3488  C   LYS B  80     154.006 108.613 135.946  1.00123.67           C  
ATOM   3489  O   LYS B  80     154.340 108.807 137.115  1.00123.67           O  
ATOM   3490  CB  LYS B  80     152.035 109.843 135.111  1.00123.67           C  
ATOM   3491  CG  LYS B  80     151.518 111.259 134.836  1.00123.67           C  
ATOM   3492  CD  LYS B  80     151.818 111.779 133.431  1.00123.67           C  
ATOM   3493  CE  LYS B  80     151.557 113.278 133.267  1.00123.67           C  
ATOM   3494  NZ  LYS B  80     150.130 113.581 133.496  1.00123.67           N1+
ATOM   3495  N   PHE B  81     154.025 107.384 135.397  1.00 47.10           N  
ATOM   3496  CA  PHE B  81     154.412 106.239 136.174  1.00 47.10           C  
ATOM   3497  C   PHE B  81     155.840 106.383 136.606  1.00 47.10           C  
ATOM   3498  O   PHE B  81     156.181 106.111 137.756  1.00 47.10           O  
ATOM   3499  CB  PHE B  81     154.310 104.916 135.395  1.00 47.10           C  
ATOM   3500  CG  PHE B  81     154.895 103.851 136.260  1.00 47.10           C  
ATOM   3501  CD1 PHE B  81     154.168 103.301 137.290  1.00 47.10           C  
ATOM   3502  CD2 PHE B  81     156.174 103.399 136.034  1.00 47.10           C  
ATOM   3503  CE1 PHE B  81     154.712 102.321 138.085  1.00 47.10           C  
ATOM   3504  CE2 PHE B  81     156.724 102.418 136.826  1.00 47.10           C  
ATOM   3505  CZ  PHE B  81     155.992 101.876 137.854  1.00 47.10           C  
ATOM   3506  N   LEU B  82     156.715 106.818 135.683  1.00130.64           N  
ATOM   3507  CA  LEU B  82     158.121 106.933 135.946  1.00130.64           C  
ATOM   3508  C   LEU B  82     158.322 107.956 137.026  1.00130.64           C  
ATOM   3509  O   LEU B  82     159.120 107.769 137.943  1.00130.64           O  
ATOM   3510  CB  LEU B  82     158.862 107.423 134.691  1.00130.64           C  
ATOM   3511  CG  LEU B  82     160.391 107.338 134.767  1.00130.64           C  
ATOM   3512  CD1 LEU B  82     160.861 105.877 134.724  1.00130.64           C  
ATOM   3513  CD2 LEU B  82     161.049 108.205 133.685  1.00130.64           C  
ATOM   3514  N   VAL B  83     157.580 109.074 136.934  1.00 52.52           N  
ATOM   3515  CA  VAL B  83     157.636 110.159 137.871  1.00 52.52           C  
ATOM   3516  C   VAL B  83     157.243 109.622 139.212  1.00 52.52           C  
ATOM   3517  O   VAL B  83     157.863 109.924 140.232  1.00 52.52           O  
ATOM   3518  CB  VAL B  83     156.637 111.208 137.479  1.00 52.52           C  
ATOM   3519  CG1 VAL B  83     156.491 112.230 138.606  1.00 52.52           C  
ATOM   3520  CG2 VAL B  83     157.072 111.815 136.134  1.00 52.52           C  
ATOM   3521  N   VAL B  84     156.189 108.791 139.234  1.00 53.05           N  
ATOM   3522  CA  VAL B  84     155.694 108.245 140.461  1.00 53.05           C  
ATOM   3523  C   VAL B  84     156.739 107.414 141.124  1.00 53.05           C  
ATOM   3524  O   VAL B  84     157.006 107.576 142.315  1.00 53.05           O  
ATOM   3525  CB  VAL B  84     154.461 107.410 140.270  1.00 53.05           C  
ATOM   3526  CG1 VAL B  84     154.076 106.786 141.622  1.00 53.05           C  
ATOM   3527  CG2 VAL B  84     153.362 108.304 139.665  1.00 53.05           C  
ATOM   3528  N   VAL B  85     157.377 106.514 140.360  1.00103.84           N  
ATOM   3529  CA  VAL B  85     158.331 105.627 140.951  1.00103.84           C  
ATOM   3530  C   VAL B  85     159.514 106.378 141.472  1.00103.84           C  
ATOM   3531  O   VAL B  85     159.994 106.098 142.569  1.00103.84           O  
ATOM   3532  CB  VAL B  85     158.812 104.546 140.022  1.00103.84           C  
ATOM   3533  CG1 VAL B  85     157.624 103.626 139.713  1.00103.84           C  
ATOM   3534  CG2 VAL B  85     159.433 105.173 138.767  1.00103.84           C  
ATOM   3535  N   VAL B  86     160.006 107.371 140.712  1.00 55.69           N  
ATOM   3536  CA  VAL B  86     161.204 108.048 141.115  1.00 55.69           C  
ATOM   3537  C   VAL B  86     160.986 108.695 142.433  1.00 55.69           C  
ATOM   3538  O   VAL B  86     161.777 108.567 143.365  1.00 55.69           O  
ATOM   3539  CB  VAL B  86     161.603 109.131 140.150  1.00 55.69           C  
ATOM   3540  CG1 VAL B  86     162.818 109.888 140.715  1.00 55.69           C  
ATOM   3541  CG2 VAL B  86     161.851 108.490 138.773  1.00 55.69           C  
ATOM   3542  N   LEU B  87     159.872 109.415 142.538  1.00157.80           N  
ATOM   3543  CA  LEU B  87     159.629 110.207 143.686  1.00157.80           C  
ATOM   3544  C   LEU B  87     159.323 109.358 144.875  1.00157.80           C  
ATOM   3545  O   LEU B  87     159.666 109.715 145.999  1.00157.80           O  
ATOM   3546  CB  LEU B  87     158.640 111.268 143.326  1.00157.80           C  
ATOM   3547  CG  LEU B  87     159.302 112.268 142.335  1.00157.80           C  
ATOM   3548  CD1 LEU B  87     160.366 113.084 143.066  1.00157.80           C  
ATOM   3549  CD2 LEU B  87     159.789 111.726 140.980  1.00157.80           C  
ATOM   3550  N   ALA B  88     158.663 108.207 144.673  1.00 31.37           N  
ATOM   3551  CA  ALA B  88     158.426 107.336 145.787  1.00 31.37           C  
ATOM   3552  C   ALA B  88     159.756 106.865 146.301  1.00 31.37           C  
ATOM   3553  O   ALA B  88     159.978 106.792 147.508  1.00 31.37           O  
ATOM   3554  CB  ALA B  88     157.609 106.091 145.406  1.00 31.37           C  
ATOM   3555  N   MET B  89     160.680 106.516 145.388  1.00 95.69           N  
ATOM   3556  CA  MET B  89     161.967 106.003 145.768  1.00 95.69           C  
ATOM   3557  C   MET B  89     162.789 107.044 146.475  1.00 95.69           C  
ATOM   3558  O   MET B  89     163.410 106.757 147.498  1.00 95.69           O  
ATOM   3559  CB  MET B  89     162.772 105.511 144.556  1.00 95.69           C  
ATOM   3560  CG  MET B  89     162.121 104.314 143.862  1.00 95.69           C  
ATOM   3561  SD  MET B  89     162.994 103.737 142.379  1.00 95.69           S  
ATOM   3562  CE  MET B  89     162.365 105.061 141.307  1.00 95.69           C  
ATOM   3563  N   VAL B  90     162.803 108.288 145.956  1.00 34.35           N  
ATOM   3564  CA  VAL B  90     163.636 109.329 146.501  1.00 34.35           C  
ATOM   3565  C   VAL B  90     163.213 109.639 147.903  1.00 34.35           C  
ATOM   3566  O   VAL B  90     164.052 109.824 148.784  1.00 34.35           O  
ATOM   3567  CB  VAL B  90     163.568 110.606 145.713  1.00 34.35           C  
ATOM   3568  CG1 VAL B  90     164.111 110.336 144.299  1.00 34.35           C  
ATOM   3569  CG2 VAL B  90     162.123 111.132 145.736  1.00 34.35           C  
ATOM   3570  N   LEU B  91     161.895 109.688 148.158  1.00114.73           N  
ATOM   3571  CA  LEU B  91     161.454 110.011 149.482  1.00114.73           C  
ATOM   3572  C   LEU B  91     161.928 108.973 150.437  1.00114.73           C  
ATOM   3573  O   LEU B  91     162.109 109.257 151.618  1.00114.73           O  
ATOM   3574  CB  LEU B  91     159.934 110.169 149.676  1.00114.73           C  
ATOM   3575  CG  LEU B  91     159.386 111.554 149.280  1.00114.73           C  
ATOM   3576  CD1 LEU B  91     159.386 111.785 147.766  1.00114.73           C  
ATOM   3577  CD2 LEU B  91     158.022 111.811 149.931  1.00114.73           C  
ATOM   3578  N   ARG B  92     162.113 107.727 149.975  1.00 79.40           N  
ATOM   3579  CA  ARG B  92     162.533 106.723 150.905  1.00 79.40           C  
ATOM   3580  C   ARG B  92     163.842 107.122 151.529  1.00 79.40           C  
ATOM   3581  O   ARG B  92     164.011 106.982 152.739  1.00 79.40           O  
ATOM   3582  CB  ARG B  92     162.724 105.345 150.251  1.00 79.40           C  
ATOM   3583  CG  ARG B  92     163.163 104.257 151.234  1.00 79.40           C  
ATOM   3584  CD  ARG B  92     163.357 102.884 150.586  1.00 79.40           C  
ATOM   3585  NE  ARG B  92     163.783 101.938 151.656  1.00 79.40           N  
ATOM   3586  CZ  ARG B  92     163.573 100.599 151.504  1.00 79.40           C  
ATOM   3587  NH1 ARG B  92     162.979 100.126 150.370  1.00 79.40           N1+
ATOM   3588  NH2 ARG B  92     163.953  99.732 152.487  1.00 79.40           N  
ATOM   3589  N   PHE B  93     164.842 107.537 150.722  1.00 74.07           N  
ATOM   3590  CA  PHE B  93     166.101 107.944 151.290  1.00 74.07           C  
ATOM   3591  C   PHE B  93     166.102 109.341 151.839  1.00 74.07           C  
ATOM   3592  O   PHE B  93     166.411 109.564 153.009  1.00 74.07           O  
ATOM   3593  CB  PHE B  93     167.254 107.837 150.283  1.00 74.07           C  
ATOM   3594  CG  PHE B  93     167.354 106.387 149.967  1.00 74.07           C  
ATOM   3595  CD1 PHE B  93     167.902 105.517 150.879  1.00 74.07           C  
ATOM   3596  CD2 PHE B  93     166.902 105.899 148.763  1.00 74.07           C  
ATOM   3597  CE1 PHE B  93     167.996 104.176 150.595  1.00 74.07           C  
ATOM   3598  CE2 PHE B  93     166.995 104.559 148.473  1.00 74.07           C  
ATOM   3599  CZ  PHE B  93     167.541 103.695 149.391  1.00 74.07           C  
ATOM   3600  N   TRP B  94     165.713 110.326 151.003  1.00 63.14           N  
ATOM   3601  CA  TRP B  94     165.800 111.702 151.401  1.00 63.14           C  
ATOM   3602  C   TRP B  94     164.413 112.240 151.460  1.00 63.14           C  
ATOM   3603  O   TRP B  94     163.619 112.037 150.545  1.00 63.14           O  
ATOM   3604  CB  TRP B  94     166.604 112.560 150.406  1.00 63.14           C  
ATOM   3605  CG  TRP B  94     166.676 114.034 150.734  1.00 63.14           C  
ATOM   3606  CD1 TRP B  94     167.455 114.690 151.642  1.00 63.14           C  
ATOM   3607  CD2 TRP B  94     165.898 115.038 150.065  1.00 63.14           C  
ATOM   3608  CE2 TRP B  94     166.251 116.270 150.617  1.00 63.14           C  
ATOM   3609  CE3 TRP B  94     164.969 114.942 149.069  1.00 63.14           C  
ATOM   3610  NE1 TRP B  94     167.205 116.042 151.586  1.00 63.14           N  
ATOM   3611  CZ2 TRP B  94     165.675 117.429 150.180  1.00 63.14           C  
ATOM   3612  CZ3 TRP B  94     164.388 116.112 148.633  1.00 63.14           C  
ATOM   3613  CH2 TRP B  94     164.734 117.331 149.177  1.00 63.14           C  
ATOM   3614  N   HIS B  95     164.095 112.949 152.560  1.00 55.60           N  
ATOM   3615  CA  HIS B  95     162.776 113.471 152.745  1.00 55.60           C  
ATOM   3616  C   HIS B  95     162.906 114.931 153.041  1.00 55.60           C  
ATOM   3617  O   HIS B  95     163.792 115.356 153.780  1.00 55.60           O  
ATOM   3618  CB  HIS B  95     162.043 112.800 153.922  1.00 55.60           C  
ATOM   3619  CG  HIS B  95     160.635 113.272 154.117  1.00 55.60           C  
ATOM   3620  CD2 HIS B  95     159.490 112.907 153.481  1.00 55.60           C  
ATOM   3621  ND1 HIS B  95     160.266 114.222 155.042  1.00 55.60           N  
ATOM   3622  CE1 HIS B  95     158.925 114.386 154.920  1.00 55.60           C  
ATOM   3623  NE2 HIS B  95     158.410 113.609 153.985  1.00 55.60           N  
ATOM   3624  N   PRO B  96     162.037 115.715 152.466  1.00 82.16           N  
ATOM   3625  CA  PRO B  96     162.119 117.131 152.673  1.00 82.16           C  
ATOM   3626  C   PRO B  96     161.676 117.497 154.053  1.00 82.16           C  
ATOM   3627  O   PRO B  96     160.872 116.776 154.639  1.00 82.16           O  
ATOM   3628  CB  PRO B  96     161.254 117.763 151.584  1.00 82.16           C  
ATOM   3629  CG  PRO B  96     161.285 116.729 150.445  1.00 82.16           C  
ATOM   3630  CD  PRO B  96     161.486 115.384 151.160  1.00 82.16           C  
ATOM   3631  N   THR B  97     162.185 118.622 154.582  1.00138.29           N  
ATOM   3632  CA  THR B  97     161.729 119.140 155.839  1.00138.29           C  
ATOM   3633  C   THR B  97     162.217 118.305 156.996  1.00138.29           C  
ATOM   3634  O   THR B  97     161.705 118.424 158.108  1.00138.29           O  
ATOM   3635  CB  THR B  97     160.228 119.145 155.868  1.00138.29           C  
ATOM   3636  CG2 THR B  97     159.732 119.988 157.049  1.00138.29           C  
ATOM   3637  OG1 THR B  97     159.739 119.729 154.675  1.00138.29           O  
ATOM   3638  N   GLY B  98     163.243 117.456 156.804  1.00 37.99           N  
ATOM   3639  CA  GLY B  98     163.764 116.804 157.976  1.00 37.99           C  
ATOM   3640  C   GLY B  98     163.269 115.398 158.154  1.00 37.99           C  
ATOM   3641  O   GLY B  98     163.665 114.737 159.114  1.00 37.99           O  
ATOM   3642  N   GLY B  99     162.399 114.882 157.267  1.00 33.74           N  
ATOM   3643  CA  GLY B  99     162.043 113.493 157.400  1.00 33.74           C  
ATOM   3644  C   GLY B  99     160.935 113.271 158.387  1.00 33.74           C  
ATOM   3645  O   GLY B  99     160.862 112.210 159.005  1.00 33.74           O  
ATOM   3646  N   ARG B 100     160.037 114.256 158.572  1.00119.36           N  
ATOM   3647  CA  ARG B 100     158.957 114.066 159.500  1.00119.36           C  
ATOM   3648  C   ARG B 100     158.076 112.942 159.025  1.00119.36           C  
ATOM   3649  O   ARG B 100     157.694 112.080 159.817  1.00119.36           O  
ATOM   3650  CB  ARG B 100     158.095 115.331 159.666  1.00119.36           C  
ATOM   3651  CG  ARG B 100     157.412 115.793 158.381  1.00119.36           C  
ATOM   3652  CD  ARG B 100     156.935 117.245 158.439  1.00119.36           C  
ATOM   3653  NE  ARG B 100     156.228 117.534 157.161  1.00119.36           N  
ATOM   3654  CZ  ARG B 100     156.921 117.534 155.986  1.00119.36           C  
ATOM   3655  NH1 ARG B 100     158.217 117.107 155.959  1.00119.36           N1+
ATOM   3656  NH2 ARG B 100     156.311 117.937 154.835  1.00119.36           N  
ATOM   3657  N   GLY B 101     157.738 112.901 157.717  1.00 27.54           N  
ATOM   3658  CA  GLY B 101     156.892 111.843 157.224  1.00 27.54           C  
ATOM   3659  C   GLY B 101     155.985 112.420 156.175  1.00 27.54           C  
ATOM   3660  O   GLY B 101     156.311 113.418 155.537  1.00 27.54           O  
ATOM   3661  N   GLY B 102     154.816 111.780 155.957  1.00 33.83           N  
ATOM   3662  CA  GLY B 102     153.843 112.291 155.026  1.00 33.83           C  
ATOM   3663  C   GLY B 102     154.350 112.166 153.621  1.00 33.83           C  
ATOM   3664  O   GLY B 102     154.281 113.113 152.840  1.00 33.83           O  
ATOM   3665  N   LYS B 103     154.852 110.971 153.260  1.00118.92           N  
ATOM   3666  CA  LYS B 103     155.429 110.691 151.973  1.00118.92           C  
ATOM   3667  C   LYS B 103     154.413 110.863 150.876  1.00118.92           C  
ATOM   3668  O   LYS B 103     154.777 111.217 149.757  1.00118.92           O  
ATOM   3669  CB  LYS B 103     155.945 109.245 151.866  1.00118.92           C  
ATOM   3670  CG  LYS B 103     157.027 108.889 152.889  1.00118.92           C  
ATOM   3671  CD  LYS B 103     158.308 109.713 152.772  1.00118.92           C  
ATOM   3672  CE  LYS B 103     159.362 109.330 153.811  1.00118.92           C  
ATOM   3673  NZ  LYS B 103     160.568 110.165 153.640  1.00118.92           N1+
ATOM   3674  N   LEU B 104     153.130 110.545 151.142  1.00 71.93           N  
ATOM   3675  CA  LEU B 104     152.081 110.627 150.156  1.00 71.93           C  
ATOM   3676  C   LEU B 104     151.794 112.046 149.757  1.00 71.93           C  
ATOM   3677  O   LEU B 104     151.535 112.317 148.585  1.00 71.93           O  
ATOM   3678  CB  LEU B 104     150.754 110.009 150.626  1.00 71.93           C  
ATOM   3679  CG  LEU B 104     149.638 110.104 149.567  1.00 71.93           C  
ATOM   3680  CD1 LEU B 104     150.030 109.380 148.271  1.00 71.93           C  
ATOM   3681  CD2 LEU B 104     148.293 109.614 150.132  1.00 71.93           C  
ATOM   3682  N   GLY B 105     151.778 112.982 150.726  1.00 35.70           N  
ATOM   3683  CA  GLY B 105     151.496 114.355 150.426  1.00 35.70           C  
ATOM   3684  C   GLY B 105     152.598 114.906 149.572  1.00 35.70           C  
ATOM   3685  O   GLY B 105     152.344 115.675 148.646  1.00 35.70           O  
ATOM   3686  N   TRP B 106     153.860 114.542 149.877  1.00 90.99           N  
ATOM   3687  CA  TRP B 106     154.977 115.027 149.111  1.00 90.99           C  
ATOM   3688  C   TRP B 106     154.868 114.501 147.726  1.00 90.99           C  
ATOM   3689  O   TRP B 106     155.221 115.168 146.756  1.00 90.99           O  
ATOM   3690  CB  TRP B 106     156.357 114.652 149.673  1.00 90.99           C  
ATOM   3691  CG  TRP B 106     156.739 115.458 150.890  1.00 90.99           C  
ATOM   3692  CD1 TRP B 106     156.787 115.089 152.202  1.00 90.99           C  
ATOM   3693  CD2 TRP B 106     157.114 116.845 150.845  1.00 90.99           C  
ATOM   3694  CE2 TRP B 106     157.381 117.244 152.153  1.00 90.99           C  
ATOM   3695  CE3 TRP B 106     157.222 117.715 149.797  1.00 90.99           C  
ATOM   3696  NE1 TRP B 106     157.180 116.156 152.975  1.00 90.99           N  
ATOM   3697  CZ2 TRP B 106     157.765 118.525 152.435  1.00 90.99           C  
ATOM   3698  CZ3 TRP B 106     157.611 119.005 150.085  1.00 90.99           C  
ATOM   3699  CH2 TRP B 106     157.878 119.403 151.380  1.00 90.99           C  
ATOM   3700  N   VAL B 107     154.394 113.261 147.600  1.00 80.70           N  
ATOM   3701  CA  VAL B 107     154.196 112.691 146.311  1.00 80.70           C  
ATOM   3702  C   VAL B 107     153.205 113.513 145.547  1.00 80.70           C  
ATOM   3703  O   VAL B 107     153.381 113.824 144.371  1.00 80.70           O  
ATOM   3704  CB  VAL B 107     153.634 111.326 146.431  1.00 80.70           C  
ATOM   3705  CG1 VAL B 107     153.057 110.906 145.070  1.00 80.70           C  
ATOM   3706  CG2 VAL B 107     154.768 110.451 146.985  1.00 80.70           C  
ATOM   3707  N   ILE B 108     152.112 113.906 146.204  1.00 54.52           N  
ATOM   3708  CA  ILE B 108     151.118 114.644 145.497  1.00 54.52           C  
ATOM   3709  C   ILE B 108     151.717 115.931 145.041  1.00 54.52           C  
ATOM   3710  O   ILE B 108     151.472 116.370 143.920  1.00 54.52           O  
ATOM   3711  CB  ILE B 108     149.924 114.959 146.352  1.00 54.52           C  
ATOM   3712  CG1 ILE B 108     149.247 113.653 146.804  1.00 54.52           C  
ATOM   3713  CG2 ILE B 108     148.993 115.894 145.562  1.00 54.52           C  
ATOM   3714  CD1 ILE B 108     148.216 113.849 147.913  1.00 54.52           C  
ATOM   3715  N   THR B 109     152.522 116.578 145.901  1.00138.61           N  
ATOM   3716  CA  THR B 109     153.081 117.838 145.516  1.00138.61           C  
ATOM   3717  C   THR B 109     153.988 117.651 144.342  1.00138.61           C  
ATOM   3718  O   THR B 109     153.917 118.403 143.376  1.00138.61           O  
ATOM   3719  CB  THR B 109     153.808 118.535 146.639  1.00138.61           C  
ATOM   3720  CG2 THR B 109     155.196 117.914 146.846  1.00138.61           C  
ATOM   3721  OG1 THR B 109     153.955 119.911 146.336  1.00138.61           O  
ATOM   3722  N   GLY B 110     154.844 116.616 144.361  1.00 60.19           N  
ATOM   3723  CA  GLY B 110     155.776 116.440 143.290  1.00 60.19           C  
ATOM   3724  C   GLY B 110     155.047 116.157 142.009  1.00 60.19           C  
ATOM   3725  O   GLY B 110     155.501 116.498 140.920  1.00 60.19           O  
ATOM   3726  N   LEU B 111     153.946 115.409 142.088  1.00170.73           N  
ATOM   3727  CA  LEU B 111     153.223 115.075 140.906  1.00170.73           C  
ATOM   3728  C   LEU B 111     152.616 116.337 140.363  1.00170.73           C  
ATOM   3729  O   LEU B 111     152.666 116.588 139.161  1.00170.73           O  
ATOM   3730  CB  LEU B 111     152.167 114.010 141.262  1.00170.73           C  
ATOM   3731  CG  LEU B 111     151.468 113.317 140.088  1.00170.73           C  
ATOM   3732  CD1 LEU B 111     150.487 114.261 139.383  1.00170.73           C  
ATOM   3733  CD2 LEU B 111     152.490 112.653 139.147  1.00170.73           C  
ATOM   3734  N   SER B 112     152.066 117.199 141.242  1.00 70.05           N  
ATOM   3735  CA  SER B 112     151.441 118.412 140.792  1.00 70.05           C  
ATOM   3736  C   SER B 112     152.459 119.242 140.119  1.00 70.05           C  
ATOM   3737  O   SER B 112     152.212 119.892 139.104  1.00 70.05           O  
ATOM   3738  CB  SER B 112     150.834 119.236 141.941  1.00 70.05           C  
ATOM   3739  OG  SER B 112     149.748 118.529 142.522  1.00 70.05           O  
ATOM   3740  N   ILE B 113     153.646 119.291 140.710  1.00223.19           N  
ATOM   3741  CA  ILE B 113     154.613 120.079 140.072  1.00223.19           C  
ATOM   3742  C   ILE B 113     155.141 119.453 138.813  1.00223.19           C  
ATOM   3743  O   ILE B 113     155.189 120.116 137.781  1.00223.19           O  
ATOM   3744  CB  ILE B 113     155.498 120.728 141.113  1.00223.19           C  
ATOM   3745  CG1 ILE B 113     155.938 119.869 142.295  1.00223.19           C  
ATOM   3746  CG2 ILE B 113     154.779 121.990 141.566  1.00223.19           C  
ATOM   3747  CD1 ILE B 113     156.980 120.546 143.184  1.00223.19           C  
ATOM   3748  N   SER B 114     155.556 118.167 138.824  1.00185.51           N  
ATOM   3749  CA  SER B 114     156.262 117.504 137.746  1.00185.51           C  
ATOM   3750  C   SER B 114     155.535 117.405 136.473  1.00185.51           C  
ATOM   3751  O   SER B 114     155.952 117.894 135.424  1.00185.51           O  
ATOM   3752  CB  SER B 114     156.614 116.059 138.102  1.00185.51           C  
ATOM   3753  OG  SER B 114     157.434 115.509 137.084  1.00185.51           O  
ATOM   3754  N   VAL B 115     154.487 116.609 136.586  1.00170.52           N  
ATOM   3755  CA  VAL B 115     153.652 116.095 135.564  1.00170.52           C  
ATOM   3756  C   VAL B 115     152.487 116.927 135.141  1.00170.52           C  
ATOM   3757  O   VAL B 115     151.654 116.386 134.417  1.00170.52           O  
ATOM   3758  CB  VAL B 115     153.150 114.717 135.857  1.00170.52           C  
ATOM   3759  CG1 VAL B 115     154.358 113.767 135.943  1.00170.52           C  
ATOM   3760  CG2 VAL B 115     152.301 114.784 137.127  1.00170.52           C  
ATOM   3761  N   LEU B 116     152.232 118.130 135.694  1.00165.94           N  
ATOM   3762  CA  LEU B 116     151.053 118.739 135.139  1.00165.94           C  
ATOM   3763  C   LEU B 116     151.297 120.167 134.762  1.00165.94           C  
ATOM   3764  O   LEU B 116     150.807 121.074 135.421  1.00165.94           O  
ATOM   3765  CB  LEU B 116     149.825 118.702 136.066  1.00165.94           C  
ATOM   3766  CG  LEU B 116     149.492 117.276 136.545  1.00165.94           C  
ATOM   3767  CD1 LEU B 116     150.335 116.886 137.761  1.00165.94           C  
ATOM   3768  CD2 LEU B 116     147.997 117.057 136.765  1.00165.94           C  
ATOM   3769  N   PRO B 117     151.970 120.371 133.665  1.00203.22           N  
ATOM   3770  CA  PRO B 117     152.363 121.658 133.143  1.00203.22           C  
ATOM   3771  C   PRO B 117     151.198 122.404 132.560  1.00203.22           C  
ATOM   3772  O   PRO B 117     150.180 121.791 132.240  1.00203.22           O  
ATOM   3773  CB  PRO B 117     153.300 121.360 131.980  1.00203.22           C  
ATOM   3774  CG  PRO B 117     153.554 119.840 132.032  1.00203.22           C  
ATOM   3775  CD  PRO B 117     152.363 119.276 132.805  1.00203.22           C  
ATOM   3776  N   ASN B 118     151.357 123.732 132.380  1.00 73.87           N  
ATOM   3777  CA  ASN B 118     150.346 124.535 131.749  1.00 73.87           C  
ATOM   3778  C   ASN B 118     150.589 124.414 130.268  1.00 73.87           C  
ATOM   3779  O   ASN B 118     151.531 124.996 129.732  1.00 73.87           O  
ATOM   3780  CB  ASN B 118     150.458 126.020 132.141  1.00 73.87           C  
ATOM   3781  CG  ASN B 118     149.166 126.735 131.785  1.00 73.87           C  
ATOM   3782  ND2 ASN B 118     149.018 127.988 132.294  1.00 73.87           N  
ATOM   3783  OD1 ASN B 118     148.314 126.201 131.078  1.00 73.87           O  
ATOM   3784  N   THR B 119     149.792 123.553 129.602  1.00 99.49           N  
ATOM   3785  CA  THR B 119     149.907 123.223 128.205  1.00 99.49           C  
ATOM   3786  C   THR B 119     149.301 124.205 127.231  1.00 99.49           C  
ATOM   3787  O   THR B 119     149.881 124.461 126.177  1.00 99.49           O  
ATOM   3788  CB  THR B 119     149.286 121.884 127.920  1.00 99.49           C  
ATOM   3789  CG2 THR B 119     149.467 121.552 126.429  1.00 99.49           C  
ATOM   3790  OG1 THR B 119     149.902 120.884 128.718  1.00 99.49           O  
ATOM   3791  N   LEU B 120     148.060 124.679 127.492  1.00 90.96           N  
ATOM   3792  CA  LEU B 120     147.364 125.503 126.530  1.00 90.96           C  
ATOM   3793  C   LEU B 120     147.778 126.944 126.444  1.00 90.96           C  
ATOM   3794  O   LEU B 120     148.178 127.425 125.385  1.00 90.96           O  
ATOM   3795  CB  LEU B 120     145.840 125.508 126.745  1.00 90.96           C  
ATOM   3796  CG  LEU B 120     145.169 124.155 126.457  1.00 90.96           C  
ATOM   3797  CD1 LEU B 120     143.652 124.232 126.692  1.00 90.96           C  
ATOM   3798  CD2 LEU B 120     145.529 123.640 125.053  1.00 90.96           C  
ATOM   3799  N   ILE B 121     147.719 127.668 127.575  1.00 80.97           N  
ATOM   3800  CA  ILE B 121     147.863 129.095 127.496  1.00 80.97           C  
ATOM   3801  C   ILE B 121     149.241 129.438 127.037  1.00 80.97           C  
ATOM   3802  O   ILE B 121     149.427 130.211 126.099  1.00 80.97           O  
ATOM   3803  CB  ILE B 121     147.659 129.725 128.840  1.00 80.97           C  
ATOM   3804  CG1 ILE B 121     146.263 129.362 129.370  1.00 80.97           C  
ATOM   3805  CG2 ILE B 121     147.895 131.239 128.717  1.00 80.97           C  
ATOM   3806  CD1 ILE B 121     146.113 129.591 130.870  1.00 80.97           C  
ATOM   3807  N   LEU B 122     150.240 128.909 127.755  1.00115.76           N  
ATOM   3808  CA  LEU B 122     151.636 129.108 127.506  1.00115.76           C  
ATOM   3809  C   LEU B 122     152.210 128.193 126.461  1.00115.76           C  
ATOM   3810  O   LEU B 122     153.195 128.530 125.810  1.00115.76           O  
ATOM   3811  CB  LEU B 122     152.417 128.993 128.819  1.00115.76           C  
ATOM   3812  CG  LEU B 122     151.958 130.104 129.785  1.00115.76           C  
ATOM   3813  CD1 LEU B 122     152.588 129.979 131.172  1.00115.76           C  
ATOM   3814  CD2 LEU B 122     152.206 131.488 129.175  1.00115.76           C  
ATOM   3815  N   GLY B 123     151.673 126.965 126.350  1.00 62.67           N  
ATOM   3816  CA  GLY B 123     152.192 125.944 125.476  1.00 62.67           C  
ATOM   3817  C   GLY B 123     151.972 126.201 124.013  1.00 62.67           C  
ATOM   3818  O   GLY B 123     152.771 125.770 123.183  1.00 62.67           O  
ATOM   3819  N   MET B 124     150.821 126.788 123.646  1.00138.84           N  
ATOM   3820  CA  MET B 124     150.512 126.954 122.254  1.00138.84           C  
ATOM   3821  C   MET B 124     151.354 127.975 121.542  1.00138.84           C  
ATOM   3822  O   MET B 124     151.844 127.699 120.447  1.00138.84           O  
ATOM   3823  CB  MET B 124     149.026 127.259 122.017  1.00138.84           C  
ATOM   3824  CG  MET B 124     148.154 126.081 122.460  1.00138.84           C  
ATOM   3825  SD  MET B 124     146.413 126.168 121.964  1.00138.84           S  
ATOM   3826  CE  MET B 124     146.725 125.801 120.212  1.00138.84           C  
ATOM   3827  N   PRO B 125     151.583 129.131 122.097  1.00 89.87           N  
ATOM   3828  CA  PRO B 125     152.268 130.148 121.345  1.00 89.87           C  
ATOM   3829  C   PRO B 125     153.648 129.775 120.911  1.00 89.87           C  
ATOM   3830  O   PRO B 125     154.036 130.142 119.803  1.00 89.87           O  
ATOM   3831  CB  PRO B 125     152.179 131.411 122.196  1.00 89.87           C  
ATOM   3832  CG  PRO B 125     150.859 131.221 122.972  1.00 89.87           C  
ATOM   3833  CD  PRO B 125     150.696 129.695 123.098  1.00 89.87           C  
ATOM   3834  N   ILE B 126     154.433 129.126 121.790  1.00166.80           N  
ATOM   3835  CA  ILE B 126     155.759 128.713 121.438  1.00166.80           C  
ATOM   3836  C   ILE B 126     155.794 127.501 120.557  1.00166.80           C  
ATOM   3837  O   ILE B 126     156.418 127.508 119.499  1.00166.80           O  
ATOM   3838  CB  ILE B 126     156.594 128.357 122.631  1.00166.80           C  
ATOM   3839  CG1 ILE B 126     157.113 129.612 123.339  1.00166.80           C  
ATOM   3840  CG2 ILE B 126     157.693 127.402 122.153  1.00166.80           C  
ATOM   3841  CD1 ILE B 126     158.072 130.426 122.467  1.00166.80           C  
ATOM   3842  N   LEU B 127     155.112 126.421 120.985  1.00 57.14           N  
ATOM   3843  CA  LEU B 127     155.207 125.155 120.318  1.00 57.14           C  
ATOM   3844  C   LEU B 127     154.614 125.219 118.948  1.00 57.14           C  
ATOM   3845  O   LEU B 127     155.195 124.709 117.990  1.00 57.14           O  
ATOM   3846  CB  LEU B 127     154.496 124.027 121.084  1.00 57.14           C  
ATOM   3847  CG  LEU B 127     155.135 123.730 122.456  1.00 57.14           C  
ATOM   3848  CD1 LEU B 127     154.393 122.599 123.186  1.00 57.14           C  
ATOM   3849  CD2 LEU B 127     156.643 123.462 122.324  1.00 57.14           C  
ATOM   3850  N   SER B 128     153.432 125.845 118.817  1.00 76.22           N  
ATOM   3851  CA  SER B 128     152.791 125.900 117.536  1.00 76.22           C  
ATOM   3852  C   SER B 128     153.635 126.706 116.603  1.00 76.22           C  
ATOM   3853  O   SER B 128     153.799 126.353 115.438  1.00 76.22           O  
ATOM   3854  CB  SER B 128     151.402 126.555 117.584  1.00 76.22           C  
ATOM   3855  OG  SER B 128     150.501 125.735 118.312  1.00 76.22           O  
ATOM   3856  N   ALA B 129     154.196 127.825 117.087  1.00 34.22           N  
ATOM   3857  CA  ALA B 129     154.968 128.660 116.216  1.00 34.22           C  
ATOM   3858  C   ALA B 129     156.177 127.922 115.740  1.00 34.22           C  
ATOM   3859  O   ALA B 129     156.511 127.967 114.557  1.00 34.22           O  
ATOM   3860  CB  ALA B 129     155.454 129.945 116.906  1.00 34.22           C  
ATOM   3861  N   ILE B 130     156.881 127.225 116.650  1.00 67.58           N  
ATOM   3862  CA  ILE B 130     158.083 126.575 116.220  1.00 67.58           C  
ATOM   3863  C   ILE B 130     157.762 125.452 115.273  1.00 67.58           C  
ATOM   3864  O   ILE B 130     158.297 125.406 114.166  1.00 67.58           O  
ATOM   3865  CB  ILE B 130     158.855 126.010 117.379  1.00 67.58           C  
ATOM   3866  CG1 ILE B 130     159.252 127.141 118.347  1.00 67.58           C  
ATOM   3867  CG2 ILE B 130     160.056 125.226 116.821  1.00 67.58           C  
ATOM   3868  CD1 ILE B 130     159.754 126.651 119.705  1.00 67.58           C  
ATOM   3869  N   TYR B 131     156.912 124.495 115.709  1.00 86.22           N  
ATOM   3870  CA  TYR B 131     156.567 123.341 114.914  1.00 86.22           C  
ATOM   3871  C   TYR B 131     155.507 123.557 113.874  1.00 86.22           C  
ATOM   3872  O   TYR B 131     155.726 123.287 112.695  1.00 86.22           O  
ATOM   3873  CB  TYR B 131     156.094 122.164 115.784  1.00 86.22           C  
ATOM   3874  CG  TYR B 131     157.249 121.722 116.614  1.00 86.22           C  
ATOM   3875  CD1 TYR B 131     158.167 120.828 116.115  1.00 86.22           C  
ATOM   3876  CD2 TYR B 131     157.415 122.203 117.894  1.00 86.22           C  
ATOM   3877  CE1 TYR B 131     159.232 120.417 116.882  1.00 86.22           C  
ATOM   3878  CE2 TYR B 131     158.478 121.796 118.665  1.00 86.22           C  
ATOM   3879  CZ  TYR B 131     159.388 120.900 118.159  1.00 86.22           C  
ATOM   3880  OH  TYR B 131     160.480 120.481 118.949  1.00 86.22           O  
ATOM   3881  N   GLY B 132     154.326 124.071 114.282  1.00 38.24           N  
ATOM   3882  CA  GLY B 132     153.248 124.200 113.339  1.00 38.24           C  
ATOM   3883  C   GLY B 132     151.968 123.717 113.967  1.00 38.24           C  
ATOM   3884  O   GLY B 132     151.751 123.864 115.168  1.00 38.24           O  
ATOM   3885  N   ASP B 133     151.066 123.170 113.122  1.00106.84           N  
ATOM   3886  CA  ASP B 133     149.757 122.671 113.463  1.00106.84           C  
ATOM   3887  C   ASP B 133     149.780 121.390 114.254  1.00106.84           C  
ATOM   3888  O   ASP B 133     148.893 121.163 115.077  1.00106.84           O  
ATOM   3889  CB  ASP B 133     148.868 122.456 112.223  1.00106.84           C  
ATOM   3890  CG  ASP B 133     149.526 121.441 111.298  1.00106.84           C  
ATOM   3891  OD1 ASP B 133     150.739 121.153 111.485  1.00106.84           O  
ATOM   3892  OD2 ASP B 133     148.821 120.944 110.380  1.00106.84           O1-
ATOM   3893  N   GLU B 134     150.769 120.503 114.025  1.00 68.15           N  
ATOM   3894  CA  GLU B 134     150.779 119.229 114.692  1.00 68.15           C  
ATOM   3895  C   GLU B 134     150.883 119.455 116.167  1.00 68.15           C  
ATOM   3896  O   GLU B 134     150.264 118.745 116.960  1.00 68.15           O  
ATOM   3897  CB  GLU B 134     151.973 118.334 114.308  1.00 68.15           C  
ATOM   3898  CG  GLU B 134     151.980 117.866 112.851  1.00 68.15           C  
ATOM   3899  CD  GLU B 134     152.786 118.865 112.034  1.00 68.15           C  
ATOM   3900  OE1 GLU B 134     153.883 119.265 112.509  1.00 68.15           O  
ATOM   3901  OE2 GLU B 134     152.317 119.242 110.926  1.00 68.15           O1-
ATOM   3902  N   ALA B 135     151.674 120.461 116.571  1.00 32.98           N  
ATOM   3903  CA  ALA B 135     151.884 120.748 117.958  1.00 32.98           C  
ATOM   3904  C   ALA B 135     150.573 121.097 118.589  1.00 32.98           C  
ATOM   3905  O   ALA B 135     150.320 120.741 119.738  1.00 32.98           O  
ATOM   3906  CB  ALA B 135     152.835 121.935 118.186  1.00 32.98           C  
ATOM   3907  N   ALA B 136     149.705 121.820 117.860  1.00 33.85           N  
ATOM   3908  CA  ALA B 136     148.455 122.234 118.432  1.00 33.85           C  
ATOM   3909  C   ALA B 136     147.644 121.029 118.803  1.00 33.85           C  
ATOM   3910  O   ALA B 136     147.091 120.962 119.900  1.00 33.85           O  
ATOM   3911  CB  ALA B 136     147.606 123.077 117.466  1.00 33.85           C  
ATOM   3912  N   SER B 137     147.566 120.031 117.904  1.00 70.88           N  
ATOM   3913  CA  SER B 137     146.764 118.870 118.163  1.00 70.88           C  
ATOM   3914  C   SER B 137     147.342 118.103 119.312  1.00 70.88           C  
ATOM   3915  O   SER B 137     146.614 117.599 120.165  1.00 70.88           O  
ATOM   3916  CB  SER B 137     146.699 117.917 116.960  1.00 70.88           C  
ATOM   3917  OG  SER B 137     145.890 116.795 117.275  1.00 70.88           O  
ATOM   3918  N   ILE B 138     148.680 117.995 119.371  1.00 43.56           N  
ATOM   3919  CA  ILE B 138     149.301 117.220 120.406  1.00 43.56           C  
ATOM   3920  C   ILE B 138     149.029 117.852 121.737  1.00 43.56           C  
ATOM   3921  O   ILE B 138     148.716 117.163 122.707  1.00 43.56           O  
ATOM   3922  CB  ILE B 138     150.787 117.099 120.224  1.00 43.56           C  
ATOM   3923  CG1 ILE B 138     151.092 116.377 118.899  1.00 43.56           C  
ATOM   3924  CG2 ILE B 138     151.365 116.386 121.455  1.00 43.56           C  
ATOM   3925  CD1 ILE B 138     152.557 116.467 118.475  1.00 43.56           C  
ATOM   3926  N   LEU B 139     149.140 119.191 121.820  1.00 49.77           N  
ATOM   3927  CA  LEU B 139     148.933 119.890 123.058  1.00 49.77           C  
ATOM   3928  C   LEU B 139     147.516 119.722 123.497  1.00 49.77           C  
ATOM   3929  O   LEU B 139     147.249 119.536 124.684  1.00 49.77           O  
ATOM   3930  CB  LEU B 139     149.182 121.401 122.925  1.00 49.77           C  
ATOM   3931  CG  LEU B 139     150.639 121.756 122.580  1.00 49.77           C  
ATOM   3932  CD1 LEU B 139     150.828 123.275 122.461  1.00 49.77           C  
ATOM   3933  CD2 LEU B 139     151.618 121.110 123.574  1.00 49.77           C  
ATOM   3934  N   GLU B 140     146.562 119.797 122.552  1.00 87.27           N  
ATOM   3935  CA  GLU B 140     145.180 119.688 122.921  1.00 87.27           C  
ATOM   3936  C   GLU B 140     144.923 118.317 123.462  1.00 87.27           C  
ATOM   3937  O   GLU B 140     144.184 118.153 124.430  1.00 87.27           O  
ATOM   3938  CB  GLU B 140     144.208 119.987 121.762  1.00 87.27           C  
ATOM   3939  CG  GLU B 140     144.322 119.049 120.563  1.00 87.27           C  
ATOM   3940  CD  GLU B 140     143.408 119.583 119.467  1.00 87.27           C  
ATOM   3941  OE1 GLU B 140     143.057 120.791 119.530  1.00 87.27           O  
ATOM   3942  OE2 GLU B 140     143.055 118.792 118.551  1.00 87.27           O1-
ATOM   3943  N   GLN B 141     145.528 117.279 122.860  1.00104.22           N  
ATOM   3944  CA  GLN B 141     145.303 115.957 123.365  1.00104.22           C  
ATOM   3945  C   GLN B 141     145.896 115.833 124.738  1.00104.22           C  
ATOM   3946  O   GLN B 141     145.330 115.161 125.600  1.00104.22           O  
ATOM   3947  CB  GLN B 141     145.825 114.847 122.436  1.00104.22           C  
ATOM   3948  CG  GLN B 141     147.326 114.858 122.173  1.00104.22           C  
ATOM   3949  CD  GLN B 141     147.585 113.784 121.130  1.00104.22           C  
ATOM   3950  NE2 GLN B 141     148.186 114.190 119.980  1.00104.22           N  
ATOM   3951  OE1 GLN B 141     147.254 112.617 121.330  1.00104.22           O  
ATOM   3952  N   ILE B 142     147.057 116.467 124.993  1.00 69.50           N  
ATOM   3953  CA  ILE B 142     147.638 116.365 126.305  1.00 69.50           C  
ATOM   3954  C   ILE B 142     146.761 117.032 127.323  1.00 69.50           C  
ATOM   3955  O   ILE B 142     146.584 116.502 128.420  1.00 69.50           O  
ATOM   3956  CB  ILE B 142     149.033 116.905 126.408  1.00 69.50           C  
ATOM   3957  CG1 ILE B 142     149.977 115.989 125.615  1.00 69.50           C  
ATOM   3958  CG2 ILE B 142     149.404 117.030 127.894  1.00 69.50           C  
ATOM   3959  CD1 ILE B 142     151.435 116.427 125.633  1.00 69.50           C  
ATOM   3960  N   VAL B 143     146.194 118.215 127.009  1.00114.22           N  
ATOM   3961  CA  VAL B 143     145.351 118.867 127.976  1.00114.22           C  
ATOM   3962  C   VAL B 143     144.133 118.033 128.235  1.00114.22           C  
ATOM   3963  O   VAL B 143     143.662 117.958 129.369  1.00114.22           O  
ATOM   3964  CB  VAL B 143     144.899 120.250 127.597  1.00114.22           C  
ATOM   3965  CG1 VAL B 143     146.119 121.177 127.608  1.00114.22           C  
ATOM   3966  CG2 VAL B 143     144.193 120.210 126.238  1.00114.22           C  
ATOM   3967  N   VAL B 144     143.577 117.392 127.190  1.00 38.92           N  
ATOM   3968  CA  VAL B 144     142.410 116.581 127.389  1.00 38.92           C  
ATOM   3969  C   VAL B 144     142.766 115.468 128.323  1.00 38.92           C  
ATOM   3970  O   VAL B 144     142.000 115.135 129.225  1.00 38.92           O  
ATOM   3971  CB  VAL B 144     141.901 115.959 126.119  1.00 38.92           C  
ATOM   3972  CG1 VAL B 144     140.768 114.978 126.471  1.00 38.92           C  
ATOM   3973  CG2 VAL B 144     141.467 117.084 125.163  1.00 38.92           C  
ATOM   3974  N   LEU B 145     143.954 114.865 128.141  1.00 53.65           N  
ATOM   3975  CA  LEU B 145     144.358 113.775 128.979  1.00 53.65           C  
ATOM   3976  C   LEU B 145     144.441 114.262 130.389  1.00 53.65           C  
ATOM   3977  O   LEU B 145     144.003 113.575 131.309  1.00 53.65           O  
ATOM   3978  CB  LEU B 145     145.737 113.203 128.604  1.00 53.65           C  
ATOM   3979  CG  LEU B 145     145.769 112.467 127.250  1.00 53.65           C  
ATOM   3980  CD1 LEU B 145     147.173 111.923 126.940  1.00 53.65           C  
ATOM   3981  CD2 LEU B 145     144.696 111.369 127.190  1.00 53.65           C  
ATOM   3982  N   GLN B 146     145.003 115.468 130.606  1.00 66.72           N  
ATOM   3983  CA  GLN B 146     145.129 115.914 131.963  1.00 66.72           C  
ATOM   3984  C   GLN B 146     143.775 116.074 132.577  1.00 66.72           C  
ATOM   3985  O   GLN B 146     143.505 115.533 133.646  1.00 66.72           O  
ATOM   3986  CB  GLN B 146     145.883 117.247 132.108  1.00 66.72           C  
ATOM   3987  CG  GLN B 146     147.373 117.129 131.776  1.00 66.72           C  
ATOM   3988  CD  GLN B 146     148.015 118.496 131.961  1.00 66.72           C  
ATOM   3989  NE2 GLN B 146     147.338 119.380 132.743  1.00 66.72           N  
ATOM   3990  OE1 GLN B 146     149.088 118.770 131.426  1.00 66.72           O  
ATOM   3991  N   SER B 147     142.856 116.764 131.886  1.00 72.06           N  
ATOM   3992  CA  SER B 147     141.572 117.035 132.462  1.00 72.06           C  
ATOM   3993  C   SER B 147     140.830 115.766 132.695  1.00 72.06           C  
ATOM   3994  O   SER B 147     140.067 115.656 133.654  1.00 72.06           O  
ATOM   3995  CB  SER B 147     140.721 117.942 131.559  1.00 72.06           C  
ATOM   3996  OG  SER B 147     141.385 119.181 131.342  1.00 72.06           O  
ATOM   3997  N   LEU B 148     140.970 114.796 131.775  1.00152.25           N  
ATOM   3998  CA  LEU B 148     140.212 113.597 131.947  1.00152.25           C  
ATOM   3999  C   LEU B 148     140.760 112.729 133.051  1.00152.25           C  
ATOM   4000  O   LEU B 148     140.038 112.404 133.992  1.00152.25           O  
ATOM   4001  CB  LEU B 148     140.155 112.774 130.640  1.00152.25           C  
ATOM   4002  CG  LEU B 148     139.055 111.689 130.550  1.00152.25           C  
ATOM   4003  CD1 LEU B 148     139.135 110.946 129.210  1.00152.25           C  
ATOM   4004  CD2 LEU B 148     139.026 110.742 131.757  1.00152.25           C  
ATOM   4005  N   ILE B 149     142.026 112.264 132.915  1.00 98.34           N  
ATOM   4006  CA  ILE B 149     142.622 111.363 133.877  1.00 98.34           C  
ATOM   4007  C   ILE B 149     143.298 111.997 135.062  1.00 98.34           C  
ATOM   4008  O   ILE B 149     142.968 111.726 136.215  1.00 98.34           O  
ATOM   4009  CB  ILE B 149     143.659 110.473 133.250  1.00 98.34           C  
ATOM   4010  CG1 ILE B 149     143.042 109.677 132.086  1.00 98.34           C  
ATOM   4011  CG2 ILE B 149     144.255 109.580 134.356  1.00 98.34           C  
ATOM   4012  CD1 ILE B 149     144.076 109.016 131.177  1.00 98.34           C  
ATOM   4013  N   TRP B 150     144.264 112.893 134.777  1.00114.54           N  
ATOM   4014  CA  TRP B 150     145.224 113.336 135.753  1.00114.54           C  
ATOM   4015  C   TRP B 150     144.646 114.159 136.860  1.00114.54           C  
ATOM   4016  O   TRP B 150     144.990 113.973 138.025  1.00114.54           O  
ATOM   4017  CB  TRP B 150     146.383 114.091 135.093  1.00114.54           C  
ATOM   4018  CG  TRP B 150     147.080 113.218 134.075  1.00114.54           C  
ATOM   4019  CD1 TRP B 150     147.322 113.454 132.753  1.00114.54           C  
ATOM   4020  CD2 TRP B 150     147.532 111.879 134.335  1.00114.54           C  
ATOM   4021  CE2 TRP B 150     148.025 111.367 133.135  1.00114.54           C  
ATOM   4022  CE3 TRP B 150     147.521 111.129 135.477  1.00114.54           C  
ATOM   4023  NE1 TRP B 150     147.894 112.345 132.174  1.00114.54           N  
ATOM   4024  CZ2 TRP B 150     148.512 110.093 133.057  1.00114.54           C  
ATOM   4025  CZ3 TRP B 150     148.031 109.850 135.401  1.00114.54           C  
ATOM   4026  CH2 TRP B 150     148.514 109.343 134.212  1.00114.54           C  
ATOM   4027  N   TYR B 151     143.770 115.126 136.563  1.00174.64           N  
ATOM   4028  CA  TYR B 151     143.278 115.861 137.688  1.00174.64           C  
ATOM   4029  C   TYR B 151     142.433 114.965 138.517  1.00174.64           C  
ATOM   4030  O   TYR B 151     142.442 115.050 139.743  1.00174.64           O  
ATOM   4031  CB  TYR B 151     142.634 117.203 137.374  1.00174.64           C  
ATOM   4032  CG  TYR B 151     143.759 118.122 136.996  1.00174.64           C  
ATOM   4033  CD1 TYR B 151     144.679 117.753 136.044  1.00174.64           C  
ATOM   4034  CD2 TYR B 151     143.885 119.372 137.551  1.00174.64           C  
ATOM   4035  CE1 TYR B 151     145.720 118.578 135.686  1.00174.64           C  
ATOM   4036  CE2 TYR B 151     144.927 120.197 137.192  1.00174.64           C  
ATOM   4037  CZ  TYR B 151     145.852 119.805 136.265  1.00174.64           C  
ATOM   4038  OH  TYR B 151     146.917 120.654 135.907  1.00174.64           O  
ATOM   4039  N   THR B 152     141.702 114.054 137.856  1.00107.78           N  
ATOM   4040  CA  THR B 152     140.905 113.064 138.518  1.00107.78           C  
ATOM   4041  C   THR B 152     141.767 112.383 139.519  1.00107.78           C  
ATOM   4042  O   THR B 152     141.481 112.414 140.714  1.00107.78           O  
ATOM   4043  CB  THR B 152     140.497 112.036 137.492  1.00107.78           C  
ATOM   4044  CG2 THR B 152     140.197 110.651 138.088  1.00107.78           C  
ATOM   4045  OG1 THR B 152     139.463 112.552 136.669  1.00107.78           O  
ATOM   4046  N   ILE B 153     142.890 111.818 139.056  1.00133.42           N  
ATOM   4047  CA  ILE B 153     143.736 111.073 139.928  1.00133.42           C  
ATOM   4048  C   ILE B 153     144.256 111.976 141.004  1.00133.42           C  
ATOM   4049  O   ILE B 153     144.317 111.570 142.163  1.00133.42           O  
ATOM   4050  CB  ILE B 153     144.876 110.382 139.209  1.00133.42           C  
ATOM   4051  CG1 ILE B 153     145.677 109.487 140.158  1.00133.42           C  
ATOM   4052  CG2 ILE B 153     145.749 111.398 138.473  1.00133.42           C  
ATOM   4053  CD1 ILE B 153     146.765 108.698 139.430  1.00133.42           C  
ATOM   4054  N   LEU B 154     144.627 113.230 140.672  1.00195.85           N  
ATOM   4055  CA  LEU B 154     145.131 114.078 141.719  1.00195.85           C  
ATOM   4056  C   LEU B 154     144.110 114.319 142.785  1.00195.85           C  
ATOM   4057  O   LEU B 154     144.434 114.239 143.967  1.00195.85           O  
ATOM   4058  CB  LEU B 154     145.519 115.530 141.339  1.00195.85           C  
ATOM   4059  CG  LEU B 154     146.910 115.790 140.733  1.00195.85           C  
ATOM   4060  CD1 LEU B 154     148.024 115.247 141.639  1.00195.85           C  
ATOM   4061  CD2 LEU B 154     147.013 115.345 139.278  1.00195.85           C  
ATOM   4062  N   LEU B 155     142.862 114.650 142.404  1.00196.79           N  
ATOM   4063  CA  LEU B 155     141.885 115.015 143.391  1.00196.79           C  
ATOM   4064  C   LEU B 155     141.556 113.805 144.206  1.00196.79           C  
ATOM   4065  O   LEU B 155     141.257 113.885 145.396  1.00196.79           O  
ATOM   4066  CB  LEU B 155     140.663 115.727 142.795  1.00196.79           C  
ATOM   4067  CG  LEU B 155     139.865 116.483 143.871  1.00196.79           C  
ATOM   4068  CD1 LEU B 155     140.742 117.545 144.554  1.00196.79           C  
ATOM   4069  CD2 LEU B 155     138.593 117.117 143.303  1.00196.79           C  
ATOM   4070  N   PHE B 156     141.629 112.640 143.549  1.00211.97           N  
ATOM   4071  CA  PHE B 156     141.521 111.345 144.139  1.00211.97           C  
ATOM   4072  C   PHE B 156     142.551 111.336 145.222  1.00211.97           C  
ATOM   4073  O   PHE B 156     142.236 111.181 146.398  1.00211.97           O  
ATOM   4074  CB  PHE B 156     141.986 110.374 143.028  1.00211.97           C  
ATOM   4075  CG  PHE B 156     142.539 109.040 143.408  1.00211.97           C  
ATOM   4076  CD1 PHE B 156     143.776 108.912 144.001  1.00211.97           C  
ATOM   4077  CD2 PHE B 156     141.847 107.898 143.129  1.00211.97           C  
ATOM   4078  CE1 PHE B 156     144.315 107.691 144.334  1.00211.97           C  
ATOM   4079  CE2 PHE B 156     142.370 106.676 143.452  1.00211.97           C  
ATOM   4080  CZ  PHE B 156     143.599 106.560 144.053  1.00211.97           C  
ATOM   4081  N   LEU B 157     143.806 111.622 144.838  1.00 88.58           N  
ATOM   4082  CA  LEU B 157     144.956 111.535 145.691  1.00 88.58           C  
ATOM   4083  C   LEU B 157     144.809 112.455 146.859  1.00 88.58           C  
ATOM   4084  O   LEU B 157     145.180 112.095 147.974  1.00 88.58           O  
ATOM   4085  CB  LEU B 157     146.253 111.915 144.962  1.00 88.58           C  
ATOM   4086  CG  LEU B 157     146.622 110.944 143.828  1.00 88.58           C  
ATOM   4087  CD1 LEU B 157     147.927 111.361 143.132  1.00 88.58           C  
ATOM   4088  CD2 LEU B 157     146.653 109.497 144.337  1.00 88.58           C  
ATOM   4089  N   PHE B 158     144.279 113.673 146.647  1.00 90.33           N  
ATOM   4090  CA  PHE B 158     144.148 114.579 147.753  1.00 90.33           C  
ATOM   4091  C   PHE B 158     143.226 114.008 148.790  1.00 90.33           C  
ATOM   4092  O   PHE B 158     143.545 113.998 149.976  1.00 90.33           O  
ATOM   4093  CB  PHE B 158     143.599 115.969 147.368  1.00 90.33           C  
ATOM   4094  CG  PHE B 158     144.714 116.813 146.854  1.00 90.33           C  
ATOM   4095  CD1 PHE B 158     145.521 117.475 147.750  1.00 90.33           C  
ATOM   4096  CD2 PHE B 158     144.949 116.962 145.506  1.00 90.33           C  
ATOM   4097  CE1 PHE B 158     146.554 118.268 147.315  1.00 90.33           C  
ATOM   4098  CE2 PHE B 158     145.983 117.756 145.063  1.00 90.33           C  
ATOM   4099  CZ  PHE B 158     146.787 118.408 145.969  1.00 90.33           C  
ATOM   4100  N   GLU B 159     142.045 113.518 148.382  1.00115.32           N  
ATOM   4101  CA  GLU B 159     141.120 112.991 149.342  1.00115.32           C  
ATOM   4102  C   GLU B 159     141.659 111.725 149.919  1.00115.32           C  
ATOM   4103  O   GLU B 159     141.394 111.400 151.074  1.00115.32           O  
ATOM   4104  CB  GLU B 159     139.737 112.757 148.754  1.00115.32           C  
ATOM   4105  CG  GLU B 159     139.021 114.097 148.676  1.00115.32           C  
ATOM   4106  CD  GLU B 159     138.054 114.021 147.532  1.00115.32           C  
ATOM   4107  OE1 GLU B 159     137.293 113.024 147.429  1.00115.32           O  
ATOM   4108  OE2 GLU B 159     138.081 114.989 146.733  1.00115.32           O1-
ATOM   4109  N   LEU B 160     142.419 110.968 149.114  1.00146.62           N  
ATOM   4110  CA  LEU B 160     143.015 109.748 149.565  1.00146.62           C  
ATOM   4111  C   LEU B 160     143.939 110.107 150.680  1.00146.62           C  
ATOM   4112  O   LEU B 160     144.001 109.394 151.674  1.00146.62           O  
ATOM   4113  CB  LEU B 160     143.863 109.068 148.469  1.00146.62           C  
ATOM   4114  CG  LEU B 160     144.395 107.640 148.772  1.00146.62           C  
ATOM   4115  CD1 LEU B 160     145.215 107.121 147.583  1.00146.62           C  
ATOM   4116  CD2 LEU B 160     145.192 107.520 150.077  1.00146.62           C  
ATOM   4117  N   ASN B 161     144.693 111.212 150.539  1.00 59.93           N  
ATOM   4118  CA  ASN B 161     145.617 111.631 151.556  1.00 59.93           C  
ATOM   4119  C   ASN B 161     144.838 111.978 152.779  1.00 59.93           C  
ATOM   4120  O   ASN B 161     145.207 111.601 153.890  1.00 59.93           O  
ATOM   4121  CB  ASN B 161     146.413 112.884 151.153  1.00 59.93           C  
ATOM   4122  CG  ASN B 161     147.461 113.159 152.225  1.00 59.93           C  
ATOM   4123  ND2 ASN B 161     148.250 114.250 152.033  1.00 59.93           N  
ATOM   4124  OD1 ASN B 161     147.567 112.432 153.211  1.00 59.93           O  
ATOM   4125  N   ALA B 162     143.722 112.707 152.601  1.00 64.07           N  
ATOM   4126  CA  ALA B 162     142.923 113.097 153.722  1.00 64.07           C  
ATOM   4127  C   ALA B 162     142.397 111.850 154.408  1.00 64.07           C  
ATOM   4128  O   ALA B 162     142.429 111.755 155.632  1.00 64.07           O  
ATOM   4129  CB  ALA B 162     141.711 113.949 153.303  1.00 64.07           C  
ATOM   4130  N   ALA B 163     141.905 110.865 153.619  1.00 97.98           N  
ATOM   4131  CA  ALA B 163     141.326 109.598 154.029  1.00 97.98           C  
ATOM   4132  C   ALA B 163     142.365 108.713 154.649  1.00 97.98           C  
ATOM   4133  O   ALA B 163     142.093 107.851 155.486  1.00 97.98           O  
ATOM   4134  CB  ALA B 163     140.705 108.816 152.857  1.00 97.98           C  
ATOM   4135  N   ARG B 164     143.601 108.924 154.190  1.00204.00           N  
ATOM   4136  CA  ARG B 164     144.847 108.279 154.452  1.00204.00           C  
ATOM   4137  C   ARG B 164     145.208 108.589 155.845  1.00204.00           C  
ATOM   4138  O   ARG B 164     146.270 108.156 156.292  1.00204.00           O  
ATOM   4139  CB  ARG B 164     145.984 108.793 153.550  1.00204.00           C  
ATOM   4140  CG  ARG B 164     147.317 108.069 153.763  1.00204.00           C  
ATOM   4141  CD  ARG B 164     148.534 108.856 153.272  1.00204.00           C  
ATOM   4142  NE  ARG B 164     149.755 108.117 153.707  1.00204.00           N  
ATOM   4143  CZ  ARG B 164     150.895 108.797 154.027  1.00204.00           C  
ATOM   4144  NH1 ARG B 164     150.917 110.160 153.978  1.00204.00           N1+
ATOM   4145  NH2 ARG B 164     152.016 108.116 154.407  1.00204.00           N  
ATOM   4146  N   ALA B 165     144.341 109.391 156.520  1.00124.16           N  
ATOM   4147  CA  ALA B 165     144.500 109.757 157.891  1.00124.16           C  
ATOM   4148  C   ALA B 165     144.797 108.433 158.484  1.00124.16           C  
ATOM   4149  O   ALA B 165     145.785 108.358 159.200  1.00124.16           O  
ATOM   4150  CB  ALA B 165     143.206 110.290 158.523  1.00124.16           C  
ATOM   4151  N   LEU B 166     144.044 107.369 158.082  1.00283.02           N  
ATOM   4152  CA  LEU B 166     144.474 106.005 158.289  1.00283.02           C  
ATOM   4153  C   LEU B 166     145.313 105.727 157.060  1.00283.02           C  
ATOM   4154  O   LEU B 166     144.847 105.832 155.922  1.00283.02           O  
ATOM   4155  CB  LEU B 166     143.329 104.977 158.319  1.00283.02           C  
ATOM   4156  CG  LEU B 166     143.820 103.533 158.528  1.00283.02           C  
ATOM   4157  CD1 LEU B 166     144.553 103.381 159.871  1.00283.02           C  
ATOM   4158  CD2 LEU B 166     142.671 102.524 158.370  1.00283.02           C  
ATOM   4159  N   PRO B 167     146.537 105.323 157.298  1.00186.91           N  
ATOM   4160  CA  PRO B 167     147.631 105.294 156.344  1.00186.91           C  
ATOM   4161  C   PRO B 167     147.464 104.641 155.000  1.00186.91           C  
ATOM   4162  O   PRO B 167     146.656 103.725 154.855  1.00186.91           O  
ATOM   4163  CB  PRO B 167     148.815 104.701 157.109  1.00186.91           C  
ATOM   4164  CG  PRO B 167     148.479 104.938 158.594  1.00186.91           C  
ATOM   4165  CD  PRO B 167     146.946 104.927 158.634  1.00186.91           C  
ATOM   4166  N   SER B 168     148.244 105.144 154.003  1.00135.91           N  
ATOM   4167  CA  SER B 168     148.273 104.680 152.637  1.00135.91           C  
ATOM   4168  C   SER B 168     149.709 104.677 152.174  1.00135.91           C  
ATOM   4169  O   SER B 168     150.630 104.650 152.990  1.00135.91           O  
ATOM   4170  CB  SER B 168     147.488 105.560 151.646  1.00135.91           C  
ATOM   4171  OG  SER B 168     148.165 106.789 151.439  1.00135.91           O  
ATOM   4172  N   SER B 169     149.935 104.688 150.837  1.00184.41           N  
ATOM   4173  CA  SER B 169     151.260 104.587 150.270  1.00184.41           C  
ATOM   4174  C   SER B 169     151.630 105.863 149.556  1.00184.41           C  
ATOM   4175  O   SER B 169     150.811 106.768 149.406  1.00184.41           O  
ATOM   4176  CB  SER B 169     151.376 103.430 149.260  1.00184.41           C  
ATOM   4177  OG  SER B 169     152.690 103.346 148.728  1.00184.41           O  
ATOM   4178  N   GLY B 170     152.913 105.962 149.122  1.00175.69           N  
ATOM   4179  CA  GLY B 170     153.472 107.118 148.465  1.00175.69           C  
ATOM   4180  C   GLY B 170     153.385 106.977 146.969  1.00175.69           C  
ATOM   4181  O   GLY B 170     152.646 106.139 146.455  1.00175.69           O  
ATOM   4182  N   ALA B 171     154.160 107.818 146.235  1.00252.55           N  
ATOM   4183  CA  ALA B 171     154.119 107.858 144.796  1.00252.55           C  
ATOM   4184  C   ALA B 171     155.054 108.925 144.249  1.00252.55           C  
ATOM   4185  O   ALA B 171     156.116 109.202 144.805  1.00252.55           O  
ATOM   4186  CB  ALA B 171     152.713 108.111 144.224  1.00252.55           C  
ATOM   4187  N   SER B 172     154.629 109.538 143.115  1.00180.63           N  
ATOM   4188  CA  SER B 172     155.273 110.484 142.221  1.00180.63           C  
ATOM   4189  C   SER B 172     155.622 111.801 142.796  1.00180.63           C  
ATOM   4190  O   SER B 172     155.169 112.150 143.864  1.00180.63           O  
ATOM   4191  CB  SER B 172     154.373 110.808 141.021  1.00180.63           C  
ATOM   4192  OG  SER B 172     153.141 111.329 141.499  1.00180.63           O  
ATOM   4193  N   LEU B 173     156.500 112.553 142.102  1.00335.93           N  
ATOM   4194  CA  LEU B 173     156.857 113.906 142.436  1.00335.93           C  
ATOM   4195  C   LEU B 173     157.660 114.443 141.287  1.00335.93           C  
ATOM   4196  O   LEU B 173     157.961 113.678 140.378  1.00335.93           O  
ATOM   4197  CB  LEU B 173     157.697 114.241 143.712  1.00335.93           C  
ATOM   4198  CG  LEU B 173     157.153 113.995 145.138  1.00335.93           C  
ATOM   4199  CD1 LEU B 173     157.241 112.527 145.587  1.00335.93           C  
ATOM   4200  CD2 LEU B 173     157.877 114.922 146.128  1.00335.93           C  
ATOM   4201  N   GLU B 174     157.993 115.758 141.293  1.00352.22           N  
ATOM   4202  CA  GLU B 174     158.848 116.448 140.343  1.00352.22           C  
ATOM   4203  C   GLU B 174     158.176 117.735 139.974  1.00352.22           C  
ATOM   4204  O   GLU B 174     157.335 118.196 140.722  1.00352.22           O  
ATOM   4205  CB  GLU B 174     159.331 115.662 139.107  1.00352.22           C  
ATOM   4206  CG  GLU B 174     160.356 114.580 139.450  1.00352.22           C  
ATOM   4207  CD  GLU B 174     160.414 113.582 138.306  1.00352.22           C  
ATOM   4208  OE1 GLU B 174     159.660 113.773 137.315  1.00352.22           O  
ATOM   4209  OE2 GLU B 174     161.220 112.618 138.410  1.00352.22           O1-
ATOM   4210  N   HIS B 175     158.600 118.437 138.900  1.00315.93           N  
ATOM   4211  CA  HIS B 175     157.940 119.684 138.580  1.00315.93           C  
ATOM   4212  C   HIS B 175     157.816 119.856 137.055  1.00315.93           C  
ATOM   4213  O   HIS B 175     158.097 118.917 136.311  1.00315.93           O  
ATOM   4214  CB  HIS B 175     158.497 120.880 139.352  1.00315.93           C  
ATOM   4215  CG  HIS B 175     157.586 122.030 139.562  1.00315.93           C  
ATOM   4216  CD2 HIS B 175     157.530 122.851 140.634  1.00315.93           C  
ATOM   4217  ND1 HIS B 175     156.643 122.503 138.683  1.00315.93           N  
ATOM   4218  CE1 HIS B 175     156.083 123.587 139.265  1.00315.93           C  
ATOM   4219  NE2 HIS B 175     156.589 123.842 140.451  1.00315.93           N  
ATOM   4220  N   THR B 176     157.470 121.072 136.521  1.00222.58           N  
ATOM   4221  CA  THR B 176     157.494 121.261 135.079  1.00222.58           C  
ATOM   4222  C   THR B 176     158.221 122.583 134.665  1.00222.58           C  
ATOM   4223  O   THR B 176     157.771 123.644 135.084  1.00222.58           O  
ATOM   4224  CB  THR B 176     156.074 121.369 134.631  1.00222.58           C  
ATOM   4225  CG2 THR B 176     156.058 121.027 133.171  1.00222.58           C  
ATOM   4226  OG1 THR B 176     155.277 120.368 135.237  1.00222.58           O  
ATOM   4227  N   GLY B 177     159.316 122.617 133.810  1.00127.59           N  
ATOM   4228  CA  GLY B 177     159.949 123.900 133.409  1.00127.59           C  
ATOM   4229  C   GLY B 177     161.370 123.776 132.802  1.00127.59           C  
ATOM   4230  O   GLY B 177     161.675 122.769 132.163  1.00127.59           O  
ATOM   4231  N   ASN B 178     162.211 124.878 132.850  1.00326.88           N  
ATOM   4232  CA  ASN B 178     163.678 124.892 132.687  1.00326.88           C  
ATOM   4233  C   ASN B 178     164.214 126.264 132.275  1.00326.88           C  
ATOM   4234  O   ASN B 178     163.424 127.153 131.979  1.00326.88           O  
ATOM   4235  CB  ASN B 178     164.266 123.775 131.802  1.00326.88           C  
ATOM   4236  CG  ASN B 178     165.777 123.709 131.997  1.00326.88           C  
ATOM   4237  ND2 ASN B 178     166.221 123.505 133.266  1.00326.88           N  
ATOM   4238  OD1 ASN B 178     166.543 123.835 131.043  1.00326.88           O  
ATOM   4239  N   ASP B 179     165.551 126.510 132.196  1.00270.00           N  
ATOM   4240  CA  ASP B 179     165.945 127.851 131.803  1.00270.00           C  
ATOM   4241  C   ASP B 179     167.211 127.874 130.967  1.00270.00           C  
ATOM   4242  O   ASP B 179     168.207 127.248 131.326  1.00270.00           O  
ATOM   4243  CB  ASP B 179     166.190 128.769 133.020  1.00270.00           C  
ATOM   4244  CG  ASP B 179     166.266 130.231 132.586  1.00270.00           C  
ATOM   4245  OD1 ASP B 179     166.922 130.535 131.556  1.00270.00           O  
ATOM   4246  OD2 ASP B 179     165.652 131.073 133.295  1.00270.00           O1-
ATOM   4247  N   GLN B 180     167.186 128.599 129.811  1.00344.51           N  
ATOM   4248  CA  GLN B 180     168.332 128.863 128.955  1.00344.51           C  
ATOM   4249  C   GLN B 180     167.902 129.883 127.930  1.00344.51           C  
ATOM   4250  O   GLN B 180     166.759 129.876 127.496  1.00344.51           O  
ATOM   4251  CB  GLN B 180     168.849 127.648 128.168  1.00344.51           C  
ATOM   4252  CG  GLN B 180     169.547 126.591 129.025  1.00344.51           C  
ATOM   4253  CD  GLN B 180     170.877 127.172 129.484  1.00344.51           C  
ATOM   4254  NE2 GLN B 180     171.958 126.350 129.402  1.00344.51           N  
ATOM   4255  OE1 GLN B 180     170.955 128.327 129.897  1.00344.51           O  
ATOM   4256  N   GLU B 181     168.770 130.806 127.460  1.00343.18           N  
ATOM   4257  CA  GLU B 181     168.147 131.726 126.542  1.00343.18           C  
ATOM   4258  C   GLU B 181     169.008 132.046 125.357  1.00343.18           C  
ATOM   4259  O   GLU B 181     170.230 132.139 125.456  1.00343.18           O  
ATOM   4260  CB  GLU B 181     167.749 133.066 127.187  1.00343.18           C  
ATOM   4261  CG  GLU B 181     166.955 133.976 126.245  1.00343.18           C  
ATOM   4262  CD  GLU B 181     166.596 135.247 127.001  1.00343.18           C  
ATOM   4263  OE1 GLU B 181     166.974 135.352 128.198  1.00343.18           O  
ATOM   4264  OE2 GLU B 181     165.935 136.129 126.391  1.00343.18           O1-
ATOM   4265  N   GLU B 182     168.349 132.200 124.182  1.00353.89           N  
ATOM   4266  CA  GLU B 182     168.963 132.620 122.951  1.00353.89           C  
ATOM   4267  C   GLU B 182     167.853 132.844 121.964  1.00353.89           C  
ATOM   4268  O   GLU B 182     166.767 132.286 122.121  1.00353.89           O  
ATOM   4269  CB  GLU B 182     169.951 131.605 122.347  1.00353.89           C  
ATOM   4270  CG  GLU B 182     169.342 130.248 122.000  1.00353.89           C  
ATOM   4271  CD  GLU B 182     170.461 129.395 121.418  1.00353.89           C  
ATOM   4272  OE1 GLU B 182     171.516 129.978 121.053  1.00353.89           O  
ATOM   4273  OE2 GLU B 182     170.279 128.152 121.329  1.00353.89           O1-
ATOM   4274  N   ALA B 183     168.077 133.683 120.928  1.00288.19           N  
ATOM   4275  CA  ALA B 183     167.014 133.918 119.986  1.00288.19           C  
ATOM   4276  C   ALA B 183     167.585 134.424 118.693  1.00288.19           C  
ATOM   4277  O   ALA B 183     168.742 134.838 118.629  1.00288.19           O  
ATOM   4278  CB  ALA B 183     165.994 134.965 120.464  1.00288.19           C  
ATOM   4279  N   ASN B 184     166.768 134.373 117.616  1.00250.96           N  
ATOM   4280  CA  ASN B 184     167.162 134.852 116.318  1.00250.96           C  
ATOM   4281  C   ASN B 184     166.084 135.778 115.842  1.00250.96           C  
ATOM   4282  O   ASN B 184     164.954 135.720 116.324  1.00250.96           O  
ATOM   4283  CB  ASN B 184     167.306 133.746 115.259  1.00250.96           C  
ATOM   4284  CG  ASN B 184     167.813 134.388 113.974  1.00250.96           C  
ATOM   4285  ND2 ASN B 184     166.911 134.518 112.965  1.00250.96           N  
ATOM   4286  OD1 ASN B 184     168.980 134.761 113.869  1.00250.96           O  
ATOM   4287  N   ILE B 185     166.406 136.671 114.881  1.00 81.92           N  
ATOM   4288  CA  ILE B 185     165.429 137.622 114.427  1.00 81.92           C  
ATOM   4289  C   ILE B 185     165.057 137.307 113.014  1.00 81.92           C  
ATOM   4290  O   ILE B 185     165.918 137.093 112.163  1.00 81.92           O  
ATOM   4291  CB  ILE B 185     165.927 139.042 114.393  1.00 81.92           C  
ATOM   4292  CG1 ILE B 185     166.328 139.532 115.793  1.00 81.92           C  
ATOM   4293  CG2 ILE B 185     164.839 139.902 113.730  1.00 81.92           C  
ATOM   4294  CD1 ILE B 185     167.093 140.854 115.778  1.00 81.92           C  
ATOM   4295  N   GLU B 186     163.737 137.251 112.740  1.00233.36           N  
ATOM   4296  CA  GLU B 186     163.263 137.029 111.405  1.00233.36           C  
ATOM   4297  C   GLU B 186     161.863 137.551 111.344  1.00233.36           C  
ATOM   4298  O   GLU B 186     161.322 138.028 112.339  1.00233.36           O  
ATOM   4299  CB  GLU B 186     163.228 135.552 110.977  1.00233.36           C  
ATOM   4300  CG  GLU B 186     164.622 134.936 110.842  1.00233.36           C  
ATOM   4301  CD  GLU B 186     164.484 133.608 110.113  1.00233.36           C  
ATOM   4302  OE1 GLU B 186     163.397 133.367 109.523  1.00233.36           O  
ATOM   4303  OE2 GLU B 186     165.468 132.819 110.129  1.00233.36           O1-
ATOM   4304  N   ASP B 187     161.247 137.526 110.147  1.00228.29           N  
ATOM   4305  CA  ASP B 187     159.887 137.967 110.067  1.00228.29           C  
ATOM   4306  C   ASP B 187     159.036 136.771 109.775  1.00228.29           C  
ATOM   4307  O   ASP B 187     159.178 136.125 108.739  1.00228.29           O  
ATOM   4308  CB  ASP B 187     159.634 139.042 108.987  1.00228.29           C  
ATOM   4309  CG  ASP B 187     159.994 138.487 107.615  1.00228.29           C  
ATOM   4310  OD1 ASP B 187     160.879 137.593 107.550  1.00228.29           O  
ATOM   4311  OD2 ASP B 187     159.389 138.953 106.613  1.00228.29           O1-
ATOM   4312  N   GLU B 188     158.139 136.419 110.716  1.00207.38           N  
ATOM   4313  CA  GLU B 188     157.287 135.293 110.475  1.00207.38           C  
ATOM   4314  C   GLU B 188     155.884 135.793 110.411  1.00207.38           C  
ATOM   4315  O   GLU B 188     155.347 136.323 111.382  1.00207.38           O  
ATOM   4316  CB  GLU B 188     157.328 134.236 111.593  1.00207.38           C  
ATOM   4317  CG  GLU B 188     158.639 133.452 111.653  1.00207.38           C  
ATOM   4318  CD  GLU B 188     158.638 132.458 110.501  1.00207.38           C  
ATOM   4319  OE1 GLU B 188     158.410 132.897 109.343  1.00207.38           O  
ATOM   4320  OE2 GLU B 188     158.855 131.246 110.765  1.00207.38           O1-
ATOM   4321  N   PRO B 189     155.291 135.654 109.263  1.00175.08           N  
ATOM   4322  CA  PRO B 189     153.919 136.057 109.143  1.00175.08           C  
ATOM   4323  C   PRO B 189     153.048 134.998 109.732  1.00175.08           C  
ATOM   4324  O   PRO B 189     153.452 133.836 109.741  1.00175.08           O  
ATOM   4325  CB  PRO B 189     153.671 136.286 107.655  1.00175.08           C  
ATOM   4326  CG  PRO B 189     155.063 136.643 107.107  1.00175.08           C  
ATOM   4327  CD  PRO B 189     156.036 135.901 108.038  1.00175.08           C  
ATOM   4328  N   LYS B 190     151.861 135.371 110.245  1.00235.82           N  
ATOM   4329  CA  LYS B 190     150.972 134.374 110.760  1.00235.82           C  
ATOM   4330  C   LYS B 190     149.603 134.744 110.303  1.00235.82           C  
ATOM   4331  O   LYS B 190     149.225 135.915 110.328  1.00235.82           O  
ATOM   4332  CB  LYS B 190     150.922 134.303 112.295  1.00235.82           C  
ATOM   4333  CG  LYS B 190     149.968 133.222 112.810  1.00235.82           C  
ATOM   4334  CD  LYS B 190     150.108 132.925 114.305  1.00235.82           C  
ATOM   4335  CE  LYS B 190     149.282 133.854 115.197  1.00235.82           C  
ATOM   4336  NZ  LYS B 190     149.428 133.457 116.615  1.00235.82           N1+
ATOM   4337  N   GLU B 191     148.820 133.749 109.847  1.00292.53           N  
ATOM   4338  CA  GLU B 191     147.484 134.057 109.438  1.00292.53           C  
ATOM   4339  C   GLU B 191     146.577 133.128 110.171  1.00292.53           C  
ATOM   4340  O   GLU B 191     146.814 131.922 110.219  1.00292.53           O  
ATOM   4341  CB  GLU B 191     147.229 133.859 107.936  1.00292.53           C  
ATOM   4342  CG  GLU B 191     145.811 134.246 107.512  1.00292.53           C  
ATOM   4343  CD  GLU B 191     145.705 135.764 107.574  1.00292.53           C  
ATOM   4344  OE1 GLU B 191     146.764 136.423 107.751  1.00292.53           O  
ATOM   4345  OE2 GLU B 191     144.564 136.283 107.447  1.00292.53           O1-
ATOM   4346  N   GLU B 192     145.513 133.680 110.781  1.00293.07           N  
ATOM   4347  CA  GLU B 192     144.584 132.851 111.486  1.00293.07           C  
ATOM   4348  C   GLU B 192     143.217 133.319 111.121  1.00293.07           C  
ATOM   4349  O   GLU B 192     143.007 134.495 110.830  1.00293.07           O  
ATOM   4350  CB  GLU B 192     144.703 132.948 113.017  1.00293.07           C  
ATOM   4351  CG  GLU B 192     145.981 132.316 113.572  1.00293.07           C  
ATOM   4352  CD  GLU B 192     145.827 130.804 113.490  1.00293.07           C  
ATOM   4353  OE1 GLU B 192     144.716 130.343 113.115  1.00293.07           O  
ATOM   4354  OE2 GLU B 192     146.817 130.090 113.804  1.00293.07           O1-
ATOM   4355  N   GLU B 193     142.246 132.388 111.105  1.00269.37           N  
ATOM   4356  CA  GLU B 193     140.902 132.771 110.801  1.00269.37           C  
ATOM   4357  C   GLU B 193     140.128 132.591 112.062  1.00269.37           C  
ATOM   4358  O   GLU B 193     140.367 131.650 112.817  1.00269.37           O  
ATOM   4359  CB  GLU B 193     140.236 131.901 109.722  1.00269.37           C  
ATOM   4360  CG  GLU B 193     140.893 132.035 108.346  1.00269.37           C  
ATOM   4361  CD  GLU B 193     140.706 133.470 107.873  1.00269.37           C  
ATOM   4362  OE1 GLU B 193     139.629 134.055 108.166  1.00269.37           O  
ATOM   4363  OE2 GLU B 193     141.640 134.001 107.216  1.00269.37           O1-
ATOM   4364  N   ASP B 194     139.183 133.510 112.333  1.00 89.78           N  
ATOM   4365  CA  ASP B 194     138.423 133.392 113.538  1.00 89.78           C  
ATOM   4366  C   ASP B 194     137.251 132.527 113.226  1.00 89.78           C  
ATOM   4367  O   ASP B 194     136.225 132.583 113.904  1.00 89.78           O  
ATOM   4368  CB  ASP B 194     137.864 134.740 114.025  1.00 89.78           C  
ATOM   4369  CG  ASP B 194     139.026 135.607 114.488  1.00 89.78           C  
ATOM   4370  OD1 ASP B 194     140.094 135.035 114.835  1.00 89.78           O  
ATOM   4371  OD2 ASP B 194     138.862 136.856 114.498  1.00 89.78           O1-
ATOM   4372  N   GLU B 195     137.383 131.684 112.187  1.00 61.54           N  
ATOM   4373  CA  GLU B 195     136.295 130.818 111.845  1.00 61.54           C  
ATOM   4374  C   GLU B 195     136.117 129.879 112.989  1.00 61.54           C  
ATOM   4375  O   GLU B 195     134.998 129.632 113.439  1.00 61.54           O  
ATOM   4376  CB  GLU B 195     136.571 129.980 110.584  1.00 61.54           C  
ATOM   4377  CG  GLU B 195     136.655 130.817 109.307  1.00 61.54           C  
ATOM   4378  CD  GLU B 195     136.932 129.877 108.143  1.00 61.54           C  
ATOM   4379  OE1 GLU B 195     136.278 128.802 108.080  1.00 61.54           O  
ATOM   4380  OE2 GLU B 195     137.803 130.221 107.299  1.00 61.54           O1-
ATOM   4381  N   GLU B 196     137.240 129.349 113.504  1.00197.22           N  
ATOM   4382  CA  GLU B 196     137.178 128.433 114.602  1.00197.22           C  
ATOM   4383  C   GLU B 196     136.993 129.235 115.845  1.00197.22           C  
ATOM   4384  O   GLU B 196     137.419 130.386 115.926  1.00197.22           O  
ATOM   4385  CB  GLU B 196     138.456 127.595 114.774  1.00197.22           C  
ATOM   4386  CG  GLU B 196     138.708 126.619 113.622  1.00197.22           C  
ATOM   4387  CD  GLU B 196     139.997 125.863 113.915  1.00197.22           C  
ATOM   4388  OE1 GLU B 196     140.630 126.159 114.964  1.00197.22           O  
ATOM   4389  OE2 GLU B 196     140.363 124.977 113.099  1.00197.22           O1-
ATOM   4390  N   GLU B 197     136.322 128.642 116.850  1.00213.86           N  
ATOM   4391  CA  GLU B 197     136.127 129.321 118.095  1.00213.86           C  
ATOM   4392  C   GLU B 197     137.104 128.713 119.045  1.00213.86           C  
ATOM   4393  O   GLU B 197     137.117 127.497 119.230  1.00213.86           O  
ATOM   4394  CB  GLU B 197     134.732 129.086 118.700  1.00213.86           C  
ATOM   4395  CG  GLU B 197     133.576 129.651 117.871  1.00213.86           C  
ATOM   4396  CD  GLU B 197     133.400 131.122 118.223  1.00213.86           C  
ATOM   4397  OE1 GLU B 197     134.304 131.930 117.882  1.00213.86           O  
ATOM   4398  OE2 GLU B 197     132.352 131.454 118.837  1.00213.86           O1-
ATOM   4399  N   VAL B 198     137.973 129.535 119.665  1.00 81.41           N  
ATOM   4400  CA  VAL B 198     138.904 128.948 120.582  1.00 81.41           C  
ATOM   4401  C   VAL B 198     139.169 129.912 121.693  1.00 81.41           C  
ATOM   4402  O   VAL B 198     139.128 131.128 121.509  1.00 81.41           O  
ATOM   4403  CB  VAL B 198     140.229 128.618 119.959  1.00 81.41           C  
ATOM   4404  CG1 VAL B 198     141.172 128.100 121.058  1.00 81.41           C  
ATOM   4405  CG2 VAL B 198     139.995 127.616 118.815  1.00 81.41           C  
ATOM   4406  N   ALA B 199     139.431 129.362 122.894  1.00232.66           N  
ATOM   4407  CA  ALA B 199     139.779 130.135 124.051  1.00232.66           C  
ATOM   4408  C   ALA B 199     140.773 129.300 124.788  1.00232.66           C  
ATOM   4409  O   ALA B 199     140.760 128.077 124.667  1.00232.66           O  
ATOM   4410  CB  ALA B 199     138.598 130.393 125.001  1.00232.66           C  
ATOM   4411  N   ILE B 200     141.686 129.926 125.557  1.00123.17           N  
ATOM   4412  CA  ILE B 200     142.654 129.106 126.226  1.00123.17           C  
ATOM   4413  C   ILE B 200     142.473 129.220 127.705  1.00123.17           C  
ATOM   4414  O   ILE B 200     142.892 130.204 128.311  1.00123.17           O  
ATOM   4415  CB  ILE B 200     144.068 129.519 125.933  1.00123.17           C  
ATOM   4416  CG1 ILE B 200     144.356 129.422 124.424  1.00123.17           C  
ATOM   4417  CG2 ILE B 200     145.004 128.657 126.795  1.00123.17           C  
ATOM   4418  CD1 ILE B 200     144.185 128.012 123.860  1.00123.17           C  
ATOM   4419  N   VAL B 201     141.844 128.199 128.323  1.00 72.95           N  
ATOM   4420  CA  VAL B 201     141.688 128.138 129.752  1.00 72.95           C  
ATOM   4421  C   VAL B 201     141.419 126.700 130.059  1.00 72.95           C  
ATOM   4422  O   VAL B 201     140.811 126.022 129.236  1.00 72.95           O  
ATOM   4423  CB  VAL B 201     140.508 128.914 130.264  1.00 72.95           C  
ATOM   4424  CG1 VAL B 201     140.468 128.764 131.790  1.00 72.95           C  
ATOM   4425  CG2 VAL B 201     140.593 130.373 129.792  1.00 72.95           C  
ATOM   4426  N   ARG B 202     141.865 126.179 131.228  1.00370.94           N  
ATOM   4427  CA  ARG B 202     141.570 124.799 131.529  1.00370.94           C  
ATOM   4428  C   ARG B 202     141.748 124.486 132.987  1.00370.94           C  
ATOM   4429  O   ARG B 202     142.461 125.185 133.704  1.00370.94           O  
ATOM   4430  CB  ARG B 202     142.391 123.779 130.725  1.00370.94           C  
ATOM   4431  CG  ARG B 202     141.752 123.452 129.379  1.00370.94           C  
ATOM   4432  CD  ARG B 202     140.385 122.785 129.548  1.00370.94           C  
ATOM   4433  NE  ARG B 202     139.341 123.846 129.627  1.00370.94           N  
ATOM   4434  CZ  ARG B 202     138.752 124.311 128.486  1.00370.94           C  
ATOM   4435  NH1 ARG B 202     139.096 123.780 127.277  1.00370.94           N1+
ATOM   4436  NH2 ARG B 202     137.810 125.297 128.552  1.00370.94           N  
ATOM   4437  N   THR B 203     141.058 123.405 133.432  1.00350.76           N  
ATOM   4438  CA  THR B 203     141.009 122.891 134.779  1.00350.76           C  
ATOM   4439  C   THR B 203     140.428 121.488 134.712  1.00350.76           C  
ATOM   4440  O   THR B 203     139.880 121.124 133.674  1.00350.76           O  
ATOM   4441  CB  THR B 203     140.209 123.811 135.604  1.00350.76           C  
ATOM   4442  CG2 THR B 203     141.042 125.028 136.041  1.00350.76           C  
ATOM   4443  OG1 THR B 203     139.110 124.210 134.808  1.00350.76           O  
ATOM   4444  N   ARG B 204     140.531 120.633 135.783  1.00320.87           N  
ATOM   4445  CA  ARG B 204     140.273 119.214 135.539  1.00320.87           C  
ATOM   4446  C   ARG B 204     139.527 118.448 136.680  1.00320.87           C  
ATOM   4447  O   ARG B 204     138.802 119.092 137.437  1.00320.87           O  
ATOM   4448  CB  ARG B 204     141.594 118.570 135.054  1.00320.87           C  
ATOM   4449  CG  ARG B 204     142.295 119.406 133.961  1.00320.87           C  
ATOM   4450  CD  ARG B 204     143.731 119.063 133.583  1.00320.87           C  
ATOM   4451  NE  ARG B 204     143.963 119.625 132.220  1.00320.87           N  
ATOM   4452  CZ  ARG B 204     143.991 120.973 131.993  1.00320.87           C  
ATOM   4453  NH1 ARG B 204     143.678 121.854 132.986  1.00320.87           N1+
ATOM   4454  NH2 ARG B 204     144.289 121.440 130.743  1.00320.87           N  
ATOM   4455  N   SER B 205     139.664 117.073 136.849  1.00215.24           N  
ATOM   4456  CA  SER B 205     138.707 116.254 137.639  1.00215.24           C  
ATOM   4457  C   SER B 205     139.161 115.417 138.878  1.00215.24           C  
ATOM   4458  O   SER B 205     140.071 115.857 139.570  1.00215.24           O  
ATOM   4459  CB  SER B 205     137.865 115.406 136.691  1.00215.24           C  
ATOM   4460  OG  SER B 205     137.305 116.318 135.753  1.00215.24           O  
ATOM   4461  N   VAL B 206     138.475 114.252 139.257  1.00124.70           N  
ATOM   4462  CA  VAL B 206     138.756 113.449 140.489  1.00124.70           C  
ATOM   4463  C   VAL B 206     138.671 111.903 140.247  1.00124.70           C  
ATOM   4464  O   VAL B 206     137.934 111.500 139.350  1.00124.70           O  
ATOM   4465  CB  VAL B 206     137.738 113.703 141.574  1.00124.70           C  
ATOM   4466  CG1 VAL B 206     138.449 113.818 142.932  1.00124.70           C  
ATOM   4467  CG2 VAL B 206     136.832 114.871 141.187  1.00124.70           C  
ATOM   4468  N   GLY B 207     139.345 110.983 141.062  1.00144.27           N  
ATOM   4469  CA  GLY B 207     139.498 109.519 140.807  1.00144.27           C  
ATOM   4470  C   GLY B 207     139.204 108.510 141.972  1.00144.27           C  
ATOM   4471  O   GLY B 207     139.289 108.835 143.154  1.00144.27           O  
ATOM   4472  N   THR B 208     138.852 107.227 141.584  1.00299.01           N  
ATOM   4473  CA  THR B 208     138.248 106.031 142.234  1.00299.01           C  
ATOM   4474  C   THR B 208     138.758 104.891 143.207  1.00299.01           C  
ATOM   4475  O   THR B 208     138.110 104.696 144.229  1.00299.01           O  
ATOM   4476  CB  THR B 208     137.411 105.286 141.227  1.00299.01           C  
ATOM   4477  CG2 THR B 208     136.377 106.267 140.638  1.00299.01           C  
ATOM   4478  OG1 THR B 208     138.226 104.765 140.187  1.00299.01           O  
ATOM   4479  N   MET B 209     139.847 104.085 143.022  1.00310.82           N  
ATOM   4480  CA  MET B 209     139.671 102.733 143.631  1.00310.82           C  
ATOM   4481  C   MET B 209     139.483 102.271 145.124  1.00310.82           C  
ATOM   4482  O   MET B 209     138.344 102.278 145.591  1.00310.82           O  
ATOM   4483  CB  MET B 209     140.519 101.653 142.905  1.00310.82           C  
ATOM   4484  CG  MET B 209     141.828 102.111 142.250  1.00310.82           C  
ATOM   4485  SD  MET B 209     143.323 102.207 143.278  1.00310.82           S  
ATOM   4486  CE  MET B 209     144.298 103.047 141.998  1.00310.82           C  
ATOM   4487  N   LYS B 210     140.520 101.877 145.944  1.00284.04           N  
ATOM   4488  CA  LYS B 210     140.160 101.154 147.194  1.00284.04           C  
ATOM   4489  C   LYS B 210     139.987 101.805 148.566  1.00284.04           C  
ATOM   4490  O   LYS B 210     138.910 101.738 149.159  1.00284.04           O  
ATOM   4491  CB  LYS B 210     140.867  99.803 147.372  1.00284.04           C  
ATOM   4492  CG  LYS B 210     142.347  99.753 147.029  1.00284.04           C  
ATOM   4493  CD  LYS B 210     142.929  98.366 147.295  1.00284.04           C  
ATOM   4494  CE  LYS B 210     142.255  97.249 146.484  1.00284.04           C  
ATOM   4495  NZ  LYS B 210     140.917  96.924 147.034  1.00284.04           N1+
ATOM   4496  N   ILE B 211     141.031 102.512 149.109  1.00243.88           N  
ATOM   4497  CA  ILE B 211     141.071 103.275 150.360  1.00243.88           C  
ATOM   4498  C   ILE B 211     140.197 104.411 150.013  1.00243.88           C  
ATOM   4499  O   ILE B 211     139.605 105.166 150.786  1.00243.88           O  
ATOM   4500  CB  ILE B 211     142.445 103.795 150.692  1.00243.88           C  
ATOM   4501  CG1 ILE B 211     142.537 104.188 152.177  1.00243.88           C  
ATOM   4502  CG2 ILE B 211     142.791 104.944 149.730  1.00243.88           C  
ATOM   4503  CD1 ILE B 211     141.634 105.341 152.610  1.00243.88           C  
ATOM   4504  N   LEU B 212     140.198 104.504 148.705  1.00186.32           N  
ATOM   4505  CA  LEU B 212     139.498 105.286 147.810  1.00186.32           C  
ATOM   4506  C   LEU B 212     138.051 105.032 148.017  1.00186.32           C  
ATOM   4507  O   LEU B 212     137.255 105.781 147.484  1.00186.32           O  
ATOM   4508  CB  LEU B 212     139.874 104.890 146.398  1.00186.32           C  
ATOM   4509  CG  LEU B 212     141.402 104.893 146.309  1.00186.32           C  
ATOM   4510  CD1 LEU B 212     141.863 104.248 145.012  1.00186.32           C  
ATOM   4511  CD2 LEU B 212     141.974 106.302 146.573  1.00186.32           C  
ATOM   4512  N   LEU B 213     137.625 103.940 148.677  1.00132.06           N  
ATOM   4513  CA  LEU B 213     136.206 103.855 148.900  1.00132.06           C  
ATOM   4514  C   LEU B 213     135.860 105.075 149.713  1.00132.06           C  
ATOM   4515  O   LEU B 213     134.896 105.779 149.415  1.00132.06           O  
ATOM   4516  CB  LEU B 213     135.763 102.608 149.701  1.00132.06           C  
ATOM   4517  CG  LEU B 213     134.232 102.366 149.792  1.00132.06           C  
ATOM   4518  CD1 LEU B 213     133.944 101.106 150.614  1.00132.06           C  
ATOM   4519  CD2 LEU B 213     133.426 103.561 150.321  1.00132.06           C  
ATOM   4520  N   LYS B 214     136.661 105.368 150.756  1.00152.42           N  
ATOM   4521  CA  LYS B 214     136.394 106.530 151.561  1.00152.42           C  
ATOM   4522  C   LYS B 214     136.635 107.786 150.779  1.00152.42           C  
ATOM   4523  O   LYS B 214     135.850 108.733 150.819  1.00152.42           O  
ATOM   4524  CB  LYS B 214     137.281 106.615 152.814  1.00152.42           C  
ATOM   4525  CG  LYS B 214     137.040 107.885 153.631  1.00152.42           C  
ATOM   4526  CD  LYS B 214     135.639 107.981 154.238  1.00152.42           C  
ATOM   4527  CE  LYS B 214     135.528 107.361 155.633  1.00152.42           C  
ATOM   4528  NZ  LYS B 214     135.722 105.896 155.553  1.00152.42           N1+
ATOM   4529  N   ALA B 215     137.740 107.815 150.022  1.00 78.50           N  
ATOM   4530  CA  ALA B 215     138.119 108.988 149.288  1.00 78.50           C  
ATOM   4531  C   ALA B 215     137.018 109.270 148.323  1.00 78.50           C  
ATOM   4532  O   ALA B 215     136.754 110.415 147.960  1.00 78.50           O  
ATOM   4533  CB  ALA B 215     139.401 108.772 148.460  1.00 78.50           C  
ATOM   4534  N   TRP B 216     136.387 108.179 147.866  1.00148.17           N  
ATOM   4535  CA  TRP B 216     135.332 108.123 146.899  1.00148.17           C  
ATOM   4536  C   TRP B 216     134.125 108.800 147.374  1.00148.17           C  
ATOM   4537  O   TRP B 216     133.452 109.441 146.569  1.00148.17           O  
ATOM   4538  CB  TRP B 216     134.888 106.706 146.499  1.00148.17           C  
ATOM   4539  CG  TRP B 216     133.525 106.644 145.842  1.00148.17           C  
ATOM   4540  CD1 TRP B 216     132.335 106.345 146.440  1.00148.17           C  
ATOM   4541  CD2 TRP B 216     133.223 106.892 144.458  1.00148.17           C  
ATOM   4542  CE2 TRP B 216     131.850 106.716 144.297  1.00148.17           C  
ATOM   4543  CE3 TRP B 216     134.020 107.236 143.406  1.00148.17           C  
ATOM   4544  NE1 TRP B 216     131.318 106.380 145.519  1.00148.17           N  
ATOM   4545  CZ2 TRP B 216     131.253 106.879 143.082  1.00148.17           C  
ATOM   4546  CZ3 TRP B 216     133.416 107.402 142.180  1.00148.17           C  
ATOM   4547  CH2 TRP B 216     132.058 107.225 142.022  1.00148.17           C  
ATOM   4548  N   ARG B 217     133.799 108.644 148.668  1.00119.67           N  
ATOM   4549  CA  ARG B 217     132.625 109.298 149.125  1.00119.67           C  
ATOM   4550  C   ARG B 217     132.875 110.744 148.878  1.00119.67           C  
ATOM   4551  O   ARG B 217     132.009 111.467 148.391  1.00119.67           O  
ATOM   4552  CB  ARG B 217     132.373 109.083 150.629  1.00119.67           C  
ATOM   4553  CG  ARG B 217     132.051 107.629 151.004  1.00119.67           C  
ATOM   4554  CD  ARG B 217     130.682 107.438 151.670  1.00119.67           C  
ATOM   4555  NE  ARG B 217     130.605 106.026 152.146  1.00119.67           N  
ATOM   4556  CZ  ARG B 217     129.915 105.082 151.441  1.00119.67           C  
ATOM   4557  NH1 ARG B 217     129.207 105.434 150.329  1.00119.67           N1+
ATOM   4558  NH2 ARG B 217     129.931 103.780 151.854  1.00119.67           N  
ATOM   4559  N   LYS B 218     134.104 111.195 149.174  1.00165.61           N  
ATOM   4560  CA  LYS B 218     134.404 112.574 148.944  1.00165.61           C  
ATOM   4561  C   LYS B 218     134.533 112.882 147.470  1.00165.61           C  
ATOM   4562  O   LYS B 218     134.258 113.996 147.033  1.00165.61           O  
ATOM   4563  CB  LYS B 218     135.639 113.064 149.710  1.00165.61           C  
ATOM   4564  CG  LYS B 218     135.621 114.583 149.880  1.00165.61           C  
ATOM   4565  CD  LYS B 218     136.423 115.062 151.085  1.00165.61           C  
ATOM   4566  CE  LYS B 218     135.571 115.234 152.348  1.00165.61           C  
ATOM   4567  NZ  LYS B 218     134.930 113.950 152.715  1.00165.61           N1+
ATOM   4568  N   LEU B 219     135.010 111.899 146.686  1.00119.48           N  
ATOM   4569  CA  LEU B 219     135.296 111.925 145.269  1.00119.48           C  
ATOM   4570  C   LEU B 219     134.039 112.130 144.456  1.00119.48           C  
ATOM   4571  O   LEU B 219     133.988 112.964 143.552  1.00119.48           O  
ATOM   4572  CB  LEU B 219     135.859 110.534 144.921  1.00119.48           C  
ATOM   4573  CG  LEU B 219     136.390 110.303 143.512  1.00119.48           C  
ATOM   4574  CD1 LEU B 219     137.700 111.048 143.351  1.00119.48           C  
ATOM   4575  CD2 LEU B 219     136.543 108.802 143.206  1.00119.48           C  
ATOM   4576  N   ILE B 220     132.983 111.370 144.788  1.00211.12           N  
ATOM   4577  CA  ILE B 220     131.717 111.314 144.108  1.00211.12           C  
ATOM   4578  C   ILE B 220     131.037 112.634 144.210  1.00211.12           C  
ATOM   4579  O   ILE B 220     130.222 112.993 143.366  1.00211.12           O  
ATOM   4580  CB  ILE B 220     130.824 110.261 144.703  1.00211.12           C  
ATOM   4581  CG1 ILE B 220     129.526 110.124 143.902  1.00211.12           C  
ATOM   4582  CG2 ILE B 220     130.623 110.578 146.190  1.00211.12           C  
ATOM   4583  CD1 ILE B 220     129.730 109.512 142.519  1.00211.12           C  
ATOM   4584  N   ILE B 221     131.276 113.341 145.319  1.00140.97           N  
ATOM   4585  CA  ILE B 221     130.703 114.629 145.540  1.00140.97           C  
ATOM   4586  C   ILE B 221     131.266 115.587 144.545  1.00140.97           C  
ATOM   4587  O   ILE B 221     130.546 116.444 144.034  1.00140.97           O  
ATOM   4588  CB  ILE B 221     131.044 115.172 146.896  1.00140.97           C  
ATOM   4589  CG1 ILE B 221     130.564 114.218 148.000  1.00140.97           C  
ATOM   4590  CG2 ILE B 221     130.444 116.581 146.998  1.00140.97           C  
ATOM   4591  CD1 ILE B 221     131.134 114.542 149.381  1.00140.97           C  
ATOM   4592  N   ASN B 222     132.576 115.452 144.251  1.00126.35           N  
ATOM   4593  CA  ASN B 222     133.272 116.395 143.427  1.00126.35           C  
ATOM   4594  C   ASN B 222     132.632 116.615 142.103  1.00126.35           C  
ATOM   4595  O   ASN B 222     132.152 115.719 141.413  1.00126.35           O  
ATOM   4596  CB  ASN B 222     134.738 116.070 143.137  1.00126.35           C  
ATOM   4597  CG  ASN B 222     135.549 116.680 144.257  1.00126.35           C  
ATOM   4598  ND2 ASN B 222     136.477 115.870 144.821  1.00126.35           N  
ATOM   4599  OD1 ASN B 222     135.380 117.849 144.602  1.00126.35           O  
ATOM   4600  N   PRO B 223     132.624 117.880 141.781  1.00 88.81           N  
ATOM   4601  CA  PRO B 223     132.146 118.309 140.501  1.00 88.81           C  
ATOM   4602  C   PRO B 223     133.099 117.875 139.434  1.00 88.81           C  
ATOM   4603  O   PRO B 223     132.690 117.760 138.279  1.00 88.81           O  
ATOM   4604  CB  PRO B 223     131.991 119.825 140.604  1.00 88.81           C  
ATOM   4605  CG  PRO B 223     131.722 120.062 142.102  1.00 88.81           C  
ATOM   4606  CD  PRO B 223     132.447 118.900 142.802  1.00 88.81           C  
ATOM   4607  N   ASN B 224     134.377 117.657 139.796  1.00 94.00           N  
ATOM   4608  CA  ASN B 224     135.404 117.320 138.855  1.00 94.00           C  
ATOM   4609  C   ASN B 224     135.144 115.970 138.251  1.00 94.00           C  
ATOM   4610  O   ASN B 224     135.146 115.809 137.034  1.00 94.00           O  
ATOM   4611  CB  ASN B 224     136.767 117.287 139.546  1.00 94.00           C  
ATOM   4612  CG  ASN B 224     137.192 118.690 139.930  1.00 94.00           C  
ATOM   4613  ND2 ASN B 224     137.947 118.814 141.050  1.00 94.00           N  
ATOM   4614  OD1 ASN B 224     136.864 119.661 139.256  1.00 94.00           O  
ATOM   4615  N   THR B 225     134.867 114.956 139.084  1.00114.13           N  
ATOM   4616  CA  THR B 225     134.687 113.630 138.565  1.00114.13           C  
ATOM   4617  C   THR B 225     133.510 113.614 137.642  1.00114.13           C  
ATOM   4618  O   THR B 225     133.570 113.023 136.567  1.00114.13           O  
ATOM   4619  CB  THR B 225     134.479 112.604 139.646  1.00114.13           C  
ATOM   4620  CG2 THR B 225     133.143 112.877 140.355  1.00114.13           C  
ATOM   4621  OG1 THR B 225     134.494 111.296 139.094  1.00114.13           O  
ATOM   4622  N   TYR B 226     132.411 114.285 138.021  1.00103.38           N  
ATOM   4623  CA  TYR B 226     131.251 114.310 137.176  1.00103.38           C  
ATOM   4624  C   TYR B 226     131.602 114.992 135.901  1.00103.38           C  
ATOM   4625  O   TYR B 226     131.153 114.586 134.831  1.00103.38           O  
ATOM   4626  CB  TYR B 226     130.044 115.053 137.776  1.00103.38           C  
ATOM   4627  CG  TYR B 226     129.375 114.122 138.722  1.00103.38           C  
ATOM   4628  CD1 TYR B 226     129.943 113.806 139.931  1.00103.38           C  
ATOM   4629  CD2 TYR B 226     128.159 113.570 138.388  1.00103.38           C  
ATOM   4630  CE1 TYR B 226     129.303 112.940 140.787  1.00103.38           C  
ATOM   4631  CE2 TYR B 226     127.515 112.706 139.242  1.00103.38           C  
ATOM   4632  CZ  TYR B 226     128.092 112.388 140.445  1.00103.38           C  
ATOM   4633  OH  TYR B 226     127.442 111.502 141.329  1.00103.38           O  
ATOM   4634  N   ALA B 227     132.415 116.058 135.982  1.00 35.80           N  
ATOM   4635  CA  ALA B 227     132.741 116.790 134.798  1.00 35.80           C  
ATOM   4636  C   ALA B 227     133.430 115.874 133.828  1.00 35.80           C  
ATOM   4637  O   ALA B 227     133.087 115.868 132.647  1.00 35.80           O  
ATOM   4638  CB  ALA B 227     133.681 117.978 135.069  1.00 35.80           C  
ATOM   4639  N   THR B 228     134.406 115.059 134.287  1.00 71.92           N  
ATOM   4640  CA  THR B 228     135.069 114.179 133.360  1.00 71.92           C  
ATOM   4641  C   THR B 228     134.124 113.166 132.806  1.00 71.92           C  
ATOM   4642  O   THR B 228     134.118 112.927 131.600  1.00 71.92           O  
ATOM   4643  CB  THR B 228     136.209 113.353 133.899  1.00 71.92           C  
ATOM   4644  CG2 THR B 228     137.489 114.177 134.032  1.00 71.92           C  
ATOM   4645  OG1 THR B 228     135.835 112.708 135.107  1.00 71.92           O  
ATOM   4646  N   LEU B 229     133.300 112.530 133.658  1.00 95.38           N  
ATOM   4647  CA  LEU B 229     132.459 111.484 133.146  1.00 95.38           C  
ATOM   4648  C   LEU B 229     131.498 112.027 132.140  1.00 95.38           C  
ATOM   4649  O   LEU B 229     131.331 111.454 131.064  1.00 95.38           O  
ATOM   4650  CB  LEU B 229     131.639 110.742 134.219  1.00 95.38           C  
ATOM   4651  CG  LEU B 229     132.447 109.720 135.045  1.00 95.38           C  
ATOM   4652  CD1 LEU B 229     133.562 110.382 135.863  1.00 95.38           C  
ATOM   4653  CD2 LEU B 229     131.519 108.849 135.904  1.00 95.38           C  
ATOM   4654  N   ILE B 230     130.856 113.162 132.455  1.00122.45           N  
ATOM   4655  CA  ILE B 230     129.883 113.721 131.567  1.00122.45           C  
ATOM   4656  C   ILE B 230     130.565 114.129 130.296  1.00122.45           C  
ATOM   4657  O   ILE B 230     130.040 113.919 129.204  1.00122.45           O  
ATOM   4658  CB  ILE B 230     129.194 114.919 132.164  1.00122.45           C  
ATOM   4659  CG1 ILE B 230     127.983 115.315 131.309  1.00122.45           C  
ATOM   4660  CG2 ILE B 230     130.224 116.041 132.374  1.00122.45           C  
ATOM   4661  CD1 ILE B 230     126.848 114.295 131.372  1.00122.45           C  
ATOM   4662  N   GLY B 231     131.767 114.725 130.406  1.00 28.23           N  
ATOM   4663  CA  GLY B 231     132.455 115.213 129.247  1.00 28.23           C  
ATOM   4664  C   GLY B 231     132.799 114.086 128.320  1.00 28.23           C  
ATOM   4665  O   GLY B 231     132.636 114.212 127.107  1.00 28.23           O  
ATOM   4666  N   ILE B 232     133.306 112.959 128.853  1.00 52.43           N  
ATOM   4667  CA  ILE B 232     133.676 111.877 127.986  1.00 52.43           C  
ATOM   4668  C   ILE B 232     132.461 111.289 127.345  1.00 52.43           C  
ATOM   4669  O   ILE B 232     132.473 110.972 126.156  1.00 52.43           O  
ATOM   4670  CB  ILE B 232     134.429 110.763 128.649  1.00 52.43           C  
ATOM   4671  CG1 ILE B 232     134.941 109.803 127.562  1.00 52.43           C  
ATOM   4672  CG2 ILE B 232     133.528 110.101 129.704  1.00 52.43           C  
ATOM   4673  CD1 ILE B 232     136.000 108.822 128.045  1.00 52.43           C  
ATOM   4674  N   ILE B 233     131.371 111.122 128.117  1.00 82.66           N  
ATOM   4675  CA  ILE B 233     130.191 110.516 127.572  1.00 82.66           C  
ATOM   4676  C   ILE B 233     129.691 111.380 126.461  1.00 82.66           C  
ATOM   4677  O   ILE B 233     129.324 110.889 125.395  1.00 82.66           O  
ATOM   4678  CB  ILE B 233     129.072 110.401 128.565  1.00 82.66           C  
ATOM   4679  CG1 ILE B 233     129.494 109.521 129.754  1.00 82.66           C  
ATOM   4680  CG2 ILE B 233     127.831 109.890 127.813  1.00 82.66           C  
ATOM   4681  CD1 ILE B 233     129.882 108.097 129.356  1.00 82.66           C  
ATOM   4682  N   TRP B 234     129.663 112.705 126.684  1.00 65.88           N  
ATOM   4683  CA  TRP B 234     129.157 113.587 125.675  1.00 65.88           C  
ATOM   4684  C   TRP B 234     130.032 113.532 124.462  1.00 65.88           C  
ATOM   4685  O   TRP B 234     129.538 113.375 123.348  1.00 65.88           O  
ATOM   4686  CB  TRP B 234     129.036 115.045 126.149  1.00 65.88           C  
ATOM   4687  CG  TRP B 234     128.501 115.983 125.093  1.00 65.88           C  
ATOM   4688  CD1 TRP B 234     129.139 116.972 124.404  1.00 65.88           C  
ATOM   4689  CD2 TRP B 234     127.160 115.930 124.582  1.00 65.88           C  
ATOM   4690  CE2 TRP B 234     127.053 116.916 123.602  1.00 65.88           C  
ATOM   4691  CE3 TRP B 234     126.105 115.121 124.897  1.00 65.88           C  
ATOM   4692  NE1 TRP B 234     128.274 117.553 123.508  1.00 65.88           N  
ATOM   4693  CZ2 TRP B 234     125.885 117.110 122.921  1.00 65.88           C  
ATOM   4694  CZ3 TRP B 234     124.926 115.323 124.213  1.00 65.88           C  
ATOM   4695  CH2 TRP B 234     124.819 116.299 123.244  1.00 65.88           C  
ATOM   4696  N   ALA B 235     131.363 113.587 124.649  1.00 39.68           N  
ATOM   4697  CA  ALA B 235     132.261 113.637 123.531  1.00 39.68           C  
ATOM   4698  C   ALA B 235     132.020 112.433 122.680  1.00 39.68           C  
ATOM   4699  O   ALA B 235     132.008 112.526 121.453  1.00 39.68           O  
ATOM   4700  CB  ALA B 235     133.739 113.608 123.959  1.00 39.68           C  
ATOM   4701  N   THR B 236     131.804 111.265 123.307  1.00115.09           N  
ATOM   4702  CA  THR B 236     131.609 110.091 122.516  1.00115.09           C  
ATOM   4703  C   THR B 236     130.332 110.210 121.735  1.00115.09           C  
ATOM   4704  O   THR B 236     130.287 109.879 120.552  1.00115.09           O  
ATOM   4705  CB  THR B 236     131.595 108.823 123.325  1.00115.09           C  
ATOM   4706  CG2 THR B 236     130.258 108.682 124.062  1.00115.09           C  
ATOM   4707  OG1 THR B 236     131.785 107.709 122.469  1.00115.09           O  
ATOM   4708  N   LEU B 237     129.258 110.712 122.372  1.00139.06           N  
ATOM   4709  CA  LEU B 237     127.974 110.797 121.736  1.00139.06           C  
ATOM   4710  C   LEU B 237     128.063 111.769 120.594  1.00139.06           C  
ATOM   4711  O   LEU B 237     127.585 111.496 119.494  1.00139.06           O  
ATOM   4712  CB  LEU B 237     126.902 111.272 122.735  1.00139.06           C  
ATOM   4713  CG  LEU B 237     125.451 111.133 122.249  1.00139.06           C  
ATOM   4714  CD1 LEU B 237     125.167 112.042 121.051  1.00139.06           C  
ATOM   4715  CD2 LEU B 237     125.090 109.660 121.996  1.00139.06           C  
ATOM   4716  N   HIS B 238     128.700 112.932 120.825  1.00 49.93           N  
ATOM   4717  CA  HIS B 238     128.800 113.960 119.825  1.00 49.93           C  
ATOM   4718  C   HIS B 238     129.589 113.468 118.652  1.00 49.93           C  
ATOM   4719  O   HIS B 238     129.178 113.630 117.505  1.00 49.93           O  
ATOM   4720  CB  HIS B 238     129.524 115.213 120.351  1.00 49.93           C  
ATOM   4721  CG  HIS B 238     129.676 116.299 119.326  1.00 49.93           C  
ATOM   4722  CD2 HIS B 238     130.670 116.510 118.421  1.00 49.93           C  
ATOM   4723  ND1 HIS B 238     128.771 117.320 119.132  1.00 49.93           N  
ATOM   4724  CE1 HIS B 238     129.260 118.091 118.127  1.00 49.93           C  
ATOM   4725  NE2 HIS B 238     130.410 117.638 117.663  1.00 49.93           N  
ATOM   4726  N   PHE B 239     130.766 112.873 118.912  1.00 93.53           N  
ATOM   4727  CA  PHE B 239     131.632 112.441 117.856  1.00 93.53           C  
ATOM   4728  C   PHE B 239     131.104 111.245 117.134  1.00 93.53           C  
ATOM   4729  O   PHE B 239     131.346 111.123 115.935  1.00 93.53           O  
ATOM   4730  CB  PHE B 239     133.079 112.180 118.312  1.00 93.53           C  
ATOM   4731  CG  PHE B 239     133.646 113.530 118.584  1.00 93.53           C  
ATOM   4732  CD1 PHE B 239     134.120 114.306 117.551  1.00 93.53           C  
ATOM   4733  CD2 PHE B 239     133.695 114.028 119.866  1.00 93.53           C  
ATOM   4734  CE1 PHE B 239     134.639 115.556 117.792  1.00 93.53           C  
ATOM   4735  CE2 PHE B 239     134.214 115.278 120.114  1.00 93.53           C  
ATOM   4736  CZ  PHE B 239     134.689 116.044 119.076  1.00 93.53           C  
ATOM   4737  N   ARG B 240     130.517 110.259 117.851  1.00161.83           N  
ATOM   4738  CA  ARG B 240     129.925 109.131 117.178  1.00161.83           C  
ATOM   4739  C   ARG B 240     128.599 109.466 116.545  1.00161.83           C  
ATOM   4740  O   ARG B 240     128.410 109.300 115.341  1.00161.83           O  
ATOM   4741  CB  ARG B 240     129.645 107.948 118.121  1.00161.83           C  
ATOM   4742  CG  ARG B 240     130.881 107.177 118.581  1.00161.83           C  
ATOM   4743  CD  ARG B 240     131.346 106.110 117.588  1.00161.83           C  
ATOM   4744  NE  ARG B 240     132.579 106.616 116.924  1.00161.83           N  
ATOM   4745  CZ  ARG B 240     132.506 107.338 115.769  1.00161.83           C  
ATOM   4746  NH1 ARG B 240     131.295 107.582 115.188  1.00161.83           N1+
ATOM   4747  NH2 ARG B 240     133.650 107.818 115.199  1.00161.83           N  
ATOM   4748  N   LEU B 241     127.645 109.933 117.387  1.00112.45           N  
ATOM   4749  CA  LEU B 241     126.267 110.223 117.060  1.00112.45           C  
ATOM   4750  C   LEU B 241     126.095 111.478 116.262  1.00112.45           C  
ATOM   4751  O   LEU B 241     125.278 111.527 115.345  1.00112.45           O  
ATOM   4752  CB  LEU B 241     125.385 110.361 118.312  1.00112.45           C  
ATOM   4753  CG  LEU B 241     125.213 109.054 119.107  1.00112.45           C  
ATOM   4754  CD1 LEU B 241     124.365 108.036 118.333  1.00112.45           C  
ATOM   4755  CD2 LEU B 241     126.567 108.487 119.563  1.00112.45           C  
ATOM   4756  N   GLY B 242     126.840 112.546 116.594  1.00 30.99           N  
ATOM   4757  CA  GLY B 242     126.661 113.775 115.878  1.00 30.99           C  
ATOM   4758  C   GLY B 242     125.726 114.662 116.644  1.00 30.99           C  
ATOM   4759  O   GLY B 242     125.346 115.725 116.160  1.00 30.99           O  
ATOM   4760  N   TRP B 243     125.328 114.262 117.868  1.00 72.52           N  
ATOM   4761  CA  TRP B 243     124.421 115.085 118.615  1.00 72.52           C  
ATOM   4762  C   TRP B 243     125.121 116.341 119.014  1.00 72.52           C  
ATOM   4763  O   TRP B 243     126.310 116.331 119.325  1.00 72.52           O  
ATOM   4764  CB  TRP B 243     123.859 114.414 119.878  1.00 72.52           C  
ATOM   4765  CG  TRP B 243     122.928 113.265 119.583  1.00 72.52           C  
ATOM   4766  CD1 TRP B 243     122.577 112.717 118.383  1.00 72.52           C  
ATOM   4767  CD2 TRP B 243     122.233 112.516 120.591  1.00 72.52           C  
ATOM   4768  CE2 TRP B 243     121.487 111.536 119.935  1.00 72.52           C  
ATOM   4769  CE3 TRP B 243     122.219 112.635 121.952  1.00 72.52           C  
ATOM   4770  NE1 TRP B 243     121.708 111.671 118.581  1.00 72.52           N  
ATOM   4771  CZ2 TRP B 243     120.712 110.655 120.635  1.00 72.52           C  
ATOM   4772  CZ3 TRP B 243     121.437 111.745 122.654  1.00 72.52           C  
ATOM   4773  CH2 TRP B 243     120.699 110.775 122.008  1.00 72.52           C  
ATOM   4774  N   ASN B 244     124.374 117.468 118.994  1.00 44.27           N  
ATOM   4775  CA  ASN B 244     124.923 118.752 119.328  1.00 44.27           C  
ATOM   4776  C   ASN B 244     124.379 119.173 120.655  1.00 44.27           C  
ATOM   4777  O   ASN B 244     123.214 118.945 120.980  1.00 44.27           O  
ATOM   4778  CB  ASN B 244     124.563 119.865 118.327  1.00 44.27           C  
ATOM   4779  CG  ASN B 244     125.394 119.677 117.068  1.00 44.27           C  
ATOM   4780  ND2 ASN B 244     124.710 119.487 115.909  1.00 44.27           N  
ATOM   4781  OD1 ASN B 244     126.623 119.704 117.113  1.00 44.27           O  
ATOM   4782  N   LEU B 245     125.244 119.810 121.461  1.00 56.67           N  
ATOM   4783  CA  LEU B 245     124.872 120.241 122.775  1.00 56.67           C  
ATOM   4784  C   LEU B 245     123.948 121.410 122.624  1.00 56.67           C  
ATOM   4785  O   LEU B 245     124.204 122.335 121.855  1.00 56.67           O  
ATOM   4786  CB  LEU B 245     126.113 120.657 123.588  1.00 56.67           C  
ATOM   4787  CG  LEU B 245     125.867 120.911 125.082  1.00 56.67           C  
ATOM   4788  CD1 LEU B 245     125.418 119.628 125.799  1.00 56.67           C  
ATOM   4789  CD2 LEU B 245     127.097 121.555 125.743  1.00 56.67           C  
ATOM   4790  N   PRO B 246     122.870 121.386 123.361  1.00150.03           N  
ATOM   4791  CA  PRO B 246     121.867 122.413 123.293  1.00150.03           C  
ATOM   4792  C   PRO B 246     122.518 123.743 123.507  1.00150.03           C  
ATOM   4793  O   PRO B 246     123.438 123.846 124.317  1.00150.03           O  
ATOM   4794  CB  PRO B 246     120.853 122.055 124.381  1.00150.03           C  
ATOM   4795  CG  PRO B 246     121.680 121.264 125.407  1.00150.03           C  
ATOM   4796  CD  PRO B 246     122.765 120.577 124.563  1.00150.03           C  
ATOM   4797  N   GLU B 247     122.047 124.776 122.785  1.00 25.59           N  
ATOM   4798  CA  GLU B 247     122.648 126.077 122.829  1.00 25.59           C  
ATOM   4799  C   GLU B 247     122.541 126.642 124.208  1.00 25.59           C  
ATOM   4800  O   GLU B 247     123.488 127.246 124.709  1.00 25.59           O  
ATOM   4801  CB  GLU B 247     121.973 127.071 121.868  1.00 25.59           C  
ATOM   4802  CG  GLU B 247     122.683 128.423 121.788  1.00 25.59           C  
ATOM   4803  CD  GLU B 247     121.918 129.298 120.806  1.00 25.59           C  
ATOM   4804  OE1 GLU B 247     120.873 128.827 120.283  1.00 25.59           O  
ATOM   4805  OE2 GLU B 247     122.366 130.452 120.569  1.00 25.59           O1-
ATOM   4806  N   MET B 248     121.384 126.457 124.869  1.00137.97           N  
ATOM   4807  CA  MET B 248     121.215 127.045 126.163  1.00137.97           C  
ATOM   4808  C   MET B 248     122.206 126.472 127.123  1.00137.97           C  
ATOM   4809  O   MET B 248     122.790 127.202 127.921  1.00137.97           O  
ATOM   4810  CB  MET B 248     119.805 126.880 126.776  1.00137.97           C  
ATOM   4811  CG  MET B 248     119.191 125.473 126.773  1.00137.97           C  
ATOM   4812  SD  MET B 248     118.103 125.073 125.364  1.00137.97           S  
ATOM   4813  CE  MET B 248     119.349 124.670 124.109  1.00137.97           C  
ATOM   4814  N   ILE B 249     122.435 125.148 127.069  1.00142.02           N  
ATOM   4815  CA  ILE B 249     123.332 124.542 128.008  1.00142.02           C  
ATOM   4816  C   ILE B 249     124.718 125.064 127.763  1.00142.02           C  
ATOM   4817  O   ILE B 249     125.455 125.353 128.704  1.00142.02           O  
ATOM   4818  CB  ILE B 249     123.314 123.040 127.939  1.00142.02           C  
ATOM   4819  CG1 ILE B 249     123.896 122.419 129.214  1.00142.02           C  
ATOM   4820  CG2 ILE B 249     124.069 122.604 126.682  1.00142.02           C  
ATOM   4821  CD1 ILE B 249     125.382 122.699 129.398  1.00142.02           C  
ATOM   4822  N   ASP B 250     125.103 125.216 126.481  1.00 35.57           N  
ATOM   4823  CA  ASP B 250     126.430 125.643 126.146  1.00 35.57           C  
ATOM   4824  C   ASP B 250     126.647 127.017 126.699  1.00 35.57           C  
ATOM   4825  O   ASP B 250     127.690 127.300 127.287  1.00 35.57           O  
ATOM   4826  CB  ASP B 250     126.658 125.707 124.626  1.00 35.57           C  
ATOM   4827  CG  ASP B 250     128.156 125.785 124.374  1.00 35.57           C  
ATOM   4828  OD1 ASP B 250     128.928 125.648 125.360  1.00 35.57           O  
ATOM   4829  OD2 ASP B 250     128.549 125.976 123.192  1.00 35.57           O1-
ATOM   4830  N   LYS B 251     125.653 127.910 126.536  1.00 29.66           N  
ATOM   4831  CA  LYS B 251     125.808 129.251 127.016  1.00 29.66           C  
ATOM   4832  C   LYS B 251     125.939 129.199 128.500  1.00 29.66           C  
ATOM   4833  O   LYS B 251     126.786 129.872 129.082  1.00 29.66           O  
ATOM   4834  CB  LYS B 251     124.602 130.156 126.713  1.00 29.66           C  
ATOM   4835  CG  LYS B 251     124.414 130.483 125.232  1.00 29.66           C  
ATOM   4836  CD  LYS B 251     123.074 131.161 124.938  1.00 29.66           C  
ATOM   4837  CE  LYS B 251     122.875 131.531 123.467  1.00 29.66           C  
ATOM   4838  NZ  LYS B 251     121.556 132.178 123.286  1.00 29.66           N1+
ATOM   4839  N   SER B 252     125.119 128.358 129.152  1.00 67.90           N  
ATOM   4840  CA  SER B 252     125.105 128.309 130.582  1.00 67.90           C  
ATOM   4841  C   SER B 252     126.475 127.952 131.075  1.00 67.90           C  
ATOM   4842  O   SER B 252     126.969 128.553 132.028  1.00 67.90           O  
ATOM   4843  CB  SER B 252     124.129 127.251 131.117  1.00 67.90           C  
ATOM   4844  OG  SER B 252     124.156 127.240 132.535  1.00 67.90           O  
ATOM   4845  N   ILE B 253     127.127 126.968 130.431  1.00 35.80           N  
ATOM   4846  CA  ILE B 253     128.423 126.532 130.865  1.00 35.80           C  
ATOM   4847  C   ILE B 253     129.399 127.656 130.704  1.00 35.80           C  
ATOM   4848  O   ILE B 253     130.192 127.935 131.600  1.00 35.80           O  
ATOM   4849  CB  ILE B 253     128.939 125.375 130.058  1.00 35.80           C  
ATOM   4850  CG1 ILE B 253     128.007 124.159 130.196  1.00 35.80           C  
ATOM   4851  CG2 ILE B 253     130.383 125.092 130.500  1.00 35.80           C  
ATOM   4852  CD1 ILE B 253     128.302 123.054 129.184  1.00 35.80           C  
ATOM   4853  N   HIS B 254     129.348 128.347 129.550  1.00 53.49           N  
ATOM   4854  CA  HIS B 254     130.280 129.395 129.244  1.00 53.49           C  
ATOM   4855  C   HIS B 254     130.144 130.540 130.196  1.00 53.49           C  
ATOM   4856  O   HIS B 254     131.141 131.174 130.535  1.00 53.49           O  
ATOM   4857  CB  HIS B 254     130.148 129.949 127.814  1.00 53.49           C  
ATOM   4858  CG  HIS B 254     130.795 129.064 126.790  1.00 53.49           C  
ATOM   4859  CD2 HIS B 254     132.069 129.086 126.308  1.00 53.49           C  
ATOM   4860  ND1 HIS B 254     130.169 128.022 126.144  1.00 53.49           N  
ATOM   4861  CE1 HIS B 254     131.088 127.471 125.309  1.00 53.49           C  
ATOM   4862  NE2 HIS B 254     132.257 128.083 125.375  1.00 53.49           N  
ATOM   4863  N   LEU B 255     128.921 130.865 130.654  1.00150.77           N  
ATOM   4864  CA  LEU B 255     128.828 132.010 131.514  1.00150.77           C  
ATOM   4865  C   LEU B 255     129.658 131.822 132.750  1.00150.77           C  
ATOM   4866  O   LEU B 255     130.385 132.733 133.138  1.00150.77           O  
ATOM   4867  CB  LEU B 255     127.396 132.358 131.964  1.00150.77           C  
ATOM   4868  CG  LEU B 255     126.595 133.211 130.959  1.00150.77           C  
ATOM   4869  CD1 LEU B 255     127.177 134.630 130.864  1.00150.77           C  
ATOM   4870  CD2 LEU B 255     126.475 132.543 129.584  1.00150.77           C  
ATOM   4871  N   LEU B 256     129.544 130.657 133.420  1.00 74.21           N  
ATOM   4872  CA  LEU B 256     130.283 130.370 134.626  1.00 74.21           C  
ATOM   4873  C   LEU B 256     131.745 130.087 134.391  1.00 74.21           C  
ATOM   4874  O   LEU B 256     132.591 130.478 135.194  1.00 74.21           O  
ATOM   4875  CB  LEU B 256     129.732 129.153 135.389  1.00 74.21           C  
ATOM   4876  CG  LEU B 256     128.375 129.400 136.065  1.00 74.21           C  
ATOM   4877  CD1 LEU B 256     127.887 128.145 136.807  1.00 74.21           C  
ATOM   4878  CD2 LEU B 256     128.430 130.634 136.978  1.00 74.21           C  
ATOM   4879  N   SER B 257     132.066 129.331 133.323  1.00 66.48           N  
ATOM   4880  CA  SER B 257     133.399 128.841 133.065  1.00 66.48           C  
ATOM   4881  C   SER B 257     134.339 129.823 132.420  1.00 66.48           C  
ATOM   4882  O   SER B 257     135.547 129.594 132.435  1.00 66.48           O  
ATOM   4883  CB  SER B 257     133.408 127.583 132.179  1.00 66.48           C  
ATOM   4884  OG  SER B 257     132.984 127.908 130.865  1.00 66.48           O  
ATOM   4885  N   ASP B 258     133.852 130.926 131.825  1.00 48.29           N  
ATOM   4886  CA  ASP B 258     134.733 131.782 131.064  1.00 48.29           C  
ATOM   4887  C   ASP B 258     135.835 132.360 131.914  1.00 48.29           C  
ATOM   4888  O   ASP B 258     136.986 132.421 131.483  1.00 48.29           O  
ATOM   4889  CB  ASP B 258     134.002 132.962 130.399  1.00 48.29           C  
ATOM   4890  CG  ASP B 258     133.200 132.425 129.222  1.00 48.29           C  
ATOM   4891  OD1 ASP B 258     133.447 131.256 128.823  1.00 48.29           O  
ATOM   4892  OD2 ASP B 258     132.333 133.177 128.702  1.00 48.29           O1-
ATOM   4893  N   GLY B 259     135.486 132.811 133.129  1.00 70.66           N  
ATOM   4894  CA  GLY B 259     136.288 133.464 134.135  1.00 70.66           C  
ATOM   4895  C   GLY B 259     137.281 132.551 134.803  1.00 70.66           C  
ATOM   4896  O   GLY B 259     138.145 133.018 135.540  1.00 70.66           O  
ATOM   4897  N   GLY B 260     137.163 131.224 134.639  1.00 53.21           N  
ATOM   4898  CA  GLY B 260     137.885 130.307 135.481  1.00 53.21           C  
ATOM   4899  C   GLY B 260     139.370 130.554 135.568  1.00 53.21           C  
ATOM   4900  O   GLY B 260     139.916 130.534 136.671  1.00 53.21           O  
ATOM   4901  N   LEU B 261     140.079 130.774 134.447  1.00115.67           N  
ATOM   4902  CA  LEU B 261     141.510 130.936 134.505  1.00115.67           C  
ATOM   4903  C   LEU B 261     141.862 132.189 135.255  1.00115.67           C  
ATOM   4904  O   LEU B 261     142.771 132.193 136.084  1.00115.67           O  
ATOM   4905  CB  LEU B 261     142.130 131.023 133.091  1.00115.67           C  
ATOM   4906  CG  LEU B 261     143.676 131.051 133.006  1.00115.67           C  
ATOM   4907  CD1 LEU B 261     144.292 132.325 133.606  1.00115.67           C  
ATOM   4908  CD2 LEU B 261     144.295 129.763 133.572  1.00115.67           C  
ATOM   4909  N   GLY B 262     141.148 133.297 134.981  1.00 23.20           N  
ATOM   4910  CA  GLY B 262     141.475 134.552 135.596  1.00 23.20           C  
ATOM   4911  C   GLY B 262     141.300 134.440 137.076  1.00 23.20           C  
ATOM   4912  O   GLY B 262     142.108 134.954 137.847  1.00 23.20           O  
ATOM   4913  N   MET B 263     140.217 133.776 137.513  1.00 38.00           N  
ATOM   4914  CA  MET B 263     139.932 133.633 138.911  1.00 38.00           C  
ATOM   4915  C   MET B 263     140.976 132.770 139.552  1.00 38.00           C  
ATOM   4916  O   MET B 263     141.317 132.971 140.716  1.00 38.00           O  
ATOM   4917  CB  MET B 263     138.553 133.011 139.188  1.00 38.00           C  
ATOM   4918  CG  MET B 263     137.394 133.938 138.811  1.00 38.00           C  
ATOM   4919  SD  MET B 263     135.737 133.257 139.118  1.00 38.00           S  
ATOM   4920  CE  MET B 263     135.723 132.192 137.647  1.00 38.00           C  
ATOM   4921  N   ALA B 264     141.483 131.756 138.828  1.00 32.74           N  
ATOM   4922  CA  ALA B 264     142.479 130.893 139.398  1.00 32.74           C  
ATOM   4923  C   ALA B 264     143.706 131.698 139.705  1.00 32.74           C  
ATOM   4924  O   ALA B 264     144.297 131.569 140.776  1.00 32.74           O  
ATOM   4925  CB  ALA B 264     142.897 129.759 138.447  1.00 32.74           C  
ATOM   4926  N   MET B 265     144.124 132.564 138.767  1.00 56.93           N  
ATOM   4927  CA  MET B 265     145.301 133.355 138.982  1.00 56.93           C  
ATOM   4928  C   MET B 265     145.039 134.326 140.092  1.00 56.93           C  
ATOM   4929  O   MET B 265     145.930 134.647 140.876  1.00 56.93           O  
ATOM   4930  CB  MET B 265     145.765 134.112 137.732  1.00 56.93           C  
ATOM   4931  CG  MET B 265     146.128 133.173 136.580  1.00 56.93           C  
ATOM   4932  SD  MET B 265     147.285 131.839 137.020  1.00 56.93           S  
ATOM   4933  CE  MET B 265     148.682 132.913 137.458  1.00 56.93           C  
ATOM   4934  N   PHE B 266     143.794 134.828 140.177  1.00 53.61           N  
ATOM   4935  CA  PHE B 266     143.431 135.775 141.192  1.00 53.61           C  
ATOM   4936  C   PHE B 266     143.604 135.108 142.524  1.00 53.61           C  
ATOM   4937  O   PHE B 266     144.158 135.689 143.453  1.00 53.61           O  
ATOM   4938  CB  PHE B 266     141.963 136.221 141.052  1.00 53.61           C
[truncated: 63,998 more chars]
