# Supplementary material for: Structural Descriptors for Subunit Interface Regions in Homodimers: Effect of Lipid Membrane and Secondary Structure Type
Source: J Chem Inf Model. 2025 Mar 27;65(7):3117–26. doi: 10.1021/acs.jcim.4c01233 (PMC12004529; doi:10.1021/acs.jcim.4c01233)
Supplement: Supplementary file 3 — ci4c01233_si_003.tar [file ci4c01233_si_003.tar › database/alpha/1pvd_cytop.pdb]

ATOM      1  N   SER A   1      -0.220 -38.795  24.677  1.00 19.85           N  
ATOM      2  CA  SER A   1      -0.554 -38.935  23.241  1.00 19.85           C  
ATOM      3  C   SER A   1      -0.428 -37.624  22.549  1.00 19.85           C  
ATOM      4  O   SER A   1       0.673 -37.130  22.309  1.00 19.85           O  
ATOM      5  CB  SER A   1      -2.011 -39.391  23.072  1.00 19.85           C  
ATOM      6  OG  SER A   1      -2.186 -40.706  23.576  1.00 19.85           O  
ATOM      7  N   GLU A   2      -1.583 -37.030  22.204  1.00 39.59           N  
ATOM      8  CA  GLU A   2      -1.600 -35.765  21.539  1.00 39.59           C  
ATOM      9  C   GLU A   2      -2.129 -34.782  22.523  1.00 39.59           C  
ATOM     10  O   GLU A   2      -2.738 -35.159  23.522  1.00 39.59           O  
ATOM     11  CB  GLU A   2      -2.512 -35.722  20.301  1.00 39.59           C  
ATOM     12  CG  GLU A   2      -1.979 -36.543  19.129  1.00 39.59           C  
ATOM     13  CD  GLU A   2      -2.983 -36.437  17.993  1.00 39.59           C  
ATOM     14  OE1 GLU A   2      -4.152 -36.860  18.198  1.00 39.59           O  
ATOM     15  OE2 GLU A   2      -2.594 -35.928  16.908  1.00 39.59           O1-
ATOM     16  N   ILE A   3      -1.867 -33.484  22.285  1.00 50.05           N  
ATOM     17  CA  ILE A   3      -2.334 -32.488  23.205  1.00 50.05           C  
ATOM     18  C   ILE A   3      -2.934 -31.360  22.434  1.00 50.05           C  
ATOM     19  O   ILE A   3      -2.737 -31.251  21.228  1.00 50.05           O  
ATOM     20  CB  ILE A   3      -1.248 -31.950  24.085  1.00 50.05           C  
ATOM     21  CG1 ILE A   3      -0.147 -31.274  23.245  1.00 50.05           C  
ATOM     22  CG2 ILE A   3      -0.746 -33.118  24.948  1.00 50.05           C  
ATOM     23  CD1 ILE A   3       0.868 -30.496  24.080  1.00 50.05           C  
ATOM     24  N   THR A   4      -3.715 -30.497  23.119  1.00 41.48           N  
ATOM     25  CA  THR A   4      -4.376 -29.412  22.448  1.00 41.48           C  
ATOM     26  C   THR A   4      -3.356 -28.402  22.028  1.00 41.48           C  
ATOM     27  O   THR A   4      -2.270 -28.306  22.598  1.00 41.48           O  
ATOM     28  CB  THR A   4      -5.403 -28.721  23.299  1.00 41.48           C  
ATOM     29  CG2 THR A   4      -6.481 -29.742  23.701  1.00 41.48           C  
ATOM     30  OG1 THR A   4      -4.790 -28.185  24.460  1.00 41.48           O  
ATOM     31  N   LEU A   5      -3.702 -27.629  20.982  1.00109.35           N  
ATOM     32  CA  LEU A   5      -2.850 -26.630  20.409  1.00109.35           C  
ATOM     33  C   LEU A   5      -2.644 -25.593  21.469  1.00109.35           C  
ATOM     34  O   LEU A   5      -1.543 -25.073  21.644  1.00109.35           O  
ATOM     35  CB  LEU A   5      -3.523 -25.932  19.211  1.00109.35           C  
ATOM     36  CG  LEU A   5      -2.582 -25.127  18.288  1.00109.35           C  
ATOM     37  CD1 LEU A   5      -1.684 -24.156  19.064  1.00109.35           C  
ATOM     38  CD2 LEU A   5      -1.807 -26.035  17.324  1.00109.35           C  
ATOM     39  N   GLY A   6      -3.724 -25.279  22.211  1.00 35.61           N  
ATOM     40  CA  GLY A   6      -3.721 -24.257  23.218  1.00 35.61           C  
ATOM     41  C   GLY A   6      -2.789 -24.604  24.340  1.00 35.61           C  
ATOM     42  O   GLY A   6      -2.128 -23.721  24.882  1.00 35.61           O  
ATOM     43  N   LYS A   7      -2.771 -25.888  24.745  1.00 94.75           N  
ATOM     44  CA  LYS A   7      -1.967 -26.460  25.796  1.00 94.75           C  
ATOM     45  C   LYS A   7      -0.514 -26.422  25.412  1.00 94.75           C  
ATOM     46  O   LYS A   7       0.367 -26.172  26.235  1.00 94.75           O  
ATOM     47  CB  LYS A   7      -2.367 -27.931  25.994  1.00 94.75           C  
ATOM     48  CG  LYS A   7      -1.583 -28.728  27.034  1.00 94.75           C  
ATOM     49  CD  LYS A   7      -2.279 -30.054  27.365  1.00 94.75           C  
ATOM     50  CE  LYS A   7      -1.362 -31.145  27.926  1.00 94.75           C  
ATOM     51  NZ  LYS A   7      -0.694 -30.675  29.156  1.00 94.75           N1+
ATOM     52  N   TYR A   8      -0.247 -26.676  24.124  1.00 78.43           N  
ATOM     53  CA  TYR A   8       1.055 -26.752  23.529  1.00 78.43           C  
ATOM     54  C   TYR A   8       1.719 -25.422  23.701  1.00 78.43           C  
ATOM     55  O   TYR A   8       2.897 -25.348  24.040  1.00 78.43           O  
ATOM     56  CB  TYR A   8       0.922 -27.063  22.027  1.00 78.43           C  
ATOM     57  CG  TYR A   8       2.252 -27.139  21.362  1.00 78.43           C  
ATOM     58  CD1 TYR A   8       3.004 -28.291  21.396  1.00 78.43           C  
ATOM     59  CD2 TYR A   8       2.734 -26.048  20.677  1.00 78.43           C  
ATOM     60  CE1 TYR A   8       4.227 -28.345  20.769  1.00 78.43           C  
ATOM     61  CE2 TYR A   8       3.953 -26.094  20.049  1.00 78.43           C  
ATOM     62  CZ  TYR A   8       4.699 -27.245  20.092  1.00 78.43           C  
ATOM     63  OH  TYR A   8       5.950 -27.290  19.445  1.00 78.43           O  
ATOM     64  N   LEU A   9       0.965 -24.328  23.502  1.00 60.77           N  
ATOM     65  CA  LEU A   9       1.534 -23.012  23.588  1.00 60.77           C  
ATOM     66  C   LEU A   9       2.105 -22.788  24.954  1.00 60.77           C  
ATOM     67  O   LEU A   9       3.244 -22.344  25.087  1.00 60.77           O  
ATOM     68  CB  LEU A   9       0.468 -21.926  23.353  1.00 60.77           C  
ATOM     69  CG  LEU A   9       0.994 -20.482  23.433  1.00 60.77           C  
ATOM     70  CD1 LEU A   9       2.039 -20.200  22.342  1.00 60.77           C  
ATOM     71  CD2 LEU A   9      -0.165 -19.471  23.405  1.00 60.77           C  
ATOM     72  N   PHE A  10       1.331 -23.120  26.003  1.00 75.13           N  
ATOM     73  CA  PHE A  10       1.717 -22.876  27.364  1.00 75.13           C  
ATOM     74  C   PHE A  10       2.874 -23.731  27.762  1.00 75.13           C  
ATOM     75  O   PHE A  10       3.691 -23.310  28.579  1.00 75.13           O  
ATOM     76  CB  PHE A  10       0.561 -23.063  28.360  1.00 75.13           C  
ATOM     77  CG  PHE A  10      -0.377 -21.935  28.098  1.00 75.13           C  
ATOM     78  CD1 PHE A  10      -0.063 -20.660  28.510  1.00 75.13           C  
ATOM     79  CD2 PHE A  10      -1.569 -22.144  27.446  1.00 75.13           C  
ATOM     80  CE1 PHE A  10      -0.924 -19.612  28.270  1.00 75.13           C  
ATOM     81  CE2 PHE A  10      -2.433 -21.101  27.204  1.00 75.13           C  
ATOM     82  CZ  PHE A  10      -2.113 -19.831  27.617  1.00 75.13           C  
ATOM     83  N   GLU A  11       2.952 -24.975  27.252  1.00 81.37           N  
ATOM     84  CA  GLU A  11       4.060 -25.826  27.579  1.00 81.37           C  
ATOM     85  C   GLU A  11       5.308 -25.225  27.001  1.00 81.37           C  
ATOM     86  O   GLU A  11       6.370 -25.267  27.621  1.00 81.37           O  
ATOM     87  CB  GLU A  11       3.921 -27.243  26.997  1.00 81.37           C  
ATOM     88  CG  GLU A  11       2.760 -28.048  27.588  1.00 81.37           C  
ATOM     89  CD  GLU A  11       3.130 -28.472  29.005  1.00 81.37           C  
ATOM     90  OE1 GLU A  11       4.095 -27.891  29.571  1.00 81.37           O  
ATOM     91  OE2 GLU A  11       2.447 -29.384  29.541  1.00 81.37           O1-
ATOM     92  N   ARG A  12       5.220 -24.660  25.780  1.00158.69           N  
ATOM     93  CA  ARG A  12       6.387 -24.084  25.163  1.00158.69           C  
ATOM     94  C   ARG A  12       6.859 -22.937  26.005  1.00158.69           C  
ATOM     95  O   ARG A  12       8.036 -22.853  26.350  1.00158.69           O  
ATOM     96  CB  ARG A  12       6.109 -23.502  23.768  1.00158.69           C  
ATOM     97  CG  ARG A  12       5.837 -24.551  22.692  1.00158.69           C  
ATOM     98  CD  ARG A  12       7.069 -24.889  21.852  1.00158.69           C  
ATOM     99  NE  ARG A  12       7.633 -26.153  22.392  1.00158.69           N  
ATOM    100  CZ  ARG A  12       8.466 -26.924  21.635  1.00158.69           C  
ATOM    101  NH1 ARG A  12       8.844 -26.522  20.387  1.00158.69           N1+
ATOM    102  NH2 ARG A  12       8.920 -28.109  22.132  1.00158.69           N  
ATOM    103  N   LEU A  13       5.931 -22.052  26.416  1.00115.66           N  
ATOM    104  CA  LEU A  13       6.303 -20.888  27.177  1.00115.66           C  
ATOM    105  C   LEU A  13       6.986 -21.310  28.441  1.00115.66           C  
ATOM    106  O   LEU A  13       7.941 -20.676  28.886  1.00115.66           O  
ATOM    107  CB  LEU A  13       5.114 -19.987  27.565  1.00115.66           C  
ATOM    108  CG  LEU A  13       4.625 -19.042  26.447  1.00115.66           C  
ATOM    109  CD1 LEU A  13       4.244 -19.794  25.167  1.00115.66           C  
ATOM    110  CD2 LEU A  13       3.486 -18.147  26.958  1.00115.66           C  
ATOM    111  N   LYS A  14       6.517 -22.395  29.069  1.00 76.94           N  
ATOM    112  CA  LYS A  14       7.104 -22.852  30.294  1.00 76.94           C  
ATOM    113  C   LYS A  14       8.520 -23.251  30.016  1.00 76.94           C  
ATOM    114  O   LYS A  14       9.423 -23.026  30.818  1.00 76.94           O  
ATOM    115  CB  LYS A  14       6.359 -24.071  30.860  1.00 76.94           C  
ATOM    116  CG  LYS A  14       6.779 -24.441  32.280  1.00 76.94           C  
ATOM    117  CD  LYS A  14       5.804 -25.401  32.962  1.00 76.94           C  
ATOM    118  CE  LYS A  14       6.119 -25.638  34.439  1.00 76.94           C  
ATOM    119  NZ  LYS A  14       6.199 -24.340  35.144  1.00 76.94           N1+
ATOM    120  N   GLN A  15       8.751 -23.857  28.844  1.00 65.13           N  
ATOM    121  CA  GLN A  15      10.072 -24.295  28.491  1.00 65.13           C  
ATOM    122  C   GLN A  15      10.968 -23.087  28.413  1.00 65.13           C  
ATOM    123  O   GLN A  15      12.145 -23.160  28.766  1.00 65.13           O  
ATOM    124  CB  GLN A  15      10.105 -25.058  27.152  1.00 65.13           C  
ATOM    125  CG  GLN A  15       9.354 -26.395  27.226  1.00 65.13           C  
ATOM    126  CD  GLN A  15       9.426 -27.096  25.878  1.00 65.13           C  
ATOM    127  NE2 GLN A  15       9.849 -28.387  25.885  1.00 65.13           N  
ATOM    128  OE1 GLN A  15       9.107 -26.512  24.841  1.00 65.13           O  
ATOM    129  N   VAL A  16      10.436 -21.953  27.910  1.00116.58           N  
ATOM    130  CA  VAL A  16      11.144 -20.708  27.772  1.00116.58           C  
ATOM    131  C   VAL A  16      11.224 -19.987  29.091  1.00116.58           C  
ATOM    132  O   VAL A  16      11.823 -18.915  29.162  1.00116.58           O  
ATOM    133  CB  VAL A  16      10.633 -19.775  26.698  1.00116.58           C  
ATOM    134  CG1 VAL A  16      10.634 -20.545  25.368  1.00116.58           C  
ATOM    135  CG2 VAL A  16       9.288 -19.143  27.078  1.00116.58           C  
ATOM    136  N   ASN A  17      10.575 -20.525  30.147  1.00161.29           N  
ATOM    137  CA  ASN A  17      10.574 -19.948  31.472  1.00161.29           C  
ATOM    138  C   ASN A  17       9.593 -18.830  31.667  1.00161.29           C  
ATOM    139  O   ASN A  17       9.859 -17.928  32.460  1.00161.29           O  
ATOM    140  CB  ASN A  17      11.906 -19.288  31.880  1.00161.29           C  
ATOM    141  CG  ASN A  17      13.011 -20.309  32.020  1.00161.29           C  
ATOM    142  ND2 ASN A  17      14.257 -19.866  31.707  1.00161.29           N  
ATOM    143  OD1 ASN A  17      12.789 -21.454  32.412  1.00161.29           O  
ATOM    144  N   VAL A  18       8.441 -18.837  30.970  1.00 71.66           N  
ATOM    145  CA  VAL A  18       7.430 -17.854  31.261  1.00 71.66           C  
ATOM    146  C   VAL A  18       6.369 -18.577  32.048  1.00 71.66           C  
ATOM    147  O   VAL A  18       5.654 -19.426  31.515  1.00 71.66           O  
ATOM    148  CB  VAL A  18       6.785 -17.294  30.026  1.00 71.66           C  
ATOM    149  CG1 VAL A  18       5.648 -16.347  30.445  1.00 71.66           C  
ATOM    150  CG2 VAL A  18       7.872 -16.621  29.169  1.00 71.66           C  
ATOM    151  N   ASN A  19       6.327 -18.328  33.376  1.00 90.85           N  
ATOM    152  CA  ASN A  19       5.383 -18.914  34.294  1.00 90.85           C  
ATOM    153  C   ASN A  19       4.094 -18.143  34.386  1.00 90.85           C  
ATOM    154  O   ASN A  19       3.047 -18.715  34.689  1.00 90.85           O  
ATOM    155  CB  ASN A  19       5.985 -19.051  35.699  1.00 90.85           C  
ATOM    156  CG  ASN A  19       7.179 -19.989  35.546  1.00 90.85           C  
ATOM    157  ND2 ASN A  19       8.355 -19.576  36.089  1.00 90.85           N  
ATOM    158  OD1 ASN A  19       7.070 -21.055  34.942  1.00 90.85           O  
ATOM    159  N   THR A  20       4.147 -16.808  34.186  1.00 66.59           N  
ATOM    160  CA  THR A  20       2.984 -15.982  34.364  1.00 66.59           C  
ATOM    161  C   THR A  20       2.628 -15.359  33.045  1.00 66.59           C  
ATOM    162  O   THR A  20       3.496 -14.907  32.299  1.00 66.59           O  
ATOM    163  CB  THR A  20       3.232 -14.881  35.354  1.00 66.59           C  
ATOM    164  CG2 THR A  20       1.924 -14.103  35.576  1.00 66.59           C  
ATOM    165  OG1 THR A  20       3.669 -15.441  36.584  1.00 66.59           O  
ATOM    166  N   VAL A  21       1.316 -15.329  32.729  1.00 50.49           N  
ATOM    167  CA  VAL A  21       0.838 -14.784  31.491  1.00 50.49           C  
ATOM    168  C   VAL A  21      -0.003 -13.597  31.855  1.00 50.49           C  
ATOM    169  O   VAL A  21      -0.691 -13.612  32.873  1.00 50.49           O  
ATOM    170  CB  VAL A  21      -0.022 -15.758  30.742  1.00 50.49           C  
ATOM    171  CG1 VAL A  21      -0.540 -15.087  29.461  1.00 50.49           C  
ATOM    172  CG2 VAL A  21       0.807 -17.030  30.494  1.00 50.49           C  
ATOM    173  N   PHE A  22       0.036 -12.527  31.033  1.00 68.26           N  
ATOM    174  CA  PHE A  22      -0.682 -11.319  31.347  1.00 68.26           C  
ATOM    175  C   PHE A  22      -1.790 -11.150  30.348  1.00 68.26           C  
ATOM    176  O   PHE A  22      -1.847 -11.869  29.352  1.00 68.26           O  
ATOM    177  CB  PHE A  22       0.207 -10.068  31.278  1.00 68.26           C  
ATOM    178  CG  PHE A  22       1.254 -10.233  32.327  1.00 68.26           C  
ATOM    179  CD1 PHE A  22       1.008  -9.860  33.628  1.00 68.26           C  
ATOM    180  CD2 PHE A  22       2.483 -10.764  32.009  1.00 68.26           C  
ATOM    181  CE1 PHE A  22       1.971 -10.016  34.596  1.00 68.26           C  
ATOM    182  CE2 PHE A  22       3.451 -10.922  32.974  1.00 68.26           C  
ATOM    183  CZ  PHE A  22       3.198 -10.544  34.270  1.00 68.26           C  
ATOM    184  N   GLY A  23      -2.742 -10.225  30.621  1.00 45.02           N  
ATOM    185  CA  GLY A  23      -3.796  -9.968  29.671  1.00 45.02           C  
ATOM    186  C   GLY A  23      -5.131  -9.991  30.361  1.00 45.02           C  
ATOM    187  O   GLY A  23      -5.213 -10.026  31.587  1.00 45.02           O  
ATOM    188  N   LEU A  24      -6.221  -9.934  29.556  1.00107.07           N  
ATOM    189  CA  LEU A  24      -7.574  -9.969  30.052  1.00107.07           C  
ATOM    190  C   LEU A  24      -8.357 -10.945  29.219  1.00107.07           C  
ATOM    191  O   LEU A  24      -8.035 -11.195  28.059  1.00107.07           O  
ATOM    192  CB  LEU A  24      -8.324  -8.624  29.963  1.00107.07           C  
ATOM    193  CG  LEU A  24      -7.830  -7.537  30.937  1.00107.07           C  
ATOM    194  CD1 LEU A  24      -6.398  -7.081  30.621  1.00107.07           C  
ATOM    195  CD2 LEU A  24      -8.830  -6.372  31.003  1.00107.07           C  
ATOM    196  N   PRO A  25      -9.383 -11.519  29.795  1.00 71.13           N  
ATOM    197  CA  PRO A  25     -10.226 -12.452  29.096  1.00 71.13           C  
ATOM    198  C   PRO A  25     -11.125 -11.722  28.152  1.00 71.13           C  
ATOM    199  O   PRO A  25     -11.382 -10.537  28.366  1.00 71.13           O  
ATOM    200  CB  PRO A  25     -10.977 -13.237  30.172  1.00 71.13           C  
ATOM    201  CG  PRO A  25     -10.809 -12.401  31.453  1.00 71.13           C  
ATOM    202  CD  PRO A  25      -9.472 -11.674  31.237  1.00 71.13           C  
ATOM    203  N   GLY A  26     -11.615 -12.416  27.108  1.00 26.54           N  
ATOM    204  CA  GLY A  26     -12.481 -11.815  26.138  1.00 26.54           C  
ATOM    205  C   GLY A  26     -13.157 -12.925  25.393  1.00 26.54           C  
ATOM    206  O   GLY A  26     -12.852 -14.099  25.588  1.00 26.54           O  
ATOM    207  N   ASP A  27     -14.058 -12.553  24.464  1.00 64.91           N  
ATOM    208  CA  ASP A  27     -14.894 -13.483  23.757  1.00 64.91           C  
ATOM    209  C   ASP A  27     -14.067 -14.486  23.016  1.00 64.91           C  
ATOM    210  O   ASP A  27     -14.446 -15.651  22.912  1.00 64.91           O  
ATOM    211  CB  ASP A  27     -15.774 -12.788  22.705  1.00 64.91           C  
ATOM    212  CG  ASP A  27     -16.848 -11.981  23.416  1.00 64.91           C  
ATOM    213  OD1 ASP A  27     -17.438 -12.515  24.393  1.00 64.91           O  
ATOM    214  OD2 ASP A  27     -17.090 -10.819  22.990  1.00 64.91           O1-
ATOM    215  N   PHE A  28     -12.954 -14.037  22.424  1.00151.60           N  
ATOM    216  CA  PHE A  28     -12.088 -14.824  21.595  1.00151.60           C  
ATOM    217  C   PHE A  28     -11.074 -15.687  22.294  1.00151.60           C  
ATOM    218  O   PHE A  28     -10.456 -16.510  21.621  1.00151.60           O  
ATOM    219  CB  PHE A  28     -11.444 -13.972  20.498  1.00151.60           C  
ATOM    220  CG  PHE A  28     -12.654 -13.563  19.733  1.00151.60           C  
ATOM    221  CD1 PHE A  28     -13.314 -14.489  18.957  1.00151.60           C  
ATOM    222  CD2 PHE A  28     -13.145 -12.281  19.806  1.00151.60           C  
ATOM    223  CE1 PHE A  28     -14.441 -14.144  18.250  1.00151.60           C  
ATOM    224  CE2 PHE A  28     -14.272 -11.929  19.098  1.00151.60           C  
ATOM    225  CZ  PHE A  28     -14.923 -12.860  18.322  1.00151.60           C  
ATOM    226  N   ASN A  29     -10.744 -15.481  23.591  1.00150.04           N  
ATOM    227  CA  ASN A  29      -9.674 -16.328  24.060  1.00150.04           C  
ATOM    228  C   ASN A  29      -9.990 -17.113  25.309  1.00150.04           C  
ATOM    229  O   ASN A  29      -9.072 -17.584  25.974  1.00150.04           O  
ATOM    230  CB  ASN A  29      -8.389 -15.521  24.317  1.00150.04           C  
ATOM    231  CG  ASN A  29      -8.678 -14.460  25.367  1.00150.04           C  
ATOM    232  ND2 ASN A  29      -7.756 -13.468  25.485  1.00150.04           N  
ATOM    233  OD1 ASN A  29      -9.702 -14.490  26.047  1.00150.04           O  
ATOM    234  N   LEU A  30     -11.267 -17.352  25.642  1.00148.03           N  
ATOM    235  CA  LEU A  30     -11.559 -18.009  26.889  1.00148.03           C  
ATOM    236  C   LEU A  30     -11.081 -19.441  26.884  1.00148.03           C  
ATOM    237  O   LEU A  30     -10.583 -19.934  27.895  1.00148.03           O  
ATOM    238  CB  LEU A  30     -13.050 -17.960  27.251  1.00148.03           C  
ATOM    239  CG  LEU A  30     -13.304 -18.328  28.721  1.00148.03           C  
ATOM    240  CD1 LEU A  30     -12.611 -17.318  29.651  1.00148.03           C  
ATOM    241  CD2 LEU A  30     -14.804 -18.466  29.025  1.00148.03           C  
ATOM    242  N   SER A  31     -11.223 -20.148  25.745  1.00 43.72           N  
ATOM    243  CA  SER A  31     -10.863 -21.538  25.657  1.00 43.72           C  
ATOM    244  C   SER A  31      -9.380 -21.701  25.813  1.00 43.72           C  
ATOM    245  O   SER A  31      -8.923 -22.695  26.374  1.00 43.72           O  
ATOM    246  CB  SER A  31     -11.272 -22.178  24.318  1.00 43.72           C  
ATOM    247  OG  SER A  31     -10.942 -23.560  24.312  1.00 43.72           O  
ATOM    248  N   LEU A  32      -8.585 -20.747  25.291  1.00 73.31           N  
ATOM    249  CA  LEU A  32      -7.151 -20.800  25.389  1.00 73.31           C  
ATOM    250  C   LEU A  32      -6.742 -20.636  26.827  1.00 73.31           C  
ATOM    251  O   LEU A  32      -5.842 -21.324  27.304  1.00 73.31           O  
ATOM    252  CB  LEU A  32      -6.480 -19.694  24.558  1.00 73.31           C  
ATOM    253  CG  LEU A  32      -4.938 -19.673  24.605  1.00 73.31           C  
ATOM    254  CD1 LEU A  32      -4.311 -20.962  24.061  1.00 73.31           C  
ATOM    255  CD2 LEU A  32      -4.392 -18.439  23.876  1.00 73.31           C  
ATOM    256  N   LEU A  33      -7.410 -19.725  27.560  1.00109.61           N  
ATOM    257  CA  LEU A  33      -7.094 -19.451  28.939  1.00109.61           C  
ATOM    258  C   LEU A  33      -7.327 -20.672  29.776  1.00109.61           C  
ATOM    259  O   LEU A  33      -6.629 -20.893  30.766  1.00109.61           O  
ATOM    260  CB  LEU A  33      -7.880 -18.268  29.531  1.00109.61           C  
ATOM    261  CG  LEU A  33      -7.280 -16.890  29.182  1.00109.61           C  
ATOM    262  CD1 LEU A  33      -7.114 -16.685  27.670  1.00109.61           C  
ATOM    263  CD2 LEU A  33      -8.088 -15.760  29.839  1.00109.61           C  
ATOM    264  N   ASP A  34      -8.310 -21.508  29.405  1.00 49.46           N  
ATOM    265  CA  ASP A  34      -8.594 -22.687  30.172  1.00 49.46           C  
ATOM    266  C   ASP A  34      -7.340 -23.511  30.233  1.00 49.46           C  
ATOM    267  O   ASP A  34      -7.074 -24.173  31.233  1.00 49.46           O  
ATOM    268  CB  ASP A  34      -9.660 -23.585  29.517  1.00 49.46           C  
ATOM    269  CG  ASP A  34     -11.022 -22.925  29.663  1.00 49.46           C  
ATOM    270  OD1 ASP A  34     -11.336 -22.450  30.786  1.00 49.46           O  
ATOM    271  OD2 ASP A  34     -11.769 -22.884  28.648  1.00 49.46           O1-
ATOM    272  N   LYS A  35      -6.534 -23.472  29.156  1.00130.75           N  
ATOM    273  CA  LYS A  35      -5.353 -24.277  28.988  1.00130.75           C  
ATOM    274  C   LYS A  35      -4.307 -23.975  30.028  1.00130.75           C  
ATOM    275  O   LYS A  35      -3.516 -24.847  30.374  1.00130.75           O  
ATOM    276  CB  LYS A  35      -4.687 -24.082  27.612  1.00130.75           C  
ATOM    277  CG  LYS A  35      -5.657 -24.158  26.427  1.00130.75           C  
ATOM    278  CD  LYS A  35      -6.498 -25.434  26.328  1.00130.75           C  
ATOM    279  CE  LYS A  35      -7.562 -25.346  25.231  1.00130.75           C  
ATOM    280  NZ  LYS A  35      -8.477 -26.508  25.285  1.00130.75           N1+
ATOM    281  N   ILE A  36      -4.245 -22.734  30.540  1.00 54.26           N  
ATOM    282  CA  ILE A  36      -3.227 -22.327  31.480  1.00 54.26           C  
ATOM    283  C   ILE A  36      -3.301 -23.142  32.747  1.00 54.26           C  
ATOM    284  O   ILE A  36      -2.278 -23.490  33.337  1.00 54.26           O  
ATOM    285  CB  ILE A  36      -3.359 -20.875  31.842  1.00 54.26           C  
ATOM    286  CG1 ILE A  36      -3.196 -20.010  30.579  1.00 54.26           C  
ATOM    287  CG2 ILE A  36      -2.340 -20.551  32.943  1.00 54.26           C  
ATOM    288  CD1 ILE A  36      -3.616 -18.552  30.763  1.00 54.26           C  
ATOM    289  N   TYR A  37      -4.526 -23.443  33.208  1.00 67.17           N  
ATOM    290  CA  TYR A  37      -4.783 -24.168  34.422  1.00 67.17           C  
ATOM    291  C   TYR A  37      -4.266 -25.579  34.317  1.00 67.17           C  
ATOM    292  O   TYR A  37      -3.865 -26.170  35.318  1.00 67.17           O  
ATOM    293  CB  TYR A  37      -6.286 -24.247  34.747  1.00 67.17           C  
ATOM    294  CG  TYR A  37      -6.794 -22.851  34.903  1.00 67.17           C  
ATOM    295  CD1 TYR A  37      -6.573 -22.132  36.058  1.00 67.17           C  
ATOM    296  CD2 TYR A  37      -7.510 -22.259  33.888  1.00 67.17           C  
ATOM    297  CE1 TYR A  37      -7.049 -20.847  36.188  1.00 67.17           C  
ATOM    298  CE2 TYR A  37      -7.989 -20.976  34.012  1.00 67.17           C  
ATOM    299  CZ  TYR A  37      -7.755 -20.263  35.163  1.00 67.17           C  
ATOM    300  OH  TYR A  37      -8.243 -18.944  35.294  1.00 67.17           O  
ATOM    301  N   GLU A  38      -4.328 -26.185  33.117  1.00123.41           N  
ATOM    302  CA  GLU A  38      -3.910 -27.549  32.928  1.00123.41           C  
ATOM    303  C   GLU A  38      -2.423 -27.673  33.085  1.00123.41           C  
ATOM    304  O   GLU A  38      -1.924 -28.766  33.349  1.00123.41           O  
ATOM    305  CB  GLU A  38      -4.319 -28.157  31.572  1.00123.41           C  
ATOM    306  CG  GLU A  38      -3.593 -27.578  30.364  1.00123.41           C  
ATOM    307  CD  GLU A  38      -4.362 -28.010  29.130  1.00123.41           C  
ATOM    308  OE1 GLU A  38      -4.855 -29.169  29.114  1.00123.41           O  
ATOM    309  OE2 GLU A  38      -4.481 -27.180  28.189  1.00123.41           O1-
ATOM    310  N   VAL A  39      -1.653 -26.591  32.865  1.00 58.80           N  
ATOM    311  CA  VAL A  39      -0.227 -26.733  32.978  1.00 58.80           C  
ATOM    312  C   VAL A  39       0.214 -26.246  34.321  1.00 58.80           C  
ATOM    313  O   VAL A  39      -0.113 -25.135  34.740  1.00 58.80           O  
ATOM    314  CB  VAL A  39       0.523 -25.987  31.912  1.00 58.80           C  
ATOM    315  CG1 VAL A  39       2.037 -26.182  32.121  1.00 58.80           C  
ATOM    316  CG2 VAL A  39       0.025 -26.496  30.547  1.00 58.80           C  
ATOM    317  N   GLU A  40       0.986 -27.081  35.043  1.00 67.97           N  
ATOM    318  CA  GLU A  40       1.414 -26.698  36.356  1.00 67.97           C  
ATOM    319  C   GLU A  40       2.517 -25.702  36.237  1.00 67.97           C  
ATOM    320  O   GLU A  40       3.303 -25.728  35.291  1.00 67.97           O  
ATOM    321  CB  GLU A  40       1.931 -27.849  37.231  1.00 67.97           C  
ATOM    322  CG  GLU A  40       0.815 -28.729  37.792  1.00 67.97           C  
ATOM    323  CD  GLU A  40       1.448 -29.686  38.788  1.00 67.97           C  
ATOM    324  OE1 GLU A  40       2.681 -29.920  38.676  1.00 67.97           O  
ATOM    325  OE2 GLU A  40       0.710 -30.191  39.678  1.00 67.97           O1-
ATOM    326  N   GLY A  41       2.572 -24.774  37.210  1.00 30.11           N  
ATOM    327  CA  GLY A  41       3.610 -23.795  37.273  1.00 30.11           C  
ATOM    328  C   GLY A  41       3.157 -22.533  36.603  1.00 30.11           C  
ATOM    329  O   GLY A  41       3.689 -21.461  36.889  1.00 30.11           O  
ATOM    330  N   MET A  42       2.151 -22.620  35.708  1.00 51.89           N  
ATOM    331  CA  MET A  42       1.691 -21.469  34.976  1.00 51.89           C  
ATOM    332  C   MET A  42       0.640 -20.749  35.773  1.00 51.89           C  
ATOM    333  O   MET A  42      -0.023 -21.350  36.616  1.00 51.89           O  
ATOM    334  CB  MET A  42       1.083 -21.827  33.608  1.00 51.89           C  
ATOM    335  CG  MET A  42       2.064 -22.566  32.692  1.00 51.89           C  
ATOM    336  SD  MET A  42       3.566 -21.630  32.268  1.00 51.89           S  
ATOM    337  CE  MET A  42       2.782 -20.576  31.014  1.00 51.89           C  
ATOM    338  N   ARG A  43       0.476 -19.423  35.528  1.00205.20           N  
ATOM    339  CA  ARG A  43      -0.511 -18.634  36.230  1.00205.20           C  
ATOM    340  C   ARG A  43      -1.054 -17.575  35.312  1.00205.20           C  
ATOM    341  O   ARG A  43      -0.341 -17.054  34.455  1.00205.20           O  
ATOM    342  CB  ARG A  43       0.058 -17.783  37.382  1.00205.20           C  
ATOM    343  CG  ARG A  43       0.484 -18.524  38.644  1.00205.20           C  
ATOM    344  CD  ARG A  43       1.048 -17.592  39.722  1.00205.20           C  
ATOM    345  NE  ARG A  43       2.398 -17.146  39.272  1.00205.20           N  
ATOM    346  CZ  ARG A  43       3.396 -17.002  40.192  1.00205.20           C  
ATOM    347  NH1 ARG A  43       3.138 -17.239  41.511  1.00205.20           N1+
ATOM    348  NH2 ARG A  43       4.655 -16.652  39.796  1.00205.20           N  
ATOM    349  N   TRP A  44      -2.342 -17.208  35.502  1.00 82.35           N  
ATOM    350  CA  TRP A  44      -2.938 -16.106  34.792  1.00 82.35           C  
ATOM    351  C   TRP A  44      -2.992 -15.009  35.812  1.00 82.35           C  
ATOM    352  O   TRP A  44      -3.517 -15.211  36.905  1.00 82.35           O  
ATOM    353  CB  TRP A  44      -4.371 -16.387  34.290  1.00 82.35           C  
ATOM    354  CG  TRP A  44      -5.053 -15.227  33.592  1.00 82.35           C  
ATOM    355  CD1 TRP A  44      -6.000 -14.369  34.070  1.00 82.35           C  
ATOM    356  CD2 TRP A  44      -4.782 -14.817  32.241  1.00 82.35           C  
ATOM    357  CE2 TRP A  44      -5.598 -13.718  31.971  1.00 82.35           C  
ATOM    358  CE3 TRP A  44      -3.923 -15.314  31.304  1.00 82.35           C  
ATOM    359  NE1 TRP A  44      -6.341 -13.454  33.101  1.00 82.35           N  
ATOM    360  CZ2 TRP A  44      -5.567 -13.097  30.754  1.00 82.35           C  
ATOM    361  CZ3 TRP A  44      -3.898 -14.690  30.077  1.00 82.35           C  
ATOM    362  CH2 TRP A  44      -4.704 -13.603  29.807  1.00 82.35           C  
ATOM    363  N   ALA A  45      -2.398 -13.838  35.492  1.00 53.87           N  
ATOM    364  CA  ALA A  45      -2.281 -12.733  36.411  1.00 53.87           C  
ATOM    365  C   ALA A  45      -3.603 -12.115  36.774  1.00 53.87           C  
ATOM    366  O   ALA A  45      -3.825 -11.808  37.945  1.00 53.87           O  
ATOM    367  CB  ALA A  45      -1.374 -11.612  35.877  1.00 53.87           C  
ATOM    368  N   GLY A  46      -4.524 -11.922  35.802  1.00 39.46           N  
ATOM    369  CA  GLY A  46      -5.783 -11.280  36.101  1.00 39.46           C  
ATOM    370  C   GLY A  46      -5.607  -9.782  36.177  1.00 39.46           C  
ATOM    371  O   GLY A  46      -5.956  -9.152  37.175  1.00 39.46           O  
ATOM    372  N   ASN A  47      -5.070  -9.170  35.100  1.00 68.15           N  
ATOM    373  CA  ASN A  47      -4.768  -7.759  35.045  1.00 68.15           C  
ATOM    374  C   ASN A  47      -6.012  -6.918  35.065  1.00 68.15           C  
ATOM    375  O   ASN A  47      -7.092  -7.339  34.660  1.00 68.15           O  
ATOM    376  CB  ASN A  47      -3.975  -7.357  33.790  1.00 68.15           C  
ATOM    377  CG  ASN A  47      -2.586  -7.970  33.887  1.00 68.15           C  
ATOM    378  ND2 ASN A  47      -1.741  -7.415  34.798  1.00 68.15           N  
ATOM    379  OD1 ASN A  47      -2.258  -8.911  33.166  1.00 68.15           O  
ATOM    380  N   ALA A  48      -5.873  -5.694  35.616  1.00 59.32           N  
ATOM    381  CA  ALA A  48      -6.905  -4.699  35.693  1.00 59.32           C  
ATOM    382  C   ALA A  48      -7.218  -4.155  34.325  1.00 59.32           C  
ATOM    383  O   ALA A  48      -8.356  -3.778  34.054  1.00 59.32           O  
ATOM    384  CB  ALA A  48      -6.501  -3.512  36.579  1.00 59.32           C  
ATOM    385  N   ASN A  49      -6.198  -4.055  33.445  1.00160.22           N  
ATOM    386  CA  ASN A  49      -6.371  -3.373  32.189  1.00160.22           C  
ATOM    387  C   ASN A  49      -5.351  -3.908  31.213  1.00160.22           C  
ATOM    388  O   ASN A  49      -4.274  -4.340  31.615  1.00160.22           O  
ATOM    389  CB  ASN A  49      -6.043  -1.896  32.453  1.00160.22           C  
ATOM    390  CG  ASN A  49      -6.351  -1.000  31.281  1.00160.22           C  
ATOM    391  ND2 ASN A  49      -7.147   0.066  31.551  1.00160.22           N  
ATOM    392  OD1 ASN A  49      -5.871  -1.214  30.171  1.00160.22           O  
ATOM    393  N   GLU A  50      -5.665  -3.876  29.897  1.00 92.13           N  
ATOM    394  CA  GLU A  50      -4.805  -4.396  28.863  1.00 92.13           C  
ATOM    395  C   GLU A  50      -3.535  -3.604  28.728  1.00 92.13           C  
ATOM    396  O   GLU A  50      -2.482  -4.184  28.473  1.00 92.13           O  
ATOM    397  CB  GLU A  50      -5.453  -4.430  27.470  1.00 92.13           C  
ATOM    398  CG  GLU A  50      -6.638  -5.386  27.329  1.00 92.13           C  
ATOM    399  CD  GLU A  50      -7.915  -4.646  27.704  1.00 92.13           C  
ATOM    400  OE1 GLU A  50      -7.823  -3.580  28.371  1.00 92.13           O  
ATOM    401  OE2 GLU A  50      -9.006  -5.143  27.319  1.00 92.13           O1-
ATOM    402  N   LEU A  51      -3.592  -2.261  28.852  1.00121.11           N  
ATOM    403  CA  LEU A  51      -2.420  -1.447  28.657  1.00121.11           C  
ATOM    404  C   LEU A  51      -1.466  -1.763  29.776  1.00121.11           C  
ATOM    405  O   LEU A  51      -0.264  -1.926  29.567  1.00121.11           O  
ATOM    406  CB  LEU A  51      -2.761   0.056  28.712  1.00121.11           C  
ATOM    407  CG  LEU A  51      -1.715   0.991  28.071  1.00121.11           C  
ATOM    408  CD1 LEU A  51      -1.936   2.453  28.497  1.00121.11           C  
ATOM    409  CD2 LEU A  51      -0.280   0.480  28.246  1.00121.11           C  
ATOM    410  N   ASN A  52      -2.009  -1.878  31.005  1.00 67.23           N  
ATOM    411  CA  ASN A  52      -1.262  -2.144  32.202  1.00 67.23           C  
ATOM    412  C   ASN A  52      -0.625  -3.501  32.089  1.00 67.23           C  
ATOM    413  O   ASN A  52       0.484  -3.716  32.573  1.00 67.23           O  
ATOM    414  CB  ASN A  52      -2.158  -2.169  33.454  1.00 67.23           C  
ATOM    415  CG  ASN A  52      -2.740  -0.777  33.698  1.00 67.23           C  
ATOM    416  ND2 ASN A  52      -3.772  -0.705  34.581  1.00 67.23           N  
ATOM    417  OD1 ASN A  52      -2.288   0.216  33.131  1.00 67.23           O  
ATOM    418  N   ALA A  53      -1.342  -4.466  31.483  1.00 40.04           N  
ATOM    419  CA  ALA A  53      -0.865  -5.812  31.294  1.00 40.04           C  
ATOM    420  C   ALA A  53       0.331  -5.813  30.384  1.00 40.04           C  
ATOM    421  O   ALA A  53       1.275  -6.572  30.597  1.00 40.04           O  
ATOM    422  CB  ALA A  53      -1.920  -6.727  30.654  1.00 40.04           C  
ATOM    423  N   ALA A  54       0.315  -4.988  29.316  1.00 34.50           N  
ATOM    424  CA  ALA A  54       1.419  -4.935  28.389  1.00 34.50           C  
ATOM    425  C   ALA A  54       2.638  -4.427  29.106  1.00 34.50           C  
ATOM    426  O   ALA A  54       3.742  -4.942  28.926  1.00 34.50           O  
ATOM    427  CB  ALA A  54       1.149  -4.008  27.192  1.00 34.50           C  
ATOM    428  N   TYR A  55       2.460  -3.398  29.960  1.00 87.01           N  
ATOM    429  CA  TYR A  55       3.565  -2.837  30.689  1.00 87.01           C  
ATOM    430  C   TYR A  55       4.141  -3.888  31.586  1.00 87.01           C  
ATOM    431  O   TYR A  55       5.356  -3.949  31.769  1.00 87.01           O  
ATOM    432  CB  TYR A  55       3.215  -1.689  31.652  1.00 87.01           C  
ATOM    433  CG  TYR A  55       2.801  -0.468  30.909  1.00 87.01           C  
ATOM    434  CD1 TYR A  55       3.599   0.056  29.919  1.00 87.01           C  
ATOM    435  CD2 TYR A  55       1.649   0.193  31.260  1.00 87.01           C  
ATOM    436  CE1 TYR A  55       3.227   1.196  29.246  1.00 87.01           C  
ATOM    437  CE2 TYR A  55       1.271   1.335  30.593  1.00 87.01           C  
ATOM    438  CZ  TYR A  55       2.061   1.838  29.587  1.00 87.01           C  
ATOM    439  OH  TYR A  55       1.672   3.011  28.905  1.00 87.01           O  
ATOM    440  N   ALA A  56       3.277  -4.701  32.225  1.00 35.62           N  
ATOM    441  CA  ALA A  56       3.722  -5.731  33.130  1.00 35.62           C  
ATOM    442  C   ALA A  56       4.503  -6.772  32.386  1.00 35.62           C  
ATOM    443  O   ALA A  56       5.514  -7.279  32.875  1.00 35.62           O  
ATOM    444  CB  ALA A  56       2.560  -6.452  33.833  1.00 35.62           C  
ATOM    445  N   ALA A  57       4.039  -7.130  31.175  1.00 31.41           N  
ATOM    446  CA  ALA A  57       4.690  -8.129  30.378  1.00 31.41           C  
ATOM    447  C   ALA A  57       6.064  -7.616  30.094  1.00 31.41           C  
ATOM    448  O   ALA A  57       7.033  -8.373  30.105  1.00 31.41           O  
ATOM    449  CB  ALA A  57       3.989  -8.362  29.028  1.00 31.41           C  
ATOM    450  N   ASP A  58       6.176  -6.300  29.833  1.00 60.94           N  
ATOM    451  CA  ASP A  58       7.445  -5.700  29.539  1.00 60.94           C  
ATOM    452  C   ASP A  58       8.353  -5.864  30.727  1.00 60.94           C  
ATOM    453  O   ASP A  58       9.483  -6.325  30.585  1.00 60.94           O  
ATOM    454  CB  ASP A  58       7.303  -4.196  29.225  1.00 60.94           C  
ATOM    455  CG  ASP A  58       8.612  -3.640  28.680  1.00 60.94           C  
ATOM    456  OD1 ASP A  58       9.686  -3.968  29.250  1.00 60.94           O  
ATOM    457  OD2 ASP A  58       8.553  -2.876  27.679  1.00 60.94           O1-
ATOM    458  N   GLY A  59       7.870  -5.532  31.941  1.00 30.85           N  
ATOM    459  CA  GLY A  59       8.690  -5.618  33.122  1.00 30.85           C  
ATOM    460  C   GLY A  59       9.084  -7.045  33.386  1.00 30.85           C  
ATOM    461  O   GLY A  59      10.205  -7.318  33.808  1.00 30.85           O  
ATOM    462  N   TYR A  60       8.154  -7.993  33.167  1.00 58.65           N  
ATOM    463  CA  TYR A  60       8.398  -9.384  33.437  1.00 58.65           C  
ATOM    464  C   TYR A  60       9.515  -9.862  32.549  1.00 58.65           C  
ATOM    465  O   TYR A  60      10.413 -10.576  32.992  1.00 58.65           O  
ATOM    466  CB  TYR A  60       7.140 -10.222  33.131  1.00 58.65           C  
ATOM    467  CG  TYR A  60       7.367 -11.671  33.410  1.00 58.65           C  
ATOM    468  CD1 TYR A  60       7.114 -12.191  34.660  1.00 58.65           C  
ATOM    469  CD2 TYR A  60       7.820 -12.510  32.418  1.00 58.65           C  
ATOM    470  CE1 TYR A  60       7.315 -13.527  34.916  1.00 58.65           C  
ATOM    471  CE2 TYR A  60       8.022 -13.848  32.670  1.00 58.65           C  
ATOM    472  CZ  TYR A  60       7.769 -14.358  33.921  1.00 58.65           C  
ATOM    473  OH  TYR A  60       7.976 -15.730  34.178  1.00 58.65           O  
ATOM    474  N   ALA A  61       9.470  -9.466  31.263  1.00 39.13           N  
ATOM    475  CA  ALA A  61      10.416  -9.860  30.251  1.00 39.13           C  
ATOM    476  C   ALA A  61      11.782  -9.334  30.556  1.00 39.13           C  
ATOM    477  O   ALA A  61      12.783 -10.007  30.312  1.00 39.13           O  
ATOM    478  CB  ALA A  61      10.024  -9.353  28.853  1.00 39.13           C  
ATOM    479  N   ARG A  62      11.866  -8.099  31.079  1.00154.43           N  
ATOM    480  CA  ARG A  62      13.147  -7.523  31.347  1.00154.43           C  
ATOM    481  C   ARG A  62      13.840  -8.395  32.356  1.00154.43           C  
ATOM    482  O   ARG A  62      15.044  -8.631  32.256  1.00154.43           O  
ATOM    483  CB  ARG A  62      13.015  -6.062  31.830  1.00154.43           C  
ATOM    484  CG  ARG A  62      12.426  -5.175  30.720  1.00154.43           C  
ATOM    485  CD  ARG A  62      11.975  -3.773  31.147  1.00154.43           C  
ATOM    486  NE  ARG A  62      13.048  -2.816  30.762  1.00154.43           N  
ATOM    487  CZ  ARG A  62      12.766  -1.659  30.092  1.00154.43           C  
ATOM    488  NH1 ARG A  62      11.491  -1.353  29.714  1.00154.43           N1+
ATOM    489  NH2 ARG A  62      13.784  -0.804  29.784  1.00154.43           N  
ATOM    490  N   ILE A  63      13.102  -8.870  33.380  1.00122.87           N  
ATOM    491  CA  ILE A  63      13.672  -9.720  34.393  1.00122.87           C  
ATOM    492  C   ILE A  63      13.930 -11.135  33.918  1.00122.87           C  
ATOM    493  O   ILE A  63      15.059 -11.619  33.963  1.00122.87           O  
ATOM    494  CB  ILE A  63      12.769  -9.836  35.593  1.00122.87           C  
ATOM    495  CG1 ILE A  63      12.456  -8.443  36.172  1.00122.87           C  
ATOM    496  CG2 ILE A  63      13.432 -10.795  36.597  1.00122.87           C  
ATOM    497  CD1 ILE A  63      13.701  -7.656  36.579  1.00122.87           C  
ATOM    498  N   LYS A  64      12.868 -11.838  33.455  1.00177.19           N  
ATOM    499  CA  LYS A  64      12.906 -13.225  33.047  1.00177.19           C  
ATOM    500  C   LYS A  64      13.553 -13.459  31.716  1.00177.19           C  
ATOM    501  O   LYS A  64      14.155 -14.511  31.507  1.00177.19           O  
ATOM    502  CB  LYS A  64      11.530 -13.910  33.027  1.00177.19           C  
ATOM    503  CG  LYS A  64      11.133 -14.501  34.382  1.00177.19           C  
ATOM    504  CD  LYS A  64      12.076 -15.616  34.844  1.00177.19           C  
ATOM    505  CE  LYS A  64      11.608 -16.378  36.086  1.00177.19           C  
ATOM    506  NZ  LYS A  64      10.716 -17.491  35.695  1.00177.19           N1+
ATOM    507  N   GLY A  65      13.419 -12.516  30.765  1.00 38.94           N  
ATOM    508  CA  GLY A  65      14.017 -12.721  29.476  1.00 38.94           C  
ATOM    509  C   GLY A  65      12.965 -12.713  28.404  1.00 38.94           C  
ATOM    510  O   GLY A  65      13.255 -12.335  27.269  1.00 38.94           O  
ATOM    511  N   MET A  66      11.719 -13.128  28.718  1.00 69.91           N  
ATOM    512  CA  MET A  66      10.675 -13.103  27.727  1.00 69.91           C  
ATOM    513  C   MET A  66       9.372 -13.044  28.473  1.00 69.91           C  
ATOM    514  O   MET A  66       9.336 -13.307  29.674  1.00 69.91           O  
ATOM    515  CB  MET A  66      10.663 -14.356  26.839  1.00 69.91           C  
ATOM    516  CG  MET A  66       9.618 -14.342  25.723  1.00 69.91           C  
ATOM    517  SD  MET A  66       9.692 -15.813  24.656  1.00 69.91           S  
ATOM    518  CE  MET A  66       8.048 -15.584  23.921  1.00 69.91           C  
ATOM    519  N   SER A  67       8.264 -12.680  27.784  1.00 95.28           N  
ATOM    520  CA  SER A  67       6.997 -12.553  28.457  1.00 95.28           C  
ATOM    521  C   SER A  67       5.916 -12.857  27.463  1.00 95.28           C  
ATOM    522  O   SER A  67       6.177 -12.987  26.270  1.00 95.28           O  
ATOM    523  CB  SER A  67       6.756 -11.118  28.967  1.00 95.28           C  
ATOM    524  OG  SER A  67       5.502 -11.017  29.622  1.00 95.28           O  
ATOM    525  N   CYS A  68       4.665 -13.015  27.948  1.00 49.40           N  
ATOM    526  CA  CYS A  68       3.574 -13.289  27.055  1.00 49.40           C  
ATOM    527  C   CYS A  68       2.380 -12.537  27.557  1.00 49.40           C  
ATOM    528  O   CYS A  68       2.123 -12.490  28.758  1.00 49.40           O  
ATOM    529  CB  CYS A  68       3.198 -14.782  26.998  1.00 49.40           C  
ATOM    530  SG  CYS A  68       1.818 -15.127  25.865  1.00 49.40           S  
ATOM    531  N   ILE A  69       1.639 -11.892  26.633  1.00 53.08           N  
ATOM    532  CA  ILE A  69       0.443 -11.178  26.980  1.00 53.08           C  
ATOM    533  C   ILE A  69      -0.629 -11.694  26.061  1.00 53.08           C  
ATOM    534  O   ILE A  69      -0.409 -11.807  24.857  1.00 53.08           O  
ATOM    535  CB  ILE A  69       0.568  -9.695  26.749  1.00 53.08           C  
ATOM    536  CG1 ILE A  69      -0.725  -8.967  27.154  1.00 53.08           C  
ATOM    537  CG2 ILE A  69       0.998  -9.471  25.287  1.00 53.08           C  
ATOM    538  CD1 ILE A  69      -0.590  -7.443  27.196  1.00 53.08           C  
ATOM    539  N   ILE A  70      -1.818 -12.045  26.602  1.00 56.16           N  
ATOM    540  CA  ILE A  70      -2.870 -12.538  25.750  1.00 56.16           C  
ATOM    541  C   ILE A  70      -4.040 -11.605  25.863  1.00 56.16           C  
ATOM    542  O   ILE A  70      -4.472 -11.267  26.965  1.00 56.16           O  
ATOM    543  CB  ILE A  70      -3.350 -13.920  26.109  1.00 56.16           C  
ATOM    544  CG1 ILE A  70      -2.219 -14.951  25.937  1.00 56.16           C  
ATOM    545  CG2 ILE A  70      -4.583 -14.234  25.245  1.00 56.16           C  
ATOM    546  CD1 ILE A  70      -2.511 -16.301  26.589  1.00 56.16           C  
ATOM    547  N   THR A  71      -4.575 -11.157  24.705  1.00 57.72           N  
ATOM    548  CA  THR A  71      -5.695 -10.257  24.676  1.00 57.72           C  
ATOM    549  C   THR A  71      -6.685 -10.806  23.694  1.00 57.72           C  
ATOM    550  O   THR A  71      -6.484 -11.875  23.121  1.00 57.72           O  
ATOM    551  CB  THR A  71      -5.366  -8.860  24.226  1.00 57.72           C  
ATOM    552  CG2 THR A  71      -4.252  -8.297  25.126  1.00 57.72           C  
ATOM    553  OG1 THR A  71      -4.947  -8.862  22.869  1.00 57.72           O  
ATOM    554  N   THR A  72      -7.804 -10.073  23.497  1.00134.30           N  
ATOM    555  CA  THR A  72      -8.822 -10.504  22.583  1.00134.30           C  
ATOM    556  C   THR A  72      -8.894  -9.523  21.461  1.00134.30           C  
ATOM    557  O   THR A  72      -8.435  -8.387  21.559  1.00134.30           O  
ATOM    558  CB  THR A  72     -10.197 -10.607  23.172  1.00134.30           C  
ATOM    559  CG2 THR A  72     -10.169 -11.626  24.318  1.00134.30           C  
ATOM    560  OG1 THR A  72     -10.629  -9.342  23.644  1.00134.30           O  
ATOM    561  N   PHE A  73      -9.496  -9.984  20.353  1.00108.00           N  
ATOM    562  CA  PHE A  73      -9.621  -9.291  19.105  1.00108.00           C  
ATOM    563  C   PHE A  73     -10.259  -7.944  19.295  1.00108.00           C  
ATOM    564  O   PHE A  73     -11.309  -7.810  19.920  1.00108.00           O  
ATOM    565  CB  PHE A  73     -10.479 -10.149  18.148  1.00108.00           C  
ATOM    566  CG  PHE A  73     -10.804  -9.496  16.852  1.00108.00           C  
ATOM    567  CD1 PHE A  73      -9.925  -9.542  15.796  1.00108.00           C  
ATOM    568  CD2 PHE A  73     -12.018  -8.868  16.686  1.00108.00           C  
ATOM    569  CE1 PHE A  73     -10.248  -8.947  14.598  1.00108.00           C  
ATOM    570  CE2 PHE A  73     -12.345  -8.273  15.491  1.00108.00           C  
ATOM    571  CZ  PHE A  73     -11.457  -8.309  14.444  1.00108.00           C  
ATOM    572  N   GLY A  74      -9.553  -6.896  18.824  1.00 63.11           N  
ATOM    573  CA  GLY A  74     -10.050  -5.556  18.687  1.00 63.11           C  
ATOM    574  C   GLY A  74      -9.874  -4.755  19.933  1.00 63.11           C  
ATOM    575  O   GLY A  74      -8.924  -3.989  20.073  1.00 63.11           O  
ATOM    576  N   VAL A  75     -10.800  -4.940  20.893  1.00 49.97           N  
ATOM    577  CA  VAL A  75     -10.807  -4.136  22.076  1.00 49.97           C  
ATOM    578  C   VAL A  75      -9.580  -4.386  22.884  1.00 49.97           C  
ATOM    579  O   VAL A  75      -8.926  -3.445  23.334  1.00 49.97           O  
ATOM    580  CB  VAL A  75     -12.007  -4.390  22.946  1.00 49.97           C  
ATOM    581  CG1 VAL A  75     -13.258  -3.907  22.192  1.00 49.97           C  
ATOM    582  CG2 VAL A  75     -12.060  -5.886  23.315  1.00 49.97           C  
ATOM    583  N   GLY A  76      -9.254  -5.671  23.112  1.00 40.42           N  
ATOM    584  CA  GLY A  76      -8.133  -5.998  23.939  1.00 40.42           C  
ATOM    585  C   GLY A  76      -6.830  -5.666  23.288  1.00 40.42           C  
ATOM    586  O   GLY A  76      -5.981  -5.022  23.897  1.00 40.42           O  
ATOM    587  N   GLU A  77      -6.629  -6.081  22.022  1.00 68.61           N  
ATOM    588  CA  GLU A  77      -5.333  -5.881  21.436  1.00 68.61           C  
ATOM    589  C   GLU A  77      -5.032  -4.423  21.272  1.00 68.61           C  
ATOM    590  O   GLU A  77      -3.928  -3.997  21.597  1.00 68.61           O  
ATOM    591  CB  GLU A  77      -5.138  -6.638  20.104  1.00 68.61           C  
ATOM    592  CG  GLU A  77      -6.172  -6.340  19.021  1.00 68.61           C  
ATOM    593  CD  GLU A  77      -5.943  -7.347  17.896  1.00 68.61           C  
ATOM    594  OE1 GLU A  77      -4.759  -7.560  17.524  1.00 68.61           O  
ATOM    595  OE2 GLU A  77      -6.945  -7.929  17.403  1.00 68.61           O1-
ATOM    596  N   LEU A  78      -6.003  -3.604  20.822  1.00110.68           N  
ATOM    597  CA  LEU A  78      -5.729  -2.214  20.570  1.00110.68           C  
ATOM    598  C   LEU A  78      -5.356  -1.468  21.810  1.00110.68           C  
ATOM    599  O   LEU A  78      -4.544  -0.547  21.744  1.00110.68           O  
ATOM    600  CB  LEU A  78      -6.850  -1.456  19.848  1.00110.68           C  
ATOM    601  CG  LEU A  78      -6.881  -1.768  18.343  1.00110.68           C  
ATOM    602  CD1 LEU A  78      -7.242  -3.230  18.058  1.00110.68           C  
ATOM    603  CD2 LEU A  78      -7.765  -0.767  17.595  1.00110.68           C  
ATOM    604  N   SER A  79      -5.943  -1.817  22.967  1.00 89.47           N  
ATOM    605  CA  SER A  79      -5.640  -1.098  24.173  1.00 89.47           C  
ATOM    606  C   SER A  79      -4.203  -1.308  24.586  1.00 89.47           C  
ATOM    607  O   SER A  79      -3.624  -0.467  25.271  1.00 89.47           O  
ATOM    608  CB  SER A  79      -6.583  -1.466  25.328  1.00 89.47           C  
ATOM    609  OG  SER A  79      -6.611  -2.873  25.488  1.00 89.47           O  
ATOM    610  N   ALA A  80      -3.607  -2.454  24.206  1.00 78.16           N  
ATOM    611  CA  ALA A  80      -2.252  -2.863  24.507  1.00 78.16           C  
ATOM    612  C   ALA A  80      -1.155  -2.095  23.790  1.00 78.16           C  
ATOM    613  O   ALA A  80      -0.049  -1.988  24.319  1.00 78.16           O  
ATOM    614  CB  ALA A  80      -2.009  -4.350  24.189  1.00 78.16           C  
ATOM    615  N   LEU A  81      -1.412  -1.541  22.585  1.00136.27           N  
ATOM    616  CA  LEU A  81      -0.402  -1.063  21.661  1.00136.27           C  
ATOM    617  C   LEU A  81       0.611  -0.111  22.226  1.00136.27           C  
ATOM    618  O   LEU A  81       1.774  -0.173  21.830  1.00136.27           O  
ATOM    619  CB  LEU A  81      -0.991  -0.416  20.390  1.00136.27           C  
ATOM    620  CG  LEU A  81      -1.458  -1.432  19.330  1.00136.27           C  
ATOM    621  CD1 LEU A  81      -2.428  -2.446  19.933  1.00136.27           C  
ATOM    622  CD2 LEU A  81      -2.050  -0.734  18.092  1.00136.27           C  
ATOM    623  N   ASN A  82       0.234   0.805  23.129  1.00 56.68           N  
ATOM    624  CA  ASN A  82       1.215   1.713  23.654  1.00 56.68           C  
ATOM    625  C   ASN A  82       2.278   0.907  24.339  1.00 56.68           C  
ATOM    626  O   ASN A  82       3.455   1.266  24.307  1.00 56.68           O  
ATOM    627  CB  ASN A  82       0.624   2.672  24.702  1.00 56.68           C  
ATOM    628  CG  ASN A  82       1.685   3.698  25.072  1.00 56.68           C  
ATOM    629  ND2 ASN A  82       2.083   4.543  24.084  1.00 56.68           N  
ATOM    630  OD1 ASN A  82       2.154   3.745  26.207  1.00 56.68           O  
ATOM    631  N   GLY A  83       1.879  -0.182  25.026  1.00 36.42           N  
ATOM    632  CA  GLY A  83       2.810  -1.018  25.732  1.00 36.42           C  
ATOM    633  C   GLY A  83       3.728  -1.731  24.783  1.00 36.42           C  
ATOM    634  O   GLY A  83       4.935  -1.786  25.008  1.00 36.42           O  
ATOM    635  N   ILE A  84       3.162  -2.299  23.698  1.00 98.27           N  
ATOM    636  CA  ILE A  84       3.873  -3.084  22.723  1.00 98.27           C  
ATOM    637  C   ILE A  84       4.867  -2.229  22.003  1.00 98.27           C  
ATOM    638  O   ILE A  84       5.987  -2.665  21.743  1.00 98.27           O  
ATOM    639  CB  ILE A  84       2.967  -3.691  21.688  1.00 98.27           C  
ATOM    640  CG1 ILE A  84       1.985  -4.675  22.348  1.00 98.27           C  
ATOM    641  CG2 ILE A  84       3.845  -4.354  20.613  1.00 98.27           C  
ATOM    642  CD1 ILE A  84       2.666  -5.873  23.010  1.00 98.27           C  
ATOM    643  N   ALA A  85       4.480  -0.991  21.650  1.00 29.69           N  
ATOM    644  CA  ALA A  85       5.355  -0.112  20.930  1.00 29.69           C  
ATOM    645  C   ALA A  85       6.568   0.148  21.771  1.00 29.69           C  
ATOM    646  O   ALA A  85       7.690   0.164  21.267  1.00 29.69           O  
ATOM    647  CB  ALA A  85       4.699   1.240  20.608  1.00 29.69           C  
ATOM    648  N   GLY A  86       6.368   0.347  23.087  1.00 24.27           N  
ATOM    649  CA  GLY A  86       7.447   0.636  23.988  1.00 24.27           C  
ATOM    650  C   GLY A  86       8.401  -0.518  24.031  1.00 24.27           C  
ATOM    651  O   GLY A  86       9.612  -0.321  24.121  1.00 24.27           O  
ATOM    652  N   SER A  87       7.876  -1.759  24.012  1.00 34.45           N  
ATOM    653  CA  SER A  87       8.708  -2.931  24.065  1.00 34.45           C  
ATOM    654  C   SER A  87       9.517  -2.992  22.809  1.00 34.45           C  
ATOM    655  O   SER A  87      10.675  -3.408  22.827  1.00 34.45           O  
ATOM    656  CB  SER A  87       7.888  -4.229  24.169  1.00 34.45           C  
ATOM    657  OG  SER A  87       7.144  -4.232  25.379  1.00 34.45           O  
ATOM    658  N   TYR A  88       8.910  -2.590  21.676  1.00 70.94           N  
ATOM    659  CA  TYR A  88       9.575  -2.602  20.403  1.00 70.94           C  
ATOM    660  C   TYR A  88      10.690  -1.590  20.421  1.00 70.94           C  
ATOM    661  O   TYR A  88      11.827  -1.906  20.076  1.00 70.94           O  
ATOM    662  CB  TYR A  88       8.598  -2.257  19.263  1.00 70.94           C  
ATOM    663  CG  TYR A  88       9.272  -2.490  17.954  1.00 70.94           C  
ATOM    664  CD1 TYR A  88       9.458  -3.771  17.487  1.00 70.94           C  
ATOM    665  CD2 TYR A  88       9.700  -1.438  17.179  1.00 70.94           C  
ATOM    666  CE1 TYR A  88      10.072  -4.003  16.279  1.00 70.94           C  
ATOM    667  CE2 TYR A  88      10.316  -1.661  15.969  1.00 70.94           C  
ATOM    668  CZ  TYR A  88      10.505  -2.946  15.517  1.00 70.94           C  
ATOM    669  OH  TYR A  88      11.138  -3.177  14.275  1.00 70.94           O  
ATOM    670  N   ALA A  89      10.404  -0.357  20.881  1.00 49.24           N  
ATOM    671  CA  ALA A  89      11.391   0.687  20.846  1.00 49.24           C  
ATOM    672  C   ALA A  89      12.573   0.304  21.697  1.00 49.24           C  
ATOM    673  O   ALA A  89      13.721   0.471  21.292  1.00 49.24           O  
ATOM    674  CB  ALA A  89      10.853   2.021  21.390  1.00 49.24           C  
ATOM    675  N   GLU A  90      12.289  -0.214  22.905  1.00148.29           N  
ATOM    676  CA  GLU A  90      13.179  -0.610  23.969  1.00148.29           C  
ATOM    677  C   GLU A  90      13.869  -1.927  23.734  1.00148.29           C  
ATOM    678  O   GLU A  90      14.790  -2.258  24.479  1.00148.29           O  
ATOM    679  CB  GLU A  90      12.450  -0.709  25.322  1.00148.29           C  
ATOM    680  CG  GLU A  90      11.805   0.611  25.764  1.00148.29           C  
ATOM    681  CD  GLU A  90      12.846   1.478  26.457  1.00148.29           C  
ATOM    682  OE1 GLU A  90      13.697   0.909  27.190  1.00148.29           O  
ATOM    683  OE2 GLU A  90      12.796   2.723  26.273  1.00148.29           O1-
ATOM    684  N   HIS A  91      13.450  -2.747  22.749  1.00104.05           N  
ATOM    685  CA  HIS A  91      14.040  -4.058  22.583  1.00104.05           C  
ATOM    686  C   HIS A  91      13.714  -4.984  23.722  1.00104.05           C  
ATOM    687  O   HIS A  91      14.602  -5.549  24.360  1.00104.05           O  
ATOM    688  CB  HIS A  91      15.576  -4.020  22.500  1.00104.05           C  
ATOM    689  CG  HIS A  91      16.101  -3.459  21.214  1.00104.05           C  
ATOM    690  CD2 HIS A  91      16.526  -4.106  20.094  1.00104.05           C  
ATOM    691  ND1 HIS A  91      16.245  -2.116  20.953  1.00104.05           N  
ATOM    692  CE1 HIS A  91      16.748  -2.015  19.696  1.00104.05           C  
ATOM    693  NE2 HIS A  91      16.934  -3.196  19.136  1.00104.05           N  
ATOM    694  N   VAL A  92      12.404  -5.152  24.003  1.00 59.28           N  
ATOM    695  CA  VAL A  92      11.954  -6.096  24.987  1.00 59.28           C  
ATOM    696  C   VAL A  92      11.179  -7.134  24.231  1.00 59.28           C  
ATOM    697  O   VAL A  92      10.305  -6.807  23.428  1.00 59.28           O  
ATOM    698  CB  VAL A  92      11.045  -5.472  26.010  1.00 59.28           C  
ATOM    699  CG1 VAL A  92      10.590  -6.551  27.006  1.00 59.28           C  
ATOM    700  CG2 VAL A  92      11.790  -4.295  26.667  1.00 59.28           C  
ATOM    701  N   GLY A  93      11.478  -8.427  24.467  1.00 40.64           N  
ATOM    702  CA  GLY A  93      10.814  -9.447  23.706  1.00 40.64           C  
ATOM    703  C   GLY A  93       9.535  -9.814  24.387  1.00 40.64           C  
ATOM    704  O   GLY A  93       9.536 -10.551  25.371  1.00 40.64           O  
ATOM    705  N   VAL A  94       8.396  -9.331  23.851  1.00 47.99           N  
ATOM    706  CA  VAL A  94       7.135  -9.686  24.437  1.00 47.99           C  
ATOM    707  C   VAL A  94       6.322 -10.333  23.369  1.00 47.99           C  
ATOM    708  O   VAL A  94       6.230  -9.815  22.257  1.00 47.99           O  
ATOM    709  CB  VAL A  94       6.353  -8.518  24.971  1.00 47.99           C  
ATOM    710  CG1 VAL A  94       4.988  -9.023  25.471  1.00 47.99           C  
ATOM    711  CG2 VAL A  94       7.193  -7.837  26.067  1.00 47.99           C  
ATOM    712  N   LEU A  95       5.712 -11.494  23.691  1.00 55.21           N  
ATOM    713  CA  LEU A  95       4.917 -12.206  22.733  1.00 55.21           C  
ATOM    714  C   LEU A  95       3.497 -11.847  23.005  1.00 55.21           C  
ATOM    715  O   LEU A  95       2.998 -12.046  24.111  1.00 55.21           O  
ATOM    716  CB  LEU A  95       5.041 -13.734  22.862  1.00 55.21           C  
ATOM    717  CG  LEU A  95       4.176 -14.522  21.861  1.00 55.21           C  
ATOM    718  CD1 LEU A  95       4.608 -14.262  20.409  1.00 55.21           C  
ATOM    719  CD2 LEU A  95       4.151 -16.019  22.207  1.00 55.21           C  
ATOM    720  N   HIS A  96       2.808 -11.301  21.986  1.00 71.61           N  
ATOM    721  CA  HIS A  96       1.449 -10.883  22.172  1.00 71.61           C  
ATOM    722  C   HIS A  96       0.561 -11.846  21.441  1.00 71.61           C  
ATOM    723  O   HIS A  96       0.515 -11.859  20.211  1.00 71.61           O  
ATOM    724  CB  HIS A  96       1.207  -9.479  21.585  1.00 71.61           C  
ATOM    725  CG  HIS A  96      -0.179  -8.952  21.784  1.00 71.61           C  
ATOM    726  CD2 HIS A  96      -1.304  -9.584  22.214  1.00 71.61           C  
ATOM    727  ND1 HIS A  96      -0.549  -7.647  21.541  1.00 71.61           N  
ATOM    728  CE1 HIS A  96      -1.869  -7.553  21.838  1.00 71.61           C  
ATOM    729  NE2 HIS A  96      -2.370  -8.703  22.251  1.00 71.61           N  
ATOM    730  N   VAL A  97      -0.184 -12.677  22.194  1.00 51.77           N  
ATOM    731  CA  VAL A  97      -1.068 -13.619  21.567  1.00 51.77           C  
ATOM    732  C   VAL A  97      -2.428 -13.011  21.610  1.00 51.77           C  
ATOM    733  O   VAL A  97      -2.846 -12.492  22.643  1.00 51.77           O  
ATOM    734  CB  VAL A  97      -1.130 -14.946  22.270  1.00 51.77           C  
ATOM    735  CG1 VAL A  97      -2.191 -15.835  21.595  1.00 51.77           C  
ATOM    736  CG2 VAL A  97       0.279 -15.558  22.253  1.00 51.77           C  
ATOM    737  N   VAL A  98      -3.151 -13.025  20.472  1.00125.62           N  
ATOM    738  CA  VAL A  98      -4.455 -12.435  20.480  1.00125.62           C  
ATOM    739  C   VAL A  98      -5.464 -13.421  19.980  1.00125.62           C  
ATOM    740  O   VAL A  98      -5.297 -14.021  18.919  1.00125.62           O  
ATOM    741  CB  VAL A  98      -4.511 -11.162  19.687  1.00125.62           C  
ATOM    742  CG1 VAL A  98      -3.805 -11.392  18.347  1.00125.62           C  
ATOM    743  CG2 VAL A  98      -5.974 -10.715  19.556  1.00125.62           C  
ATOM    744  N   GLY A  99      -6.542 -13.620  20.776  1.00 37.70           N  
ATOM    745  CA  GLY A  99      -7.600 -14.519  20.411  1.00 37.70           C  
ATOM    746  C   GLY A  99      -8.402 -13.832  19.359  1.00 37.70           C  
ATOM    747  O   GLY A  99      -8.791 -12.674  19.510  1.00 37.70           O  
ATOM    748  N   VAL A 100      -8.721 -14.573  18.286  1.00 61.59           N  
ATOM    749  CA  VAL A 100      -9.394 -14.031  17.142  1.00 61.59           C  
ATOM    750  C   VAL A 100     -10.589 -14.898  16.874  1.00 61.59           C  
ATOM    751  O   VAL A 100     -10.670 -16.034  17.340  1.00 61.59           O  
ATOM    752  CB  VAL A 100      -8.478 -14.019  15.943  1.00 61.59           C  
ATOM    753  CG1 VAL A 100      -9.224 -13.585  14.670  1.00 61.59           C  
ATOM    754  CG2 VAL A 100      -7.282 -13.116  16.296  1.00 61.59           C  
ATOM    755  N   PRO A 101     -11.531 -14.388  16.129  1.00159.41           N  
ATOM    756  CA  PRO A 101     -12.715 -15.148  15.867  1.00159.41           C  
ATOM    757  C   PRO A 101     -12.382 -16.377  15.103  1.00159.41           C  
ATOM    758  O   PRO A 101     -11.347 -16.411  14.439  1.00159.41           O  
ATOM    759  CB  PRO A 101     -13.685 -14.183  15.172  1.00159.41           C  
ATOM    760  CG  PRO A 101     -12.898 -12.864  15.012  1.00159.41           C  
ATOM    761  CD  PRO A 101     -11.807 -12.961  16.085  1.00159.41           C  
ATOM    762  N   SER A 102     -13.254 -17.403  15.177  1.00135.76           N  
ATOM    763  CA  SER A 102     -13.051 -18.647  14.485  1.00135.76           C  
ATOM    764  C   SER A 102     -12.867 -18.280  13.053  1.00135.76           C  
ATOM    765  O   SER A 102     -13.221 -17.184  12.661  1.00135.76           O  
ATOM    766  CB  SER A 102     -14.249 -19.605  14.598  1.00135.76           C  
ATOM    767  OG  SER A 102     -14.461 -19.962  15.956  1.00135.76           O  
ATOM    768  N   ILE A 103     -12.294 -19.138  12.199  1.00117.05           N  
ATOM    769  CA  ILE A 103     -12.073 -18.639  10.870  1.00117.05           C  
ATOM    770  C   ILE A 103     -13.344 -18.830  10.106  1.00117.05           C  
ATOM    771  O   ILE A 103     -13.426 -19.643   9.184  1.00117.05           O  
ATOM    772  CB  ILE A 103     -10.970 -19.387  10.167  1.00117.05           C  
ATOM    773  CG1 ILE A 103      -9.658 -19.294  10.970  1.00117.05           C  
ATOM    774  CG2 ILE A 103     -10.847 -18.829   8.740  1.00117.05           C  
ATOM    775  CD1 ILE A 103      -8.567 -20.269  10.515  1.00117.05           C  
ATOM    776  N   SER A 104     -14.369 -18.036  10.484  1.00254.29           N  
ATOM    777  CA  SER A 104     -15.681 -18.051   9.903  1.00254.29           C  
ATOM    778  C   SER A 104     -16.602 -17.687  11.019  1.00254.29           C  
ATOM    779  O   SER A 104     -16.151 -17.353  12.110  1.00254.29           O  
ATOM    780  CB  SER A 104     -16.133 -19.435   9.398  1.00254.29           C  
ATOM    781  OG  SER A 104     -17.422 -19.375   8.807  1.00254.29           O  
ATOM    782  N   SER A 105     -17.921 -17.686  10.783  1.00172.87           N  
ATOM    783  CA  SER A 105     -18.796 -17.428  11.880  1.00172.87           C  
ATOM    784  C   SER A 105     -19.771 -18.560  11.893  1.00172.87           C  
ATOM    785  O   SER A 105     -20.537 -18.744  10.947  1.00172.87           O  
ATOM    786  CB  SER A 105     -19.587 -16.116  11.738  1.00172.87           C  
ATOM    787  OG  SER A 105     -18.709 -14.999  11.795  1.00172.87           O  
ATOM    788  N   GLN A 106     -19.750 -19.365  12.974  1.00253.85           N  
ATOM    789  CA  GLN A 106     -20.674 -20.455  13.064  1.00253.85           C  
ATOM    790  C   GLN A 106     -21.462 -20.248  14.309  1.00253.85           C  
ATOM    791  O   GLN A 106     -20.897 -20.279  15.401  1.00253.85           O  
ATOM    792  CB  GLN A 106     -20.018 -21.840  13.222  1.00253.85           C  
ATOM    793  CG  GLN A 106     -19.182 -22.309  12.031  1.00253.85           C  
ATOM    794  CD  GLN A 106     -17.771 -21.766  12.186  1.00253.85           C  
ATOM    795  NE2 GLN A 106     -17.526 -20.980  13.268  1.00253.85           N  
ATOM    796  OE1 GLN A 106     -16.901 -22.041  11.363  1.00253.85           O  
ATOM    797  N   ALA A 107     -22.784 -20.022  14.147  1.00319.34           N  
ATOM    798  CA  ALA A 107     -23.728 -19.837  15.216  1.00319.34           C  
ATOM    799  C   ALA A 107     -24.657 -18.772  14.759  1.00319.34           C  
ATOM    800  O   ALA A 107     -24.612 -18.356  13.602  1.00319.34           O  
ATOM    801  CB  ALA A 107     -23.169 -19.334  16.560  1.00319.34           C  
ATOM    802  N   LYS A 108     -25.559 -18.332  15.656  1.00316.09           N  
ATOM    803  CA  LYS A 108     -26.404 -17.224  15.323  1.00316.09           C  
ATOM    804  C   LYS A 108     -25.538 -16.022  15.482  1.00316.09           C  
ATOM    805  O   LYS A 108     -24.932 -15.824  16.534  1.00316.09           O  
ATOM    806  CB  LYS A 108     -27.605 -17.044  16.269  1.00316.09           C  
ATOM    807  CG  LYS A 108     -28.445 -15.801  15.964  1.00316.09           C  
ATOM    808  CD  LYS A 108     -29.238 -15.876  14.663  1.00316.09           C  
ATOM    809  CE  LYS A 108     -30.694 -16.284  14.883  1.00316.09           C  
ATOM    810  NZ  LYS A 108     -31.454 -16.123  13.623  1.00316.09           N1+
ATOM    811  N   GLN A 109     -25.452 -15.185  14.434  1.00281.79           N  
ATOM    812  CA  GLN A 109     -24.599 -14.043  14.539  1.00281.79           C  
ATOM    813  C   GLN A 109     -25.425 -12.826  14.324  1.00281.79           C  
ATOM    814  O   GLN A 109     -26.447 -12.851  13.640  1.00281.79           O  
ATOM    815  CB  GLN A 109     -23.482 -13.997  13.480  1.00281.79           C  
ATOM    816  CG  GLN A 109     -22.453 -15.121  13.599  1.00281.79           C  
ATOM    817  CD  GLN A 109     -21.565 -14.831  14.800  1.00281.79           C  
ATOM    818  NE2 GLN A 109     -21.542 -13.549  15.257  1.00281.79           N  
ATOM    819  OE1 GLN A 109     -20.900 -15.728  15.316  1.00281.79           O  
ATOM    820  N   LEU A 110     -24.986 -11.721  14.946  1.00187.09           N  
ATOM    821  CA  LEU A 110     -25.601 -10.445  14.767  1.00187.09           C  
ATOM    822  C   LEU A 110     -24.632  -9.714  13.912  1.00187.09           C  
ATOM    823  O   LEU A 110     -24.003 -10.307  13.038  1.00187.09           O  
ATOM    824  CB  LEU A 110     -25.764  -9.631  16.059  1.00187.09           C  
ATOM    825  CG  LEU A 110     -26.712 -10.284  17.082  1.00187.09           C  
ATOM    826  CD1 LEU A 110     -26.987  -9.336  18.260  1.00187.09           C  
ATOM    827  CD2 LEU A 110     -27.995 -10.808  16.413  1.00187.09           C  
ATOM    828  N   LEU A 111     -24.508  -8.391  14.110  1.00281.29           N  
ATOM    829  CA  LEU A 111     -23.527  -7.699  13.336  1.00281.29           C  
ATOM    830  C   LEU A 111     -22.219  -7.884  14.038  1.00281.29           C  
ATOM    831  O   LEU A 111     -22.170  -8.421  15.144  1.00281.29           O  
ATOM    832  CB  LEU A 111     -23.798  -6.198  13.138  1.00281.29           C  
ATOM    833  CG  LEU A 111     -22.795  -5.549  12.165  1.00281.29           C  
ATOM    834  CD1 LEU A 111     -22.795  -6.273  10.809  1.00281.29           C  
ATOM    835  CD2 LEU A 111     -23.040  -4.038  12.019  1.00281.29           C  
ATOM    836  N   LEU A 112     -21.115  -7.455  13.397  1.00254.03           N  
ATOM    837  CA  LEU A 112     -19.805  -7.662  13.942  1.00254.03           C  
ATOM    838  C   LEU A 112     -19.729  -7.025  15.290  1.00254.03           C  
ATOM    839  O   LEU A 112     -20.260  -5.939  15.519  1.00254.03           O  
ATOM    840  CB  LEU A 112     -18.677  -7.057  13.083  1.00254.03           C  
ATOM    841  CG  LEU A 112     -18.525  -7.721  11.701  1.00254.03           C  
ATOM    842  CD1 LEU A 112     -19.819  -7.597  10.881  1.00254.03           C  
ATOM    843  CD2 LEU A 112     -17.295  -7.176  10.952  1.00254.03           C  
ATOM    844  N   HIS A 113     -19.068  -7.732  16.229  1.00198.68           N  
ATOM    845  CA  HIS A 113     -18.912  -7.258  17.570  1.00198.68           C  
ATOM    846  C   HIS A 113     -17.441  -7.024  17.734  1.00198.68           C  
ATOM    847  O   HIS A 113     -16.625  -7.862  17.356  1.00198.68           O  
ATOM    848  CB  HIS A 113     -19.345  -8.308  18.613  1.00198.68           C  
ATOM    849  CG  HIS A 113     -19.668  -7.760  19.973  1.00198.68           C  
ATOM    850  CD2 HIS A 113     -18.876  -7.521  21.056  1.00198.68           C  
ATOM    851  ND1 HIS A 113     -20.944  -7.416  20.358  1.00198.68           N  
ATOM    852  CE1 HIS A 113     -20.866  -6.994  21.645  1.00198.68           C  
ATOM    853  NE2 HIS A 113     -19.632  -7.039  22.112  1.00198.68           N  
ATOM    854  N   HIS A 114     -17.064  -5.871  18.314  1.00 87.57           N  
ATOM    855  CA  HIS A 114     -15.679  -5.533  18.480  1.00 87.57           C  
ATOM    856  C   HIS A 114     -15.035  -5.459  17.131  1.00 87.57           C  
ATOM    857  O   HIS A 114     -13.860  -5.797  16.973  1.00 87.57           O  
ATOM    858  CB  HIS A 114     -14.890  -6.568  19.307  1.00 87.57           C  
ATOM    859  CG  HIS A 114     -15.465  -6.871  20.664  1.00 87.57           C  
ATOM    860  CD2 HIS A 114     -15.853  -8.063  21.194  1.00 87.57           C  
ATOM    861  ND1 HIS A 114     -15.674  -5.936  21.654  1.00 87.57           N  
ATOM    862  CE1 HIS A 114     -16.174  -6.605  22.724  1.00 87.57           C  
ATOM    863  NE2 HIS A 114     -16.301  -7.899  22.493  1.00 87.57           N  
ATOM    864  N   THR A 115     -15.790  -4.997  16.116  1.00 53.55           N  
ATOM    865  CA  THR A 115     -15.238  -4.873  14.798  1.00 53.55           C  
ATOM    866  C   THR A 115     -15.539  -3.474  14.355  1.00 53.55           C  
ATOM    867  O   THR A 115     -16.343  -2.774  14.969  1.00 53.55           O  
ATOM    868  CB  THR A 115     -15.850  -5.823  13.803  1.00 53.55           C  
ATOM    869  CG2 THR A 115     -15.085  -5.718  12.473  1.00 53.55           C  
ATOM    870  OG1 THR A 115     -15.745  -7.158  14.277  1.00 53.55           O  
ATOM    871  N   LEU A 116     -14.849  -3.028  13.293  1.00155.45           N  
ATOM    872  CA  LEU A 116     -14.958  -1.727  12.702  1.00155.45           C  
ATOM    873  C   LEU A 116     -16.308  -1.611  12.063  1.00155.45           C  
ATOM    874  O   LEU A 116     -16.873  -0.522  11.985  1.00155.45           O  
ATOM    875  CB  LEU A 116     -13.854  -1.521  11.652  1.00155.45           C  
ATOM    876  CG  LEU A 116     -13.687  -0.077  11.158  1.00155.45           C  
ATOM    877  CD1 LEU A 116     -13.313   0.858  12.319  1.00155.45           C  
ATOM    878  CD2 LEU A 116     -12.662  -0.019  10.012  1.00155.45           C  
ATOM    879  N   GLY A 117     -16.859  -2.744  11.581  1.00 26.76           N  
ATOM    880  CA  GLY A 117     -18.139  -2.750  10.931  1.00 26.76           C  
ATOM    881  C   GLY A 117     -17.891  -2.902   9.463  1.00 26.76           C  
ATOM    882  O   GLY A 117     -18.814  -3.141   8.686  1.00 26.76           O  
ATOM    883  N   ASN A 118     -16.616  -2.736   9.061  1.00 74.81           N  
ATOM    884  CA  ASN A 118     -16.164  -2.861   7.703  1.00 74.81           C  
ATOM    885  C   ASN A 118     -16.170  -4.299   7.252  1.00 74.81           C  
ATOM    886  O   ASN A 118     -16.363  -4.573   6.069  1.00 74.81           O  
ATOM    887  CB  ASN A 118     -14.775  -2.229   7.481  1.00 74.81           C  
ATOM    888  CG  ASN A 118     -13.784  -2.844   8.455  1.00 74.81           C  
ATOM    889  ND2 ASN A 118     -12.482  -2.492   8.288  1.00 74.81           N  
ATOM    890  OD1 ASN A 118     -14.156  -3.597   9.355  1.00 74.81           O  
ATOM    891  N   GLY A 119     -15.953  -5.272   8.160  1.00 35.00           N  
ATOM    892  CA  GLY A 119     -15.961  -6.651   7.737  1.00 35.00           C  
ATOM    893  C   GLY A 119     -14.550  -7.075   7.461  1.00 35.00           C  
ATOM    894  O   GLY A 119     -14.312  -8.147   6.903  1.00 35.00           O  
ATOM    895  N   ASP A 120     -13.576  -6.226   7.845  1.00 62.76           N  
ATOM    896  CA  ASP A 120     -12.180  -6.504   7.641  1.00 62.76           C  
ATOM    897  C   ASP A 120     -11.594  -7.001   8.938  1.00 62.76           C  
ATOM    898  O   ASP A 120     -11.443  -6.257   9.906  1.00 62.76           O  
ATOM    899  CB  ASP A 120     -11.405  -5.243   7.216  1.00 62.76           C  
ATOM    900  CG  ASP A 120      -9.987  -5.609   6.807  1.00 62.76           C  
ATOM    901  OD1 ASP A 120      -9.532  -6.734   7.141  1.00 62.76           O  
ATOM    902  OD2 ASP A 120      -9.335  -4.751   6.152  1.00 62.76           O1-
ATOM    903  N   PHE A 121     -11.285  -8.310   8.984  1.00106.18           N  
ATOM    904  CA  PHE A 121     -10.714  -8.998  10.109  1.00106.18           C  
ATOM    905  C   PHE A 121      -9.249  -8.725  10.300  1.00106.18           C  
ATOM    906  O   PHE A 121      -8.722  -8.939  11.390  1.00106.18           O  
ATOM    907  CB  PHE A 121     -10.963 -10.510  10.073  1.00106.18           C  
ATOM    908  CG  PHE A 121     -12.416 -10.612  10.375  1.00106.18           C  
ATOM    909  CD1 PHE A 121     -13.352 -10.585   9.366  1.00106.18           C  
ATOM    910  CD2 PHE A 121     -12.840 -10.698  11.683  1.00106.18           C  
ATOM    911  CE1 PHE A 121     -14.693 -10.668   9.658  1.00106.18           C  
ATOM    912  CE2 PHE A 121     -14.179 -10.780  11.981  1.00106.18           C  
ATOM    913  CZ  PHE A 121     -15.105 -10.766  10.966  1.00106.18           C  
ATOM    914  N   THR A 122      -8.537  -8.372   9.213  1.00 81.93           N  
ATOM    915  CA  THR A 122      -7.109  -8.150   9.191  1.00 81.93           C  
ATOM    916  C   THR A 122      -6.654  -6.850   9.799  1.00 81.93           C  
ATOM    917  O   THR A 122      -5.503  -6.742  10.220  1.00 81.93           O  
ATOM    918  CB  THR A 122      -6.519  -8.233   7.814  1.00 81.93           C  
ATOM    919  CG2 THR A 122      -6.917  -9.585   7.203  1.00 81.93           C  
ATOM    920  OG1 THR A 122      -6.994  -7.176   6.996  1.00 81.93           O  
ATOM    921  N   VAL A 123      -7.532  -5.835   9.873  1.00 81.80           N  
ATOM    922  CA  VAL A 123      -7.143  -4.482  10.181  1.00 81.80           C  
ATOM    923  C   VAL A 123      -6.280  -4.390  11.411  1.00 81.80           C  
ATOM    924  O   VAL A 123      -5.244  -3.731  11.382  1.00 81.80           O  
ATOM    925  CB  VAL A 123      -8.350  -3.612  10.417  1.00 81.80           C  
ATOM    926  CG1 VAL A 123      -7.882  -2.223  10.862  1.00 81.80           C  
ATOM    927  CG2 VAL A 123      -9.220  -3.599   9.150  1.00 81.80           C  
ATOM    928  N   PHE A 124      -6.655  -5.035  12.527  1.00 82.23           N  
ATOM    929  CA  PHE A 124      -5.899  -4.893  13.747  1.00 82.23           C  
ATOM    930  C   PHE A 124      -4.538  -5.501  13.592  1.00 82.23           C  
ATOM    931  O   PHE A 124      -3.541  -4.949  14.057  1.00 82.23           O  
ATOM    932  CB  PHE A 124      -6.625  -5.521  14.950  1.00 82.23           C  
ATOM    933  CG  PHE A 124      -7.950  -4.836  14.947  1.00 82.23           C  
ATOM    934  CD1 PHE A 124      -8.037  -3.490  15.216  1.00 82.23           C  
ATOM    935  CD2 PHE A 124      -9.101  -5.541  14.678  1.00 82.23           C  
ATOM    936  CE1 PHE A 124      -9.253  -2.850  15.203  1.00 82.23           C  
ATOM    937  CE2 PHE A 124     -10.321  -4.906  14.664  1.00 82.23           C  
ATOM    938  CZ  PHE A 124     -10.397  -3.558  14.925  1.00 82.23           C  
ATOM    939  N   HIS A 125      -4.466  -6.659  12.915  1.00 66.53           N  
ATOM    940  CA  HIS A 125      -3.242  -7.374  12.700  1.00 66.53           C  
ATOM    941  C   HIS A 125      -2.280  -6.489  11.967  1.00 66.53           C  
ATOM    942  O   HIS A 125      -1.103  -6.421  12.322  1.00 66.53           O  
ATOM    943  CB  HIS A 125      -3.500  -8.632  11.858  1.00 66.53           C  
ATOM    944  CG  HIS A 125      -2.263  -9.301  11.353  1.00 66.53           C  
ATOM    945  CD2 HIS A 125      -1.895  -9.559  10.067  1.00 66.53           C  
ATOM    946  ND1 HIS A 125      -1.246  -9.784  12.141  1.00 66.53           N  
ATOM    947  CE1 HIS A 125      -0.316 -10.305  11.302  1.00 66.53           C  
ATOM    948  NE2 HIS A 125      -0.667 -10.191  10.033  1.00 66.53           N  
ATOM    949  N   ARG A 126      -2.761  -5.773  10.932  1.00165.06           N  
ATOM    950  CA  ARG A 126      -1.894  -4.942  10.147  1.00165.06           C  
ATOM    951  C   ARG A 126      -1.361  -3.822  10.986  1.00165.06           C  
ATOM    952  O   ARG A 126      -0.219  -3.404  10.818  1.00165.06           O  
ATOM    953  CB  ARG A 126      -2.535  -4.314   8.892  1.00165.06           C  
ATOM    954  CG  ARG A 126      -3.694  -3.357   9.157  1.00165.06           C  
ATOM    955  CD  ARG A 126      -4.221  -2.680   7.893  1.00165.06           C  
ATOM    956  NE  ARG A 126      -4.641  -3.756   6.952  1.00165.06           N  
ATOM    957  CZ  ARG A 126      -5.875  -3.709   6.375  1.00165.06           C  
ATOM    958  NH1 ARG A 126      -6.740  -2.701   6.691  1.00165.06           N1+
ATOM    959  NH2 ARG A 126      -6.251  -4.672   5.483  1.00165.06           N  
ATOM    960  N   MET A 127      -2.180  -3.292  11.910  1.00 47.38           N  
ATOM    961  CA  MET A 127      -1.768  -2.175  12.710  1.00 47.38           C  
ATOM    962  C   MET A 127      -0.591  -2.566  13.555  1.00 47.38           C  
ATOM    963  O   MET A 127       0.362  -1.803  13.692  1.00 47.38           O  
ATOM    964  CB  MET A 127      -2.885  -1.716  13.657  1.00 47.38           C  
ATOM    965  CG  MET A 127      -4.104  -1.155  12.924  1.00 47.38           C  
ATOM    966  SD  MET A 127      -5.549  -0.912  13.993  1.00 47.38           S  
ATOM    967  CE  MET A 127      -4.659   0.216  15.101  1.00 47.38           C  
ATOM    968  N   SER A 128      -0.632  -3.770  14.153  1.00 50.64           N  
ATOM    969  CA  SER A 128       0.401  -4.248  15.032  1.00 50.64           C  
ATOM    970  C   SER A 128       1.644  -4.607  14.274  1.00 50.64           C  
ATOM    971  O   SER A 128       2.728  -4.678  14.850  1.00 50.64           O  
ATOM    972  CB  SER A 128      -0.024  -5.493  15.830  1.00 50.64           C  
ATOM    973  OG  SER A 128      -1.063  -5.153  16.736  1.00 50.64           O  
ATOM    974  N   ALA A 129       1.533  -4.822  12.954  1.00 44.10           N  
ATOM    975  CA  ALA A 129       2.650  -5.263  12.162  1.00 44.10           C  
ATOM    976  C   ALA A 129       3.776  -4.270  12.232  1.00 44.10           C  
ATOM    977  O   ALA A 129       4.941  -4.661  12.230  1.00 44.10           O  
ATOM    978  CB  ALA A 129       2.302  -5.450  10.675  1.00 44.10           C  
ATOM    979  N   ASN A 130       3.475  -2.960  12.265  1.00129.83           N  
ATOM    980  CA  ASN A 130       4.522  -1.969  12.257  1.00129.83           C  
ATOM    981  C   ASN A 130       5.321  -1.989  13.531  1.00129.83           C  
ATOM    982  O   ASN A 130       6.493  -1.612  13.542  1.00129.83           O  
ATOM    983  CB  ASN A 130       4.028  -0.537  11.965  1.00129.83           C  
ATOM    984  CG  ASN A 130       3.041  -0.081  13.026  1.00129.83           C  
ATOM    985  ND2 ASN A 130       1.776   0.157  12.592  1.00129.83           N  
ATOM    986  OD1 ASN A 130       3.389   0.086  14.194  1.00129.83           O  
ATOM    987  N   ILE A 131       4.652  -2.332  14.643  1.00189.00           N  
ATOM    988  CA  ILE A 131       5.136  -2.463  15.988  1.00189.00           C  
ATOM    989  C   ILE A 131       5.934  -3.727  16.206  1.00189.00           C  
ATOM    990  O   ILE A 131       6.702  -3.802  17.160  1.00189.00           O  
ATOM    991  CB  ILE A 131       4.010  -2.447  16.981  1.00189.00           C  
ATOM    992  CG1 ILE A 131       3.178  -1.166  16.811  1.00189.00           C  
ATOM    993  CG2 ILE A 131       4.599  -2.570  18.392  1.00189.00           C  
ATOM    994  CD1 ILE A 131       1.864  -1.185  17.592  1.00189.00           C  
ATOM    995  N   SER A 132       5.707  -4.800  15.415  1.00 67.15           N  
ATOM    996  CA  SER A 132       6.290  -6.077  15.748  1.00 67.15           C  
ATOM    997  C   SER A 132       7.419  -6.490  14.846  1.00 67.15           C  
ATOM    998  O   SER A 132       7.565  -6.009  13.724  1.00 67.15           O  
ATOM    999  CB  SER A 132       5.254  -7.209  15.700  1.00 67.15           C  
ATOM   1000  OG  SER A 132       4.183  -6.924  16.587  1.00 67.15           O  
ATOM   1001  N   GLU A 133       8.284  -7.399  15.365  1.00 86.58           N  
ATOM   1002  CA  GLU A 133       9.387  -7.923  14.608  1.00 86.58           C  
ATOM   1003  C   GLU A 133       8.849  -8.774  13.497  1.00 86.58           C  
ATOM   1004  O   GLU A 133       9.276  -8.655  12.349  1.00 86.58           O  
ATOM   1005  CB  GLU A 133      10.348  -8.783  15.447  1.00 86.58           C  
ATOM   1006  CG  GLU A 133      11.570  -9.268  14.665  1.00 86.58           C  
ATOM   1007  CD  GLU A 133      12.420  -8.056  14.306  1.00 86.58           C  
ATOM   1008  OE1 GLU A 133      12.013  -6.920  14.670  1.00 86.58           O  
ATOM   1009  OE2 GLU A 133      13.485  -8.249  13.661  1.00 86.58           O1-
ATOM   1010  N   THR A 134       7.889  -9.664  13.818  1.00120.46           N  
ATOM   1011  CA  THR A 134       7.267 -10.497  12.827  1.00120.46           C  
ATOM   1012  C   THR A 134       5.866 -10.699  13.305  1.00120.46           C  
ATOM   1013  O   THR A 134       5.543 -10.324  14.430  1.00120.46           O  
ATOM   1014  CB  THR A 134       7.902 -11.856  12.700  1.00120.46           C  
ATOM   1015  CG2 THR A 134       7.697 -12.632  14.011  1.00120.46           C  
ATOM   1016  OG1 THR A 134       7.323 -12.567  11.616  1.00120.46           O  
ATOM   1017  N   THR A 135       4.981 -11.264  12.456  1.00 45.67           N  
ATOM   1018  CA  THR A 135       3.639 -11.509  12.911  1.00 45.67           C  
ATOM   1019  C   THR A 135       3.158 -12.788  12.295  1.00 45.67           C  
ATOM   1020  O   THR A 135       3.654 -13.207  11.251  1.00 45.67           O  
ATOM   1021  CB  THR A 135       2.671 -10.422  12.541  1.00 45.67           C  
ATOM   1022  CG2 THR A 135       3.148  -9.097  13.163  1.00 45.67           C  
ATOM   1023  OG1 THR A 135       2.580 -10.302  11.130  1.00 45.67           O  
ATOM   1024  N   ALA A 136       2.193 -13.470  12.955  1.00 51.43           N  
ATOM   1025  CA  ALA A 136       1.656 -14.670  12.383  1.00 51.43           C  
ATOM   1026  C   ALA A 136       0.210 -14.761  12.764  1.00 51.43           C  
ATOM   1027  O   ALA A 136      -0.188 -14.366  13.858  1.00 51.43           O  
ATOM   1028  CB  ALA A 136       2.326 -15.956  12.897  1.00 51.43           C  
ATOM   1029  N   MET A 137      -0.630 -15.242  11.829  1.00162.69           N  
ATOM   1030  CA  MET A 137      -1.985 -15.546  12.173  1.00162.69           C  
ATOM   1031  C   MET A 137      -2.123 -16.972  11.759  1.00162.69           C  
ATOM   1032  O   MET A 137      -1.965 -17.299  10.582  1.00162.69           O  
ATOM   1033  CB  MET A 137      -3.072 -14.714  11.483  1.00162.69           C  
ATOM   1034  CG  MET A 137      -4.447 -15.036  12.071  1.00162.69           C  
ATOM   1035  SD  MET A 137      -5.725 -13.793  11.736  1.00162.69           S  
ATOM   1036  CE  MET A 137      -4.915 -12.485  12.705  1.00162.69           C  
ATOM   1037  N   ILE A 138      -2.426 -17.867  12.718  1.00 99.96           N  
ATOM   1038  CA  ILE A 138      -2.376 -19.260  12.382  1.00 99.96           C  
ATOM   1039  C   ILE A 138      -3.685 -19.721  11.834  1.00 99.96           C  
ATOM   1040  O   ILE A 138      -4.744 -19.504  12.421  1.00 99.96           O  
ATOM   1041  CB  ILE A 138      -2.003 -20.138  13.540  1.00 99.96           C  
ATOM   1042  CG1 ILE A 138      -0.601 -19.757  14.043  1.00 99.96           C  
ATOM   1043  CG2 ILE A 138      -2.097 -21.605  13.086  1.00 99.96           C  
ATOM   1044  CD1 ILE A 138      -0.223 -20.401  15.373  1.00 99.96           C  
ATOM   1045  N   THR A 139      -3.619 -20.211  10.580  1.00167.13           N  
ATOM   1046  CA  THR A 139      -4.684 -20.803   9.820  1.00167.13           C  
ATOM   1047  C   THR A 139      -4.792 -22.314   9.895  1.00167.13           C  
ATOM   1048  O   THR A 139      -5.892 -22.859   9.807  1.00167.13           O  
ATOM   1049  CB  THR A 139      -4.545 -20.466   8.372  1.00167.13           C  
ATOM   1050  CG2 THR A 139      -5.802 -20.969   7.663  1.00167.13           C  
ATOM   1051  OG1 THR A 139      -4.451 -19.062   8.197  1.00167.13           O  
ATOM   1052  N   ASP A 140      -3.656 -23.048   9.996  1.00 82.46           N  
ATOM   1053  CA  ASP A 140      -3.705 -24.485   9.817  1.00 82.46           C  
ATOM   1054  C   ASP A 140      -3.042 -25.192  10.963  1.00 82.46           C  
ATOM   1055  O   ASP A 140      -1.972 -24.796  11.417  1.00 82.46           O  
ATOM   1056  CB  ASP A 140      -2.976 -24.940   8.540  1.00 82.46           C  
ATOM   1057  CG  ASP A 140      -3.270 -26.411   8.269  1.00 82.46           C  
ATOM   1058  OD1 ASP A 140      -4.140 -27.002   8.961  1.00 82.46           O  
ATOM   1059  OD2 ASP A 140      -2.615 -26.968   7.349  1.00 82.46           O1-
ATOM   1060  N   ILE A 141      -3.665 -26.291  11.436  1.00160.56           N  
ATOM   1061  CA  ILE A 141      -3.188 -27.074  12.542  1.00160.56           C  
ATOM   1062  C   ILE A 141      -1.899 -27.744  12.184  1.00160.56           C  
ATOM   1063  O   ILE A 141      -1.002 -27.852  13.017  1.00160.56           O  
ATOM   1064  CB  ILE A 141      -4.135 -28.151  12.960  1.00160.56           C  
ATOM   1065  CG1 ILE A 141      -5.510 -27.543  13.260  1.00160.56           C  
ATOM   1066  CG2 ILE A 141      -3.516 -28.866  14.172  1.00160.56           C  
ATOM   1067  CD1 ILE A 141      -6.289 -27.148  12.006  1.00160.56           C  
ATOM   1068  N   ALA A 142      -1.773 -28.227  10.935  1.00 43.68           N  
ATOM   1069  CA  ALA A 142      -0.600 -28.960  10.558  1.00 43.68           C  
ATOM   1070  C   ALA A 142       0.600 -28.082  10.741  1.00 43.68           C  
ATOM   1071  O   ALA A 142       1.644 -28.542  11.200  1.00 43.68           O  
ATOM   1072  CB  ALA A 142      -0.627 -29.408   9.087  1.00 43.68           C  
ATOM   1073  N   THR A 143       0.479 -26.803  10.340  1.00136.69           N  
ATOM   1074  CA  THR A 143       1.490 -25.778  10.393  1.00136.69           C  
ATOM   1075  C   THR A 143       1.689 -25.186  11.765  1.00136.69           C  
ATOM   1076  O   THR A 143       2.768 -24.677  12.067  1.00136.69           O  
ATOM   1077  CB  THR A 143       1.192 -24.630   9.467  1.00136.69           C  
ATOM   1078  CG2 THR A 143       1.037 -25.173   8.040  1.00136.69           C  
ATOM   1079  OG1 THR A 143      -0.004 -23.971   9.857  1.00136.69           O  
ATOM   1080  N   ALA A 144       0.662 -25.232  12.634  1.00 66.81           N  
ATOM   1081  CA  ALA A 144       0.629 -24.444  13.841  1.00 66.81           C  
ATOM   1082  C   ALA A 144       1.796 -24.643  14.768  1.00 66.81           C  
ATOM   1083  O   ALA A 144       2.363 -23.638  15.201  1.00 66.81           O  
ATOM   1084  CB  ALA A 144      -0.637 -24.709  14.677  1.00 66.81           C  
ATOM   1085  N   PRO A 145       2.231 -25.829  15.103  1.00 88.95           N  
ATOM   1086  CA  PRO A 145       3.296 -25.939  16.064  1.00 88.95           C  
ATOM   1087  C   PRO A 145       4.549 -25.236  15.636  1.00 88.95           C  
ATOM   1088  O   PRO A 145       5.173 -24.579  16.466  1.00 88.95           O  
ATOM   1089  CB  PRO A 145       3.434 -27.435  16.346  1.00 88.95           C  
ATOM   1090  CG  PRO A 145       2.001 -27.965  16.128  1.00 88.95           C  
ATOM   1091  CD  PRO A 145       1.378 -27.006  15.096  1.00 88.95           C  
ATOM   1092  N   ALA A 146       4.916 -25.326  14.346  1.00 35.19           N  
ATOM   1093  CA  ALA A 146       6.113 -24.708  13.854  1.00 35.19           C  
ATOM   1094  C   ALA A 146       5.996 -23.219  13.992  1.00 35.19           C  
ATOM   1095  O   ALA A 146       6.966 -22.549  14.336  1.00 35.19           O  
ATOM   1096  CB  ALA A 146       6.382 -25.017  12.371  1.00 35.19           C  
ATOM   1097  N   GLU A 147       4.806 -22.657  13.710  1.00 90.45           N  
ATOM   1098  CA  GLU A 147       4.603 -21.232  13.747  1.00 90.45           C  
ATOM   1099  C   GLU A 147       4.724 -20.702  15.140  1.00 90.45           C  
ATOM   1100  O   GLU A 147       5.249 -19.608  15.350  1.00 90.45           O  
ATOM   1101  CB  GLU A 147       3.232 -20.797  13.204  1.00 90.45           C  
ATOM   1102  CG  GLU A 147       3.129 -20.909  11.682  1.00 90.45           C  
ATOM   1103  CD  GLU A 147       3.930 -19.763  11.077  1.00 90.45           C  
ATOM   1104  OE1 GLU A 147       5.153 -19.674  11.369  1.00 90.45           O  
ATOM   1105  OE2 GLU A 147       3.330 -18.957  10.318  1.00 90.45           O1-
ATOM   1106  N   ILE A 148       4.211 -21.447  16.133  1.00 41.79           N  
ATOM   1107  CA  ILE A 148       4.288 -20.998  17.491  1.00 41.79           C  
ATOM   1108  C   ILE A 148       5.739 -20.949  17.851  1.00 41.79           C  
ATOM   1109  O   ILE A 148       6.209 -19.990  18.462  1.00 41.79           O  
ATOM   1110  CB  ILE A 148       3.581 -21.925  18.443  1.00 41.79           C  
ATOM   1111  CG1 ILE A 148       2.072 -21.943  18.129  1.00 41.79           C  
ATOM   1112  CG2 ILE A 148       3.908 -21.494  19.884  1.00 41.79           C  
ATOM   1113  CD1 ILE A 148       1.300 -23.070  18.813  1.00 41.79           C  
ATOM   1114  N   ASP A 149       6.487 -21.988  17.438  1.00 51.57           N  
ATOM   1115  CA  ASP A 149       7.881 -22.123  17.741  1.00 51.57           C  
ATOM   1116  C   ASP A 149       8.638 -20.980  17.137  1.00 51.57           C  
ATOM   1117  O   ASP A 149       9.499 -20.390  17.785  1.00 51.57           O  
ATOM   1118  CB  ASP A 149       8.452 -23.437  17.182  1.00 51.57           C  
ATOM   1119  CG  ASP A 149       7.767 -24.565  17.944  1.00 51.57           C  
ATOM   1120  OD1 ASP A 149       7.222 -24.277  19.044  1.00 51.57           O  
ATOM   1121  OD2 ASP A 149       7.771 -25.720  17.441  1.00 51.57           O1-
ATOM   1122  N   ARG A 150       8.313 -20.625  15.881  1.00118.85           N  
ATOM   1123  CA  ARG A 150       8.991 -19.570  15.178  1.00118.85           C  
ATOM   1124  C   ARG A 150       8.823 -18.285  15.930  1.00118.85           C  
ATOM   1125  O   ARG A 150       9.792 -17.564  16.165  1.00118.85           O  
ATOM   1126  CB  ARG A 150       8.367 -19.336  13.790  1.00118.85           C  
ATOM   1127  CG  ARG A 150       9.026 -18.226  12.974  1.00118.85           C  
ATOM   1128  CD  ARG A 150       8.135 -17.718  11.839  1.00118.85           C  
ATOM   1129  NE  ARG A 150       7.191 -16.734  12.440  1.00118.85           N  
ATOM   1130  CZ  ARG A 150       6.276 -16.083  11.664  1.00118.85           C  
ATOM   1131  NH1 ARG A 150       6.163 -16.374  10.336  1.00118.85           N1+
ATOM   1132  NH2 ARG A 150       5.481 -15.122  12.221  1.00118.85           N  
ATOM   1133  N   CYS A 151       7.578 -17.977  16.346  1.00 40.25           N  
ATOM   1134  CA  CYS A 151       7.286 -16.732  17.002  1.00 40.25           C  
ATOM   1135  C   CYS A 151       7.985 -16.658  18.322  1.00 40.25           C  
ATOM   1136  O   CYS A 151       8.449 -15.591  18.722  1.00 40.25           O  
ATOM   1137  CB  CYS A 151       5.783 -16.509  17.243  1.00 40.25           C  
ATOM   1138  SG  CYS A 151       4.866 -16.228  15.698  1.00 40.25           S  
ATOM   1139  N   ILE A 152       8.048 -17.783  19.056  1.00 40.72           N  
ATOM   1140  CA  ILE A 152       8.698 -17.785  20.337  1.00 40.72           C  
ATOM   1141  C   ILE A 152      10.161 -17.534  20.131  1.00 40.72           C  
ATOM   1142  O   ILE A 152      10.769 -16.734  20.842  1.00 40.72           O  
ATOM   1143  CB  ILE A 152       8.554 -19.100  21.050  1.00 40.72           C  
ATOM   1144  CG1 ILE A 152       7.073 -19.387  21.343  1.00 40.72           C  
ATOM   1145  CG2 ILE A 152       9.438 -19.075  22.308  1.00 40.72           C  
ATOM   1146  CD1 ILE A 152       6.822 -20.820  21.811  1.00 40.72           C  
ATOM   1147  N   ARG A 153      10.762 -18.209  19.130  1.00 59.30           N  
ATOM   1148  CA  ARG A 153      12.176 -18.096  18.901  1.00 59.30           C  
ATOM   1149  C   ARG A 153      12.505 -16.684  18.543  1.00 59.30           C  
ATOM   1150  O   ARG A 153      13.473 -16.121  19.050  1.00 59.30           O  
ATOM   1151  CB  ARG A 153      12.701 -18.950  17.730  1.00 59.30           C  
ATOM   1152  CG  ARG A 153      14.215 -18.801  17.520  1.00 59.30           C  
ATOM   1153  CD  ARG A 153      14.781 -19.583  16.331  1.00 59.30           C  
ATOM   1154  NE  ARG A 153      16.268 -19.493  16.400  1.00 59.30           N  
ATOM   1155  CZ  ARG A 153      16.952 -18.524  15.721  1.00 59.30           C  
ATOM   1156  NH1 ARG A 153      16.296 -17.624  14.933  1.00 59.30           N1+
ATOM   1157  NH2 ARG A 153      18.311 -18.459  15.822  1.00 59.30           N  
ATOM   1158  N   THR A 154      11.690 -16.076  17.659  1.00 41.87           N  
ATOM   1159  CA  THR A 154      11.957 -14.750  17.177  1.00 41.87           C  
ATOM   1160  C   THR A 154      11.893 -13.772  18.309  1.00 41.87           C  
ATOM   1161  O   THR A 154      12.762 -12.913  18.438  1.00 41.87           O  
ATOM   1162  CB  THR A 154      10.966 -14.286  16.144  1.00 41.87           C  
ATOM   1163  CG2 THR A 154      11.407 -12.897  15.646  1.00 41.87           C  
ATOM   1164  OG1 THR A 154      10.923 -15.193  15.052  1.00 41.87           O  
ATOM   1165  N   THR A 155      10.865 -13.886  19.173  1.00120.90           N  
ATOM   1166  CA  THR A 155      10.733 -12.948  20.250  1.00120.90           C  
ATOM   1167  C   THR A 155      11.940 -13.039  21.125  1.00120.90           C  
ATOM   1168  O   THR A 155      12.510 -12.024  21.520  1.00120.90           O  
ATOM   1169  CB  THR A 155       9.535 -13.200  21.127  1.00120.90           C  
ATOM   1170  CG2 THR A 155       8.246 -12.956  20.337  1.00120.90           C  
ATOM   1171  OG1 THR A 155       9.556 -14.529  21.622  1.00120.90           O  
ATOM   1172  N   TYR A 156      12.362 -14.270  21.457  1.00 76.97           N  
ATOM   1173  CA  TYR A 156      13.461 -14.440  22.356  1.00 76.97           C  
ATOM   1174  C   TYR A 156      14.750 -13.968  21.745  1.00 76.97           C  
ATOM   1175  O   TYR A 156      15.489 -13.218  22.382  1.00 76.97           O  
ATOM   1176  CB  TYR A 156      13.596 -15.902  22.807  1.00 76.97           C  
ATOM   1177  CG  TYR A 156      14.586 -15.969  23.916  1.00 76.97           C  
ATOM   1178  CD1 TYR A 156      14.325 -15.362  25.120  1.00 76.97           C  
ATOM   1179  CD2 TYR A 156      15.757 -16.672  23.765  1.00 76.97           C  
ATOM   1180  CE1 TYR A 156      15.237 -15.437  26.144  1.00 76.97           C  
ATOM   1181  CE2 TYR A 156      16.674 -16.755  24.782  1.00 76.97           C  
ATOM   1182  CZ  TYR A 156      16.409 -16.133  25.973  1.00 76.97           C  
ATOM   1183  OH  TYR A 156      17.343 -16.214  27.024  1.00 76.97           O  
ATOM   1184  N   VAL A 157      15.062 -14.388  20.497  1.00126.54           N  
ATOM   1185  CA  VAL A 157      16.315 -14.011  19.890  1.00126.54           C  
ATOM   1186  C   VAL A 157      16.378 -12.546  19.566  1.00126.54           C  
ATOM   1187  O   VAL A 157      17.383 -11.897  19.854  1.00126.54           O  
ATOM   1188  CB  VAL A 157      16.632 -14.776  18.634  1.00126.54           C  
ATOM   1189  CG1 VAL A 157      16.942 -16.235  19.005  1.00126.54           C  
ATOM   1190  CG2 VAL A 157      15.447 -14.636  17.666  1.00126.54           C  
ATOM   1191  N   THR A 158      15.321 -11.995  18.935  1.00142.01           N  
ATOM   1192  CA  THR A 158      15.287 -10.616  18.520  1.00142.01           C  
ATOM   1193  C   THR A 158      15.121  -9.705  19.695  1.00142.01           C  
ATOM   1194  O   THR A 158      15.589  -8.569  19.676  1.00142.01           O  
ATOM   1195  CB  THR A 158      14.170 -10.282  17.577  1.00142.01           C  
ATOM   1196  CG2 THR A 158      12.861 -10.183  18.375  1.00142.01           C  
ATOM   1197  OG1 THR A 158      14.422  -9.028  16.967  1.00142.01           O  
ATOM   1198  N   GLN A 159      14.437 -10.180  20.751  1.00161.57           N  
ATOM   1199  CA  GLN A 159      14.169  -9.356  21.893  1.00161.57           C  
ATOM   1200  C   GLN A 159      13.281  -8.218  21.461  1.00161.57           C  
ATOM   1201  O   GLN A 159      13.466  -7.066  21.857  1.00161.57           O  
ATOM   1202  CB  GLN A 159      15.471  -8.812  22.511  1.00161.57           C  
ATOM   1203  CG  GLN A 159      15.353  -8.449  23.986  1.00161.57           C  
ATOM   1204  CD  GLN A 159      15.332  -9.753  24.782  1.00161.57           C  
ATOM   1205  NE2 GLN A 159      15.745 -10.877  24.135  1.00161.57           N  
ATOM   1206  OE1 GLN A 159      14.951  -9.770  25.950  1.00161.57           O  
ATOM   1207  N   ARG A 160      12.286  -8.535  20.601  1.00141.38           N  
ATOM   1208  CA  ARG A 160      11.299  -7.599  20.131  1.00141.38           C  
ATOM   1209  C   ARG A 160       9.987  -8.331  20.126  1.00141.38           C  
ATOM   1210  O   ARG A 160       9.946  -9.558  20.058  1.00141.38           O  
ATOM   1211  CB  ARG A 160      11.536  -7.121  18.689  1.00141.38           C  
ATOM   1212  CG  ARG A 160      12.818  -6.308  18.495  1.00141.38           C  
ATOM   1213  CD  ARG A 160      12.647  -4.805  18.714  1.00141.38           C  
ATOM   1214  NE  ARG A 160      13.886  -4.154  18.207  1.00141.38           N  
ATOM   1215  CZ  ARG A 160      13.813  -2.933  17.606  1.00141.38           C  
ATOM   1216  NH1 ARG A 160      12.626  -2.265  17.560  1.00141.38           N1+
ATOM   1217  NH2 ARG A 160      14.917  -2.390  17.019  1.00141.38           N  
ATOM   1218  N   PRO A 161       8.908  -7.595  20.201  1.00118.99           N  
ATOM   1219  CA  PRO A 161       7.585  -8.163  20.240  1.00118.99           C  
ATOM   1220  C   PRO A 161       7.140  -8.823  18.969  1.00118.99           C  
ATOM   1221  O   PRO A 161       7.484  -8.377  17.874  1.00118.99           O  
ATOM   1222  CB  PRO A 161       6.653  -7.046  20.715  1.00118.99           C  
ATOM   1223  CG  PRO A 161       7.498  -5.762  20.627  1.00118.99           C  
ATOM   1224  CD  PRO A 161       8.942  -6.263  20.776  1.00118.99           C  
ATOM   1225  N   VAL A 162       6.356  -9.907  19.110  1.00 50.22           N  
ATOM   1226  CA  VAL A 162       5.842 -10.636  17.989  1.00 50.22           C  
ATOM   1227  C   VAL A 162       4.369 -10.759  18.221  1.00 50.22           C  
ATOM   1228  O   VAL A 162       3.919 -10.847  19.362  1.00 50.22           O  
ATOM   1229  CB  VAL A 162       6.429 -12.015  17.864  1.00 50.22           C  
ATOM   1230  CG1 VAL A 162       5.691 -12.779  16.753  1.00 50.22           C  
ATOM   1231  CG2 VAL A 162       7.941 -11.876  17.611  1.00 50.22           C  
ATOM   1232  N   TYR A 163       3.582 -10.758  17.129  1.00 81.15           N  
ATOM   1233  CA  TYR A 163       2.148 -10.790  17.205  1.00 81.15           C  
ATOM   1234  C   TYR A 163       1.713 -12.127  16.703  1.00 81.15           C  
ATOM   1235  O   TYR A 163       2.033 -12.506  15.577  1.00 81.15           O  
ATOM   1236  CB  TYR A 163       1.551  -9.679  16.318  1.00 81.15           C  
ATOM   1237  CG  TYR A 163       0.063  -9.707  16.250  1.00 81.15           C  
ATOM   1238  CD1 TYR A 163      -0.573 -10.473  15.301  1.00 81.15           C  
ATOM   1239  CD2 TYR A 163      -0.698  -8.950  17.112  1.00 81.15           C  
ATOM   1240  CE1 TYR A 163      -1.946 -10.493  15.217  1.00 81.15           C  
ATOM   1241  CE2 TYR A 163      -2.071  -8.964  17.035  1.00 81.15           C  
ATOM   1242  CZ  TYR A 163      -2.697  -9.737  16.087  1.00 81.15           C  
ATOM   1243  OH  TYR A 163      -4.105  -9.756  16.001  1.00 81.15           O  
ATOM   1244  N   LEU A 164       0.987 -12.888  17.553  1.00125.09           N  
ATOM   1245  CA  LEU A 164       0.562 -14.204  17.163  1.00125.09           C  
ATOM   1246  C   LEU A 164      -0.941 -14.233  17.257  1.00125.09           C  
ATOM   1247  O   LEU A 164      -1.511 -14.070  18.336  1.00125.09           O  
ATOM   1248  CB  LEU A 164       1.156 -15.283  18.094  1.00125.09           C  
ATOM   1249  CG  LEU A 164       1.084 -16.738  17.585  1.00125.09           C  
ATOM   1250  CD1 LEU A 164       1.684 -17.708  18.617  1.00125.09           C  
ATOM   1251  CD2 LEU A 164      -0.329 -17.137  17.143  1.00125.09           C  
ATOM   1252  N   GLY A 165      -1.632 -14.454  16.117  1.00 42.60           N  
ATOM   1253  CA  GLY A 165      -3.072 -14.444  16.117  1.00 42.60           C  
ATOM   1254  C   GLY A 165      -3.533 -15.864  16.136  1.00 42.60           C  
ATOM   1255  O   GLY A 165      -3.124 -16.663  15.292  1.00 42.60           O  
ATOM   1256  N   LEU A 166      -4.423 -16.206  17.096  1.00 89.95           N  
ATOM   1257  CA  LEU A 166      -4.851 -17.573  17.211  1.00 89.95           C  
ATOM   1258  C   LEU A 166      -6.351 -17.654  17.179  1.00 89.95           C  
ATOM   1259  O   LEU A 166      -7.032 -17.247  18.118  1.00 89.95           O  
ATOM   1260  CB  LEU A 166      -4.376 -18.198  18.538  1.00 89.95           C  
ATOM   1261  CG  LEU A 166      -4.690 -19.693  18.708  1.00 89.95           C  
ATOM   1262  CD1 LEU A 166      -3.911 -20.543  17.691  1.00 89.95           C  
ATOM   1263  CD2 LEU A 166      -4.450 -20.145  20.155  1.00 89.95           C  
ATOM   1264  N   PRO A 167      -6.882 -18.229  16.131  1.00 83.42           N  
ATOM   1265  CA  PRO A 167      -8.309 -18.367  16.008  1.00 83.42           C  
ATOM   1266  C   PRO A 167      -8.815 -19.289  17.070  1.00 83.42           C  
ATOM   1267  O   PRO A 167      -8.107 -20.225  17.429  1.00 83.42           O  
ATOM   1268  CB  PRO A 167      -8.559 -18.824  14.571  1.00 83.42           C  
ATOM   1269  CG  PRO A 167      -7.377 -18.207  13.800  1.00 83.42           C  
ATOM   1270  CD  PRO A 167      -6.238 -18.135  14.832  1.00 83.42           C  
ATOM   1271  N   ALA A 168     -10.039 -19.041  17.574  1.00 43.98           N  
ATOM   1272  CA  ALA A 168     -10.629 -19.766  18.665  1.00 43.98           C  
ATOM   1273  C   ALA A 168     -10.815 -21.214  18.326  1.00 43.98           C  
ATOM   1274  O   ALA A 168     -10.655 -22.072  19.192  1.00 43.98           O  
ATOM   1275  CB  ALA A 168     -12.002 -19.205  19.068  1.00 43.98           C  
ATOM   1276  N   ASN A 169     -11.177 -21.523  17.067  1.00 74.35           N  
ATOM   1277  CA  ASN A 169     -11.466 -22.870  16.649  1.00 74.35           C  
ATOM   1278  C   ASN A 169     -10.265 -23.774  16.758  1.00 74.35           C  
ATOM   1279  O   ASN A 169     -10.411 -24.962  17.045  1.00 74.35           O  
ATOM   1280  CB  ASN A 169     -11.962 -22.939  15.189  1.00 74.35           C  
ATOM   1281  CG  ASN A 169     -10.894 -22.346  14.278  1.00 74.35           C  
ATOM   1282  ND2 ASN A 169     -10.259 -23.204  13.434  1.00 74.35           N  
ATOM   1283  OD1 ASN A 169     -10.628 -21.146  14.314  1.00 74.35           O  
ATOM   1284  N   LEU A 170      -9.057 -23.253  16.472  1.00 91.77           N  
ATOM   1285  CA  LEU A 170      -7.835 -24.029  16.445  1.00 91.77           C  
ATOM   1286  C   LEU A 170      -7.309 -24.464  17.789  1.00 91.77           C  
ATOM   1287  O   LEU A 170      -6.707 -25.534  17.897  1.00 91.77           O  
ATOM   1288  CB  LEU A 170      -6.685 -23.313  15.719  1.00 91.77           C  
ATOM   1289  CG  LEU A 170      -6.930 -23.144  14.207  1.00 91.77           C  
ATOM   1290  CD1 LEU A 170      -5.727 -22.476  13.522  1.00 91.77           C  
ATOM   1291  CD2 LEU A 170      -7.318 -24.483  13.556  1.00 91.77           C  
ATOM   1292  N   VAL A 171      -7.495 -23.655  18.849  1.00134.80           N  
ATOM   1293  CA  VAL A 171      -6.868 -23.948  20.110  1.00134.80           C  
ATOM   1294  C   VAL A 171      -7.294 -25.286  20.631  1.00134.80           C  
ATOM   1295  O   VAL A 171      -6.557 -25.919  21.382  1.00134.80           O  
ATOM   1296  CB  VAL A 171      -7.120 -22.902  21.162  1.00134.80           C  
ATOM   1297  CG1 VAL A 171      -8.627 -22.641  21.280  1.00134.80           C  
ATOM   1298  CG2 VAL A 171      -6.479 -23.384  22.475  1.00134.80           C  
ATOM   1299  N   ASP A 172      -8.526 -25.713  20.320  1.00101.36           N  
ATOM   1300  CA  ASP A 172      -9.031 -26.984  20.762  1.00101.36           C  
ATOM   1301  C   ASP A 172      -8.498 -28.154  19.992  1.00101.36           C  
ATOM   1302  O   ASP A 172      -8.683 -29.291  20.420  1.00101.36           O  
ATOM   1303  CB  ASP A 172     -10.566 -27.050  20.816  1.00101.36           C  
ATOM   1304  CG  ASP A 172     -10.941 -26.348  22.115  1.00101.36           C  
ATOM   1305  OD1 ASP A 172     -10.017 -26.114  22.939  1.00101.36           O  
ATOM   1306  OD2 ASP A 172     -12.147 -26.045  22.313  1.00101.36           O1-
ATOM   1307  N   LEU A 173      -7.903 -27.936  18.803  1.00156.86           N  
ATOM   1308  CA  LEU A 173      -7.494 -29.069  18.023  1.00156.86           C  
ATOM   1309  C   LEU A 173      -6.192 -29.618  18.551  1.00156.86           C  
ATOM   1310  O   LEU A 173      -5.367 -28.880  19.090  1.00156.86           O  
ATOM   1311  CB  LEU A 173      -7.388 -28.754  16.525  1.00156.86           C  
ATOM   1312  CG  LEU A 173      -7.383 -30.035  15.688  1.00156.86           C  
ATOM   1313  CD1 LEU A 173      -8.645 -30.861  15.990  1.00156.86           C  
ATOM   1314  CD2 LEU A 173      -7.249 -29.725  14.192  1.00156.86           C  
ATOM   1315  N   ASN A 174      -5.995 -30.951  18.399  1.00 56.90           N  
ATOM   1316  CA  ASN A 174      -4.885 -31.689  18.948  1.00 56.90           C  
ATOM   1317  C   ASN A 174      -3.678 -31.701  18.055  1.00 56.90           C  
ATOM   1318  O   ASN A 174      -3.770 -31.613  16.832  1.00 56.90           O  
ATOM   1319  CB  ASN A 174      -5.243 -33.156  19.237  1.00 56.90           C  
ATOM   1320  CG  ASN A 174      -6.236 -33.172  20.389  1.00 56.90           C  
ATOM   1321  ND2 ASN A 174      -7.475 -33.661  20.118  1.00 56.90           N  
ATOM   1322  OD1 ASN A 174      -5.916 -32.755  21.501  1.00 56.90           O  
ATOM   1323  N   VAL A 175      -2.495 -31.835  18.695  1.00 60.53           N  
ATOM   1324  CA  VAL A 175      -1.215 -31.887  18.046  1.00 60.53           C  
ATOM   1325  C   VAL A 175      -0.404 -32.914  18.787  1.00 60.53           C  
ATOM   1326  O   VAL A 175      -0.665 -33.192  19.956  1.00 60.53           O  
ATOM   1327  CB  VAL A 175      -0.477 -30.575  18.107  1.00 60.53           C  
ATOM   1328  CG1 VAL A 175       0.957 -30.781  17.592  1.00 60.53           C  
ATOM   1329  CG2 VAL A 175      -1.269 -29.529  17.304  1.00 60.53           C  
ATOM   1330  N   PRO A 176       0.565 -33.510  18.135  1.00156.38           N  
ATOM   1331  CA  PRO A 176       1.366 -34.509  18.788  1.00156.38           C  
ATOM   1332  C   PRO A 176       2.223 -33.940  19.879  1.00156.38           C  
ATOM   1333  O   PRO A 176       2.925 -32.952  19.665  1.00156.38           O  
ATOM   1334  CB  PRO A 176       2.110 -35.263  17.677  1.00156.38           C  
ATOM   1335  CG  PRO A 176       1.801 -34.469  16.388  1.00156.38           C  
ATOM   1336  CD  PRO A 176       0.482 -33.748  16.706  1.00156.38           C  
ATOM   1337  N   ALA A 177       2.198 -34.607  21.045  1.00 51.66           N  
ATOM   1338  CA  ALA A 177       2.884 -34.238  22.250  1.00 51.66           C  
ATOM   1339  C   ALA A 177       4.369 -34.310  22.051  1.00 51.66           C  
ATOM   1340  O   ALA A 177       5.132 -33.603  22.708  1.00 51.66           O  
ATOM   1341  CB  ALA A 177       2.523 -35.143  23.436  1.00 51.66           C  
ATOM   1342  N   LYS A 178       4.811 -35.190  21.138  1.00150.53           N  
ATOM   1343  CA  LYS A 178       6.200 -35.478  20.915  1.00150.53           C  
ATOM   1344  C   LYS A 178       6.957 -34.224  20.596  1.00150.53           C  
ATOM   1345  O   LYS A 178       8.148 -34.141  20.886  1.00150.53           O  
ATOM   1346  CB  LYS A 178       6.440 -36.409  19.718  1.00150.53           C  
ATOM   1347  CG  LYS A 178       6.067 -35.739  18.394  1.00150.53           C  
ATOM   1348  CD  LYS A 178       6.673 -36.421  17.169  1.00150.53           C  
ATOM   1349  CE  LYS A 178       6.162 -37.844  16.966  1.00150.53           C  
ATOM   1350  NZ  LYS A 178       4.684 -37.835  16.890  1.00150.53           N1+
ATOM   1351  N   LEU A 179       6.301 -33.218  19.992  1.00117.37           N  
ATOM   1352  CA  LEU A 179       6.983 -32.035  19.543  1.00117.37           C  
ATOM   1353  C   LEU A 179       7.691 -31.337  20.667  1.00117.37           C  
ATOM   1354  O   LEU A 179       8.788 -30.815  20.472  1.00117.37           O  
ATOM   1355  CB  LEU A 179       6.053 -31.000  18.896  1.00117.37           C  
ATOM   1356  CG  LEU A 179       5.543 -31.404  17.501  1.00117.37           C  
ATOM   1357  CD1 LEU A 179       4.666 -32.661  17.553  1.00117.37           C  
ATOM   1358  CD2 LEU A 179       4.841 -30.229  16.808  1.00117.37           C  
ATOM   1359  N   LEU A 180       7.102 -31.329  21.874  1.00 75.00           N  
ATOM   1360  CA  LEU A 180       7.625 -30.636  23.019  1.00 75.00           C  
ATOM   1361  C   LEU A 180       8.983 -31.177  23.321  1.00 75.00           C  
ATOM   1362  O   LEU A 180       9.818 -30.485  23.901  1.00 75.00           O  
ATOM   1363  CB  LEU A 180       6.734 -30.837  24.254  1.00 75.00           C  
ATOM   1364  CG  LEU A 180       5.333 -30.216  24.088  1.00 75.00           C  
ATOM   1365  CD1 LEU A 180       4.444 -30.520  25.302  1.00 75.00           C  
ATOM   1366  CD2 LEU A 180       5.408 -28.708  23.794  1.00 75.00           C  
ATOM   1367  N   GLN A 181       9.231 -32.439  22.932  1.00119.99           N  
ATOM   1368  CA  GLN A 181      10.458 -33.133  23.199  1.00119.99           C  
ATOM   1369  C   GLN A 181      11.611 -32.355  22.626  1.00119.99           C  
ATOM   1370  O   GLN A 181      12.648 -32.239  23.279  1.00119.99           O  
ATOM   1371  CB  GLN A 181      10.446 -34.525  22.549  1.00119.99           C  
ATOM   1372  CG  GLN A 181      11.688 -35.362  22.830  1.00119.99           C  
ATOM   1373  CD  GLN A 181      11.512 -36.701  22.124  1.00119.99           C  
ATOM   1374  NE2 GLN A 181      10.412 -36.823  21.334  1.00119.99           N  
ATOM   1375  OE1 GLN A 181      12.324 -37.613  22.271  1.00119.99           O  
ATOM   1376  N   THR A 182      11.474 -31.801  21.399  1.00 77.94           N  
ATOM   1377  CA  THR A 182      12.544 -31.016  20.833  1.00 77.94           C  
ATOM   1378  C   THR A 182      12.355 -29.611  21.336  1.00 77.94           C  
ATOM   1379  O   THR A 182      11.266 -29.049  21.310  1.00 77.94           O  
ATOM   1380  CB  THR A 182      12.524 -30.940  19.336  1.00 77.94           C  
ATOM   1381  CG2 THR A 182      13.697 -30.056  18.872  1.00 77.94           C  
ATOM   1382  OG1 THR A 182      12.622 -32.239  18.767  1.00 77.94           O  
ATOM   1383  N   PRO A 183      13.447 -29.057  21.773  1.00212.09           N  
ATOM   1384  CA  PRO A 183      13.540 -27.808  22.502  1.00212.09           C  
ATOM   1385  C   PRO A 183      13.379 -26.417  21.944  1.00212.09           C  
ATOM   1386  O   PRO A 183      13.560 -25.518  22.748  1.00212.09           O  
ATOM   1387  CB  PRO A 183      14.873 -27.884  23.250  1.00212.09           C  
ATOM   1388  CG  PRO A 183      15.707 -28.907  22.465  1.00212.09           C  
ATOM   1389  CD  PRO A 183      14.649 -29.864  21.905  1.00212.09           C  
ATOM   1390  N   ILE A 184      13.095 -26.137  20.664  1.00180.66           N  
ATOM   1391  CA  ILE A 184      13.117 -24.778  20.162  1.00180.66           C  
ATOM   1392  C   ILE A 184      14.549 -24.326  20.235  1.00180.66           C  
ATOM   1393  O   ILE A 184      15.105 -24.131  21.314  1.00180.66           O  
ATOM   1394  CB  ILE A 184      12.264 -23.785  20.911  1.00180.66           C  
ATOM   1395  CG1 ILE A 184      10.774 -24.168  20.839  1.00180.66           C  
ATOM   1396  CG2 ILE A 184      12.560 -22.387  20.337  1.00180.66           C  
ATOM   1397  CD1 ILE A 184       9.890 -23.345  21.780  1.00180.66           C  
ATOM   1398  N   ASP A 185      15.172 -24.102  19.059  1.00 84.92           N  
ATOM   1399  CA  ASP A 185      16.575 -23.784  18.974  1.00 84.92           C  
ATOM   1400  C   ASP A 185      16.786 -22.304  18.961  1.00 84.92           C  
ATOM   1401  O   ASP A 185      16.425 -21.621  18.004  1.00 84.92           O  
ATOM   1402  CB  ASP A 185      17.232 -24.306  17.687  1.00 84.92           C  
ATOM   1403  CG  ASP A 185      18.698 -23.900  17.700  1.00 84.92           C  
ATOM   1404  OD1 ASP A 185      19.435 -24.309  18.636  1.00 84.92           O  
ATOM   1405  OD2 ASP A 185      19.095 -23.151  16.769  1.00 84.92           O1-
ATOM   1406  N   MET A 186      17.328 -21.777  20.076  1.00 91.08           N  
ATOM   1407  CA  MET A 186      17.667 -20.393  20.239  1.00 91.08           C  
ATOM   1408  C   MET A 186      18.955 -20.002  19.557  1.00 91.08           C  
ATOM   1409  O   MET A 186      19.118 -18.841  19.191  1.00 91.08           O  
ATOM   1410  CB  MET A 186      17.719 -19.934  21.702  1.00 91.08           C  
ATOM   1411  CG  MET A 186      16.383 -20.162  22.414  1.00 91.08           C  
ATOM   1412  SD  MET A 186      14.920 -19.685  21.436  1.00 91.08           S  
ATOM   1413  CE  MET A 186      15.376 -17.954  21.145  1.00 91.08           C  
ATOM   1414  N   SER A 187      19.911 -20.941  19.380  1.00 66.50           N  
ATOM   1415  CA  SER A 187      21.236 -20.595  18.925  1.00 66.50           C  
ATOM   1416  C   SER A 187      21.206 -19.764  17.675  1.00 66.50           C  
ATOM   1417  O   SER A 187      20.317 -19.886  16.837  1.00 66.50           O  
ATOM   1418  CB  SER A 187      22.184 -21.797  18.718  1.00 66.50           C  
ATOM   1419  OG  SER A 187      21.766 -22.601  17.625  1.00 66.50           O  
ATOM   1420  N   LEU A 188      22.196 -18.847  17.559  1.00108.60           N  
ATOM   1421  CA  LEU A 188      22.259 -17.934  16.453  1.00108.60           C  
ATOM   1422  C   LEU A 188      23.091 -18.491  15.342  1.00108.60           C  
ATOM   1423  O   LEU A 188      23.871 -19.428  15.514  1.00108.60           O  
ATOM   1424  CB  LEU A 188      22.843 -16.554  16.803  1.00108.60           C  
ATOM   1425  CG  LEU A 188      22.115 -15.868  17.975  1.00108.60           C  
ATOM   1426  CD1 LEU A 188      22.617 -16.396  19.327  1.00108.60           C  
ATOM   1427  CD2 LEU A 188      22.132 -14.340  17.871  1.00108.60           C  
ATOM   1428  N   LYS A 189      22.918 -17.897  14.144  1.00107.78           N  
ATOM   1429  CA  LYS A 189      23.643 -18.261  12.963  1.00107.78           C  
ATOM   1430  C   LYS A 189      24.997 -17.632  13.069  1.00107.78           C  
ATOM   1431  O   LYS A 189      25.182 -16.648  13.782  1.00107.78           O  
ATOM   1432  CB  LYS A 189      22.980 -17.730  11.682  1.00107.78           C  
ATOM   1433  CG  LYS A 189      21.588 -18.319  11.446  1.00107.78           C  
ATOM   1434  CD  LYS A 189      20.575 -17.936  12.532  1.00107.78           C  
ATOM   1435  CE  LYS A 189      19.199 -18.588  12.363  1.00107.78           C  
ATOM   1436  NZ  LYS A 189      19.322 -20.061  12.470  1.00107.78           N1+
ATOM   1437  N   PRO A 190      25.962 -18.208  12.403  1.00 67.23           N  
ATOM   1438  CA  PRO A 190      27.297 -17.679  12.426  1.00 67.23           C  
ATOM   1439  C   PRO A 190      27.379 -16.515  11.495  1.00 67.23           C  
ATOM   1440  O   PRO A 190      26.539 -16.409  10.604  1.00 67.23           O  
ATOM   1441  CB  PRO A 190      28.227 -18.836  12.064  1.00 67.23           C  
ATOM   1442  CG  PRO A 190      27.302 -19.875  11.409  1.00 67.23           C  
ATOM   1443  CD  PRO A 190      25.940 -19.624  12.079  1.00 67.23           C  
ATOM   1444  N   ASN A 191      28.377 -15.631  11.691  1.00 60.04           N  
ATOM   1445  CA  ASN A 191      28.502 -14.443  10.892  1.00 60.04           C  
ATOM   1446  C   ASN A 191      29.336 -14.726   9.685  1.00 60.04           C  
ATOM   1447  O   ASN A 191      30.003 -15.755   9.581  1.00 60.04           O  
ATOM   1448  CB  ASN A 191      29.204 -13.269  11.609  1.00 60.04           C  
ATOM   1449  CG  ASN A 191      28.342 -12.753  12.754  1.00 60.04           C  
ATOM   1450  ND2 ASN A 191      29.005 -12.381  13.883  1.00 60.04           N  
ATOM   1451  OD1 ASN A 191      27.119 -12.674  12.647  1.00 60.04           O  
ATOM   1452  N   ASP A 192      29.289 -13.785   8.720  1.00 53.36           N  
ATOM   1453  CA  ASP A 192      30.125 -13.862   7.559  1.00 53.36           C  
ATOM   1454  C   ASP A 192      31.517 -13.877   8.097  1.00 53.36           C  
ATOM   1455  O   ASP A 192      31.884 -13.032   8.909  1.00 53.36           O  
ATOM   1456  CB  ASP A 192      30.000 -12.623   6.656  1.00 53.36           C  
ATOM   1457  CG  ASP A 192      30.949 -12.780   5.476  1.00 53.36           C  
ATOM   1458  OD1 ASP A 192      31.357 -13.938   5.195  1.00 53.36           O  
ATOM   1459  OD2 ASP A 192      31.288 -11.740   4.850  1.00 53.36           O1-
ATOM   1460  N   ALA A 193      32.327 -14.858   7.660  1.00 39.42           N  
ATOM   1461  CA  ALA A 193      33.645 -15.025   8.196  1.00 39.42           C  
ATOM   1462  C   ALA A 193      34.514 -13.842   7.900  1.00 39.42           C  
ATOM   1463  O   ALA A 193      35.195 -13.341   8.793  1.00 39.42           O  
ATOM   1464  CB  ALA A 193      34.351 -16.270   7.630  1.00 39.42           C  
ATOM   1465  N   GLU A 194      34.509 -13.349   6.647  1.00114.36           N  
ATOM   1466  CA  GLU A 194      35.422 -12.301   6.288  1.00114.36           C  
ATOM   1467  C   GLU A 194      35.067 -10.998   6.943  1.00114.36           C  
ATOM   1468  O   GLU A 194      35.955 -10.265   7.374  1.00114.36           O  
ATOM   1469  CB  GLU A 194      35.545 -12.098   4.769  1.00114.36           C  
ATOM   1470  CG  GLU A 194      36.850 -11.404   4.376  1.00114.36           C  
ATOM   1471  CD  GLU A 194      37.998 -12.370   4.665  1.00114.36           C  
ATOM   1472  OE1 GLU A 194      37.714 -13.561   4.964  1.00114.36           O  
ATOM   1473  OE2 GLU A 194      39.176 -11.930   4.595  1.00114.36           O1-
ATOM   1474  N   SER A 195      33.762 -10.664   7.025  1.00 31.99           N  
ATOM   1475  CA  SER A 195      33.370  -9.416   7.621  1.00 31.99           C  
ATOM   1476  C   SER A 195      33.740  -9.447   9.070  1.00 31.99           C  
ATOM   1477  O   SER A 195      34.289  -8.480   9.598  1.00 31.99           O  
ATOM   1478  CB  SER A 195      31.854  -9.155   7.539  1.00 31.99           C  
ATOM   1479  OG  SER A 195      31.447  -9.010   6.187  1.00 31.99           O  
ATOM   1480  N   GLU A 196      33.467 -10.581   9.747  1.00 56.22           N  
ATOM   1481  CA  GLU A 196      33.722 -10.668  11.155  1.00 56.22           C  
ATOM   1482  C   GLU A 196      35.187 -10.518  11.390  1.00 56.22           C  
ATOM   1483  O   GLU A 196      35.613  -9.796  12.291  1.00 56.22           O  
ATOM   1484  CB  GLU A 196      33.320 -12.016  11.791  1.00 56.22           C  
ATOM   1485  CG  GLU A 196      33.556 -12.008  13.308  1.00 56.22           C  
ATOM   1486  CD  GLU A 196      33.330 -13.393  13.907  1.00 56.22           C  
ATOM   1487  OE1 GLU A 196      32.169 -13.882  13.872  1.00 56.22           O  
ATOM   1488  OE2 GLU A 196      34.322 -13.968  14.430  1.00 56.22           O1-
ATOM   1489  N   LYS A 197      36.008 -11.182  10.559  1.00 38.63           N  
ATOM   1490  CA  LYS A 197      37.422 -11.139  10.765  1.00 38.63           C  
ATOM   1491  C   LYS A 197      37.854  -9.716  10.652  1.00 38.63           C  
ATOM   1492  O   LYS A 197      38.689  -9.243  11.421  1.00 38.63           O  
ATOM   1493  CB  LYS A 197      38.200 -11.969   9.729  1.00 38.63           C  
ATOM   1494  CG  LYS A 197      39.670 -12.158  10.103  1.00 38.63           C  
ATOM   1495  CD  LYS A 197      40.355 -13.291   9.337  1.00 38.63           C  
ATOM   1496  CE  LYS A 197      41.825 -13.477   9.714  1.00 38.63           C  
ATOM   1497  NZ  LYS A 197      42.354 -14.705   9.082  1.00 38.63           N1+
ATOM   1498  N   GLU A 198      37.258  -8.990   9.693  1.00 48.29           N  
ATOM   1499  CA  GLU A 198      37.627  -7.634   9.426  1.00 48.29           C  
ATOM   1500  C   GLU A 198      37.354  -6.788  10.637  1.00 48.29           C  
ATOM   1501  O   GLU A 198      38.181  -5.965  11.024  1.00 48.29           O  
ATOM   1502  CB  GLU A 198      36.828  -7.075   8.234  1.00 48.29           C  
ATOM   1503  CG  GLU A 198      37.276  -5.703   7.727  1.00 48.29           C  
ATOM   1504  CD  GLU A 198      36.592  -5.490   6.384  1.00 48.29           C  
ATOM   1505  OE1 GLU A 198      36.365  -6.510   5.679  1.00 48.29           O  
ATOM   1506  OE2 GLU A 198      36.286  -4.315   6.045  1.00 48.29           O1-
ATOM   1507  N   VAL A 199      36.186  -6.976  11.280  1.00112.87           N  
ATOM   1508  CA  VAL A 199      35.814  -6.139  12.388  1.00112.87           C  
ATOM   1509  C   VAL A 199      36.726  -6.348  13.567  1.00112.87           C  
ATOM   1510  O   VAL A 199      37.161  -5.386  14.200  1.00112.87           O  
ATOM   1511  CB  VAL A 199      34.379  -6.346  12.806  1.00112.87           C  
ATOM   1512  CG1 VAL A 199      34.237  -7.645  13.615  1.00112.87           C  
ATOM   1513  CG2 VAL A 199      33.892  -5.086  13.533  1.00112.87           C  
ATOM   1514  N   ILE A 200      37.045  -7.618  13.889  1.00117.35           N  
ATOM   1515  CA  ILE A 200      37.857  -7.954  15.025  1.00117.35           C  
ATOM   1516  C   ILE A 200      39.243  -7.419  14.867  1.00117.35           C  
ATOM   1517  O   ILE A 200      39.804  -6.865  15.812  1.00117.35           O  
ATOM   1518  CB  ILE A 200      37.899  -9.433  15.287  1.00117.35           C  
ATOM   1519  CG1 ILE A 200      38.385 -10.204  14.051  1.00117.35           C  
ATOM   1520  CG2 ILE A 200      36.516  -9.857  15.792  1.00117.35           C  
ATOM   1521  CD1 ILE A 200      38.509 -11.710  14.276  1.00117.35           C  
ATOM   1522  N   ASP A 201      39.832  -7.553  13.667  1.00 42.15           N  
ATOM   1523  CA  ASP A 201      41.169  -7.086  13.445  1.00 42.15           C  
ATOM   1524  C   ASP A 201      41.231  -5.604  13.640  1.00 42.15           C  
ATOM   1525  O   ASP A 201      42.172  -5.098  14.250  1.00 42.15           O  
ATOM   1526  CB  ASP A 201      41.691  -7.383  12.026  1.00 42.15           C  
ATOM   1527  CG  ASP A 201      42.135  -8.838  11.949  1.00 42.15           C  
ATOM   1528  OD1 ASP A 201      42.893  -9.261  12.861  1.00 42.15           O  
ATOM   1529  OD2 ASP A 201      41.733  -9.541  10.983  1.00 42.15           O1-
ATOM   1530  N   THR A 202      40.226  -4.871  13.126  1.00 33.86           N  
ATOM   1531  CA  THR A 202      40.215  -3.436  13.204  1.00 33.86           C  
ATOM   1532  C   THR A 202      40.115  -2.994  14.630  1.00 33.86           C  
ATOM   1533  O   THR A 202      40.810  -2.067  15.040  1.00 33.86           O  
ATOM   1534  CB  THR A 202      39.061  -2.822  12.465  1.00 33.86           C  
ATOM   1535  CG2 THR A 202      39.138  -1.291  12.600  1.00 33.86           C  
ATOM   1536  OG1 THR A 202      39.105  -3.199  11.096  1.00 33.86           O  
ATOM   1537  N   ILE A 203      39.251  -3.649  15.428  1.00 45.11           N  
ATOM   1538  CA  ILE A 203      39.029  -3.253  16.793  1.00 45.11           C  
ATOM   1539  C   ILE A 203      40.298  -3.408  17.576  1.00 45.11           C  
ATOM   1540  O   ILE A 203      40.670  -2.532  18.355  1.00 45.11           O  
ATOM   1541  CB  ILE A 203      37.983  -4.106  17.447  1.00 45.11           C  
ATOM   1542  CG1 ILE A 203      36.647  -3.939  16.702  1.00 45.11           C  
ATOM   1543  CG2 ILE A 203      37.922  -3.752  18.944  1.00 45.11           C  
ATOM   1544  CD1 ILE A 203      35.630  -5.032  17.017  1.00 45.11           C  
ATOM   1545  N   LEU A 204      41.011  -4.529  17.370  1.00 48.81           N  
ATOM   1546  CA  LEU A 204      42.215  -4.802  18.101  1.00 48.81           C  
ATOM   1547  C   LEU A 204      43.187  -3.706  17.795  1.00 48.81           C  
ATOM   1548  O   LEU A 204      43.896  -3.234  18.682  1.00 48.81           O  
ATOM   1549  CB  LEU A 204      42.861  -6.131  17.661  1.00 48.81           C  
ATOM   1550  CG  LEU A 204      41.973  -7.370  17.905  1.00 48.81           C  
ATOM   1551  CD1 LEU A 204      42.671  -8.663  17.449  1.00 48.81           C  
ATOM   1552  CD2 LEU A 204      41.502  -7.435  19.369  1.00 48.81           C  
ATOM   1553  N   ALA A 205      43.234  -3.273  16.519  1.00 29.88           N  
ATOM   1554  CA  ALA A 205      44.155  -2.265  16.072  1.00 29.88           C  
ATOM   1555  C   ALA A 205      43.881  -0.969  16.777  1.00 29.88           C  
ATOM   1556  O   ALA A 205      44.809  -0.299  17.231  1.00 29.88           O  
ATOM   1557  CB  ALA A 205      44.054  -1.994  14.560  1.00 29.88           C  
ATOM   1558  N   LEU A 206      42.599  -0.574  16.892  1.00103.71           N  
ATOM   1559  CA  LEU A 206      42.279   0.667  17.541  1.00103.71           C  
ATOM   1560  C   LEU A 206      42.624   0.578  18.993  1.00103.71           C  
ATOM   1561  O   LEU A 206      43.110   1.545  19.579  1.00103.71           O  
ATOM   1562  CB  LEU A 206      40.800   1.104  17.443  1.00103.71           C  
ATOM   1563  CG  LEU A 206      40.368   1.687  16.077  1.00103.71           C  
ATOM   1564  CD1 LEU A 206      41.181   2.937  15.707  1.00103.71           C  
ATOM   1565  CD2 LEU A 206      40.357   0.634  14.967  1.00103.71           C  
ATOM   1566  N   VAL A 207      42.379  -0.592  19.612  1.00 41.88           N  
ATOM   1567  CA  VAL A 207      42.624  -0.746  21.019  1.00 41.88           C  
ATOM   1568  C   VAL A 207      44.083  -0.532  21.282  1.00 41.88           C  
ATOM   1569  O   VAL A 207      44.465   0.120  22.254  1.00 41.88           O  
ATOM   1570  CB  VAL A 207      42.259  -2.110  21.530  1.00 41.88           C  
ATOM   1571  CG1 VAL A 207      42.691  -2.208  23.002  1.00 41.88           C  
ATOM   1572  CG2 VAL A 207      40.749  -2.323  21.328  1.00 41.88           C  
ATOM   1573  N   LYS A 208      44.935  -1.053  20.386  1.00 90.31           N  
ATOM   1574  CA  LYS A 208      46.358  -1.013  20.547  1.00 90.31           C  
ATOM   1575  C   LYS A 208      46.816   0.417  20.660  1.00 90.31           C  
ATOM   1576  O   LYS A 208      47.652   0.733  21.505  1.00 90.31           O  
ATOM   1577  CB  LYS A 208      47.040  -1.644  19.321  1.00 90.31           C  
ATOM   1578  CG  LYS A 208      48.491  -2.073  19.508  1.00 90.31           C  
ATOM   1579  CD  LYS A 208      48.927  -3.049  18.413  1.00 90.31           C  
ATOM   1580  CE  LYS A 208      50.320  -3.644  18.619  1.00 90.31           C  
ATOM   1581  NZ  LYS A 208      50.475  -4.854  17.780  1.00 90.31           N1+
ATOM   1582  N   ASP A 209      46.294   1.311  19.796  1.00 80.08           N  
ATOM   1583  CA  ASP A 209      46.666   2.704  19.724  1.00 80.08           C  
ATOM   1584  C   ASP A 209      46.118   3.557  20.842  1.00 80.08           C  
ATOM   1585  O   ASP A 209      46.683   4.610  21.133  1.00 80.08           O  
ATOM   1586  CB  ASP A 209      46.214   3.378  18.415  1.00 80.08           C  
ATOM   1587  CG  ASP A 209      47.010   2.778  17.268  1.00 80.08           C  
ATOM   1588  OD1 ASP A 209      47.077   1.524  17.175  1.00 80.08           O  
ATOM   1589  OD2 ASP A 209      47.583   3.574  16.478  1.00 80.08           O1-
ATOM   1590  N   ALA A 210      44.980   3.182  21.460  1.00 69.31           N  
ATOM   1591  CA  ALA A 210      44.303   4.073  22.374  1.00 69.31           C  
ATOM   1592  C   ALA A 210      44.984   4.277  23.695  1.00 69.31           C  
ATOM   1593  O   ALA A 210      45.348   3.325  24.385  1.00 69.31           O  
ATOM   1594  CB  ALA A 210      42.858   3.631  22.664  1.00 69.31           C  
ATOM   1595  N   LYS A 211      45.205   5.565  24.055  1.00123.80           N  
ATOM   1596  CA  LYS A 211      45.716   5.942  25.346  1.00123.80           C  
ATOM   1597  C   LYS A 211      44.630   5.907  26.383  1.00123.80           C  
ATOM   1598  O   LYS A 211      44.833   5.384  27.478  1.00123.80           O  
ATOM   1599  CB  LYS A 211      46.322   7.354  25.396  1.00123.80           C  
ATOM   1600  CG  LYS A 211      47.757   7.463  24.879  1.00123.80           C  
ATOM   1601  CD  LYS A 211      47.905   7.305  23.369  1.00123.80           C  
ATOM   1602  CE  LYS A 211      49.342   7.517  22.884  1.00123.80           C  
ATOM   1603  NZ  LYS A 211      49.462   7.153  21.455  1.00123.80           N1+
ATOM   1604  N   ASN A 212      43.442   6.482  26.072  1.00 94.80           N  
ATOM   1605  CA  ASN A 212      42.416   6.527  27.081  1.00 94.80           C  
ATOM   1606  C   ASN A 212      41.122   6.004  26.522  1.00 94.80           C  
ATOM   1607  O   ASN A 212      40.237   6.770  26.140  1.00 94.80           O  
ATOM   1608  CB  ASN A 212      42.168   7.955  27.598  1.00 94.80           C  
ATOM   1609  CG  ASN A 212      41.450   7.895  28.941  1.00 94.80           C  
ATOM   1610  ND2 ASN A 212      41.555   9.002  29.722  1.00 94.80           N  
ATOM   1611  OD1 ASN A 212      40.832   6.893  29.297  1.00 94.80           O  
ATOM   1612  N   PRO A 213      41.008   4.699  26.474  1.00 97.36           N  
ATOM   1613  CA  PRO A 213      39.804   4.058  26.013  1.00 97.36           C  
ATOM   1614  C   PRO A 213      38.836   3.881  27.142  1.00 97.36           C  
ATOM   1615  O   PRO A 213      39.275   3.817  28.290  1.00 97.36           O  
ATOM   1616  CB  PRO A 213      40.235   2.722  25.404  1.00 97.36           C  
ATOM   1617  CG  PRO A 213      41.623   2.455  26.011  1.00 97.36           C  
ATOM   1618  CD  PRO A 213      42.180   3.867  26.252  1.00 97.36           C  
ATOM   1619  N   VAL A 214      37.524   3.769  26.847  1.00 53.51           N  
ATOM   1620  CA  VAL A 214      36.579   3.572  27.907  1.00 53.51           C  
ATOM   1621  C   VAL A 214      35.518   2.646  27.406  1.00 53.51           C  
ATOM   1622  O   VAL A 214      35.314   2.500  26.200  1.00 53.51           O  
ATOM   1623  CB  VAL A 214      35.867   4.826  28.330  1.00 53.51           C  
ATOM   1624  CG1 VAL A 214      36.894   5.824  28.894  1.00 53.51           C  
ATOM   1625  CG2 VAL A 214      35.074   5.368  27.126  1.00 53.51           C  
ATOM   1626  N   ILE A 215      34.811   1.987  28.344  1.00 58.60           N  
ATOM   1627  CA  ILE A 215      33.768   1.085  27.956  1.00 58.60           C  
ATOM   1628  C   ILE A 215      32.467   1.723  28.323  1.00 58.60           C  
ATOM   1629  O   ILE A 215      32.317   2.271  29.413  1.00 58.60           O  
ATOM   1630  CB  ILE A 215      33.862  -0.250  28.634  1.00 58.60           C  
ATOM   1631  CG1 ILE A 215      35.176  -0.936  28.215  1.00 58.60           C  
ATOM   1632  CG2 ILE A 215      32.594  -1.056  28.300  1.00 58.60           C  
ATOM   1633  CD1 ILE A 215      35.561  -2.147  29.061  1.00 58.60           C  
ATOM   1634  N   LEU A 216      31.503   1.711  27.381  1.00 78.99           N  
ATOM   1635  CA  LEU A 216      30.216   2.287  27.648  1.00 78.99           C  
ATOM   1636  C   LEU A 216      29.200   1.189  27.529  1.00 78.99           C  
ATOM   1637  O   LEU A 216      29.068   0.585  26.466  1.00 78.99           O  
ATOM   1638  CB  LEU A 216      29.825   3.405  26.656  1.00 78.99           C  
ATOM   1639  CG  LEU A 216      28.448   4.053  26.924  1.00 78.99           C  
ATOM   1640  CD1 LEU A 216      28.410   4.722  28.308  1.00 78.99           C  
ATOM   1641  CD2 LEU A 216      28.063   5.040  25.805  1.00 78.99           C  
ATOM   1642  N   ALA A 217      28.458   0.900  28.626  1.00 55.92           N  
ATOM   1643  CA  ALA A 217      27.443  -0.123  28.595  1.00 55.92           C  
ATOM   1644  C   ALA A 217      26.119   0.572  28.485  1.00 55.92           C  
ATOM   1645  O   ALA A 217      25.744   1.359  29.356  1.00 55.92           O  
ATOM   1646  CB  ALA A 217      27.404  -0.979  29.876  1.00 55.92           C  
ATOM   1647  N   ASP A 218      25.391   0.293  27.383  1.00 96.40           N  
ATOM   1648  CA  ASP A 218      24.146   0.948  27.091  1.00 96.40           C  
ATOM   1649  C   ASP A 218      23.002  -0.006  27.317  1.00 96.40           C  
ATOM   1650  O   ASP A 218      23.172  -1.129  27.787  1.00 96.40           O  
ATOM   1651  CB  ASP A 218      24.102   1.467  25.635  1.00 96.40           C  
ATOM   1652  CG  ASP A 218      23.226   2.713  25.489  1.00 96.40           C  
ATOM   1653  OD1 ASP A 218      22.289   2.920  26.302  1.00 96.40           O  
ATOM   1654  OD2 ASP A 218      23.501   3.490  24.536  1.00 96.40           O1-
ATOM   1655  N   ALA A 219      21.806   0.414  26.859  1.00 76.64           N  
ATOM   1656  CA  ALA A 219      20.529  -0.185  27.134  1.00 76.64           C  
ATOM   1657  C   ALA A 219      20.446  -1.644  26.780  1.00 76.64           C  
ATOM   1658  O   ALA A 219      19.979  -2.445  27.588  1.00 76.64           O  
ATOM   1659  CB  ALA A 219      19.399   0.526  26.369  1.00 76.64           C  
ATOM   1660  N   CYS A 220      20.904  -2.022  25.579  1.00109.63           N  
ATOM   1661  CA  CYS A 220      20.843  -3.346  25.019  1.00109.63           C  
ATOM   1662  C   CYS A 220      21.852  -4.285  25.603  1.00109.63           C  
ATOM   1663  O   CYS A 220      21.951  -5.417  25.139  1.00109.63           O  
ATOM   1664  CB  CYS A 220      21.022  -3.346  23.494  1.00109.63           C  
ATOM   1665  SG  CYS A 220      19.601  -2.577  22.667  1.00109.63           S  
ATOM   1666  N   CYS A 221      22.726  -3.822  26.512  1.00 55.49           N  
ATOM   1667  CA  CYS A 221      23.729  -4.693  27.065  1.00 55.49           C  
ATOM   1668  C   CYS A 221      23.076  -5.826  27.820  1.00 55.49           C  
ATOM   1669  O   CYS A 221      23.535  -6.966  27.750  1.00 55.49           O  
ATOM   1670  CB  CYS A 221      24.654  -3.956  28.051  1.00 55.49           C  
ATOM   1671  SG  CYS A 221      25.936  -5.026  28.770  1.00 55.49           S  
ATOM   1672  N   SER A 222      22.028  -5.525  28.618  1.00 69.50           N  
ATOM   1673  CA  SER A 222      21.346  -6.480  29.466  1.00 69.50           C  
ATOM   1674  C   SER A 222      20.375  -7.398  28.767  1.00 69.50           C  
ATOM   1675  O   SER A 222      20.452  -8.619  28.899  1.00 69.50           O  
ATOM   1676  CB  SER A 222      20.575  -5.794  30.606  1.00 69.50           C  
ATOM   1677  OG  SER A 222      21.477  -5.076  31.436  1.00 69.50           O  
ATOM   1678  N   ARG A 223      19.415  -6.827  28.015  1.00127.40           N  
ATOM   1679  CA  ARG A 223      18.369  -7.587  27.382  1.00127.40           C  
ATOM   1680  C   ARG A 223      18.971  -8.486  26.342  1.00127.40           C  
ATOM   1681  O   ARG A 223      18.442  -9.555  26.046  1.00127.40           O  
ATOM   1682  CB  ARG A 223      17.305  -6.669  26.764  1.00127.40           C  
ATOM   1683  CG  ARG A 223      16.571  -5.907  27.871  1.00127.40           C  
ATOM   1684  CD  ARG A 223      15.474  -4.956  27.399  1.00127.40           C  
ATOM   1685  NE  ARG A 223      16.110  -3.727  26.845  1.00127.40           N  
ATOM   1686  CZ  ARG A 223      16.301  -2.641  27.650  1.00127.40           C  
ATOM   1687  NH1 ARG A 223      16.000  -2.708  28.980  1.00127.40           N1+
ATOM   1688  NH2 ARG A 223      16.783  -1.478  27.123  1.00127.40           N  
ATOM   1689  N   HIS A 224      20.082  -8.028  25.735  1.00142.22           N  
ATOM   1690  CA  HIS A 224      20.820  -8.682  24.684  1.00142.22           C  
ATOM   1691  C   HIS A 224      21.732  -9.822  25.098  1.00142.22           C  
ATOM   1692  O   HIS A 224      22.421 -10.366  24.238  1.00142.22           O  
ATOM   1693  CB  HIS A 224      21.553  -7.728  23.733  1.00142.22           C  
ATOM   1694  CG  HIS A 224      20.551  -7.041  22.854  1.00142.22           C  
ATOM   1695  CD2 HIS A 224      20.154  -7.335  21.586  1.00142.22           C  
ATOM   1696  ND1 HIS A 224      19.800  -5.954  23.239  1.00142.22           N  
ATOM   1697  CE1 HIS A 224      18.993  -5.646  22.194  1.00142.22           C  
ATOM   1698  NE2 HIS A 224      19.171  -6.456  21.168  1.00142.22           N  
ATOM   1699  N   ASP A 225      21.854 -10.140  26.408  1.00112.00           N  
ATOM   1700  CA  ASP A 225      22.619 -11.277  26.899  1.00112.00           C  
ATOM   1701  C   ASP A 225      24.111 -11.020  27.020  1.00112.00           C  
ATOM   1702  O   ASP A 225      24.857 -11.846  27.541  1.00112.00           O  
ATOM   1703  CB  ASP A 225      22.410 -12.494  25.968  1.00112.00           C  
ATOM   1704  CG  ASP A 225      23.164 -13.721  26.465  1.00112.00           C  
ATOM   1705  OD1 ASP A 225      23.337 -13.860  27.704  1.00112.00           O  
ATOM   1706  OD2 ASP A 225      23.571 -14.540  25.598  1.00112.00           O1-
ATOM   1707  N   VAL A 226      24.584  -9.830  26.637  1.00170.30           N  
ATOM   1708  CA  VAL A 226      25.975  -9.456  26.630  1.00170.30           C  
ATOM   1709  C   VAL A 226      26.559  -9.122  27.987  1.00170.30           C  
ATOM   1710  O   VAL A 226      27.764  -8.907  28.090  1.00170.30           O  
ATOM   1711  CB  VAL A 226      26.236  -8.324  25.689  1.00170.30           C  
ATOM   1712  CG1 VAL A 226      25.932  -6.988  26.383  1.00170.30           C  
ATOM   1713  CG2 VAL A 226      27.655  -8.496  25.140  1.00170.30           C  
ATOM   1714  N   LYS A 227      25.746  -9.005  29.056  1.00101.05           N  
ATOM   1715  CA  LYS A 227      26.232  -8.535  30.337  1.00101.05           C  
ATOM   1716  C   LYS A 227      27.429  -9.317  30.793  1.00101.05           C  
ATOM   1717  O   LYS A 227      28.375  -8.732  31.322  1.00101.05           O  
ATOM   1718  CB  LYS A 227      25.167  -8.649  31.444  1.00101.05           C  
ATOM   1719  CG  LYS A 227      25.644  -8.185  32.826  1.00101.05           C  
ATOM   1720  CD  LYS A 227      24.510  -7.981  33.837  1.00101.05           C  
ATOM   1721  CE  LYS A 227      24.968  -8.006  35.300  1.00101.05           C  
ATOM   1722  NZ  LYS A 227      26.165  -7.160  35.476  1.00101.05           N1+
ATOM   1723  N   ALA A 228      27.420 -10.654  30.647  1.00 35.65           N  
ATOM   1724  CA  ALA A 228      28.544 -11.445  31.070  1.00 35.65           C  
ATOM   1725  C   ALA A 228      29.748 -11.132  30.227  1.00 35.65           C  
ATOM   1726  O   ALA A 228      30.856 -10.982  30.742  1.00 35.65           O  
ATOM   1727  CB  ALA A 228      28.272 -12.955  30.968  1.00 35.65           C  
ATOM   1728  N   GLU A 229      29.564 -11.012  28.897  1.00 84.26           N  
ATOM   1729  CA  GLU A 229      30.680 -10.754  28.028  1.00 84.26           C  
ATOM   1730  C   GLU A 229      31.257  -9.419  28.364  1.00 84.26           C  
ATOM   1731  O   GLU A 229      32.472  -9.237  28.320  1.00 84.26           O  
ATOM   1732  CB  GLU A 229      30.333 -10.718  26.525  1.00 84.26           C  
ATOM   1733  CG  GLU A 229      30.177 -12.096  25.871  1.00 84.26           C  
ATOM   1734  CD  GLU A 229      28.794 -12.648  26.180  1.00 84.26           C  
ATOM   1735  OE1 GLU A 229      27.923 -11.841  26.598  1.00 84.26           O  
ATOM   1736  OE2 GLU A 229      28.590 -13.879  26.001  1.00 84.26           O1-
ATOM   1737  N   THR A 230      30.393  -8.441  28.692  1.00136.43           N  
ATOM   1738  CA  THR A 230      30.837  -7.105  28.975  1.00136.43           C  
ATOM   1739  C   THR A 230      31.654  -7.048  30.224  1.00136.43           C  
ATOM   1740  O   THR A 230      32.610  -6.277  30.300  1.00136.43           O  
ATOM   1741  CB  THR A 230      29.713  -6.107  29.086  1.00136.43           C  
ATOM   1742  CG2 THR A 230      28.989  -6.021  27.733  1.00136.43           C  
ATOM   1743  OG1 THR A 230      28.801  -6.466  30.113  1.00136.43           O  
ATOM   1744  N   LYS A 231      31.286  -7.831  31.252  1.00143.30           N  
ATOM   1745  CA  LYS A 231      32.012  -7.792  32.488  1.00143.30           C  
ATOM   1746  C   LYS A 231      33.393  -8.337  32.298  1.00143.30           C  
ATOM   1747  O   LYS A 231      34.355  -7.800  32.843  1.00143.30           O  
ATOM   1748  CB  LYS A 231      31.318  -8.576  33.614  1.00143.30           C  
ATOM   1749  CG  LYS A 231      32.045  -8.430  34.951  1.00143.30           C  
ATOM   1750  CD  LYS A 231      31.181  -8.750  36.172  1.00143.30           C  
ATOM   1751  CE  LYS A 231      30.162  -7.651  36.477  1.00143.30           C  
ATOM   1752  NZ  LYS A 231      30.859  -6.361  36.676  1.00143.30           N1+
ATOM   1753  N   LYS A 232      33.535  -9.422  31.514  1.00106.42           N  
ATOM   1754  CA  LYS A 232      34.835 -10.002  31.333  1.00106.42           C  
ATOM   1755  C   LYS A 232      35.705  -9.005  30.634  1.00106.42           C  
ATOM   1756  O   LYS A 232      36.899  -8.910  30.910  1.00106.42           O  
ATOM   1757  CB  LYS A 232      34.828 -11.321  30.539  1.00106.42           C  
ATOM   1758  CG  LYS A 232      36.201 -12.001  30.508  1.00106.42           C  
ATOM   1759  CD  LYS A 232      36.768 -12.338  31.887  1.00106.42           C  
ATOM   1760  CE  LYS A 232      36.613 -13.785  32.324  1.00106.42           C  
ATOM   1761  NZ  LYS A 232      37.235 -13.930  33.655  1.00106.42           N1+
ATOM   1762  N   LEU A 233      35.113  -8.216  29.718  1.00 56.92           N  
ATOM   1763  CA  LEU A 233      35.842  -7.241  28.958  1.00 56.92           C  
ATOM   1764  C   LEU A 233      36.458  -6.259  29.901  1.00 56.92           C  
ATOM   1765  O   LEU A 233      37.609  -5.868  29.720  1.00 56.92           O  
ATOM   1766  CB  LEU A 233      34.935  -6.460  27.988  1.00 56.92           C  
ATOM   1767  CG  LEU A 233      35.657  -5.357  27.187  1.00 56.92           C  
ATOM   1768  CD1 LEU A 233      36.771  -5.938  26.302  1.00 56.92           C  
ATOM   1769  CD2 LEU A 233      34.662  -4.503  26.385  1.00 56.92           C  
ATOM   1770  N   ILE A 234      35.712  -5.831  30.937  1.00 48.28           N  
ATOM   1771  CA  ILE A 234      36.219  -4.861  31.867  1.00 48.28           C  
ATOM   1772  C   ILE A 234      37.392  -5.436  32.605  1.00 48.28           C  
ATOM   1773  O   ILE A 234      38.449  -4.812  32.693  1.00 48.28           O  
ATOM   1774  CB  ILE A 234      35.183  -4.469  32.887  1.00 48.28           C  
ATOM   1775  CG1 ILE A 234      33.994  -3.779  32.197  1.00 48.28           C  
ATOM   1776  CG2 ILE A 234      35.860  -3.611  33.970  1.00 48.28           C  
ATOM   1777  CD1 ILE A 234      32.762  -3.656  33.090  1.00 48.28           C  
ATOM   1778  N   ASP A 235      37.256  -6.674  33.114  1.00 50.13           N  
ATOM   1779  CA  ASP A 235      38.298  -7.242  33.922  1.00 50.13           C  
ATOM   1780  C   ASP A 235      39.572  -7.358  33.133  1.00 50.13           C  
ATOM   1781  O   ASP A 235      40.647  -7.020  33.625  1.00 50.13           O  
ATOM   1782  CB  ASP A 235      37.936  -8.647  34.437  1.00 50.13           C  
ATOM   1783  CG  ASP A 235      36.806  -8.504  35.449  1.00 50.13           C  
ATOM   1784  OD1 ASP A 235      36.749  -7.450  36.137  1.00 50.13           O  
ATOM   1785  OD2 ASP A 235      35.981  -9.452  35.543  1.00 50.13           O1-
ATOM   1786  N   LEU A 236      39.483  -7.848  31.882  1.00141.87           N  
ATOM   1787  CA  LEU A 236      40.638  -8.098  31.053  1.00141.87           C  
ATOM   1788  C   LEU A 236      41.362  -6.863  30.618  1.00141.87           C  
ATOM   1789  O   LEU A 236      42.590  -6.872  30.546  1.00141.87           O  
ATOM   1790  CB  LEU A 236      40.323  -8.914  29.787  1.00141.87           C  
ATOM   1791  CG  LEU A 236      40.110 -10.401  30.118  1.00141.87           C  
ATOM   1792  CD1 LEU A 236      39.069 -10.577  31.227  1.00141.87           C  
ATOM   1793  CD2 LEU A 236      39.761 -11.236  28.878  1.00141.87           C  
ATOM   1794  N   THR A 237      40.626  -5.823  30.189  1.00166.53           N  
ATOM   1795  CA  THR A 237      41.212  -4.594  29.731  1.00166.53           C  
ATOM   1796  C   THR A 237      41.575  -3.637  30.822  1.00166.53           C  
ATOM   1797  O   THR A 237      42.560  -2.906  30.707  1.00166.53           O  
ATOM   1798  CB  THR A 237      40.370  -3.882  28.728  1.00166.53           C  
ATOM   1799  CG2 THR A 237      38.994  -3.550  29.303  1.00166.53           C  
ATOM   1800  OG1 THR A 237      41.039  -2.698  28.354  1.00166.53           O  
ATOM   1801  N   GLN A 238      40.784  -3.613  31.911  1.00162.16           N  
ATOM   1802  CA  GLN A 238      40.991  -2.690  32.987  1.00162.16           C  
ATOM   1803  C   GLN A 238      40.668  -1.295  32.527  1.00162.16           C  
ATOM   1804  O   GLN A 238      41.115  -0.325  33.137  1.00162.16           O  
ATOM   1805  CB  GLN A 238      42.447  -2.695  33.474  1.00162.16           C  
ATOM   1806  CG  GLN A 238      42.637  -1.969  34.799  1.00162.16           C  
ATOM   1807  CD  GLN A 238      42.065  -2.876  35.878  1.00162.16           C  
ATOM   1808  NE2 GLN A 238      41.664  -4.111  35.473  1.00162.16           N  
ATOM   1809  OE1 GLN A 238      41.962  -2.495  37.044  1.00162.16           O  
ATOM   1810  N   PHE A 239      39.850  -1.144  31.461  1.00121.80           N  
ATOM   1811  CA  PHE A 239      39.495   0.183  31.033  1.00121.80           C  
ATOM   1812  C   PHE A 239      38.361   0.643  31.901  1.00121.80           C  
ATOM   1813  O   PHE A 239      37.614  -0.167  32.445  1.00121.80           O  
ATOM   1814  CB  PHE A 239      38.970   0.340  29.589  1.00121.80           C  
ATOM   1815  CG  PHE A 239      39.992  -0.025  28.566  1.00121.80           C  
ATOM   1816  CD1 PHE A 239      41.330   0.207  28.771  1.00121.80           C  
ATOM   1817  CD2 PHE A 239      39.591  -0.521  27.344  1.00121.80           C  
ATOM   1818  CE1 PHE A 239      42.253  -0.115  27.803  1.00121.80           C  
ATOM   1819  CE2 PHE A 239      40.509  -0.839  26.367  1.00121.80           C  
ATOM   1820  CZ  PHE A 239      41.847  -0.643  26.600  1.00121.80           C  
ATOM   1821  N   PRO A 240      38.216   1.937  32.037  1.00110.97           N  
ATOM   1822  CA  PRO A 240      37.149   2.482  32.829  1.00110.97           C  
ATOM   1823  C   PRO A 240      35.830   2.157  32.189  1.00110.97           C  
ATOM   1824  O   PRO A 240      35.733   2.179  30.961  1.00110.97           O  
ATOM   1825  CB  PRO A 240      37.440   3.976  32.931  1.00110.97           C  
ATOM   1826  CG  PRO A 240      38.973   4.061  32.798  1.00110.97           C  
ATOM   1827  CD  PRO A 240      39.352   2.840  31.946  1.00110.97           C  
ATOM   1828  N   ALA A 241      34.800   1.861  33.009  1.00 46.29           N  
ATOM   1829  CA  ALA A 241      33.529   1.476  32.464  1.00 46.29           C  
ATOM   1830  C   ALA A 241      32.457   2.381  32.993  1.00 46.29           C  
ATOM   1831  O   ALA A 241      32.408   2.687  34.185  1.00 46.29           O  
ATOM   1832  CB  ALA A 241      33.136   0.031  32.818  1.00 46.29           C  
ATOM   1833  N   PHE A 242      31.550   2.819  32.094  1.00 60.27           N  
ATOM   1834  CA  PHE A 242      30.483   3.701  32.464  1.00 60.27           C  
ATOM   1835  C   PHE A 242      29.217   3.136  31.900  1.00 60.27           C  
ATOM   1836  O   PHE A 242      29.238   2.314  30.984  1.00 60.27           O  
ATOM   1837  CB  PHE A 242      30.620   5.115  31.872  1.00 60.27           C  
ATOM   1838  CG  PHE A 242      31.878   5.739  32.377  1.00 60.27           C  
ATOM   1839  CD1 PHE A 242      33.079   5.466  31.761  1.00 60.27           C  
ATOM   1840  CD2 PHE A 242      31.861   6.603  33.451  1.00 60.27           C  
ATOM   1841  CE1 PHE A 242      34.244   6.038  32.216  1.00 60.27           C  
ATOM   1842  CE2 PHE A 242      33.025   7.177  33.908  1.00 60.27           C  
ATOM   1843  CZ  PHE A 242      34.220   6.895  33.291  1.00 60.27           C  
ATOM   1844  N   VAL A 243      28.068   3.561  32.463  1.00 50.77           N  
ATOM   1845  CA  VAL A 243      26.796   3.115  31.981  1.00 50.77           C  
ATOM   1846  C   VAL A 243      26.010   4.343  31.642  1.00 50.77           C  
ATOM   1847  O   VAL A 243      26.308   5.442  32.105  1.00 50.77           O  
ATOM   1848  CB  VAL A 243      26.005   2.345  33.000  1.00 50.77           C  
ATOM   1849  CG1 VAL A 243      26.760   1.050  33.341  1.00 50.77           C  
ATOM   1850  CG2 VAL A 243      25.752   3.253  34.215  1.00 50.77           C  
ATOM   1851  N   THR A 244      25.008   4.183  30.760  1.00128.24           N  
ATOM   1852  CA  THR A 244      24.089   5.225  30.404  1.00128.24           C  
ATOM   1853  C   THR A 244      22.904   5.014  31.297  1.00128.24           C  
ATOM   1854  O   THR A 244      22.817   3.981  31.958  1.00128.24           O  
ATOM   1855  CB  THR A 244      23.654   5.073  28.979  1.00128.24           C  
ATOM   1856  CG2 THR A 244      23.066   3.667  28.822  1.00128.24           C  
ATOM   1857  OG1 THR A 244      22.717   6.070  28.603  1.00128.24           O  
ATOM   1858  N   PRO A 245      21.979   5.938  31.352  1.00 83.53           N  
ATOM   1859  CA  PRO A 245      20.839   5.750  32.203  1.00 83.53           C  
ATOM   1860  C   PRO A 245      20.079   4.503  31.862  1.00 83.53           C  
ATOM   1861  O   PRO A 245      19.609   3.829  32.777  1.00 83.53           O  
ATOM   1862  CB  PRO A 245      20.040   7.048  32.102  1.00 83.53           C  
ATOM   1863  CG  PRO A 245      21.130   8.108  31.846  1.00 83.53           C  
ATOM   1864  CD  PRO A 245      22.258   7.346  31.123  1.00 83.53           C  
ATOM   1865  N   MET A 246      19.958   4.169  30.565  1.00 98.72           N  
ATOM   1866  CA  MET A 246      19.245   2.996  30.143  1.00 98.72           C  
ATOM   1867  C   MET A 246      19.980   1.759  30.588  1.00 98.72           C  
ATOM   1868  O   MET A 246      19.382   0.711  30.824  1.00 98.72           O  
ATOM   1869  CB  MET A 246      19.062   2.929  28.614  1.00 98.72           C  
ATOM   1870  CG  MET A 246      18.208   4.079  28.075  1.00 98.72           C  
ATOM   1871  SD  MET A 246      17.917   4.049  26.283  1.00 98.72           S  
ATOM   1872  CE  MET A 246      16.620   2.784  26.371  1.00 98.72           C  
ATOM   1873  N   GLY A 247      21.319   1.837  30.605  1.00 75.79           N  
ATOM   1874  CA  GLY A 247      22.243   0.785  30.950  1.00 75.79           C  
ATOM   1875  C   GLY A 247      22.361   0.496  32.416  1.00 75.79           C  
ATOM   1876  O   GLY A 247      22.853  -0.569  32.780  1.00 75.79           O  
ATOM   1877  N   LYS A 248      22.022   1.468  33.285  1.00113.68           N  
ATOM   1878  CA  LYS A 248      22.265   1.373  34.703  1.00113.68           C  
ATOM   1879  C   LYS A 248      21.793   0.049  35.224  1.00113.68           C  
ATOM   1880  O   LYS A 248      20.665  -0.369  34.965  1.00113.68           O  
ATOM   1881  CB  LYS A 248      21.560   2.509  35.474  1.00113.68           C  
ATOM   1882  CG  LYS A 248      22.029   2.768  36.910  1.00113.68           C  
ATOM   1883  CD  LYS A 248      21.576   4.147  37.410  1.00113.68           C  
ATOM   1884  CE  LYS A 248      21.956   4.506  38.852  1.00113.68           C  
ATOM   1885  NZ  LYS A 248      23.419   4.418  39.039  1.00113.68           N1+
ATOM   1886  N   GLY A 249      22.687  -0.634  35.981  1.00 32.51           N  
ATOM   1887  CA  GLY A 249      22.427  -1.927  36.548  1.00 32.51           C  
ATOM   1888  C   GLY A 249      23.186  -2.958  35.761  1.00 32.51           C  
ATOM   1889  O   GLY A 249      23.411  -4.069  36.240  1.00 32.51           O  
ATOM   1890  N   SER A 250      23.613  -2.606  34.532  1.00 46.46           N  
ATOM   1891  CA  SER A 250      24.327  -3.493  33.649  1.00 46.46           C  
ATOM   1892  C   SER A 250      25.695  -3.806  34.179  1.00 46.46           C  
ATOM   1893  O   SER A 250      26.192  -4.910  33.978  1.00 46.46           O  
ATOM   1894  CB  SER A 250      24.516  -2.913  32.237  1.00 46.46           C  
ATOM   1895  OG  SER A 250      23.267  -2.826  31.568  1.00 46.46           O  
ATOM   1896  N   ILE A 251      26.359  -2.844  34.849  1.00 59.23           N  
ATOM   1897  CA  ILE A 251      27.674  -3.085  35.387  1.00 59.23           C  
ATOM   1898  C   ILE A 251      27.549  -2.916  36.866  1.00 59.23           C  
ATOM   1899  O   ILE A 251      26.767  -2.085  37.326  1.00 59.23           O  
ATOM   1900  CB  ILE A 251      28.702  -2.093  34.927  1.00 59.23           C  
ATOM   1901  CG1 ILE A 251      28.818  -2.110  33.394  1.00 59.23           C  
ATOM   1902  CG2 ILE A 251      30.025  -2.412  35.644  1.00 59.23           C  
ATOM   1903  CD1 ILE A 251      29.586  -0.914  32.834  1.00 59.23           C  
ATOM   1904  N   SER A 252      28.280  -3.734  37.654  1.00 90.69           N  
ATOM   1905  CA  SER A 252      28.222  -3.594  39.082  1.00 90.69           C  
ATOM   1906  C   SER A 252      28.928  -2.319  39.424  1.00 90.69           C  
ATOM   1907  O   SER A 252      30.072  -2.093  39.029  1.00 90.69           O  
ATOM   1908  CB  SER A 252      28.904  -4.746  39.842  1.00 90.69           C  
ATOM   1909  OG  SER A 252      30.289  -4.781  39.532  1.00 90.69           O  
ATOM   1910  N   GLU A 253      28.232  -1.459  40.189  1.00100.23           N  
ATOM   1911  CA  GLU A 253      28.685  -0.149  40.555  1.00100.23           C  
ATOM   1912  C   GLU A 253      29.788  -0.187  41.567  1.00100.23           C  
ATOM   1913  O   GLU A 253      30.542   0.774  41.708  1.00100.23           O  
ATOM   1914  CB  GLU A 253      27.525   0.779  40.954  1.00100.23           C  
ATOM   1915  CG  GLU A 253      26.630   0.980  39.724  1.00100.23           C  
ATOM   1916  CD  GLU A 253      25.616   2.096  39.935  1.00100.23           C  
ATOM   1917  OE1 GLU A 253      25.950   3.117  40.593  1.00100.23           O  
ATOM   1918  OE2 GLU A 253      24.481   1.941  39.411  1.00100.23           O1-
ATOM   1919  N   GLN A 254      29.875  -1.279  42.342  1.00 77.52           N  
ATOM   1920  CA  GLN A 254      30.900  -1.439  43.336  1.00 77.52           C  
ATOM   1921  C   GLN A 254      32.253  -1.636  42.698  1.00 77.52           C  
ATOM   1922  O   GLN A 254      33.276  -1.340  43.313  1.00 77.52           O  
ATOM   1923  CB  GLN A 254      30.611  -2.602  44.297  1.00 77.52           C  
ATOM   1924  CG  GLN A 254      29.269  -2.456  45.025  1.00 77.52           C  
ATOM   1925  CD  GLN A 254      29.198  -1.066  45.651  1.00 77.52           C  
ATOM   1926  NE2 GLN A 254      27.956  -0.603  45.958  1.00 77.52           N  
ATOM   1927  OE1 GLN A 254      30.215  -0.408  45.860  1.00 77.52           O  
ATOM   1928  N   HIS A 255      32.294  -2.179  41.463  1.00 73.07           N  
ATOM   1929  CA  HIS A 255      33.508  -2.513  40.753  1.00 73.07           C  
ATOM   1930  C   HIS A 255      34.422  -1.311  40.718  1.00 73.07           C  
ATOM   1931  O   HIS A 255      33.992  -0.190  40.451  1.00 73.07           O  
ATOM   1932  CB  HIS A 255      33.184  -2.944  39.313  1.00 73.07           C  
ATOM   1933  CG  HIS A 255      34.262  -3.718  38.624  1.00 73.07           C  
ATOM   1934  CD2 HIS A 255      34.352  -5.055  38.388  1.00 73.07           C  
ATOM   1935  ND1 HIS A 255      35.391  -3.161  38.071  1.00 73.07           N  
ATOM   1936  CE1 HIS A 255      36.105  -4.180  37.532  1.00 73.07           C  
ATOM   1937  NE2 HIS A 255      35.513  -5.350  37.699  1.00 73.07           N  
ATOM   1938  N   PRO A 256      35.693  -1.510  40.977  1.00 95.86           N  
ATOM   1939  CA  PRO A 256      36.640  -0.420  41.022  1.00 95.86           C  
ATOM   1940  C   PRO A 256      36.857   0.281  39.715  1.00 95.86           C  
ATOM   1941  O   PRO A 256      37.299   1.428  39.714  1.00 95.86           O  
ATOM   1942  CB  PRO A 256      37.910  -0.986  41.663  1.00 95.86           C  
ATOM   1943  CG  PRO A 256      37.672  -2.508  41.730  1.00 95.86           C  
ATOM   1944  CD  PRO A 256      36.142  -2.647  41.757  1.00 95.86           C  
ATOM   1945  N   ARG A 257      36.621  -0.420  38.599  1.00169.56           N  
ATOM   1946  CA  ARG A 257      36.753   0.075  37.258  1.00169.56           C  
ATOM   1947  C   ARG A 257      35.583   0.933  36.859  1.00169.56           C  
ATOM   1948  O   ARG A 257      35.644   1.609  35.833  1.00169.56           O  
ATOM   1949  CB  ARG A 257      36.911  -1.063  36.241  1.00169.56           C  
ATOM   1950  CG  ARG A 257      38.156  -1.898  36.538  1.00169.56           C  
ATOM   1951  CD  ARG A 257      39.358  -1.035  36.917  1.00169.56           C  
ATOM   1952  NE  ARG A 257      39.750  -0.263  35.705  1.00169.56           N  
ATOM   1953  CZ  ARG A 257      39.982   1.078  35.797  1.00169.56           C  
ATOM   1954  NH1 ARG A 257      39.776   1.727  36.979  1.00169.56           N1+
ATOM   1955  NH2 ARG A 257      40.409   1.771  34.700  1.00169.56           N  
ATOM   1956  N   TYR A 258      34.456   0.849  37.597  1.00 91.26           N  
ATOM   1957  CA  TYR A 258      33.229   1.534  37.262  1.00 91.26           C  
ATOM   1958  C   TYR A 258      33.349   3.011  37.545  1.00 91.26           C  
ATOM   1959  O   TYR A 258      33.582   3.418  38.680  1.00 91.26           O  
ATOM   1960  CB  TYR A 258      32.064   0.969  38.098  1.00 91.26           C  
ATOM   1961  CG  TYR A 258      30.820   1.742  37.854  1.00 91.26           C  
ATOM   1962  CD1 TYR A 258      30.031   1.463  36.764  1.00 91.26           C  
ATOM   1963  CD2 TYR A 258      30.439   2.731  38.733  1.00 91.26           C  
ATOM   1964  CE1 TYR A 258      28.876   2.174  36.542  1.00 91.26           C  
ATOM   1965  CE2 TYR A 258      29.285   3.444  38.515  1.00 91.26           C  
ATOM   1966  CZ  TYR A 258      28.505   3.164  37.419  1.00 91.26           C  
ATOM   1967  OH  TYR A 258      27.320   3.894  37.194  1.00 91.26           O  
ATOM   1968  N   GLY A 259      33.264   3.838  36.475  1.00 92.56           N  
ATOM   1969  CA  GLY A 259      33.332   5.281  36.486  1.00 92.56           C  
ATOM   1970  C   GLY A 259      32.064   6.025  36.812  1.00 92.56           C  
ATOM   1971  O   GLY A 259      32.133   7.148  37.312  1.00 92.56           O  
ATOM   1972  N   GLY A 260      30.880   5.510  36.414  1.00 65.41           N  
ATOM   1973  CA  GLY A 260      29.695   6.272  36.713  1.00 65.41           C  
ATOM   1974  C   GLY A 260      28.718   6.260  35.572  1.00 65.41           C  
ATOM   1975  O   GLY A 260      28.826   5.496  34.611  1.00 65.41           O  
ATOM   1976  N   VAL A 261      27.718   7.158  35.674  1.00 63.66           N  
ATOM   1977  CA  VAL A 261      26.660   7.249  34.722  1.00 63.66           C  
ATOM   1978  C   VAL A 261      26.989   8.345  33.773  1.00 63.66           C  
ATOM   1979  O   VAL A 261      27.302   9.475  34.156  1.00 63.66           O  
ATOM   1980  CB  VAL A 261      25.331   7.548  35.354  1.00 63.66           C  
ATOM   1981  CG1 VAL A 261      24.268   7.659  34.251  1.00 63.66           C  
ATOM   1982  CG2 VAL A 261      25.028   6.456  36.395  1.00 63.66           C  
ATOM   1983  N   TYR A 262      26.924   8.012  32.477  1.00108.48           N  
ATOM   1984  CA  TYR A 262      27.222   9.001  31.508  1.00108.48           C  
ATOM   1985  C   TYR A 262      25.916   9.413  30.921  1.00108.48           C  
ATOM   1986  O   TYR A 262      25.194   8.651  30.280  1.00108.48           O  
ATOM   1987  CB  TYR A 262      28.150   8.505  30.384  1.00108.48           C  
ATOM   1988  CG  TYR A 262      28.529   9.703  29.584  1.00108.48           C  
ATOM   1989  CD1 TYR A 262      29.365  10.651  30.128  1.00108.48           C  
ATOM   1990  CD2 TYR A 262      28.079   9.874  28.296  1.00108.48           C  
ATOM   1991  CE1 TYR A 262      29.729  11.763  29.409  1.00108.48           C  
ATOM   1992  CE2 TYR A 262      28.441  10.985  27.571  1.00108.48           C  
ATOM   1993  CZ  TYR A 262      29.265  11.933  28.130  1.00108.48           C  
ATOM   1994  OH  TYR A 262      29.639  13.076  27.395  1.00108.48           O  
ATOM   1995  N   VAL A 263      25.590  10.676  31.207  1.00 96.28           N  
ATOM   1996  CA  VAL A 263      24.447  11.395  30.758  1.00 96.28           C  
ATOM   1997  C   VAL A 263      25.149  12.483  30.022  1.00 96.28           C  
ATOM   1998  O   VAL A 263      26.363  12.399  29.851  1.00 96.28           O  
ATOM   1999  CB  VAL A 263      23.661  11.976  31.899  1.00 96.28           C  
ATOM   2000  CG1 VAL A 263      22.444  12.742  31.358  1.00 96.28           C  
ATOM   2001  CG2 VAL A 263      23.294  10.830  32.855  1.00 96.28           C  
ATOM   2002  N   GLY A 264      24.455  13.516  29.540  1.00 66.58           N  
ATOM   2003  CA  GLY A 264      25.193  14.486  28.793  1.00 66.58           C  
ATOM   2004  C   GLY A 264      25.754  15.462  29.764  1.00 66.58           C  
ATOM   2005  O   GLY A 264      26.493  15.110  30.683  1.00 66.58           O  
ATOM   2006  N   THR A 265      25.381  16.733  29.581  1.00126.77           N  
ATOM   2007  CA  THR A 265      25.843  17.801  30.411  1.00126.77           C  
ATOM   2008  C   THR A 265      25.401  17.490  31.809  1.00126.77           C  
ATOM   2009  O   THR A 265      25.933  18.032  32.775  1.00126.77           O  
ATOM   2010  CB  THR A 265      25.274  19.133  30.015  1.00126.77           C  
ATOM   2011  CG2 THR A 265      23.746  19.097  30.164  1.00126.77           C  
ATOM   2012  OG1 THR A 265      25.821  20.155  30.831  1.00126.77           O  
ATOM   2013  N   LEU A 266      24.377  16.624  31.932  1.00129.02           N  
ATOM   2014  CA  LEU A 266      23.765  16.216  33.168  1.00129.02           C  
ATOM   2015  C   LEU A 266      24.706  15.474  34.081  1.00129.02           C  
ATOM   2016  O   LEU A 266      24.542  15.528  35.298  1.00129.02           O  
ATOM   2017  CB  LEU A 266      22.539  15.302  32.969  1.00129.02           C  
ATOM   2018  CG  LEU A 266      21.292  16.020  32.415  1.00129.02           C  
ATOM   2019  CD1 LEU A 266      20.646  16.915  33.484  1.00129.02           C  
ATOM   2020  CD2 LEU A 266      21.609  16.791  31.124  1.00129.02           C  
ATOM   2021  N   SER A 267      25.688  14.730  33.538  1.00 62.52           N  
ATOM   2022  CA  SER A 267      26.567  13.936  34.359  1.00 62.52           C  
ATOM   2023  C   SER A 267      27.362  14.791  35.287  1.00 62.52           C  
ATOM   2024  O   SER A 267      27.405  16.013  35.167  1.00 62.52           O  
ATOM   2025  CB  SER A 267      27.643  13.165  33.582  1.00 62.52           C  
ATOM   2026  OG  SER A 267      27.068  12.087  32.873  1.00 62.52           O  
ATOM   2027  N   LYS A 268      28.005  14.123  36.269  1.00101.33           N  
ATOM   2028  CA  LYS A 268      28.887  14.814  37.159  1.00101.33           C  
ATOM   2029  C   LYS A 268      30.011  15.249  36.280  1.00101.33           C  
ATOM   2030  O   LYS A 268      30.357  14.560  35.321  1.00101.33           O  
ATOM   2031  CB  LYS A 268      29.483  13.938  38.272  1.00101.33           C  
ATOM   2032  CG  LYS A 268      28.424  13.394  39.224  1.00101.33           C  
ATOM   2033  CD  LYS A 268      27.488  12.404  38.537  1.00101.33           C  
ATOM   2034  CE  LYS A 268      26.375  11.885  39.440  1.00101.33           C  
ATOM   2035  NZ  LYS A 268      25.657  10.785  38.761  1.00101.33           N1+
ATOM   2036  N   PRO A 269      30.577  16.384  36.564  1.00 72.26           N  
ATOM   2037  CA  PRO A 269      31.618  16.881  35.712  1.00 72.26           C  
ATOM   2038  C   PRO A 269      32.816  15.994  35.625  1.00 72.26           C  
ATOM   2039  O   PRO A 269      33.429  15.952  34.560  1.00 72.26           O  
ATOM   2040  CB  PRO A 269      31.877  18.314  36.173  1.00 72.26           C  
ATOM   2041  CG  PRO A 269      30.494  18.763  36.687  1.00 72.26           C  
ATOM   2042  CD  PRO A 269      29.831  17.467  37.187  1.00 72.26           C  
ATOM   2043  N   GLU A 270      33.174  15.277  36.704  1.00114.27           N  
ATOM   2044  CA  GLU A 270      34.317  14.421  36.602  1.00114.27           C  
ATOM   2045  C   GLU A 270      33.992  13.347  35.612  1.00114.27           C  
ATOM   2046  O   GLU A 270      34.851  12.929  34.836  1.00114.27           O  
ATOM   2047  CB  GLU A 270      34.731  13.735  37.922  1.00114.27           C  
ATOM   2048  CG  GLU A 270      33.667  12.843  38.564  1.00114.27           C  
ATOM   2049  CD  GLU A 270      33.022  13.632  39.691  1.00114.27           C  
ATOM   2050  OE1 GLU A 270      33.716  14.517  40.259  1.00114.27           O  
ATOM   2051  OE2 GLU A 270      31.835  13.354  40.007  1.00114.27           O1-
ATOM   2052  N   VAL A 271      32.737  12.854  35.642  1.00 46.12           N  
ATOM   2053  CA  VAL A 271      32.291  11.810  34.764  1.00 46.12           C  
ATOM   2054  C   VAL A 271      32.222  12.298  33.352  1.00 46.12           C  
ATOM   2055  O   VAL A 271      32.594  11.582  32.424  1.00 46.12           O  
ATOM   2056  CB  VAL A 271      30.935  11.278  35.118  1.00 46.12           C  
ATOM   2057  CG1 VAL A 271      30.507  10.266  34.038  1.00 46.12           C  
ATOM   2058  CG2 VAL A 271      30.996  10.692  36.540  1.00 46.12           C  
ATOM   2059  N   LYS A 272      31.735  13.536  33.152  1.00 97.03           N  
ATOM   2060  CA  LYS A 272      31.536  14.058  31.829  1.00 97.03           C  
ATOM   2061  C   LYS A 272      32.843  14.160  31.116  1.00 97.03           C  
ATOM   2062  O   LYS A 272      32.943  13.832  29.931  1.00 97.03           O  
ATOM   2063  CB  LYS A 272      30.864  15.440  31.841  1.00 97.03           C  
ATOM   2064  CG  LYS A 272      30.375  15.877  30.464  1.00 97.03           C  
ATOM   2065  CD  LYS A 272      29.358  17.016  30.517  1.00 97.03           C  
ATOM   2066  CE  LYS A 272      28.838  17.416  29.138  1.00 97.03           C  
ATOM   2067  NZ  LYS A 272      28.242  16.240  28.464  1.00 97.03           N1+
ATOM   2068  N   GLU A 273      33.878  14.628  31.830  1.00138.26           N  
ATOM   2069  CA  GLU A 273      35.167  14.815  31.244  1.00138.26           C  
ATOM   2070  C   GLU A 273      35.746  13.492  30.856  1.00138.26           C  
ATOM   2071  O   GLU A 273      36.162  13.297  29.714  1.00138.26           O  
ATOM   2072  CB  GLU A 273      36.148  15.435  32.248  1.00138.26           C  
ATOM   2073  CG  GLU A 273      37.351  16.085  31.578  1.00138.26           C  
ATOM   2074  CD  GLU A 273      36.824  17.378  30.982  1.00138.26           C  
ATOM   2075  OE1 GLU A 273      36.074  18.086  31.705  1.00138.26           O  
ATOM   2076  OE2 GLU A 273      37.163  17.677  29.807  1.00138.26           O1-
ATOM   2077  N   ALA A 274      35.705  12.521  31.791  1.00 52.76           N  
ATOM   2078  CA  ALA A 274      36.398  11.285  31.590  1.00 52.76           C  
ATOM   2079  C   ALA A 274      35.901  10.626  30.346  1.00 52.76           C  
ATOM   2080  O   ALA A 274      36.692  10.158  29.532  1.00 52.76           O  
ATOM   2081  CB  ALA A 274      36.208  10.293  32.753  1.00 52.76           C  
ATOM   2082  N   VAL A 275      34.576  10.557  30.157  1.00 64.24           N  
ATOM   2083  CA  VAL A 275      34.084   9.897  28.984  1.00 64.24           C  
ATOM   2084  C   VAL A 275      34.335  10.699  27.734  1.00 64.24           C  
ATOM   2085  O   VAL A 275      34.737  10.163  26.700  1.00 64.24           O  
ATOM   2086  CB  VAL A 275      32.615   9.609  29.040  1.00 64.24           C  
ATOM   2087  CG1 VAL A 275      32.198   9.008  27.688  1.00 64.24           C  
ATOM   2088  CG2 VAL A 275      32.342   8.682  30.239  1.00 64.24           C  
ATOM   2089  N   GLU A 276      34.119  12.026  27.810  1.00 86.44           N  
ATOM   2090  CA  GLU A 276      34.171  12.873  26.648  1.00 86.44           C  
ATOM   2091  C   GLU A 276      35.517  12.868  26.054  1.00 86.44           C  
ATOM   2092  O   GLU A 276      35.642  12.913  24.831  1.00 86.44           O  
ATOM   2093  CB  GLU A 276      33.804  14.333  26.949  1.00 86.44           C  
ATOM   2094  CG  GLU A 276      32.322  14.514  27.278  1.00 86.44           C  
ATOM   2095  CD  GLU A 276      32.123  15.931  27.789  1.00 86.44           C  
ATOM   2096  OE1 GLU A 276      33.113  16.537  28.280  1.00 86.44           O  
ATOM   2097  OE2 GLU A 276      30.969  16.425  27.705  1.00 86.44           O1-
ATOM   2098  N   SER A 277      36.529  12.834  26.933  1.00113.02           N  
ATOM   2099  CA  SER A 277      37.927  12.882  26.626  1.00113.02           C  
ATOM   2100  C   SER A 277      38.412  11.650  25.929  1.00113.02           C  
ATOM   2101  O   SER A 277      39.332  11.738  25.121  1.00113.02           O  
ATOM   2102  CB  SER A 277      38.773  13.002  27.903  1.00113.02           C  
ATOM   2103  OG  SER A 277      40.149  12.844  27.595  1.00113.02           O  
ATOM   2104  N   ALA A 278      37.812  10.475  26.196  1.00 67.23           N  
ATOM   2105  CA  ALA A 278      38.384   9.242  25.718  1.00 67.23           C  
ATOM   2106  C   ALA A 278      38.541   9.258  24.232  1.00 67.23           C  
ATOM   2107  O   ALA A 278      37.687   9.756  23.495  1.00 67.23           O  
ATOM   2108  CB  ALA A 278      37.561   7.994  26.093  1.00 67.23           C  
ATOM   2109  N   ASP A 279      39.712   8.755  23.788  1.00 95.93           N  
ATOM   2110  CA  ASP A 279      40.083   8.615  22.414  1.00 95.93           C  
ATOM   2111  C   ASP A 279      39.444   7.409  21.796  1.00 95.93           C  
ATOM   2112  O   ASP A 279      39.428   7.287  20.575  1.00 95.93           O  
ATOM   2113  CB  ASP A 279      41.602   8.627  22.148  1.00 95.93           C  
ATOM   2114  CG  ASP A 279      42.288   7.474  22.853  1.00 95.93           C  
ATOM   2115  OD1 ASP A 279      41.616   6.777  23.657  1.00 95.93           O  
ATOM   2116  OD2 ASP A 279      43.509   7.287  22.602  1.00 95.93           O1-
ATOM   2117  N   LEU A 280      38.988   6.434  22.613  1.00 77.28           N  
ATOM   2118  CA  LEU A 280      38.361   5.268  22.054  1.00 77.28           C  
ATOM   2119  C   LEU A 280      37.203   4.896  22.925  1.00 77.28           C  
ATOM   2120  O   LEU A 280      37.328   4.837  24.147  1.00 77.28           O  
ATOM   2121  CB  LEU A 280      39.306   4.058  22.000  1.00 77.28           C  
ATOM   2122  CG  LEU A 280      38.667   2.770  21.448  1.00 77.28           C  
ATOM   2123  CD1 LEU A 280      38.247   2.911  19.976  1.00 77.28           C  
ATOM   2124  CD2 LEU A 280      39.587   1.563  21.680  1.00 77.28           C  
ATOM   2125  N   ILE A 281      36.021   4.658  22.321  1.00123.61           N  
ATOM   2126  CA  ILE A 281      34.890   4.275  23.114  1.00123.61           C  
ATOM   2127  C   ILE A 281      34.407   2.966  22.621  1.00123.61           C  
ATOM   2128  O   ILE A 281      34.178   2.783  21.427  1.00123.61           O  
ATOM   2129  CB  ILE A 281      33.738   5.244  23.073  1.00123.61           C  
ATOM   2130  CG1 ILE A 281      34.074   6.479  23.923  1.00123.61           C  
ATOM   2131  CG2 ILE A 281      32.470   4.517  23.557  1.00123.61           C  
ATOM   2132  CD1 ILE A 281      35.390   7.133  23.535  1.00123.61           C  
ATOM   2133  N   LEU A 282      34.272   2.008  23.554  1.00 99.74           N  
ATOM   2134  CA  LEU A 282      33.782   0.715  23.210  1.00 99.74           C  
ATOM   2135  C   LEU A 282      32.365   0.757  23.685  1.00 99.74           C  
ATOM   2136  O   LEU A 282      32.106   0.719  24.886  1.00 99.74           O  
ATOM   2137  CB  LEU A 282      34.489  -0.394  24.001  1.00 99.74           C  
ATOM   2138  CG  LEU A 282      36.024  -0.271  23.988  1.00 99.74           C  
ATOM   2139  CD1 LEU A 282      36.678  -1.530  24.557  1.00 99.74           C  
ATOM   2140  CD2 LEU A 282      36.572   0.099  22.607  1.00 99.74           C  
ATOM   2141  N   SER A 283      31.401   0.835  22.753  1.00 63.07           N  
ATOM   2142  CA  SER A 283      30.036   0.994  23.163  1.00 63.07           C  
ATOM   2143  C   SER A 283      29.293  -0.283  22.927  1.00 63.07           C  
ATOM   2144  O   SER A 283      29.180  -0.756  21.798  1.00 63.07           O  
ATOM   2145  CB  SER A 283      29.308   2.102  22.385  1.00 63.07           C  
ATOM   2146  OG  SER A 283      27.966   2.221  22.832  1.00 63.07           O  
ATOM   2147  N   VAL A 284      28.718  -0.856  24.004  1.00 68.08           N  
ATOM   2148  CA  VAL A 284      28.066  -2.119  23.855  1.00 68.08           C  
ATOM   2149  C   VAL A 284      26.579  -1.977  23.996  1.00 68.08           C  
ATOM   2150  O   VAL A 284      26.076  -1.563  25.039  1.00 68.08           O  
ATOM   2151  CB  VAL A 284      28.529  -3.125  24.870  1.00 68.08           C  
ATOM   2152  CG1 VAL A 284      27.654  -4.382  24.762  1.00 68.08           C  
ATOM   2153  CG2 VAL A 284      30.024  -3.398  24.629  1.00 68.08           C  
ATOM   2154  N   GLY A 285      25.844  -2.362  22.928  1.00 59.38           N  
ATOM   2155  CA  GLY A 285      24.404  -2.398  22.900  1.00 59.38           C  
ATOM   2156  C   GLY A 285      23.786  -1.034  22.868  1.00 59.38           C  
ATOM   2157  O   GLY A 285      22.817  -0.791  23.585  1.00 59.38           O  
ATOM   2158  N   ALA A 286      24.275  -0.126  22.003  1.00 99.82           N  
ATOM   2159  CA  ALA A 286      23.809   1.236  22.064  1.00 99.82           C  
ATOM   2160  C   ALA A 286      22.623   1.566  21.198  1.00 99.82           C  
ATOM   2161  O   ALA A 286      22.626   1.368  19.982  1.00 99.82           O  
ATOM   2162  CB  ALA A 286      24.901   2.253  21.688  1.00 99.82           C  
ATOM   2163  N   LEU A 287      21.537   2.015  21.872  1.00156.83           N  
ATOM   2164  CA  LEU A 287      20.408   2.709  21.307  1.00156.83           C  
ATOM   2165  C   LEU A 287      20.925   4.100  21.107  1.00156.83           C  
ATOM   2166  O   LEU A 287      20.562   4.798  20.164  1.00156.83           O  
ATOM   2167  CB  LEU A 287      19.221   2.793  22.280  1.00156.83           C  
ATOM   2168  CG  LEU A 287      18.570   1.432  22.585  1.00156.83           C  
ATOM   2169  CD1 LEU A 287      19.578   0.446  23.194  1.00156.83           C  
ATOM   2170  CD2 LEU A 287      17.323   1.610  23.463  1.00156.83           C  
ATOM   2171  N   LEU A 288      21.752   4.541  22.087  1.00274.33           N  
ATOM   2172  CA  LEU A 288      22.559   5.735  22.038  1.00274.33           C  
ATOM   2173  C   LEU A 288      21.989   7.062  22.391  1.00274.33           C  
ATOM   2174  O   LEU A 288      20.830   7.234  22.780  1.00274.33           O  
ATOM   2175  CB  LEU A 288      23.391   5.940  20.758  1.00274.33           C  
ATOM   2176  CG  LEU A 288      24.772   5.268  20.799  1.00274.33           C  
ATOM   2177  CD1 LEU A 288      25.590   5.593  19.539  1.00274.33           C  
ATOM   2178  CD2 LEU A 288      25.518   5.649  22.089  1.00274.33           C  
ATOM   2179  N   SER A 289      22.933   8.027  22.281  1.00209.15           N  
ATOM   2180  CA  SER A 289      22.859   9.428  22.560  1.00209.15           C  
ATOM   2181  C   SER A 289      24.127  10.060  21.991  1.00209.15           C  
ATOM   2182  O   SER A 289      24.271  10.213  20.781  1.00209.15           O  
ATOM   2183  CB  SER A 289      22.856   9.740  24.066  1.00209.15           C  
ATOM   2184  OG  SER A 289      22.781  11.144  24.265  1.00209.15           O  
ATOM   2185  N   ASP A 290      25.074  10.455  22.881  1.00158.20           N  
ATOM   2186  CA  ASP A 290      26.267  11.270  22.684  1.00158.20           C  
ATOM   2187  C   ASP A 290      27.650  10.592  22.472  1.00158.20           C  
ATOM   2188  O   ASP A 290      27.739   9.381  22.302  1.00158.20           O  
ATOM   2189  CB  ASP A 290      26.397  12.195  23.900  1.00158.20           C  
ATOM   2190  CG  ASP A 290      26.317  11.260  25.116  1.00158.20           C  
ATOM   2191  OD1 ASP A 290      26.712  10.070  24.986  1.00158.20           O  
ATOM   2192  OD2 ASP A 290      25.816  11.706  26.182  1.00158.20           O1-
ATOM   2193  N   PHE A 291      28.769  11.426  22.499  1.00313.45           N  
ATOM   2194  CA  PHE A 291      30.171  11.169  22.196  1.00313.45           C  
ATOM   2195  C   PHE A 291      30.877  12.360  22.754  1.00313.45           C  
ATOM   2196  O   PHE A 291      31.630  12.286  23.732  1.00313.45           O  
ATOM   2197  CB  PHE A 291      30.447  11.173  20.683  1.00313.45           C  
ATOM   2198  CG  PHE A 291      29.577  10.127  20.078  1.00313.45           C  
ATOM   2199  CD1 PHE A 291      30.007   8.823  19.988  1.00313.45           C  
ATOM   2200  CD2 PHE A 291      28.324  10.458  19.606  1.00313.45           C  
ATOM   2201  CE1 PHE A 291      29.191   7.867  19.433  1.00313.45           C  
ATOM   2202  CE2 PHE A 291      27.502   9.507  19.051  1.00313.45           C  
ATOM   2203  CZ  PHE A 291      27.942   8.209  18.967  1.00313.45           C  
ATOM   2204  N   ASN A 292      30.704  13.466  22.007  1.00262.40           N  
ATOM   2205  CA  ASN A 292      31.045  14.803  22.377  1.00262.40           C  
ATOM   2206  C   ASN A 292      29.961  15.608  21.725  1.00262.40           C  
ATOM   2207  O   ASN A 292      29.519  15.274  20.626  1.00262.40           O  
ATOM   2208  CB  ASN A 292      32.393  15.283  21.837  1.00262.40           C  
ATOM   2209  CG  ASN A 292      32.824  16.499  22.633  1.00262.40           C  
ATOM   2210  ND2 ASN A 292      32.054  17.616  22.511  1.00262.40           N  
ATOM   2211  OD1 ASN A 292      33.818  16.450  23.355  1.00262.40           O  
ATOM   2212  N   THR A 293      29.473  16.678  22.379  1.00124.58           N  
ATOM   2213  CA  THR A 293      28.381  17.395  21.788  1.00124.58           C  
ATOM   2214  C   THR A 293      28.821  17.976  20.486  1.00124.58           C  
ATOM   2215  O   THR A 293      28.144  17.808  19.474  1.00124.58           O  
ATOM   2216  CB  THR A 293      27.877  18.519  22.644  1.00124.58           C  
ATOM   2217  CG2 THR A 293      27.397  17.948  23.988  1.00124.58           C  
ATOM   2218  OG1 THR A 293      28.905  19.472  22.859  1.00124.58           O  
ATOM   2219  N   GLY A 294      29.990  18.645  20.456  1.00 54.52           N  
ATOM   2220  CA  GLY A 294      30.369  19.230  19.205  1.00 54.52           C  
ATOM   2221  C   GLY A 294      31.677  19.932  19.367  1.00 54.52           C  
ATOM   2222  O   GLY A 294      32.449  19.652  20.281  1.00 54.52           O  
ATOM   2223  N   SER A 295      31.962  20.864  18.437  1.00170.09           N  
ATOM   2224  CA  SER A 295      33.197  21.586  18.484  1.00170.09           C  
ATOM   2225  C   SER A 295      33.110  22.697  19.476  1.00170.09           C  
ATOM   2226  O   SER A 295      32.045  23.238  19.766  1.00170.09           O  
ATOM   2227  CB  SER A 295      33.601  22.236  17.153  1.00170.09           C  
ATOM   2228  OG  SER A 295      34.794  22.987  17.334  1.00170.09           O  
ATOM   2229  N   PHE A 296      34.288  23.042  20.019  1.00255.92           N  
ATOM   2230  CA  PHE A 296      34.520  24.118  20.931  1.00255.92           C  
ATOM   2231  C   PHE A 296      35.939  24.466  20.681  1.00255.92           C  
ATOM   2232  O   PHE A 296      36.481  24.144  19.626  1.00255.92           O  
ATOM   2233  CB  PHE A 296      34.470  23.749  22.423  1.00255.92           C  
ATOM   2234  CG  PHE A 296      33.055  23.596  22.835  1.00255.92           C  
ATOM   2235  CD1 PHE A 296      32.268  24.713  22.976  1.00255.92           C  
ATOM   2236  CD2 PHE A 296      32.526  22.356  23.098  1.00255.92           C  
ATOM   2237  CE1 PHE A 296      30.957  24.587  23.364  1.00255.92           C  
ATOM   2238  CE2 PHE A 296      31.214  22.228  23.487  1.00255.92           C  
ATOM   2239  CZ  PHE A 296      30.427  23.347  23.621  1.00255.92           C  
ATOM   2240  N   SER A 297      36.576  25.159  21.639  1.00122.30           N  
ATOM   2241  CA  SER A 297      37.977  25.353  21.468  1.00122.30           C  
ATOM   2242  C   SER A 297      38.519  23.960  21.452  1.00122.30           C  
ATOM   2243  O   SER A 297      39.485  23.663  20.752  1.00122.30           O  
ATOM   2244  CB  SER A 297      38.628  26.140  22.621  1.00122.30           C  
ATOM   2245  OG  SER A 297      38.190  27.491  22.587  1.00122.30           O  
ATOM   2246  N   TYR A 298      37.852  23.062  22.210  1.00260.55           N  
ATOM   2247  CA  TYR A 298      38.164  21.662  22.274  1.00260.55           C  
ATOM   2248  C   TYR A 298      37.888  21.132  20.897  1.00260.55           C  
ATOM   2249  O   TYR A 298      36.883  21.478  20.275  1.00260.55           O  
ATOM   2250  CB  TYR A 298      37.305  20.947  23.341  1.00260.55           C  
ATOM   2251  CG  TYR A 298      37.647  19.501  23.446  1.00260.55           C  
ATOM   2252  CD1 TYR A 298      38.747  19.097  24.166  1.00260.55           C  
ATOM   2253  CD2 TYR A 298      36.873  18.549  22.824  1.00260.55           C  
ATOM   2254  CE1 TYR A 298      39.067  17.764  24.273  1.00260.55           C  
ATOM   2255  CE2 TYR A 298      37.188  17.214  22.929  1.00260.55           C  
ATOM   2256  CZ  TYR A 298      38.287  16.819  23.653  1.00260.55           C  
ATOM   2257  OH  TYR A 298      38.607  15.448  23.759  1.00260.55           O  
ATOM   2258  N   SER A 299      38.796  20.282  20.380  1.00105.08           N  
ATOM   2259  CA  SER A 299      38.769  19.892  18.998  1.00105.08           C  
ATOM   2260  C   SER A 299      37.475  19.289  18.538  1.00105.08           C  
ATOM   2261  O   SER A 299      36.730  19.948  17.817  1.00105.08           O  
ATOM   2262  CB  SER A 299      39.905  18.928  18.608  1.00105.08           C  
ATOM   2263  OG  SER A 299      39.740  17.666  19.238  1.00105.08           O  
ATOM   2264  N   TYR A 300      37.126  18.043  18.927  1.00278.41           N  
ATOM   2265  CA  TYR A 300      35.962  17.561  18.237  1.00278.41           C  
ATOM   2266  C   TYR A 300      35.267  16.543  19.095  1.00278.41           C  
ATOM   2267  O   TYR A 300      35.572  16.395  20.276  1.00278.41           O  
ATOM   2268  CB  TYR A 300      36.348  16.927  16.885  1.00278.41           C  
ATOM   2269  CG  TYR A 300      35.249  17.160  15.906  1.00278.41           C  
ATOM   2270  CD1 TYR A 300      34.925  18.453  15.557  1.00278.41           C  
ATOM   2271  CD2 TYR A 300      34.585  16.123  15.293  1.00278.41           C  
ATOM   2272  CE1 TYR A 300      33.930  18.710  14.643  1.00278.41           C  
ATOM   2273  CE2 TYR A 300      33.588  16.375  14.376  1.00278.41           C  
ATOM   2274  CZ  TYR A 300      33.257  17.672  14.049  1.00278.41           C  
ATOM   2275  OH  TYR A 300      32.236  17.941  13.109  1.00278.41           O  
ATOM   2276  N   LYS A 301      34.277  15.842  18.498  1.00237.16           N  
ATOM   2277  CA  LYS A 301      33.497  14.833  19.164  1.00237.16           C  
ATOM   2278  C   LYS A 301      34.341  13.616  19.379  1.00237.16           C  
ATOM   2279  O   LYS A 301      35.341  13.428  18.685  1.00237.16           O  
ATOM   2280  CB  LYS A 301      32.247  14.378  18.386  1.00237.16           C  
ATOM   2281  CG  LYS A 301      32.581  13.642  17.089  1.00237.16           C  
ATOM   2282  CD  LYS A 301      31.402  12.876  16.487  1.00237.16           C  
ATOM   2283  CE  LYS A 301      31.737  12.156  15.179  1.00237.16           C  
ATOM   2284  NZ  LYS A 301      30.558  11.391  14.708  1.00237.16           N1+
ATOM   2285  N   THR A 302      33.947  12.763  20.362  1.00105.76           N  
ATOM   2286  CA  THR A 302      34.691  11.571  20.648  1.00105.76           C  
ATOM   2287  C   THR A 302      34.859  10.824  19.359  1.00105.76           C  
ATOM   2288  O   THR A 302      33.894  10.469  18.685  1.00105.76           O  
ATOM   2289  CB  THR A 302      34.055  10.645  21.628  1.00105.76           C  
ATOM   2290  CG2 THR A 302      35.029   9.482  21.822  1.00105.76           C  
ATOM   2291  OG1 THR A 302      33.847  11.291  22.874  1.00105.76           O  
ATOM   2292  N   LYS A 303      36.139  10.654  18.975  1.00164.10           N  
ATOM   2293  CA  LYS A 303      36.588  10.118  17.721  1.00164.10           C  
ATOM   2294  C   LYS A 303      36.361   8.659  17.427  1.00164.10           C  
ATOM   2295  O   LYS A 303      35.618   8.322  16.508  1.00164.10           O  
ATOM   2296  CB  LYS A 303      38.077  10.449  17.518  1.00164.10           C  
ATOM   2297  CG  LYS A 303      38.870  10.456  18.832  1.00164.10           C  
ATOM   2298  CD  LYS A 303      40.386  10.578  18.660  1.00164.10           C  
ATOM   2299  CE  LYS A 303      41.158   9.306  19.006  1.00164.10           C  
ATOM   2300  NZ  LYS A 303      41.078   8.343  17.888  1.00164.10           N1+
ATOM   2301  N   ASN A 304      36.940   7.733  18.211  1.00 70.15           N  
ATOM   2302  CA  ASN A 304      36.826   6.357  17.825  1.00 70.15           C  
ATOM   2303  C   ASN A 304      35.751   5.744  18.631  1.00 70.15           C  
ATOM   2304  O   ASN A 304      35.888   5.565  19.841  1.00 70.15           O  
ATOM   2305  CB  ASN A 304      38.099   5.521  18.065  1.00 70.15           C  
ATOM   2306  CG  ASN A 304      39.097   5.782  16.945  1.00 70.15           C  
ATOM   2307  ND2 ASN A 304      40.373   5.372  17.170  1.00 70.15           N  
ATOM   2308  OD1 ASN A 304      38.749   6.316  15.892  1.00 70.15           O  
ATOM   2309  N   ILE A 305      34.634   5.422  17.962  1.00 94.47           N  
ATOM   2310  CA  ILE A 305      33.576   4.776  18.654  1.00 94.47           C  
ATOM   2311  C   ILE A 305      33.335   3.480  17.968  1.00 94.47           C  
ATOM   2312  O   ILE A 305      33.144   3.429  16.753  1.00 94.47           O  
ATOM   2313  CB  ILE A 305      32.287   5.546  18.674  1.00 94.47           C  
ATOM   2314  CG1 ILE A 305      32.422   6.798  19.556  1.00 94.47           C  
ATOM   2315  CG2 ILE A 305      31.185   4.584  19.148  1.00 94.47           C  
ATOM   2316  CD1 ILE A 305      33.434   7.801  19.024  1.00 94.47           C  
ATOM   2317  N   VAL A 306      33.387   2.392  18.757  1.00 59.26           N  
ATOM   2318  CA  VAL A 306      33.080   1.094  18.252  1.00 59.26           C  
ATOM   2319  C   VAL A 306      31.721   0.835  18.802  1.00 59.26           C  
ATOM   2320  O   VAL A 306      31.513   0.966  20.005  1.00 59.26           O  
ATOM   2321  CB  VAL A 306      33.981   0.018  18.794  1.00 59.26           C  
ATOM   2322  CG1 VAL A 306      33.479  -1.353  18.307  1.00 59.26           C  
ATOM   2323  CG2 VAL A 306      35.430   0.334  18.386  1.00 59.26           C  
ATOM   2324  N   GLU A 307      30.742   0.493  17.946  1.00 68.78           N  
ATOM   2325  CA  GLU A 307      29.421   0.279  18.461  1.00 68.78           C  
ATOM   2326  C   GLU A 307      29.093  -1.161  18.247  1.00 68.78           C  
ATOM   2327  O   GLU A 307      29.205  -1.665  17.130  1.00 68.78           O  
ATOM   2328  CB  GLU A 307      28.349   1.096  17.715  1.00 68.78           C  
ATOM   2329  CG  GLU A 307      28.506   2.610  17.904  1.00 68.78           C  
ATOM   2330  CD  GLU A 307      27.455   3.336  17.071  1.00 68.78           C  
ATOM   2331  OE1 GLU A 307      26.419   2.709  16.723  1.00 68.78           O  
ATOM   2332  OE2 GLU A 307      27.679   4.537  16.773  1.00 68.78           O1-
ATOM   2333  N   PHE A 308      28.689  -1.867  19.324  1.00 75.76           N  
ATOM   2334  CA  PHE A 308      28.314  -3.246  19.185  1.00 75.76           C  
ATOM   2335  C   PHE A 308      26.821  -3.274  19.208  1.00 75.76           C  
ATOM   2336  O   PHE A 308      26.199  -2.736  20.122  1.00 75.76           O  
ATOM   2337  CB  PHE A 308      28.765  -4.152  20.348  1.00 75.76           C  
ATOM   2338  CG  PHE A 308      30.246  -4.319  20.325  1.00 75.76           C  
ATOM   2339  CD1 PHE A 308      31.076  -3.356  20.848  1.00 75.76           C  
ATOM   2340  CD2 PHE A 308      30.818  -5.445  19.777  1.00 75.76           C  
ATOM   2341  CE1 PHE A 308      32.443  -3.517  20.836  1.00 75.76           C  
ATOM   2342  CE2 PHE A 308      32.183  -5.614  19.761  1.00 75.76           C  
ATOM   2343  CZ  PHE A 308      33.002  -4.649  20.290  1.00 75.76           C  
ATOM   2344  N   HIS A 309      26.211  -3.896  18.184  1.00111.59           N  
ATOM   2345  CA  HIS A 309      24.783  -3.981  18.103  1.00111.59           C  
ATOM   2346  C   HIS A 309      24.490  -5.430  17.909  1.00111.59           C  
ATOM   2347  O   HIS A 309      25.319  -6.175  17.388  1.00111.59           O  
ATOM   2348  CB  HIS A 309      24.195  -3.246  16.882  1.00111.59           C  
ATOM   2349  CG  HIS A 309      24.639  -1.817  16.784  1.00111.59           C  
ATOM   2350  CD2 HIS A 309      24.285  -0.732  17.523  1.00111.59           C  
ATOM   2351  ND1 HIS A 309      25.563  -1.362  15.870  1.00111.59           N  
ATOM   2352  CE1 HIS A 309      25.721  -0.034  16.101  1.00111.59           C  
ATOM   2353  NE2 HIS A 309      24.966   0.394  17.095  1.00111.59           N  
ATOM   2354  N   SER A 310      23.296  -5.882  18.320  1.00 60.63           N  
ATOM   2355  CA  SER A 310      23.043  -7.282  18.190  1.00 60.63           C  
ATOM   2356  C   SER A 310      23.100  -7.674  16.745  1.00 60.63           C  
ATOM   2357  O   SER A 310      23.589  -8.756  16.421  1.00 60.63           O  
ATOM   2358  CB  SER A 310      21.670  -7.695  18.758  1.00 60.63           C  
ATOM   2359  OG  SER A 310      20.625  -7.042  18.053  1.00 60.63           O  
ATOM   2360  N   ASP A 311      22.526  -6.830  15.862  1.00163.84           N  
ATOM   2361  CA  ASP A 311      22.444  -7.022  14.434  1.00163.84           C  
ATOM   2362  C   ASP A 311      23.689  -6.649  13.705  1.00163.84           C  
ATOM   2363  O   ASP A 311      23.969  -7.218  12.652  1.00163.84           O  
ATOM   2364  CB  ASP A 311      21.325  -6.189  13.790  1.00163.84           C  
ATOM   2365  CG  ASP A 311      19.995  -6.650  14.361  1.00163.84           C  
ATOM   2366  OD1 ASP A 311      20.010  -7.359  15.402  1.00163.84           O  
ATOM   2367  OD2 ASP A 311      18.943  -6.297  13.762  1.00163.84           O1-
ATOM   2368  N   HIS A 312      24.438  -5.633  14.183  1.00 85.82           N  
ATOM   2369  CA  HIS A 312      25.565  -5.250  13.377  1.00 85.82           C  
ATOM   2370  C   HIS A 312      26.584  -4.522  14.198  1.00 85.82           C  
ATOM   2371  O   HIS A 312      26.382  -4.247  15.379  1.00 85.82           O  
ATOM   2372  CB  HIS A 312      25.186  -4.361  12.178  1.00 85.82           C  
ATOM   2373  CG  HIS A 312      24.702  -2.988  12.548  1.00 85.82           C  
ATOM   2374  CD2 HIS A 312      25.307  -1.779  12.398  1.00 85.82           C  
ATOM   2375  ND1 HIS A 312      23.474  -2.726  13.116  1.00 85.82           N  
ATOM   2376  CE1 HIS A 312      23.398  -1.380  13.280  1.00 85.82           C  
ATOM   2377  NE2 HIS A 312      24.486  -0.762  12.859  1.00 85.82           N  
ATOM   2378  N   MET A 313      27.731  -4.206  13.551  1.00 58.27           N  
ATOM   2379  CA  MET A 313      28.840  -3.530  14.168  1.00 58.27           C  
ATOM   2380  C   MET A 313      29.026  -2.214  13.475  1.00 58.27           C  
ATOM   2381  O   MET A 313      28.575  -2.025  12.347  1.00 58.27           O  
ATOM   2382  CB  MET A 313      30.169  -4.290  14.023  1.00 58.27           C  
ATOM   2383  CG  MET A 313      30.211  -5.610  14.792  1.00 58.27           C  
ATOM   2384  SD  MET A 313      30.241  -5.394  16.594  1.00 58.27           S  
ATOM   2385  CE  MET A 313      31.899  -4.654  16.612  1.00 58.27           C  
ATOM   2386  N   LYS A 314      29.674  -1.254  14.164  1.00107.33           N  
ATOM   2387  CA  LYS A 314      29.893   0.048  13.600  1.00107.33           C  
ATOM   2388  C   LYS A 314      31.213   0.510  14.122  1.00107.33           C  
ATOM   2389  O   LYS A 314      31.411   0.581  15.333  1.00107.33           O  
ATOM   2390  CB  LYS A 314      28.855   1.054  14.127  1.00107.33           C  
ATOM   2391  CG  LYS A 314      28.963   2.488  13.605  1.00107.33           C  
ATOM   2392  CD  LYS A 314      28.325   2.718  12.237  1.00107.33           C  
ATOM   2393  CE  LYS A 314      28.194   4.201  11.892  1.00107.33           C  
ATOM   2394  NZ  LYS A 314      27.513   4.366  10.590  1.00107.33           N1+
ATOM   2395  N   ILE A 315      32.170   0.817  13.227  1.00 68.78           N  
ATOM   2396  CA  ILE A 315      33.404   1.343  13.726  1.00 68.78           C  
ATOM   2397  C   ILE A 315      33.641   2.615  13.005  1.00 68.78           C  
ATOM   2398  O   ILE A 315      33.771   2.624  11.781  1.00 68.78           O  
ATOM   2399  CB  ILE A 315      34.581   0.443  13.507  1.00 68.78           C  
ATOM   2400  CG1 ILE A 315      34.385  -0.861  14.301  1.00 68.78           C  
ATOM   2401  CG2 ILE A 315      35.857   1.211  13.896  1.00 68.78           C  
ATOM   2402  CD1 ILE A 315      35.355  -1.972  13.909  1.00 68.78           C  
ATOM   2403  N   ARG A 316      33.703   3.733  13.756  1.00174.69           N  
ATOM   2404  CA  ARG A 316      33.905   4.962  13.060  1.00174.69           C  
ATOM   2405  C   ARG A 316      32.703   5.100  12.189  1.00174.69           C  
ATOM   2406  O   ARG A 316      31.596   4.763  12.601  1.00174.69           O  
ATOM   2407  CB  ARG A 316      35.169   4.948  12.186  1.00174.69           C  
ATOM   2408  CG  ARG A 316      36.452   4.807  13.007  1.00174.69           C  
ATOM   2409  CD  ARG A 316      37.619   4.221  12.209  1.00174.69           C  
ATOM   2410  NE  ARG A 316      37.258   2.807  11.914  1.00174.69           N  
ATOM   2411  CZ  ARG A 316      37.654   2.219  10.748  1.00174.69           C  
ATOM   2412  NH1 ARG A 316      38.455   2.897   9.875  1.00174.69           N1+
ATOM   2413  NH2 ARG A 316      37.229   0.957  10.455  1.00174.69           N  
ATOM   2414  N   ASN A 317      32.911   5.627  10.970  1.00 79.13           N  
ATOM   2415  CA  ASN A 317      31.887   5.832   9.984  1.00 79.13           C  
ATOM   2416  C   ASN A 317      31.386   4.549   9.384  1.00 79.13           C  
ATOM   2417  O   ASN A 317      30.216   4.467   9.010  1.00 79.13           O  
ATOM   2418  CB  ASN A 317      32.366   6.675   8.794  1.00 79.13           C  
ATOM   2419  CG  ASN A 317      32.655   8.084   9.284  1.00 79.13           C  
ATOM   2420  ND2 ASN A 317      31.719   8.650  10.091  1.00 79.13           N  
ATOM   2421  OD1 ASN A 317      33.681   8.671   8.946  1.00 79.13           O  
ATOM   2422  N   ALA A 318      32.257   3.528   9.240  1.00 39.87           N  
ATOM   2423  CA  ALA A 318      31.897   2.327   8.526  1.00 39.87           C  
ATOM   2424  C   ALA A 318      30.875   1.517   9.262  1.00 39.87           C  
ATOM   2425  O   ALA A 318      30.829   1.502  10.491  1.00 39.87           O  
ATOM   2426  CB  ALA A 318      33.092   1.400   8.252  1.00 39.87           C  
ATOM   2427  N   THR A 319      30.026   0.808   8.483  1.00 39.35           N  
ATOM   2428  CA  THR A 319      29.006  -0.038   9.028  1.00 39.35           C  
ATOM   2429  C   THR A 319      29.222  -1.409   8.469  1.00 39.35           C  
ATOM   2430  O   THR A 319      29.615  -1.566   7.313  1.00 39.35           O  
ATOM   2431  CB  THR A 319      27.614   0.381   8.642  1.00 39.35           C  
ATOM   2432  CG2 THR A 319      26.609  -0.616   9.248  1.00 39.35           C  
ATOM   2433  OG1 THR A 319      27.355   1.703   9.100  1.00 39.35           O  
ATOM   2434  N   PHE A 320      29.007  -2.445   9.305  1.00 86.02           N  
ATOM   2435  CA  PHE A 320      29.140  -3.795   8.839  1.00 86.02           C  
ATOM   2436  C   PHE A 320      27.811  -4.420   9.124  1.00 86.02           C  
ATOM   2437  O   PHE A 320      27.549  -4.840  10.251  1.00 86.02           O  
ATOM   2438  CB  PHE A 320      30.144  -4.611   9.675  1.00 86.02           C  
ATOM   2439  CG  PHE A 320      31.427  -3.856   9.779  1.00 86.02           C  
ATOM   2440  CD1 PHE A 320      31.570  -2.882  10.743  1.00 86.02           C  
ATOM   2441  CD2 PHE A 320      32.482  -4.126   8.938  1.00 86.02           C  
ATOM   2442  CE1 PHE A 320      32.742  -2.175  10.862  1.00 86.02           C  
ATOM   2443  CE2 PHE A 320      33.656  -3.421   9.054  1.00 86.02           C  
ATOM   2444  CZ  PHE A 320      33.787  -2.445  10.014  1.00 86.02           C  
ATOM   2445  N   PRO A 321      26.959  -4.511   8.149  1.00 76.71           N  
ATOM   2446  CA  PRO A 321      25.668  -5.083   8.396  1.00 76.71           C  
ATOM   2447  C   PRO A 321      25.768  -6.567   8.517  1.00 76.71           C  
ATOM   2448  O   PRO A 321      26.521  -7.172   7.757  1.00 76.71           O  
ATOM   2449  CB  PRO A 321      24.761  -4.602   7.260  1.00 76.71           C  
ATOM   2450  CG  PRO A 321      25.728  -4.008   6.215  1.00 76.71           C  
ATOM   2451  CD  PRO A 321      26.940  -3.567   7.049  1.00 76.71           C  
ATOM   2452  N   GLY A 322      25.020  -7.171   9.460  1.00 32.73           N  
ATOM   2453  CA  GLY A 322      24.978  -8.599   9.555  1.00 32.73           C  
ATOM   2454  C   GLY A 322      25.964  -9.131  10.551  1.00 32.73           C  
ATOM   2455  O   GLY A 322      25.864 -10.294  10.934  1.00 32.73           O  
ATOM   2456  N   VAL A 323      26.934  -8.321  11.017  1.00 48.74           N  
ATOM   2457  CA  VAL A 323      27.868  -8.874  11.958  1.00 48.74           C  
ATOM   2458  C   VAL A 323      27.244  -8.759  13.314  1.00 48.74           C  
ATOM   2459  O   VAL A 323      26.995  -7.656  13.799  1.00 48.74           O  
ATOM   2460  CB  VAL A 323      29.184  -8.144  11.994  1.00 48.74           C  
ATOM   2461  CG1 VAL A 323      30.061  -8.752  13.103  1.00 48.74           C  
ATOM   2462  CG2 VAL A 323      29.824  -8.196  10.594  1.00 48.74           C  
ATOM   2463  N   GLN A 324      26.973  -9.909  13.966  1.00 86.26           N  
ATOM   2464  CA  GLN A 324      26.336  -9.888  15.256  1.00 86.26           C  
ATOM   2465  C   GLN A 324      27.384  -9.712  16.309  1.00 86.26           C  
ATOM   2466  O   GLN A 324      28.453 -10.314  16.258  1.00 86.26           O  
ATOM   2467  CB  GLN A 324      25.553 -11.174  15.546  1.00 86.26           C  
ATOM   2468  CG  GLN A 324      24.353 -11.318  14.608  1.00 86.26           C  
ATOM   2469  CD  GLN A 324      23.793 -12.717  14.771  1.00 86.26           C  
ATOM   2470  NE2 GLN A 324      24.591 -13.722  14.328  1.00 86.26           N  
ATOM   2471  OE1 GLN A 324      22.684 -12.913  15.268  1.00 86.26           O  
ATOM   2472  N   MET A 325      27.065  -8.892  17.326  1.00145.16           N  
ATOM   2473  CA  MET A 325      27.988  -8.546  18.363  1.00145.16           C  
ATOM   2474  C   MET A 325      28.358  -9.755  19.162  1.00145.16           C  
ATOM   2475  O   MET A 325      29.483  -9.839  19.650  1.00145.16           O  
ATOM   2476  CB  MET A 325      27.457  -7.425  19.283  1.00145.16           C  
ATOM   2477  CG  MET A 325      26.122  -7.702  19.973  1.00145.16           C  
ATOM   2478  SD  MET A 325      26.212  -8.821  21.397  1.00145.16           S  
ATOM   2479  CE  MET A 325      24.496  -8.513  21.905  1.00145.16           C  
ATOM   2480  N   LYS A 326      27.447 -10.734  19.314  1.00127.73           N  
ATOM   2481  CA  LYS A 326      27.767 -11.811  20.205  1.00127.73           C  
ATOM   2482  C   LYS A 326      29.021 -12.535  19.820  1.00127.73           C  
ATOM   2483  O   LYS A 326      29.860 -12.803  20.679  1.00127.73           O  
ATOM   2484  CB  LYS A 326      26.665 -12.863  20.370  1.00127.73           C  
ATOM   2485  CG  LYS A 326      27.116 -13.955  21.341  1.00127.73           C  
ATOM   2486  CD  LYS A 326      25.980 -14.764  21.955  1.00127.73           C  
ATOM   2487  CE  LYS A 326      25.474 -14.196  23.284  1.00127.73           C  
ATOM   2488  NZ  LYS A 326      26.512 -14.330  24.330  1.00127.73           N1+
ATOM   2489  N   PHE A 327      29.194 -12.871  18.533  1.00132.11           N  
ATOM   2490  CA  PHE A 327      30.345 -13.605  18.084  1.00132.11           C  
ATOM   2491  C   PHE A 327      31.581 -12.777  18.260  1.00132.11           C  
ATOM   2492  O   PHE A 327      32.613 -13.283  18.696  1.00132.11           O  
ATOM   2493  CB  PHE A 327      30.256 -13.984  16.594  1.00132.11           C  
ATOM   2494  CG  PHE A 327      29.134 -14.957  16.428  1.00132.11           C  
ATOM   2495  CD1 PHE A 327      27.844 -14.516  16.218  1.00132.11           C  
ATOM   2496  CD2 PHE A 327      29.370 -16.312  16.486  1.00132.11           C  
ATOM   2497  CE1 PHE A 327      26.806 -15.408  16.065  1.00132.11           C  
ATOM   2498  CE2 PHE A 327      28.337 -17.208  16.334  1.00132.11           C  
ATOM   2499  CZ  PHE A 327      27.057 -16.757  16.124  1.00132.11           C  
ATOM   2500  N   VAL A 328      31.516 -11.475  17.913  1.00125.45           N  
ATOM   2501  CA  VAL A 328      32.683 -10.645  17.998  1.00125.45           C  
ATOM   2502  C   VAL A 328      33.162 -10.500  19.404  1.00125.45           C  
ATOM   2503  O   VAL A 328      34.369 -10.529  19.639  1.00125.45           O  
ATOM   2504  CB  VAL A 328      32.553  -9.284  17.370  1.00125.45           C  
ATOM   2505  CG1 VAL A 328      32.624  -9.446  15.846  1.00125.45           C  
ATOM   2506  CG2 VAL A 328      31.238  -8.639  17.825  1.00125.45           C  
ATOM   2507  N   LEU A 329      32.246 -10.333  20.378  1.00109.59           N  
ATOM   2508  CA  LEU A 329      32.685 -10.178  21.735  1.00109.59           C  
ATOM   2509  C   LEU A 329      33.369 -11.423  22.216  1.00109.59           C  
ATOM   2510  O   LEU A 329      34.408 -11.348  22.871  1.00109.59           O  
ATOM   2511  CB  LEU A 329      31.563  -9.802  22.726  1.00109.59           C  
ATOM   2512  CG  LEU A 329      31.157  -8.315  22.664  1.00109.59           C  
ATOM   2513  CD1 LEU A 329      30.548  -7.942  21.313  1.00109.59           C  
ATOM   2514  CD2 LEU A 329      30.237  -7.939  23.832  1.00109.59           C  
ATOM   2515  N   GLN A 330      32.822 -12.606  21.886  1.00 56.53           N  
ATOM   2516  CA  GLN A 330      33.385 -13.836  22.364  1.00 56.53           C  
ATOM   2517  C   GLN A 330      34.779 -13.989  21.827  1.00 56.53           C  
ATOM   2518  O   GLN A 330      35.677 -14.423  22.546  1.00 56.53           O  
ATOM   2519  CB  GLN A 330      32.532 -15.056  21.955  1.00 56.53           C  
ATOM   2520  CG  GLN A 330      31.157 -15.052  22.633  1.00 56.53           C  
ATOM   2521  CD  GLN A 330      30.292 -16.152  22.034  1.00 56.53           C  
ATOM   2522  NE2 GLN A 330      29.965 -16.026  20.721  1.00 56.53           N  
ATOM   2523  OE1 GLN A 330      29.911 -17.099  22.720  1.00 56.53           O  
ATOM   2524  N   LYS A 331      35.001 -13.643  20.547  1.00140.38           N  
ATOM   2525  CA  LYS A 331      36.302 -13.798  19.954  1.00140.38           C  
ATOM   2526  C   LYS A 331      37.281 -12.818  20.532  1.00140.38           C  
ATOM   2527  O   LYS A 331      38.440 -13.155  20.767  1.00140.38           O  
ATOM   2528  CB  LYS A 331      36.284 -13.623  18.427  1.00140.38           C  
ATOM   2529  CG  LYS A 331      37.564 -14.123  17.762  1.00140.38           C  
ATOM   2530  CD  LYS A 331      37.406 -14.357  16.259  1.00140.38           C  
ATOM   2531  CE  LYS A 331      36.278 -15.330  15.922  1.00140.38           C  
ATOM   2532  NZ  LYS A 331      36.434 -16.568  16.716  1.00140.38           N1+
ATOM   2533  N   LEU A 332      36.824 -11.578  20.790  1.00 61.35           N  
ATOM   2534  CA  LEU A 332      37.658 -10.512  21.280  1.00 61.35           C  
ATOM   2535  C   LEU A 332      38.210 -10.885  22.617  1.00 61.35           C  
ATOM   2536  O   LEU A 332      39.346 -10.551  22.946  1.00 61.35           O  
ATOM   2537  CB  LEU A 332      36.889  -9.190  21.452  1.00 61.35           C  
ATOM   2538  CG  LEU A 332      36.468  -8.535  20.121  1.00 61.35           C  
ATOM   2539  CD1 LEU A 332      35.615  -7.280  20.352  1.00 61.35           C  
ATOM   2540  CD2 LEU A 332      37.694  -8.227  19.246  1.00 61.35           C  
ATOM   2541  N   LEU A 333      37.417 -11.617  23.414  1.00 71.38           N  
ATOM   2542  CA  LEU A 333      37.796 -11.971  24.747  1.00 71.38           C  
ATOM   2543  C   LEU A 333      39.075 -12.749  24.711  1.00 71.38           C  
ATOM   2544  O   LEU A 333      39.832 -12.731  25.676  1.00 71.38           O  
ATOM   2545  CB  LEU A 333      36.734 -12.823  25.458  1.00 71.38           C  
ATOM   2546  CG  LEU A 333      35.424 -12.055  25.706  1.00 71.38           C  
ATOM   2547  CD1 LEU A 333      34.417 -12.903  26.499  1.00 71.38           C  
ATOM   2548  CD2 LEU A 333      35.696 -10.687  26.355  1.00 71.38           C  
ATOM   2549  N   THR A 334      39.334 -13.517  23.639  1.00135.27           N  
ATOM   2550  CA  THR A 334      40.553 -14.273  23.627  1.00135.27           C  
ATOM   2551  C   THR A 334      41.782 -13.388  23.532  1.00135.27           C  
ATOM   2552  O   THR A 334      42.753 -13.604  24.257  1.00135.27           O  
ATOM   2553  CB  THR A 334      40.598 -15.297  22.520  1.00135.27           C  
ATOM   2554  CG2 THR A 334      40.730 -14.613  21.147  1.00135.27           C  
ATOM   2555  OG1 THR A 334      41.699 -16.163  22.730  1.00135.27           O  
ATOM   2556  N   ASN A 335      41.774 -12.421  22.587  1.00174.02           N  
ATOM   2557  CA  ASN A 335      42.824 -11.511  22.180  1.00174.02           C  
ATOM   2558  C   ASN A 335      42.982 -10.234  22.964  1.00174.02           C  
ATOM   2559  O   ASN A 335      44.075  -9.670  23.004  1.00174.02           O  
ATOM   2560  CB  ASN A 335      42.597 -11.034  20.739  1.00174.02           C  
ATOM   2561  CG  ASN A 335      42.510 -12.259  19.855  1.00174.02           C  
ATOM   2562  ND2 ASN A 335      43.503 -13.175  19.994  1.00174.02           N  
ATOM   2563  OD1 ASN A 335      41.579 -12.398  19.063  1.00174.02           O  
ATOM   2564  N   ILE A 336      41.896  -9.720  23.571  1.00113.19           N  
ATOM   2565  CA  ILE A 336      41.852  -8.362  24.045  1.00113.19           C  
ATOM   2566  C   ILE A 336      42.941  -8.031  25.020  1.00113.19           C  
ATOM   2567  O   ILE A 336      43.536  -6.960  24.912  1.00113.19           O  
ATOM   2568  CB  ILE A 336      40.528  -7.992  24.662  1.00113.19           C  
ATOM   2569  CG1 ILE A 336      40.399  -6.465  24.791  1.00113.19           C  
ATOM   2570  CG2 ILE A 336      40.385  -8.743  25.992  1.00113.19           C  
ATOM   2571  CD1 ILE A 336      40.291  -5.763  23.440  1.00113.19           C  
ATOM   2572  N   ALA A 337      43.267  -8.920  25.974  1.00 38.93           N  
ATOM   2573  CA  ALA A 337      44.253  -8.582  26.960  1.00 38.93           C  
ATOM   2574  C   ALA A 337      45.544  -8.247  26.279  1.00 38.93           C  
ATOM   2575  O   ALA A 337      46.237  -7.313  26.681  1.00 38.93           O  
ATOM   2576  CB  ALA A 337      44.536  -9.728  27.945  1.00 38.93           C  
ATOM   2577  N   ASP A 338      45.906  -9.003  25.226  1.00 44.09           N  
ATOM   2578  CA  ASP A 338      47.152  -8.782  24.550  1.00 44.09           C  
ATOM   2579  C   ASP A 338      47.186  -7.420  23.923  1.00 44.09           C  
ATOM   2580  O   ASP A 338      48.182  -6.711  24.057  1.00 44.09           O  
ATOM   2581  CB  ASP A 338      47.423  -9.818  23.449  1.00 44.09           C  
ATOM   2582  CG  ASP A 338      47.810 -11.115  24.145  1.00 44.09           C  
ATOM   2583  OD1 ASP A 338      48.590 -11.034  25.131  1.00 44.09           O  
ATOM   2584  OD2 ASP A 338      47.326 -12.195  23.711  1.00 44.09           O1-
ATOM   2585  N   ALA A 339      46.109  -6.995  23.238  1.00 47.66           N  
ATOM   2586  CA  ALA A 339      46.106  -5.729  22.547  1.00 47.66           C  
ATOM   2587  C   ALA A 339      46.248  -4.595  23.525  1.00 47.66           C  
ATOM   2588  O   ALA A 339      46.895  -3.590  23.234  1.00 47.66           O  
ATOM   2589  CB  ALA A 339      44.815  -5.491  21.744  1.00 47.66           C  
ATOM   2590  N   ALA A 340      45.577  -4.733  24.683  1.00 87.56           N  
ATOM   2591  CA  ALA A 340      45.471  -3.849  25.820  1.00 87.56           C  
ATOM   2592  C   ALA A 340      46.727  -3.739  26.643  1.00 87.56           C  
ATOM   2593  O   ALA A 340      46.843  -2.822  27.456  1.00 87.56           O  
ATOM   2594  CB  ALA A 340      44.330  -4.230  26.779  1.00 87.56           C  
ATOM   2595  N   LYS A 341      47.674  -4.684  26.506  1.00155.27           N  
ATOM   2596  CA  LYS A 341      48.800  -4.839  27.398  1.00155.27           C  
ATOM   2597  C   LYS A 341      49.488  -3.529  27.665  1.00155.27           C  
ATOM   2598  O   LYS A 341      49.968  -3.298  28.774  1.00155.27           O  
ATOM   2599  CB  LYS A 341      49.888  -5.773  26.823  1.00155.27           C  
ATOM   2600  CG  LYS A 341      50.753  -5.150  25.716  1.00155.27           C  
ATOM   2601  CD  LYS A 341      49.975  -4.700  24.479  1.00155.27           C  
ATOM   2602  CE  LYS A 341      50.857  -4.225  23.324  1.00155.27           C  
ATOM   2603  NZ  LYS A 341      50.042  -4.098  22.095  1.00155.27           N1+
ATOM   2604  N   GLY A 342      49.574  -2.647  26.659  1.00 49.87           N  
ATOM   2605  CA  GLY A 342      50.238  -1.376  26.767  1.00 49.87           C  
ATOM   2606  C   GLY A 342      49.552  -0.463  27.748  1.00 49.87           C  
ATOM   2607  O   GLY A 342      50.179   0.428  28.315  1.00 49.87           O  
ATOM   2608  N   TYR A 343      48.233  -0.634  27.938  1.00104.79           N  
ATOM   2609  CA  TYR A 343      47.388   0.268  28.676  1.00104.79           C  
ATOM   2610  C   TYR A 343      47.839   0.523  30.084  1.00104.79           C  
ATOM   2611  O   TYR A 343      48.129  -0.387  30.861  1.00104.79           O  
ATOM   2612  CB  TYR A 343      45.920  -0.220  28.666  1.00104.79           C  
ATOM   2613  CG  TYR A 343      45.024   0.754  29.350  1.00104.79           C  
ATOM   2614  CD1 TYR A 343      44.765   1.981  28.781  1.00104.79           C  
ATOM   2615  CD2 TYR A 343      44.411   0.425  30.537  1.00104.79           C  
ATOM   2616  CE1 TYR A 343      43.930   2.879  29.405  1.00104.79           C  
ATOM   2617  CE2 TYR A 343      43.575   1.318  31.163  1.00104.79           C  
ATOM   2618  CZ  TYR A 343      43.335   2.546  30.599  1.00104.79           C  
ATOM   2619  OH  TYR A 343      42.476   3.463  31.239  1.00104.79           O  
ATOM   2620  N   LYS A 344      47.905   1.830  30.426  1.00193.15           N  
ATOM   2621  CA  LYS A 344      48.234   2.305  31.739  1.00193.15           C  
ATOM   2622  C   LYS A 344      46.911   2.744  32.271  1.00193.15           C  
ATOM   2623  O   LYS A 344      46.281   3.626  31.691  1.00193.15           O  
ATOM   2624  CB  LYS A 344      49.112   3.568  31.725  1.00193.15           C  
ATOM   2625  CG  LYS A 344      50.365   3.433  30.863  1.00193.15           C  
ATOM   2626  CD  LYS A 344      50.055   3.367  29.365  1.00193.15           C  
ATOM   2627  CE  LYS A 344      49.564   4.690  28.768  1.00193.15           C  
ATOM   2628  NZ  LYS A 344      48.271   5.077  29.376  1.00193.15           N1+
ATOM   2629  N   PRO A 345      46.468   2.171  33.353  1.00 85.20           N  
ATOM   2630  CA  PRO A 345      45.150   2.499  33.814  1.00 85.20           C  
ATOM   2631  C   PRO A 345      44.952   3.914  34.240  1.00 85.20           C  
ATOM   2632  O   PRO A 345      45.735   4.418  35.042  1.00 85.20           O  
ATOM   2633  CB  PRO A 345      44.804   1.451  34.871  1.00 85.20           C  
ATOM   2634  CG  PRO A 345      45.604   0.216  34.411  1.00 85.20           C  
ATOM   2635  CD  PRO A 345      46.827   0.799  33.677  1.00 85.20           C  
ATOM   2636  N   VAL A 346      43.889   4.559  33.714  1.00 45.60           N  
ATOM   2637  CA  VAL A 346      43.548   5.900  34.086  1.00 45.60           C  
ATOM   2638  C   VAL A 346      42.686   5.785  35.298  1.00 45.60           C  
ATOM   2639  O   VAL A 346      42.016   4.773  35.497  1.00 45.60           O  
ATOM   2640  CB  VAL A 346      42.771   6.652  33.046  1.00 45.60           C  
ATOM   2641  CG1 VAL A 346      42.373   8.018  33.631  1.00 45.60           C  
ATOM   2642  CG2 VAL A 346      43.635   6.756  31.779  1.00 45.60           C  
ATOM   2643  N   ALA A 347      42.721   6.811  36.168  1.00 34.65           N  
ATOM   2644  CA  ALA A 347      41.928   6.775  37.359  1.00 34.65           C  
ATOM   2645  C   ALA A 347      40.505   7.084  37.008  1.00 34.65           C  
ATOM   2646  O   ALA A 347      40.228   7.907  36.137  1.00 34.65           O  
ATOM   2647  CB  ALA A 347      42.389   7.788  38.420  1.00 34.65           C  
ATOM   2648  N   VAL A 348      39.557   6.414  37.695  1.00 48.22           N  
ATOM   2649  CA  VAL A 348      38.158   6.636  37.466  1.00 48.22           C  
ATOM   2650  C   VAL A 348      37.730   7.772  38.339  1.00 48.22           C  
ATOM   2651  O   VAL A 348      38.365   8.067  39.355  1.00 48.22           O  
ATOM   2652  CB  VAL A 348      37.290   5.455  37.804  1.00 48.22           C  
ATOM   2653  CG1 VAL A 348      37.652   4.294  36.864  1.00 48.22           C  
ATOM   2654  CG2 VAL A 348      37.470   5.119  39.294  1.00 48.22           C  
ATOM   2655  N   PRO A 349      36.663   8.430  37.973  1.00108.33           N  
ATOM   2656  CA  PRO A 349      36.182   9.532  38.754  1.00108.33           C  
ATOM   2657  C   PRO A 349      35.764   9.040  40.106  1.00108.33           C  
ATOM   2658  O   PRO A 349      35.336   7.891  40.221  1.00108.33           O  
ATOM   2659  CB  PRO A 349      35.052  10.157  37.939  1.00108.33           C  
ATOM   2660  CG  PRO A 349      35.419   9.813  36.483  1.00108.33           C  
ATOM   2661  CD  PRO A 349      36.225   8.502  36.587  1.00108.33           C  
ATOM   2662  N   ALA A 350      35.915   9.889  41.143  1.00 36.23           N  
ATOM   2663  CA  ALA A 350      35.575   9.514  42.486  1.00 36.23           C  
ATOM   2664  C   ALA A 350      34.087   9.566  42.632  1.00 36.23           C  
ATOM   2665  O   ALA A 350      33.413  10.371  41.992  1.00 36.23           O  
ATOM   2666  CB  ALA A 350      36.194  10.441  43.550  1.00 36.23           C  
ATOM   2667  N   ARG A 351      33.536   8.685  43.491  1.00188.57           N  
ATOM   2668  CA  ARG A 351      32.116   8.597  43.699  1.00188.57           C  
ATOM   2669  C   ARG A 351      31.680   9.657  44.656  1.00188.57           C  
ATOM   2670  O   ARG A 351      32.432  10.072  45.537  1.00188.57           O  
ATOM   2671  CB  ARG A 351      31.665   7.216  44.199  1.00188.57           C  
ATOM   2672  CG  ARG A 351      31.363   6.262  43.041  1.00188.57           C  
ATOM   2673  CD  ARG A 351      32.448   6.245  41.961  1.00188.57           C  
ATOM   2674  NE  ARG A 351      33.563   5.353  42.383  1.00188.57           N  
ATOM   2675  CZ  ARG A 351      33.611   4.065  41.933  1.00188.57           C  
ATOM   2676  NH1 ARG A 351      32.589   3.572  41.175  1.00188.57           N1+
ATOM   2677  NH2 ARG A 351      34.688   3.281  42.231  1.00188.57           N  
ATOM   2678  N   THR A 352      30.422  10.115  44.498  1.00115.83           N  
ATOM   2679  CA  THR A 352      29.890  11.175  45.302  1.00115.83           C  
ATOM   2680  C   THR A 352      29.936  10.763  46.739  1.00115.83           C  
ATOM   2681  O   THR A 352      29.593   9.643  47.119  1.00115.83           O  
ATOM   2682  CB  THR A 352      28.474  11.541  44.954  1.00115.83           C  
ATOM   2683  CG2 THR A 352      27.542  10.393  45.373  1.00115.83           C  
ATOM   2684  OG1 THR A 352      28.101  12.740  45.617  1.00115.83           O  
ATOM   2685  N   PRO A 353      30.390  11.699  47.533  1.00 85.06           N  
ATOM   2686  CA  PRO A 353      30.542  11.502  48.950  1.00 85.06           C  
ATOM   2687  C   PRO A 353      29.224  11.517  49.652  1.00 85.06           C  
ATOM   2688  O   PRO A 353      28.254  12.029  49.097  1.00 85.06           O  
ATOM   2689  CB  PRO A 353      31.511  12.585  49.437  1.00 85.06           C  
ATOM   2690  CG  PRO A 353      31.612  13.578  48.266  1.00 85.06           C  
ATOM   2691  CD  PRO A 353      31.294  12.721  47.032  1.00 85.06           C  
ATOM   2692  N   ALA A 354      29.185  10.973  50.883  1.00 49.74           N  
ATOM   2693  CA  ALA A 354      27.986  10.872  51.664  1.00 49.74           C  
ATOM   2694  C   ALA A 354      27.437  12.247  51.894  1.00 49.74           C  
ATOM   2695  O   ALA A 354      28.150  13.247  51.831  1.00 49.74           O  
ATOM   2696  CB  ALA A 354      28.208  10.224  53.042  1.00 49.74           C  
ATOM   2697  N   ASN A 355      26.120  12.305  52.172  1.00158.33           N  
ATOM   2698  CA  ASN A 355      25.383  13.530  52.299  1.00158.33           C  
ATOM   2699  C   ASN A 355      25.912  14.425  53.370  1.00158.33           C  
ATOM   2700  O   ASN A 355      26.058  15.616  53.121  1.00158.33           O  
ATOM   2701  CB  ASN A 355      23.888  13.298  52.578  1.00158.33           C  
ATOM   2702  CG  ASN A 355      23.213  12.889  51.275  1.00158.33           C  
ATOM   2703  ND2 ASN A 355      22.378  11.817  51.331  1.00158.33           N  
ATOM   2704  OD1 ASN A 355      23.422  13.512  50.235  1.00158.33           O  
ATOM   2705  N   ALA A 356      26.188  13.889  54.574  1.00153.11           N  
ATOM   2706  CA  ALA A 356      26.669  14.624  55.719  1.00153.11           C  
ATOM   2707  C   ALA A 356      25.498  14.843  56.610  1.00153.11           C  
ATOM   2708  O   ALA A 356      24.346  14.748  56.187  1.00153.11           O  
ATOM   2709  CB  ALA A 356      27.346  15.989  55.475  1.00153.11           C  
ATOM   2710  N   ALA A 357      25.778  15.151  57.885  1.00 48.09           N  
ATOM   2711  CA  ALA A 357      24.734  15.289  58.855  1.00 48.09           C  
ATOM   2712  C   ALA A 357      24.009  16.578  58.656  1.00 48.09           C  
ATOM   2713  O   ALA A 357      24.578  17.578  58.223  1.00 48.09           O  
ATOM   2714  CB  ALA A 357      25.240  15.263  60.308  1.00 48.09           C  
ATOM   2715  N   VAL A 358      22.700  16.558  58.973  1.00 45.00           N  
ATOM   2716  CA  VAL A 358      21.852  17.711  58.884  1.00 45.00           C  
ATOM   2717  C   VAL A 358      20.823  17.551  59.959  1.00 45.00           C  
ATOM   2718  O   VAL A 358      20.710  16.481  60.554  1.00 45.00           O  
ATOM   2719  CB  VAL A 358      21.144  17.794  57.564  1.00 45.00           C  
ATOM   2720  CG1 VAL A 358      22.199  17.986  56.462  1.00 45.00           C  
ATOM   2721  CG2 VAL A 358      20.320  16.508  57.375  1.00 45.00           C  
ATOM   2722  N   PRO A 359      20.079  18.582  60.255  1.00 70.66           N  
ATOM   2723  CA  PRO A 359      19.077  18.438  61.273  1.00 70.66           C  
ATOM   2724  C   PRO A 359      17.993  17.538  60.768  1.00 70.66           C  
ATOM   2725  O   PRO A 359      17.723  17.545  59.568  1.00 70.66           O  
ATOM   2726  CB  PRO A 359      18.622  19.853  61.616  1.00 70.66           C  
ATOM   2727  CG  PRO A 359      19.868  20.708  61.315  1.00 70.66           C  
ATOM   2728  CD  PRO A 359      20.604  19.937  60.203  1.00 70.66           C  
ATOM   2729  N   ALA A 360      17.351  16.780  61.677  1.00 45.38           N  
ATOM   2730  CA  ALA A 360      16.339  15.805  61.376  1.00 45.38           C  
ATOM   2731  C   ALA A 360      15.183  16.502  60.740  1.00 45.38           C  
ATOM   2732  O   ALA A 360      14.451  15.923  59.939  1.00 45.38           O  
ATOM   2733  CB  ALA A 360      15.810  15.085  62.631  1.00 45.38           C  
ATOM   2734  N   SER A 361      14.990  17.764  61.148  1.00 58.69           N  
ATOM   2735  CA  SER A 361      13.918  18.638  60.778  1.00 58.69           C  
ATOM   2736  C   SER A 361      14.000  19.015  59.329  1.00 58.69           C  
ATOM   2737  O   SER A 361      12.995  19.407  58.737  1.00 58.69           O  
ATOM   2738  CB  SER A 361      14.005  19.941  61.578  1.00 58.69           C  
ATOM   2739  OG  SER A 361      14.223  19.633  62.946  1.00 58.69           O  
ATOM   2740  N   THR A 362      15.192  18.904  58.714  1.00 53.09           N  
ATOM   2741  CA  THR A 362      15.383  19.346  57.360  1.00 53.09           C  
ATOM   2742  C   THR A 362      14.367  18.700  56.466  1.00 53.09           C  
ATOM   2743  O   THR A 362      14.042  17.521  56.588  1.00 53.09           O  
ATOM   2744  CB  THR A 362      16.745  19.000  56.824  1.00 53.09           C  
ATOM   2745  CG2 THR A 362      16.870  19.540  55.390  1.00 53.09           C  
ATOM   2746  OG1 THR A 362      17.754  19.563  57.651  1.00 53.09           O  
ATOM   2747  N   PRO A 363      13.853  19.511  55.569  1.00 63.82           N  
ATOM   2748  CA  PRO A 363      12.861  19.053  54.631  1.00 63.82           C  
ATOM   2749  C   PRO A 363      13.501  18.178  53.607  1.00 63.82           C  
ATOM   2750  O   PRO A 363      14.672  18.390  53.296  1.00 63.82           O  
ATOM   2751  CB  PRO A 363      12.237  20.314  54.037  1.00 63.82           C  
ATOM   2752  CG  PRO A 363      12.425  21.368  55.141  1.00 63.82           C  
ATOM   2753  CD  PRO A 363      13.695  20.922  55.880  1.00 63.82           C  
ATOM   2754  N   LEU A 364      12.754  17.200  53.064  1.00 68.14           N  
ATOM   2755  CA  LEU A 364      13.292  16.304  52.085  1.00 68.14           C  
ATOM   2756  C   LEU A 364      13.509  17.051  50.820  1.00 68.14           C  
ATOM   2757  O   LEU A 364      12.663  17.834  50.391  1.00 68.14           O  
ATOM   2758  CB  LEU A 364      12.375  15.125  51.707  1.00 68.14           C  
ATOM   2759  CG  LEU A 364      12.326  13.987  52.738  1.00 68.14           C  
ATOM   2760  CD1 LEU A 364      11.385  12.862  52.267  1.00 68.14           C  
ATOM   2761  CD2 LEU A 364      13.740  13.471  53.053  1.00 68.14           C  
ATOM   2762  N   LYS A 365      14.678  16.801  50.204  1.00102.95           N  
ATOM   2763  CA  LYS A 365      15.025  17.364  48.942  1.00102.95           C  
ATOM   2764  C   LYS A 365      15.534  16.206  48.146  1.00102.95           C  
ATOM   2765  O   LYS A 365      16.057  15.242  48.705  1.00102.95           O  
ATOM   2766  CB  LYS A 365      16.122  18.433  49.044  1.00102.95           C  
ATOM   2767  CG  LYS A 365      15.646  19.651  49.841  1.00102.95           C  
ATOM   2768  CD  LYS A 365      16.777  20.557  50.328  1.00102.95           C  
ATOM   2769  CE  LYS A 365      17.108  21.693  49.364  1.00102.95           C  
ATOM   2770  NZ  LYS A 365      17.497  21.136  48.049  1.00102.95           N1+
ATOM   2771  N   GLN A 366      15.348  16.263  46.815  1.00 66.85           N  
ATOM   2772  CA  GLN A 366      15.691  15.175  45.949  1.00 66.85           C  
ATOM   2773  C   GLN A 366      17.168  14.949  45.876  1.00 66.85           C  
ATOM   2774  O   GLN A 366      17.600  13.797  45.906  1.00 66.85           O  
ATOM   2775  CB  GLN A 366      15.153  15.358  44.522  1.00 66.85           C  
ATOM   2776  CG  GLN A 366      13.624  15.355  44.483  1.00 66.85           C  
ATOM   2777  CD  GLN A 366      13.190  15.383  43.028  1.00 66.85           C  
ATOM   2778  NE2 GLN A 366      11.894  15.720  42.788  1.00 66.85           N  
ATOM   2779  OE1 GLN A 366      13.981  15.096  42.130  1.00 66.85           O  
ATOM   2780  N   GLU A 367      17.986  16.023  45.807  1.00115.46           N  
ATOM   2781  CA  GLU A 367      19.407  15.829  45.684  1.00115.46           C  
ATOM   2782  C   GLU A 367      19.855  15.009  46.844  1.00115.46           C  
ATOM   2783  O   GLU A 367      20.666  14.096  46.702  1.00115.46           O  
ATOM   2784  CB  GLU A 367      20.237  17.126  45.713  1.00115.46           C  
ATOM   2785  CG  GLU A 367      20.404  17.769  44.341  1.00115.46           C  
ATOM   2786  CD  GLU A 367      21.441  16.932  43.604  1.00115.46           C  
ATOM   2787  OE1 GLU A 367      22.059  16.055  44.263  1.00115.46           O  
ATOM   2788  OE2 GLU A 367      21.629  17.152  42.378  1.00115.46           O1-
ATOM   2789  N   TRP A 368      19.316  15.315  48.029  1.00 73.48           N  
ATOM   2790  CA  TRP A 368      19.686  14.605  49.213  1.00 73.48           C  
ATOM   2791  C   TRP A 368      19.213  13.181  49.151  1.00 73.48           C  
ATOM   2792  O   TRP A 368      19.961  12.253  49.455  1.00 73.48           O  
ATOM   2793  CB  TRP A 368      19.060  15.219  50.472  1.00 73.48           C  
ATOM   2794  CG  TRP A 368      19.472  14.530  51.747  1.00 73.48           C  
ATOM   2795  CD1 TRP A 368      20.520  14.811  52.571  1.00 73.48           C  
ATOM   2796  CD2 TRP A 368      18.795  13.402  52.319  1.00 73.48           C  
ATOM   2797  CE2 TRP A 368      19.482  13.057  53.481  1.00 73.48           C  
ATOM   2798  CE3 TRP A 368      17.694  12.708  51.910  1.00 73.48           C  
ATOM   2799  NE1 TRP A 368      20.538  13.932  53.624  1.00 73.48           N  
ATOM   2800  CZ2 TRP A 368      19.075  12.008  54.254  1.00 73.48           C  
ATOM   2801  CZ3 TRP A 368      17.285  11.651  52.691  1.00 73.48           C  
ATOM   2802  CH2 TRP A 368      17.963  11.308  53.841  1.00 73.48           C  
ATOM   2803  N   MET A 369      17.940  12.984  48.751  1.00 55.62           N  
ATOM   2804  CA  MET A 369      17.305  11.696  48.811  1.00 55.62           C  
ATOM   2805  C   MET A 369      17.946  10.679  47.910  1.00 55.62           C  
ATOM   2806  O   MET A 369      18.188   9.549  48.331  1.00 55.62           O  
ATOM   2807  CB  MET A 369      15.805  11.763  48.473  1.00 55.62           C  
ATOM   2808  CG  MET A 369      15.053  10.463  48.765  1.00 55.62           C  
ATOM   2809  SD  MET A 369      13.268  10.534  48.428  1.00 55.62           S  
ATOM   2810  CE  MET A 369      13.463  10.655  46.628  1.00 55.62           C  
ATOM   2811  N   TRP A 370      18.258  11.053  46.656  1.00 74.20           N  
ATOM   2812  CA  TRP A 370      18.797  10.113  45.713  1.00 74.20           C  
ATOM   2813  C   TRP A 370      20.149   9.676  46.186  1.00 74.20           C  
ATOM   2814  O   TRP A 370      20.532   8.517  46.026  1.00 74.20           O  
ATOM   2815  CB  TRP A 370      18.886  10.696  44.294  1.00 74.20           C  
ATOM   2816  CG  TRP A 370      17.524  11.053  43.745  1.00 74.20           C  
ATOM   2817  CD1 TRP A 370      17.002  12.282  43.458  1.00 74.20           C  
ATOM   2818  CD2 TRP A 370      16.482  10.100  43.482  1.00 74.20           C  
ATOM   2819  CE2 TRP A 370      15.368  10.815  43.045  1.00 74.20           C  
ATOM   2820  CE3 TRP A 370      16.454   8.739  43.603  1.00 74.20           C  
ATOM   2821  NE1 TRP A 370      15.701  12.153  43.034  1.00 74.20           N  
ATOM   2822  CZ2 TRP A 370      14.205  10.178  42.718  1.00 74.20           C  
ATOM   2823  CZ3 TRP A 370      15.283   8.095  43.269  1.00 74.20           C  
ATOM   2824  CH2 TRP A 370      14.181   8.805  42.835  1.00 74.20           C  
ATOM   2825  N   ASN A 371      20.921  10.613  46.770  1.00 91.08           N  
ATOM   2826  CA  ASN A 371      22.226  10.289  47.279  1.00 91.08           C  
ATOM   2827  C   ASN A 371      22.081   9.322  48.418  1.00 91.08           C  
ATOM   2828  O   ASN A 371      22.835   8.357  48.530  1.00 91.08           O  
ATOM   2829  CB  ASN A 371      22.987  11.497  47.848  1.00 91.08           C  
ATOM   2830  CG  ASN A 371      23.393  12.418  46.711  1.00 91.08           C  
ATOM   2831  ND2 ASN A 371      22.881  12.134  45.483  1.00 91.08           N  
ATOM   2832  OD1 ASN A 371      24.141  13.374  46.909  1.00 91.08           O  
ATOM   2833  N   GLN A 372      21.094   9.579  49.293  1.00 73.05           N  
ATOM   2834  CA  GLN A 372      20.846   8.838  50.503  1.00 73.05           C  
ATOM   2835  C   GLN A 372      20.346   7.446  50.242  1.00 73.05           C  
ATOM   2836  O   GLN A 372      20.611   6.534  51.023  1.00 73.05           O  
ATOM   2837  CB  GLN A 372      19.833   9.533  51.425  1.00 73.05           C  
ATOM   2838  CG  GLN A 372      19.725   8.887  52.809  1.00 73.05           C  
ATOM   2839  CD  GLN A 372      20.951   9.277  53.631  1.00 73.05           C  
ATOM   2840  NE2 GLN A 372      20.922   8.940  54.947  1.00 73.05           N  
ATOM   2841  OE1 GLN A 372      21.904   9.863  53.119  1.00 73.05           O  
ATOM   2842  N   LEU A 373      19.616   7.238  49.133  1.00 74.32           N  
ATOM   2843  CA  LEU A 373      18.944   5.992  48.859  1.00 74.32           C  
ATOM   2844  C   LEU A 373      19.890   4.823  48.807  1.00 74.32           C  
ATOM   2845  O   LEU A 373      19.507   3.699  49.131  1.00 74.32           O  
ATOM   2846  CB  LEU A 373      18.163   5.997  47.537  1.00 74.32           C  
ATOM   2847  CG  LEU A 373      17.457   4.654  47.273  1.00 74.32           C  
ATOM   2848  CD1 LEU A 373      16.442   4.332  48.377  1.00 74.32           C  
ATOM   2849  CD2 LEU A 373      16.838   4.607  45.867  1.00 74.32           C  
ATOM   2850  N   GLY A 374      21.148   5.045  48.404  1.00 44.17           N  
ATOM   2851  CA  GLY A 374      22.083   3.969  48.226  1.00 44.17           C  
ATOM   2852  C   GLY A 374      22.189   3.169  49.491  1.00 44.17           C  
ATOM   2853  O   GLY A 374      22.424   1.964  49.434  1.00 44.17           O  
ATOM   2854  N   ASN A 375      22.063   3.815  50.667  1.00 58.62           N  
ATOM   2855  CA  ASN A 375      22.189   3.121  51.923  1.00 58.62           C  
ATOM   2856  C   ASN A 375      21.095   2.091  52.095  1.00 58.62           C  
ATOM   2857  O   ASN A 375      21.306   1.053  52.721  1.00 58.62           O  
ATOM   2858  CB  ASN A 375      22.215   4.079  53.125  1.00 58.62           C  
ATOM   2859  CG  ASN A 375      23.603   4.712  53.122  1.00 58.62           C  
ATOM   2860  ND2 ASN A 375      23.651   6.070  53.140  1.00 58.62           N  
ATOM   2861  OD1 ASN A 375      24.614   4.011  53.089  1.00 58.62           O  
ATOM   2862  N   PHE A 376      19.885   2.372  51.578  1.00 81.32           N  
ATOM   2863  CA  PHE A 376      18.742   1.494  51.659  1.00 81.32           C  
ATOM   2864  C   PHE A 376      18.898   0.248  50.819  1.00 81.32           C  
ATOM   2865  O   PHE A 376      18.517  -0.840  51.247  1.00 81.32           O  
ATOM   2866  CB  PHE A 376      17.440   2.206  51.227  1.00 81.32           C  
ATOM   2867  CG  PHE A 376      16.293   1.245  51.198  1.00 81.32           C  
ATOM   2868  CD1 PHE A 376      15.719   0.786  52.361  1.00 81.32           C  
ATOM   2869  CD2 PHE A 376      15.770   0.824  49.995  1.00 81.32           C  
ATOM   2870  CE1 PHE A 376      14.659  -0.090  52.318  1.00 81.32           C  
ATOM   2871  CE2 PHE A 376      14.709  -0.052  49.944  1.00 81.32           C  
ATOM   2872  CZ  PHE A 376      14.154  -0.513  51.112  1.00 81.32           C  
ATOM   2873  N   LEU A 377      19.466   0.378  49.604  1.00 64.41           N  
ATOM   2874  CA  LEU A 377      19.545  -0.673  48.617  1.00 64.41           C  
ATOM   2875  C   LEU A 377      20.432  -1.796  49.047  1.00 64.41           C  
ATOM   2876  O   LEU A 377      21.379  -1.611  49.810  1.00 64.41           O  
ATOM   2877  CB  LEU A 377      20.121  -0.159  47.293  1.00 64.41           C  
ATOM   2878  CG  LEU A 377      19.253   0.929  46.637  1.00 64.41           C  
ATOM   2879  CD1 LEU A 377      19.898   1.431  45.341  1.00 64.41           C  
ATOM   2880  CD2 LEU A 377      17.807   0.444  46.421  1.00 64.41           C  
ATOM   2881  N   GLN A 378      20.108  -3.015  48.556  1.00 59.64           N  
ATOM   2882  CA  GLN A 378      20.890  -4.188  48.822  1.00 59.64           C  
ATOM   2883  C   GLN A 378      21.029  -4.945  47.533  1.00 59.64           C  
ATOM   2884  O   GLN A 378      20.269  -4.731  46.587  1.00 59.64           O  
ATOM   2885  CB  GLN A 378      20.280  -5.130  49.876  1.00 59.64           C  
ATOM   2886  CG  GLN A 378      18.939  -5.760  49.493  1.00 59.64           C  
ATOM   2887  CD  GLN A 378      18.511  -6.649  50.658  1.00 59.64           C  
ATOM   2888  NE2 GLN A 378      18.923  -6.263  51.895  1.00 59.64           N  
ATOM   2889  OE1 GLN A 378      17.832  -7.657  50.475  1.00 59.64           O  
ATOM   2890  N   GLU A 379      22.021  -5.859  47.464  1.00 41.25           N  
ATOM   2891  CA  GLU A 379      22.275  -6.571  46.243  1.00 41.25           C  
ATOM   2892  C   GLU A 379      21.108  -7.457  45.952  1.00 41.25           C  
ATOM   2893  O   GLU A 379      20.509  -8.042  46.853  1.00 41.25           O  
ATOM   2894  CB  GLU A 379      23.562  -7.422  46.284  1.00 41.25           C  
ATOM   2895  CG  GLU A 379      24.822  -6.554  46.370  1.00 41.25           C  
ATOM   2896  CD  GLU A 379      26.067  -7.433  46.415  1.00 41.25           C  
ATOM   2897  OE1 GLU A 379      25.956  -8.659  46.150  1.00 41.25           O  
ATOM   2898  OE2 GLU A 379      27.155  -6.879  46.726  1.00 41.25           O1-
ATOM   2899  N   GLY A 380      20.752  -7.562  44.656  1.00 22.79           N  
ATOM   2900  CA  GLY A 380      19.653  -8.386  44.254  1.00 22.79           C  
ATOM   2901  C   GLY A 380      18.418  -7.547  44.121  1.00 22.79           C  
ATOM   2902  O   GLY A 380      17.382  -8.047  43.685  1.00 22.79           O  
ATOM   2903  N   ASP A 381      18.486  -6.246  44.472  1.00 54.49           N  
ATOM   2904  CA  ASP A 381      17.308  -5.417  44.412  1.00 54.49           C  
ATOM   2905  C   ASP A 381      16.933  -5.123  42.987  1.00 54.49           C  
ATOM   2906  O   ASP A 381      17.769  -5.160  42.086  1.00 54.49           O  
ATOM   2907  CB  ASP A 381      17.447  -4.049  45.108  1.00 54.49           C  
ATOM   2908  CG  ASP A 381      17.324  -4.203  46.620  1.00 54.49           C  
ATOM   2909  OD1 ASP A 381      16.844  -5.272  47.082  1.00 54.49           O  
ATOM   2910  OD2 ASP A 381      17.698  -3.233  47.333  1.00 54.49           O1-
ATOM   2911  N   VAL A 382      15.624  -4.845  42.763  1.00 55.40           N  
ATOM   2912  CA  VAL A 382      15.119  -4.431  41.480  1.00 55.40           C  
ATOM   2913  C   VAL A 382      14.628  -3.027  41.696  1.00 55.40           C  
ATOM   2914  O   VAL A 382      13.762  -2.803  42.542  1.00 55.40           O  
ATOM   2915  CB  VAL A 382      13.939  -5.228  41.006  1.00 55.40           C  
ATOM   2916  CG1 VAL A 382      13.439  -4.629  39.680  1.00 55.40           C  
ATOM   2917  CG2 VAL A 382      14.357  -6.701  40.891  1.00 55.40           C  
ATOM   2918  N   VAL A 383      15.167  -2.043  40.941  1.00 50.92           N  
ATOM   2919  CA  VAL A 383      14.800  -0.664  41.141  1.00 50.92           C  
ATOM   2920  C   VAL A 383      14.207  -0.121  39.873  1.00 50.92           C  
ATOM   2921  O   VAL A 383      14.823  -0.177  38.807  1.00 50.92           O  
ATOM   2922  CB  VAL A 383      15.986   0.199  41.473  1.00 50.92           C  
ATOM   2923  CG1 VAL A 383      15.535   1.664  41.600  1.00 50.92           C  
ATOM   2924  CG2 VAL A 383      16.656  -0.360  42.739  1.00 50.92           C  
ATOM   2925  N   ILE A 384      12.990   0.457  39.979  1.00 50.66           N  
ATOM   2926  CA  ILE A 384      12.284   0.977  38.838  1.00 50.66           C  
ATOM   2927  C   ILE A 384      11.993   2.428  39.094  1.00 50.66           C  
ATOM   2928  O   ILE A 384      11.562   2.802  40.184  1.00 50.66           O  
ATOM   2929  CB  ILE A 384      10.968   0.279  38.629  1.00 50.66           C  
ATOM   2930  CG1 ILE A 384      11.194  -1.235  38.469  1.00 50.66           C  
ATOM   2931  CG2 ILE A 384      10.251   0.929  37.433  1.00 50.66           C  
ATOM   2932  CD1 ILE A 384       9.915  -2.064  38.593  1.00 50.66           C  
ATOM   2933  N   ALA A 385      12.240   3.290  38.083  1.00 44.06           N  
ATOM   2934  CA  ALA A 385      11.995   4.701  38.223  1.00 44.06           C  
ATOM   2935  C   ALA A 385      11.197   5.159  37.043  1.00 44.06           C  
ATOM   2936  O   ALA A 385      11.496   4.813  35.900  1.00 44.06           O  
ATOM   2937  CB  ALA A 385      13.286   5.534  38.247  1.00 44.06           C  
ATOM   2938  N   GLU A 386      10.159   5.976  37.308  1.00 97.68           N  
ATOM   2939  CA  GLU A 386       9.280   6.446  36.273  1.00 97.68           C  
ATOM   2940  C   GLU A 386       9.848   7.664  35.609  1.00 97.68           C  
ATOM   2941  O   GLU A 386      10.704   8.359  36.156  1.00 97.68           O  
ATOM   2942  CB  GLU A 386       7.879   6.815  36.789  1.00 97.68           C  
ATOM   2943  CG  GLU A 386       6.943   7.265  35.672  1.00 97.68           C  
ATOM   2944  CD  GLU A 386       6.722   6.056  34.778  1.00 97.68           C  
ATOM   2945  OE1 GLU A 386       5.915   5.175  35.176  1.00 97.68           O  
ATOM   2946  OE2 GLU A 386       7.349   5.998  33.685  1.00 97.68           O1-
ATOM   2947  N   THR A 387       9.369   7.933  34.377  1.00123.86           N  
ATOM   2948  CA  THR A 387       9.752   9.083  33.608  1.00123.86           C  
ATOM   2949  C   THR A 387       9.247  10.266  34.376  1.00123.86           C  
ATOM   2950  O   THR A 387       8.124  10.251  34.875  1.00123.86           O  
ATOM   2951  CB  THR A 387       9.121   9.072  32.244  1.00123.86           C  
ATOM   2952  CG2 THR A 387       7.597   9.228  32.393  1.00123.86           C  
ATOM   2953  OG1 THR A 387       9.647  10.111  31.437  1.00123.86           O  
ATOM   2954  N   GLY A 388      10.090  11.313  34.497  1.00 41.67           N  
ATOM   2955  CA  GLY A 388       9.811  12.482  35.285  1.00 41.67           C  
ATOM   2956  C   GLY A 388      11.099  12.734  36.015  1.00 41.67           C  
ATOM   2957  O   GLY A 388      12.163  12.363  35.529  1.00 41.67           O  
ATOM   2958  N   THR A 389      11.031  13.361  37.205  1.00 58.66           N  
ATOM   2959  CA  THR A 389      12.187  13.673  38.008  1.00 58.66           C  
ATOM   2960  C   THR A 389      12.847  12.415  38.515  1.00 58.66           C  
ATOM   2961  O   THR A 389      14.066  12.383  38.668  1.00 58.66           O  
ATOM   2962  CB  THR A 389      11.848  14.503  39.215  1.00 58.66           C  
ATOM   2963  CG2 THR A 389      11.170  15.804  38.750  1.00 58.66           C  
ATOM   2964  OG1 THR A 389      10.981  13.785  40.080  1.00 58.66           O  
ATOM   2965  N   SER A 390      12.059  11.354  38.804  1.00 43.99           N  
ATOM   2966  CA  SER A 390      12.577  10.151  39.413  1.00 43.99           C  
ATOM   2967  C   SER A 390      13.639   9.526  38.559  1.00 43.99           C  
ATOM   2968  O   SER A 390      14.663   9.070  39.068  1.00 43.99           O  
ATOM   2969  CB  SER A 390      11.490   9.083  39.660  1.00 43.99           C  
ATOM   2970  OG  SER A 390      10.551   9.540  40.624  1.00 43.99           O  
ATOM   2971  N   ALA A 391      13.415   9.483  37.235  1.00 48.86           N  
ATOM   2972  CA  ALA A 391      14.331   8.891  36.299  1.00 48.86           C  
ATOM   2973  C   ALA A 391      15.617   9.663  36.300  1.00 48.86           C  
ATOM   2974  O   ALA A 391      16.683   9.081  36.110  1.00 48.86           O  
ATOM   2975  CB  ALA A 391      13.795   8.907  34.858  1.00 48.86           C  
ATOM   2976  N   PHE A 392      15.539  11.005  36.442  1.00 74.68           N  
ATOM   2977  CA  PHE A 392      16.711  11.842  36.463  1.00 74.68           C  
ATOM   2978  C   PHE A 392      17.516  11.562  37.705  1.00 74.68           C  
ATOM   2979  O   PHE A 392      18.740  11.455  37.662  1.00 74.68           O  
ATOM   2980  CB  PHE A 392      16.392  13.354  36.516  1.00 74.68           C  
ATOM   2981  CG  PHE A 392      15.733  13.810  35.257  1.00 74.68           C  
ATOM   2982  CD1 PHE A 392      16.479  14.109  34.138  1.00 74.68           C  
ATOM   2983  CD2 PHE A 392      14.365  13.963  35.202  1.00 74.68           C  
ATOM   2984  CE1 PHE A 392      15.869  14.535  32.981  1.00 74.68           C  
ATOM   2985  CE2 PHE A 392      13.747  14.387  34.050  1.00 74.68           C  
ATOM   2986  CZ  PHE A 392      14.502  14.671  32.936  1.00 74.68           C  
ATOM   2987  N   GLY A 393      16.827  11.469  38.856  1.00 46.94           N  
ATOM   2988  CA  GLY A 393      17.402  11.313  40.169  1.00 46.94           C  
ATOM   2989  C   GLY A 393      18.074   9.989  40.389  1.00 46.94           C  
ATOM   2990  O   GLY A 393      19.075   9.907  41.102  1.00 46.94           O  
ATOM   2991  N   ILE A 394      17.519   8.910  39.812  1.00 97.80           N  
ATOM   2992  CA  ILE A 394      18.008   7.578  40.032  1.00 97.80           C  
ATOM   2993  C   ILE A 394      19.428   7.491  39.560  1.00 97.80           C  
ATOM   2994  O   ILE A 394      20.235   6.748  40.113  1.00 97.80           O  
ATOM   2995  CB  ILE A 394      17.195   6.505  39.355  1.00 97.80           C  
ATOM   2996  CG1 ILE A 394      17.568   5.121  39.920  1.00 97.80           C  
ATOM   2997  CG2 ILE A 394      17.379   6.627  37.832  1.00 97.80           C  
ATOM   2998  CD1 ILE A 394      17.173   4.932  41.387  1.00 97.80           C  
ATOM   2999  N   ASN A 395      19.766   8.255  38.508  1.00 70.35           N  
ATOM   3000  CA  ASN A 395      21.079   8.246  37.926  1.00 70.35           C  
ATOM   3001  C   ASN A 395      22.094   8.610  38.968  1.00 70.35           C  
ATOM   3002  O   ASN A 395      23.260   8.231  38.856  1.00 70.35           O  
ATOM   3003  CB  ASN A 395      21.230   9.251  36.774  1.00 70.35           C  
ATOM   3004  CG  ASN A 395      20.449   8.731  35.577  1.00 70.35           C  
ATOM   3005  ND2 ASN A 395      19.592   9.603  34.986  1.00 70.35           N  
ATOM   3006  OD1 ASN A 395      20.598   7.578  35.179  1.00 70.35           O  
ATOM   3007  N   GLN A 396      21.693   9.432  39.951  1.00 96.59           N  
ATOM   3008  CA  GLN A 396      22.520   9.878  41.036  1.00 96.59           C  
ATOM   3009  C   GLN A 396      22.736   8.823  42.086  1.00 96.59           C  
ATOM   3010  O   GLN A 396      23.630   8.955  42.920  1.00 96.59           O  
ATOM   3011  CB  GLN A 396      22.038  11.200  41.643  1.00 96.59           C  
ATOM   3012  CG  GLN A 396      22.162  12.298  40.584  1.00 96.59           C  
ATOM   3013  CD  GLN A 396      21.747  13.637  41.163  1.00 96.59           C  
ATOM   3014  NE2 GLN A 396      21.569  14.640  40.265  1.00 96.59           N  
ATOM   3015  OE1 GLN A 396      21.598  13.789  42.375  1.00 96.59           O  
ATOM   3016  N   THR A 397      21.872   7.792  42.149  1.00 54.28           N  
ATOM   3017  CA  THR A 397      22.010   6.795  43.179  1.00 54.28           C  
ATOM   3018  C   THR A 397      23.099   5.813  42.843  1.00 54.28           C  
ATOM   3019  O   THR A 397      23.316   5.468  41.681  1.00 54.28           O  
ATOM   3020  CB  THR A 397      20.734   6.028  43.405  1.00 54.28           C  
ATOM   3021  CG2 THR A 397      20.943   5.009  44.539  1.00 54.28           C  
ATOM   3022  OG1 THR A 397      19.685   6.923  43.749  1.00 54.28           O  
ATOM   3023  N   THR A 398      23.812   5.335  43.890  1.00 57.86           N  
ATOM   3024  CA  THR A 398      24.859   4.362  43.746  1.00 57.86           C  
ATOM   3025  C   THR A 398      24.276   3.049  44.176  1.00 57.86           C  
ATOM   3026  O   THR A 398      23.742   2.930  45.278  1.00 57.86           O  
ATOM   3027  CB  THR A 398      26.057   4.634  44.612  1.00 57.86           C  
ATOM   3028  CG2 THR A 398      27.110   3.537  44.379  1.00 57.86           C  
ATOM   3029  OG1 THR A 398      26.607   5.903  44.293  1.00 57.86           O  
ATOM   3030  N   PHE A 399      24.374   2.026  43.300  1.00108.85           N  
ATOM   3031  CA  PHE A 399      23.778   0.746  43.562  1.00108.85           C  
ATOM   3032  C   PHE A 399      24.821  -0.212  44.047  1.00108.85           C  
ATOM   3033  O   PHE A 399      26.010  -0.099  43.754  1.00108.85           O  
ATOM   3034  CB  PHE A 399      23.168   0.060  42.325  1.00108.85           C  
ATOM   3035  CG  PHE A 399      22.027   0.860  41.798  1.00108.85           C  
ATOM   3036  CD1 PHE A 399      20.946   1.136  42.600  1.00108.85           C  
ATOM   3037  CD2 PHE A 399      22.010   1.285  40.491  1.00108.85           C  
ATOM   3038  CE1 PHE A 399      19.875   1.859  42.131  1.00108.85           C  
ATOM   3039  CE2 PHE A 399      20.938   2.006  40.020  1.00108.85           C  
ATOM   3040  CZ  PHE A 399      19.871   2.301  40.833  1.00108.85           C  
ATOM   3041  N   PRO A 400      24.352  -1.157  44.818  1.00112.28           N  
ATOM   3042  CA  PRO A 400      25.184  -2.228  45.296  1.00112.28           C  
ATOM   3043  C   PRO A 400      25.350  -3.130  44.117  1.00112.28           C  
ATOM   3044  O   PRO A 400      24.712  -2.887  43.096  1.00112.28           O  
ATOM   3045  CB  PRO A 400      24.413  -2.884  46.437  1.00112.28           C  
ATOM   3046  CG  PRO A 400      23.489  -1.769  46.955  1.00112.28           C  
ATOM   3047  CD  PRO A 400      23.248  -0.882  45.724  1.00112.28           C  
ATOM   3048  N   ASN A 401      26.207  -4.160  44.216  1.00 48.86           N  
ATOM   3049  CA  ASN A 401      26.371  -5.049  43.105  1.00 48.86           C  
ATOM   3050  C   ASN A 401      25.073  -5.772  42.885  1.00 48.86           C  
ATOM   3051  O   ASN A 401      24.213  -5.834  43.764  1.00 48.86           O  
ATOM   3052  CB  ASN A 401      27.436  -6.138  43.322  1.00 48.86           C  
ATOM   3053  CG  ASN A 401      28.813  -5.494  43.383  1.00 48.86           C  
ATOM   3054  ND2 ASN A 401      29.731  -6.119  44.168  1.00 48.86           N  
ATOM   3055  OD1 ASN A 401      29.073  -4.477  42.742  1.00 48.86           O  
ATOM   3056  N   ASN A 402      24.916  -6.318  41.662  1.00 68.88           N  
ATOM   3057  CA  ASN A 402      23.795  -7.113  41.242  1.00 68.88           C  
ATOM   3058  C   ASN A 402      22.481  -6.438  41.511  1.00 68.88           C  
ATOM   3059  O   ASN A 402      21.608  -6.995  42.175  1.00 68.88           O  
ATOM   3060  CB  ASN A 402      23.792  -8.518  41.872  1.00 68.88           C  
ATOM   3061  CG  ASN A 402      22.895  -9.419  41.034  1.00 68.88           C  
ATOM   3062  ND2 ASN A 402      23.308  -9.676  39.764  1.00 68.88           N  
ATOM   3063  OD1 ASN A 402      21.852  -9.882  41.494  1.00 68.88           O  
ATOM   3064  N   THR A 403      22.309  -5.209  40.979  1.00 46.78           N  
ATOM   3065  CA  THR A 403      21.079  -4.476  41.092  1.00 46.78           C  
ATOM   3066  C   THR A 403      20.558  -4.315  39.695  1.00 46.78           C  
ATOM   3067  O   THR A 403      21.326  -4.057  38.770  1.00 46.78           O  
ATOM   3068  CB  THR A 403      21.281  -3.092  41.638  1.00 46.78           C  
ATOM   3069  CG2 THR A 403      19.919  -2.386  41.721  1.00 46.78           C  
ATOM   3070  OG1 THR A 403      21.885  -3.155  42.921  1.00 46.78           O  
ATOM   3071  N   TYR A 404      19.227  -4.448  39.504  1.00 67.69           N  
ATOM   3072  CA  TYR A 404      18.657  -4.344  38.186  1.00 67.69           C  
ATOM   3073  C   TYR A 404      17.904  -3.048  38.166  1.00 67.69           C  
ATOM   3074  O   TYR A 404      17.112  -2.771  39.064  1.00 67.69           O  
ATOM   3075  CB  TYR A 404      17.660  -5.491  37.900  1.00 67.69           C  
ATOM   3076  CG  TYR A 404      17.272  -5.491  36.460  1.00 67.69           C  
ATOM   3077  CD1 TYR A 404      16.267  -4.678  35.990  1.00 67.69           C  
ATOM   3078  CD2 TYR A 404      17.916  -6.326  35.574  1.00 67.69           C  
ATOM   3079  CE1 TYR A 404      15.920  -4.695  34.658  1.00 67.69           C  
ATOM   3080  CE2 TYR A 404      17.572  -6.347  34.242  1.00 67.69           C  
ATOM   3081  CZ  TYR A 404      16.570  -5.528  33.777  1.00 67.69           C  
ATOM   3082  OH  TYR A 404      16.211  -5.543  32.411  1.00 67.69           O  
ATOM   3083  N   GLY A 405      18.149  -2.194  37.150  1.00 36.66           N  
ATOM   3084  CA  GLY A 405      17.465  -0.928  37.104  1.00 36.66           C  
ATOM   3085  C   GLY A 405      16.555  -0.931  35.917  1.00 36.66           C  
ATOM   3086  O   GLY A 405      16.899  -1.463  34.861  1.00 36.66           O  
ATOM   3087  N   ILE A 406      15.342  -0.358  36.080  1.00 65.22           N  
ATOM   3088  CA  ILE A 406      14.443  -0.250  34.968  1.00 65.22           C  
ATOM   3089  C   ILE A 406      14.075   1.191  34.797  1.00 65.22           C  
ATOM   3090  O   ILE A 406      13.444   1.794  35.665  1.00 65.22           O  
ATOM   3091  CB  ILE A 406      13.168  -1.038  35.113  1.00 65.22           C  
ATOM   3092  CG1 ILE A 406      13.477  -2.548  35.119  1.00 65.22           C  
ATOM   3093  CG2 ILE A 406      12.210  -0.607  33.987  1.00 65.22           C  
ATOM   3094  CD1 ILE A 406      12.293  -3.436  35.504  1.00 65.22           C  
ATOM   3095  N   SER A 407      14.489   1.788  33.661  1.00112.43           N  
ATOM   3096  CA  SER A 407      14.113   3.137  33.339  1.00112.43           C  
ATOM   3097  C   SER A 407      13.779   3.148  31.880  1.00112.43           C  
ATOM   3098  O   SER A 407      14.627   2.816  31.054  1.00112.43           O  
ATOM   3099  CB  SER A 407      15.234   4.177  33.500  1.00112.43           C  
ATOM   3100  OG  SER A 407      15.501   4.419  34.871  1.00112.43           O  
ATOM   3101  N   GLN A 408      12.548   3.555  31.502  1.00170.43           N  
ATOM   3102  CA  GLN A 408      12.306   3.524  30.087  1.00170.43           C  
ATOM   3103  C   GLN A 408      12.582   4.870  29.496  1.00170.43           C  
ATOM   3104  O   GLN A 408      11.681   5.652  29.194  1.00170.43           O  
ATOM   3105  CB  GLN A 408      10.922   3.019  29.628  1.00170.43           C  
ATOM   3106  CG  GLN A 408       9.724   3.894  29.958  1.00170.43           C  
ATOM   3107  CD  GLN A 408       8.523   3.290  29.246  1.00170.43           C  
ATOM   3108  NE2 GLN A 408       8.720   2.114  28.592  1.00170.43           N  
ATOM   3109  OE1 GLN A 408       7.434   3.859  29.262  1.00170.43           O  
ATOM   3110  N   VAL A 409      13.880   5.130  29.264  1.00 67.14           N  
ATOM   3111  CA  VAL A 409      14.380   6.386  28.789  1.00 67.14           C  
ATOM   3112  C   VAL A 409      13.902   6.723  27.402  1.00 67.14           C  
ATOM   3113  O   VAL A 409      13.475   7.848  27.154  1.00 67.14           O  
ATOM   3114  CB  VAL A 409      15.879   6.401  28.791  1.00 67.14           C  
ATOM   3115  CG1 VAL A 409      16.375   7.730  28.199  1.00 67.14           C  
ATOM   3116  CG2 VAL A 409      16.349   6.130  30.232  1.00 67.14           C  
ATOM   3117  N   LEU A 410      14.001   5.786  26.439  1.00 77.42           N  
ATOM   3118  CA  LEU A 410      13.615   6.096  25.083  1.00 77.42           C  
ATOM   3119  C   LEU A 410      12.130   6.286  24.900  1.00 77.42           C  
ATOM   3120  O   LEU A 410      11.684   7.345  24.459  1.00 77.42           O  
ATOM   3121  CB  LEU A 410      14.038   4.974  24.121  1.00 77.42           C  
ATOM   3122  CG  LEU A 410      13.625   5.190  22.654  1.00 77.42           C  
ATOM   3123  CD1 LEU A 410      14.303   6.431  22.049  1.00 77.42           C  
ATOM   3124  CD2 LEU A 410      13.859   3.915  21.827  1.00 77.42           C  
ATOM   3125  N   TRP A 411      11.319   5.264  25.251  1.00 85.61           N  
ATOM   3126  CA  TRP A 411       9.902   5.338  24.988  1.00 85.61           C  
ATOM   3127  C   TRP A 411       9.263   6.385  25.856  1.00 85.61           C  
ATOM   3128  O   TRP A 411       8.483   7.205  25.374  1.00 85.61           O  
ATOM   3129  CB  TRP A 411       9.191   3.973  25.139  1.00 85.61           C  
ATOM   3130  CG  TRP A 411       7.720   3.983  24.785  1.00 85.61           C  
ATOM   3131  CD1 TRP A 411       6.634   3.806  25.590  1.00 85.61           C  
ATOM   3132  CD2 TRP A 411       7.209   4.269  23.470  1.00 85.61           C  
ATOM   3133  CE2 TRP A 411       5.817   4.239  23.555  1.00 85.61           C  
ATOM   3134  CE3 TRP A 411       7.846   4.545  22.295  1.00 85.61           C  
ATOM   3135  NE1 TRP A 411       5.478   3.945  24.858  1.00 85.61           N  
ATOM   3136  CZ2 TRP A 411       5.039   4.483  22.460  1.00 85.61           C  
ATOM   3137  CZ3 TRP A 411       7.058   4.787  21.191  1.00 85.61           C  
ATOM   3138  CH2 TRP A 411       5.681   4.756  21.273  1.00 85.61           C  
ATOM   3139  N   GLY A 412       9.568   6.387  27.169  1.00 39.28           N  
ATOM   3140  CA  GLY A 412       9.097   7.439  28.031  1.00 39.28           C  
ATOM   3141  C   GLY A 412       7.597   7.475  28.151  1.00 39.28           C  
ATOM   3142  O   GLY A 412       6.989   8.527  27.952  1.00 39.28           O  
ATOM   3143  N   SER A 413       6.944   6.344  28.481  1.00 68.27           N  
ATOM   3144  CA  SER A 413       5.517   6.399  28.661  1.00 68.27           C  
ATOM   3145  C   SER A 413       5.296   6.494  30.149  1.00 68.27           C  
ATOM   3146  O   SER A 413       5.701   5.622  30.912  1.00 68.27           O  
ATOM   3147  CB  SER A 413       4.793   5.144  28.143  1.00 68.27           C  
ATOM   3148  OG  SER A 413       3.387   5.292  28.275  1.00 68.27           O  
ATOM   3149  N   ILE A 414       4.552   7.529  30.578  1.00169.64           N  
ATOM   3150  CA  ILE A 414       4.386   7.973  31.939  1.00169.64           C  
ATOM   3151  C   ILE A 414       3.837   6.952  32.917  1.00169.64           C  
ATOM   3152  O   ILE A 414       4.238   6.954  34.075  1.00169.64           O  
ATOM   3153  CB  ILE A 414       3.465   9.155  31.982  1.00169.64           C  
ATOM   3154  CG1 ILE A 414       3.261   9.661  33.416  1.00169.64           C  
ATOM   3155  CG2 ILE A 414       2.177   8.771  31.233  1.00169.64           C  
ATOM   3156  CD1 ILE A 414       2.496  10.981  33.469  1.00169.64           C  
ATOM   3157  N   GLY A 415       2.830   6.144  32.552  1.00 93.44           N  
ATOM   3158  CA  GLY A 415       2.219   5.166  33.430  1.00 93.44           C  
ATOM   3159  C   GLY A 415       2.989   3.870  33.590  1.00 93.44           C  
ATOM   3160  O   GLY A 415       2.699   3.061  34.472  1.00 93.44           O  
ATOM   3161  N   PHE A 416       3.964   3.607  32.708  1.00120.99           N  
ATOM   3162  CA  PHE A 416       4.602   2.324  32.522  1.00120.99           C  
ATOM   3163  C   PHE A 416       5.000   1.616  33.798  1.00120.99           C  
ATOM   3164  O   PHE A 416       4.754   0.416  33.916  1.00120.99           O  
ATOM   3165  CB  PHE A 416       5.872   2.487  31.660  1.00120.99           C  
ATOM   3166  CG  PHE A 416       6.705   1.246  31.631  1.00120.99           C  
ATOM   3167  CD1 PHE A 416       6.426   0.207  30.772  1.00120.99           C  
ATOM   3168  CD2 PHE A 416       7.801   1.138  32.457  1.00120.99           C  
ATOM   3169  CE1 PHE A 416       7.216  -0.921  30.751  1.00120.99           C  
ATOM   3170  CE2 PHE A 416       8.594   0.016  32.443  1.00120.99           C  
ATOM   3171  CZ  PHE A 416       8.301  -1.019  31.589  1.00120.99           C  
ATOM   3172  N   THR A 417       5.593   2.312  34.783  1.00 78.13           N  
ATOM   3173  CA  THR A 417       6.195   1.708  35.951  1.00 78.13           C  
ATOM   3174  C   THR A 417       5.267   0.920  36.841  1.00 78.13           C  
ATOM   3175  O   THR A 417       5.712  -0.066  37.432  1.00 78.13           O  
ATOM   3176  CB  THR A 417       6.894   2.706  36.827  1.00 78.13           C  
ATOM   3177  CG2 THR A 417       7.933   3.458  35.977  1.00 78.13           C  
ATOM   3178  OG1 THR A 417       5.957   3.617  37.384  1.00 78.13           O  
ATOM   3179  N   THR A 418       3.993   1.328  37.037  1.00145.23           N  
ATOM   3180  CA  THR A 418       3.194   0.520  37.925  1.00145.23           C  
ATOM   3181  C   THR A 418       3.006  -0.816  37.278  1.00145.23           C  
ATOM   3182  O   THR A 418       2.935  -1.833  37.961  1.00145.23           O  
ATOM   3183  CB  THR A 418       1.819   1.013  38.235  1.00145.23           C  
ATOM   3184  CG2 THR A 418       1.888   2.430  38.818  1.00145.23           C  
ATOM   3185  OG1 THR A 418       1.030   0.979  37.064  1.00145.23           O  
ATOM   3186  N   GLY A 419       2.853  -0.842  35.938  1.00 33.65           N  
ATOM   3187  CA  GLY A 419       2.696  -2.093  35.245  1.00 33.65           C  
ATOM   3188  C   GLY A 419       3.963  -2.891  35.346  1.00 33.65           C  
ATOM   3189  O   GLY A 419       3.938  -4.092  35.613  1.00 33.65           O  
ATOM   3190  N   ALA A 420       5.114  -2.222  35.158  1.00 45.84           N  
ATOM   3191  CA  ALA A 420       6.396  -2.879  35.128  1.00 45.84           C  
ATOM   3192  C   ALA A 420       6.667  -3.545  36.444  1.00 45.84           C  
ATOM   3193  O   ALA A 420       7.259  -4.623  36.494  1.00 45.84           O  
ATOM   3194  CB  ALA A 420       7.558  -1.909  34.853  1.00 45.84           C  
ATOM   3195  N   THR A 421       6.256  -2.899  37.546  1.00 46.78           N  
ATOM   3196  CA  THR A 421       6.509  -3.369  38.880  1.00 46.78           C  
ATOM   3197  C   THR A 421       5.785  -4.659  39.126  1.00 46.78           C  
ATOM   3198  O   THR A 421       6.318  -5.554  39.782  1.00 46.78           O  
ATOM   3199  CB  THR A 421       6.101  -2.356  39.913  1.00 46.78           C  
ATOM   3200  CG2 THR A 421       6.431  -2.907  41.313  1.00 46.78           C  
ATOM   3201  OG1 THR A 421       6.795  -1.134  39.692  1.00 46.78           O  
ATOM   3202  N   LEU A 422       4.546  -4.791  38.618  1.00114.49           N  
ATOM   3203  CA  LEU A 422       3.791  -5.996  38.823  1.00114.49           C  
ATOM   3204  C   LEU A 422       4.525  -7.123  38.151  1.00114.49           C  
ATOM   3205  O   LEU A 422       4.691  -8.196  38.729  1.00114.49           O  
ATOM   3206  CB  LEU A 422       2.370  -5.859  38.234  1.00114.49           C  
ATOM   3207  CG  LEU A 422       1.445  -7.085  38.380  1.00114.49           C  
ATOM   3208  CD1 LEU A 422       1.867  -8.222  37.448  1.00114.49           C  
ATOM   3209  CD2 LEU A 422       1.320  -7.540  39.844  1.00114.49           C  
ATOM   3210  N   GLY A 423       5.010  -6.890  36.912  1.00 37.14           N  
ATOM   3211  CA  GLY A 423       5.687  -7.897  36.134  1.00 37.14           C  
ATOM   3212  C   GLY A 423       6.982  -8.310  36.759  1.00 37.14           C  
ATOM   3213  O   GLY A 423       7.289  -9.498  36.801  1.00 37.14           O  
ATOM   3214  N   ALA A 424       7.791  -7.338  37.223  1.00 45.07           N  
ATOM   3215  CA  ALA A 424       9.069  -7.603  37.830  1.00 45.07           C  
ATOM   3216  C   ALA A 424       8.843  -8.353  39.106  1.00 45.07           C  
ATOM   3217  O   ALA A 424       9.659  -9.188  39.492  1.00 45.07           O  
ATOM   3218  CB  ALA A 424       9.830  -6.317  38.198  1.00 45.07           C  
ATOM   3219  N   ALA A 425       7.750  -8.023  39.825  1.00 38.04           N  
ATOM   3220  CA  ALA A 425       7.465  -8.652  41.086  1.00 38.04           C  
ATOM   3221  C   ALA A 425       7.212 -10.120  40.883  1.00 38.04           C  
ATOM   3222  O   ALA A 425       7.719 -10.950  41.635  1.00 38.04           O  
ATOM   3223  CB  ALA A 425       6.230  -8.048  41.780  1.00 38.04           C  
ATOM   3224  N   PHE A 426       6.416 -10.487  39.856  1.00 87.97           N  
ATOM   3225  CA  PHE A 426       6.137 -11.876  39.597  1.00 87.97           C  
ATOM   3226  C   PHE A 426       7.389 -12.587  39.202  1.00 87.97           C  
ATOM   3227  O   PHE A 426       7.616 -13.725  39.614  1.00 87.97           O  
ATOM   3228  CB  PHE A 426       5.173 -12.145  38.426  1.00 87.97           C  
ATOM   3229  CG  PHE A 426       3.763 -12.082  38.885  1.00 87.97           C  
ATOM   3230  CD1 PHE A 426       3.240 -13.131  39.600  1.00 87.97           C  
ATOM   3231  CD2 PHE A 426       2.965 -11.008  38.584  1.00 87.97           C  
ATOM   3232  CE1 PHE A 426       1.935 -13.108  40.025  1.00 87.97           C  
ATOM   3233  CE2 PHE A 426       1.658 -10.979  39.006  1.00 87.97           C  
ATOM   3234  CZ  PHE A 426       1.142 -12.027  39.728  1.00 87.97           C  
ATOM   3235  N   ALA A 427       8.203 -11.949  38.342  1.00 36.09           N  
ATOM   3236  CA  ALA A 427       9.399 -12.568  37.845  1.00 36.09           C  
ATOM   3237  C   ALA A 427      10.360 -12.801  38.967  1.00 36.09           C  
ATOM   3238  O   ALA A 427      10.927 -13.886  39.090  1.00 36.09           O  
ATOM   3239  CB  ALA A 427      10.114 -11.716  36.780  1.00 36.09           C  
ATOM   3240  N   ALA A 428      10.545 -11.791  39.837  1.00 33.54           N  
ATOM   3241  CA  ALA A 428      11.494 -11.893  40.910  1.00 33.54           C  
ATOM   3242  C   ALA A 428      11.083 -12.998  41.834  1.00 33.54           C  
ATOM   3243  O   ALA A 428      11.923 -13.760  42.307  1.00 33.54           O  
ATOM   3244  CB  ALA A 428      11.608 -10.601  41.738  1.00 33.54           C  
ATOM   3245  N   GLU A 429       9.770 -13.130  42.096  1.00 43.98           N  
ATOM   3246  CA  GLU A 429       9.286 -14.117  43.022  1.00 43.98           C  
ATOM   3247  C   GLU A 429       9.731 -15.458  42.545  1.00 43.98           C  
ATOM   3248  O   GLU A 429      10.171 -16.303  43.324  1.00 43.98           O  
ATOM   3249  CB  GLU A 429       7.747 -14.171  43.076  1.00 43.98           C  
ATOM   3250  CG  GLU A 429       7.214 -15.225  44.049  1.00 43.98           C  
ATOM   3251  CD  GLU A 429       5.711 -15.336  43.846  1.00 43.98           C  
ATOM   3252  OE1 GLU A 429       5.256 -15.196  42.679  1.00 43.98           O  
ATOM   3253  OE2 GLU A 429       4.996 -15.565  44.857  1.00 43.98           O1-
ATOM   3254  N   GLU A 430       9.623 -15.678  41.231  1.00 73.74           N  
ATOM   3255  CA  GLU A 430       9.958 -16.929  40.632  1.00 73.74           C  
ATOM   3256  C   GLU A 430      11.429 -17.180  40.763  1.00 73.74           C  
ATOM   3257  O   GLU A 430      11.837 -18.328  40.928  1.00 73.74           O  
ATOM   3258  CB  GLU A 430       9.510 -16.945  39.163  1.00 73.74           C  
ATOM   3259  CG  GLU A 430       7.978 -16.896  39.088  1.00 73.74           C  
ATOM   3260  CD  GLU A 430       7.518 -16.382  37.732  1.00 73.74           C  
ATOM   3261  OE1 GLU A 430       8.317 -15.682  37.054  1.00 73.74           O  
ATOM   3262  OE2 GLU A 430       6.346 -16.672  37.367  1.00 73.74           O1-
ATOM   3263  N   ILE A 431      12.266 -16.130  40.627  1.00 53.74           N  
ATOM   3264  CA  ILE A 431      13.690 -16.280  40.773  1.00 53.74           C  
ATOM   3265  C   ILE A 431      14.084 -16.480  42.210  1.00 53.74           C  
ATOM   3266  O   ILE A 431      14.779 -17.441  42.540  1.00 53.74           O  
ATOM   3267  CB  ILE A 431      14.435 -15.076  40.269  1.00 53.74           C  
ATOM   3268  CG1 ILE A 431      14.181 -14.892  38.764  1.00 53.74           C  
ATOM   3269  CG2 ILE A 431      15.920 -15.227  40.640  1.00 53.74           C  
ATOM   3270  CD1 ILE A 431      14.638 -13.537  38.227  1.00 53.74           C  
ATOM   3271  N   ASP A 432      13.628 -15.576  43.104  1.00 75.15           N  
ATOM   3272  CA  ASP A 432      14.007 -15.583  44.493  1.00 75.15           C  
ATOM   3273  C   ASP A 432      13.014 -14.707  45.207  1.00 75.15           C  
ATOM   3274  O   ASP A 432      12.900 -13.523  44.900  1.00 75.15           O  
ATOM   3275  CB  ASP A 432      15.394 -14.947  44.697  1.00 75.15           C  
ATOM   3276  CG  ASP A 432      15.848 -15.153  46.131  1.00 75.15           C  
ATOM   3277  OD1 ASP A 432      15.012 -15.584  46.969  1.00 75.15           O  
ATOM   3278  OD2 ASP A 432      17.045 -14.878  46.406  1.00 75.15           O1-
ATOM   3279  N   PRO A 433      12.281 -15.256  46.139  1.00128.28           N  
ATOM   3280  CA  PRO A 433      11.271 -14.521  46.859  1.00128.28           C  
ATOM   3281  C   PRO A 433      11.791 -13.484  47.812  1.00128.28           C  
ATOM   3282  O   PRO A 433      11.010 -12.646  48.259  1.00128.28           O  
ATOM   3283  CB  PRO A 433      10.378 -15.575  47.522  1.00128.28           C  
ATOM   3284  CG  PRO A 433      11.152 -16.899  47.388  1.00128.28           C  
ATOM   3285  CD  PRO A 433      12.023 -16.685  46.142  1.00128.28           C  
ATOM   3286  N   LYS A 434      13.071 -13.570  48.200  1.00119.78           N  
ATOM   3287  CA  LYS A 434      13.713 -12.671  49.116  1.00119.78           C  
ATOM   3288  C   LYS A 434      13.999 -11.359  48.450  1.00119.78           C  
ATOM   3289  O   LYS A 434      14.098 -10.321  49.104  1.00119.78           O  
ATOM   3290  CB  LYS A 434      14.981 -13.319  49.673  1.00119.78           C  
ATOM   3291  CG  LYS A 434      14.564 -14.640  50.318  1.00119.78           C  
ATOM   3292  CD  LYS A 434      15.668 -15.675  50.481  1.00119.78           C  
ATOM   3293  CE  LYS A 434      15.109 -17.100  50.463  1.00119.78           C  
ATOM   3294  NZ  LYS A 434      13.803 -17.143  51.163  1.00119.78           N1+
ATOM   3295  N   LYS A 435      14.162 -11.394  47.118  1.00 64.41           N  
ATOM   3296  CA  LYS A 435      14.488 -10.269  46.290  1.00 64.41           C  
ATOM   3297  C   LYS A 435      13.428  -9.220  46.461  1.00 64.41           C  
ATOM   3298  O   LYS A 435      12.242  -9.530  46.569  1.00 64.41           O  
ATOM   3299  CB  LYS A 435      14.524 -10.696  44.816  1.00 64.41           C  
ATOM   3300  CG  LYS A 435      15.254  -9.762  43.860  1.00 64.41           C  
ATOM   3301  CD  LYS A 435      15.525 -10.438  42.514  1.00 64.41           C  
ATOM   3302  CE  LYS A 435      16.284  -9.572  41.507  1.00 64.41           C  
ATOM   3303  NZ  LYS A 435      16.488 -10.328  40.247  1.00 64.41           N1+
ATOM   3304  N   ARG A 436      13.844  -7.933  46.485  1.00 94.96           N  
ATOM   3305  CA  ARG A 436      12.932  -6.849  46.718  1.00 94.96           C  
ATOM   3306  C   ARG A 436      12.776  -6.065  45.445  1.00 94.96           C  
ATOM   3307  O   ARG A 436      13.727  -5.906  44.683  1.00 94.96           O  
ATOM   3308  CB  ARG A 436      13.447  -5.883  47.802  1.00 94.96           C  
ATOM   3309  CG  ARG A 436      13.715  -6.580  49.138  1.00 94.96           C  
ATOM   3310  CD  ARG A 436      14.212  -5.655  50.250  1.00 94.96           C  
ATOM   3311  NE  ARG A 436      15.547  -5.124  49.860  1.00 94.96           N  
ATOM   3312  CZ  ARG A 436      16.037  -4.022  50.497  1.00 94.96           C  
ATOM   3313  NH1 ARG A 436      15.314  -3.441  51.498  1.00 94.96           N1+
ATOM   3314  NH2 ARG A 436      17.243  -3.494  50.132  1.00 94.96           N  
ATOM   3315  N   VAL A 437      11.538  -5.586  45.186  1.00 49.41           N  
ATOM   3316  CA  VAL A 437      11.218  -4.775  44.044  1.00 49.41           C  
ATOM   3317  C   VAL A 437      10.851  -3.435  44.606  1.00 49.41           C  
ATOM   3318  O   VAL A 437       9.962  -3.339  45.453  1.00 49.41           O  
ATOM   3319  CB  VAL A 437      10.030  -5.294  43.278  1.00 49.41           C  
ATOM   3320  CG1 VAL A 437       9.712  -4.322  42.130  1.00 49.41           C  
ATOM   3321  CG2 VAL A 437      10.325  -6.732  42.818  1.00 49.41           C  
ATOM   3322  N   ILE A 438      11.528  -2.363  44.140  1.00 60.78           N  
ATOM   3323  CA  ILE A 438      11.315  -1.054  44.696  1.00 60.78           C  
ATOM   3324  C   ILE A 438      10.958  -0.125  43.578  1.00 60.78           C  
ATOM   3325  O   ILE A 438      11.625  -0.092  42.545  1.00 60.78           O  
ATOM   3326  CB  ILE A 438      12.552  -0.541  45.378  1.00 60.78           C  
ATOM   3327  CG1 ILE A 438      12.982  -1.535  46.476  1.00 60.78           C  
ATOM   3328  CG2 ILE A 438      12.262   0.869  45.918  1.00 60.78           C  
ATOM   3329  CD1 ILE A 438      14.397  -1.323  47.009  1.00 60.78           C  
ATOM   3330  N   LEU A 439       9.885   0.671  43.761  1.00141.41           N  
ATOM   3331  CA  LEU A 439       9.442   1.517  42.689  1.00141.41           C  
ATOM   3332  C   LEU A 439       9.408   2.953  43.128  1.00141.41           C  
ATOM   3333  O   LEU A 439       8.978   3.262  44.238  1.00141.41           O  
ATOM   3334  CB  LEU A 439       8.062   1.043  42.186  1.00141.41           C  
ATOM   3335  CG  LEU A 439       7.359   1.919  41.140  1.00141.41           C  
ATOM   3336  CD1 LEU A 439       6.652   3.103  41.813  1.00141.41           C  
ATOM   3337  CD2 LEU A 439       8.323   2.351  40.023  1.00141.41           C  
ATOM   3338  N   PHE A 440       9.922   3.866  42.269  1.00 78.09           N  
ATOM   3339  CA  PHE A 440       9.841   5.280  42.523  1.00 78.09           C  
ATOM   3340  C   PHE A 440       8.951   5.845  41.460  1.00 78.09           C  
ATOM   3341  O   PHE A 440       9.300   5.810  40.281  1.00 78.09           O  
ATOM   3342  CB  PHE A 440      11.186   6.023  42.466  1.00 78.09           C  
ATOM   3343  CG  PHE A 440      11.919   5.663  43.710  1.00 78.09           C  
ATOM   3344  CD1 PHE A 440      11.686   6.359  44.875  1.00 78.09           C  
ATOM   3345  CD2 PHE A 440      12.824   4.631  43.713  1.00 78.09           C  
ATOM   3346  CE1 PHE A 440      12.351   6.035  46.033  1.00 78.09           C  
ATOM   3347  CE2 PHE A 440      13.491   4.305  44.870  1.00 78.09           C  
ATOM   3348  CZ  PHE A 440      13.258   5.004  46.031  1.00 78.09           C  
ATOM   3349  N   ILE A 441       7.768   6.379  41.847  1.00 64.01           N  
ATOM   3350  CA  ILE A 441       6.864   6.860  40.834  1.00 64.01           C  
ATOM   3351  C   ILE A 441       6.346   8.213  41.214  1.00 64.01           C  
ATOM   3352  O   ILE A 441       6.146   8.508  42.389  1.00 64.01           O  
ATOM   3353  CB  ILE A 441       5.686   5.944  40.622  1.00 64.01           C  
ATOM   3354  CG1 ILE A 441       4.868   6.345  39.381  1.00 64.01           C  
ATOM   3355  CG2 ILE A 441       4.869   5.901  41.922  1.00 64.01           C  
ATOM   3356  CD1 ILE A 441       3.843   5.290  38.957  1.00 64.01           C  
ATOM   3357  N   GLY A 442       6.121   9.089  40.211  1.00 33.92           N  
ATOM   3358  CA  GLY A 442       5.616  10.400  40.507  1.00 33.92           C  
ATOM   3359  C   GLY A 442       4.144  10.291  40.774  1.00 33.92           C  
ATOM   3360  O   GLY A 442       3.466   9.364  40.332  1.00 33.92           O  
ATOM   3361  N   ASP A 443       3.613  11.292  41.493  1.00 67.81           N  
ATOM   3362  CA  ASP A 443       2.229  11.380  41.851  1.00 67.81           C  
ATOM   3363  C   ASP A 443       1.417  11.458  40.590  1.00 67.81           C  
ATOM   3364  O   ASP A 443       0.322  10.900  40.509  1.00 67.81           O  
ATOM   3365  CB  ASP A 443       1.953  12.622  42.730  1.00 67.81           C  
ATOM   3366  CG  ASP A 443       2.436  13.902  42.029  1.00 67.81           C  
ATOM   3367  OD1 ASP A 443       3.546  13.897  41.432  1.00 67.81           O  
ATOM   3368  OD2 ASP A 443       1.694  14.918  42.087  1.00 67.81           O1-
ATOM   3369  N   GLY A 444       1.932  12.171  39.572  1.00 43.11           N  
ATOM   3370  CA  GLY A 444       1.233  12.352  38.326  1.00 43.11           C  
ATOM   3371  C   GLY A 444       1.103  11.087  37.517  1.00 43.11           C  
ATOM   3372  O   GLY A 444       0.056  10.848  36.917  1.00 43.11           O  
ATOM   3373  N   SER A 445       2.177  10.274  37.433  1.00 53.66           N  
ATOM   3374  CA  SER A 445       2.230   9.084  36.615  1.00 53.66           C  
ATOM   3375  C   SER A 445       1.386   7.985  37.182  1.00 53.66           C  
ATOM   3376  O   SER A 445       0.837   7.168  36.445  1.00 53.66           O  
ATOM   3377  CB  SER A 445       3.655   8.511  36.511  1.00 53.66           C  
ATOM   3378  OG  SER A 445       4.521   9.454  35.899  1.00 53.66           O  
ATOM   3379  N   LEU A 446       1.254   7.939  38.515  1.00124.56           N  
ATOM   3380  CA  LEU A 446       0.566   6.875  39.196  1.00124.56           C  
ATOM   3381  C   LEU A 446      -0.867   6.863  38.756  1.00124.56           C  
ATOM   3382  O   LEU A 446      -1.491   5.808  38.630  1.00124.56           O  
ATOM   3383  CB  LEU A 446       0.673   7.076  40.726  1.00124.56           C  
ATOM   3384  CG  LEU A 446      -0.000   6.022  41.623  1.00124.56           C  
ATOM   3385  CD1 LEU A 446      -1.526   6.168  41.623  1.00124.56           C  
ATOM   3386  CD2 LEU A 446       0.470   4.605  41.262  1.00124.56           C  
ATOM   3387  N   GLN A 447      -1.414   8.056  38.474  1.00 63.89           N  
ATOM   3388  CA  GLN A 447      -2.794   8.223  38.134  1.00 63.89           C  
ATOM   3389  C   GLN A 447      -3.159   7.451  36.900  1.00 63.89           C  
ATOM   3390  O   GLN A 447      -4.233   6.851  36.851  1.00 63.89           O  
ATOM   3391  CB  GLN A 447      -3.134   9.707  37.935  1.00 63.89           C  
ATOM   3392  CG  GLN A 447      -2.938  10.497  39.232  1.00 63.89           C  
ATOM   3393  CD  GLN A 447      -3.219  11.963  38.963  1.00 63.89           C  
ATOM   3394  NE2 GLN A 447      -4.051  12.594  39.835  1.00 63.89           N  
ATOM   3395  OE1 GLN A 447      -2.713  12.531  37.996  1.00 63.89           O  
ATOM   3396  N   LEU A 448      -2.300   7.423  35.866  1.00115.12           N  
ATOM   3397  CA  LEU A 448      -2.707   6.746  34.666  1.00115.12           C  
ATOM   3398  C   LEU A 448      -2.899   5.270  34.902  1.00115.12           C  
ATOM   3399  O   LEU A 448      -3.842   4.664  34.400  1.00115.12           O  
ATOM   3400  CB  LEU A 448      -1.702   6.925  33.514  1.00115.12           C  
ATOM   3401  CG  LEU A 448      -1.586   8.383  33.026  1.00115.12           C  
ATOM   3402  CD1 LEU A 448      -1.040   9.301  34.129  1.00115.12           C  
ATOM   3403  CD2 LEU A 448      -0.775   8.478  31.725  1.00115.12           C  
ATOM   3404  N   THR A 449      -1.938   4.645  35.591  1.00128.32           N  
ATOM   3405  CA  THR A 449      -1.837   3.235  35.863  1.00128.32           C  
ATOM   3406  C   THR A 449      -2.346   2.687  37.181  1.00128.32           C  
ATOM   3407  O   THR A 449      -2.247   1.479  37.392  1.00128.32           O  
ATOM   3408  CB  THR A 449      -0.462   2.754  35.573  1.00128.32           C  
ATOM   3409  CG2 THR A 449      -0.187   3.003  34.080  1.00128.32           C  
ATOM   3410  OG1 THR A 449       0.482   3.451  36.372  1.00128.32           O  
ATOM   3411  N   VAL A 450      -2.870   3.510  38.109  1.00139.72           N  
ATOM   3412  CA  VAL A 450      -3.106   3.145  39.492  1.00139.72           C  
ATOM   3413  C   VAL A 450      -3.795   1.811  39.692  1.00139.72           C  
ATOM   3414  O   VAL A 450      -3.497   1.115  40.657  1.00139.72           O  
ATOM   3415  CB  VAL A 450      -3.941   4.167  40.208  1.00139.72           C  
ATOM   3416  CG1 VAL A 450      -5.337   4.206  39.565  1.00139.72           C  
ATOM   3417  CG2 VAL A 450      -3.967   3.817  41.705  1.00139.72           C  
ATOM   3418  N   GLN A 451      -4.716   1.379  38.817  1.00113.29           N  
ATOM   3419  CA  GLN A 451      -5.474   0.173  39.065  1.00113.29           C  
ATOM   3420  C   GLN A 451      -4.599  -1.046  39.235  1.00113.29           C  
ATOM   3421  O   GLN A 451      -4.990  -2.002  39.904  1.00113.29           O  
ATOM   3422  CB  GLN A 451      -6.521  -0.147  37.977  1.00113.29           C  
ATOM   3423  CG  GLN A 451      -5.970  -0.447  36.582  1.00113.29           C  
ATOM   3424  CD  GLN A 451      -5.935   0.852  35.791  1.00113.29           C  
ATOM   3425  NE2 GLN A 451      -6.829   0.954  34.773  1.00113.29           N  
ATOM   3426  OE1 GLN A 451      -5.136   1.746  36.062  1.00113.29           O  
ATOM   3427  N   GLU A 452      -3.400  -1.062  38.634  1.00123.75           N  
ATOM   3428  CA  GLU A 452      -2.556  -2.224  38.648  1.00123.75           C  
ATOM   3429  C   GLU A 452      -2.145  -2.618  40.039  1.00123.75           C  
ATOM   3430  O   GLU A 452      -1.786  -3.774  40.254  1.00123.75           O  
ATOM   3431  CB  GLU A 452      -1.302  -2.092  37.767  1.00123.75           C  
ATOM   3432  CG  GLU A 452      -0.732  -3.466  37.411  1.00123.75           C  
ATOM   3433  CD  GLU A 452      -1.821  -4.210  36.644  1.00123.75           C  
ATOM   3434  OE1 GLU A 452      -2.606  -3.532  35.928  1.00123.75           O  
ATOM   3435  OE2 GLU A 452      -1.889  -5.461  36.775  1.00123.75           O1-
ATOM   3436  N   ILE A 453      -2.154  -1.684  41.015  1.00109.17           N  
ATOM   3437  CA  ILE A 453      -1.777  -2.021  42.365  1.00109.17           C  
ATOM   3438  C   ILE A 453      -2.684  -3.125  42.821  1.00109.17           C  
ATOM   3439  O   ILE A 453      -2.287  -3.979  43.615  1.00109.17           O  
ATOM   3440  CB  ILE A 453      -1.898  -0.892  43.360  1.00109.17           C  
ATOM   3441  CG1 ILE A 453      -0.840   0.203  43.117  1.00109.17           C  
ATOM   3442  CG2 ILE A 453      -1.795  -1.503  44.770  1.00109.17           C  
ATOM   3443  CD1 ILE A 453      -1.081   1.087  41.905  1.00109.17           C  
ATOM   3444  N   SER A 454      -3.943  -3.121  42.342  1.00 42.02           N  
ATOM   3445  CA  SER A 454      -4.908  -4.111  42.727  1.00 42.02           C  
ATOM   3446  C   SER A 454      -4.406  -5.491  42.408  1.00 42.02           C  
ATOM   3447  O   SER A 454      -4.592  -6.409  43.203  1.00 42.02           O  
ATOM   3448  CB  SER A 454      -6.250  -3.955  41.995  1.00 42.02           C  
ATOM   3449  OG  SER A 454      -7.152  -4.968  42.414  1.00 42.02           O  
ATOM   3450  N   THR A 455      -3.755  -5.682  41.245  1.00 46.61           N  
ATOM   3451  CA  THR A 455      -3.282  -6.977  40.824  1.00 46.61           C  
ATOM   3452  C   THR A 455      -2.235  -7.466  41.778  1.00 46.61           C  
ATOM   3453  O   THR A 455      -2.152  -8.661  42.057  1.00 46.61           O  
ATOM   3454  CB  THR A 455      -2.679  -6.931  39.450  1.00 46.61           C  
ATOM   3455  CG2 THR A 455      -2.244  -8.350  39.050  1.00 46.61           C  
ATOM   3456  OG1 THR A 455      -3.632  -6.442  38.518  1.00 46.61           O  
ATOM   3457  N   MET A 456      -1.400  -6.543  42.289  1.00 54.49           N  
ATOM   3458  CA  MET A 456      -0.330  -6.871  43.193  1.00 54.49           C  
ATOM   3459  C   MET A 456      -0.933  -7.445  44.439  1.00 54.49           C  
ATOM   3460  O   MET A 456      -0.425  -8.427  44.975  1.00 54.49           O  
ATOM   3461  CB  MET A 456       0.448  -5.637  43.678  1.00 54.49           C  
ATOM   3462  CG  MET A 456       1.141  -4.825  42.584  1.00 54.49           C  
ATOM   3463  SD  MET A 456       1.897  -3.289  43.208  1.00 54.49           S  
ATOM   3464  CE  MET A 456       2.421  -2.659  41.587  1.00 54.49           C  
ATOM   3465  N   ILE A 457      -2.035  -6.838  44.930  1.00 46.15           N  
ATOM   3466  CA  ILE A 457      -2.656  -7.247  46.163  1.00 46.15           C  
ATOM   3467  C   ILE A 457      -3.193  -8.636  46.042  1.00 46.15           C  
ATOM   3468  O   ILE A 457      -3.059  -9.445  46.958  1.00 46.15           O  
ATOM   3469  CB  ILE A 457      -3.801  -6.366  46.596  1.00 46.15           C  
ATOM   3470  CG1 ILE A 457      -3.308  -4.947  46.929  1.00 46.15           C  
ATOM   3471  CG2 ILE A 457      -4.504  -7.053  47.782  1.00 46.15           C  
ATOM   3472  CD1 ILE A 457      -4.436  -3.933  47.117  1.00 46.15           C  
ATOM   3473  N   ARG A 458      -3.811  -8.952  44.896  1.00169.01           N  
ATOM   3474  CA  ARG A 458      -4.449 -10.219  44.692  1.00169.01           C  
ATOM   3475  C   ARG A 458      -3.437 -11.316  44.828  1.00169.01           C  
ATOM   3476  O   ARG A 458      -3.721 -12.381  45.374  1.00169.01           O  
ATOM   3477  CB  ARG A 458      -5.036 -10.302  43.276  1.00169.01           C  
ATOM   3478  CG  ARG A 458      -5.953  -9.117  42.974  1.00169.01           C  
ATOM   3479  CD  ARG A 458      -6.470  -9.049  41.539  1.00169.01           C  
ATOM   3480  NE  ARG A 458      -7.582 -10.027  41.440  1.00169.01           N  
ATOM   3481  CZ  ARG A 458      -8.774  -9.700  42.016  1.00169.01           C  
ATOM   3482  NH1 ARG A 458      -8.875  -8.538  42.725  1.00169.01           N1+
ATOM   3483  NH2 ARG A 458      -9.844 -10.538  41.914  1.00169.01           N  
ATOM   3484  N   TRP A 459      -2.244 -11.101  44.257  1.00111.23           N  
ATOM   3485  CA  TRP A 459      -1.171 -12.054  44.270  1.00111.23           C  
ATOM   3486  C   TRP A 459      -0.423 -12.081  45.567  1.00111.23           C  
ATOM   3487  O   TRP A 459       0.299 -13.037  45.846  1.00111.23           O  
ATOM   3488  CB  TRP A 459      -0.225 -11.872  43.078  1.00111.23           C  
ATOM   3489  CG  TRP A 459      -0.979 -12.168  41.806  1.00111.23           C  
ATOM   3490  CD1 TRP A 459      -1.484 -11.315  40.868  1.00111.23           C  
ATOM   3491  CD2 TRP A 459      -1.371 -13.492  41.407  1.00111.23           C  
ATOM   3492  CE2 TRP A 459      -2.107 -13.366  40.227  1.00111.23           C  
ATOM   3493  CE3 TRP A 459      -1.146 -14.710  41.985  1.00111.23           C  
ATOM   3494  NE1 TRP A 459      -2.165 -12.025  39.908  1.00111.23           N  
ATOM   3495  CZ2 TRP A 459      -2.631 -14.463  39.601  1.00111.23           C  
ATOM   3496  CZ3 TRP A 459      -1.669 -15.812  41.347  1.00111.23           C  
ATOM   3497  CH2 TRP A 459      -2.397 -15.692  40.178  1.00111.23           C  
ATOM   3498  N   GLY A 460      -0.505 -11.007  46.373  1.00 39.44           N  
ATOM   3499  CA  GLY A 460       0.222 -11.015  47.611  1.00 39.44           C  
ATOM   3500  C   GLY A 460       1.630 -10.593  47.323  1.00 39.44           C  
ATOM   3501  O   GLY A 460       2.552 -10.955  48.053  1.00 39.44           O  
ATOM   3502  N   LEU A 461       1.831  -9.835  46.225  1.00 80.15           N  
ATOM   3503  CA  LEU A 461       3.142  -9.358  45.872  1.00 80.15           C  
ATOM   3504  C   LEU A 461       3.492  -8.226  46.803  1.00 80.15           C  
ATOM   3505  O   LEU A 461       2.635  -7.431  47.167  1.00 80.15           O  
ATOM   3506  CB  LEU A 461       3.221  -8.857  44.422  1.00 80.15           C  
ATOM   3507  CG  LEU A 461       2.897  -9.955  43.390  1.00 80.15           C  
ATOM   3508  CD1 LEU A 461       2.989  -9.422  41.947  1.00 80.15           C  
ATOM   3509  CD2 LEU A 461       3.757 -11.207  43.638  1.00 80.15           C  
ATOM   3510  N   LYS A 462       4.766  -8.206  47.247  1.00227.61           N  
ATOM   3511  CA  LYS A 462       5.470  -7.399  48.230  1.00227.61           C  
ATOM   3512  C   LYS A 462       6.115  -6.070  47.844  1.00227.61           C  
ATOM   3513  O   LYS A 462       6.920  -5.618  48.658  1.00227.61           O  
ATOM   3514  CB  LYS A 462       6.531  -8.230  48.976  1.00227.61           C  
ATOM   3515  CG  LYS A 462       5.975  -9.545  49.539  1.00227.61           C  
ATOM   3516  CD  LYS A 462       4.788  -9.389  50.494  1.00227.61           C  
ATOM   3517  CE  LYS A 462       4.071 -10.713  50.782  1.00227.61           C  
ATOM   3518  NZ  LYS A 462       2.688 -10.450  51.238  1.00227.61           N1+
ATOM   3519  N   PRO A 463       6.004  -5.448  46.701  1.00116.27           N  
ATOM   3520  CA  PRO A 463       6.788  -4.264  46.365  1.00116.27           C  
ATOM   3521  C   PRO A 463       6.746  -3.084  47.311  1.00116.27           C  
ATOM   3522  O   PRO A 463       5.827  -2.962  48.121  1.00116.27           O  
ATOM   3523  CB  PRO A 463       6.251  -3.829  45.003  1.00116.27           C  
ATOM   3524  CG  PRO A 463       4.771  -4.251  45.062  1.00116.27           C  
ATOM   3525  CD  PRO A 463       4.781  -5.528  45.920  1.00116.27           C  
ATOM   3526  N   TYR A 464       7.775  -2.205  47.221  1.00 82.27           N  
ATOM   3527  CA  TYR A 464       7.847  -0.990  47.986  1.00 82.27           C  
ATOM   3528  C   TYR A 464       7.498   0.070  46.994  1.00 82.27           C  
ATOM   3529  O   TYR A 464       8.244   0.299  46.042  1.00 82.27           O  
ATOM   3530  CB  TYR A 464       9.264  -0.643  48.478  1.00 82.27           C  
ATOM   3531  CG  TYR A 464       9.742  -1.696  49.418  1.00 82.27           C  
ATOM   3532  CD1 TYR A 464      10.242  -2.884  48.932  1.00 82.27           C  
ATOM   3533  CD2 TYR A 464       9.706  -1.493  50.780  1.00 82.27           C  
ATOM   3534  CE1 TYR A 464      10.692  -3.858  49.792  1.00 82.27           C  
ATOM   3535  CE2 TYR A 464      10.155  -2.463  51.645  1.00 82.27           C  
ATOM   3536  CZ  TYR A 464      10.650  -3.647  51.149  1.00 82.27           C  
ATOM   3537  OH  TYR A 464      11.112  -4.643  52.034  1.00 82.27           O  
ATOM   3538  N   LEU A 465       6.338   0.733  47.186  1.00 69.90           N  
ATOM   3539  CA  LEU A 465       5.887   1.727  46.253  1.00 69.90           C  
ATOM   3540  C   LEU A 465       6.090   3.085  46.858  1.00 69.90           C  
ATOM   3541  O   LEU A 465       5.347   3.499  47.748  1.00 69.90           O  
ATOM   3542  CB  LEU A 465       4.391   1.588  45.922  1.00 69.90           C  
ATOM   3543  CG  LEU A 465       4.031   0.231  45.279  1.00 69.90           C  
ATOM   3544  CD1 LEU A 465       2.527   0.135  44.964  1.00 69.90           C  
ATOM   3545  CD2 LEU A 465       4.909  -0.052  44.049  1.00 69.90           C  
ATOM   3546  N   PHE A 466       7.099   3.833  46.361  1.00 67.53           N  
ATOM   3547  CA  PHE A 466       7.357   5.154  46.865  1.00 67.53           C  
ATOM   3548  C   PHE A 466       6.769   6.119  45.876  1.00 67.53           C  
ATOM   3549  O   PHE A 466       7.102   6.072  44.693  1.00 67.53           O  
ATOM   3550  CB  PHE A 466       8.858   5.504  46.954  1.00 67.53           C  
ATOM   3551  CG  PHE A 466       9.541   4.675  47.993  1.00 67.53           C  
ATOM   3552  CD1 PHE A 466      10.012   3.415  47.695  1.00 67.53           C  
ATOM   3553  CD2 PHE A 466       9.729   5.161  49.267  1.00 67.53           C  
ATOM   3554  CE1 PHE A 466      10.650   2.650  48.644  1.00 67.53           C  
ATOM   3555  CE2 PHE A 466      10.366   4.400  50.220  1.00 67.53           C  
ATOM   3556  CZ  PHE A 466      10.830   3.143  49.914  1.00 67.53           C  
ATOM   3557  N   VAL A 467       5.881   7.030  46.338  1.00 55.21           N  
ATOM   3558  CA  VAL A 467       5.243   7.968  45.447  1.00 55.21           C  
ATOM   3559  C   VAL A 467       5.779   9.340  45.758  1.00 55.21           C  
ATOM   3560  O   VAL A 467       5.741   9.771  46.907  1.00 55.21           O  
ATOM   3561  CB  VAL A 467       3.743   8.007  45.630  1.00 55.21           C  
ATOM   3562  CG1 VAL A 467       3.134   9.071  44.700  1.00 55.21           C  
ATOM   3563  CG2 VAL A 467       3.179   6.586  45.428  1.00 55.21           C  
ATOM   3564  N   LEU A 468       6.279  10.078  44.737  1.00 88.71           N  
ATOM   3565  CA  LEU A 468       6.822  11.383  45.004  1.00 88.71           C  
ATOM   3566  C   LEU A 468       5.731  12.399  44.878  1.00 88.71           C  
ATOM   3567  O   LEU A 468       5.367  12.798  43.772  1.00 88.71           O  
ATOM   3568  CB  LEU A 468       7.943  11.839  44.045  1.00 88.71           C  
ATOM   3569  CG  LEU A 468       9.234  10.995  44.080  1.00 88.71           C  
ATOM   3570  CD1 LEU A 468      10.367  11.681  43.293  1.00 88.71           C  
ATOM   3571  CD2 LEU A 468       9.643  10.628  45.515  1.00 88.71           C  
ATOM   3572  N   ASN A 469       5.214  12.873  46.034  1.00 78.50           N  
ATOM   3573  CA  ASN A 469       4.143  13.829  46.031  1.00 78.50           C  
ATOM   3574  C   ASN A 469       4.760  15.187  45.986  1.00 78.50           C  
ATOM   3575  O   ASN A 469       5.283  15.697  46.976  1.00 78.50           O  
ATOM   3576  CB  ASN A 469       3.244  13.734  47.280  1.00 78.50           C  
ATOM   3577  CG  ASN A 469       1.934  14.453  46.996  1.00 78.50           C  
ATOM   3578  ND2 ASN A 469       0.881  14.124  47.793  1.00 78.50           N  
ATOM   3579  OD1 ASN A 469       1.844  15.274  46.083  1.00 78.50           O  
ATOM   3580  N   ASN A 470       4.686  15.794  44.793  1.00243.99           N  
ATOM   3581  CA  ASN A 470       5.311  17.032  44.457  1.00243.99           C  
ATOM   3582  C   ASN A 470       4.228  17.882  43.830  1.00243.99           C  
ATOM   3583  O   ASN A 470       4.479  18.920  43.221  1.00243.99           O  
ATOM   3584  CB  ASN A 470       6.344  16.642  43.393  1.00243.99           C  
ATOM   3585  CG  ASN A 470       7.337  17.722  43.144  1.00243.99           C  
ATOM   3586  ND2 ASN A 470       8.616  17.324  42.916  1.00243.99           N  
ATOM   3587  OD1 ASN A 470       6.988  18.893  43.116  1.00243.99           O  
ATOM   3588  N   ASP A 471       2.963  17.478  44.016  1.00 90.36           N  
ATOM   3589  CA  ASP A 471       1.811  18.201  43.545  1.00 90.36           C  
ATOM   3590  C   ASP A 471       1.820  18.562  42.076  1.00 90.36           C  
ATOM   3591  O   ASP A 471       1.703  19.738  41.729  1.00 90.36           O  
ATOM   3592  CB  ASP A 471       1.567  19.485  44.358  1.00 90.36           C  
ATOM   3593  CG  ASP A 471       0.182  20.010  44.015  1.00 90.36           C  
ATOM   3594  OD1 ASP A 471      -0.671  19.189  43.586  1.00 90.36           O  
ATOM   3595  OD2 ASP A 471      -0.043  21.239  44.181  1.00 90.36           O1-
ATOM   3596  N   GLY A 472       1.945  17.581  41.153  1.00 63.24           N  
ATOM   3597  CA  GLY A 472       1.808  17.938  39.761  1.00 63.24           C  
ATOM   3598  C   GLY A 472       2.984  17.434  38.979  1.00 63.24           C  
ATOM   3599  O   GLY A 472       3.825  16.698  39.494  1.00 63.24           O  
ATOM   3600  N   TYR A 473       3.077  17.860  37.698  1.00 98.18           N  
ATOM   3601  CA  TYR A 473       4.108  17.386  36.818  1.00 98.18           C  
ATOM   3602  C   TYR A 473       5.247  18.355  36.831  1.00 98.18           C  
ATOM   3603  O   TYR A 473       5.344  19.265  36.010  1.00 98.18           O  
ATOM   3604  CB  TYR A 473       3.640  17.213  35.361  1.00 98.18           C  
ATOM   3605  CG  TYR A 473       2.550  16.195  35.373  1.00 98.18           C  
ATOM   3606  CD1 TYR A 473       2.815  14.912  35.784  1.00 98.18           C  
ATOM   3607  CD2 TYR A 473       1.278  16.513  34.956  1.00 98.18           C  
ATOM   3608  CE1 TYR A 473       1.830  13.956  35.798  1.00 98.18           C  
ATOM   3609  CE2 TYR A 473       0.287  15.559  34.966  1.00 98.18           C  
ATOM   3610  CZ  TYR A 473       0.560  14.279  35.392  1.00 98.18           C  
ATOM   3611  OH  TYR A 473      -0.452  13.294  35.408  1.00 98.18           O  
ATOM   3612  N   THR A 474       6.187  18.124  37.762  1.00 65.96           N  
ATOM   3613  CA  THR A 474       7.301  19.000  37.977  1.00 65.96           C  
ATOM   3614  C   THR A 474       8.271  19.004  36.841  1.00 65.96           C  
ATOM   3615  O   THR A 474       8.897  20.031  36.591  1.00 65.96           O  
ATOM   3616  CB  THR A 474       8.078  18.671  39.210  1.00 65.96           C  
ATOM   3617  CG2 THR A 474       7.095  18.706  40.384  1.00 65.96           C  
ATOM   3618  OG1 THR A 474       8.671  17.385  39.100  1.00 65.96           O  
ATOM   3619  N   ILE A 475       8.479  17.866  36.146  1.00165.32           N  
ATOM   3620  CA  ILE A 475       9.483  17.912  35.119  1.00165.32           C  
ATOM   3621  C   ILE A 475       9.056  18.885  34.066  1.00165.32           C  
ATOM   3622  O   ILE A 475       9.877  19.661  33.581  1.00165.32           O  
ATOM   3623  CB  ILE A 475       9.829  16.593  34.475  1.00165.32           C  
ATOM   3624  CG1 ILE A 475       8.656  15.960  33.716  1.00165.32           C  
ATOM   3625  CG2 ILE A 475      10.358  15.683  35.592  1.00165.32           C  
ATOM   3626  CD1 ILE A 475       7.561  15.434  34.636  1.00165.32           C  
ATOM   3627  N   GLU A 476       7.760  18.865  33.690  1.00 49.10           N  
ATOM   3628  CA  GLU A 476       7.207  19.740  32.689  1.00 49.10           C  
ATOM   3629  C   GLU A 476       7.244  21.164  33.168  1.00 49.10           C  
ATOM   3630  O   GLU A 476       7.551  22.082  32.408  1.00 49.10           O  
ATOM   3631  CB  GLU A 476       5.734  19.413  32.386  1.00 49.10           C  
ATOM   3632  CG  GLU A 476       5.523  18.044  31.734  1.00 49.10           C  
ATOM   3633  CD  GLU A 476       4.027  17.854  31.528  1.00 49.10           C  
ATOM   3634  OE1 GLU A 476       3.288  18.872  31.595  1.00 49.10           O  
ATOM   3635  OE2 GLU A 476       3.601  16.690  31.307  1.00 49.10           O1-
ATOM   3636  N   LYS A 477       6.938  21.394  34.460  1.00 65.27           N  
ATOM   3637  CA  LYS A 477       6.920  22.742  34.956  1.00 65.27           C  
ATOM   3638  C   LYS A 477       8.282  23.336  34.787  1.00 65.27           C  
ATOM   3639  O   LYS A 477       8.425  24.520  34.484  1.00 65.27           O  
ATOM   3640  CB  LYS A 477       6.589  22.860  36.453  1.00 65.27           C  
ATOM   3641  CG  LYS A 477       5.118  22.640  36.791  1.00 65.27           C  
ATOM   3642  CD  LYS A 477       4.850  22.645  38.296  1.00 65.27           C  
ATOM   3643  CE  LYS A 477       3.368  22.706  38.657  1.00 65.27           C  
ATOM   3644  NZ  LYS A 477       3.221  22.812  40.126  1.00 65.27           N1+
ATOM   3645  N   LEU A 478       9.329  22.518  34.980  1.00 79.82           N  
ATOM   3646  CA  LEU A 478      10.680  23.003  34.908  1.00 79.82           C  
ATOM   3647  C   LEU A 478      10.976  23.510  33.527  1.00 79.82           C  
ATOM   3648  O   LEU A 478      11.718  24.483  33.377  1.00 79.82           O  
ATOM   3649  CB  LEU A 478      11.715  21.910  35.217  1.00 79.82           C  
ATOM   3650  CG  LEU A 478      11.503  21.266  36.602  1.00 79.82           C  
ATOM   3651  CD1 LEU A 478      12.648  20.315  36.964  1.00 79.82           C  
ATOM   3652  CD2 LEU A 478      11.246  22.318  37.688  1.00 79.82           C  
ATOM   3653  N   ILE A 479      10.495  22.794  32.487  1.00 60.15           N  
ATOM   3654  CA  ILE A 479      10.702  23.230  31.134  1.00 60.15           C  
ATOM   3655  C   ILE A 479       9.821  24.395  30.783  1.00 60.15           C  
ATOM   3656  O   ILE A 479      10.311  25.399  30.268  1.00 60.15           O  
ATOM   3657  CB  ILE A 479      10.483  22.142  30.119  1.00 60.15           C  
ATOM   3658  CG1 ILE A 479       9.030  21.647  30.140  1.00 60.15           C  
ATOM   3659  CG2 ILE A 479      11.527  21.043  30.386  1.00 60.15           C  
ATOM   3660  CD1 ILE A 479       8.683  20.714  28.980  1.00 60.15           C  
ATOM   3661  N   HIS A 480       8.495  24.311  31.053  1.00 67.71           N  
ATOM   3662  CA  HIS A 480       7.664  25.419  30.666  1.00 67.71           C  
ATOM   3663  C   HIS A 480       6.354  25.334  31.392  1.00 67.71           C  
ATOM   3664  O   HIS A 480       5.877  24.246  31.708  1.00 67.71           O  
ATOM   3665  CB  HIS A 480       7.377  25.431  29.151  1.00 67.71           C  
ATOM   3666  CG  HIS A 480       6.731  26.695  28.674  1.00 67.71           C  
ATOM   3667  CD2 HIS A 480       7.281  27.771  28.049  1.00 67.71           C  
ATOM   3668  ND1 HIS A 480       5.387  26.977  28.795  1.00 67.71           N  
ATOM   3669  CE1 HIS A 480       5.194  28.199  28.239  1.00 67.71           C  
ATOM   3670  NE2 HIS A 480       6.315  28.721  27.773  1.00 67.71           N  
ATOM   3671  N   GLY A 481       5.737  26.503  31.672  1.00 42.06           N  
ATOM   3672  CA  GLY A 481       4.444  26.564  32.294  1.00 42.06           C  
ATOM   3673  C   GLY A 481       4.505  26.118  33.720  1.00 42.06           C  
ATOM   3674  O   GLY A 481       3.732  25.253  34.131  1.00 42.06           O  
ATOM   3675  N   PRO A 482       5.397  26.663  34.495  1.00125.06           N  
ATOM   3676  CA  PRO A 482       5.535  26.274  35.871  1.00125.06           C  
ATOM   3677  C   PRO A 482       4.225  26.318  36.611  1.00125.06           C  
ATOM   3678  O   PRO A 482       3.974  25.423  37.415  1.00125.06           O  
ATOM   3679  CB  PRO A 482       6.559  27.242  36.464  1.00125.06           C  
ATOM   3680  CG  PRO A 482       6.358  28.520  35.627  1.00125.06           C  
ATOM   3681  CD  PRO A 482       5.938  27.992  34.243  1.00125.06           C  
ATOM   3682  N   LYS A 483       3.448  27.403  36.443  1.00247.49           N  
ATOM   3683  CA  LYS A 483       2.143  27.644  37.003  1.00247.49           C  
ATOM   3684  C   LYS A 483       0.992  27.099  36.205  1.00247.49           C  
ATOM   3685  O   LYS A 483      -0.130  27.081  36.709  1.00247.49           O  
ATOM   3686  CB  LYS A 483       1.866  29.125  37.319  1.00247.49           C  
ATOM   3687  CG  LYS A 483       2.351  30.118  36.266  1.00247.49           C  
ATOM   3688  CD  LYS A 483       3.875  30.184  36.165  1.00247.49           C  
ATOM   3689  CE  LYS A 483       4.566  30.174  37.532  1.00247.49           C  
ATOM   3690  NZ  LYS A 483       4.010  31.233  38.403  1.00247.49           N1+
ATOM   3691  N   ALA A 484       1.211  26.728  34.926  1.00 54.46           N  
ATOM   3692  CA  ALA A 484       0.146  26.371  34.024  1.00 54.46           C  
ATOM   3693  C   ALA A 484      -0.728  25.314  34.620  1.00 54.46           C  
ATOM   3694  O   ALA A 484      -0.286  24.463  35.389  1.00 54.46           O  
ATOM   3695  CB  ALA A 484       0.644  25.876  32.657  1.00 54.46           C  
ATOM   3696  N   GLN A 485      -2.026  25.391  34.260  1.00 70.48           N  
ATOM   3697  CA  GLN A 485      -3.091  24.544  34.719  1.00 70.48           C  
ATOM   3698  C   GLN A 485      -2.861  23.129  34.275  1.00 70.48           C  
ATOM   3699  O   GLN A 485      -3.105  22.187  35.028  1.00 70.48           O  
ATOM   3700  CB  GLN A 485      -4.452  25.030  34.180  1.00 70.48           C  
ATOM   3701  CG  GLN A 485      -5.660  24.188  34.594  1.00 70.48           C  
ATOM   3702  CD  GLN A 485      -5.869  23.125  33.524  1.00 70.48           C  
ATOM   3703  NE2 GLN A 485      -6.985  22.358  33.644  1.00 70.48           N  
ATOM   3704  OE1 GLN A 485      -5.067  22.984  32.602  1.00 70.48           O  
ATOM   3705  N   TYR A 486      -2.352  22.943  33.046  1.00 92.54           N  
ATOM   3706  CA  TYR A 486      -2.168  21.628  32.500  1.00 92.54           C  
ATOM   3707  C   TYR A 486      -1.196  20.840  33.328  1.00 92.54           C  
ATOM   3708  O   TYR A 486      -1.245  19.613  33.341  1.00 92.54           O  
ATOM   3709  CB  TYR A 486      -1.748  21.603  31.014  1.00 92.54           C  
ATOM   3710  CG  TYR A 486      -0.492  22.365  30.757  1.00 92.54           C  
ATOM   3711  CD1 TYR A 486       0.741  21.799  30.983  1.00 92.54           C  
ATOM   3712  CD2 TYR A 486      -0.552  23.645  30.257  1.00 92.54           C  
ATOM   3713  CE1 TYR A 486       1.898  22.500  30.730  1.00 92.54           C  
ATOM   3714  CE2 TYR A 486       0.600  24.352  30.001  1.00 92.54           C  
ATOM   3715  CZ  TYR A 486       1.828  23.781  30.239  1.00 92.54           C  
ATOM   3716  OH  TYR A 486       3.009  24.506  29.975  1.00 92.54           O  
ATOM   3717  N   ASN A 487      -0.232  21.513  33.973  1.00100.06           N  
ATOM   3718  CA  ASN A 487       0.762  20.876  34.798  1.00100.06           C  
ATOM   3719  C   ASN A 487       0.219  20.360  36.097  1.00100.06           C  
ATOM   3720  O   ASN A 487       0.870  19.527  36.723  1.00100.06           O  
ATOM   3721  CB  ASN A 487       1.988  21.755  35.098  1.00100.06           C  
ATOM   3722  CG  ASN A 487       2.874  21.694  33.861  1.00100.06           C  
ATOM   3723  ND2 ASN A 487       3.968  22.501  33.846  1.00100.06           N  
ATOM   3724  OD1 ASN A 487       2.607  20.928  32.937  1.00100.06           O  
ATOM   3725  N   GLU A 488      -0.926  20.880  36.587  1.00 97.87           N  
ATOM   3726  CA  GLU A 488      -1.447  20.462  37.861  1.00 97.87           C  
ATOM   3727  C   GLU A 488      -2.339  19.270  37.679  1.00 97.87           C  
ATOM   3728  O   GLU A 488      -2.783  18.980  36.570  1.00 97.87           O  
ATOM   3729  CB  GLU A 488      -2.252  21.560  38.574  1.00 97.87           C  
ATOM   3730  CG  GLU A 488      -1.395  22.761  38.975  1.00 97.87           C  
ATOM   3731  CD  GLU A 488      -0.351  22.284  39.974  1.00 97.87           C  
ATOM   3732  OE1 GLU A 488      -0.374  21.073  40.320  1.00 97.87           O  
ATOM   3733  OE2 GLU A 488       0.484  23.124  40.404  1.00 97.87           O1-
ATOM   3734  N   ILE A 489      -2.589  18.532  38.786  1.00 58.90           N  
ATOM   3735  CA  ILE A 489      -3.402  17.352  38.781  1.00 58.90           C  
ATOM   3736  C   ILE A 489      -4.277  17.390  39.996  1.00 58.90           C  
ATOM   3737  O   ILE A 489      -4.032  18.158  40.925  1.00 58.90           O  
ATOM   3738  CB  ILE A 489      -2.580  16.099  38.852  1.00 58.90           C  
ATOM   3739  CG1 ILE A 489      -1.750  16.091  40.149  1.00 58.90           C  
ATOM   3740  CG2 ILE A 489      -1.736  16.000  37.569  1.00 58.90           C  
ATOM   3741  CD1 ILE A 489      -1.030  14.771  40.421  1.00 58.90           C  
ATOM   3742  N   GLN A 490      -5.352  16.574  40.008  1.00 50.90           N  
ATOM   3743  CA  GLN A 490      -6.212  16.554  41.155  1.00 50.90           C  
ATOM   3744  C   GLN A 490      -5.472  15.841  42.238  1.00 50.90           C  
ATOM   3745  O   GLN A 490      -4.808  14.836  41.989  1.00 50.90           O  
ATOM   3746  CB  GLN A 490      -7.530  15.801  40.929  1.00 50.90           C  
ATOM   3747  CG  GLN A 490      -8.506  15.989  42.085  1.00 50.90           C  
ATOM   3748  CD  GLN A 490      -8.920  17.451  42.051  1.00 50.90           C  
ATOM   3749  NE2 GLN A 490      -8.605  18.136  40.920  1.00 50.90           N  
ATOM   3750  OE1 GLN A 490      -9.494  17.975  43.003  1.00 50.90           O  
ATOM   3751  N   GLY A 491      -5.557  16.354  43.481  1.00 26.49           N  
ATOM   3752  CA  GLY A 491      -4.850  15.731  44.563  1.00 26.49           C  
ATOM   3753  C   GLY A 491      -5.559  14.467  44.941  1.00 26.49           C  
ATOM   3754  O   GLY A 491      -6.787  14.399  44.926  1.00 26.49           O  
ATOM   3755  N   TRP A 492      -4.785  13.429  45.329  1.00 62.46           N  
ATOM   3756  CA  TRP A 492      -5.367  12.171  45.700  1.00 62.46           C  
ATOM   3757  C   TRP A 492      -4.857  11.810  47.055  1.00 62.46           C  
ATOM   3758  O   TRP A 492      -3.779  12.248  47.455  1.00 62.46           O  
ATOM   3759  CB  TRP A 492      -4.957  11.004  44.785  1.00 62.46           C  
ATOM   3760  CG  TRP A 492      -5.511  11.036  43.379  1.00 62.46           C  
ATOM   3761  CD1 TRP A 492      -6.302  11.958  42.757  1.00 62.46           C  
ATOM   3762  CD2 TRP A 492      -5.274   9.993  42.424  1.00 62.46           C  
ATOM   3763  CE2 TRP A 492      -5.948  10.341  41.255  1.00 62.46           C  
ATOM   3764  CE3 TRP A 492      -4.555   8.837  42.517  1.00 62.46           C  
ATOM   3765  NE1 TRP A 492      -6.573  11.550  41.472  1.00 62.46           N  
ATOM   3766  CZ2 TRP A 492      -5.914   9.530  40.156  1.00 62.46           C  
ATOM   3767  CZ3 TRP A 492      -4.520   8.021  41.409  1.00 62.46           C  
ATOM   3768  CH2 TRP A 492      -5.188   8.363  40.252  1.00 62.46           C  
ATOM   3769  N   ASP A 493      -5.644  11.008  47.803  1.00 48.31           N  
ATOM   3770  CA  ASP A 493      -5.196  10.540  49.081  1.00 48.31           C  
ATOM   3771  C   ASP A 493      -4.467   9.266  48.779  1.00 48.31           C  
ATOM   3772  O   ASP A 493      -5.067   8.197  48.674  1.00 48.31           O  
ATOM   3773  CB  ASP A 493      -6.343  10.212  50.054  1.00 48.31           C  
ATOM   3774  CG  ASP A 493      -5.757  10.068  51.451  1.00 48.31           C  
ATOM   3775  OD1 ASP A 493      -4.562  10.423  51.635  1.00 48.31           O  
ATOM   3776  OD2 ASP A 493      -6.504   9.607  52.356  1.00 48.31           O1-
ATOM   3777  N   HIS A 494      -3.133   9.360  48.637  1.00 61.62           N  
ATOM   3778  CA  HIS A 494      -2.324   8.255  48.208  1.00 61.62           C  
ATOM   3779  C   HIS A 494      -2.372   7.123  49.181  1.00 61.62           C  
ATOM   3780  O   HIS A 494      -2.453   5.962  48.784  1.00 61.62           O  
ATOM   3781  CB  HIS A 494      -0.846   8.622  47.992  1.00 61.62           C  
ATOM   3782  CG  HIS A 494      -0.641   9.550  46.834  1.00 61.62           C  
ATOM   3783  CD2 HIS A 494      -0.678   9.297  45.496  1.00 61.62           C  
ATOM   3784  ND1 HIS A 494      -0.358  10.892  46.953  1.00 61.62           N  
ATOM   3785  CE1 HIS A 494      -0.235  11.381  45.694  1.00 61.62           C  
ATOM   3786  NE2 HIS A 494      -0.421  10.449  44.776  1.00 61.62           N  
ATOM   3787  N   LEU A 495      -2.347   7.424  50.484  1.00 80.33           N  
ATOM   3788  CA  LEU A 495      -2.278   6.390  51.473  1.00 80.33           C  
ATOM   3789  C   LEU A 495      -3.486   5.500  51.412  1.00 80.33           C  
ATOM   3790  O   LEU A 495      -3.389   4.322  51.744  1.00 80.33           O  
ATOM   3791  CB  LEU A 495      -2.102   6.952  52.891  1.00 80.33           C  
ATOM   3792  CG  LEU A 495      -0.754   7.686  53.020  1.00 80.33           C  
ATOM   3793  CD1 LEU A 495      -0.499   8.186  54.451  1.00 80.33           C  
ATOM   3794  CD2 LEU A 495       0.392   6.822  52.466  1.00 80.33           C  
ATOM   3795  N   SER A 496      -4.658   6.034  51.021  1.00 57.41           N  
ATOM   3796  CA  SER A 496      -5.886   5.281  50.991  1.00 57.41           C  
ATOM   3797  C   SER A 496      -5.959   4.287  49.861  1.00 57.41           C  
ATOM   3798  O   SER A 496      -6.906   3.503  49.813  1.00 57.41           O  
ATOM   3799  CB  SER A 496      -7.128   6.177  50.880  1.00 57.41           C  
ATOM   3800  OG  SER A 496      -7.242   6.980  52.045  1.00 57.41           O  
ATOM   3801  N   LEU A 497      -5.002   4.285  48.908  1.00113.05           N  
ATOM   3802  CA  LEU A 497      -5.106   3.387  47.780  1.00113.05           C  
ATOM   3803  C   LEU A 497      -5.107   1.947  48.196  1.00113.05           C  
ATOM   3804  O   LEU A 497      -5.899   1.156  47.687  1.00113.05           O  
ATOM   3805  CB  LEU A 497      -3.957   3.509  46.750  1.00113.05           C  
ATOM   3806  CG  LEU A 497      -4.023   4.698  45.765  1.00113.05           C  
ATOM   3807  CD1 LEU A 497      -5.264   4.596  44.866  1.00113.05           C  
ATOM   3808  CD2 LEU A 497      -3.893   6.059  46.458  1.00113.05           C  
ATOM   3809  N   LEU A 498      -4.221   1.552  49.126  1.00 68.04           N  
ATOM   3810  CA  LEU A 498      -4.122   0.159  49.456  1.00 68.04           C  
ATOM   3811  C   LEU A 498      -5.422  -0.336  50.025  1.00 68.04           C  
ATOM   3812  O   LEU A 498      -5.930  -1.355  49.563  1.00 68.04           O  
ATOM   3813  CB  LEU A 498      -2.975  -0.119  50.445  1.00 68.04           C  
ATOM   3814  CG  LEU A 498      -1.598   0.239  49.854  1.00 68.04           C  
ATOM   3815  CD1 LEU A 498      -0.466  -0.047  50.850  1.00 68.04           C  
ATOM   3816  CD2 LEU A 498      -1.368  -0.473  48.512  1.00 68.04           C  
ATOM   3817  N   PRO A 499      -6.013   0.341  50.978  1.00134.50           N  
ATOM   3818  CA  PRO A 499      -7.254  -0.132  51.536  1.00134.50           C  
ATOM   3819  C   PRO A 499      -8.395  -0.123  50.560  1.00134.50           C  
ATOM   3820  O   PRO A 499      -9.285  -0.958  50.698  1.00134.50           O  
ATOM   3821  CB  PRO A 499      -7.503   0.719  52.780  1.00134.50           C  
ATOM   3822  CG  PRO A 499      -6.091   1.145  53.223  1.00134.50           C  
ATOM   3823  CD  PRO A 499      -5.273   1.168  51.921  1.00134.50           C  
ATOM   3824  N   THR A 500      -8.404   0.807  49.582  1.00113.52           N  
ATOM   3825  CA  THR A 500      -9.481   0.874  48.631  1.00113.52           C  
ATOM   3826  C   THR A 500      -9.468  -0.365  47.786  1.00113.52           C  
ATOM   3827  O   THR A 500     -10.518  -0.892  47.420  1.00113.52           O  
ATOM   3828  CB  THR A 500      -9.411   2.074  47.726  1.00113.52           C  
ATOM   3829  CG2 THR A 500      -9.493   3.341  48.595  1.00113.52           C  
ATOM   3830  OG1 THR A 500      -8.204   2.072  46.976  1.00113.52           O  
ATOM   3831  N   PHE A 501      -8.261  -0.855  47.458  1.00101.51           N  
ATOM   3832  CA  PHE A 501      -8.012  -2.007  46.637  1.00101.51           C  
ATOM   3833  C   PHE A 501      -8.366  -3.281  47.344  1.00101.51           C  
ATOM   3834  O   PHE A 501      -8.463  -4.328  46.700  1.00101.51           O  
ATOM   3835  CB  PHE A 501      -6.571  -2.108  46.104  1.00101.51           C  
ATOM   3836  CG  PHE A 501      -6.414  -1.098  45.009  1.00101.51           C  
ATOM   3837  CD1 PHE A 501      -7.003  -1.316  43.784  1.00101.51           C  
ATOM   3838  CD2 PHE A 501      -5.666   0.046  45.180  1.00101.51           C  
ATOM   3839  CE1 PHE A 501      -6.868  -0.407  42.758  1.00101.51           C  
ATOM   3840  CE2 PHE A 501      -5.526   0.959  44.156  1.00101.51           C  
ATOM   3841  CZ  PHE A 501      -6.127   0.734  42.942  1.00101.51           C  
ATOM   3842  N   GLY A 502      -8.464  -3.251  48.691  1.00 42.47           N  
ATOM   3843  CA  GLY A 502      -8.860  -4.426  49.421  1.00 42.47           C  
ATOM   3844  C   GLY A 502      -7.674  -5.075  50.068  1.00 42.47           C  
ATOM   3845  O   GLY A 502      -7.747  -6.242  50.452  1.00 42.47           O  
ATOM   3846  N   ALA A 503      -6.547  -4.344  50.202  1.00 59.31           N  
ATOM   3847  CA  ALA A 503      -5.376  -4.928  50.802  1.00 59.31           C  
ATOM   3848  C   ALA A 503      -5.608  -5.162  52.266  1.00 59.31           C  
ATOM   3849  O   ALA A 503      -6.129  -4.300  52.975  1.00 59.31           O  
ATOM   3850  CB  ALA A 503      -4.113  -4.055  50.676  1.00 59.31           C  
ATOM   3851  N   LYS A 504      -5.336  -6.407  52.717  1.00199.85           N  
ATOM   3852  CA  LYS A 504      -5.407  -6.774  54.104  1.00199.85           C  
ATOM   3853  C   LYS A 504      -4.136  -6.502  54.867  1.00199.85           C  
ATOM   3854  O   LYS A 504      -4.162  -5.942  55.962  1.00199.85           O  
ATOM   3855  CB  LYS A 504      -5.776  -8.253  54.309  1.00199.85           C  
ATOM   3856  CG  LYS A 504      -4.610  -9.229  54.168  1.00199.85           C  
ATOM   3857  CD  LYS A 504      -3.867  -9.148  52.836  1.00199.85           C  
ATOM   3858  CE  LYS A 504      -4.757  -9.296  51.608  1.00199.85           C  
ATOM   3859  NZ  LYS A 504      -3.913  -9.315  50.394  1.00199.85           N1+
ATOM   3860  N   ASP A 505      -2.982  -6.905  54.289  1.00 77.49           N  
ATOM   3861  CA  ASP A 505      -1.706  -6.861  54.947  1.00 77.49           C  
ATOM   3862  C   ASP A 505      -0.859  -5.883  54.203  1.00 77.49           C  
ATOM   3863  O   ASP A 505      -0.351  -6.185  53.125  1.00 77.49           O  
ATOM   3864  CB  ASP A 505      -0.990  -8.218  54.891  1.00 77.49           C  
ATOM   3865  CG  ASP A 505       0.278  -8.135  55.719  1.00 77.49           C  
ATOM   3866  OD1 ASP A 505       0.270  -7.423  56.758  1.00 77.49           O  
ATOM   3867  OD2 ASP A 505       1.280  -8.780  55.308  1.00 77.49           O1-
ATOM   3868  N   TYR A 506      -0.705  -4.669  54.766  1.00 79.71           N  
ATOM   3869  CA  TYR A 506       0.052  -3.644  54.111  1.00 79.71           C  
ATOM   3870  C   TYR A 506       0.524  -2.676  55.148  1.00 79.71           C  
ATOM   3871  O   TYR A 506       0.148  -2.767  56.312  1.00 79.71           O  
ATOM   3872  CB  TYR A 506      -0.805  -2.831  53.123  1.00 79.71           C  
ATOM   3873  CG  TYR A 506      -1.978  -2.298  53.885  1.00 79.71           C  
ATOM   3874  CD1 TYR A 506      -3.133  -3.041  53.993  1.00 79.71           C  
ATOM   3875  CD2 TYR A 506      -1.925  -1.066  54.497  1.00 79.71           C  
ATOM   3876  CE1 TYR A 506      -4.217  -2.563  54.694  1.00 79.71           C  
ATOM   3877  CE2 TYR A 506      -3.005  -0.583  55.200  1.00 79.71           C  
ATOM   3878  CZ  TYR A 506      -4.155  -1.331  55.298  1.00 79.71           C  
ATOM   3879  OH  TYR A 506      -5.264  -0.837  56.019  1.00 79.71           O  
ATOM   3880  N   GLU A 507       1.400  -1.736  54.733  1.00 59.88           N  
ATOM   3881  CA  GLU A 507       1.822  -0.666  55.591  1.00 59.88           C  
ATOM   3882  C   GLU A 507       1.828   0.568  54.749  1.00 59.88           C  
ATOM   3883  O   GLU A 507       2.066   0.507  53.544  1.00 59.88           O  
ATOM   3884  CB  GLU A 507       3.244  -0.798  56.158  1.00 59.88           C  
ATOM   3885  CG  GLU A 507       3.400  -1.859  57.247  1.00 59.88           C  
ATOM   3886  CD  GLU A 507       4.826  -1.755  57.766  1.00 59.88           C  
ATOM   3887  OE1 GLU A 507       5.498  -0.745  57.428  1.00 59.88           O  
ATOM   3888  OE2 GLU A 507       5.261  -2.677  58.505  1.00 59.88           O1-
ATOM   3889  N   THR A 508       1.537   1.728  55.369  1.00 42.99           N  
ATOM   3890  CA  THR A 508       1.562   2.978  54.667  1.00 42.99           C  
ATOM   3891  C   THR A 508       2.424   3.877  55.485  1.00 42.99           C  
ATOM   3892  O   THR A 508       2.537   3.694  56.696  1.00 42.99           O  
ATOM   3893  CB  THR A 508       0.221   3.643  54.555  1.00 42.99           C  
ATOM   3894  CG2 THR A 508      -0.726   2.735  53.754  1.00 42.99           C  
ATOM   3895  OG1 THR A 508      -0.311   3.895  55.848  1.00 42.99           O  
ATOM   3896  N   HIS A 509       3.091   4.853  54.840  1.00 53.02           N  
ATOM   3897  CA  HIS A 509       3.920   5.746  55.592  1.00 53.02           C  
ATOM   3898  C   HIS A 509       4.060   7.001  54.801  1.00 53.02           C  
ATOM   3899  O   HIS A 509       3.970   6.978  53.574  1.00 53.02           O  
ATOM   3900  CB  HIS A 509       5.345   5.213  55.827  1.00 53.02           C  
ATOM   3901  CG  HIS A 509       5.392   3.987  56.691  1.00 53.02           C  
ATOM   3902  CD2 HIS A 509       5.472   2.675  56.342  1.00 53.02           C  
ATOM   3903  ND1 HIS A 509       5.367   4.008  58.068  1.00 53.02           N  
ATOM   3904  CE1 HIS A 509       5.434   2.716  58.480  1.00 53.02           C  
ATOM   3905  NE2 HIS A 509       5.498   1.872  57.468  1.00 53.02           N  
ATOM   3906  N   ARG A 510       4.263   8.136  55.503  1.00108.99           N  
ATOM   3907  CA  ARG A 510       4.503   9.394  54.852  1.00108.99           C  
ATOM   3908  C   ARG A 510       5.838   9.875  55.338  1.00108.99           C  
ATOM   3909  O   ARG A 510       6.210   9.610  56.481  1.00108.99           O  
ATOM   3910  CB  ARG A 510       3.462  10.494  55.153  1.00108.99           C  
ATOM   3911  CG  ARG A 510       3.864  11.853  54.568  1.00108.99           C  
ATOM   3912  CD  ARG A 510       2.734  12.878  54.427  1.00108.99           C  
ATOM   3913  NE  ARG A 510       1.892  12.834  55.655  1.00108.99           N  
ATOM   3914  CZ  ARG A 510       0.662  12.243  55.625  1.00108.99           C  
ATOM   3915  NH1 ARG A 510       0.210  11.684  54.465  1.00108.99           N1+
ATOM   3916  NH2 ARG A 510      -0.115  12.229  56.747  1.00108.99           N  
ATOM   3917  N   VAL A 511       6.613  10.559  54.463  1.00 89.78           N  
ATOM   3918  CA  VAL A 511       7.919  11.034  54.844  1.00 89.78           C  
ATOM   3919  C   VAL A 511       8.137  12.425  54.312  1.00 89.78           C  
ATOM   3920  O   VAL A 511       8.182  12.623  53.096  1.00 89.78           O  
ATOM   3921  CB  VAL A 511       9.002  10.167  54.269  1.00 89.78           C  
ATOM   3922  CG1 VAL A 511      10.369  10.828  54.480  1.00 89.78           C  
ATOM   3923  CG2 VAL A 511       8.895   8.781  54.920  1.00 89.78           C  
ATOM   3924  N   ALA A 512       8.116  13.427  55.228  1.00 97.84           N  
ATOM   3925  CA  ALA A 512       8.428  14.826  55.033  1.00 97.84           C  
ATOM   3926  C   ALA A 512       9.887  15.210  55.126  1.00 97.84           C  
ATOM   3927  O   ALA A 512      10.352  16.072  54.378  1.00 97.84           O  
ATOM   3928  CB  ALA A 512       7.676  15.726  56.027  1.00 97.84           C  
ATOM   3929  N   THR A 513      10.644  14.617  56.081  1.00 64.47           N  
ATOM   3930  CA  THR A 513      11.955  15.143  56.376  1.00 64.47           C  
ATOM   3931  C   THR A 513      13.006  14.075  56.394  1.00 64.47           C  
ATOM   3932  O   THR A 513      12.735  12.877  56.332  1.00 64.47           O  
ATOM   3933  CB  THR A 513      12.019  15.819  57.713  1.00 64.47           C  
ATOM   3934  CG2 THR A 513      10.962  16.938  57.748  1.00 64.47           C  
ATOM   3935  OG1 THR A 513      11.771  14.875  58.746  1.00 64.47           O  
ATOM   3936  N   THR A 514      14.267  14.544  56.501  1.00119.33           N  
ATOM   3937  CA  THR A 514      15.463  13.758  56.470  1.00119.33           C  
ATOM   3938  C   THR A 514      15.451  12.762  57.593  1.00119.33           C  
ATOM   3939  O   THR A 514      15.728  11.582  57.379  1.00119.33           O  
ATOM   3940  CB  THR A 514      16.689  14.633  56.568  1.00119.33           C  
ATOM   3941  CG2 THR A 514      16.751  15.309  57.949  1.00119.33           C  
ATOM   3942  OG1 THR A 514      17.862  13.868  56.340  1.00119.33           O  
ATOM   3943  N   GLY A 515      15.092  13.195  58.816  1.00 23.91           N  
ATOM   3944  CA  GLY A 515      15.087  12.310  59.944  1.00 23.91           C  
ATOM   3945  C   GLY A 515      14.087  11.230  59.702  1.00 23.91           C  
ATOM   3946  O   GLY A 515      14.298  10.076  60.072  1.00 23.91           O  
ATOM   3947  N   GLU A 516      12.946  11.589  59.092  1.00 52.05           N  
ATOM   3948  CA  GLU A 516      11.918  10.621  58.861  1.00 52.05           C  
ATOM   3949  C   GLU A 516      12.403   9.580  57.896  1.00 52.05           C  
ATOM   3950  O   GLU A 516      12.153   8.392  58.097  1.00 52.05           O  
ATOM   3951  CB  GLU A 516      10.613  11.271  58.375  1.00 52.05           C  
ATOM   3952  CG  GLU A 516       9.923  12.027  59.518  1.00 52.05           C  
ATOM   3953  CD  GLU A 516       8.829  12.924  58.963  1.00 52.05           C  
ATOM   3954  OE1 GLU A 516       8.044  12.454  58.098  1.00 52.05           O  
ATOM   3955  OE2 GLU A 516       8.769  14.101  59.407  1.00 52.05           O1-
ATOM   3956  N   TRP A 517      13.138   9.983  56.840  1.00 58.81           N  
ATOM   3957  CA  TRP A 517      13.583   9.026  55.864  1.00 58.81           C  
ATOM   3958  C   TRP A 517      14.490   8.028  56.518  1.00 58.81           C  
ATOM   3959  O   TRP A 517      14.305   6.820  56.373  1.00 58.81           O  
ATOM   3960  CB  TRP A 517      14.374   9.653  54.701  1.00 58.81           C  
ATOM   3961  CG  TRP A 517      14.869   8.660  53.673  1.00 58.81           C  
ATOM   3962  CD1 TRP A 517      16.039   7.956  53.648  1.00 58.81           C  
ATOM   3963  CD2 TRP A 517      14.161   8.304  52.475  1.00 58.81           C  
ATOM   3964  CE2 TRP A 517      14.954   7.391  51.778  1.00 58.81           C  
ATOM   3965  CE3 TRP A 517      12.952   8.705  51.990  1.00 58.81           C  
ATOM   3966  NE1 TRP A 517      16.101   7.184  52.512  1.00 58.81           N  
ATOM   3967  CZ2 TRP A 517      14.547   6.868  50.582  1.00 58.81           C  
ATOM   3968  CZ3 TRP A 517      12.547   8.173  50.784  1.00 58.81           C  
ATOM   3969  CH2 TRP A 517      13.327   7.272  50.090  1.00 58.81           C  
ATOM   3970  N   ASP A 518      15.483   8.514  57.286  1.00 45.36           N  
ATOM   3971  CA  ASP A 518      16.454   7.650  57.890  1.00 45.36           C  
ATOM   3972  C   ASP A 518      15.775   6.712  58.831  1.00 45.36           C  
ATOM   3973  O   ASP A 518      16.076   5.519  58.855  1.00 45.36           O  
ATOM   3974  CB  ASP A 518      17.535   8.422  58.678  1.00 45.36           C  
ATOM   3975  CG  ASP A 518      18.414   9.152  57.670  1.00 45.36           C  
ATOM   3976  OD1 ASP A 518      18.511   8.668  56.510  1.00 45.36           O  
ATOM   3977  OD2 ASP A 518      18.994  10.207  58.042  1.00 45.36           O1-
ATOM   3978  N   LYS A 519      14.815   7.222  59.614  1.00 62.29           N  
ATOM   3979  CA  LYS A 519      14.195   6.383  60.589  1.00 62.29           C  
ATOM   3980  C   LYS A 519      13.540   5.227  59.890  1.00 62.29           C  
ATOM   3981  O   LYS A 519      13.668   4.080  60.318  1.00 62.29           O  
ATOM   3982  CB  LYS A 519      13.116   7.145  61.375  1.00 62.29           C  
ATOM   3983  CG  LYS A 519      12.486   6.350  62.516  1.00 62.29           C  
ATOM   3984  CD  LYS A 519      11.704   7.228  63.495  1.00 62.29           C  
ATOM   3985  CE  LYS A 519      10.998   6.435  64.596  1.00 62.29           C  
ATOM   3986  NZ  LYS A 519      11.947   5.492  65.230  1.00 62.29           N1+
ATOM   3987  N   LEU A 520      12.805   5.499  58.794  1.00 60.51           N  
ATOM   3988  CA  LEU A 520      12.074   4.461  58.117  1.00 60.51           C  
ATOM   3989  C   LEU A 520      12.986   3.474  57.435  1.00 60.51           C  
ATOM   3990  O   LEU A 520      12.864   2.265  57.625  1.00 60.51           O  
ATOM   3991  CB  LEU A 520      11.127   5.039  57.046  1.00 60.51           C  
ATOM   3992  CG  LEU A 520      10.220   3.999  56.360  1.00 60.51           C  
ATOM   3993  CD1 LEU A 520       9.230   3.375  57.354  1.00 60.51           C  
ATOM   3994  CD2 LEU A 520       9.502   4.605  55.146  1.00 60.51           C  
ATOM   3995  N   THR A 521      13.949   3.977  56.635  1.00 59.20           N  
ATOM   3996  CA  THR A 521      14.815   3.165  55.815  1.00 59.20           C  
ATOM   3997  C   THR A 521      15.774   2.349  56.628  1.00 59.20           C  
ATOM   3998  O   THR A 521      16.184   1.272  56.202  1.00 59.20           O  
ATOM   3999  CB  THR A 521      15.618   3.966  54.833  1.00 59.20           C  
ATOM   4000  CG2 THR A 521      14.643   4.721  53.917  1.00 59.20           C  
ATOM   4001  OG1 THR A 521      16.472   4.879  55.506  1.00 59.20           O  
ATOM   4002  N   GLN A 522      16.219   2.877  57.779  1.00 61.50           N  
ATOM   4003  CA  GLN A 522      17.150   2.207  58.644  1.00 61.50           C  
ATOM   4004  C   GLN A 522      16.512   1.002  59.274  1.00 61.50           C  
ATOM   4005  O   GLN A 522      17.195   0.017  59.543  1.00 61.50           O  
ATOM   4006  CB  GLN A 522      17.659   3.120  59.775  1.00 61.50           C  
ATOM   4007  CG  GLN A 522      18.521   4.285  59.274  1.00 61.50           C  
ATOM   4008  CD  GLN A 522      18.848   5.187  60.459  1.00 61.50           C  
ATOM   4009  NE2 GLN A 522      18.914   4.586  61.677  1.00 61.50           N  
ATOM   4010  OE1 GLN A 522      19.030   6.395  60.305  1.00 61.50           O  
ATOM   4011  N   ASP A 523      15.188   1.055  59.534  1.00 64.90           N  
ATOM   4012  CA  ASP A 523      14.488   0.021  60.256  1.00 64.90           C  
ATOM   4013  C   ASP A 523      14.694  -1.312  59.599  1.00 64.90           C  
ATOM   4014  O   ASP A 523      14.558  -1.457  58.387  1.00 64.90           O  
ATOM   4015  CB  ASP A 523      12.968   0.290  60.339  1.00 64.90           C  
ATOM   4016  CG  ASP A 523      12.280  -0.643  61.335  1.00 64.90           C  
ATOM   4017  OD1 ASP A 523      12.716  -1.812  61.488  1.00 64.90           O  
ATOM   4018  OD2 ASP A 523      11.283  -0.191  61.956  1.00 64.90           O1-
ATOM   4019  N   LYS A 524      15.042  -2.327  60.418  1.00120.39           N  
ATOM   4020  CA  LYS A 524      15.275  -3.674  59.983  1.00120.39           C  
ATOM   4021  C   LYS A 524      14.003  -4.292  59.481  1.00120.39           C  
ATOM   4022  O   LYS A 524      14.002  -4.970  58.457  1.00120.39           O  
ATOM   4023  CB  LYS A 524      15.802  -4.570  61.118  1.00120.39           C  
ATOM   4024  CG  LYS A 524      14.813  -4.752  62.273  1.00120.39           C  
ATOM   4025  CD  LYS A 524      15.185  -5.896  63.218  1.00120.39           C  
ATOM   4026  CE  LYS A 524      16.444  -5.617  64.039  1.00120.39           C  
ATOM   4027  NZ  LYS A 524      16.113  -4.723  65.170  1.00120.39           N1+
ATOM   4028  N   SER A 525      12.885  -4.080  60.200  1.00 74.21           N  
ATOM   4029  CA  SER A 525      11.639  -4.685  59.829  1.00 74.21           C  
ATOM   4030  C   SER A 525      11.207  -4.131  58.515  1.00 74.21           C  
ATOM   4031  O   SER A 525      10.637  -4.839  57.685  1.00 74.21           O  
ATOM   4032  CB  SER A 525      10.511  -4.403  60.834  1.00 74.21           C  
ATOM   4033  OG  SER A 525       9.313  -5.027  60.402  1.00 74.21           O  
ATOM   4034  N   PHE A 526      11.484  -2.835  58.300  1.00 59.43           N  
ATOM   4035  CA  PHE A 526      11.092  -2.140  57.112  1.00 59.43           C  
ATOM   4036  C   PHE A 526      11.812  -2.741  55.945  1.00 59.43           C  
ATOM   4037  O   PHE A 526      11.247  -2.903  54.866  1.00 59.43           O  
ATOM   4038  CB  PHE A 526      11.423  -0.640  57.181  1.00 59.43           C  
ATOM   4039  CG  PHE A 526      10.862  -0.010  55.957  1.00 59.43           C  
ATOM   4040  CD1 PHE A 526       9.511   0.233  55.861  1.00 59.43           C  
ATOM   4041  CD2 PHE A 526      11.683   0.347  54.914  1.00 59.43           C  
ATOM   4042  CE1 PHE A 526       8.988   0.817  54.731  1.00 59.43           C  
ATOM   4043  CE2 PHE A 526      11.165   0.930  53.783  1.00 59.43           C  
ATOM   4044  CZ  PHE A 526       9.815   1.165  53.691  1.00 59.43           C  
ATOM   4045  N   ASN A 527      13.092  -3.093  56.144  1.00 84.46           N  
ATOM   4046  CA  ASN A 527      13.927  -3.627  55.110  1.00 84.46           C  
ATOM   4047  C   ASN A 527      13.449  -4.959  54.629  1.00 84.46           C  
ATOM   4048  O   ASN A 527      13.830  -5.364  53.535  1.00 84.46           O  
ATOM   4049  CB  ASN A 527      15.412  -3.726  55.485  1.00 84.46           C  
ATOM   4050  CG  ASN A 527      16.011  -2.361  55.164  1.00 84.46           C  
ATOM   4051  ND2 ASN A 527      15.687  -1.333  55.988  1.00 84.46           N  
ATOM   4052  OD1 ASN A 527      16.724  -2.203  54.175  1.00 84.46           O  
ATOM   4053  N   ASP A 528      12.672  -5.708  55.439  1.00 60.13           N  
ATOM   4054  CA  ASP A 528      12.202  -7.001  55.013  1.00 60.13           C  
ATOM   4055  C   ASP A 528      10.959  -6.827  54.186  1.00 60.13           C  
ATOM   4056  O   ASP A 528      10.105  -6.000  54.501  1.00 60.13           O  
ATOM   4057  CB  ASP A 528      11.844  -7.929  56.188  1.00 60.13           C  
ATOM   4058  CG  ASP A 528      11.679  -9.350  55.664  1.00 60.13           C  
ATOM   4059  OD1 ASP A 528      12.310  -9.681  54.624  1.00 60.13           O  
ATOM   4060  OD2 ASP A 528      10.928 -10.130  56.309  1.00 60.13           O1-
ATOM   4061  N   ASN A 529      10.820  -7.607  53.091  1.00 78.93           N  
ATOM   4062  CA  ASN A 529       9.646  -7.477  52.276  1.00 78.93           C  
ATOM   4063  C   ASN A 529       8.643  -8.505  52.697  1.00 78.93           C  
ATOM   4064  O   ASN A 529       8.429  -9.517  52.031  1.00 78.93           O  
ATOM   4065  CB  ASN A 529       9.934  -7.594  50.767  1.00 78.93           C  
ATOM   4066  CG  ASN A 529      10.632  -8.914  50.486  1.00 78.93           C  
ATOM   4067  ND2 ASN A 529      10.970  -9.157  49.190  1.00 78.93           N  
ATOM   4068  OD1 ASN A 529      10.892  -9.697  51.398  1.00 78.93           O  
ATOM   4069  N   SER A 530       8.032  -8.257  53.874  1.00 71.28           N  
ATOM   4070  CA  SER A 530       6.999  -9.067  54.451  1.00 71.28           C  
ATOM   4071  C   SER A 530       5.647  -8.689  53.911  1.00 71.28           C  
ATOM   4072  O   SER A 530       4.736  -9.516  53.903  1.00 71.28           O  
ATOM   4073  CB  SER A 530       6.953  -8.936  55.983  1.00 71.28           C  
ATOM   4074  OG  SER A 530       6.724  -7.584  56.350  1.00 71.28           O  
ATOM   4075  N   LYS A 531       5.470  -7.421  53.472  1.00161.42           N  
ATOM   4076  CA  LYS A 531       4.175  -6.958  53.038  1.00161.42           C  
ATOM   4077  C   LYS A 531       4.371  -5.916  51.977  1.00161.42           C  
ATOM   4078  O   LYS A 531       5.481  -5.428  51.776  1.00161.42           O  
ATOM   4079  CB  LYS A 531       3.442  -6.117  54.096  1.00161.42           C  
ATOM   4080  CG  LYS A 531       3.389  -6.696  55.502  1.00161.42           C  
ATOM   4081  CD  LYS A 531       3.049  -5.647  56.562  1.00161.42           C  
ATOM   4082  CE  LYS A 531       2.864  -6.236  57.958  1.00161.42           C  
ATOM   4083  NZ  LYS A 531       4.088  -6.955  58.368  1.00161.42           N1+
ATOM   4084  N   ILE A 532       3.256  -5.537  51.304  1.00102.86           N  
ATOM   4085  CA  ILE A 532       3.213  -4.460  50.347  1.00102.86           C  
ATOM   4086  C   ILE A 532       3.317  -3.209  51.150  1.00102.86           C  
ATOM   4087  O   ILE A 532       2.772  -3.130  52.252  1.00102.86           O  
ATOM   4088  CB  ILE A 532       1.895  -4.275  49.632  1.00102.86           C  
ATOM   4089  CG1 ILE A 532       0.754  -3.984  50.621  1.00102.86           C  
ATOM   4090  CG2 ILE A 532       1.610  -5.479  48.753  1.00102.86           C  
ATOM   4091  CD1 ILE A 532      -0.547  -3.570  49.937  1.00102.86           C  
ATOM   4092  N   ARG A 533       4.052  -2.203  50.637  1.00118.08           N  
ATOM   4093  CA  ARG A 533       4.140  -0.988  51.384  1.00118.08           C  
ATOM   4094  C   ARG A 533       4.058   0.181  50.453  1.00118.08           C  
ATOM   4095  O   ARG A 533       4.462   0.107  49.291  1.00118.08           O  
ATOM   4096  CB  ARG A 533       5.424  -0.891  52.229  1.00118.08           C  
ATOM   4097  CG  ARG A 533       5.411  -1.884  53.395  1.00118.08           C  
ATOM   4098  CD  ARG A 533       6.676  -1.894  54.256  1.00118.08           C  
ATOM   4099  NE  ARG A 533       6.409  -2.826  55.388  1.00118.08           N  
ATOM   4100  CZ  ARG A 533       7.275  -3.843  55.666  1.00118.08           C  
ATOM   4101  NH1 ARG A 533       8.380  -4.016  54.888  1.00118.08           N1+
ATOM   4102  NH2 ARG A 533       7.026  -4.698  56.703  1.00118.08           N  
ATOM   4103  N   MET A 534       3.488   1.295  50.961  1.00122.71           N  
ATOM   4104  CA  MET A 534       3.341   2.503  50.198  1.00122.71           C  
ATOM   4105  C   MET A 534       3.998   3.579  51.004  1.00122.71           C  
ATOM   4106  O   MET A 534       3.654   3.765  52.170  1.00122.71           O  
ATOM   4107  CB  MET A 534       1.866   2.924  50.045  1.00122.71           C  
ATOM   4108  CG  MET A 534       1.598   4.032  49.021  1.00122.71           C  
ATOM   4109  SD  MET A 534       1.729   3.481  47.293  1.00122.71           S  
ATOM   4110  CE  MET A 534       0.761   4.837  46.572  1.00122.71           C  
ATOM   4111  N   ILE A 535       4.971   4.305  50.414  1.00 88.15           N  
ATOM   4112  CA  ILE A 535       5.593   5.379  51.134  1.00 88.15           C  
ATOM   4113  C   ILE A 535       5.346   6.625  50.351  1.00 88.15           C  
ATOM   4114  O   ILE A 535       5.744   6.726  49.190  1.00 88.15           O  
ATOM   4115  CB  ILE A 535       7.084   5.250  51.278  1.00 88.15           C  
ATOM   4116  CG1 ILE A 535       7.441   4.016  52.119  1.00 88.15           C  
ATOM   4117  CG2 ILE A 535       7.619   6.563  51.873  1.00 88.15           C  
ATOM   4118  CD1 ILE A 535       7.111   2.696  51.430  1.00 88.15           C  
ATOM   4119  N   GLU A 536       4.681   7.613  50.982  1.00 68.94           N  
ATOM   4120  CA  GLU A 536       4.366   8.856  50.331  1.00 68.94           C  
ATOM   4121  C   GLU A 536       5.451   9.822  50.700  1.00 68.94           C  
ATOM   4122  O   GLU A 536       5.793   9.967  51.871  1.00 68.94           O  
ATOM   4123  CB  GLU A 536       3.016   9.438  50.805  1.00 68.94           C  
ATOM   4124  CG  GLU A 536       2.574  10.720  50.092  1.00 68.94           C  
ATOM   4125  CD  GLU A 536       1.196  11.095  50.627  1.00 68.94           C  
ATOM   4126  OE1 GLU A 536       0.937  10.830  51.832  1.00 68.94           O  
ATOM   4127  OE2 GLU A 536       0.384  11.645  49.837  1.00 68.94           O1-
ATOM   4128  N   ILE A 537       6.042  10.505  49.699  1.00 57.17           N  
ATOM   4129  CA  ILE A 537       7.125  11.398  49.998  1.00 57.17           C  
ATOM   4130  C   ILE A 537       6.698  12.785  49.616  1.00 57.17           C  
ATOM   4131  O   ILE A 537       6.291  13.029  48.480  1.00 57.17           O  
ATOM   4132  CB  ILE A 537       8.359  11.050  49.214  1.00 57.17           C  
ATOM   4133  CG1 ILE A 537       8.743   9.585  49.487  1.00 57.17           C  
ATOM   4134  CG2 ILE A 537       9.472  12.050  49.575  1.00 57.17           C  
ATOM   4135  CD1 ILE A 537       9.744   9.010  48.485  1.00 57.17           C  
ATOM   4136  N   MET A 538       6.771  13.732  50.577  1.00140.11           N  
ATOM   4137  CA  MET A 538       6.400  15.092  50.305  1.00140.11           C  
ATOM   4138  C   MET A 538       7.620  15.867  49.951  1.00140.11           C  
ATOM   4139  O   MET A 538       8.599  15.896  50.697  1.00140.11           O  
ATOM   4140  CB  MET A 538       5.705  15.827  51.464  1.00140.11           C  
ATOM   4141  CG  MET A 538       4.188  15.646  51.462  1.00140.11           C  
ATOM   4142  SD  MET A 538       3.591  13.946  51.667  1.00140.11           S  
ATOM   4143  CE  MET A 538       1.850  14.417  51.465  1.00140.11           C  
ATOM   4144  N   LEU A 539       7.564  16.510  48.767  1.00 86.86           N  
ATOM   4145  CA  LEU A 539       8.647  17.283  48.241  1.00 86.86           C  
ATOM   4146  C   LEU A 539       8.083  18.578  47.728  1.00 86.86           C  
ATOM   4147  O   LEU A 539       6.889  18.701  47.457  1.00 86.86           O  
ATOM   4148  CB  LEU A 539       9.344  16.595  47.053  1.00 86.86           C  
ATOM   4149  CG  LEU A 539       9.993  15.237  47.402  1.00 86.86           C  
ATOM   4150  CD1 LEU A 539      10.672  14.600  46.187  1.00 86.86           C  
ATOM   4151  CD2 LEU A 539      10.963  15.347  48.580  1.00 86.86           C  
ATOM   4152  N   PRO A 540       8.945  19.553  47.598  1.00 65.80           N  
ATOM   4153  CA  PRO A 540       8.532  20.835  47.094  1.00 65.80           C  
ATOM   4154  C   PRO A 540       8.225  20.709  45.636  1.00 65.80           C  
ATOM   4155  O   PRO A 540       8.750  19.802  44.994  1.00 65.80           O  
ATOM   4156  CB  PRO A 540       9.680  21.792  47.395  1.00 65.80           C  
ATOM   4157  CG  PRO A 540      10.345  21.177  48.638  1.00 65.80           C  
ATOM   4158  CD  PRO A 540      10.072  19.669  48.508  1.00 65.80           C  
ATOM   4159  N   VAL A 541       7.380  21.613  45.104  1.00 53.62           N  
ATOM   4160  CA  VAL A 541       6.905  21.553  43.751  1.00 53.62           C  
ATOM   4161  C   VAL A 541       8.022  21.681  42.753  1.00 53.62           C  
ATOM   4162  O   VAL A 541       8.088  20.924  41.786  1.00 53.62           O  
ATOM   4163  CB  VAL A 541       5.901  22.632  43.455  1.00 53.62           C  
ATOM   4164  CG1 VAL A 541       5.511  22.561  41.969  1.00 53.62           C  
ATOM   4165  CG2 VAL A 541       4.710  22.461  44.414  1.00 53.62           C  
ATOM   4166  N   PHE A 542       8.905  22.675  42.949  1.00170.35           N  
ATOM   4167  CA  PHE A 542      10.004  22.998  42.077  1.00170.35           C  
ATOM   4168  C   PHE A 542      11.191  22.095  42.263  1.00170.35           C  
ATOM   4169  O   PHE A 542      12.121  22.113  41.459  1.00170.35           O  
ATOM   4170  CB  PHE A 542      10.435  24.463  42.183  1.00170.35           C  
ATOM   4171  CG  PHE A 542       9.220  25.198  41.739  1.00170.35           C  
ATOM   4172  CD1 PHE A 542       8.962  25.382  40.398  1.00170.35           C  
ATOM   4173  CD2 PHE A 542       8.318  25.667  42.667  1.00170.35           C  
ATOM   4174  CE1 PHE A 542       7.831  26.049  39.989  1.00170.35           C  
ATOM   4175  CE2 PHE A 542       7.187  26.335  42.264  1.00170.35           C  
ATOM   4176  CZ  PHE A 542       6.946  26.529  40.925  1.00170.35           C  
ATOM   4177  N   ASP A 543      11.244  21.360  43.384  1.00 70.65           N  
ATOM   4178  CA  ASP A 543      12.392  20.559  43.732  1.00 70.65           C  
ATOM   4179  C   ASP A 543      12.696  19.495  42.707  1.00 70.65           C  
ATOM   4180  O   ASP A 543      11.801  18.837  42.174  1.00 70.65           O  
ATOM   4181  CB  ASP A 543      12.220  19.861  45.094  1.00 70.65           C  
ATOM   4182  CG  ASP A 543      13.561  19.305  45.550  1.00 70.65           C  
ATOM   4183  OD1 ASP A 543      14.614  19.834  45.103  1.00 70.65           O  
ATOM   4184  OD2 ASP A 543      13.548  18.336  46.355  1.00 70.65           O1-
ATOM   4185  N   ALA A 544      14.010  19.312  42.420  1.00 53.22           N  
ATOM   4186  CA  ALA A 544      14.503  18.336  41.482  1.00 53.22           C  
ATOM   4187  C   ALA A 544      15.978  18.182  41.713  1.00 53.22           C  
ATOM   4188  O   ALA A 544      16.557  18.873  42.554  1.00 53.22           O  
ATOM   4189  CB  ALA A 544      14.321  18.757  40.012  1.00 53.22           C  
ATOM   4190  N   PRO A 545      16.617  17.280  41.007  1.00130.95           N  
ATOM   4191  CA  PRO A 545      18.035  17.087  41.138  1.00130.95           C  
ATOM   4192  C   PRO A 545      18.668  18.369  40.690  1.00130.95           C  
ATOM   4193  O   PRO A 545      18.181  18.959  39.727  1.00130.95           O  
ATOM   4194  CB  PRO A 545      18.369  15.835  40.318  1.00130.95           C  
ATOM   4195  CG  PRO A 545      17.099  15.563  39.484  1.00130.95           C  
ATOM   4196  CD  PRO A 545      15.963  16.186  40.313  1.00130.95           C  
ATOM   4197  N   GLN A 546      19.769  18.794  41.345  1.00108.17           N  
ATOM   4198  CA  GLN A 546      20.350  20.098  41.145  1.00108.17           C  
ATOM   4199  C   GLN A 546      20.734  20.316  39.718  1.00108.17           C  
ATOM   4200  O   GLN A 546      20.403  21.345  39.131  1.00108.17           O  
ATOM   4201  CB  GLN A 546      21.653  20.301  41.942  1.00108.17           C  
ATOM   4202  CG  GLN A 546      21.489  20.366  43.459  1.00108.17           C  
ATOM   4203  CD  GLN A 546      22.875  20.567  44.056  1.00108.17           C  
ATOM   4204  NE2 GLN A 546      23.917  20.567  43.181  1.00108.17           N  
ATOM   4205  OE1 GLN A 546      23.030  20.715  45.267  1.00108.17           O  
ATOM   4206  N   ASN A 547      21.420  19.336  39.111  1.00 58.69           N  
ATOM   4207  CA  ASN A 547      21.884  19.499  37.767  1.00 58.69           C  
ATOM   4208  C   ASN A 547      20.698  19.747  36.904  1.00 58.69           C  
ATOM   4209  O   ASN A 547      20.734  20.603  36.021  1.00 58.69           O  
ATOM   4210  CB  ASN A 547      22.613  18.244  37.248  1.00 58.69           C  
ATOM   4211  CG  ASN A 547      21.681  17.056  37.439  1.00 58.69           C  
ATOM   4212  ND2 ASN A 547      21.213  16.451  36.315  1.00 58.69           N  
ATOM   4213  OD1 ASN A 547      21.367  16.678  38.567  1.00 58.69           O  
ATOM   4214  N   LEU A 548      19.597  19.019  37.153  1.00 60.28           N  
ATOM   4215  CA  LEU A 548      18.448  19.202  36.322  1.00 60.28           C  
ATOM   4216  C   LEU A 548      17.959  20.602  36.511  1.00 60.28           C  
ATOM   4217  O   LEU A 548      17.555  21.255  35.553  1.00 60.28           O  
ATOM   4218  CB  LEU A 548      17.288  18.242  36.628  1.00 60.28           C  
ATOM   4219  CG  LEU A 548      16.139  18.384  35.615  1.00 60.28           C  
ATOM   4220  CD1 LEU A 548      16.638  18.075  34.192  1.00 60.28           C  
ATOM   4221  CD2 LEU A 548      14.916  17.544  36.019  1.00 60.28           C  
ATOM   4222  N   VAL A 549      17.988  21.102  37.759  1.00 39.29           N  
ATOM   4223  CA  VAL A 549      17.505  22.419  38.067  1.00 39.29           C  
ATOM   4224  C   VAL A 549      18.339  23.470  37.389  1.00 39.29           C  
ATOM   4225  O   VAL A 549      17.800  24.423  36.830  1.00 39.29           O  
ATOM   4226  CB  VAL A 549      17.525  22.697  39.541  1.00 39.29           C  
ATOM   4227  CG1 VAL A 549      17.088  24.152  39.778  1.00 39.29           C  
ATOM   4228  CG2 VAL A 549      16.639  21.654  40.244  1.00 39.29           C  
ATOM   4229  N   LYS A 550      19.679  23.329  37.425  1.00 67.50           N  
ATOM   4230  CA  LYS A 550      20.569  24.319  36.879  1.00 67.50           C  
ATOM   4231  C   LYS A 550      20.389  24.401  35.399  1.00 67.50           C  
ATOM   4232  O   LYS A 550      20.372  25.490  34.828  1.00 67.50           O  
ATOM   4233  CB  LYS A 550      22.057  24.013  37.148  1.00 67.50           C  
ATOM   4234  CG  LYS A 550      22.431  24.025  38.633  1.00 67.50           C  
ATOM   4235  CD  LYS A 550      23.886  23.629  38.903  1.00 67.50           C  
ATOM   4236  CE  LYS A 550      24.260  22.236  38.390  1.00 67.50           C  
ATOM   4237  NZ  LYS A 550      25.703  21.983  38.608  1.00 67.50           N1+
ATOM   4238  N   GLN A 551      20.245  23.238  34.740  1.00 53.64           N  
ATOM   4239  CA  GLN A 551      20.095  23.182  33.316  1.00 53.64           C  
ATOM   4240  C   GLN A 551      18.832  23.885  32.950  1.00 53.64           C  
ATOM   4241  O   GLN A 551      18.777  24.615  31.962  1.00 53.64           O  
ATOM   4242  CB  GLN A 551      19.969  21.741  32.806  1.00 53.64           C  
ATOM   4243  CG  GLN A 551      19.773  21.624  31.295  1.00 53.64           C  
ATOM   4244  CD  GLN A 551      19.671  20.141  30.975  1.00 53.64           C  
ATOM   4245  NE2 GLN A 551      19.960  19.287  31.993  1.00 53.64           N  
ATOM   4246  OE1 GLN A 551      19.346  19.752  29.855  1.00 53.64           O  
ATOM   4247  N   ALA A 552      17.790  23.695  33.776  1.00 38.73           N  
ATOM   4248  CA  ALA A 552      16.488  24.232  33.520  1.00 38.73           C  
ATOM   4249  C   ALA A 552      16.566  25.726  33.445  1.00 38.73           C  
ATOM   4250  O   ALA A 552      15.927  26.343  32.597  1.00 38.73           O  
ATOM   4251  CB  ALA A 552      15.472  23.880  34.618  1.00 38.73           C  
ATOM   4252  N   LYS A 553      17.380  26.353  34.310  1.00 88.85           N  
ATOM   4253  CA  LYS A 553      17.459  27.788  34.359  1.00 88.85           C  
ATOM   4254  C   LYS A 553      17.862  28.295  33.008  1.00 88.85           C  
ATOM   4255  O   LYS A 553      17.296  29.265  32.504  1.00 88.85           O  
ATOM   4256  CB  LYS A 553      18.604  28.313  35.249  1.00 88.85           C  
ATOM   4257  CG  LYS A 553      18.644  27.887  36.716  1.00 88.85           C  
ATOM   4258  CD  LYS A 553      19.988  28.243  37.362  1.00 88.85           C  
ATOM   4259  CE  LYS A 553      20.082  27.953  38.859  1.00 88.85           C  
ATOM   4260  NZ  LYS A 553      21.417  28.361  39.354  1.00 88.85           N1+
ATOM   4261  N   LEU A 554      18.849  27.633  32.375  1.00 46.26           N  
ATOM   4262  CA  LEU A 554      19.404  28.127  31.148  1.00 46.26           C  
ATOM   4263  C   LEU A 554      18.315  28.216  30.132  1.00 46.26           C  
ATOM   4264  O   LEU A 554      18.167  29.230  29.449  1.00 46.26           O  
ATOM   4265  CB  LEU A 554      20.446  27.165  30.545  1.00 46.26           C  
ATOM   4266  CG  LEU A 554      21.649  26.832  31.453  1.00 46.26           C  
ATOM   4267  CD1 LEU A 554      22.613  25.869  30.739  1.00 46.26           C  
ATOM   4268  CD2 LEU A 554      22.343  28.101  31.983  1.00 46.26           C  
ATOM   4269  N   THR A 555      17.503  27.151  30.025  1.00 23.35           N  
ATOM   4270  CA  THR A 555      16.482  27.121  29.025  1.00 23.35           C  
ATOM   4271  C   THR A 555      15.324  27.984  29.504  1.00 23.35           C  
ATOM   4272  O   THR A 555      15.351  28.409  30.690  1.00 23.35           O  
ATOM   4273  CB  THR A 555      15.961  25.736  28.785  1.00 23.35           C  
ATOM   4274  CG2 THR A 555      14.970  25.782  27.610  1.00 23.35           C  
ATOM   4275  OG1 THR A 555      17.037  24.868  28.461  1.00 23.35           O  
ATOM   4276  OXT THR A 555      14.397  28.235  28.689  1.00 23.35           O1-
TER   
ATOM   4277  N   SER B   1      -5.025  41.518  14.165  1.00 64.10           N  
ATOM   4278  CA  SER B   1      -4.757  41.278  12.733  1.00 64.10           C  
ATOM   4279  C   SER B   1      -4.387  39.846  12.537  1.00 64.10           C  
ATOM   4280  O   SER B   1      -4.944  39.159  11.683  1.00 64.10           O  
ATOM   4281  CB  SER B   1      -3.581  42.144  12.258  1.00 64.10           C  
ATOM   4282  OG  SER B   1      -3.333  41.904  10.880  1.00 64.10           O  
ATOM   4283  N   GLU B   2      -3.439  39.360  13.357  1.00 58.92           N  
ATOM   4284  CA  GLU B   2      -2.961  38.015  13.238  1.00 58.92           C  
ATOM   4285  C   GLU B   2      -3.398  37.271  14.455  1.00 58.92           C  
ATOM   4286  O   GLU B   2      -3.670  37.857  15.500  1.00 58.92           O  
ATOM   4287  CB  GLU B   2      -1.429  37.898  13.313  1.00 58.92           C  
ATOM   4288  CG  GLU B   2      -0.635  38.638  12.239  1.00 58.92           C  
ATOM   4289  CD  GLU B   2       0.816  38.616  12.709  1.00 58.92           C  
ATOM   4290  OE1 GLU B   2       1.052  38.150  13.855  1.00 58.92           O  
ATOM   4291  OE2 GLU B   2       1.703  39.065  11.935  1.00 58.92           O1-
ATOM   4292  N   ILE B   3      -3.500  35.938  14.316  1.00 53.34           N  
ATOM   4293  CA  ILE B   3      -3.795  35.067  15.414  1.00 53.34           C  
ATOM   4294  C   ILE B   3      -2.904  33.879  15.222  1.00 53.34           C  
ATOM   4295  O   ILE B   3      -2.562  33.545  14.090  1.00 53.34           O  
ATOM   4296  CB  ILE B   3      -5.215  34.577  15.401  1.00 53.34           C  
ATOM   4297  CG1 ILE B   3      -5.573  33.884  16.725  1.00 53.34           C  
ATOM   4298  CG2 ILE B   3      -5.399  33.697  14.155  1.00 53.34           C  
ATOM   4299  CD1 ILE B   3      -7.071  33.623  16.875  1.00 53.34           C  
ATOM   4300  N   THR B   4      -2.478  33.214  16.314  1.00 44.76           N  
ATOM   4301  CA  THR B   4      -1.632  32.069  16.123  1.00 44.76           C  
ATOM   4302  C   THR B   4      -2.505  30.958  15.637  1.00 44.76           C  
ATOM   4303  O   THR B   4      -3.706  30.932  15.899  1.00 44.76           O  
ATOM   4304  CB  THR B   4      -0.946  31.592  17.370  1.00 44.76           C  
ATOM   4305  CG2 THR B   4      -0.034  32.711  17.899  1.00 44.76           C  
ATOM   4306  OG1 THR B   4      -1.907  31.225  18.349  1.00 44.76           O  
ATOM   4307  N   LEU B   5      -1.900  30.000  14.915  1.00 47.40           N  
ATOM   4308  CA  LEU B   5      -2.607  28.888  14.352  1.00 47.40           C  
ATOM   4309  C   LEU B   5      -3.200  28.121  15.487  1.00 47.40           C  
ATOM   4310  O   LEU B   5      -4.299  27.585  15.366  1.00 47.40           O  
ATOM   4311  CB  LEU B   5      -1.677  27.930  13.589  1.00 47.40           C  
ATOM   4312  CG  LEU B   5      -2.398  26.718  12.968  1.00 47.40           C  
ATOM   4313  CD1 LEU B   5      -3.397  27.153  11.886  1.00 47.40           C  
ATOM   4314  CD2 LEU B   5      -1.390  25.674  12.461  1.00 47.40           C  
ATOM   4315  N   GLY B   6      -2.473  28.052  16.620  1.00 31.67           N  
ATOM   4316  CA  GLY B   6      -2.907  27.313  17.771  1.00 31.67           C  
ATOM   4317  C   GLY B   6      -4.192  27.883  18.292  1.00 31.67           C  
ATOM   4318  O   GLY B   6      -5.060  27.140  18.749  1.00 31.67           O  
ATOM   4319  N   LYS B   7      -4.311  29.226  18.308  1.00 86.29           N  
ATOM   4320  CA  LYS B   7      -5.496  29.904  18.757  1.00 86.29           C  
ATOM   4321  C   LYS B   7      -6.592  29.735  17.745  1.00 86.29           C  
ATOM   4322  O   LYS B   7      -7.767  29.636  18.092  1.00 86.29           O  
ATOM   4323  CB  LYS B   7      -5.276  31.407  18.990  1.00 86.29           C  
ATOM   4324  CG  LYS B   7      -6.393  32.059  19.808  1.00 86.29           C  
ATOM   4325  CD  LYS B   7      -6.037  33.454  20.326  1.00 86.29           C  
ATOM   4326  CE  LYS B   7      -7.068  34.033  21.296  1.00 86.29           C  
ATOM   4327  NZ  LYS B   7      -8.375  34.183  20.621  1.00 86.29           N1+
ATOM   4328  N   TYR B   8      -6.225  29.681  16.451  1.00 73.02           N  
ATOM   4329  CA  TYR B   8      -7.178  29.589  15.382  1.00 73.02           C  
ATOM   4330  C   TYR B   8      -8.013  28.367  15.629  1.00 73.02           C  
ATOM   4331  O   TYR B   8      -9.241  28.415  15.559  1.00 73.02           O  
ATOM   4332  CB  TYR B   8      -6.449  29.426  14.031  1.00 73.02           C  
ATOM   4333  CG  TYR B   8      -7.406  29.318  12.891  1.00 73.02           C  
ATOM   4334  CD1 TYR B   8      -7.989  30.438  12.342  1.00 73.02           C  
ATOM   4335  CD2 TYR B   8      -7.699  28.084  12.352  1.00 73.02           C  
ATOM   4336  CE1 TYR B   8      -8.860  30.328  11.282  1.00 73.02           C  
ATOM   4337  CE2 TYR B   8      -8.570  27.968  11.292  1.00 73.02           C  
ATOM   4338  CZ  TYR B   8      -9.152  29.092  10.757  1.00 73.02           C  
ATOM   4339  OH  TYR B   8     -10.045  28.975   9.669  1.00 73.02           O  
ATOM   4340  N   LEU B   9      -7.361  27.244  15.981  1.00 56.42           N  
ATOM   4341  CA  LEU B   9      -8.047  25.999  16.172  1.00 56.42           C  
ATOM   4342  C   LEU B   9      -9.064  26.121  17.266  1.00 56.42           C  
ATOM   4343  O   LEU B   9     -10.225  25.767  17.068  1.00 56.42           O  
ATOM   4344  CB  LEU B   9      -7.082  24.868  16.564  1.00 56.42           C  
ATOM   4345  CG  LEU B   9      -7.759  23.503  16.781  1.00 56.42           C  
ATOM   4346  CD1 LEU B   9      -8.396  22.974  15.490  1.00 56.42           C  
ATOM   4347  CD2 LEU B   9      -6.780  22.501  17.421  1.00 56.42           C  
ATOM   4348  N   PHE B  10      -8.671  26.661  18.433  1.00 70.83           N  
ATOM   4349  CA  PHE B  10      -9.560  26.744  19.558  1.00 70.83           C  
ATOM   4350  C   PHE B  10     -10.690  27.663  19.256  1.00 70.83           C  
ATOM   4351  O   PHE B  10     -11.806  27.450  19.728  1.00 70.83           O  
ATOM   4352  CB  PHE B  10      -8.892  27.190  20.869  1.00 70.83           C  
ATOM   4353  CG  PHE B  10      -8.113  26.006  21.319  1.00 70.83           C  
ATOM   4354  CD1 PHE B  10      -8.770  24.892  21.789  1.00 70.83           C  
ATOM   4355  CD2 PHE B  10      -6.740  26.009  21.288  1.00 70.83           C  
ATOM   4356  CE1 PHE B  10      -8.071  23.784  22.206  1.00 70.83           C  
ATOM   4357  CE2 PHE B  10      -6.038  24.906  21.706  1.00 70.83           C  
ATOM   4358  CZ  PHE B  10      -6.699  23.792  22.164  1.00 70.83           C  
ATOM   4359  N   GLU B  11     -10.429  28.735  18.491  1.00 80.40           N  
ATOM   4360  CA  GLU B  11     -11.475  29.656  18.163  1.00 80.40           C  
ATOM   4361  C   GLU B  11     -12.497  28.920  17.353  1.00 80.40           C  
ATOM   4362  O   GLU B  11     -13.697  29.104  17.543  1.00 80.40           O  
ATOM   4363  CB  GLU B  11     -10.969  30.833  17.312  1.00 80.40           C  
ATOM   4364  CG  GLU B  11      -9.907  31.677  18.020  1.00 80.40           C  
ATOM   4365  CD  GLU B  11     -10.567  32.416  19.173  1.00 80.40           C  
ATOM   4366  OE1 GLU B  11     -11.159  33.499  18.927  1.00 80.40           O  
ATOM   4367  OE2 GLU B  11     -10.484  31.904  20.323  1.00 80.40           O1-
ATOM   4368  N   ARG B  12     -12.037  28.057  16.423  1.00138.96           N  
ATOM   4369  CA  ARG B  12     -12.929  27.335  15.557  1.00138.96           C  
ATOM   4370  C   ARG B  12     -13.783  26.397  16.366  1.00138.96           C  
ATOM   4371  O   ARG B  12     -14.975  26.261  16.097  1.00138.96           O  
ATOM   4372  CB  ARG B  12     -12.190  26.518  14.483  1.00138.96           C  
ATOM   4373  CG  ARG B  12     -11.278  27.383  13.610  1.00138.96           C  
ATOM   4374  CD  ARG B  12     -11.989  28.544  12.908  1.00138.96           C  
ATOM   4375  NE  ARG B  12     -12.599  28.039  11.646  1.00138.96           N  
ATOM   4376  CZ  ARG B  12     -13.120  28.932  10.751  1.00138.96           C  
ATOM   4377  NH1 ARG B  12     -13.146  30.262  11.056  1.00138.96           N1+
ATOM   4378  NH2 ARG B  12     -13.601  28.506   9.548  1.00138.96           N  
ATOM   4379  N   LEU B  13     -13.202  25.721  17.380  1.00 98.80           N  
ATOM   4380  CA  LEU B  13     -13.966  24.798  18.186  1.00 98.80           C  
ATOM   4381  C   LEU B  13     -15.023  25.529  18.956  1.00 98.80           C  
ATOM   4382  O   LEU B  13     -16.123  25.014  19.150  1.00 98.80           O  
ATOM   4383  CB  LEU B  13     -13.144  23.967  19.191  1.00 98.80           C  
ATOM   4384  CG  LEU B  13     -12.344  22.803  18.565  1.00 98.80           C  
ATOM   4385  CD1 LEU B  13     -13.278  21.823  17.837  1.00 98.80           C  
ATOM   4386  CD2 LEU B  13     -11.183  23.282  17.687  1.00 98.80           C  
ATOM   4387  N   LYS B  14     -14.719  26.751  19.424  1.00 73.44           N  
ATOM   4388  CA  LYS B  14     -15.659  27.524  20.186  1.00 73.44           C  
ATOM   4389  C   LYS B  14     -16.869  27.752  19.322  1.00 73.44           C  
ATOM   4390  O   LYS B  14     -18.004  27.669  19.791  1.00 73.44           O  
ATOM   4391  CB  LYS B  14     -15.069  28.894  20.564  1.00 73.44           C  
ATOM   4392  CG  LYS B  14     -15.952  29.763  21.459  1.00 73.44           C  
ATOM   4393  CD  LYS B  14     -15.201  30.962  22.044  1.00 73.44           C  
ATOM   4394  CE  LYS B  14     -14.552  31.849  20.979  1.00 73.44           C  
ATOM   4395  NZ  LYS B  14     -13.859  32.990  21.617  1.00 73.44           N1+
ATOM   4396  N   GLN B  15     -16.649  28.027  18.022  1.00 54.41           N  
ATOM   4397  CA  GLN B  15     -17.697  28.301  17.074  1.00 54.41           C  
ATOM   4398  C   GLN B  15     -18.563  27.080  16.902  1.00 54.41           C  
ATOM   4399  O   GLN B  15     -19.769  27.190  16.680  1.00 54.41           O  
ATOM   4400  CB  GLN B  15     -17.121  28.685  15.699  1.00 54.41           C  
ATOM   4401  CG  GLN B  15     -16.303  29.980  15.745  1.00 54.41           C  
ATOM   4402  CD  GLN B  15     -15.573  30.145  14.421  1.00 54.41           C  
ATOM   4403  NE2 GLN B  15     -15.001  31.358  14.193  1.00 54.41           N  
ATOM   4404  OE1 GLN B  15     -15.501  29.218  13.616  1.00 54.41           O  
ATOM   4405  N   VAL B  16     -17.931  25.891  16.930  1.00 90.30           N  
ATOM   4406  CA  VAL B  16     -18.494  24.570  16.806  1.00 90.30           C  
ATOM   4407  C   VAL B  16     -19.199  24.158  18.077  1.00 90.30           C  
ATOM   4408  O   VAL B  16     -19.974  23.200  18.082  1.00 90.30           O  
ATOM   4409  CB  VAL B  16     -17.444  23.543  16.468  1.00 90.30           C  
ATOM   4410  CG1 VAL B  16     -18.085  22.147  16.393  1.00 90.30           C  
ATOM   4411  CG2 VAL B  16     -16.765  23.973  15.155  1.00 90.30           C  
ATOM   4412  N   ASN B  17     -18.927  24.858  19.198  1.00 84.27           N  
ATOM   4413  CA  ASN B  17     -19.469  24.552  20.497  1.00 84.27           C  
ATOM   4414  C   ASN B  17     -18.811  23.364  21.124  1.00 84.27           C  
ATOM   4415  O   ASN B  17     -19.441  22.605  21.863  1.00 84.27           O  
ATOM   4416  CB  ASN B  17     -20.994  24.335  20.510  1.00 84.27           C  
ATOM   4417  CG  ASN B  17     -21.655  25.707  20.450  1.00 84.27           C  
ATOM   4418  ND2 ASN B  17     -22.608  25.882  19.496  1.00 84.27           N  
ATOM   4419  OD1 ASN B  17     -21.330  26.600  21.232  1.00 84.27           O  
ATOM   4420  N   VAL B  18     -17.510  23.167  20.836  1.00 67.78           N  
ATOM   4421  CA  VAL B  18     -16.759  22.188  21.565  1.00 67.78           C  
ATOM   4422  C   VAL B  18     -16.053  23.009  22.597  1.00 67.78           C  
ATOM   4423  O   VAL B  18     -15.031  23.634  22.314  1.00 67.78           O  
ATOM   4424  CB  VAL B  18     -15.707  21.498  20.747  1.00 67.78           C  
ATOM   4425  CG1 VAL B  18     -14.885  20.586  21.674  1.00 67.78           C  
ATOM   4426  CG2 VAL B  18     -16.393  20.755  19.589  1.00 67.78           C  
ATOM   4427  N   ASN B  19     -16.658  23.102  23.795  1.00 89.04           N  
ATOM   4428  CA  ASN B  19     -16.140  23.887  24.877  1.00 89.04           C  
ATOM   4429  C   ASN B  19     -15.081  23.168  25.667  1.00 89.04           C  
ATOM   4430  O   ASN B  19     -14.172  23.806  26.193  1.00 89.04           O  
ATOM   4431  CB  ASN B  19     -17.261  24.350  25.814  1.00 89.04           C  
ATOM   4432  CG  ASN B  19     -18.156  25.238  24.955  1.00 89.04           C  
ATOM   4433  ND2 ASN B  19     -19.468  24.891  24.875  1.00 89.04           N  
ATOM   4434  OD1 ASN B  19     -17.693  26.203  24.349  1.00 89.04           O  
ATOM   4435  N   THR B  20     -15.169  21.825  25.811  1.00147.78           N  
ATOM   4436  CA  THR B  20     -14.192  21.181  26.655  1.00147.78           C  
ATOM   4437  C   THR B  20     -13.271  20.380  25.787  1.00147.78           C  
ATOM   4438  O   THR B  20     -13.705  19.803  24.789  1.00147.78           O  
ATOM   4439  CB  THR B  20     -14.770  20.231  27.669  1.00147.78           C  
ATOM   4440  CG2 THR B  20     -15.953  20.921  28.370  1.00147.78           C  
ATOM   4441  OG1 THR B  20     -15.230  19.048  27.039  1.00147.78           O  
ATOM   4442  N   VAL B  21     -11.965  20.334  26.141  1.00 45.04           N  
ATOM   4443  CA  VAL B  21     -11.010  19.603  25.347  1.00 45.04           C  
ATOM   4444  C   VAL B  21     -10.437  18.493  26.181  1.00 45.04           C  
ATOM   4445  O   VAL B  21     -10.068  18.696  27.336  1.00 45.04           O  
ATOM   4446  CB  VAL B  21      -9.866  20.451  24.864  1.00 45.04           C  
ATOM   4447  CG1 VAL B  21      -8.892  19.565  24.071  1.00 45.04           C  
ATOM   4448  CG2 VAL B  21     -10.443  21.624  24.053  1.00 45.04           C  
ATOM   4449  N   PHE B  22     -10.342  17.280  25.594  1.00 69.51           N  
ATOM   4450  CA  PHE B  22      -9.867  16.117  26.295  1.00 69.51           C  
ATOM   4451  C   PHE B  22      -8.459  15.818  25.860  1.00 69.51           C  
ATOM   4452  O   PHE B  22      -7.979  16.368  24.870  1.00 69.51           O  
ATOM   4453  CB  PHE B  22     -10.730  14.869  26.032  1.00 69.51           C  
ATOM   4454  CG  PHE B  22     -12.105  15.188  26.516  1.00 69.51           C  
ATOM   4455  CD1 PHE B  22     -12.421  15.107  27.853  1.00 69.51           C  
ATOM   4456  CD2 PHE B  22     -13.083  15.570  25.626  1.00 69.51           C  
ATOM   4457  CE1 PHE B  22     -13.690  15.404  28.294  1.00 69.51           C  
ATOM   4458  CE2 PHE B  22     -14.354  15.867  26.059  1.00 69.51           C  
ATOM   4459  CZ  PHE B  22     -14.659  15.786  27.396  1.00 69.51           C  
ATOM   4460  N   GLY B  23      -7.731  14.974  26.628  1.00 43.06           N  
ATOM   4461  CA  GLY B  23      -6.399  14.599  26.218  1.00 43.06           C  
ATOM   4462  C   GLY B  23      -5.442  14.766  27.362  1.00 43.06           C  
ATOM   4463  O   GLY B  23      -5.848  15.048  28.487  1.00 43.06           O  
ATOM   4464  N   LEU B  24      -4.129  14.569  27.086  1.00 72.55           N  
ATOM   4465  CA  LEU B  24      -3.104  14.701  28.090  1.00 72.55           C  
ATOM   4466  C   LEU B  24      -1.971  15.498  27.501  1.00 72.55           C  
ATOM   4467  O   LEU B  24      -1.735  15.470  26.292  1.00 72.55           O  
ATOM   4468  CB  LEU B  24      -2.478  13.360  28.514  1.00 72.55           C  
ATOM   4469  CG  LEU B  24      -3.484  12.334  29.065  1.00 72.55           C  
ATOM   4470  CD1 LEU B  24      -2.770  11.082  29.601  1.00 72.55           C  
ATOM   4471  CD2 LEU B  24      -4.433  12.970  30.088  1.00 72.55           C  
ATOM   4472  N   PRO B  25      -1.260  16.217  28.331  1.00 69.75           N  
ATOM   4473  CA  PRO B  25      -0.123  17.009  27.938  1.00 69.75           C  
ATOM   4474  C   PRO B  25       1.014  16.095  27.600  1.00 69.75           C  
ATOM   4475  O   PRO B  25       1.043  14.969  28.094  1.00 69.75           O  
ATOM   4476  CB  PRO B  25       0.194  17.895  29.143  1.00 69.75           C  
ATOM   4477  CG  PRO B  25      -0.413  17.132  30.336  1.00 69.75           C  
ATOM   4478  CD  PRO B  25      -1.619  16.398  29.726  1.00 69.75           C  
ATOM   4479  N   GLY B  26       1.960  16.563  26.762  1.00 27.53           N  
ATOM   4480  CA  GLY B  26       3.098  15.777  26.384  1.00 27.53           C  
ATOM   4481  C   GLY B  26       4.071  16.712  25.736  1.00 27.53           C  
ATOM   4482  O   GLY B  26       3.777  17.888  25.538  1.00 27.53           O  
ATOM   4483  N   ASP B  27       5.246  16.190  25.337  1.00124.64           N  
ATOM   4484  CA  ASP B  27       6.304  17.021  24.833  1.00124.64           C  
ATOM   4485  C   ASP B  27       5.927  17.767  23.582  1.00124.64           C  
ATOM   4486  O   ASP B  27       6.387  18.888  23.375  1.00124.64           O  
ATOM   4487  CB  ASP B  27       7.638  16.270  24.622  1.00124.64           C  
ATOM   4488  CG  ASP B  27       7.458  15.099  23.667  1.00124.64           C  
ATOM   4489  OD1 ASP B  27       6.293  14.659  23.483  1.00124.64           O  
ATOM   4490  OD2 ASP B  27       8.491  14.615  23.128  1.00124.64           O1-
ATOM   4491  N   PHE B  28       5.126  17.153  22.699  1.00136.20           N  
ATOM   4492  CA  PHE B  28       4.725  17.697  21.429  1.00136.20           C  
ATOM   4493  C   PHE B  28       3.608  18.708  21.449  1.00136.20           C  
ATOM   4494  O   PHE B  28       3.428  19.389  20.441  1.00136.20           O  
ATOM   4495  CB  PHE B  28       4.444  16.604  20.390  1.00136.20           C  
ATOM   4496  CG  PHE B  28       5.793  15.998  20.216  1.00136.20           C  
ATOM   4497  CD1 PHE B  28       6.769  16.676  19.523  1.00136.20           C  
ATOM   4498  CD2 PHE B  28       6.091  14.767  20.751  1.00136.20           C  
ATOM   4499  CE1 PHE B  28       8.023  16.136  19.364  1.00136.20           C  
ATOM   4500  CE2 PHE B  28       7.343  14.222  20.595  1.00136.20           C  
ATOM   4501  CZ  PHE B  28       8.312  14.905  19.902  1.00136.20           C  
ATOM   4502  N   ASN B  29       2.750  18.785  22.495  1.00138.12           N  
ATOM   4503  CA  ASN B  29       1.645  19.705  22.346  1.00138.12           C  
ATOM   4504  C   ASN B  29       1.570  20.782  23.405  1.00138.12           C  
ATOM   4505  O   ASN B  29       0.519  21.398  23.571  1.00138.12           O  
ATOM   4506  CB  ASN B  29       0.299  18.959  22.350  1.00138.12           C  
ATOM   4507  CG  ASN B  29       0.165  18.204  23.668  1.00138.12           C  
ATOM   4508  ND2 ASN B  29      -0.849  17.301  23.747  1.00138.12           N  
ATOM   4509  OD1 ASN B  29       0.949  18.393  24.597  1.00138.12           O  
ATOM   4510  N   LEU B  30       2.678  21.125  24.088  1.00 58.37           N  
ATOM   4511  CA  LEU B  30       2.604  22.073  25.173  1.00 58.37           C  
ATOM   4512  C   LEU B  30       2.143  23.414  24.689  1.00 58.37           C  
ATOM   4513  O   LEU B  30       1.300  24.048  25.321  1.00 58.37           O  
ATOM   4514  CB  LEU B  30       3.972  22.293  25.841  1.00 58.37           C  
ATOM   4515  CG  LEU B  30       4.566  21.016  26.461  1.00 58.37           C  
ATOM   4516  CD1 LEU B  30       5.927  21.301  27.117  1.00 58.37           C  
ATOM   4517  CD2 LEU B  30       3.569  20.340  27.418  1.00 58.37           C  
ATOM   4518  N   SER B  31       2.688  23.886  23.554  1.00 40.52           N  
ATOM   4519  CA  SER B  31       2.369  25.188  23.043  1.00 40.52           C  
ATOM   4520  C   SER B  31       0.945  25.225  22.597  1.00 40.52           C  
ATOM   4521  O   SER B  31       0.308  26.272  22.676  1.00 40.52           O  
ATOM   4522  CB  SER B  31       3.240  25.582  21.836  1.00 40.52           C  
ATOM   4523  OG  SER B  31       4.601  25.678  22.230  1.00 40.52           O  
ATOM   4524  N   LEU B  32       0.409  24.098  22.091  1.00120.09           N  
ATOM   4525  CA  LEU B  32      -0.939  24.092  21.595  1.00120.09           C  
ATOM   4526  C   LEU B  32      -1.855  24.317  22.764  1.00120.09           C  
ATOM   4527  O   LEU B  32      -2.743  25.169  22.730  1.00120.09           O  
ATOM   4528  CB  LEU B  32      -1.279  22.734  20.952  1.00120.09           C  
ATOM   4529  CG  LEU B  32      -2.525  22.704  20.043  1.00120.09           C  
ATOM   4530  CD1 LEU B  32      -2.918  21.260  19.697  1.00120.09           C  
ATOM   4531  CD2 LEU B  32      -3.688  23.525  20.600  1.00120.09           C  
ATOM   4532  N   LEU B  33      -1.591  23.595  23.869  1.00120.06           N  
ATOM   4533  CA  LEU B  33      -2.399  23.607  25.056  1.00120.06           C  
ATOM   4534  C   LEU B  33      -2.459  24.978  25.645  1.00120.06           C  
ATOM   4535  O   LEU B  33      -3.496  25.374  26.175  1.00120.06           O  
ATOM   4536  CB  LEU B  33      -1.902  22.632  26.139  1.00120.06           C  
ATOM   4537  CG  LEU B  33      -2.332  21.170  25.908  1.00120.06           C  
ATOM   4538  CD1 LEU B  33      -1.970  20.682  24.501  1.00120.06           C  
ATOM   4539  CD2 LEU B  33      -1.768  20.254  27.006  1.00120.06           C  
ATOM   4540  N   ASP B  34      -1.365  25.756  25.562  1.00126.18           N  
ATOM   4541  CA  ASP B  34      -1.375  27.045  26.191  1.00126.18           C  
ATOM   4542  C   ASP B  34      -2.433  27.915  25.574  1.00126.18           C  
ATOM   4543  O   ASP B  34      -2.934  28.825  26.231  1.00126.18           O  
ATOM   4544  CB  ASP B  34      -0.003  27.768  26.210  1.00126.18           C  
ATOM   4545  CG  ASP B  34       0.516  28.128  24.823  1.00126.18           C  
ATOM   4546  OD1 ASP B  34      -0.308  28.400  23.913  1.00126.18           O  
ATOM   4547  OD2 ASP B  34       1.766  28.140  24.661  1.00126.18           O1-
ATOM   4548  N   LYS B  35      -2.792  27.663  24.298  1.00135.32           N  
ATOM   4549  CA  LYS B  35      -3.753  28.439  23.553  1.00135.32           C  
ATOM   4550  C   LYS B  35      -5.147  28.346  24.105  1.00135.32           C  
ATOM   4551  O   LYS B  35      -5.927  29.284  23.951  1.00135.32           O  
ATOM   4552  CB  LYS B  35      -3.847  28.053  22.064  1.00135.32           C  
ATOM   4553  CG  LYS B  35      -2.740  28.640  21.183  1.00135.32           C  
ATOM   4554  CD  LYS B  35      -1.356  28.036  21.405  1.00135.32           C  
ATOM   4555  CE  LYS B  35      -0.258  28.630  20.519  1.00135.32           C  
ATOM   4556  NZ  LYS B  35       0.389  29.771  21.204  1.00135.32           N1+
ATOM   4557  N   ILE B  36      -5.515  27.218  24.740  1.00 51.61           N  
ATOM   4558  CA  ILE B  36      -6.863  27.003  25.208  1.00 51.61           C  
ATOM   4559  C   ILE B  36      -7.249  28.079  26.182  1.00 51.61           C  
ATOM   4560  O   ILE B  36      -8.380  28.565  26.171  1.00 51.61           O  
ATOM   4561  CB  ILE B  36      -7.016  25.695  25.935  1.00 51.61           C  
ATOM   4562  CG1 ILE B  36      -6.651  24.516  25.020  1.00 51.61           C  
ATOM   4563  CG2 ILE B  36      -8.451  25.621  26.482  1.00 51.61           C  
ATOM   4564  CD1 ILE B  36      -6.489  23.188  25.761  1.00 51.61           C  
ATOM   4565  N   TYR B  37      -6.306  28.469  27.056  1.00 66.39           N  
ATOM   4566  CA  TYR B  37      -6.507  29.438  28.098  1.00 66.39           C  
ATOM   4567  C   TYR B  37      -6.822  30.785  27.509  1.00 66.39           C  
ATOM   4568  O   TYR B  37      -7.501  31.598  28.133  1.00 66.39           O  
ATOM   4569  CB  TYR B  37      -5.284  29.575  29.022  1.00 66.39           C  
ATOM   4570  CG  TYR B  37      -5.109  28.245  29.676  1.00 66.39           C  
ATOM   4571  CD1 TYR B  37      -5.951  27.849  30.690  1.00 66.39           C  
ATOM   4572  CD2 TYR B  37      -4.101  27.395  29.283  1.00 66.39           C  
ATOM   4573  CE1 TYR B  37      -5.797  26.623  31.295  1.00 66.39           C  
ATOM   4574  CE2 TYR B  37      -3.941  26.168  29.885  1.00 66.39           C  
ATOM   4575  CZ  TYR B  37      -4.791  25.779  30.892  1.00 66.39           C  
ATOM   4576  OH  TYR B  37      -4.629  24.520  31.508  1.00 66.39           O  
ATOM   4577  N   GLU B  38      -6.265  31.080  26.324  1.00 62.14           N  
ATOM   4578  CA  GLU B  38      -6.449  32.326  25.634  1.00 62.14           C  
ATOM   4579  C   GLU B  38      -7.882  32.474  25.203  1.00 62.14           C  
ATOM   4580  O   GLU B  38      -8.386  33.591  25.106  1.00 62.14           O  
ATOM   4581  CB  GLU B  38      -5.566  32.403  24.377  1.00 62.14           C  
ATOM   4582  CG  GLU B  38      -4.071  32.388  24.704  1.00 62.14           C  
ATOM   4583  CD  GLU B  38      -3.293  32.118  23.423  1.00 62.14           C  
ATOM   4584  OE1 GLU B  38      -3.931  32.057  22.339  1.00 62.14           O  
ATOM   4585  OE2 GLU B  38      -2.046  31.964  23.516  1.00 62.14           O1-
ATOM   4586  N   VAL B  39      -8.572  31.357  24.893  1.00 50.84           N  
ATOM   4587  CA  VAL B  39      -9.928  31.449  24.425  1.00 50.84           C  
ATOM   4588  C   VAL B  39     -10.849  31.380  25.607  1.00 50.84           C  
ATOM   4589  O   VAL B  39     -10.836  30.420  26.379  1.00 50.84           O  
ATOM   4590  CB  VAL B  39     -10.292  30.333  23.487  1.00 50.84           C  
ATOM   4591  CG1 VAL B  39     -11.754  30.505  23.046  1.00 50.84           C  
ATOM   4592  CG2 VAL B  39      -9.285  30.333  22.327  1.00 50.84           C  
ATOM   4593  N   GLU B  40     -11.690  32.420  25.772  1.00 67.36           N  
ATOM   4594  CA  GLU B  40     -12.580  32.445  26.894  1.00 67.36           C  
ATOM   4595  C   GLU B  40     -13.651  31.434  26.663  1.00 67.36           C  
ATOM   4596  O   GLU B  40     -14.225  31.360  25.578  1.00 67.36           O  
ATOM   4597  CB  GLU B  40     -13.273  33.801  27.109  1.00 67.36           C  
ATOM   4598  CG  GLU B  40     -14.159  34.235  25.940  1.00 67.36           C  
ATOM   4599  CD  GLU B  40     -14.815  35.555  26.320  1.00 67.36           C  
ATOM   4600  OE1 GLU B  40     -14.666  35.971  27.500  1.00 67.36           O  
ATOM   4601  OE2 GLU B  40     -15.475  36.165  25.436  1.00 67.36           O1-
ATOM   4602  N   GLY B  41     -13.955  30.632  27.703  1.00 28.28           N  
ATOM   4603  CA  GLY B  41     -15.020  29.677  27.618  1.00 28.28           C  
ATOM   4604  C   GLY B  41     -14.501  28.300  27.330  1.00 28.28           C  
ATOM   4605  O   GLY B  41     -15.257  27.334  27.412  1.00 28.28           O  
ATOM   4606  N   MET B  42     -13.209  28.159  26.976  1.00 43.50           N  
ATOM   4607  CA  MET B  42     -12.664  26.861  26.678  1.00 43.50           C  
ATOM   4608  C   MET B  42     -12.114  26.257  27.935  1.00 43.50           C  
ATOM   4609  O   MET B  42     -11.779  26.972  28.877  1.00 43.50           O  
ATOM   4610  CB  MET B  42     -11.539  26.900  25.631  1.00 43.50           C  
ATOM   4611  CG  MET B  42     -12.028  27.328  24.246  1.00 43.50           C  
ATOM   4612  SD  MET B  42     -13.209  26.174  23.483  1.00 43.50           S  
ATOM   4613  CE  MET B  42     -11.982  24.868  23.192  1.00 43.50           C  
ATOM   4614  N   ARG B  43     -12.028  24.907  27.992  1.00150.37           N  
ATOM   4615  CA  ARG B  43     -11.512  24.293  29.183  1.00150.37           C  
ATOM   4616  C   ARG B  43     -10.823  23.009  28.820  1.00150.37           C  
ATOM   4617  O   ARG B  43     -11.216  22.316  27.883  1.00150.37           O  
ATOM   4618  CB  ARG B  43     -12.626  23.956  30.189  1.00150.37           C  
ATOM   4619  CG  ARG B  43     -13.634  22.953  29.625  1.00150.37           C  
ATOM   4620  CD  ARG B  43     -15.102  23.284  29.909  1.00150.37           C  
ATOM   4621  NE  ARG B  43     -15.373  23.178  31.365  1.00150.37           N  
ATOM   4622  CZ  ARG B  43     -16.648  22.926  31.782  1.00150.37           C  
ATOM   4623  NH1 ARG B  43     -17.622  22.650  30.866  1.00150.37           N1+
ATOM   4624  NH2 ARG B  43     -16.953  22.956  33.113  1.00150.37           N  
ATOM   4625  N   TRP B  44      -9.759  22.674  29.581  1.00 76.89           N  
ATOM   4626  CA  TRP B  44      -9.000  21.470  29.402  1.00 76.89           C  
ATOM   4627  C   TRP B  44      -9.387  20.592  30.553  1.00 76.89           C  
ATOM   4628  O   TRP B  44      -9.264  20.991  31.709  1.00 76.89           O  
ATOM   4629  CB  TRP B  44      -7.482  21.745  29.459  1.00 76.89           C  
ATOM   4630  CG  TRP B  44      -6.576  20.540  29.387  1.00 76.89           C  
ATOM   4631  CD1 TRP B  44      -5.941  19.888  30.403  1.00 76.89           C  
ATOM   4632  CD2 TRP B  44      -6.221  19.852  28.177  1.00 76.89           C  
ATOM   4633  CE2 TRP B  44      -5.373  18.802  28.533  1.00 76.89           C  
ATOM   4634  CE3 TRP B  44      -6.571  20.074  26.875  1.00 76.89           C  
ATOM   4635  NE1 TRP B  44      -5.208  18.838  29.903  1.00 76.89           N  
ATOM   4636  CZ2 TRP B  44      -4.862  17.957  27.591  1.00 76.89           C  
ATOM   4637  CZ3 TRP B  44      -6.053  19.219  25.927  1.00 76.89           C  
ATOM   4638  CH2 TRP B  44      -5.216  18.181  26.278  1.00 76.89           C  
ATOM   4639  N   ALA B  45      -9.892  19.380  30.247  1.00 46.95           N  
ATOM   4640  CA  ALA B  45     -10.417  18.457  31.219  1.00 46.95           C  
ATOM   4641  C   ALA B  45      -9.369  17.963  32.174  1.00 46.95           C  
ATOM   4642  O   ALA B  45      -9.623  17.885  33.377  1.00 46.95           O  
ATOM   4643  CB  ALA B  45     -11.065  17.221  30.569  1.00 46.95           C  
ATOM   4644  N   GLY B  46      -8.155  17.636  31.684  1.00 36.79           N  
ATOM   4645  CA  GLY B  46      -7.154  17.102  32.571  1.00 36.79           C  
ATOM   4646  C   GLY B  46      -7.457  15.655  32.852  1.00 36.79           C  
ATOM   4647  O   GLY B  46      -7.605  15.258  34.005  1.00 36.79           O  
ATOM   4648  N   ASN B  47      -7.557  14.824  31.794  1.00 64.48           N  
ATOM   4649  CA  ASN B  47      -7.906  13.434  31.943  1.00 64.48           C  
ATOM   4650  C   ASN B  47      -6.798  12.656  32.593  1.00 64.48           C  
ATOM   4651  O   ASN B  47      -5.627  13.030  32.556  1.00 64.48           O  
ATOM   4652  CB  ASN B  47      -8.244  12.747  30.610  1.00 64.48           C  
ATOM   4653  CG  ASN B  47      -9.497  13.411  30.057  1.00 64.48           C  
ATOM   4654  ND2 ASN B  47     -10.647  13.228  30.758  1.00 64.48           N  
ATOM   4655  OD1 ASN B  47      -9.453  14.083  29.027  1.00 64.48           O  
ATOM   4656  N   ALA B  48      -7.200  11.555  33.264  1.00 61.60           N  
ATOM   4657  CA  ALA B  48      -6.375  10.606  33.961  1.00 61.60           C  
ATOM   4658  C   ALA B  48      -5.524   9.826  32.999  1.00 61.60           C  
ATOM   4659  O   ALA B  48      -4.421   9.422  33.356  1.00 61.60           O  
ATOM   4660  CB  ALA B  48      -7.213   9.596  34.763  1.00 61.60           C  
ATOM   4661  N   ASN B  49      -6.039   9.504  31.790  1.00 73.35           N  
ATOM   4662  CA  ASN B  49      -5.221   8.788  30.849  1.00 73.35           C  
ATOM   4663  C   ASN B  49      -5.786   8.968  29.471  1.00 73.35           C  
ATOM   4664  O   ASN B  49      -6.889   9.484  29.301  1.00 73.35           O  
ATOM   4665  CB  ASN B  49      -5.032   7.288  31.166  1.00 73.35           C  
ATOM   4666  CG  ASN B  49      -6.355   6.540  31.129  1.00 73.35           C  
ATOM   4667  ND2 ASN B  49      -6.366   5.314  31.712  1.00 73.35           N  
ATOM   4668  OD1 ASN B  49      -7.353   7.030  30.601  1.00 73.35           O  
ATOM   4669  N   GLU B  50      -5.010   8.557  28.447  1.00106.12           N  
ATOM   4670  CA  GLU B  50      -5.346   8.731  27.060  1.00106.12           C  
ATOM   4671  C   GLU B  50      -6.544   7.925  26.669  1.00106.12           C  
ATOM   4672  O   GLU B  50      -7.380   8.405  25.904  1.00106.12           O  
ATOM   4673  CB  GLU B  50      -4.216   8.265  26.129  1.00106.12           C  
ATOM   4674  CG  GLU B  50      -2.908   9.019  26.345  1.00106.12           C  
ATOM   4675  CD  GLU B  50      -3.164  10.477  26.026  1.00106.12           C  
ATOM   4676  OE1 GLU B  50      -4.271  10.800  25.517  1.00106.12           O  
ATOM   4677  OE2 GLU B  50      -2.245  11.294  26.296  1.00106.12           O1-
ATOM   4678  N   LEU B  51      -6.647   6.659  27.129  1.00151.01           N  
ATOM   4679  CA  LEU B  51      -7.786   5.878  26.729  1.00151.01           C  
ATOM   4680  C   LEU B  51      -9.032   6.485  27.277  1.00151.01           C  
ATOM   4681  O   LEU B  51     -10.020   6.647  26.561  1.00151.01           O  
ATOM   4682  CB  LEU B  51      -7.770   4.416  27.208  1.00151.01           C  
ATOM   4683  CG  LEU B  51      -7.103   3.448  26.222  1.00151.01           C  
ATOM   4684  CD1 LEU B  51      -7.116   2.008  26.757  1.00151.01           C  
ATOM   4685  CD2 LEU B  51      -7.803   3.544  24.852  1.00151.01           C  
ATOM   4686  N   ASN B  52      -8.996   6.866  28.565  1.00 50.35           N  
ATOM   4687  CA  ASN B  52     -10.164   7.403  29.199  1.00 50.35           C  
ATOM   4688  C   ASN B  52     -10.537   8.671  28.510  1.00 50.35           C  
ATOM   4689  O   ASN B  52     -11.720   8.977  28.376  1.00 50.35           O  
ATOM   4690  CB  ASN B  52      -9.992   7.729  30.694  1.00 50.35           C  
ATOM   4691  CG  ASN B  52      -9.912   6.416  31.461  1.00 50.35           C  
ATOM   4692  ND2 ASN B  52      -9.458   6.489  32.740  1.00 50.35           N  
ATOM   4693  OD1 ASN B  52     -10.254   5.354  30.942  1.00 50.35           O  
ATOM   4694  N   ALA B  53      -9.527   9.441  28.062  1.00 41.47           N  
ATOM   4695  CA  ALA B  53      -9.765  10.700  27.415  1.00 41.47           C  
ATOM   4696  C   ALA B  53     -10.563  10.491  26.159  1.00 41.47           C  
ATOM   4697  O   ALA B  53     -11.402  11.324  25.820  1.00 41.47           O  
ATOM   4698  CB  ALA B  53      -8.464  11.422  27.024  1.00 41.47           C  
ATOM   4699  N   ALA B  54     -10.272   9.413  25.400  1.00 45.02           N  
ATOM   4700  CA  ALA B  54     -10.972   9.111  24.177  1.00 45.02           C  
ATOM   4701  C   ALA B  54     -12.389   8.699  24.448  1.00 45.02           C  
ATOM   4702  O   ALA B  54     -13.315   9.102  23.744  1.00 45.02           O  
ATOM   4703  CB  ALA B  54     -10.310   7.972  23.383  1.00 45.02           C  
ATOM   4704  N   TYR B  55     -12.598   7.874  25.490  1.00 77.98           N  
ATOM   4705  CA  TYR B  55     -13.918   7.409  25.803  1.00 77.98           C  
ATOM   4706  C   TYR B  55     -14.719   8.642  26.092  1.00 77.98           C  
ATOM   4707  O   TYR B  55     -15.866   8.769  25.666  1.00 77.98           O  
ATOM   4708  CB  TYR B  55     -13.961   6.512  27.057  1.00 77.98           C  
ATOM   4709  CG  TYR B  55     -13.147   5.281  26.816  1.00 77.98           C  
ATOM   4710  CD1 TYR B  55     -13.537   4.350  25.880  1.00 77.98           C  
ATOM   4711  CD2 TYR B  55     -12.008   5.035  27.550  1.00 77.98           C  
ATOM   4712  CE1 TYR B  55     -12.797   3.211  25.664  1.00 77.98           C  
ATOM   4713  CE2 TYR B  55     -11.263   3.898  27.340  1.00 77.98           C  
ATOM   4714  CZ  TYR B  55     -11.655   2.983  26.393  1.00 77.98           C  
ATOM   4715  OH  TYR B  55     -10.898   1.814  26.172  1.00 77.98           O  
ATOM   4716  N   ALA B  56     -14.106   9.593  26.825  1.00 38.46           N  
ATOM   4717  CA  ALA B  56     -14.739  10.825  27.210  1.00 38.46           C  
ATOM   4718  C   ALA B  56     -15.096  11.665  26.014  1.00 38.46           C  
ATOM   4719  O   ALA B  56     -16.181  12.240  25.960  1.00 38.46           O  
ATOM   4720  CB  ALA B  56     -13.848  11.685  28.125  1.00 38.46           C  
ATOM   4721  N   ALA B  57     -14.200  11.764  25.014  1.00 43.16           N  
ATOM   4722  CA  ALA B  57     -14.463  12.568  23.851  1.00 43.16           C  
ATOM   4723  C   ALA B  57     -15.660  11.991  23.164  1.00 43.16           C  
ATOM   4724  O   ALA B  57     -16.437  12.711  22.538  1.00 43.16           O  
ATOM   4725  CB  ALA B  57     -13.297  12.570  22.848  1.00 43.16           C  
ATOM   4726  N   ASP B  58     -15.803  10.654  23.210  1.00 53.70           N  
ATOM   4727  CA  ASP B  58     -16.912   9.981  22.593  1.00 53.70           C  
ATOM   4728  C   ASP B  58     -18.193  10.361  23.281  1.00 53.70           C  
ATOM   4729  O   ASP B  58     -19.184  10.692  22.628  1.00 53.70           O  
ATOM   4730  CB  ASP B  58     -16.752   8.452  22.680  1.00 53.70           C  
ATOM   4731  CG  ASP B  58     -17.764   7.779  21.765  1.00 53.70           C  
ATOM   4732  OD1 ASP B  58     -18.948   8.208  21.759  1.00 53.70           O  
ATOM   4733  OD2 ASP B  58     -17.357   6.824  21.051  1.00 53.70           O1-
ATOM   4734  N   GLY B  59     -18.196  10.342  24.629  1.00 27.79           N  
ATOM   4735  CA  GLY B  59     -19.382  10.628  25.393  1.00 27.79           C  
ATOM   4736  C   GLY B  59     -19.816  12.031  25.110  1.00 27.79           C  
ATOM   4737  O   GLY B  59     -20.997  12.298  24.896  1.00 27.79           O  
ATOM   4738  N   TYR B  60     -18.850  12.964  25.086  1.00 60.85           N  
ATOM   4739  CA  TYR B  60     -19.107  14.360  24.877  1.00 60.85           C  
ATOM   4740  C   TYR B  60     -19.702  14.543  23.510  1.00 60.85           C  
ATOM   4741  O   TYR B  60     -20.678  15.273  23.340  1.00 60.85           O  
ATOM   4742  CB  TYR B  60     -17.788  15.152  24.964  1.00 60.85           C  
ATOM   4743  CG  TYR B  60     -18.031  16.618  24.882  1.00 60.85           C  
ATOM   4744  CD1 TYR B  60     -18.063  17.265  23.670  1.00 60.85           C  
ATOM   4745  CD2 TYR B  60     -18.217  17.345  26.034  1.00 60.85           C  
ATOM   4746  CE1 TYR B  60     -18.278  18.622  23.612  1.00 60.85           C  
ATOM   4747  CE2 TYR B  60     -18.434  18.700  25.982  1.00 60.85           C  
ATOM   4748  CZ  TYR B  60     -18.463  19.340  24.769  1.00 60.85           C  
ATOM   4749  OH  TYR B  60     -18.685  20.733  24.713  1.00 60.85           O  
ATOM   4750  N   ALA B  61     -19.135  13.864  22.495  1.00 35.90           N  
ATOM   4751  CA  ALA B  61     -19.592  14.007  21.138  1.00 35.90           C  
ATOM   4752  C   ALA B  61     -21.005  13.534  21.009  1.00 35.90           C  
ATOM   4753  O   ALA B  61     -21.806  14.136  20.293  1.00 35.90           O  
ATOM   4754  CB  ALA B  61     -18.750  13.195  20.139  1.00 35.90           C  
ATOM   4755  N   ARG B  62     -21.358  12.442  21.709  1.00 64.94           N  
ATOM   4756  CA  ARG B  62     -22.671  11.889  21.551  1.00 64.94           C  
ATOM   4757  C   ARG B  62     -23.694  12.930  21.902  1.00 64.94           C  
ATOM   4758  O   ARG B  62     -24.697  13.081  21.203  1.00 64.94           O  
ATOM   4759  CB  ARG B  62     -22.914  10.667  22.455  1.00 64.94           C  
ATOM   4760  CG  ARG B  62     -22.050   9.456  22.088  1.00 64.94           C  
ATOM   4761  CD  ARG B  62     -22.156   8.301  23.086  1.00 64.94           C  
ATOM   4762  NE  ARG B  62     -21.272   7.204  22.602  1.00 64.94           N  
ATOM   4763  CZ  ARG B  62     -21.792   6.157  21.903  1.00 64.94           C  
ATOM   4764  NH1 ARG B  62     -23.136   6.092  21.670  1.00 64.94           N1+
ATOM   4765  NH2 ARG B  62     -20.973   5.164  21.451  1.00 64.94           N  
ATOM   4766  N   ILE B  63     -23.502  13.627  23.037  1.00123.30           N  
ATOM   4767  CA  ILE B  63     -24.447  14.622  23.470  1.00123.30           C  
ATOM   4768  C   ILE B  63     -24.371  15.937  22.731  1.00123.30           C  
ATOM   4769  O   ILE B  63     -25.382  16.431  22.234  1.00123.30           O  
ATOM   4770  CB  ILE B  63     -24.311  14.920  24.935  1.00123.30           C  
ATOM   4771  CG1 ILE B  63     -24.528  13.633  25.749  1.00123.30           C  
ATOM   4772  CG2 ILE B  63     -25.299  16.044  25.289  1.00123.30           C  
ATOM   4773  CD1 ILE B  63     -25.890  12.980  25.515  1.00123.30           C  
ATOM   4774  N   LYS B  64     -23.165  16.549  22.674  1.00136.97           N  
ATOM   4775  CA  LYS B  64     -22.944  17.866  22.121  1.00136.97           C  
ATOM   4776  C   LYS B  64     -22.976  17.890  20.617  1.00136.97           C  
ATOM   4777  O   LYS B  64     -23.434  18.866  20.025  1.00136.97           O  
ATOM   4778  CB  LYS B  64     -21.611  18.478  22.579  1.00136.97           C  
ATOM   4779  CG  LYS B  64     -21.604  20.009  22.553  1.00136.97           C  
ATOM   4780  CD  LYS B  64     -22.489  20.617  23.646  1.00136.97           C  
ATOM   4781  CE  LYS B  64     -22.470  22.146  23.694  1.00136.97           C  
ATOM   4782  NZ  LYS B  64     -21.166  22.627  24.200  1.00136.97           N1+
ATOM   4783  N   GLY B  65     -22.477  16.827  19.951  1.00 47.19           N  
ATOM   4784  CA  GLY B  65     -22.480  16.801  18.510  1.00 47.19           C  
ATOM   4785  C   GLY B  65     -21.117  16.482  17.957  1.00 47.19           C  
ATOM   4786  O   GLY B  65     -21.023  15.824  16.921  1.00 47.19           O  
ATOM   4787  N   MET B  66     -20.030  16.925  18.619  1.00 83.56           N  
ATOM   4788  CA  MET B  66     -18.702  16.654  18.132  1.00 83.56           C  
ATOM   4789  C   MET B  66     -17.813  16.797  19.335  1.00 83.56           C  
ATOM   4790  O   MET B  66     -18.268  17.267  20.377  1.00 83.56           O  
ATOM   4791  CB  MET B  66     -18.258  17.702  17.090  1.00 83.56           C  
ATOM   4792  CG  MET B  66     -17.115  17.281  16.168  1.00 83.56           C  
ATOM   4793  SD  MET B  66     -16.641  18.560  14.963  1.00 83.56           S  
ATOM   4794  CE  MET B  66     -15.555  19.484  16.084  1.00 83.56           C  
ATOM   4795  N   SER B  67     -16.531  16.376  19.245  1.00 99.33           N  
ATOM   4796  CA  SER B  67     -15.650  16.515  20.376  1.00 99.33           C  
ATOM   4797  C   SER B  67     -14.251  16.663  19.874  1.00 99.33           C  
ATOM   4798  O   SER B  67     -13.985  16.532  18.678  1.00 99.33           O  
ATOM   4799  CB  SER B  67     -15.628  15.301  21.314  1.00 99.33           C  
ATOM   4800  OG  SER B  67     -16.876  15.181  21.972  1.00 99.33           O  
ATOM   4801  N   CYS B  68     -13.318  16.982  20.796  1.00 49.56           N  
ATOM   4802  CA  CYS B  68     -11.942  17.099  20.413  1.00 49.56           C  
ATOM   4803  C   CYS B  68     -11.102  16.541  21.519  1.00 49.56           C  
ATOM   4804  O   CYS B  68     -11.340  16.820  22.693  1.00 49.56           O  
ATOM   4805  CB  CYS B  68     -11.497  18.554  20.184  1.00 49.56           C  
ATOM   4806  SG  CYS B  68      -9.751  18.689  19.699  1.00 49.56           S  
ATOM   4807  N   ILE B  69     -10.101  15.708  21.151  1.00 56.51           N  
ATOM   4808  CA  ILE B  69      -9.151  15.153  22.077  1.00 56.51           C  
ATOM   4809  C   ILE B  69      -7.798  15.487  21.516  1.00 56.51           C  
ATOM   4810  O   ILE B  69      -7.593  15.412  20.306  1.00 56.51           O  
ATOM   4811  CB  ILE B  69      -9.226  13.659  22.186  1.00 56.51           C  
ATOM   4812  CG1 ILE B  69      -8.184  13.142  23.195  1.00 56.51           C  
ATOM   4813  CG2 ILE B  69      -9.095  13.065  20.773  1.00 56.51           C  
ATOM   4814  CD1 ILE B  69      -8.335  11.657  23.524  1.00 56.51           C  
ATOM   4815  N   ILE B  70      -6.838  15.891  22.379  1.00 53.15           N  
ATOM   4816  CA  ILE B  70      -5.518  16.213  21.899  1.00 53.15           C  
ATOM   4817  C   ILE B  70      -4.539  15.340  22.625  1.00 53.15           C  
ATOM   4818  O   ILE B  70      -4.584  15.252  23.849  1.00 53.15           O  
ATOM   4819  CB  ILE B  70      -5.110  17.639  22.157  1.00 53.15           C  
ATOM   4820  CG1 ILE B  70      -6.048  18.616  21.425  1.00 53.15           C  
ATOM   4821  CG2 ILE B  70      -3.634  17.793  21.755  1.00 53.15           C  
ATOM   4822  CD1 ILE B  70      -5.854  20.076  21.835  1.00 53.15           C  
ATOM   4823  N   THR B  71      -3.622  14.673  21.887  1.00 47.93           N  
ATOM   4824  CA  THR B  71      -2.654  13.805  22.507  1.00 47.93           C  
ATOM   4825  C   THR B  71      -1.290  14.183  22.009  1.00 47.93           C  
ATOM   4826  O   THR B  71      -1.134  15.106  21.209  1.00 47.93           O  
ATOM   4827  CB  THR B  71      -2.857  12.351  22.190  1.00 47.93           C  
ATOM   4828  CG2 THR B  71      -4.248  11.919  22.690  1.00 47.93           C  
ATOM   4829  OG1 THR B  71      -2.745  12.132  20.792  1.00 47.93           O  
ATOM   4830  N   THR B  72      -0.252  13.476  22.504  1.00116.55           N  
ATOM   4831  CA  THR B  72       1.103  13.733  22.117  1.00116.55           C  
ATOM   4832  C   THR B  72       1.573  12.560  21.309  1.00116.55           C  
ATOM   4833  O   THR B  72       1.031  11.459  21.388  1.00116.55           O  
ATOM   4834  CB  THR B  72       2.027  13.913  23.286  1.00116.55           C  
ATOM   4835  CG2 THR B  72       2.096  12.598  24.080  1.00116.55           C  
ATOM   4836  OG1 THR B  72       3.319  14.298  22.841  1.00116.55           O  
ATOM   4837  N   PHE B  73       2.620  12.799  20.501  1.00 90.82           N  
ATOM   4838  CA  PHE B  73       3.174  11.874  19.553  1.00 90.82           C  
ATOM   4839  C   PHE B  73       3.588  10.603  20.222  1.00 90.82           C  
ATOM   4840  O   PHE B  73       4.189  10.596  21.296  1.00 90.82           O  
ATOM   4841  CB  PHE B  73       4.410  12.495  18.866  1.00 90.82           C  
ATOM   4842  CG  PHE B  73       5.042  11.588  17.864  1.00 90.82           C  
ATOM   4843  CD1 PHE B  73       4.529  11.474  16.594  1.00 90.82           C  
ATOM   4844  CD2 PHE B  73       6.180  10.878  18.185  1.00 90.82           C  
ATOM   4845  CE1 PHE B  73       5.126  10.649  15.668  1.00 90.82           C  
ATOM   4846  CE2 PHE B  73       6.781  10.053  17.264  1.00 90.82           C  
ATOM   4847  CZ  PHE B  73       6.252   9.934  16.002  1.00 90.82           C  
ATOM   4848  N   GLY B  74       3.269   9.478  19.550  1.00 44.66           N  
ATOM   4849  CA  GLY B  74       3.636   8.164  19.982  1.00 44.66           C  
ATOM   4850  C   GLY B  74       2.826   7.740  21.159  1.00 44.66           C  
ATOM   4851  O   GLY B  74       1.763   7.139  21.011  1.00 44.66           O  
ATOM   4852  N   VAL B  75       3.341   8.039  22.363  1.00 53.35           N  
ATOM   4853  CA  VAL B  75       2.788   7.560  23.594  1.00 53.35           C  
ATOM   4854  C   VAL B  75       1.356   7.960  23.777  1.00 53.35           C  
ATOM   4855  O   VAL B  75       0.551   7.134  24.200  1.00 53.35           O  
ATOM   4856  CB  VAL B  75       3.563   8.040  24.789  1.00 53.35           C  
ATOM   4857  CG1 VAL B  75       4.978   7.441  24.720  1.00 53.35           C  
ATOM   4858  CG2 VAL B  75       3.548   9.578  24.809  1.00 53.35           C  
ATOM   4859  N   GLY B  76       0.992   9.232  23.526  1.00 39.27           N  
ATOM   4860  CA  GLY B  76      -0.372   9.637  23.746  1.00 39.27           C  
ATOM   4861  C   GLY B  76      -1.330   9.055  22.747  1.00 39.27           C  
ATOM   4862  O   GLY B  76      -2.376   8.521  23.116  1.00 39.27           O  
ATOM   4863  N   GLU B  77      -0.996   9.140  21.446  1.00 57.30           N  
ATOM   4864  CA  GLU B  77      -1.905   8.750  20.402  1.00 57.30           C  
ATOM   4865  C   GLU B  77      -2.168   7.274  20.388  1.00 57.30           C  
ATOM   4866  O   GLU B  77      -3.294   6.853  20.130  1.00 57.30           O  
ATOM   4867  CB  GLU B  77      -1.440   9.196  19.003  1.00 57.30           C  
ATOM   4868  CG  GLU B  77      -0.083   8.642  18.575  1.00 57.30           C  
ATOM   4869  CD  GLU B  77       0.203   9.199  17.189  1.00 57.30           C  
ATOM   4870  OE1 GLU B  77      -0.699   9.107  16.314  1.00 57.30           O  
ATOM   4871  OE2 GLU B  77       1.327   9.738  16.991  1.00 57.30           O1-
ATOM   4872  N   LEU B  78      -1.137   6.448  20.645  1.00 49.11           N  
ATOM   4873  CA  LEU B  78      -1.296   5.018  20.615  1.00 49.11           C  
ATOM   4874  C   LEU B  78      -2.221   4.576  21.709  1.00 49.11           C  
ATOM   4875  O   LEU B  78      -3.013   3.656  21.520  1.00 49.11           O  
ATOM   4876  CB  LEU B  78       0.024   4.250  20.788  1.00 49.11           C  
ATOM   4877  CG  LEU B  78       0.986   4.412  19.598  1.00 49.11           C  
ATOM   4878  CD1 LEU B  78       2.247   3.553  19.781  1.00 49.11           C  
ATOM   4879  CD2 LEU B  78       0.271   4.143  18.265  1.00 49.11           C  
ATOM   4880  N   SER B  79      -2.143   5.216  22.890  1.00 44.61           N  
ATOM   4881  CA  SER B  79      -2.923   4.809  24.028  1.00 44.61           C  
ATOM   4882  C   SER B  79      -4.395   4.961  23.746  1.00 44.61           C  
ATOM   4883  O   SER B  79      -5.213   4.182  24.227  1.00 44.61           O  
ATOM   4884  CB  SER B  79      -2.621   5.667  25.271  1.00 44.61           C  
ATOM   4885  OG  SER B  79      -1.251   5.553  25.627  1.00 44.61           O  
ATOM   4886  N   ALA B  80      -4.756   6.006  22.983  1.00 77.25           N  
ATOM   4887  CA  ALA B  80      -6.083   6.437  22.620  1.00 77.25           C  
ATOM   4888  C   ALA B  80      -6.827   5.543  21.660  1.00 77.25           C  
ATOM   4889  O   ALA B  80      -8.055   5.576  21.642  1.00 77.25           O  
ATOM   4890  CB  ALA B  80      -6.095   7.850  22.009  1.00 77.25           C  
ATOM   4891  N   LEU B  81      -6.134   4.742  20.825  1.00 82.35           N  
ATOM   4892  CA  LEU B  81      -6.725   4.078  19.684  1.00 82.35           C  
ATOM   4893  C   LEU B  81      -7.947   3.254  19.984  1.00 82.35           C  
ATOM   4894  O   LEU B  81      -8.855   3.213  19.154  1.00 82.35           O  
ATOM   4895  CB  LEU B  81      -5.716   3.197  18.927  1.00 82.35           C  
ATOM   4896  CG  LEU B  81      -4.594   4.027  18.272  1.00 82.35           C  
ATOM   4897  CD1 LEU B  81      -3.645   3.144  17.446  1.00 82.35           C  
ATOM   4898  CD2 LEU B  81      -5.171   5.200  17.461  1.00 82.35           C  
ATOM   4899  N   ASN B  82      -8.032   2.566  21.134  1.00 54.82           N  
ATOM   4900  CA  ASN B  82      -9.198   1.761  21.380  1.00 54.82           C  
ATOM   4901  C   ASN B  82     -10.416   2.641  21.383  1.00 54.82           C  
ATOM   4902  O   ASN B  82     -11.465   2.258  20.867  1.00 54.82           O  
ATOM   4903  CB  ASN B  82      -9.144   1.021  22.729  1.00 54.82           C  
ATOM   4904  CG  ASN B  82     -10.383   0.144  22.835  1.00 54.82           C  
ATOM   4905  ND2 ASN B  82     -10.371  -1.015  22.122  1.00 54.82           N  
ATOM   4906  OD1 ASN B  82     -11.343   0.487  23.521  1.00 54.82           O  
ATOM   4907  N   GLY B  83     -10.316   3.845  21.980  1.00 31.79           N  
ATOM   4908  CA  GLY B  83     -11.441   4.737  22.040  1.00 31.79           C  
ATOM   4909  C   GLY B  83     -11.820   5.186  20.656  1.00 31.79           C  
ATOM   4910  O   GLY B  83     -13.000   5.226  20.307  1.00 31.79           O  
ATOM   4911  N   ILE B  84     -10.814   5.529  19.828  1.00 95.02           N  
ATOM   4912  CA  ILE B  84     -11.028   6.055  18.507  1.00 95.02           C  
ATOM   4913  C   ILE B  84     -11.705   5.027  17.645  1.00 95.02           C  
ATOM   4914  O   ILE B  84     -12.624   5.348  16.893  1.00 95.02           O  
ATOM   4915  CB  ILE B  84      -9.749   6.460  17.828  1.00 95.02           C  
ATOM   4916  CG1 ILE B  84      -9.043   7.563  18.638  1.00 95.02           C  
ATOM   4917  CG2 ILE B  84     -10.090   6.901  16.396  1.00 95.02           C  
ATOM   4918  CD1 ILE B  84      -9.875   8.836  18.790  1.00 95.02           C  
ATOM   4919  N   ALA B  85     -11.268   3.758  17.741  1.00 33.87           N  
ATOM   4920  CA  ALA B  85     -11.801   2.704  16.924  1.00 33.87           C  
ATOM   4921  C   ALA B  85     -13.268   2.554  17.198  1.00 33.87           C  
ATOM   4922  O   ALA B  85     -14.063   2.348  16.282  1.00 33.87           O  
ATOM   4923  CB  ALA B  85     -11.126   1.348  17.193  1.00 33.87           C  
ATOM   4924  N   GLY B  86     -13.665   2.654  18.479  1.00 27.89           N  
ATOM   4925  CA  GLY B  86     -15.034   2.496  18.884  1.00 27.89           C  
ATOM   4926  C   GLY B  86     -15.889   3.580  18.299  1.00 27.89           C  
ATOM   4927  O   GLY B  86     -17.039   3.335  17.935  1.00 27.89           O  
ATOM   4928  N   SER B  87     -15.369   4.821  18.244  1.00 37.81           N  
ATOM   4929  CA  SER B  87     -16.118   5.928  17.714  1.00 37.81           C  
ATOM   4930  C   SER B  87     -16.296   5.717  16.242  1.00 37.81           C  
ATOM   4931  O   SER B  87     -17.276   6.177  15.656  1.00 37.81           O  
ATOM   4932  CB  SER B  87     -15.406   7.279  17.900  1.00 37.81           C  
ATOM   4933  OG  SER B  87     -15.280   7.578  19.282  1.00 37.81           O  
ATOM   4934  N   TYR B  88     -15.321   5.050  15.595  1.00 58.67           N  
ATOM   4935  CA  TYR B  88     -15.398   4.817  14.179  1.00 58.67           C  
ATOM   4936  C   TYR B  88     -16.519   3.858  13.888  1.00 58.67           C  
ATOM   4937  O   TYR B  88     -17.353   4.108  13.019  1.00 58.67           O  
ATOM   4938  CB  TYR B  88     -14.096   4.210  13.623  1.00 58.67           C
[truncated: 292,742 more chars]
