# Supplementary material for: Structural Descriptors for Subunit Interface Regions in Homodimers: Effect of Lipid Membrane and Secondary Structure Type
Source: J Chem Inf Model. 2025 Mar 27;65(7):3117–26. doi: 10.1021/acs.jcim.4c01233 (PMC12004529; doi:10.1021/acs.jcim.4c01233)
Supplement: Supplementary file 3 — ci4c01233_si_003.tar [file ci4c01233_si_003.tar › database/alpha/5ag2_cytop.pdb]

HEADER    model_1_1_chain_A
ATOM      1  N   MET A   1      32.120  -0.338  21.224  1.00 96.79           N  
ATOM      2  CA  MET A   1      31.083   0.448  21.933  1.00 96.79           C  
ATOM      7  C   MET A   1      30.043   0.986  21.005  1.00 96.79           C  
ATOM      8  O   MET A   1      29.656   0.326  20.042  1.00 96.79           O  
ATOM      3  CB  MET A   1      31.731   1.610  22.708  1.00 96.79           C  
ATOM      4  CG  MET A   1      32.623   2.507  21.849  1.00 96.79           C  
ATOM      5  SD  MET A   1      33.383   3.891  22.752  1.00 96.79           S  
ATOM      6  CE  MET A   1      34.542   4.331  21.424  1.00 96.79           C  
ATOM      9  N   LYS A   2      29.561   2.216  21.272  1.00180.31           N  
ATOM     10  CA  LYS A   2      28.530   2.783  20.451  1.00180.31           C  
ATOM     16  C   LYS A   2      29.097   2.912  19.082  1.00180.31           C  
ATOM     17  O   LYS A   2      30.301   2.771  18.874  1.00180.31           O  
ATOM     11  CB  LYS A   2      28.133   4.228  20.795  1.00180.31           C  
ATOM     12  CG  LYS A   2      27.567   4.503  22.188  1.00180.31           C  
ATOM     13  CD  LYS A   2      27.495   6.012  22.451  1.00180.31           C  
ATOM     14  CE  LYS A   2      27.056   6.413  23.858  1.00180.31           C  
ATOM     15  NZ  LYS A   2      25.597   6.230  23.996  1.00180.31           N1+
ATOM     18  N   HIS A   3      28.214   3.156  18.100  1.00 64.87           N  
ATOM     19  CA  HIS A   3      28.671   3.380  16.767  1.00 64.87           C  
ATOM     26  C   HIS A   3      29.490   4.624  16.832  1.00 64.87           C  
ATOM     27  O   HIS A   3      29.214   5.515  17.634  1.00 64.87           O  
ATOM     22  CB  HIS A   3      27.520   3.615  15.778  1.00 64.87           C  
ATOM     21  CG  HIS A   3      26.613   2.428  15.719  1.00 64.87           C  
ATOM     24  CD2 HIS A   3      25.400   2.215  16.299  1.00 64.87           C  
ATOM     20  ND1 HIS A   3      26.912   1.275  15.031  1.00 64.87           N  
ATOM     25  CE1 HIS A   3      25.873   0.424  15.226  1.00 64.87           C  
ATOM     23  NE2 HIS A   3      24.932   0.949  15.990  1.00 64.87           N  
ATOM     28  N   THR A   4      30.559   4.695  16.018  1.00 90.59           N  
ATOM     29  CA  THR A   4      31.384   5.863  16.035  1.00 90.59           C  
ATOM     33  C   THR A   4      31.595   6.308  14.626  1.00 90.59           C  
ATOM     34  O   THR A   4      31.383   5.551  13.679  1.00 90.59           O  
ATOM     30  CB  THR A   4      32.727   5.654  16.681  1.00 90.59           C  
ATOM     32  CG2 THR A   4      33.494   4.549  15.937  1.00 90.59           C  
ATOM     31  OG1 THR A   4      33.464   6.868  16.677  1.00 90.59           O  
ATOM     35  N   LEU A   5      32.013   7.577  14.454  1.00 66.72           N  
ATOM     36  CA  LEU A   5      32.177   8.105  13.132  1.00 66.72           C  
ATOM     41  C   LEU A   5      33.550   7.736  12.647  1.00 66.72           C  
ATOM     42  O   LEU A   5      34.572   8.150  13.196  1.00 66.72           O  
ATOM     37  CB  LEU A   5      31.988   9.633  13.095  1.00 66.72           C  
ATOM     38  CG  LEU A   5      32.086  10.263  11.695  1.00 66.72           C  
ATOM     39  CD1 LEU A   5      31.061   9.642  10.734  1.00 66.72           C  
ATOM     40  CD2 LEU A   5      31.942  11.791  11.774  1.00 66.72           C  
ATOM     43  N   PRO A   6      33.559   6.934  11.615  1.00 74.16           N  
ATOM     44  CA  PRO A   6      34.758   6.414  11.008  1.00 74.16           C  
ATOM     48  C   PRO A   6      35.590   7.522  10.440  1.00 74.16           C  
ATOM     49  O   PRO A   6      35.024   8.482   9.919  1.00 74.16           O  
ATOM     46  CB  PRO A   6      34.262   5.457   9.922  1.00 74.16           C  
ATOM     47  CG  PRO A   6      32.885   6.029   9.531  1.00 74.16           C  
ATOM     45  CD  PRO A   6      32.365   6.648  10.841  1.00 74.16           C  
ATOM     50  N   ASP A   7      36.936   7.411  10.518  1.00 33.52           N  
ATOM     51  CA  ASP A   7      37.801   8.416   9.966  1.00 33.52           C  
ATOM     56  C   ASP A   7      37.755   8.267   8.478  1.00 33.52           C  
ATOM     57  O   ASP A   7      37.472   7.187   7.966  1.00 33.52           O  
ATOM     52  CB  ASP A   7      39.287   8.263  10.362  1.00 33.52           C  
ATOM     53  CG  ASP A   7      39.503   8.667  11.816  1.00 33.52           C  
ATOM     54  OD1 ASP A   7      38.877   9.667  12.258  1.00 33.52           O  
ATOM     55  OD2 ASP A   7      40.318   7.991  12.499  1.00 33.52           O1-
ATOM     58  N   LEU A   8      38.022   9.366   7.746  1.00 54.16           N  
ATOM     59  CA  LEU A   8      38.064   9.334   6.311  1.00 54.16           C  
ATOM     64  C   LEU A   8      39.352   8.689   5.915  1.00 54.16           C  
ATOM     65  O   LEU A   8      40.365   8.775   6.609  1.00 54.16           O  
ATOM     60  CB  LEU A   8      38.067  10.731   5.675  1.00 54.16           C  
ATOM     61  CG  LEU A   8      36.765  11.516   5.883  1.00 54.16           C  
ATOM     62  CD1 LEU A   8      36.850  12.901   5.226  1.00 54.16           C  
ATOM     63  CD2 LEU A   8      35.554  10.710   5.385  1.00 54.16           C  
ATOM     66  N   PRO A   9      39.309   8.014   4.806  1.00164.33           N  
ATOM     67  CA  PRO A   9      40.485   7.363   4.296  1.00164.33           C  
ATOM     71  C   PRO A   9      41.450   8.360   3.735  1.00164.33           C  
ATOM     72  O   PRO A   9      42.557   7.962   3.378  1.00164.33           O  
ATOM     69  CB  PRO A   9      39.981   6.355   3.261  1.00164.33           C  
ATOM     70  CG  PRO A   9      38.541   6.049   3.709  1.00164.33           C  
ATOM     68  CD  PRO A   9      38.085   7.339   4.406  1.00164.33           C  
ATOM     73  N   PHE A  10      41.053   9.643   3.607  1.00 76.56           N  
ATOM     74  CA  PHE A  10      41.910  10.626   2.998  1.00 76.56           C  
ATOM     82  C   PHE A  10      41.724  11.954   3.679  1.00 76.56           C  
ATOM     83  O   PHE A  10      40.884  12.100   4.568  1.00 76.56           O  
ATOM     75  CB  PHE A  10      41.624  10.773   1.490  1.00 76.56           C  
ATOM     76  CG  PHE A  10      40.154  10.991   1.322  1.00 76.56           C  
ATOM     77  CD1 PHE A  10      39.589  12.229   1.518  1.00 76.56           C  
ATOM     78  CD2 PHE A  10      39.340   9.942   0.959  1.00 76.56           C  
ATOM     79  CE1 PHE A  10      38.235  12.421   1.362  1.00 76.56           C  
ATOM     80  CE2 PHE A  10      37.986  10.127   0.800  1.00 76.56           C  
ATOM     81  CZ  PHE A  10      37.430  11.367   1.003  1.00 76.56           C  
ATOM     84  N   ASP A  11      42.550  12.958   3.302  1.00 44.67           N  
ATOM     85  CA  ASP A  11      42.476  14.281   3.870  1.00 44.67           C  
ATOM     90  C   ASP A  11      41.283  14.965   3.261  1.00 44.67           C  
ATOM     91  O   ASP A  11      40.827  14.585   2.187  1.00 44.67           O  
ATOM     86  CB  ASP A  11      43.705  15.154   3.546  1.00 44.67           C  
ATOM     87  CG  ASP A  11      44.923  14.582   4.256  1.00 44.67           C  
ATOM     88  OD1 ASP A  11      44.764  13.564   4.980  1.00 44.67           O  
ATOM     89  OD2 ASP A  11      46.033  15.159   4.087  1.00 44.67           O1-
ATOM     92  N   TYR A  12      40.771  16.029   3.917  1.00 85.21           N  
ATOM     93  CA  TYR A  12      39.562  16.684   3.479  1.00 85.21           C  
ATOM    102  C   TYR A  12      39.709  17.250   2.098  1.00 85.21           C  
ATOM    103  O   TYR A  12      38.760  17.232   1.316  1.00 85.21           O  
ATOM     94  CB  TYR A  12      39.104  17.847   4.375  1.00 85.21           C  
ATOM     95  CG  TYR A  12      38.576  17.282   5.645  1.00 85.21           C  
ATOM     96  CD1 TYR A  12      37.401  16.569   5.645  1.00 85.21           C  
ATOM     97  CD2 TYR A  12      39.232  17.497   6.835  1.00 85.21           C  
ATOM     98  CE1 TYR A  12      36.897  16.048   6.812  1.00 85.21           C  
ATOM     99  CE2 TYR A  12      38.731  16.978   8.006  1.00 85.21           C  
ATOM    100  CZ  TYR A  12      37.562  16.255   7.997  1.00 85.21           C  
ATOM    101  OH  TYR A  12      37.041  15.720   9.195  1.00 85.21           O  
ATOM    104  N   ALA A  13      40.883  17.836   1.807  1.00 69.43           N  
ATOM    105  CA  ALA A  13      41.264  18.478   0.576  1.00 69.43           C  
ATOM    107  C   ALA A  13      41.447  17.525  -0.579  1.00 69.43           C  
ATOM    108  O   ALA A  13      41.348  17.939  -1.732  1.00 69.43           O  
ATOM    106  CB  ALA A  13      42.565  19.292   0.700  1.00 69.43           C  
ATOM    109  N   ASP A  14      41.747  16.238  -0.321  1.00 81.99           N  
ATOM    110  CA  ASP A  14      42.207  15.319  -1.340  1.00 81.99           C  
ATOM    115  C   ASP A  14      41.300  15.173  -2.540  1.00 81.99           C  
ATOM    116  O   ASP A  14      41.785  14.858  -3.626  1.00 81.99           O  
ATOM    111  CB  ASP A  14      42.486  13.904  -0.800  1.00 81.99           C  
ATOM    112  CG  ASP A  14      43.737  13.965   0.069  1.00 81.99           C  
ATOM    113  OD1 ASP A  14      44.086  15.090   0.518  1.00 81.99           O  
ATOM    114  OD2 ASP A  14      44.368  12.896   0.284  1.00 81.99           O1-
ATOM    117  N   LEU A  15      39.973  15.304  -2.388  1.00 98.19           N  
ATOM    118  CA  LEU A  15      39.054  15.159  -3.491  1.00 98.19           C  
ATOM    123  C   LEU A  15      39.073  16.307  -4.464  1.00 98.19           C  
ATOM    124  O   LEU A  15      38.621  16.142  -5.591  1.00 98.19           O  
ATOM    119  CB  LEU A  15      37.604  14.899  -3.066  1.00 98.19           C  
ATOM    120  CG  LEU A  15      37.470  13.546  -2.346  1.00 98.19           C  
ATOM    121  CD1 LEU A  15      36.000  13.138  -2.173  1.00 98.19           C  
ATOM    122  CD2 LEU A  15      38.330  12.470  -3.029  1.00 98.19           C  
ATOM    125  N   GLU A  16      39.526  17.513  -4.062  1.00 66.93           N  
ATOM    126  CA  GLU A  16      39.502  18.654  -4.946  1.00 66.93           C  
ATOM    132  C   GLU A  16      40.189  18.274  -6.221  1.00 66.93           C  
ATOM    133  O   GLU A  16      41.062  17.408  -6.198  1.00 66.93           O  
ATOM    127  CB  GLU A  16      40.286  19.863  -4.392  1.00 66.93           C  
ATOM    128  CG  GLU A  16      39.748  20.436  -3.078  1.00 66.93           C  
ATOM    129  CD  GLU A  16      40.660  21.590  -2.669  1.00 66.93           C  
ATOM    130  OE1 GLU A  16      41.275  22.203  -3.581  1.00 66.93           O  
ATOM    131  OE2 GLU A  16      40.759  21.871  -1.444  1.00 66.93           O1-
ATOM    134  N   PRO A  17      39.842  18.832  -7.356  1.00176.87           N  
ATOM    135  CA  PRO A  17      38.788  19.814  -7.506  1.00176.87           C  
ATOM    139  C   PRO A  17      37.372  19.291  -7.511  1.00176.87           C  
ATOM    140  O   PRO A  17      36.458  20.115  -7.528  1.00176.87           O  
ATOM    137  CB  PRO A  17      39.094  20.563  -8.801  1.00176.87           C  
ATOM    138  CG  PRO A  17      40.606  20.388  -8.995  1.00176.87           C  
ATOM    136  CD  PRO A  17      40.905  19.041  -8.332  1.00176.87           C  
ATOM    141  N   VAL A  18      37.139  17.969  -7.562  1.00130.50           N  
ATOM    142  CA  VAL A  18      35.790  17.487  -7.709  1.00130.50           C  
ATOM    146  C   VAL A  18      34.915  17.828  -6.535  1.00130.50           C  
ATOM    147  O   VAL A  18      33.781  18.268  -6.723  1.00130.50           O  
ATOM    143  CB  VAL A  18      35.713  16.011  -7.925  1.00130.50           C  
ATOM    144  CG1 VAL A  18      36.268  15.309  -6.684  1.00130.50           C  
ATOM    145  CG2 VAL A  18      34.253  15.650  -8.219  1.00130.50           C  
ATOM    148  N   ILE A  19      35.404  17.614  -5.296  1.00125.03           N  
ATOM    149  CA  ILE A  19      34.646  17.876  -4.096  1.00125.03           C  
ATOM    154  C   ILE A  19      35.501  18.780  -3.257  1.00125.03           C  
ATOM    155  O   ILE A  19      36.687  18.514  -3.068  1.00125.03           O  
ATOM    150  CB  ILE A  19      34.437  16.629  -3.288  1.00125.03           C  
ATOM    151  CG1 ILE A  19      33.639  15.579  -4.079  1.00125.03           C  
ATOM    152  CG2 ILE A  19      33.776  17.022  -1.960  1.00125.03           C  
ATOM    153  CD1 ILE A  19      32.194  15.985  -4.345  1.00125.03           C  
ATOM    156  N   SER A  20      34.920  19.866  -2.705  1.00 48.08           N  
ATOM    157  CA  SER A  20      35.709  20.831  -1.986  1.00 48.08           C  
ATOM    160  C   SER A  20      35.978  20.395  -0.579  1.00 48.08           C  
ATOM    161  O   SER A  20      35.374  19.460  -0.056  1.00 48.08           O  
ATOM    158  CB  SER A  20      35.060  22.223  -1.920  1.00 48.08           C  
ATOM    159  OG  SER A  20      33.873  22.166  -1.139  1.00 48.08           O  
ATOM    162  N   HIS A  21      36.935  21.108   0.049  1.00 57.25           N  
ATOM    163  CA  HIS A  21      37.372  20.932   1.402  1.00 57.25           C  
ATOM    170  C   HIS A  21      36.219  21.190   2.326  1.00 57.25           C  
ATOM    171  O   HIS A  21      35.966  20.413   3.245  1.00 57.25           O  
ATOM    166  CB  HIS A  21      38.472  21.955   1.746  1.00 57.25           C  
ATOM    165  CG  HIS A  21      38.914  21.939   3.177  1.00 57.25           C  
ATOM    168  CD2 HIS A  21      38.602  22.782   4.200  1.00 57.25           C  
ATOM    164  ND1 HIS A  21      39.775  21.007   3.709  1.00 57.25           N  
ATOM    169  CE1 HIS A  21      39.939  21.328   5.017  1.00 57.25           C  
ATOM    167  NE2 HIS A  21      39.248  22.400   5.361  1.00 57.25           N  
ATOM    172  N   GLU A  22      35.471  22.288   2.101  1.00 89.96           N  
ATOM    173  CA  GLU A  22      34.425  22.601   3.030  1.00 89.96           C  
ATOM    179  C   GLU A  22      33.393  21.532   3.018  1.00 89.96           C  
ATOM    180  O   GLU A  22      32.891  21.142   4.069  1.00 89.96           O  
ATOM    174  CB  GLU A  22      33.671  23.908   2.756  1.00 89.96           C  
ATOM    175  CG  GLU A  22      34.476  25.157   3.081  1.00 89.96           C  
ATOM    176  CD  GLU A  22      33.474  26.283   3.269  1.00 89.96           C  
ATOM    177  OE1 GLU A  22      32.333  25.984   3.710  1.00 89.96           O  
ATOM    178  OE2 GLU A  22      33.838  27.455   2.987  1.00 89.96           O1-
ATOM    181  N   ILE A  23      33.028  21.036   1.825  1.00133.17           N  
ATOM    182  CA  ILE A  23      32.009  20.033   1.779  1.00133.17           C  
ATOM    187  C   ILE A  23      32.451  18.771   2.450  1.00133.17           C  
ATOM    188  O   ILE A  23      31.682  18.165   3.194  1.00133.17           O  
ATOM    183  CB  ILE A  23      31.441  19.795   0.409  1.00133.17           C  
ATOM    184  CG1 ILE A  23      32.535  19.589  -0.644  1.00133.17           C  
ATOM    185  CG2 ILE A  23      30.439  20.917   0.116  1.00133.17           C  
ATOM    186  CD1 ILE A  23      31.955  19.337  -2.035  1.00133.17           C  
ATOM    189  N   MET A  24      33.704  18.337   2.238  1.00 54.60           N  
ATOM    190  CA  MET A  24      34.093  17.107   2.862  1.00 54.60           C  
ATOM    195  C   MET A  24      34.054  17.260   4.349  1.00 54.60           C  
ATOM    196  O   MET A  24      33.571  16.372   5.052  1.00 54.60           O  
ATOM    191  CB  MET A  24      35.506  16.653   2.464  1.00 54.60           C  
ATOM    192  CG  MET A  24      35.623  16.362   0.967  1.00 54.60           C  
ATOM    193  SD  MET A  24      34.521  15.051   0.356  1.00 54.60           S  
ATOM    194  CE  MET A  24      35.423  13.721   1.198  1.00 54.60           C  
ATOM    197  N   GLN A  25      34.547  18.396   4.880  1.00106.14           N  
ATOM    198  CA  GLN A  25      34.593  18.507   6.309  1.00106.14           C  
ATOM    204  C   GLN A  25      33.206  18.553   6.885  1.00106.14           C  
ATOM    205  O   GLN A  25      32.936  17.905   7.894  1.00106.14           O  
ATOM    199  CB  GLN A  25      35.387  19.716   6.830  1.00106.14           C  
ATOM    200  CG  GLN A  25      34.745  21.069   6.555  1.00106.14           C  
ATOM    201  CD  GLN A  25      35.609  22.109   7.250  1.00106.14           C  
ATOM    203  NE2 GLN A  25      34.990  22.910   8.160  1.00106.14           N  
ATOM    202  OE1 GLN A  25      36.812  22.197   7.012  1.00106.14           O  
ATOM    206  N   LEU A  26      32.287  19.315   6.258  1.00 60.93           N  
ATOM    207  CA  LEU A  26      30.934  19.461   6.729  1.00 60.93           C  
ATOM    212  C   LEU A  26      30.234  18.145   6.648  1.00 60.93           C  
ATOM    213  O   LEU A  26      29.539  17.730   7.576  1.00 60.93           O  
ATOM    208  CB  LEU A  26      30.115  20.387   5.815  1.00 60.93           C  
ATOM    209  CG  LEU A  26      30.624  21.834   5.754  1.00 60.93           C  
ATOM    210  CD1 LEU A  26      29.819  22.660   4.737  1.00 60.93           C  
ATOM    211  CD2 LEU A  26      30.641  22.470   7.155  1.00 60.93           C  
ATOM    214  N   HIS A  27      30.410  17.453   5.512  1.00 73.25           N  
ATOM    215  CA  HIS A  27      29.693  16.241   5.262  1.00 73.25           C  
ATOM    222  C   HIS A  27      30.083  15.228   6.295  1.00 73.25           C  
ATOM    223  O   HIS A  27      29.233  14.548   6.869  1.00 73.25           O  
ATOM    218  CB  HIS A  27      30.028  15.676   3.874  1.00 73.25           C  
ATOM    217  CG  HIS A  27      29.025  14.681   3.388  1.00 73.25           C  
ATOM    220  CD2 HIS A  27      27.802  14.354   3.886  1.00 73.25           C  
ATOM    216  ND1 HIS A  27      29.183  13.924   2.251  1.00 73.25           N  
ATOM    221  CE1 HIS A  27      28.058  13.179   2.116  1.00 73.25           C  
ATOM    219  NE2 HIS A  27      27.189  13.407   3.086  1.00 73.25           N  
ATOM    224  N   HIS A  28      31.398  15.075   6.529  1.00 70.87           N  
ATOM    225  CA  HIS A  28      31.898  14.120   7.480  1.00 70.87           C  
ATOM    232  C   HIS A  28      31.587  14.513   8.895  1.00 70.87           C  
ATOM    233  O   HIS A  28      30.947  13.769   9.637  1.00 70.87           O  
ATOM    228  CB  HIS A  28      33.431  13.987   7.368  1.00 70.87           C  
ATOM    227  CG  HIS A  28      34.048  12.991   8.304  1.00 70.87           C  
ATOM    230  CD2 HIS A  28      34.095  11.632   8.234  1.00 70.87           C  
ATOM    226  ND1 HIS A  28      34.720  13.331   9.458  1.00 70.87           N  
ATOM    231  CE1 HIS A  28      35.139  12.170  10.023  1.00 70.87           C  
ATOM    229  NE2 HIS A  28      34.784  11.112   9.316  1.00 70.87           N  
ATOM    234  N   GLN A  29      32.040  15.718   9.287  1.00 93.45           N  
ATOM    235  CA  GLN A  29      31.976  16.167  10.649  1.00 93.45           C  
ATOM    241  C   GLN A  29      30.587  16.466  11.117  1.00 93.45           C  
ATOM    242  O   GLN A  29      30.234  16.105  12.238  1.00 93.45           O  
ATOM    236  CB  GLN A  29      32.816  17.434  10.839  1.00 93.45           C  
ATOM    237  CG  GLN A  29      34.301  17.175  10.590  1.00 93.45           C  
ATOM    238  CD  GLN A  29      34.934  18.503  10.221  1.00 93.45           C  
ATOM    240  NE2 GLN A  29      36.245  18.671  10.546  1.00 93.45           N  
ATOM    239  OE1 GLN A  29      34.281  19.368   9.640  1.00 93.45           O  
ATOM    243  N   LYS A  30      29.802  17.243  10.343  1.00132.55           N  
ATOM    244  CA  LYS A  30      28.457  17.551  10.750  1.00132.55           C  
ATOM    250  C   LYS A  30      27.444  16.488  10.447  1.00132.55           C  
ATOM    251  O   LYS A  30      26.846  15.892  11.342  1.00132.55           O  
ATOM    245  CB  LYS A  30      27.940  18.830  10.074  1.00132.55           C  
ATOM    246  CG  LYS A  30      28.597  20.103  10.600  1.00132.55           C  
ATOM    247  CD  LYS A  30      28.310  20.346  12.082  1.00132.55           C  
ATOM    248  CE  LYS A  30      28.748  21.725  12.575  1.00132.55           C  
ATOM    249  NZ  LYS A  30      28.059  22.049  13.845  1.00132.55           N1+
ATOM    252  N   HIS A  31      27.263  16.214   9.135  1.00 66.22           N  
ATOM    253  CA  HIS A  31      26.180  15.405   8.643  1.00 66.22           C  
ATOM    260  C   HIS A  31      26.286  13.967   9.041  1.00 66.22           C  
ATOM    261  O   HIS A  31      25.347  13.395   9.591  1.00 66.22           O  
ATOM    256  CB  HIS A  31      26.074  15.487   7.112  1.00 66.22           C  
ATOM    255  CG  HIS A  31      25.800  16.883   6.623  1.00 66.22           C  
ATOM    258  CD2 HIS A  31      26.656  17.928   6.451  1.00 66.22           C  
ATOM    254  ND1 HIS A  31      24.559  17.349   6.244  1.00 66.22           N  
ATOM    259  CE1 HIS A  31      24.728  18.639   5.857  1.00 66.22           C  
ATOM    257  NE2 HIS A  31      25.982  19.035   5.966  1.00 66.22           N  
ATOM    262  N   HIS A  32      27.442  13.337   8.779  1.00 68.30           N  
ATOM    263  CA  HIS A  32      27.611  11.946   9.076  1.00 68.30           C  
ATOM    270  C   HIS A  32      27.597  11.782  10.567  1.00 68.30           C  
ATOM    271  O   HIS A  32      27.013  10.841  11.100  1.00 68.30           O  
ATOM    266  CB  HIS A  32      28.940  11.414   8.511  1.00 68.30           C  
ATOM    265  CG  HIS A  32      28.990   9.921   8.403  1.00 68.30           C  
ATOM    268  CD2 HIS A  32      28.018   8.994   8.612  1.00 68.30           C  
ATOM    264  ND1 HIS A  32      30.106   9.216   8.011  1.00 68.30           N  
ATOM    269  CE1 HIS A  32      29.755   7.904   8.003  1.00 68.30           C  
ATOM    267  NE2 HIS A  32      28.497   7.720   8.362  1.00 68.30           N  
ATOM    272  N   ALA A  33      28.225  12.728  11.287  1.00 29.85           N  
ATOM    273  CA  ALA A  33      28.335  12.655  12.716  1.00 29.85           C  
ATOM    275  C   ALA A  33      26.966  12.667  13.315  1.00 29.85           C  
ATOM    276  O   ALA A  33      26.702  11.959  14.286  1.00 29.85           O  
ATOM    274  CB  ALA A  33      29.117  13.834  13.314  1.00 29.85           C  
ATOM    277  N   THR A  34      26.059  13.482  12.748  1.00 31.89           N  
ATOM    278  CA  THR A  34      24.732  13.589  13.276  1.00 31.89           C  
ATOM    282  C   THR A  34      24.044  12.264  13.164  1.00 31.89           C  
ATOM    283  O   THR A  34      23.352  11.848  14.090  1.00 31.89           O  
ATOM    279  CB  THR A  34      23.885  14.590  12.559  1.00 31.89           C  
ATOM    281  CG2 THR A  34      22.510  14.593  13.242  1.00 31.89           C  
ATOM    280  OG1 THR A  34      24.467  15.883  12.630  1.00 31.89           O  
ATOM    284  N   TYR A  35      24.216  11.556  12.031  1.00 56.37           N  
ATOM    285  CA  TYR A  35      23.541  10.300  11.875  1.00 56.37           C  
ATOM    294  C   TYR A  35      24.020   9.351  12.931  1.00 56.37           C  
ATOM    295  O   TYR A  35      23.228   8.617  13.521  1.00 56.37           O  
ATOM    286  CB  TYR A  35      23.746   9.635  10.499  1.00 56.37           C  
ATOM    287  CG  TYR A  35      23.023  10.442   9.473  1.00 56.37           C  
ATOM    288  CD1 TYR A  35      21.655  10.588   9.540  1.00 56.37           C  
ATOM    289  CD2 TYR A  35      23.703  11.018   8.425  1.00 56.37           C  
ATOM    290  CE1 TYR A  35      20.977  11.318   8.594  1.00 56.37           C  
ATOM    291  CE2 TYR A  35      23.029  11.750   7.473  1.00 56.37           C  
ATOM    292  CZ  TYR A  35      21.667  11.907   7.559  1.00 56.37           C  
ATOM    293  OH  TYR A  35      20.973  12.656   6.586  1.00 56.37           O  
ATOM    296  N   VAL A  36      25.337   9.334  13.200  1.00 40.09           N  
ATOM    297  CA  VAL A  36      25.864   8.438  14.189  1.00 40.09           C  
ATOM    301  C   VAL A  36      25.280   8.767  15.534  1.00 40.09           C  
ATOM    302  O   VAL A  36      24.875   7.870  16.272  1.00 40.09           O  
ATOM    298  CB  VAL A  36      27.360   8.506  14.305  1.00 40.09           C  
ATOM    299  CG1 VAL A  36      27.806   7.684  15.527  1.00 40.09           C  
ATOM    300  CG2 VAL A  36      27.970   8.014  12.980  1.00 40.09           C  
ATOM    303  N   ASN A  37      25.204  10.067  15.877  1.00 62.24           N  
ATOM    304  CA  ASN A  37      24.746  10.489  17.174  1.00 62.24           C  
ATOM    309  C   ASN A  37      23.331  10.033  17.376  1.00 62.24           C  
ATOM    310  O   ASN A  37      22.990   9.441  18.400  1.00 62.24           O  
ATOM    305  CB  ASN A  37      24.721  12.028  17.313  1.00 62.24           C  
ATOM    306  CG  ASN A  37      26.129  12.592  17.171  1.00 62.24           C  
ATOM    308  ND2 ASN A  37      27.125  11.896  17.780  1.00 62.24           N  
ATOM    307  OD1 ASN A  37      26.334  13.629  16.542  1.00 62.24           O  
ATOM    311  N   ASN A  38      22.473  10.300  16.378  1.00 39.05           N  
ATOM    312  CA  ASN A  38      21.075   9.991  16.461  1.00 39.05           C  
ATOM    317  C   ASN A  38      20.892   8.506  16.492  1.00 39.05           C  
ATOM    318  O   ASN A  38      20.024   7.993  17.197  1.00 39.05           O  
ATOM    313  CB  ASN A  38      20.288  10.538  15.261  1.00 39.05           C  
ATOM    314  CG  ASN A  38      20.361  12.061  15.305  1.00 39.05           C  
ATOM    316  ND2 ASN A  38      19.931  12.721  14.197  1.00 39.05           N  
ATOM    315  OD1 ASN A  38      20.779  12.650  16.301  1.00 39.05           O  
ATOM    319  N   LEU A  39      21.722   7.776  15.725  1.00 53.28           N  
ATOM    320  CA  LEU A  39      21.629   6.347  15.633  1.00 53.28           C  
ATOM    325  C   LEU A  39      21.819   5.782  17.005  1.00 53.28           C  
ATOM    326  O   LEU A  39      21.136   4.836  17.393  1.00 53.28           O  
ATOM    321  CB  LEU A  39      22.730   5.773  14.716  1.00 53.28           C  
ATOM    322  CG  LEU A  39      22.821   4.235  14.689  1.00 53.28           C  
ATOM    323  CD1 LEU A  39      21.533   3.589  14.155  1.00 53.28           C  
ATOM    324  CD2 LEU A  39      24.077   3.777  13.928  1.00 53.28           C  
ATOM    327  N   ASN A  40      22.757   6.355  17.780  1.00 38.19           N  
ATOM    328  CA  ASN A  40      23.029   5.851  19.097  1.00 38.19           C  
ATOM    333  C   ASN A  40      21.820   6.008  19.971  1.00 38.19           C  
ATOM    334  O   ASN A  40      21.489   5.094  20.724  1.00 38.19           O  
ATOM    329  CB  ASN A  40      24.208   6.562  19.786  1.00 38.19           C  
ATOM    330  CG  ASN A  40      25.491   6.111  19.100  1.00 38.19           C  
ATOM    332  ND2 ASN A  40      26.450   7.061  18.941  1.00 38.19           N  
ATOM    331  OD1 ASN A  40      25.638   4.952  18.711  1.00 38.19           O  
ATOM    335  N   GLN A  41      21.130   7.166  19.899  1.00 86.65           N  
ATOM    336  CA  GLN A  41      19.968   7.386  20.721  1.00 86.65           C  
ATOM    342  C   GLN A  41      18.897   6.411  20.344  1.00 86.65           C  
ATOM    343  O   GLN A  41      18.243   5.834  21.213  1.00 86.65           O  
ATOM    337  CB  GLN A  41      19.318   8.776  20.561  1.00 86.65           C  
ATOM    338  CG  GLN A  41      19.988   9.912  21.336  1.00 86.65           C  
ATOM    339  CD  GLN A  41      21.302  10.273  20.668  1.00 86.65           C  
ATOM    341  NE2 GLN A  41      22.411   9.676  21.178  1.00 86.65           N  
ATOM    340  OE1 GLN A  41      21.345  11.068  19.730  1.00 86.65           O  
ATOM    344  N   ILE A  42      18.705   6.186  19.031  1.00 90.74           N  
ATOM    345  CA  ILE A  42      17.629   5.357  18.562  1.00 90.74           C  
ATOM    350  C   ILE A  42      17.794   3.962  19.064  1.00 90.74           C  
ATOM    351  O   ILE A  42      16.823   3.322  19.467  1.00 90.74           O  
ATOM    346  CB  ILE A  42      17.548   5.250  17.062  1.00 90.74           C  
ATOM    347  CG1 ILE A  42      17.261   6.624  16.434  1.00 90.74           C  
ATOM    348  CG2 ILE A  42      16.496   4.178  16.720  1.00 90.74           C  
ATOM    349  CD1 ILE A  42      15.977   7.279  16.943  1.00 90.74           C  
ATOM    352  N   GLU A  43      19.030   3.441  19.047  1.00 55.70           N  
ATOM    353  CA  GLU A  43      19.214   2.087  19.467  1.00 55.70           C  
ATOM    359  C   GLU A  43      18.786   1.964  20.900  1.00 55.70           C  
ATOM    360  O   GLU A  43      18.134   0.990  21.275  1.00 55.70           O  
ATOM    354  CB  GLU A  43      20.678   1.612  19.371  1.00 55.70           C  
ATOM    355  CG  GLU A  43      21.200   1.624  17.932  1.00 55.70           C  
ATOM    356  CD  GLU A  43      22.417   0.715  17.818  1.00 55.70           C  
ATOM    357  OE1 GLU A  43      23.275   0.720  18.744  1.00 55.70           O  
ATOM    358  OE2 GLU A  43      22.492  -0.010  16.794  1.00 55.70           O1-
ATOM    361  N   GLU A  44      19.124   2.959  21.740  1.00 62.05           N  
ATOM    362  CA  GLU A  44      18.798   2.886  23.136  1.00 62.05           C  
ATOM    368  C   GLU A  44      17.310   2.870  23.302  1.00 62.05           C  
ATOM    369  O   GLU A  44      16.769   2.084  24.078  1.00 62.05           O  
ATOM    363  CB  GLU A  44      19.341   4.090  23.922  1.00 62.05           C  
ATOM    364  CG  GLU A  44      20.868   4.138  23.952  1.00 62.05           C  
ATOM    365  CD  GLU A  44      21.358   3.208  25.048  1.00 62.05           C  
ATOM    366  OE1 GLU A  44      20.725   2.137  25.246  1.00 62.05           O  
ATOM    367  OE2 GLU A  44      22.380   3.556  25.699  1.00 62.05           O1-
ATOM    370  N   LYS A  45      16.596   3.730  22.558  1.00 65.77           N  
ATOM    371  CA  LYS A  45      15.169   3.782  22.697  1.00 65.77           C  
ATOM    377  C   LYS A  45      14.578   2.471  22.273  1.00 65.77           C  
ATOM    378  O   LYS A  45      13.645   1.965  22.890  1.00 65.77           O  
ATOM    372  CB  LYS A  45      14.506   4.858  21.814  1.00 65.77           C  
ATOM    373  CG  LYS A  45      14.830   6.299  22.215  1.00 65.77           C  
ATOM    374  CD  LYS A  45      14.274   7.345  21.248  1.00 65.77           C  
ATOM    375  CE  LYS A  45      15.245   7.682  20.121  1.00 65.77           C  
ATOM    376  NZ  LYS A  45      14.772   8.868  19.377  1.00 65.77           N1+
ATOM    379  N   LEU A  46      15.116   1.883  21.194  1.00104.50           N  
ATOM    380  CA  LEU A  46      14.571   0.680  20.641  1.00104.50           C  
ATOM    385  C   LEU A  46      14.721  -0.410  21.666  1.00104.50           C  
ATOM    386  O   LEU A  46      13.816  -1.219  21.860  1.00104.50           O  
ATOM    381  CB  LEU A  46      15.342   0.250  19.377  1.00104.50           C  
ATOM    382  CG  LEU A  46      14.569  -0.671  18.417  1.00104.50           C  
ATOM    383  CD1 LEU A  46      13.982  -1.898  19.128  1.00104.50           C  
ATOM    384  CD2 LEU A  46      13.541   0.126  17.595  1.00104.50           C  
ATOM    387  N   HIS A  47      15.873  -0.449  22.366  1.00 45.37           N  
ATOM    388  CA  HIS A  47      16.145  -1.502  23.311  1.00 45.37           C  
ATOM    395  C   HIS A  47      15.155  -1.479  24.431  1.00 45.37           C  
ATOM    396  O   HIS A  47      14.678  -2.528  24.861  1.00 45.37           O  
ATOM    391  CB  HIS A  47      17.544  -1.424  23.951  1.00 45.37           C  
ATOM    390  CG  HIS A  47      17.750  -2.503  24.977  1.00 45.37           C  
ATOM    393  CD2 HIS A  47      18.196  -3.784  24.845  1.00 45.37           C  
ATOM    389  ND1 HIS A  47      17.455  -2.345  26.314  1.00 45.37           N  
ATOM    394  CE1 HIS A  47      17.729  -3.527  26.918  1.00 45.37           C  
ATOM    392  NE2 HIS A  47      18.183  -4.431  26.068  1.00 45.37           N  
ATOM    397  N   GLU A  48      14.815  -0.281  24.937  1.00 96.56           N  
ATOM    398  CA  GLU A  48      13.920  -0.209  26.052  1.00 96.56           C  
ATOM    404  C   GLU A  48      12.622  -0.822  25.624  1.00 96.56           C  
ATOM    405  O   GLU A  48      12.017  -1.596  26.364  1.00 96.56           O  
ATOM    399  CB  GLU A  48      13.698   1.249  26.539  1.00 96.56           C  
ATOM    400  CG  GLU A  48      13.013   2.193  25.543  1.00 96.56           C  
ATOM    401  CD  GLU A  48      13.316   3.645  25.918  1.00 96.56           C  
ATOM    402  OE1 GLU A  48      14.387   4.156  25.487  1.00 96.56           O  
ATOM    403  OE2 GLU A  48      12.481   4.264  26.632  1.00 96.56           O1-
ATOM    406  N   ALA A  49      12.184  -0.510  24.388  1.00 39.30           N  
ATOM    407  CA  ALA A  49      10.943  -1.007  23.860  1.00 39.30           C  
ATOM    409  C   ALA A  49      10.978  -2.502  23.714  1.00 39.30           C  
ATOM    410  O   ALA A  49      10.040  -3.191  24.114  1.00 39.30           O  
ATOM    408  CB  ALA A  49      10.636  -0.444  22.461  1.00 39.30           C  
ATOM    411  N   VAL A  50      12.060  -3.049  23.126  1.00 37.42           N  
ATOM    412  CA  VAL A  50      12.102  -4.469  22.912  1.00 37.42           C  
ATOM    416  C   VAL A  50      12.183  -5.187  24.217  1.00 37.42           C  
ATOM    417  O   VAL A  50      11.451  -6.149  24.443  1.00 37.42           O  
ATOM    413  CB  VAL A  50      13.263  -4.940  22.088  1.00 37.42           C  
ATOM    414  CG1 VAL A  50      13.218  -6.479  22.033  1.00 37.42           C  
ATOM    415  CG2 VAL A  50      13.187  -4.272  20.706  1.00 37.42           C  
ATOM    418  N   SER A  51      13.064  -4.725  25.126  1.00 32.28           N  
ATOM    419  CA  SER A  51      13.235  -5.419  26.370  1.00 32.28           C  
ATOM    422  C   SER A  51      11.940  -5.415  27.120  1.00 32.28           C  
ATOM    423  O   SER A  51      11.566  -6.423  27.716  1.00 32.28           O  
ATOM    420  CB  SER A  51      14.329  -4.801  27.263  1.00 32.28           C  
ATOM    421  OG  SER A  51      14.027  -3.447  27.566  1.00 32.28           O  
ATOM    424  N   LYS A  52      11.219  -4.280  27.114  1.00 49.76           N  
ATOM    425  CA  LYS A  52       9.975  -4.163  27.821  1.00 49.76           C  
ATOM    431  C   LYS A  52       8.921  -5.007  27.176  1.00 49.76           C  
ATOM    432  O   LYS A  52       8.027  -5.509  27.856  1.00 49.76           O  
ATOM    426  CB  LYS A  52       9.485  -2.716  27.930  1.00 49.76           C  
ATOM    427  CG  LYS A  52      10.380  -1.914  28.872  1.00 49.76           C  
ATOM    428  CD  LYS A  52      10.083  -0.418  28.879  1.00 49.76           C  
ATOM    429  CE  LYS A  52      10.867   0.333  29.952  1.00 49.76           C  
ATOM    430  NZ  LYS A  52      10.451   1.752  29.971  1.00 49.76           N1+
ATOM    433  N   GLY A  53       8.990  -5.193  25.845  1.00 32.82           N  
ATOM    434  CA  GLY A  53       8.000  -5.999  25.192  1.00 32.82           C  
ATOM    435  C   GLY A  53       7.006  -5.125  24.490  1.00 32.82           C  
ATOM    436  O   GLY A  53       5.994  -5.625  24.002  1.00 32.82           O  
ATOM    437  N   ASN A  54       7.252  -3.800  24.412  1.00 56.27           N  
ATOM    438  CA  ASN A  54       6.285  -2.976  23.740  0.50 56.27           C  
ATOM    443  C   ASN A  54       6.587  -2.981  22.272  1.00 56.27           C  
ATOM    444  O   ASN A  54       7.409  -2.207  21.779  1.00 56.27           O  
ATOM    439  CB  ASN A  54       6.258  -1.515  24.234  0.50 56.27           C  
ATOM    440  CG  ASN A  54       5.028  -0.813  23.660  0.50 56.27           C  
ATOM    442  ND2 ASN A  54       4.629   0.325  24.286  0.50 56.27           N  
ATOM    441  OD1 ASN A  54       4.443  -1.259  22.675  0.50 56.27           O  
ATOM    445  N   LEU A  55       5.893  -3.868  21.530  1.00 59.36           N  
ATOM    446  CA  LEU A  55       6.078  -4.006  20.110  1.00 59.36           C  
ATOM    451  C   LEU A  55       5.653  -2.754  19.418  1.00 59.36           C  
ATOM    452  O   LEU A  55       6.300  -2.312  18.472  1.00 59.36           O  
ATOM    447  CB  LEU A  55       5.219  -5.094  19.443  1.00 59.36           C  
ATOM    448  CG  LEU A  55       5.365  -5.052  17.901  1.00 59.36           C  
ATOM    449  CD1 LEU A  55       6.748  -5.544  17.448  1.00 59.36           C  
ATOM    450  CD2 LEU A  55       4.195  -5.739  17.180  1.00 59.36           C  
ATOM    453  N   LYS A  56       4.547  -2.147  19.877  1.00 46.14           N  
ATOM    454  CA  LYS A  56       3.985  -0.999  19.225  1.00 46.14           C  
ATOM    460  C   LYS A  56       5.029   0.068  19.163  1.00 46.14           C  
ATOM    461  O   LYS A  56       5.253   0.680  18.119  1.00 46.14           O  
ATOM    455  CB  LYS A  56       2.798  -0.457  20.033  1.00 46.14           C  
ATOM    456  CG  LYS A  56       2.130   0.798  19.480  1.00 46.14           C  
ATOM    457  CD  LYS A  56       0.809   1.096  20.190  1.00 46.14           C  
ATOM    458  CE  LYS A  56       0.384   2.561  20.108  1.00 46.14           C  
ATOM    459  NZ  LYS A  56      -0.774   2.786  20.998  1.00 46.14           N1+
ATOM    462  N   GLU A  57       5.705   0.301  20.295  1.00 85.80           N  
ATOM    463  CA  GLU A  57       6.727   1.298  20.365  1.00 85.80           C  
ATOM    469  C   GLU A  57       7.887   0.910  19.497  1.00 85.80           C  
ATOM    470  O   GLU A  57       8.471   1.757  18.824  1.00 85.80           O  
ATOM    464  CB  GLU A  57       7.256   1.475  21.794  1.00 85.80           C  
ATOM    465  CG  GLU A  57       8.565   2.259  21.850  1.00 85.80           C  
ATOM    466  CD  GLU A  57       8.318   3.626  21.234  1.00 85.80           C  
ATOM    467  OE1 GLU A  57       7.562   4.425  21.846  1.00 85.80           O  
ATOM    468  OE2 GLU A  57       8.879   3.892  20.139  1.00 85.80           O1-
ATOM    471  N   ALA A  58       8.256  -0.384  19.480  1.00 33.19           N  
ATOM    472  CA  ALA A  58       9.416  -0.792  18.737  1.00 33.19           C  
ATOM    474  C   ALA A  58       9.209  -0.492  17.287  1.00 33.19           C  
ATOM    475  O   ALA A  58      10.113  -0.009  16.606  1.00 33.19           O  
ATOM    473  CB  ALA A  58       9.706  -2.299  18.851  1.00 33.19           C  
ATOM    476  N   ILE A  59       7.999  -0.776  16.778  1.00 93.98           N  
ATOM    477  CA  ILE A  59       7.717  -0.569  15.393  1.00 93.98           C  
ATOM    482  C   ILE A  59       7.757   0.902  15.092  1.00 93.98           C  
ATOM    483  O   ILE A  59       8.265   1.316  14.051  1.00 93.98           O  
ATOM    478  CB  ILE A  59       6.406  -1.154  14.968  1.00 93.98           C  
ATOM    479  CG1 ILE A  59       6.401  -1.342  13.448  1.00 93.98           C  
ATOM    480  CG2 ILE A  59       5.267  -0.264  15.488  1.00 93.98           C  
ATOM    481  CD1 ILE A  59       5.295  -2.277  12.969  1.00 93.98           C  
ATOM    484  N   ALA A  60       7.247   1.742  16.013  1.00 37.66           N  
ATOM    485  CA  ALA A  60       7.171   3.159  15.774  1.00 37.66           C  
ATOM    487  C   ALA A  60       8.547   3.726  15.543  1.00 37.66           C  
ATOM    488  O   ALA A  60       8.730   4.599  14.696  1.00 37.66           O  
ATOM    486  CB  ALA A  60       6.531   3.925  16.947  1.00 37.66           C  
ATOM    489  N   LEU A  61       9.547   3.236  16.293  1.00 80.38           N  
ATOM    490  CA  LEU A  61      10.922   3.670  16.269  1.00 80.38           C  
ATOM    495  C   LEU A  61      11.625   3.346  14.977  1.00 80.38           C  
ATOM    496  O   LEU A  61      12.626   3.983  14.650  1.00 80.38           O  
ATOM    491  CB  LEU A  61      11.755   3.038  17.398  1.00 80.38           C  
ATOM    492  CG  LEU A  61      11.449   3.608  18.793  1.00 80.38           C  
ATOM    493  CD1 LEU A  61      12.295   2.912  19.872  1.00 80.38           C  
ATOM    494  CD2 LEU A  61      11.641   5.135  18.822  1.00 80.38           C  
ATOM    497  N   GLN A  62      11.138   2.341  14.224  1.00 70.25           N  
ATOM    498  CA  GLN A  62      11.830   1.767  13.098  1.00 70.25           C  
ATOM    504  C   GLN A  62      12.204   2.772  12.047  1.00 70.25           C  
ATOM    505  O   GLN A  62      13.312   2.708  11.516  1.00 70.25           O  
ATOM    499  CB  GLN A  62      11.007   0.652  12.441  1.00 70.25           C  
ATOM    500  CG  GLN A  62      10.696  -0.482  13.421  1.00 70.25           C  
ATOM    501  CD  GLN A  62       9.881  -1.538  12.696  1.00 70.25           C  
ATOM    503  NE2 GLN A  62       9.257  -2.458  13.479  1.00 70.25           N  
ATOM    502  OE1 GLN A  62       9.802  -1.549  11.468  1.00 70.25           O  
ATOM    506  N   PRO A  63      11.376   3.697  11.690  1.00 73.99           N  
ATOM    507  CA  PRO A  63      11.811   4.597  10.660  1.00 73.99           C  
ATOM    511  C   PRO A  63      12.988   5.442  11.066  1.00 73.99           C  
ATOM    512  O   PRO A  63      13.768   5.822  10.192  1.00 73.99           O  
ATOM    509  CB  PRO A  63      10.560   5.343  10.220  1.00 73.99           C  
ATOM    510  CG  PRO A  63       9.442   4.306  10.456  1.00 73.99           C  
ATOM    508  CD  PRO A  63       9.947   3.446  11.628  1.00 73.99           C  
ATOM    513  N   ALA A  64      13.129   5.769  12.365  1.00 35.54           N  
ATOM    514  CA  ALA A  64      14.239   6.542  12.860  1.00 35.54           C  
ATOM    516  C   ALA A  64      15.490   5.733  12.690  1.00 35.54           C  
ATOM    517  O   ALA A  64      16.556   6.260  12.378  1.00 35.54           O  
ATOM    515  CB  ALA A  64      14.110   6.887  14.355  1.00 35.54           C  
ATOM    518  N   LEU A  65      15.369   4.415  12.929  1.00 60.86           N  
ATOM    519  CA  LEU A  65      16.437   3.461  12.825  1.00 60.86           C  
ATOM    524  C   LEU A  65      16.896   3.413  11.396  1.00 60.86           C  
ATOM    525  O   LEU A  65      18.092   3.414  11.106  1.00 60.86           O  
ATOM    520  CB  LEU A  65      15.908   2.061  13.195  1.00 60.86           C  
ATOM    521  CG  LEU A  65      16.904   0.897  13.060  1.00 60.86           C  
ATOM    522  CD1 LEU A  65      18.033   0.980  14.096  1.00 60.86           C  
ATOM    523  CD2 LEU A  65      16.156  -0.445  13.094  1.00 60.86           C  
ATOM    526  N   LYS A  66      15.922   3.393  10.468  1.00151.16           N  
ATOM    527  CA  LYS A  66      16.127   3.262   9.051  1.00151.16           C  
ATOM    533  C   LYS A  66      16.916   4.443   8.570  1.00151.16           C  
ATOM    534  O   LYS A  66      17.907   4.303   7.853  1.00151.16           O  
ATOM    528  CB  LYS A  66      14.753   3.309   8.338  1.00151.16           C  
ATOM    529  CG  LYS A  66      14.617   2.611   6.981  1.00151.16           C  
ATOM    530  CD  LYS A  66      15.546   3.089   5.869  1.00151.16           C  
ATOM    531  CE  LYS A  66      15.195   2.442   4.528  1.00151.16           C  
ATOM    532  NZ  LYS A  66      14.795   1.031   4.737  1.00151.16           N1+
ATOM    535  N   PHE A  67      16.468   5.644   8.981  1.00 71.36           N  
ATOM    536  CA  PHE A  67      16.997   6.909   8.554  1.00 71.36           C  
ATOM    544  C   PHE A  67      18.414   7.087   9.015  1.00 71.36           C  
ATOM    545  O   PHE A  67      19.312   7.319   8.207  1.00 71.36           O  
ATOM    537  CB  PHE A  67      16.147   8.055   9.145  1.00 71.36           C  
ATOM    538  CG  PHE A  67      16.586   9.383   8.631  1.00 71.36           C  
ATOM    539  CD1 PHE A  67      16.241   9.789   7.365  1.00 71.36           C  
ATOM    540  CD2 PHE A  67      17.312  10.238   9.428  1.00 71.36           C  
ATOM    541  CE1 PHE A  67      16.637  11.021   6.890  1.00 71.36           C  
ATOM    542  CE2 PHE A  67      17.709  11.469   8.958  1.00 71.36           C  
ATOM    543  CZ  PHE A  67      17.374  11.863   7.685  1.00 71.36           C  
ATOM    546  N   ASN A  68      18.650   6.980  10.335  1.00 68.30           N  
ATOM    547  CA  ASN A  68      19.954   7.211  10.895  1.00 68.30           C  
ATOM    552  C   ASN A  68      20.883   6.080  10.595  1.00 68.30           C  
ATOM    553  O   ASN A  68      22.065   6.290  10.319  1.00 68.30           O  
ATOM    548  CB  ASN A  68      19.909   7.420  12.412  1.00 68.30           C  
ATOM    549  CG  ASN A  68      19.271   8.785  12.633  1.00 68.30           C  
ATOM    551  ND2 ASN A  68      19.968   9.863  12.183  1.00 68.30           N  
ATOM    550  OD1 ASN A  68      18.177   8.892  13.182  1.00 68.30           O  
ATOM    554  N   GLY A  69      20.366   4.843  10.689  1.00 25.47           N  
ATOM    555  CA  GLY A  69      21.167   3.682  10.444  1.00 25.47           C  
ATOM    556  C   GLY A  69      21.574   3.683   9.007  1.00 25.47           C  
ATOM    557  O   GLY A  69      22.718   3.368   8.679  1.00 25.47           O  
ATOM    558  N   GLY A  70      20.627   4.028   8.113  1.00 20.51           N  
ATOM    559  CA  GLY A  70      20.889   4.048   6.704  1.00 20.51           C  
ATOM    560  C   GLY A  70      21.922   5.095   6.445  1.00 20.51           C  
ATOM    561  O   GLY A  70      22.808   4.917   5.610  1.00 20.51           O  
ATOM    562  N   GLY A  71      21.818   6.228   7.162  1.00 22.71           N  
ATOM    563  CA  GLY A  71      22.733   7.311   6.952  1.00 22.71           C  
ATOM    564  C   GLY A  71      24.121   6.847   7.259  1.00 22.71           C  
ATOM    565  O   GLY A  71      25.060   7.133   6.519  1.00 22.71           O  
ATOM    566  N   HIS A  72      24.283   6.117   8.377  1.00 56.26           N  
ATOM    567  CA  HIS A  72      25.569   5.644   8.801  1.00 56.26           C  
ATOM    574  C   HIS A  72      26.094   4.645   7.815  1.00 56.26           C  
ATOM    575  O   HIS A  72      27.259   4.698   7.422  1.00 56.26           O  
ATOM    570  CB  HIS A  72      25.495   4.976  10.182  1.00 56.26           C  
ATOM    569  CG  HIS A  72      26.829   4.590  10.744  1.00 56.26           C  
ATOM    572  CD2 HIS A  72      27.182   3.512  11.496  1.00 56.26           C  
ATOM    568  ND1 HIS A  72      27.971   5.350  10.616  1.00 56.26           N  
ATOM    573  CE1 HIS A  72      28.951   4.698  11.291  1.00 56.26           C  
ATOM    571  NE2 HIS A  72      28.519   3.577  11.841  1.00 56.26           N  
ATOM    576  N   ILE A  73      25.236   3.704   7.381  1.00 43.60           N  
ATOM    577  CA  ILE A  73      25.671   2.681   6.475  1.00 43.60           C  
ATOM    582  C   ILE A  73      26.076   3.286   5.164  1.00 43.60           C  
ATOM    583  O   ILE A  73      27.130   2.949   4.626  1.00 43.60           O  
ATOM    578  CB  ILE A  73      24.615   1.645   6.200  1.00 43.60           C  
ATOM    579  CG1 ILE A  73      24.319   0.826   7.468  1.00 43.60           C  
ATOM    580  CG2 ILE A  73      25.083   0.789   5.012  1.00 43.60           C  
ATOM    581  CD1 ILE A  73      23.066  -0.042   7.359  1.00 43.60           C  
ATOM    584  N   ASN A  74      25.257   4.205   4.618  1.00 54.34           N  
ATOM    585  CA  ASN A  74      25.514   4.734   3.305  1.00 54.34           C  
ATOM    590  C   ASN A  74      26.787   5.526   3.278  1.00 54.34           C  
ATOM    591  O   ASN A  74      27.620   5.335   2.393  1.00 54.34           O  
ATOM    586  CB  ASN A  74      24.400   5.668   2.803  1.00 54.34           C  
ATOM    587  CG  ASN A  74      23.137   4.851   2.561  1.00 54.34           C  
ATOM    589  ND2 ASN A  74      21.968   5.545   2.505  1.00 54.34           N  
ATOM    588  OD1 ASN A  74      23.188   3.631   2.409  1.00 54.34           O  
ATOM    592  N   HIS A  75      26.976   6.436   4.249  1.00 74.63           N  
ATOM    593  CA  HIS A  75      28.132   7.283   4.225  1.00 74.63           C  
ATOM    600  C   HIS A  75      29.374   6.484   4.484  1.00 74.63           C  
ATOM    601  O   HIS A  75      30.431   6.791   3.935  1.00 74.63           O  
ATOM    596  CB  HIS A  75      28.043   8.468   5.203  1.00 74.63           C  
ATOM    595  CG  HIS A  75      26.956   9.414   4.779  1.00 74.63           C  
ATOM    598  CD2 HIS A  75      26.955  10.374   3.811  1.00 74.63           C  
ATOM    594  ND1 HIS A  75      25.683   9.413   5.304  1.00 74.63           N  
ATOM    599  CE1 HIS A  75      24.978  10.357   4.632  1.00 74.63           C  
ATOM    597  NE2 HIS A  75      25.707  10.967   3.715  1.00 74.63           N  
ATOM    602  N   SER A  76      29.294   5.444   5.336  1.00 96.95           N  
ATOM    603  CA  SER A  76      30.469   4.675   5.621  1.00 96.95           C  
ATOM    606  C   SER A  76      30.983   4.042   4.356  1.00 96.95           C  
ATOM    607  O   SER A  76      32.188   4.057   4.108  1.00 96.95           O  
ATOM    604  CB  SER A  76      30.249   3.614   6.715  1.00 96.95           C  
ATOM    605  OG  SER A  76      29.100   2.835   6.430  1.00 96.95           O  
ATOM    608  N   ILE A  77      30.103   3.458   3.516  1.00153.61           N  
ATOM    609  CA  ILE A  77      30.598   2.923   2.275  1.00153.61           C  
ATOM    614  C   ILE A  77      31.053   4.025   1.368  1.00153.61           C  
ATOM    615  O   ILE A  77      32.063   3.887   0.680  1.00153.61           O  
ATOM    610  CB  ILE A  77      29.717   1.948   1.529  1.00153.61           C  
ATOM    611  CG1 ILE A  77      28.333   2.499   1.190  1.00153.61           C  
ATOM    612  CG2 ILE A  77      29.711   0.630   2.302  1.00153.61           C  
ATOM    613  CD1 ILE A  77      27.530   1.520   0.332  1.00153.61           C  
ATOM    616  N   PHE A  78      30.348   5.172   1.373  1.00 92.56           N  
ATOM    617  CA  PHE A  78      30.614   6.244   0.458  1.00 92.56           C  
ATOM    625  C   PHE A  78      32.038   6.717   0.596  1.00 92.56           C  
ATOM    626  O   PHE A  78      32.702   6.961  -0.411  1.00 92.56           O  
ATOM    618  CB  PHE A  78      29.649   7.423   0.666  1.00 92.56           C  
ATOM    619  CG  PHE A  78      29.824   8.388  -0.453  1.00 92.56           C  
ATOM    620  CD1 PHE A  78      29.678   7.961  -1.754  1.00 92.56           C  
ATOM    621  CD2 PHE A  78      30.080   9.720  -0.215  1.00 92.56           C  
ATOM    622  CE1 PHE A  78      29.818   8.837  -2.801  1.00 92.56           C  
ATOM    623  CE2 PHE A  78      30.220  10.602  -1.259  1.00 92.56           C  
ATOM    624  CZ  PHE A  78      30.100  10.159  -2.556  1.00 92.56           C  
ATOM    627  N   TRP A  79      32.562   6.843   1.831  1.00 94.35           N  
ATOM    628  CA  TRP A  79      33.894   7.366   2.026  1.00 94.35           C  
ATOM    639  C   TRP A  79      34.908   6.463   1.378  1.00 94.35           C  
ATOM    640  O   TRP A  79      35.899   6.937   0.825  1.00 94.35           O  
ATOM    629  CB  TRP A  79      34.307   7.485   3.501  1.00 94.35           C  
ATOM    630  CG  TRP A  79      33.388   8.324   4.351  1.00 94.35           C  
ATOM    632  CD1 TRP A  79      32.800   7.997   5.536  1.00 94.35           C  
ATOM    631  CD2 TRP A  79      32.901   9.632   4.004  1.00 94.35           C  
ATOM    634  CE2 TRP A  79      32.035  10.030   5.024  1.00 94.35           C  
ATOM    635  CE3 TRP A  79      33.148  10.428   2.923  1.00 94.35           C  
ATOM    633  NE1 TRP A  79      31.990   9.019   5.958  1.00 94.35           N  
ATOM    636  CZ2 TRP A  79      31.397  11.235   4.976  1.00 94.35           C  
ATOM    637  CZ3 TRP A  79      32.507  11.646   2.885  1.00 94.35           C  
ATOM    638  CH2 TRP A  79      31.648  12.042   3.891  1.00 94.35           C  
ATOM    641  N   THR A  80      34.717   5.130   1.469  1.00 70.25           N  
ATOM    642  CA  THR A  80      35.635   4.172   0.903  1.00 70.25           C  
ATOM    646  C   THR A  80      35.590   4.229  -0.594  1.00 70.25           C  
ATOM    647  O   THR A  80      36.554   3.865  -1.264  1.00 70.25           O  
ATOM    643  CB  THR A  80      35.393   2.744   1.321  1.00 70.25           C  
ATOM    645  CG2 THR A  80      35.590   2.632   2.840  1.00 70.25           C  
ATOM    644  OG1 THR A  80      34.095   2.316   0.941  1.00 70.25           O  
ATOM    648  N   ASN A  81      34.436   4.636  -1.148  1.00110.11           N  
ATOM    649  CA  ASN A  81      34.167   4.700  -2.558  1.00110.11           C  
ATOM    654  C   ASN A  81      34.936   5.789  -3.245  1.00110.11           C  
ATOM    655  O   ASN A  81      35.037   5.767  -4.469  1.00110.11           O  
ATOM    650  CB  ASN A  81      32.681   4.932  -2.883  1.00110.11           C  
ATOM    651  CG  ASN A  81      31.902   3.661  -2.571  1.00110.11           C  
ATOM    653  ND2 ASN A  81      32.478   2.485  -2.933  1.00110.11           N  
ATOM    652  OD1 ASN A  81      30.798   3.713  -2.032  1.00110.11           O  
ATOM    656  N   LEU A  82      35.428   6.817  -2.523  1.00 78.60           N  
ATOM    657  CA  LEU A  82      36.070   7.909  -3.210  1.00 78.60           C  
ATOM    662  C   LEU A  82      37.548   7.903  -2.946  1.00 78.60           C  
ATOM    663  O   LEU A  82      38.002   7.496  -1.876  1.00 78.60           O  
ATOM    658  CB  LEU A  82      35.489   9.273  -2.792  1.00 78.60           C  
ATOM    659  CG  LEU A  82      33.963   9.378  -3.032  1.00 78.60           C  
ATOM    660  CD1 LEU A  82      33.430  10.784  -2.708  1.00 78.60           C  
ATOM    661  CD2 LEU A  82      33.567   8.908  -4.440  1.00 78.60           C  
ATOM    664  N   ALA A  83      38.344   8.339  -3.954  1.00 46.63           N  
ATOM    665  CA  ALA A  83      39.778   8.384  -3.832  1.00 46.63           C  
ATOM    667  C   ALA A  83      40.318   9.375  -4.821  1.00 46.63           C  
ATOM    668  O   ALA A  83      39.724   9.606  -5.875  1.00 46.63           O  
ATOM    666  CB  ALA A  83      40.442   7.033  -4.148  1.00 46.63           C  
ATOM    669  N   LYS A  84      41.465  10.002  -4.482  1.00 77.56           N  
ATOM    670  CA  LYS A  84      42.125  10.939  -5.344  1.00 77.56           C  
ATOM    676  C   LYS A  84      42.651  10.197  -6.537  1.00 77.56           C  
ATOM    677  O   LYS A  84      42.539  10.668  -7.668  1.00 77.56           O  
ATOM    671  CB  LYS A  84      43.305  11.632  -4.636  1.00 77.56           C  
ATOM    672  CG  LYS A  84      43.903  12.803  -5.412  1.00 77.56           C  
ATOM    673  CD  LYS A  84      44.783  13.718  -4.559  1.00 77.56           C  
ATOM    674  CE  LYS A  84      45.548  14.752  -5.384  1.00 77.56           C  
ATOM    675  NZ  LYS A  84      44.602  15.556  -6.188  1.00 77.56           N1+
ATOM    678  N   ASP A  85      43.227   8.999  -6.305  1.00128.42           N  
ATOM    679  CA  ASP A  85      43.792   8.210  -7.368  1.00128.42           C  
ATOM    684  C   ASP A  85      42.696   7.380  -7.956  1.00128.42           C  
ATOM    685  O   ASP A  85      42.236   7.673  -9.053  1.00128.42           O  
ATOM    680  CB  ASP A  85      44.899   7.258  -6.887  1.00128.42           C  
ATOM    681  CG  ASP A  85      45.677   6.770  -8.103  1.00128.42           C  
ATOM    682  OD1 ASP A  85      45.063   6.654  -9.198  1.00128.42           O  
ATOM    683  OD2 ASP A  85      46.900   6.513  -7.954  1.00128.42           O1-
ATOM    686  N   GLY A  86      42.325   6.276  -7.278  1.00207.73           N  
ATOM    687  CA  GLY A  86      41.196   5.446  -7.614  1.00207.73           C  
ATOM    688  C   GLY A  86      41.580   4.329  -8.538  1.00207.73           C  
ATOM    689  O   GLY A  86      41.160   3.188  -8.350  1.00207.73           O  
ATOM    690  N   GLY A  87      42.407   4.621  -9.557  1.00 52.50           N  
ATOM    691  CA  GLY A  87      42.795   3.598 -10.476  1.00 52.50           C  
ATOM    692  C   GLY A  87      41.663   3.323 -11.418  1.00 52.50           C  
ATOM    693  O   GLY A  87      40.766   4.144 -11.612  1.00 52.50           O  
ATOM    694  N   GLU A  88      41.700   2.123 -12.026  1.00101.62           N  
ATOM    695  CA  GLU A  88      40.756   1.667 -13.001  1.00101.62           C  
ATOM    701  C   GLU A  88      40.155   0.396 -12.475  1.00101.62           C  
ATOM    702  O   GLU A  88      40.676  -0.189 -11.527  1.00101.62           O  
ATOM    696  CB  GLU A  88      41.467   1.343 -14.322  1.00101.62           C  
ATOM    697  CG  GLU A  88      42.792   0.627 -14.036  1.00101.62           C  
ATOM    698  CD  GLU A  88      43.322  -0.046 -15.290  1.00101.62           C  
ATOM    699  OE1 GLU A  88      44.086   0.606 -16.049  1.00101.62           O  
ATOM    700  OE2 GLU A  88      42.979  -1.242 -15.494  1.00101.62           O1-
ATOM    703  N   PRO A  89      39.069  -0.063 -13.052  1.00 77.48           N  
ATOM    704  CA  PRO A  89      38.449  -1.261 -12.562  1.00 77.48           C  
ATOM    708  C   PRO A  89      39.335  -2.427 -12.849  1.00 77.48           C  
ATOM    709  O   PRO A  89      40.131  -2.348 -13.782  1.00 77.48           O  
ATOM    706  CB  PRO A  89      37.087  -1.343 -13.245  1.00 77.48           C  
ATOM    707  CG  PRO A  89      36.741   0.129 -13.534  1.00 77.48           C  
ATOM    705  CD  PRO A  89      38.108   0.815 -13.701  1.00 77.48           C  
ATOM    710  N   SER A  90      39.222  -3.506 -12.050  1.00 32.39           N  
ATOM    711  CA  SER A  90      40.024  -4.678 -12.247  1.00 32.39           C  
ATOM    714  C   SER A  90      39.573  -5.307 -13.526  1.00 32.39           C  
ATOM    715  O   SER A  90      38.569  -4.893 -14.106  1.00 32.39           O  
ATOM    712  CB  SER A  90      39.872  -5.724 -11.126  1.00 32.39           C  
ATOM    713  OG  SER A  90      38.551  -6.244 -11.120  1.00 32.39           O  
ATOM    716  N   LYS A  91      40.319  -6.317 -14.009  1.00 57.95           N  
ATOM    717  CA  LYS A  91      40.035  -6.950 -15.269  1.00 57.95           C  
ATOM    723  C   LYS A  91      38.667  -7.555 -15.204  1.00 57.95           C  
ATOM    724  O   LYS A  91      37.852  -7.380 -16.108  1.00 57.95           O  
ATOM    718  CB  LYS A  91      40.947  -8.157 -15.519  1.00 57.95           C  
ATOM    719  CG  LYS A  91      42.432  -7.902 -15.287  1.00 57.95           C  
ATOM    720  CD  LYS A  91      43.155  -9.202 -14.928  1.00 57.95           C  
ATOM    721  CE  LYS A  91      44.546  -9.001 -14.327  1.00 57.95           C  
ATOM    722  NZ  LYS A  91      44.927 -10.196 -13.540  1.00 57.95           N1+
ATOM    725  N   GLU A  92      38.392  -8.285 -14.107  1.00 49.94           N  
ATOM    726  CA  GLU A  92      37.165  -9.013 -13.946  0.50 49.94           C  
ATOM    732  C   GLU A  92      36.006  -8.073 -13.876  1.00 49.94           C  
ATOM    733  O   GLU A  92      34.931  -8.368 -14.395  1.00 49.94           O  
ATOM    727  CB  GLU A  92      37.178  -9.923 -12.700  0.50 49.94           C  
ATOM    728  CG  GLU A  92      37.457  -9.191 -11.386  0.50 49.94           C  
ATOM    729  CD  GLU A  92      37.731 -10.239 -10.320  0.50 49.94           C  
ATOM    730  OE1 GLU A  92      36.809 -11.049 -10.028  0.50 49.94           O  
ATOM    731  OE2 GLU A  92      38.872 -10.248  -9.784  0.50 49.94           O1-
ATOM    734  N   LEU A  93      36.177  -6.925 -13.195  1.00 58.08           N  
ATOM    735  CA  LEU A  93      35.101  -5.983 -13.084  1.00 58.08           C  
ATOM    740  C   LEU A  93      34.830  -5.334 -14.414  1.00 58.08           C  
ATOM    741  O   LEU A  93      33.677  -5.164 -14.808  1.00 58.08           O  
ATOM    736  CB  LEU A  93      35.390  -4.889 -12.050  1.00 58.08           C  
ATOM    737  CG  LEU A  93      34.236  -3.890 -11.906  1.00 58.08           C  
ATOM    738  CD1 LEU A  93      32.957  -4.592 -11.421  1.00 58.08           C  
ATOM    739  CD2 LEU A  93      34.645  -2.710 -11.014  1.00 58.08           C  
ATOM    742  N   MET A  94      35.888  -4.956 -15.158  1.00 52.63           N  
ATOM    743  CA  MET A  94      35.683  -4.281 -16.411  1.00 52.63           C  
ATOM    748  C   MET A  94      34.986  -5.202 -17.354  1.00 52.63           C  
ATOM    749  O   MET A  94      34.120  -4.771 -18.112  1.00 52.63           O  
ATOM    744  CB  MET A  94      36.977  -3.812 -17.106  1.00 52.63           C  
ATOM    745  CG  MET A  94      36.716  -2.997 -18.381  1.00 52.63           C  
ATOM    746  SD  MET A  94      36.110  -1.300 -18.118  1.00 52.63           S  
ATOM    747  CE  MET A  94      37.758  -0.567 -17.898  1.00 52.63           C  
ATOM    750  N   ASP A  95      35.355  -6.497 -17.334  1.00 79.85           N  
ATOM    751  CA  ASP A  95      34.784  -7.446 -18.244  1.00 79.85           C  
ATOM    756  C   ASP A  95      33.319  -7.576 -17.969  1.00 79.85           C  
ATOM    757  O   ASP A  95      32.512  -7.658 -18.894  1.00 79.85           O  
ATOM    752  CB  ASP A  95      35.411  -8.839 -18.112  1.00 79.85           C  
ATOM    753  CG  ASP A  95      35.031  -9.619 -19.357  1.00 79.85           C  
ATOM    754  OD1 ASP A  95      34.624  -8.975 -20.362  1.00 79.85           O  
ATOM    755  OD2 ASP A  95      35.141 -10.873 -19.320  1.00 79.85           O1-
ATOM    758  N   THR A  96      32.939  -7.613 -16.678  1.00131.71           N  
ATOM    759  CA  THR A  96      31.562  -7.763 -16.311  1.00131.71           C  
ATOM    763  C   THR A  96      30.800  -6.526 -16.688  1.00131.71           C  
ATOM    764  O   THR A  96      29.653  -6.603 -17.127  1.00131.71           O  
ATOM    760  CB  THR A  96      31.365  -8.075 -14.850  1.00131.71           C  
ATOM    762  CG2 THR A  96      31.664  -6.836 -13.998  1.00131.71           C  
ATOM    761  OG1 THR A  96      30.035  -8.508 -14.617  1.00131.71           O  
ATOM    765  N   ILE A  97      31.420  -5.340 -16.523  1.00 52.13           N  
ATOM    766  CA  ILE A  97      30.785  -4.100 -16.865  1.00 52.13           C  
ATOM    771  C   ILE A  97      30.511  -4.106 -18.338  1.00 52.13           C  
ATOM    772  O   ILE A  97      29.422  -3.730 -18.773  1.00 52.13           O  
ATOM    767  CB  ILE A  97      31.644  -2.920 -16.509  1.00 52.13           C  
ATOM    768  CG1 ILE A  97      31.720  -2.803 -14.975  1.00 52.13           C  
ATOM    769  CG2 ILE A  97      31.110  -1.666 -17.218  1.00 52.13           C  
ATOM    770  CD1 ILE A  97      32.706  -1.756 -14.464  1.00 52.13           C  
ATOM    773  N   LYS A  98      31.485  -4.543 -19.158  1.00 69.33           N  
ATOM    774  CA  LYS A  98      31.244  -4.567 -20.570  1.00 69.33           C  
ATOM    780  C   LYS A  98      30.158  -5.560 -20.854  1.00 69.33           C  
ATOM    781  O   LYS A  98      29.302  -5.329 -21.708  1.00 69.33           O  
ATOM    775  CB  LYS A  98      32.478  -4.920 -21.424  1.00 69.33           C  
ATOM    776  CG  LYS A  98      33.597  -3.873 -21.371  1.00 69.33           C  
ATOM    777  CD  LYS A  98      34.810  -4.252 -22.224  1.00 69.33           C  
ATOM    778  CE  LYS A  98      36.061  -3.419 -21.936  1.00 69.33           C  
ATOM    779  NZ  LYS A  98      35.763  -1.981 -22.097  1.00 69.33           N1+
ATOM    782  N   ARG A  99      30.154  -6.698 -20.137  1.00100.71           N  
ATOM    783  CA  ARG A  99      29.167  -7.710 -20.382  0.50100.71           C  
ATOM    791  C   ARG A  99      27.792  -7.151 -20.141  1.00100.71           C  
ATOM    792  O   ARG A  99      26.916  -7.245 -21.000  1.00100.71           O  
ATOM    784  CB  ARG A  99      29.384  -8.931 -19.459  0.50100.71           C  
ATOM    785  CG  ARG A  99      28.371 -10.062 -19.632  0.50100.71           C  
ATOM    786  CD  ARG A  99      28.773 -11.378 -18.952  0.50100.71           C  
ATOM    787  NE  ARG A  99      28.748 -11.199 -17.470  0.50100.71           N  
ATOM    788  CZ  ARG A  99      29.914 -11.164 -16.755  0.50100.71           C  
ATOM    789  NH1 ARG A  99      31.120 -11.227 -17.394  0.50100.71           N1+
ATOM    790  NH2 ARG A  99      29.882 -11.093 -15.393  0.50100.71           N  
ATOM    793  N   ASP A 100      27.556  -6.565 -18.952  1.00 97.91           N  
ATOM    794  CA  ASP A 100      26.249  -6.066 -18.630  1.00 97.91           C  
ATOM    799  C   ASP A 100      25.910  -4.767 -19.302  1.00 97.91           C  
ATOM    800  O   ASP A 100      24.806  -4.605 -19.818  1.00 97.91           O  
ATOM    795  CB  ASP A 100      26.081  -5.843 -17.121  1.00 97.91           C  
ATOM    796  CG  ASP A 100      26.187  -7.200 -16.444  1.00 97.91           C  
ATOM    797  OD1 ASP A 100      25.774  -8.215 -17.063  1.00 97.91           O  
ATOM    798  OD2 ASP A 100      26.689  -7.240 -15.289  1.00 97.91           O1-
ATOM    801  N   PHE A 101      26.816  -3.773 -19.203  1.00122.15           N  
ATOM    802  CA  PHE A 101      26.619  -2.436 -19.708  1.00122.15           C  
ATOM    810  C   PHE A 101      26.945  -2.226 -21.154  1.00122.15           C  
ATOM    811  O   PHE A 101      26.313  -1.406 -21.816  1.00122.15           O  
ATOM    803  CB  PHE A 101      27.372  -1.374 -18.899  1.00122.15           C  
ATOM    804  CG  PHE A 101      26.659  -1.359 -17.597  1.00122.15           C  
ATOM    805  CD1 PHE A 101      25.465  -0.690 -17.454  1.00122.15           C  
ATOM    806  CD2 PHE A 101      27.186  -2.036 -16.526  1.00122.15           C  
ATOM    807  CE1 PHE A 101      24.813  -0.683 -16.240  1.00122.15           C  
ATOM    808  CE2 PHE A 101      26.541  -2.032 -15.312  1.00122.15           C  
ATOM    809  CZ  PHE A 101      25.349  -1.365 -15.173  1.00122.15           C  
ATOM    812  N   GLY A 102      27.983  -2.913 -21.655  1.00 39.42           N  
ATOM    813  CA  GLY A 102      28.455  -2.716 -22.992  1.00 39.42           C  
ATOM    814  C   GLY A 102      29.786  -2.043 -22.864  1.00 39.42           C  
ATOM    815  O   GLY A 102      30.759  -2.455 -23.494  1.00 39.42           O  
ATOM    816  N   SER A 103      29.867  -1.009 -21.997  1.00 43.32           N  
ATOM    817  CA  SER A 103      31.098  -0.301 -21.800  1.00 43.32           C  
ATOM    820  C   SER A 103      30.989   0.478 -20.524  1.00 43.32           C  
ATOM    821  O   SER A 103      29.922   0.582 -19.922  1.00 43.32           O  
ATOM    818  CB  SER A 103      31.395   0.709 -22.920  1.00 43.32           C  
ATOM    819  OG  SER A 103      30.406   1.722 -22.924  1.00 43.32           O  
ATOM    822  N   LEU A 104      32.126   1.037 -20.074  1.00 64.61           N  
ATOM    823  CA  LEU A 104      32.159   1.859 -18.898  1.00 64.61           C  
ATOM    828  C   LEU A 104      31.313   3.069 -19.164  1.00 64.61           C  
ATOM    829  O   LEU A 104      30.599   3.542 -18.281  1.00 64.61           O  
ATOM    824  CB  LEU A 104      33.574   2.364 -18.565  1.00 64.61           C  
ATOM    825  CG  LEU A 104      33.610   3.444 -17.462  1.00 64.61           C  
ATOM    826  CD1 LEU A 104      33.046   2.928 -16.130  1.00 64.61           C  
ATOM    827  CD2 LEU A 104      35.017   4.051 -17.319  1.00 64.61           C  
ATOM    830  N   ASP A 105      31.366   3.599 -20.404  1.00 45.93           N  
ATOM    831  CA  ASP A 105      30.651   4.800 -20.736  1.00 45.93           C  
ATOM    836  C   ASP A 105      29.175   4.607 -20.536  1.00 45.93           C  
ATOM    837  O   ASP A 105      28.509   5.486 -19.993  1.00 45.93           O  
ATOM    832  CB  ASP A 105      30.837   5.242 -22.200  1.00 45.93           C  
ATOM    833  CG  ASP A 105      32.220   5.852 -22.364  1.00 45.93           C  
ATOM    834  OD1 ASP A 105      32.893   6.075 -21.323  1.00 45.93           O  
ATOM    835  OD2 ASP A 105      32.621   6.116 -23.531  1.00 45.93           O1-
ATOM    838  N   ASN A 106      28.619   3.460 -20.975  1.00 59.88           N  
ATOM    839  CA  ASN A 106      27.201   3.246 -20.851  1.00 59.88           C  
ATOM    844  C   ASN A 106      26.817   3.164 -19.409  1.00 59.88           C  
ATOM    845  O   ASN A 106      25.794   3.713 -19.010  1.00 59.88           O  
ATOM    840  CB  ASN A 106      26.685   1.961 -21.530  1.00 59.88           C  
ATOM    841  CG  ASN A 106      26.581   2.237 -23.020  1.00 59.88           C  
ATOM    843  ND2 ASN A 106      26.701   3.539 -23.392  1.00 59.88           N  
ATOM    842  OD1 ASN A 106      26.401   1.330 -23.830  1.00 59.88           O  
ATOM    846  N   LEU A 107      27.626   2.473 -18.585  1.00 67.73           N  
ATOM    847  CA  LEU A 107      27.306   2.321 -17.192  1.00 67.73           C  
ATOM    852  C   LEU A 107      27.264   3.665 -16.546  1.00 67.73           C  
ATOM    853  O   LEU A 107      26.331   3.993 -15.811  1.00 67.73           O  
ATOM    848  CB  LEU A 107      28.368   1.488 -16.451  1.00 67.73           C  
ATOM    849  CG  LEU A 107      28.251   1.502 -14.914  1.00 67.73           C  
ATOM    850  CD1 LEU A 107      26.842   1.122 -14.436  1.00 67.73           C  
ATOM    851  CD2 LEU A 107      29.338   0.610 -14.287  1.00 67.73           C  
ATOM    854  N   GLN A 108      28.274   4.496 -16.835  1.00 49.25           N  
ATOM    855  CA  GLN A 108      28.347   5.770 -16.187  1.00 49.25           C  
ATOM    861  C   GLN A 108      27.165   6.596 -16.576  1.00 49.25           C  
ATOM    862  O   GLN A 108      26.575   7.278 -15.739  1.00 49.25           O  
ATOM    856  CB  GLN A 108      29.614   6.556 -16.546  1.00 49.25           C  
ATOM    857  CG  GLN A 108      30.896   5.892 -16.043  1.00 49.25           C  
ATOM    858  CD  GLN A 108      32.025   6.871 -16.308  1.00 49.25           C  
ATOM    860  NE2 GLN A 108      32.956   7.009 -15.327  1.00 49.25           N  
ATOM    859  OE1 GLN A 108      32.064   7.514 -17.354  1.00 49.25           O  
ATOM    863  N   LYS A 109      26.795   6.548 -17.870  1.00 84.57           N  
ATOM    864  CA  LYS A 109      25.718   7.339 -18.387  1.00 84.57           C  
ATOM    870  C   LYS A 109      24.425   6.927 -17.748  1.00 84.57           C  
ATOM    871  O   LYS A 109      23.660   7.773 -17.286  1.00 84.57           O  
ATOM    865  CB  LYS A 109      25.550   7.164 -19.905  1.00 84.57           C  
ATOM    866  CG  LYS A 109      24.690   8.263 -20.515  1.00 84.57           C  
ATOM    867  CD  LYS A 109      25.369   9.626 -20.396  1.00 84.57           C  
ATOM    868  CE  LYS A 109      24.580  10.776 -21.014  1.00 84.57           C  
ATOM    869  NZ  LYS A 109      25.212  12.061 -20.645  1.00 84.57           N1+
ATOM    872  N   ARG A 110      24.148   5.609 -17.691  1.00 99.50           N  
ATOM    873  CA  ARG A 110      22.893   5.148 -17.161  1.00 99.50           C  
ATOM    881  C   ARG A 110      22.784   5.474 -15.707  1.00 99.50           C  
ATOM    882  O   ARG A 110      21.753   5.965 -15.249  1.00 99.50           O  
ATOM    874  CB  ARG A 110      22.701   3.630 -17.320  1.00 99.50           C  
ATOM    875  CG  ARG A 110      22.403   3.226 -18.765  1.00 99.50           C  
ATOM    876  CD  ARG A 110      22.723   1.764 -19.082  1.00 99.50           C  
ATOM    877  NE  ARG A 110      21.557   0.929 -18.680  1.00 99.50           N  
ATOM    878  CZ  ARG A 110      21.603  -0.427 -18.846  1.00 99.50           C  
ATOM    879  NH1 ARG A 110      22.713  -1.008 -19.388  1.00 99.50           N1+
ATOM    880  NH2 ARG A 110      20.551  -1.209 -18.465  1.00 99.50           N  
ATOM    883  N   LEU A 111      23.847   5.211 -14.932  1.00 54.71           N  
ATOM    884  CA  LEU A 111      23.780   5.465 -13.524  1.00 54.71           C  
ATOM    889  C   LEU A 111      23.657   6.933 -13.267  1.00 54.71           C  
ATOM    890  O   LEU A 111      22.891   7.358 -12.401  1.00 54.71           O  
ATOM    885  CB  LEU A 111      25.017   4.974 -12.770  1.00 54.71           C  
ATOM    886  CG  LEU A 111      24.970   5.342 -11.282  1.00 54.71           C  
ATOM    887  CD1 LEU A 111      23.753   4.702 -10.602  1.00 54.71           C  
ATOM    888  CD2 LEU A 111      26.300   5.009 -10.590  1.00 54.71           C  
ATOM    891  N   SER A 112      24.418   7.757 -14.012  1.00 34.70           N  
ATOM    892  CA  SER A 112      24.388   9.171 -13.765  1.00 34.70           C  
ATOM    895  C   SER A 112      23.010   9.680 -14.027  1.00 34.70           C  
ATOM    896  O   SER A 112      22.500  10.514 -13.281  1.00 34.70           O  
ATOM    893  CB  SER A 112      25.334   9.976 -14.672  1.00 34.70           C  
ATOM    894  OG  SER A 112      26.685   9.624 -14.424  1.00 34.70           O  
ATOM    897  N   ASP A 113      22.360   9.188 -15.097  1.00 41.39           N  
ATOM    898  CA  ASP A 113      21.066   9.701 -15.439  1.00 41.39           C  
ATOM    903  C   ASP A 113      20.068   9.391 -14.362  1.00 41.39           C  
ATOM    904  O   ASP A 113      19.276  10.253 -13.986  1.00 41.39           O  
ATOM    899  CB  ASP A 113      20.555   9.175 -16.791  1.00 41.39           C  
ATOM    900  CG  ASP A 113      21.393   9.861 -17.861  1.00 41.39           C  
ATOM    901  OD1 ASP A 113      22.018  10.905 -17.537  1.00 41.39           O  
ATOM    902  OD2 ASP A 113      21.419   9.356 -19.018  1.00 41.39           O1-
ATOM    905  N   ILE A 114      20.075   8.157 -13.821  1.00 47.94           N  
ATOM    906  CA  ILE A 114      19.094   7.796 -12.832  1.00 47.94           C  
ATOM    911  C   ILE A 114      19.323   8.602 -11.587  1.00 47.94           C  
ATOM    912  O   ILE A 114      18.375   9.029 -10.928  1.00 47.94           O  
ATOM    907  CB  ILE A 114      19.103   6.336 -12.462  1.00 47.94           C  
ATOM    908  CG1 ILE A 114      20.396   5.939 -11.736  1.00 47.94           C  
ATOM    909  CG2 ILE A 114      18.864   5.535 -13.754  1.00 47.94           C  
ATOM    910  CD1 ILE A 114      20.277   4.603 -11.001  1.00 47.94           C  
ATOM    913  N   THR A 115      20.601   8.801 -11.211  1.00120.83           N  
ATOM    914  CA  THR A 115      20.920   9.535 -10.020  1.00120.83           C  
ATOM    918  C   THR A 115      20.505  10.969 -10.149  1.00120.83           C  
ATOM    919  O   THR A 115      19.979  11.549  -9.200  1.00120.83           O  
ATOM    915  CB  THR A 115      22.378   9.503  -9.677  1.00120.83           C  
ATOM    917  CG2 THR A 115      22.783   8.056  -9.375  1.00120.83           C  
ATOM    916  OG1 THR A 115      23.147  10.013 -10.754  1.00120.83           O  
ATOM    920  N   ILE A 116      20.723  11.586 -11.325  1.00 50.18           N  
ATOM    921  CA  ILE A 116      20.368  12.966 -11.524  1.00 50.18           C  
ATOM    926  C   ILE A 116      18.883  13.096 -11.354  1.00 50.18           C  
ATOM    927  O   ILE A 116      18.388  14.082 -10.809  1.00 50.18           O  
ATOM    922  CB  ILE A 116      20.717  13.469 -12.894  1.00 50.18           C  
ATOM    923  CG1 ILE A 116      22.245  13.464 -13.104  1.00 50.18           C  
ATOM    924  CG2 ILE A 116      20.061  14.850 -13.050  1.00 50.18           C  
ATOM    925  CD1 ILE A 116      22.680  13.634 -14.560  1.00 50.18           C  
ATOM    928  N   ALA A 117      18.147  12.072 -11.816  1.00 63.41           N  
ATOM    929  CA  ALA A 117      16.712  11.992 -11.853  1.00 63.41           C  
ATOM    931  C   ALA A 117      16.084  12.054 -10.489  1.00 63.41           C  
ATOM    932  O   ALA A 117      14.945  12.508 -10.391  1.00 63.41           O  
ATOM    930  CB  ALA A 117      16.203  10.695 -12.507  1.00 63.41           C  
ATOM    933  N   VAL A 118      16.760  11.563  -9.422  1.00131.77           N  
ATOM    934  CA  VAL A 118      16.125  11.504  -8.123  1.00131.77           C  
ATOM    938  C   VAL A 118      15.527  12.815  -7.753  1.00131.77           C  
ATOM    939  O   VAL A 118      16.160  13.865  -7.833  1.00131.77           O  
ATOM    935  CB  VAL A 118      17.011  11.145  -6.961  1.00131.77           C  
ATOM    936  CG1 VAL A 118      17.418   9.680  -7.078  1.00131.77           C  
ATOM    937  CG2 VAL A 118      18.192  12.125  -6.899  1.00131.77           C  
ATOM    940  N   GLN A 119      14.248  12.757  -7.340  1.00134.30           N  
ATOM    941  CA  GLN A 119      13.572  13.937  -6.915  1.00134.30           C  
ATOM    947  C   GLN A 119      13.753  13.990  -5.438  1.00134.30           C  
ATOM    948  O   GLN A 119      13.522  13.012  -4.727  1.00134.30           O  
ATOM    942  CB  GLN A 119      12.071  13.969  -7.273  1.00134.30           C  
ATOM    943  CG  GLN A 119      11.227  12.856  -6.648  1.00134.30           C  
ATOM    944  CD  GLN A 119      10.844  13.255  -5.232  1.00134.30           C  
ATOM    946  NE2 GLN A 119      10.264  12.283  -4.477  1.00134.30           N  
ATOM    945  OE1 GLN A 119      11.053  14.390  -4.805  1.00134.30           O  
ATOM    949  N   GLY A 120      14.207  15.147  -4.937  1.00 27.71           N  
ATOM    950  CA  GLY A 120      14.442  15.244  -3.531  1.00 27.71           C  
ATOM    951  C   GLY A 120      15.778  14.636  -3.231  1.00 27.71           C  
ATOM    952  O   GLY A 120      16.691  14.654  -4.055  1.00 27.71           O  
ATOM    953  N   SER A 121      15.911  14.067  -2.016  1.00 44.39           N  
ATOM    954  CA  SER A 121      17.170  13.551  -1.560  1.00 44.39           C  
ATOM    957  C   SER A 121      17.222  12.073  -1.793  1.00 44.39           C  
ATOM    958  O   SER A 121      16.197  11.393  -1.770  1.00 44.39           O  
ATOM    955  CB  SER A 121      17.385  13.776  -0.056  1.00 44.39           C  
ATOM    956  OG  SER A 121      17.300  15.164   0.236  1.00 44.39           O  
ATOM    959  N   GLY A 122      18.442  11.538  -2.033  1.00 32.66           N  
ATOM    960  CA  GLY A 122      18.575  10.123  -2.237  1.00 32.66           C  
ATOM    961  C   GLY A 122      19.980   9.798  -2.648  1.00 32.66           C  
ATOM    962  O   GLY A 122      20.893  10.611  -2.506  1.00 32.66           O  
ATOM    963  N   TRP A 123      20.173   8.559  -3.157  1.00 85.25           N  
ATOM    964  CA  TRP A 123      21.464   8.074  -3.567  1.00 85.25           C  
ATOM    975  C   TRP A 123      21.279   7.252  -4.813  1.00 85.25           C  
ATOM    976  O   TRP A 123      20.201   6.714  -5.062  1.00 85.25           O  
ATOM    965  CB  TRP A 123      22.096   7.089  -2.561  1.00 85.25           C  
ATOM    966  CG  TRP A 123      22.479   7.633  -1.203  1.00 85.25           C  
ATOM    968  CD1 TRP A 123      21.669   8.006  -0.170  1.00 85.25           C  
ATOM    967  CD2 TRP A 123      23.832   7.796  -0.732  1.00 85.25           C  
ATOM    970  CE2 TRP A 123      23.761   8.271   0.577  1.00 85.25           C  
ATOM    971  CE3 TRP A 123      25.032   7.561  -1.338  1.00 85.25           C  
ATOM    969  NE1 TRP A 123      22.427   8.398   0.908  1.00 85.25           N  
ATOM    972  CZ2 TRP A 123      24.893   8.523   1.302  1.00 85.25           C  
ATOM    973  CZ3 TRP A 123      26.171   7.819  -0.606  1.00 85.25           C  
ATOM    974  CH2 TRP A 123      26.106   8.291   0.690  1.00 85.25           C  
ATOM    977  N   GLY A 124      22.351   7.140  -5.629  1.00 42.77           N  
ATOM    978  CA  GLY A 124      22.352   6.279  -6.784  1.00 42.77           C  
ATOM    979  C   GLY A 124      23.323   5.174  -6.463  1.00 42.77           C  
ATOM    980  O   GLY A 124      24.302   5.407  -5.753  1.00 42.77           O  
ATOM    981  N   TRP A 125      23.095   3.935  -6.969  1.00 92.69           N  
ATOM    982  CA  TRP A 125      23.999   2.880  -6.580  1.00 92.69           C  
ATOM    993  C   TRP A 125      24.284   1.934  -7.711  1.00 92.69           C  
ATOM    994  O   TRP A 125      23.462   1.716  -8.602  1.00 92.69           O  
ATOM    983  CB  TRP A 125      23.450   1.984  -5.450  1.00 92.69           C  
ATOM    984  CG  TRP A 125      23.233   2.673  -4.126  1.00 92.69           C  
ATOM    986  CD1 TRP A 125      22.086   3.184  -3.592  1.00 92.69           C  
ATOM    985  CD2 TRP A 125      24.271   2.907  -3.164  1.00 92.69           C  
ATOM    988  CE2 TRP A 125      23.686   3.555  -2.077  1.00 92.69           C  
ATOM    989  CE3 TRP A 125      25.602   2.605  -3.186  1.00 92.69           C  
ATOM    987  NE1 TRP A 125      22.344   3.715  -2.352  1.00 92.69           N  
ATOM    990  CZ2 TRP A 125      24.430   3.911  -0.989  1.00 92.69           C  
ATOM    991  CZ3 TRP A 125      26.350   2.969  -2.088  1.00 92.69           C  
ATOM    992  CH2 TRP A 125      25.773   3.610  -1.010  1.00 92.69           C  
ATOM    995  N   LEU A 126      25.505   1.355  -7.682  1.00147.63           N  
ATOM    996  CA  LEU A 126      25.925   0.285  -8.552  1.00147.63           C  
ATOM   1001  C   LEU A 126      25.912  -0.903  -7.619  1.00147.63           C  
ATOM   1002  O   LEU A 126      26.465  -0.802  -6.524  1.00147.63           O  
ATOM    997  CB  LEU A 126      27.398   0.384  -8.975  1.00147.63           C  
ATOM    998  CG  LEU A 126      27.821  -0.537 -10.140  1.00147.63           C  
ATOM    999  CD1 LEU A 126      27.385  -1.998  -9.952  1.00147.63           C  
ATOM   1000  CD2 LEU A 126      27.427   0.064 -11.493  1.00147.63           C  
ATOM   1003  N   GLY A 127      25.318  -2.055  -8.017  1.00 56.90           N  
ATOM   1004  CA  GLY A 127      25.211  -3.169  -7.098  1.00 56.90           C  
ATOM   1005  C   GLY A 127      25.496  -4.492  -7.783  1.00 56.90           C  
ATOM   1006  O   GLY A 127      25.746  -4.524  -8.988  1.00 56.90           O  
ATOM   1007  N   TYR A 128      25.421  -5.621  -7.013  1.00159.03           N  
ATOM   1008  CA  TYR A 128      25.818  -6.943  -7.466  1.00159.03           C  
ATOM   1017  C   TYR A 128      24.769  -8.050  -7.190  1.00159.03           C  
ATOM   1018  O   TYR A 128      23.870  -7.888  -6.367  1.00159.03           O  
ATOM   1009  CB  TYR A 128      27.165  -7.320  -6.814  1.00159.03           C  
ATOM   1010  CG  TYR A 128      27.724  -8.562  -7.406  1.00159.03           C  
ATOM   1011  CD1 TYR A 128      28.260  -8.555  -8.673  1.00159.03           C  
ATOM   1012  CD2 TYR A 128      27.744  -9.721  -6.671  1.00159.03           C  
ATOM   1013  CE1 TYR A 128      28.785  -9.701  -9.215  1.00159.03           C  
ATOM   1014  CE2 TYR A 128      28.268 -10.870  -7.205  1.00159.03           C  
ATOM   1015  CZ  TYR A 128      28.784 -10.860  -8.478  1.00159.03           C  
ATOM   1016  OH  TYR A 128      29.321 -12.037  -9.038  1.00159.03           O  
ATOM   1019  N   CYS A 129      25.011  -9.208  -7.886  1.00241.88           N  
ATOM   1020  CA  CYS A 129      24.350 -10.270  -8.647  1.00241.88           C  
ATOM   1023  C   CYS A 129      23.525 -11.431  -8.152  1.00241.88           C  
ATOM   1024  O   CYS A 129      22.567 -11.739  -8.856  1.00241.88           O  
ATOM   1021  CB  CYS A 129      25.377 -10.935  -9.557  1.00241.88           C  
ATOM   1022  SG  CYS A 129      26.115 -12.395  -8.768  1.00241.88           S  
ATOM   1025  N   LYS A 130      23.745 -12.049  -6.971  1.00195.82           N  
ATOM   1026  CA  LYS A 130      23.424 -13.449  -6.738  1.00195.82           C  
ATOM   1032  C   LYS A 130      22.178 -13.968  -7.405  1.00195.82           C  
ATOM   1033  O   LYS A 130      22.242 -15.041  -8.006  1.00195.82           O  
ATOM   1027  CB  LYS A 130      23.357 -13.786  -5.228  1.00195.82           C  
ATOM   1028  CG  LYS A 130      22.252 -13.081  -4.427  1.00195.82           C  
ATOM   1029  CD  LYS A 130      20.850 -13.672  -4.601  1.00195.82           C  
ATOM   1030  CE  LYS A 130      19.753 -12.883  -3.885  1.00195.82           C  
ATOM   1031  NZ  LYS A 130      18.487 -12.992  -4.643  1.00195.82           N1+
ATOM   1034  N   LYS A 131      21.022 -13.284  -7.373  1.00101.02           N  
ATOM   1035  CA  LYS A 131      19.963 -13.953  -8.075  1.00101.02           C  
ATOM   1041  C   LYS A 131      20.250 -13.966  -9.551  1.00101.02           C  
ATOM   1042  O   LYS A 131      20.348 -15.025 -10.168  1.00101.02           O  
ATOM   1036  CB  LYS A 131      18.581 -13.300  -7.876  1.00101.02           C  
ATOM   1037  CG  LYS A 131      17.442 -14.030  -8.600  1.00101.02           C  
ATOM   1038  CD  LYS A 131      16.048 -13.620  -8.115  1.00101.02           C  
ATOM   1039  CE  LYS A 131      14.914 -14.182  -8.975  1.00101.02           C  
ATOM   1040  NZ  LYS A 131      13.631 -14.129  -8.237  1.00101.02           N1+
ATOM   1043  N   ASP A 132      20.415 -12.762 -10.130  1.00 85.60           N  
ATOM   1044  CA  ASP A 132      20.575 -12.540 -11.543  1.00 85.60           C  
ATOM   1049  C   ASP A 132      21.952 -12.792 -12.084  1.00 85.60           C  
ATOM   1050  O   ASP A 132      22.099 -13.118 -13.260  1.00 85.60           O  
ATOM   1045  CB  ASP A 132      20.079 -11.148 -11.954  1.00 85.60           C  
ATOM   1046  CG  ASP A 132      18.583 -11.233 -11.678  1.00 85.60           C  
ATOM   1047  OD1 ASP A 132      18.128 -12.382 -11.434  1.00 85.60           O  
ATOM   1048  OD2 ASP A 132      17.882 -10.186 -11.685  1.00 85.60           O1-
ATOM   1051  N   LYS A 133      22.994 -12.651 -11.242  1.00128.60           N  
ATOM   1052  CA  LYS A 133      24.377 -12.730 -11.628  1.00128.60           C  
ATOM   1058  C   LYS A 133      24.706 -11.553 -12.510  1.00128.60           C  
ATOM   1059  O   LYS A 133      25.586 -11.630 -13.368  1.00128.60           O  
ATOM   1053  CB  LYS A 133      24.745 -14.023 -12.391  1.00128.60           C  
ATOM   1054  CG  LYS A 133      26.250 -14.165 -12.645  1.00128.60           C  
ATOM   1055  CD  LYS A 133      26.698 -15.506 -13.223  1.00128.60           C  
ATOM   1056  CE  LYS A 133      27.699 -16.235 -12.328  1.00128.60           C  
ATOM   1057  NZ  LYS A 133      28.492 -17.188 -13.135  1.00128.60           N1+
ATOM   1060  N   ILE A 134      24.032 -10.403 -12.303  1.00156.04           N  
ATOM   1061  CA  ILE A 134      24.257  -9.260 -13.148  1.00156.04           C  
ATOM   1066  C   ILE A 134      24.492  -8.040 -12.317  1.00156.04           C  
ATOM   1067  O   ILE A 134      24.002  -7.921 -11.193  1.00156.04           O  
ATOM   1062  CB  ILE A 134      23.064  -8.945 -14.019  1.00156.04           C  
ATOM   1063  CG1 ILE A 134      23.337  -7.773 -14.972  1.00156.04           C  
ATOM   1064  CG2 ILE A 134      21.864  -8.702 -13.095  1.00156.04           C  
ATOM   1065  CD1 ILE A 134      22.147  -7.473 -15.887  1.00156.04           C  
ATOM   1068  N   LEU A 135      25.299  -7.108 -12.861  1.00 77.31           N  
ATOM   1069  CA  LEU A 135      25.526  -5.841 -12.235  1.00 77.31           C  
ATOM   1074  C   LEU A 135      24.279  -5.051 -12.500  1.00 77.31           C  
ATOM   1075  O   LEU A 135      23.690  -5.162 -13.573  1.00 77.31           O  
ATOM   1070  CB  LEU A 135      26.695  -5.087 -12.887  1.00 77.31           C  
ATOM   1071  CG  LEU A 135      28.012  -5.881 -12.824  1.00 77.31           C  
ATOM   1072  CD1 LEU A 135      29.160  -5.110 -13.494  1.00 77.31           C  
ATOM   1073  CD2 LEU A 135      28.334  -6.302 -11.382  1.00 77.31           C  
ATOM   1076  N   LYS A 136      23.815  -4.255 -11.518  1.00 75.62           N  
ATOM   1077  CA  LYS A 136      22.640  -3.468 -11.765  1.00 75.62           C  
ATOM   1083  C   LYS A 136      22.820  -2.124 -11.143  1.00 75.62           C  
ATOM   1084  O   LYS A 136      23.722  -1.912 -10.334  1.00 75.62           O  
ATOM   1078  CB  LYS A 136      21.333  -4.050 -11.207  1.00 75.62           C  
ATOM   1079  CG  LYS A 136      20.728  -5.143 -12.084  1.00 75.62           C  
ATOM   1080  CD  LYS A 136      19.552  -5.856 -11.424  1.00 75.62           C  
ATOM   1081  CE  LYS A 136      18.663  -6.583 -12.430  1.00 75.62           C  
ATOM   1082  NZ  LYS A 136      17.646  -7.386 -11.720  1.00 75.62           N1+
ATOM   1085  N   ILE A 137      21.963  -1.165 -11.548  1.00 64.62           N  
ATOM   1086  CA  ILE A 137      21.980   0.163 -10.996  1.00 64.62           C  
ATOM   1091  C   ILE A 137      20.619   0.411 -10.414  1.00 64.62           C  
ATOM   1092  O   ILE A 137      19.626  -0.126 -10.909  1.00 64.62           O  
ATOM   1087  CB  ILE A 137      22.265   1.247 -12.003  1.00 64.62           C  
ATOM   1088  CG1 ILE A 137      21.197   1.271 -13.107  1.00 64.62           C  
ATOM   1089  CG2 ILE A 137      23.699   1.065 -12.529  1.00 64.62           C  
ATOM   1090  CD1 ILE A 137      21.289   2.496 -14.021  1.00 64.62           C  
ATOM   1093  N   ALA A 138      20.543   1.199  -9.314  1.00 45.72           N  
ATOM   1094  CA  ALA A 138      19.288   1.491  -8.668  1.00 45.72           C  
ATOM   1096  C   ALA A 138      19.451   2.781  -7.918  1.00 45.72           C  
ATOM   1097  O   ALA A 138      20.565   3.290  -7.788  1.00 45.72           O  
ATOM   1095  CB  ALA A 138      18.861   0.422  -7.644  1.00 45.72           C  
ATOM   1098  N   THR A 139      18.333   3.381  -7.450  1.00 49.64           N  
ATOM   1099  CA  THR A 139      18.429   4.568  -6.640  1.00 49.64           C  
ATOM   1103  C   THR A 139      17.618   4.342  -5.398  1.00 49.64           C  
ATOM   1104  O   THR A 139      16.745   3.474  -5.361  1.00 49.64           O  
ATOM   1100  CB  THR A 139      17.921   5.833  -7.285  1.00 49.64           C  
ATOM   1102  CG2 THR A 139      18.717   6.100  -8.575  1.00 49.64           C  
ATOM   1101  OG1 THR A 139      16.535   5.724  -7.567  1.00 49.64           O  
ATOM   1105  N   CYS A 140      17.918   5.102  -4.321  1.00 41.17           N  
ATOM   1106  CA  CYS A 140      17.176   4.954  -3.098  1.00 41.17           C  
ATOM   1109  C   CYS A 140      16.807   6.321  -2.599  1.00 41.17           C  
ATOM   1110  O   CYS A 140      17.535   7.294  -2.794  1.00 41.17           O  
ATOM   1107  CB  CYS A 140      17.957   4.244  -1.981  1.00 41.17           C  
ATOM   1108  SG  CYS A 140      18.537   2.599  -2.494  1.00 41.17           S  
ATOM   1111  N   ALA A 141      15.628   6.419  -1.955  1.00 57.04           N  
ATOM   1112  CA  ALA A 141      15.160   7.662  -1.419  1.00 57.04           C  
ATOM   1114  C   ALA A 141      15.767   7.884  -0.073  1.00 57.04           C  
ATOM   1115  O   ALA A 141      16.041   6.937   0.664  1.00 57.04           O  
ATOM   1113  CB  ALA A 141      13.628   7.701  -1.250  1.00 57.04           C  
ATOM   1116  N   ASN A 142      16.007   9.169   0.274  1.00175.30           N  
ATOM   1117  CA  ASN A 142      16.482   9.507   1.586  1.00175.30           C  
ATOM   1122  C   ASN A 142      17.711   8.712   1.901  1.00175.30           C  
ATOM   1123  O   ASN A 142      18.650   8.622   1.111  1.00175.30           O  
ATOM   1118  CB  ASN A 142      15.481   9.198   2.716  1.00175.30           C  
ATOM   1119  CG  ASN A 142      14.256  10.098   2.639  1.00175.30           C  
ATOM   1121  ND2 ASN A 142      13.069   9.492   2.906  1.00175.30           N  
ATOM   1120  OD1 ASN A 142      14.349  11.296   2.370  1.00175.30           O  
ATOM   1124  N   GLN A 143      17.760   8.236   3.157  1.00139.78           N  
ATOM   1125  CA  GLN A 143      18.764   7.396   3.748  1.00139.78           C  
ATOM   1131  C   GLN A 143      18.591   5.924   3.487  1.00139.78           C  
ATOM   1132  O   GLN A 143      19.457   5.152   3.900  1.00139.78           O  
ATOM   1126  CB  GLN A 143      18.960   7.616   5.255  1.00139.78           C  
ATOM   1127  CG  GLN A 143      19.556   8.995   5.553  1.00139.78           C  
ATOM   1128  CD  GLN A 143      20.847   9.140   4.752  1.00139.78           C  
ATOM   1130  NE2 GLN A 143      21.326  10.402   4.586  1.00139.78           N  
ATOM   1129  OE1 GLN A 143      21.407   8.155   4.275  1.00139.78           O  
ATOM   1133  N   ASP A 144      17.438   5.484   2.932  1.00 72.00           N  
ATOM   1134  CA  ASP A 144      17.145   4.079   2.744  1.00 72.00           C  
ATOM   1139  C   ASP A 144      18.342   3.379   2.168  1.00 72.00           C  
ATOM   1140  O   ASP A 144      18.933   3.794   1.177  1.00 72.00           O  
ATOM   1135  CB  ASP A 144      15.993   3.824   1.756  1.00 72.00           C  
ATOM   1136  CG  ASP A 144      14.698   4.400   2.310  1.00 72.00           C  
ATOM   1137  OD1 ASP A 144      14.759   5.199   3.280  1.00 72.00           O  
ATOM   1138  OD2 ASP A 144      13.626   4.053   1.752  1.00 72.00           O1-
ATOM   1141  N   PRO A 145      18.722   2.312   2.825  1.00 85.61           N  
ATOM   1142  CA  PRO A 145      19.873   1.544   2.421  1.00 85.61           C  
ATOM   1146  C   PRO A 145      19.570   0.723   1.210  1.00 85.61           C  
ATOM   1147  O   PRO A 145      18.413   0.366   1.000  1.00 85.61           O  
ATOM   1144  CB  PRO A 145      20.274   0.729   3.655  1.00 85.61           C  
ATOM   1145  CG  PRO A 145      19.056   0.802   4.598  1.00 85.61           C  
ATOM   1143  CD  PRO A 145      18.394   2.136   4.229  1.00 85.61           C  
ATOM   1148  N   LEU A 146      20.593   0.415   0.389  1.00126.97           N  
ATOM   1149  CA  LEU A 146      20.337  -0.360  -0.787  1.00126.97           C  
ATOM   1154  C   LEU A 146      20.083  -1.759  -0.304  1.00126.97           C  
ATOM   1155  O   LEU A 146      20.817  -2.270   0.543  1.00126.97           O  
ATOM   1150  CB  LEU A 146      21.510  -0.305  -1.789  1.00126.97           C  
ATOM   1151  CG  LEU A 146      21.199  -0.855  -3.195  1.00126.97           C  
ATOM   1152  CD1 LEU A 146      22.416  -0.734  -4.117  1.00126.97           C  
ATOM   1153  CD2 LEU A 146      20.687  -2.294  -3.144  1.00126.97           C  
ATOM   1156  N   GLU A 147      19.008  -2.405  -0.801  1.00 63.82           N  
ATOM   1157  CA  GLU A 147      18.709  -3.739  -0.353  1.00 63.82           C  
ATOM   1163  C   GLU A 147      18.537  -4.626  -1.548  1.00 63.82           C  
ATOM   1164  O   GLU A 147      18.169  -4.170  -2.628  1.00 63.82           O  
ATOM   1158  CB  GLU A 147      17.389  -3.890   0.428  1.00 63.82           C  
ATOM   1159  CG  GLU A 147      17.371  -3.295   1.836  1.00 63.82           C  
ATOM   1160  CD  GLU A 147      16.059  -3.750   2.468  1.00 63.82           C  
ATOM   1161  OE1 GLU A 147      15.698  -4.942   2.269  1.00 63.82           O  
ATOM   1162  OE2 GLU A 147      15.398  -2.921   3.145  1.00 63.82           O1-
ATOM   1165  N   GLY A 148      18.821  -5.933  -1.375  1.00 30.36           N  
ATOM   1166  CA  GLY A 148      18.596  -6.898  -2.418  1.00 30.36           C  
ATOM   1167  C   GLY A 148      19.796  -6.978  -3.306  1.00 30.36           C  
ATOM   1168  O   GLY A 148      19.828  -7.786  -4.236  1.00 30.36           O  
ATOM   1169  N   MET A 149      20.813  -6.135  -3.046  1.00102.41           N  
ATOM   1170  CA  MET A 149      21.983  -6.177  -3.871  1.00102.41           C  
ATOM   1175  C   MET A 149      23.137  -5.740  -3.022  1.00102.41           C  
ATOM   1176  O   MET A 149      22.954  -5.085  -1.995  1.00102.41           O  
ATOM   1171  CB  MET A 149      21.923  -5.187  -5.044  1.00102.41           C  
ATOM   1172  CG  MET A 149      20.766  -5.458  -6.006  1.00102.41           C  
ATOM   1173  SD  MET A 149      20.452  -4.151  -7.228  1.00102.41           S  
ATOM   1174  CE  MET A 149      19.068  -5.026  -8.013  1.00102.41           C  
ATOM   1177  N   VAL A 150      24.369  -6.112  -3.432  1.00 80.61           N  
ATOM   1178  CA  VAL A 150      25.539  -5.713  -2.701  1.00 80.61           C  
ATOM   1182  C   VAL A 150      25.949  -4.357  -3.201  1.00 80.61           C  
ATOM   1183  O   VAL A 150      26.063  -4.146  -4.408  1.00 80.61           O  
ATOM   1179  CB  VAL A 150      26.709  -6.624  -2.934  1.00 80.61           C  
ATOM   1180  CG1 VAL A 150      27.899  -6.090  -2.124  1.00 80.61           C  
ATOM   1181  CG2 VAL A 150      26.310  -8.065  -2.579  1.00 80.61           C  
ATOM   1184  N   PRO A 151      26.164  -3.406  -2.328  1.00206.13           N  
ATOM   1185  CA  PRO A 151      26.556  -2.109  -2.823  1.00206.13           C  
ATOM   1189  C   PRO A 151      27.992  -2.044  -3.255  1.00206.13           C  
ATOM   1190  O   PRO A 151      28.868  -2.371  -2.453  1.00206.13           O  
ATOM   1187  CB  PRO A 151      26.202  -1.103  -1.733  1.00206.13           C  
ATOM   1188  CG  PRO A 151      25.063  -1.793  -0.964  1.00206.13           C  
ATOM   1186  CD  PRO A 151      25.343  -3.297  -1.132  1.00206.13           C  
ATOM   1191  N   LEU A 152      28.249  -1.733  -4.544  1.00115.81           N  
ATOM   1192  CA  LEU A 152      29.575  -1.495  -5.044  1.00115.81           C  
ATOM   1197  C   LEU A 152      30.012  -0.064  -4.907  1.00115.81           C  
ATOM   1198  O   LEU A 152      31.054   0.241  -4.329  1.00115.81           O  
ATOM   1193  CB  LEU A 152      29.689  -1.856  -6.534  1.00115.81           C  
ATOM   1194  CG  LEU A 152      29.279  -3.306  -6.853  1.00115.81           C  
ATOM   1195  CD1 LEU A 152      29.692  -3.704  -8.280  1.00115.81           C  
ATOM   1196  CD2 LEU A 152      29.781  -4.281  -5.776  1.00115.81           C  
ATOM   1199  N   PHE A 153      29.181   0.861  -5.442  1.00105.29           N  
ATOM   1200  CA  PHE A 153      29.534   2.253  -5.523  1.00105.29           C  
ATOM   1208  C   PHE A 153      28.287   3.066  -5.354  1.00105.29           C  
ATOM   1209  O   PHE A 153      27.272   2.779  -5.987  1.00105.29           O  
ATOM   1201  CB  PHE A 153      30.172   2.580  -6.885  1.00105.29           C  
ATOM   1202  CG  PHE A 153      30.318   4.045  -7.108  1.00105.29           C  
ATOM   1203  CD1 PHE A 153      31.171   4.810  -6.348  1.00105.29           C  
ATOM   1204  CD2 PHE A 153      29.624   4.647  -8.136  1.00105.29           C  
ATOM   1205  CE1 PHE A 153      31.300   6.159  -6.586  1.00105.29           C  
ATOM   1206  CE2 PHE A 153      29.750   5.994  -8.378  1.00105.29           C  
ATOM   1207  CZ  PHE A 153      30.588   6.755  -7.600  1.00105.29           C  
ATOM   1210  N   GLY A 154      28.349   4.128  -4.515  1.00 44.14           N  
ATOM   1211  CA  GLY A 154      27.184   4.931  -4.254  1.00 44.14           C  
ATOM   1212  C   GLY A 154      27.493   6.374  -4.527  1.00 44.14           C  
ATOM   1213  O   GLY A 154      28.623   6.828  -4.349  1.00 44.14           O  
ATOM   1214  N   ILE A 155      26.465   7.125  -4.985  1.00 67.18           N  
ATOM   1215  CA  ILE A 155      26.582   8.529  -5.271  1.00 67.18           C  
ATOM   1220  C   ILE A 155      25.558   9.235  -4.431  1.00 67.18           C  
ATOM   1221  O   ILE A 155      24.360   9.007  -4.586  1.00 67.18           O  
ATOM   1216  CB  ILE A 155      26.265   8.863  -6.702  1.00 67.18           C  
ATOM   1217  CG1 ILE A 155      27.217   8.127  -7.658  1.00 67.18           C  
ATOM   1218  CG2 ILE A 155      26.314  10.391  -6.858  1.00 67.18           C  
ATOM   1219  CD1 ILE A 155      26.804   8.235  -9.125  1.00 67.18           C  
ATOM   1222  N   ASP A 156      26.020  10.135  -3.536  1.00 99.12           N  
ATOM   1223  CA  ASP A 156      25.182  10.885  -2.633  1.00 99.12           C  
ATOM   1228  C   ASP A 156      24.659  12.100  -3.360  1.00 99.12           C  
ATOM   1229  O   ASP A 156      25.415  13.016  -3.672  1.00 99.12           O  
ATOM   1224  CB  ASP A 156      26.004  11.384  -1.427  1.00 99.12           C  
ATOM   1225  CG  ASP A 156      25.160  12.289  -0.551  1.00 99.12           C  
ATOM   1226  OD1 ASP A 156      23.905  12.182  -0.608  1.00 99.12           O  
ATOM   1227  OD2 ASP A 156      25.769  13.119   0.176  1.00 99.12           O1-
ATOM   1230  N   VAL A 157      23.362  12.074  -3.740  1.00144.00           N  
ATOM   1231  CA  VAL A 157      22.625  13.135  -4.387  1.00144.00           C  
ATOM   1235  C   VAL A 157      21.981  14.139  -3.467  1.00144.00           C  
ATOM   1236  O   VAL A 157      21.347  15.072  -3.959  1.00144.00           O  
ATOM   1232  CB  VAL A 157      21.711  12.696  -5.516  1.00144.00           C  
ATOM   1233  CG1 VAL A 157      22.603  12.356  -6.726  1.00144.00           C  
ATOM   1234  CG2 VAL A 157      20.864  11.490  -5.091  1.00144.00           C  
ATOM   1237  N   TRP A 158      21.994  13.928  -2.131  1.00103.50           N  
ATOM   1238  CA  TRP A 158      21.464  14.930  -1.240  1.00103.50           C  
ATOM   1249  C   TRP A 158      22.144  16.219  -1.607  1.00103.50           C  
ATOM   1250  O   TRP A 158      23.300  16.227  -2.025  1.00103.50           O  
ATOM   1239  CB  TRP A 158      21.786  14.658   0.242  1.00103.50           C  
ATOM   1240  CG  TRP A 158      21.109  13.432   0.803  1.00103.50           C  
ATOM   1242  CD1 TRP A 158      21.258  12.129   0.429  1.00103.50           C  
ATOM   1241  CD2 TRP A 158      20.192  13.433   1.909  1.00103.50           C  
ATOM   1244  CE2 TRP A 158      19.827  12.110   2.143  1.00103.50           C  
ATOM   1245  CE3 TRP A 158      19.699  14.457   2.668  1.00103.50           C  
ATOM   1243  NE1 TRP A 158      20.484  11.319   1.227  1.00103.50           N  
ATOM   1246  CZ2 TRP A 158      18.956  11.782   3.143  1.00103.50           C  
ATOM   1247  CZ3 TRP A 158      18.821  14.123   3.677  1.00103.50           C  
ATOM   1248  CH2 TRP A 158      18.459  12.813   3.910  1.00103.50           C  
ATOM   1251  N   GLU A 159      21.432  17.352  -1.460  1.00 95.19           N  
ATOM   1252  CA  GLU A 159      21.926  18.628  -1.903  1.00 95.19           C  
ATOM   1258  C   GLU A 159      23.192  18.971  -1.176  1.00 95.19           C  
ATOM   1259  O   GLU A 159      24.100  19.570  -1.753  1.00 95.19           O  
ATOM   1253  CB  GLU A 159      20.903  19.762  -1.702  1.00 95.19           C  
ATOM   1254  CG  GLU A 159      21.196  20.989  -2.564  1.00 95.19           C  
ATOM   1255  CD  GLU A 159      19.968  21.893  -2.553  1.00 95.19           C  
ATOM   1256  OE1 GLU A 159      19.425  22.149  -1.444  1.00 95.19           O  
ATOM   1257  OE2 GLU A 159      19.543  22.334  -3.655  1.00 95.19           O1-
ATOM   1260  N   HIS A 160      23.309  18.577   0.106  1.00 84.47           N  
ATOM   1261  CA  HIS A 160      24.465  18.932   0.883  1.00 84.47           C  
ATOM   1268  C   HIS A 160      25.707  18.348   0.280  1.00 84.47           C  
ATOM   1269  O   HIS A 160      26.808  18.840   0.523  1.00 84.47           O  
ATOM   1264  CB  HIS A 160      24.401  18.529   2.372  1.00 84.47           C  
ATOM   1263  CG  HIS A 160      24.068  17.093   2.657  1.00 84.47           C  
ATOM   1266  CD2 HIS A 160      24.779  15.960   2.410  1.00 84.47           C  
ATOM   1262  ND1 HIS A 160      22.908  16.680   3.276  1.00 84.47           N  
ATOM   1267  CE1 HIS A 160      22.978  15.330   3.378  1.00 84.47           C  
ATOM   1265  NE2 HIS A 160      24.094  14.846   2.863  1.00 84.47           N  
ATOM   1270  N   ALA A 161      25.581  17.243  -0.473  1.00 79.10           N  
ATOM   1271  CA  ALA A 161      26.749  16.632  -1.035  1.00 79.10           C  
ATOM   1273  C   ALA A 161      27.460  17.554  -2.007  1.00 79.10           C  
ATOM   1274  O   ALA A 161      28.685  17.557  -2.076  1.00 79.10           O  
ATOM   1272  CB  ALA A 161      26.418  15.331  -1.789  1.00 79.10           C  
ATOM   1275  N   TYR A 162      26.724  18.206  -2.921  1.00149.15           N  
ATOM   1276  CA  TYR A 162      27.237  19.132  -3.907  1.00149.15           C  
ATOM   1285  C   TYR A 162      27.102  20.625  -3.702  1.00149.15           C  
ATOM   1286  O   TYR A 162      27.885  21.392  -4.262  1.00149.15           O  
ATOM   1277  CB  TYR A 162      26.773  18.796  -5.338  1.00149.15           C  
ATOM   1278  CG  TYR A 162      25.287  18.810  -5.385  1.00149.15           C  
ATOM   1279  CD1 TYR A 162      24.601  19.994  -5.516  1.00149.15           C  
ATOM   1280  CD2 TYR A 162      24.583  17.632  -5.311  1.00149.15           C  
ATOM   1281  CE1 TYR A 162      23.225  20.003  -5.564  1.00149.15           C  
ATOM   1282  CE2 TYR A 162      23.209  17.635  -5.359  1.00149.15           C  
ATOM   1283  CZ  TYR A 162      22.529  18.823  -5.486  1.00149.15           C  
ATOM   1284  OH  TYR A 162      21.118  18.831  -5.535  1.00149.15           O  
ATOM   1287  N   TYR A 163      26.094  21.089  -2.937  1.00 97.73           N  
ATOM   1288  CA  TYR A 163      25.590  22.437  -3.066  1.00 97.73           C  
ATOM   1297  C   TYR A 163      26.606  23.531  -2.936  1.00 97.73           C  
ATOM   1298  O   TYR A 163      26.590  24.451  -3.754  1.00 97.73           O  
ATOM   1289  CB  TYR A 163      24.464  22.768  -2.069  1.00 97.73           C  
ATOM   1290  CG  TYR A 163      23.807  24.014  -2.567  1.00 97.73           C  
ATOM   1291  CD1 TYR A 163      22.793  23.915  -3.489  1.00 97.73           C  
ATOM   1292  CD2 TYR A 163      24.192  25.264  -2.135  1.00 97.73           C  
ATOM   1293  CE1 TYR A 163      22.168  25.034  -3.983  1.00 97.73           C  
ATOM   1294  CE2 TYR A 163      23.570  26.391  -2.624  1.00 97.73           C  
ATOM   1295  CZ  TYR A 163      22.556  26.274  -3.548  1.00 97.73           C  
ATOM   1296  OH  TYR A 163      21.906  27.414  -4.061  1.00 97.73           O  
ATOM   1299  N   LEU A 164      27.518  23.488  -1.952  1.00153.96           N  
ATOM   1300  CA  LEU A 164      28.366  24.632  -1.771  1.00153.96           C  
ATOM   1305  C   LEU A 164      29.178  24.906  -3.011  1.00153.96           C  
ATOM   1306  O   LEU A 164      29.321  26.062  -3.401  1.00153.96           O  
ATOM   1301  CB  LEU A 164      29.289  24.476  -0.545  1.00153.96           C  
ATOM   1302  CG  LEU A 164      30.197  25.689  -0.268  1.00153.96           C  
ATOM   1303  CD1 LEU A 164      31.422  25.709  -1.190  1.00153.96           C  
ATOM   1304  CD2 LEU A 164      29.393  26.999  -0.337  1.00153.96           C  
ATOM   1307  N   GLN A 165      29.787  23.876  -3.636  1.00 92.64           N  
ATOM   1308  CA  GLN A 165      30.559  24.078  -4.838  1.00 92.64           C  
ATOM   1314  C   GLN A 165      29.735  24.223  -6.095  1.00 92.64           C  
ATOM   1315  O   GLN A 165      29.894  25.172  -6.862  1.00 92.64           O  
ATOM   1309  CB  GLN A 165      31.548  22.924  -5.081  1.00 92.64           C  
ATOM   1310  CG  GLN A 165      32.413  23.085  -6.335  1.00 92.64           C  
ATOM   1311  CD  GLN A 165      33.395  21.920  -6.353  1.00 92.64           C  
ATOM   1313  NE2 GLN A 165      33.683  21.358  -5.151  1.00 92.64           N  
ATOM   1312  OE1 GLN A 165      33.890  21.518  -7.404  1.00 92.64           O  
ATOM   1316  N   TYR A 166      28.853  23.235  -6.338  1.00100.52           N  
ATOM   1317  CA  TYR A 166      28.044  23.080  -7.519  1.00100.52           C  
ATOM   1326  C   TYR A 166      26.859  23.985  -7.570  1.00100.52           C  
ATOM   1327  O   TYR A 166      26.443  24.396  -8.652  1.00100.52           O  
ATOM   1318  CB  TYR A 166      27.590  21.623  -7.724  1.00100.52           C  
ATOM   1319  CG  TYR A 166      28.816  20.833  -8.058  1.00100.52           C  
ATOM   1320  CD1 TYR A 166      29.715  20.461  -7.082  1.00100.52           C  
ATOM   1321  CD2 TYR A 166      29.068  20.459  -9.359  1.00100.52           C  
ATOM   1322  CE1 TYR A 166      30.841  19.733  -7.397  1.00100.52           C  
ATOM   1323  CE2 TYR A 166      30.189  19.729  -9.680  1.00100.52           C  
ATOM   1324  CZ  TYR A 166      31.082  19.369  -8.699  1.00100.52           C  
ATOM   1325  OH  TYR A 166      32.235  18.621  -9.021  1.00100.52           O  
ATOM   1328  N   LYS A 167      26.237  24.271  -6.409  1.00140.19           N  
ATOM   1329  CA  LYS A 167      25.029  25.033  -6.427  1.00140.19           C  
ATOM   1335  C   LYS A 167      23.982  24.143  -7.012  1.00140.19           C  
ATOM   1336  O   LYS A 167      23.929  22.946  -6.733  1.00140.19           O  
ATOM   1330  CB  LYS A 167      25.058  26.323  -7.270  1.00140.19           C  
ATOM   1331  CG  LYS A 167      25.948  27.450  -6.740  1.00140.19           C  
ATOM   1332  CD  LYS A 167      27.442  27.231  -6.984  1.00140.19           C  
ATOM   1333  CE  LYS A 167      28.253  28.526  -6.914  1.00140.19           C  
ATOM   1334  NZ  LYS A 167      29.568  28.342  -7.569  1.00140.19           N1+
ATOM   1337  N   ASN A 168      23.115  24.737  -7.846  1.00 89.02           N  
ATOM   1338  CA  ASN A 168      21.999  24.113  -8.488  1.00 89.02           C  
ATOM   1343  C   ASN A 168      22.414  23.054  -9.470  1.00 89.02           C  
ATOM   1344  O   ASN A 168      21.643  22.125  -9.707  1.00 89.02           O  
ATOM   1339  CB  ASN A 168      21.110  25.154  -9.191  1.00 89.02           C  
ATOM   1340  CG  ASN A 168      22.008  26.010 -10.075  1.00 89.02           C  
ATOM   1342  ND2 ASN A 168      22.492  27.155  -9.520  1.00 89.02           N  
ATOM   1341  OD1 ASN A 168      22.278  25.674 -11.225  1.00 89.02           O  
ATOM   1345  N   VAL A 169      23.613  23.140 -10.086  1.00 82.38           N  
ATOM   1346  CA  VAL A 169      23.871  22.177 -11.123  1.00 82.38           C  
ATOM   1350  C   VAL A 169      24.384  20.875 -10.585  1.00 82.38           C  
ATOM   1351  O   VAL A 169      25.584  20.603 -10.559  1.00 82.38           O  
ATOM   1347  CB  VAL A 169      24.833  22.670 -12.163  1.00 82.38           C  
ATOM   1348  CG1 VAL A 169      25.043  21.574 -13.223  1.00 82.38           C  
ATOM   1349  CG2 VAL A 169      24.260  23.978 -12.729  1.00 82.38           C  
ATOM   1352  N   ARG A 170      23.424  20.006 -10.209  1.00 95.03           N  
ATOM   1353  CA  ARG A 170      23.627  18.662  -9.736  1.00 95.03           C  
ATOM   1361  C   ARG A 170      24.227  17.825 -10.831  1.00 95.03           C  
ATOM   1362  O   ARG A 170      25.066  16.971 -10.548  1.00 95.03           O  
ATOM   1354  CB  ARG A 170      22.312  17.974  -9.307  1.00 95.03           C  
ATOM   1355  CG  ARG A 170      22.459  16.479  -8.990  1.00 95.03           C  
ATOM   1356  CD  ARG A 170      21.137  15.766  -8.678  1.00 95.03           C  
ATOM   1357  NE  ARG A 170      20.723  16.155  -7.297  1.00 95.03           N  
ATOM   1358  CZ  ARG A 170      19.530  15.727  -6.790  1.00 95.03           C  
ATOM   1359  NH1 ARG A 170      18.675  15.012  -7.576  1.00 95.03           N1+
ATOM   1360  NH2 ARG A 170      19.184  16.001  -5.498  1.00 95.03           N  
ATOM   1363  N   PRO A 171      23.864  17.989 -12.074  1.00 75.47           N  
ATOM   1364  CA  PRO A 171      24.442  17.126 -13.067  1.00 75.47           C  
ATOM   1368  C   PRO A 171      25.924  17.287 -13.194  1.00 75.47           C  
ATOM   1369  O   PRO A 171      26.588  16.309 -13.536  1.00 75.47           O  
ATOM   1366  CB  PRO A 171      23.667  17.393 -14.352  1.00 75.47           C  
ATOM   1367  CG  PRO A 171      22.274  17.809 -13.844  1.00 75.47           C  
ATOM   1365  CD  PRO A 171      22.531  18.430 -12.460  1.00 75.47           C  
ATOM   1370  N   ASP A 172      26.474  18.491 -12.941  1.00 33.94           N  
ATOM   1371  CA  ASP A 172      27.893  18.643 -13.098  1.00 33.94           C  
ATOM   1376  C   ASP A 172      28.554  17.757 -12.089  1.00 33.94           C  
ATOM   1377  O   ASP A 172      29.521  17.060 -12.392  1.00 33.94           O  
ATOM   1372  CB  ASP A 172      28.386  20.088 -12.844  1.00 33.94           C  
ATOM   1373  CG  ASP A 172      27.923  21.002 -13.979  1.00 33.94           C  
ATOM   1374  OD1 ASP A 172      27.314  20.481 -14.950  1.00 33.94           O  
ATOM   1375  OD2 ASP A 172      28.178  22.235 -13.893  1.00 33.94           O1-
ATOM   1378  N   TYR A 173      28.022  17.757 -10.853  1.00 82.52           N  
ATOM   1379  CA  TYR A 173      28.574  16.992  -9.770  1.00 82.52           C  
ATOM   1388  C   TYR A 173      28.485  15.514 -10.033  1.00 82.52           C  
ATOM   1389  O   TYR A 173      29.464  14.790  -9.855  1.00 82.52           O  
ATOM   1380  CB  TYR A 173      27.894  17.347  -8.432  1.00 82.52           C  
ATOM   1381  CG  TYR A 173      28.188  16.291  -7.430  1.00 82.52           C  
ATOM   1382  CD1 TYR A 173      29.445  16.096  -6.896  1.00 82.52           C  
ATOM   1383  CD2 TYR A 173      27.147  15.502  -7.009  1.00 82.52           C  
ATOM   1384  CE1 TYR A 173      29.652  15.099  -5.969  1.00 82.52           C  
ATOM   1385  CE2 TYR A 173      27.347  14.510  -6.088  1.00 82.52           C  
ATOM   1386  CZ  TYR A 173      28.602  14.307  -5.569  1.00 82.52           C  
ATOM   1387  OH  TYR A 173      28.791  13.280  -4.623  1.00 82.52           O  
ATOM   1390  N   VAL A 174      27.324  15.025 -10.502  1.00 51.87           N  
ATOM   1391  CA  VAL A 174      27.132  13.614 -10.727  1.00 51.87           C  
ATOM   1395  C   VAL A 174      28.122  13.139 -11.752  1.00 51.87           C  
ATOM   1396  O   VAL A 174      28.746  12.090 -11.590  1.00 51.87           O  
ATOM   1392  CB  VAL A 174      25.749  13.334 -11.247  1.00 51.87           C  
ATOM   1393  CG1 VAL A 174      25.578  11.826 -11.486  1.00 51.87           C  
ATOM   1394  CG2 VAL A 174      24.734  13.927 -10.257  1.00 51.87           C  
ATOM   1397  N   HIS A 175      28.287  13.905 -12.845  1.00 51.04           N  
ATOM   1398  CA  HIS A 175      29.188  13.515 -13.895  1.00 51.04           C  
ATOM   1405  C   HIS A 175      30.604  13.518 -13.388  1.00 51.04           C  
ATOM   1406  O   HIS A 175      31.372  12.610 -13.694  1.00 51.04           O  
ATOM   1401  CB  HIS A 175      29.082  14.417 -15.143  1.00 51.04           C  
ATOM   1400  CG  HIS A 175      27.795  14.199 -15.890  1.00 51.04           C  
ATOM   1403  CD2 HIS A 175      26.901  13.175 -15.802  1.00 51.04           C  
ATOM   1399  ND1 HIS A 175      27.294  15.051 -16.849  1.00 51.04           N  
ATOM   1404  CE1 HIS A 175      26.130  14.508 -17.286  1.00 51.04           C  
ATOM   1402  NE2 HIS A 175      25.849  13.369 -16.678  1.00 51.04           N  
ATOM   1407  N   ALA A 176      30.969  14.536 -12.586  1.00 52.19           N  
ATOM   1408  CA  ALA A 176      32.296  14.767 -12.062  1.00 52.19           C  
ATOM   1410  C   ALA A 176      32.760  13.697 -11.102  1.00 52.19           C  
ATOM   1411  O   ALA A 176      33.942  13.361 -11.074  1.00 52.19           O  
ATOM   1409  CB  ALA A 176      32.394  16.113 -11.323  1.00 52.19           C  
ATOM   1412  N   ILE A 177      31.843  13.126 -10.293  1.00115.83           N  
ATOM   1413  CA  ILE A 177      32.148  12.207  -9.221  1.00115.83           C  
ATOM   1418  C   ILE A 177      32.909  11.022  -9.738  1.00115.83           C  
ATOM   1419  O   ILE A 177      33.749  10.461  -9.037  1.00115.83           O  
ATOM   1414  CB  ILE A 177      30.893  11.695  -8.548  1.00115.83           C  
ATOM   1415  CG1 ILE A 177      31.194  10.998  -7.210  1.00115.83           C  
ATOM   1416  CG2 ILE A 177      30.142  10.797  -9.544  1.00115.83           C  
ATOM   1417  CD1 ILE A 177      31.547  11.954  -6.074  1.00115.83           C  
ATOM   1420  N   TRP A 178      32.631  10.610 -10.985  1.00 95.58           N  
ATOM   1421  CA  TRP A 178      33.250   9.443 -11.546  1.00 95.58           C  
ATOM   1432  C   TRP A 178      34.738   9.595 -11.549  1.00 95.58           C  
ATOM   1433  O   TRP A 178      35.463   8.606 -11.457  1.00 95.58           O  
ATOM   1422  CB  TRP A 178      32.708   9.078 -12.937  1.00 95.58           C  
ATOM   1423  CG  TRP A 178      31.309   8.500 -12.848  1.00 95.58           C  
ATOM   1425  CD1 TRP A 178      30.103   9.097 -13.080  1.00 95.58           C  
ATOM   1424  CD2 TRP A 178      31.025   7.150 -12.448  1.00 95.58           C  
ATOM   1427  CE2 TRP A 178      29.640   6.995 -12.470  1.00 95.58           C  
ATOM   1428  CE3 TRP A 178      31.853   6.121 -12.089  1.00 95.58           C  
ATOM   1426  NE1 TRP A 178      29.086   8.195 -12.861  1.00 95.58           N  
ATOM   1429  CZ2 TRP A 178      29.059   5.807 -12.138  1.00 95.58           C  
ATOM   1430  CZ3 TRP A 178      31.264   4.921 -11.755  1.00 95.58           C  
ATOM   1431  CH2 TRP A 178      29.895   4.770 -11.780  1.00 95.58           C  
ATOM   1434  N   LYS A 179      35.244  10.835 -11.653  1.00 62.32           N  
ATOM   1435  CA  LYS A 179      36.665  11.025 -11.648  1.00 62.32           C  
ATOM   1441  C   LYS A 179      37.198  10.481 -10.351  1.00 62.32           C  
ATOM   1442  O   LYS A 179      38.278   9.897 -10.316  1.00 62.32           O  
ATOM   1436  CB  LYS A 179      37.070  12.503 -11.660  1.00 62.32           C  
ATOM   1437  CG  LYS A 179      36.565  13.285 -12.868  1.00 62.32           C  
ATOM   1438  CD  LYS A 179      36.659  14.797 -12.654  1.00 62.32           C  
ATOM   1439  CE  LYS A 179      36.263  15.627 -13.875  1.00 62.32           C  
ATOM   1440  NZ  LYS A 179      36.372  17.074 -13.574  1.00 62.32           N1+
ATOM   1443  N   ILE A 180      36.459  10.723  -9.253  1.00196.76           N  
ATOM   1444  CA  ILE A 180      36.781  10.363  -7.892  1.00196.76           C  
ATOM   1449  C   ILE A 180      36.655   8.896  -7.611  1.00196.76           C  
ATOM   1450  O   ILE A 180      37.291   8.417  -6.675  1.00196.76           O  
ATOM   1445  CB  ILE A 180      35.857  10.973  -6.876  1.00196.76           C  
ATOM   1446  CG1 ILE A 180      35.650  12.465  -7.101  1.00196.76           C  
ATOM   1447  CG2 ILE A 180      36.433  10.717  -5.475  1.00196.76           C  
ATOM   1448  CD1 ILE A 180      34.532  12.987  -6.203  1.00196.76           C  
ATOM   1451  N   ALA A 181      35.754   8.172  -8.321  1.00 71.34           N  
ATOM   1452  CA  ALA A 181      35.419   6.802  -8.004  1.00 71.34           C  
ATOM   1454  C   ALA A 181      36.637   5.978  -7.683  1.00 71.34           C  
ATOM   1455  O   ALA A 181      37.614   5.957  -8.431  1.00 71.34           O  
ATOM   1453  CB  ALA A 181      34.641   6.082  -9.125  1.00 71.34           C  
ATOM   1456  N   ASN A 182      36.589   5.277  -6.524  1.00 61.26           N  
ATOM   1457  CA  ASN A 182      37.706   4.485  -6.074  1.00 61.26           C  
ATOM   1462  C   ASN A 182      37.489   3.104  -6.601  1.00 61.26           C  
ATOM   1463  O   ASN A 182      36.817   2.286  -5.979  1.00 61.26           O  
ATOM   1458  CB  ASN A 182      37.796   4.371  -4.535  1.00 61.26           C  
ATOM   1459  CG  ASN A 182      39.071   3.630  -4.139  1.00 61.26           C  
ATOM   1461  ND2 ASN A 182      39.266   3.428  -2.807  1.00 61.26           N  
ATOM   1460  OD1 ASN A 182      39.866   3.236  -4.991  1.00 61.26           O  
ATOM   1464  N   TRP A 183      38.076   2.810  -7.773  1.00 96.42           N  
ATOM   1465  CA  TRP A 183      37.907   1.542  -8.414  1.00 96.42           C  
ATOM   1476  C   TRP A 183      38.587   0.462  -7.637  1.00 96.42           C  
ATOM   1477  O   TRP A 183      38.165  -0.692  -7.678  1.00 96.42           O  
ATOM   1466  CB  TRP A 183      38.379   1.509  -9.873  1.00 96.42           C  
ATOM   1467  CG  TRP A 183      37.507   2.363 -10.763  1.00 96.42           C  
ATOM   1469  CD1 TRP A 183      37.809   3.503 -11.450  1.00 96.42           C  
ATOM   1468  CD2 TRP A 183      36.111   2.109 -10.985  1.00 96.42           C  
ATOM   1471  CE2 TRP A 183      35.635   3.125 -11.815  1.00 96.42           C  
ATOM   1472  CE3 TRP A 183      35.292   1.116 -10.529  1.00 96.42           C  
ATOM   1470  NE1 TRP A 183      36.689   3.971 -12.096  1.00 96.42           N  
ATOM   1473  CZ2 TRP A 183      34.327   3.163 -12.202  1.00 96.42           C  
ATOM   1474  CZ3 TRP A 183      33.973   1.152 -10.928  1.00 96.42           C  
ATOM   1475  CH2 TRP A 183      33.502   2.156 -11.747  1.00 96.42           C  
ATOM   1478  N   LYS A 184      39.686   0.792  -6.935  1.00111.81           N  
ATOM   1479  CA  LYS A 184      40.352  -0.212  -6.158  1.00111.81           C  
ATOM   1485  C   LYS A 184      39.361  -0.749  -5.172  1.00111.81           C  
ATOM   1486  O   LYS A 184      39.251  -1.962  -4.993  1.00111.81           O  
ATOM   1480  CB  LYS A 184      41.533   0.362  -5.355  1.00111.81           C  
ATOM   1481  CG  LYS A 184      42.269  -0.638  -4.457  1.00111.81           C  
ATOM   1482  CD  LYS A 184      43.077  -1.704  -5.197  1.00111.81           C  
ATOM   1483  CE  LYS A 184      44.132  -2.377  -4.313  1.00111.81           C  
ATOM   1484  NZ  LYS A 184      43.505  -2.926  -3.092  1.00111.81           N1+
ATOM   1487  N   ASN A 185      38.610   0.154  -4.508  1.00 71.28           N  
ATOM   1488  CA  ASN A 185      37.631  -0.201  -3.512  1.00 71.28           C  
ATOM   1493  C   ASN A 185      36.476  -0.941  -4.114  1.00 71.28           C  
ATOM   1494  O   ASN A 185      36.059  -1.981  -3.604  1.00 71.28           O  
ATOM   1489  CB  ASN A 185      37.037   1.045  -2.829  1.00 71.28           C  
ATOM   1490  CG  ASN A 185      35.924   0.592  -1.897  1.00 71.28           C  
ATOM   1492  ND2 ASN A 185      34.932   1.490  -1.658  1.00 71.28           N  
ATOM   1491  OD1 ASN A 185      35.918  -0.536  -1.412  1.00 71.28           O  
ATOM   1495  N   ILE A 186      35.928  -0.417  -5.225  1.00 57.46           N  
ATOM   1496  CA  ILE A 186      34.771  -1.015  -5.822  1.00 57.46           C  
ATOM   1501  C   ILE A 186      35.115  -2.375  -6.335  1.00 57.46           C  
ATOM   1502  O   ILE A 186      34.316  -3.303  -6.235  1.00 57.46           O  
ATOM   1497  CB  ILE A 186      34.178  -0.214  -6.941  1.00 57.46           C  
ATOM   1498  CG1 ILE A 186      33.686   1.146  -6.413  1.00 57.46           C  
ATOM   1499  CG2 ILE A 186      33.052  -1.055  -7.565  1.00 57.46           C  
ATOM   1500  CD1 ILE A 186      33.316   2.143  -7.513  1.00 57.46           C  
ATOM   1503  N   SER A 187      36.316  -2.522  -6.915  1.00 77.00           N  
ATOM   1504  CA  SER A 187      36.718  -3.771  -7.487  1.00 77.00           C  
ATOM   1507  C   SER A 187      36.753  -4.803  -6.401  1.00 77.00           C  
ATOM   1508  O   SER A 187      36.366  -5.952  -6.618  1.00 77.00           O  
ATOM   1505  CB  SER A 187      38.118  -3.664  -8.112  1.00 77.00           C  
ATOM   1506  OG  SER A 187      38.476  -4.879  -8.748  1.00 77.00           O  
ATOM   1509  N   GLU A 188      37.219  -4.413  -5.196  1.00 46.30           N  
ATOM   1510  CA  GLU A 188      37.328  -5.307  -4.076  1.00 46.30           C  
ATOM   1516  C   GLU A 188      35.953  -5.748  -3.667  1.00 46.30           C  
ATOM   1517  O   GLU A 188      35.732  -6.926  -3.392  1.00 46.30           O  
ATOM   1511  CB  GLU A 188      37.945  -4.629  -2.837  1.00 46.30           C  
ATOM   1512  CG  GLU A 188      39.384  -4.141  -3.010  1.00 46.30           C  
ATOM   1513  CD  GLU A 188      39.704  -3.214  -1.840  1.00 46.30           C  
ATOM   1514  OE1 GLU A 188      38.871  -2.311  -1.561  1.00 46.30           O  
ATOM   1515  OE2 GLU A 188      40.781  -3.399  -1.213  1.00 46.30           O1-
ATOM   1518  N   ARG A 189      34.989  -4.801  -3.631  1.00133.84           N  
ATOM   1519  CA  ARG A 189      33.648  -5.081  -3.189  1.00133.84           C  
ATOM   1527  C   ARG A 189      33.055  -6.092  -4.116  1.00133.84           C  
ATOM   1528  O   ARG A 189      32.375  -7.025  -3.693  1.00133.84           O  
ATOM   1520  CB  ARG A 189      32.727  -3.846  -3.226  1.00133.84           C  
ATOM   1521  CG  ARG A 189      33.257  -2.683  -2.386  1.00133.84           C  
ATOM   1522  CD  ARG A 189      32.246  -1.555  -2.173  1.00133.84           C  
ATOM   1523  NE  ARG A 189      31.625  -1.778  -0.837  1.00133.84           N  
ATOM   1524  CZ  ARG A 189      32.150  -1.204   0.285  1.00133.84           C  
ATOM   1525  NH1 ARG A 189      33.172  -0.306   0.191  1.00133.84           N1+
ATOM   1526  NH2 ARG A 189      31.642  -1.526   1.511  1.00133.84           N  
ATOM   1529  N   PHE A 190      33.328  -5.922  -5.419  1.00 71.25           N  
ATOM   1530  CA  PHE A 190      32.832  -6.760  -6.467  1.00 71.25           C  
ATOM   1538  C   PHE A 190      33.320  -8.165  -6.259  1.00 71.25           C  
ATOM   1539  O   PHE A 190      32.543  -9.115  -6.342  1.00 71.25           O  
ATOM   1531  CB  PHE A 190      33.308  -6.221  -7.828  1.00 71.25           C  
ATOM   1532  CG  PHE A 190      32.835  -7.085  -8.942  1.00 71.25           C  
ATOM   1533  CD1 PHE A 190      31.510  -7.104  -9.309  1.00 71.25           C  
ATOM   1534  CD2 PHE A 190      33.743  -7.845  -9.641  1.00 71.25           C  
ATOM   1535  CE1 PHE A 190      31.095  -7.902 -10.350  1.00 71.25           C  
ATOM   1536  CE2 PHE A 190      33.332  -8.644 -10.683  1.00 71.25           C  
ATOM   1537  CZ  PHE A 190      32.005  -8.670 -11.035  1.00 71.25           C  
ATOM   1540  N   ALA A 191      34.620  -8.335  -5.957  1.00 29.59           N  
ATOM   1541  CA  ALA A 191      35.186  -9.643  -5.780  1.00 29.59           C  
ATOM   1543  C   ALA A 191      34.523 -10.322  -4.620  1.00 29.59           C  
ATOM   1544  O   ALA A 191      34.199 -11.506  -4.695  1.00 29.59           O  
ATOM   1542  CB  ALA A 191      36.693  -9.593  -5.477  1.00 29.59           C  
ATOM   1545  N   ASN A 192      34.300  -9.584  -3.514  1.00 31.78           N  
ATOM   1546  CA  ASN A 192      33.717 -10.166  -2.339  1.00 31.78           C  
ATOM   1551  C   ASN A 192      32.312 -10.577  -2.648  1.00 31.78           C  
ATOM   1552  O   ASN A 192      31.873 -11.658  -2.256  1.00 31.78           O  
ATOM   1547  CB  ASN A 192      33.650  -9.198  -1.139  1.00 31.78           C  
ATOM   1548  CG  ASN A 192      35.062  -8.859  -0.675  1.00 31.78           C  
ATOM   1550  ND2 ASN A 192      35.169  -7.851   0.231  1.00 31.78           N  
ATOM   1549  OD1 ASN A 192      36.040  -9.472  -1.102  1.00 31.78           O  
ATOM   1553  N   ALA A 193      31.582  -9.726  -3.393  1.00 35.38           N  
ATOM   1554  CA  ALA A 193      30.198  -9.950  -3.698  1.00 35.38           C  
ATOM   1556  C   ALA A 193      30.059 -11.225  -4.464  1.00 35.38           C  
ATOM   1557  O   ALA A 193      29.107 -11.976  -4.258  1.00 35.38           O  
ATOM   1555  CB  ALA A 193      29.595  -8.825  -4.558  1.00 35.38           C  
ATOM   1558  N   ARG A 194      31.016 -11.505  -5.366  1.00105.48           N  
ATOM   1559  CA  ARG A 194      30.931 -12.670  -6.195  1.00105.48           C  
ATOM   1567  C   ARG A 194      30.924 -13.899  -5.341  1.00105.48           C  
ATOM   1568  O   ARG A 194      30.131 -14.810  -5.572  1.00105.48           O  
ATOM   1560  CB  ARG A 194      32.096 -12.765  -7.197  1.00105.48           C  
ATOM   1561  CG  ARG A 194      32.156 -11.532  -8.102  1.00105.48           C  
ATOM   1562  CD  ARG A 194      33.135 -11.652  -9.267  1.00105.48           C  
ATOM   1563  NE  ARG A 194      32.410 -12.320 -10.382  1.00105.48           N  
ATOM   1564  CZ  ARG A 194      33.048 -12.530 -11.569  1.00105.48           C  
ATOM   1565  NH1 ARG A 194      34.345 -12.132 -11.716  1.00105.48           N1+
ATOM   1566  NH2 ARG A 194      32.397 -13.139 -12.602  1.00105.48           N  
ATOM   1569  N   GLN A 195      31.784 -13.964  -4.309  1.00 26.08           N  
ATOM   1570  CA  GLN A 195      31.813 -15.159  -3.515  1.00 26.08           C  
ATOM   1576  C   GLN A 195      30.675 -15.095  -2.507  1.00 26.08           C  
ATOM   1577  O   GLN A 195      30.578 -16.041  -1.680  1.00 26.08           O  
ATOM   1571  CB  GLN A 195      33.132 -15.339  -2.745  1.00 26.08           C  
ATOM   1572  CG  GLN A 195      33.375 -14.269  -1.681  1.00 26.08           C  
ATOM   1573  CD  GLN A 195      34.772 -14.481  -1.112  1.00 26.08           C  
ATOM   1575  NE2 GLN A 195      34.853 -14.782   0.211  1.00 26.08           N  
ATOM   1574  OE1 GLN A 195      35.766 -14.381  -1.828  1.00 26.08           O  
ATOM   1578  OXT GLN A 195      29.888 -14.112  -2.551  1.00 26.08           O1-
TER   
HEADER    model_1_2_chain_A
ATOM      1  N   MET B   1       8.332 -11.504  26.206  1.00 65.54           N  
ATOM      2  CA  MET B   1       7.214 -12.472  26.271  1.00 65.54           C  
ATOM      7  C   MET B   1       6.892 -12.946  24.899  1.00 65.54           C  
ATOM      8  O   MET B   1       7.206 -12.275  23.917  1.00 65.54           O  
ATOM      3  CB  MET B   1       5.937 -11.803  26.805  1.00 65.54           C  
ATOM      4  CG  MET B   1       6.054 -11.222  28.217  1.00 65.54           C  
ATOM      5  SD  MET B   1       6.391 -12.438  29.523  1.00 65.54           S  
ATOM      6  CE  MET B   1       8.159 -12.592  29.136  1.00 65.54           C  
ATOM      9  N   LYS B   2       6.273 -14.135  24.791  1.00 82.14           N  
ATOM     10  CA  LYS B   2       5.884 -14.603  23.498  1.00 82.14           C  
ATOM     16  C   LYS B   2       4.477 -14.148  23.286  1.00 82.14           C  
ATOM     17  O   LYS B   2       3.669 -14.144  24.214  1.00 82.14           O  
ATOM     11  CB  LYS B   2       5.933 -16.135  23.360  1.00 82.14           C  
ATOM     12  CG  LYS B   2       5.784 -16.618  21.916  1.00 82.14           C  
ATOM     13  CD  LYS B   2       6.263 -18.054  21.694  1.00 82.14           C  
ATOM     14  CE  LYS B   2       5.133 -19.077  21.577  1.00 82.14           C  
ATOM     15  NZ  LYS B   2       4.482 -18.958  20.254  1.00 82.14           N1+
ATOM     18  N   HIS B   3       4.155 -13.723  22.050  1.00 48.68           N  
ATOM     19  CA  HIS B   3       2.830 -13.263  21.760  1.00 48.68           C  
ATOM     26  C   HIS B   3       1.956 -14.463  21.604  1.00 48.68           C  
ATOM     27  O   HIS B   3       2.401 -15.510  21.137  1.00 48.68           O  
ATOM     22  CB  HIS B   3       2.717 -12.461  20.448  1.00 48.68           C  
ATOM     21  CG  HIS B   3       3.531 -11.202  20.435  1.00 48.68           C  
ATOM     24  CD2 HIS B   3       4.618 -10.866  19.686  1.00 48.68           C  
ATOM     20  ND1 HIS B   3       3.275 -10.111  21.234  1.00 48.68           N  
ATOM     25  CE1 HIS B   3       4.210  -9.176  20.932  1.00 48.68           C  
ATOM     23  NE2 HIS B   3       5.047  -9.588  19.998  1.00 48.68           N  
ATOM     28  N   THR B   4       0.678 -14.343  22.011  1.00 94.76           N  
ATOM     29  CA  THR B   4      -0.222 -15.449  21.862  1.00 94.76           C  
ATOM     33  C   THR B   4      -1.472 -14.928  21.235  1.00 94.76           C  
ATOM     34  O   THR B   4      -1.779 -13.739  21.323  1.00 94.76           O  
ATOM     30  CB  THR B   4      -0.630 -16.067  23.166  1.00 94.76           C  
ATOM     32  CG2 THR B   4      -1.566 -17.252  22.884  1.00 94.76           C  
ATOM     31  OG1 THR B   4       0.513 -16.520  23.873  1.00 94.76           O  
ATOM     35  N   LEU B   5      -2.220 -15.810  20.546  1.00 63.86           N  
ATOM     36  CA  LEU B   5      -3.461 -15.380  19.978  1.00 63.86           C  
ATOM     41  C   LEU B   5      -4.416 -15.253  21.121  1.00 63.86           C  
ATOM     42  O   LEU B   5      -4.568 -16.172  21.923  1.00 63.86           O  
ATOM     37  CB  LEU B   5      -4.027 -16.377  18.952  1.00 63.86           C  
ATOM     38  CG  LEU B   5      -5.361 -15.945  18.320  1.00 63.86           C  
ATOM     39  CD1 LEU B   5      -5.219 -14.599  17.594  1.00 63.86           C  
ATOM     40  CD2 LEU B   5      -5.916 -17.041  17.396  1.00 63.86           C  
ATOM     43  N   PRO B   6      -5.055 -14.120  21.229  1.00 78.32           N  
ATOM     44  CA  PRO B   6      -5.995 -13.920  22.294  1.00 78.32           C  
ATOM     48  C   PRO B   6      -7.285 -14.599  21.982  1.00 78.32           C  
ATOM     49  O   PRO B   6      -7.635 -14.708  20.807  1.00 78.32           O  
ATOM     46  CB  PRO B   6      -6.126 -12.403  22.470  1.00 78.32           C  
ATOM     47  CG  PRO B   6      -5.505 -11.809  21.192  1.00 78.32           C  
ATOM     45  CD  PRO B   6      -4.479 -12.871  20.765  1.00 78.32           C  
ATOM     50  N   ASP B   7      -8.008 -15.070  23.014  1.00 29.08           N  
ATOM     51  CA  ASP B   7      -9.277 -15.677  22.757  1.00 29.08           C  
ATOM     56  C   ASP B   7     -10.227 -14.563  22.481  1.00 29.08           C  
ATOM     57  O   ASP B   7     -10.021 -13.435  22.926  1.00 29.08           O  
ATOM     52  CB  ASP B   7      -9.843 -16.468  23.947  1.00 29.08           C  
ATOM     53  CG  ASP B   7      -8.994 -17.714  24.144  1.00 29.08           C  
ATOM     54  OD1 ASP B   7      -8.376 -18.176  23.148  1.00 29.08           O  
ATOM     55  OD2 ASP B   7      -8.953 -18.220  25.297  1.00 29.08           O1-
ATOM     58  N   LEU B   8     -11.291 -14.858  21.712  1.00 51.26           N  
ATOM     59  CA  LEU B   8     -12.292 -13.876  21.413  1.00 51.26           C  
ATOM     64  C   LEU B   8     -13.132 -13.715  22.643  1.00 51.26           C  
ATOM     65  O   LEU B   8     -13.261 -14.631  23.453  1.00 51.26           O  
ATOM     60  CB  LEU B   8     -13.244 -14.292  20.276  1.00 51.26           C  
ATOM     61  CG  LEU B   8     -12.558 -14.498  18.913  1.00 51.26           C  
ATOM     62  CD1 LEU B   8     -13.582 -14.882  17.831  1.00 51.26           C  
ATOM     63  CD2 LEU B   8     -11.709 -13.279  18.524  1.00 51.26           C  
ATOM     66  N   PRO B   9     -13.670 -12.541  22.812  1.00 81.40           N  
ATOM     67  CA  PRO B   9     -14.547 -12.257  23.919  1.00 81.40           C  
ATOM     71  C   PRO B   9     -15.895 -12.891  23.738  1.00 81.40           C  
ATOM     72  O   PRO B   9     -16.711 -12.809  24.655  1.00 81.40           O  
ATOM     69  CB  PRO B   9     -14.586 -10.729  24.046  1.00 81.40           C  
ATOM     70  CG  PRO B   9     -13.961 -10.205  22.741  1.00 81.40           C  
ATOM     68  CD  PRO B   9     -13.024 -11.341  22.309  1.00 81.40           C  
ATOM     73  N   PHE B  10     -16.164 -13.488  22.560  1.00 66.93           N  
ATOM     74  CA  PHE B  10     -17.446 -14.070  22.272  1.00 66.93           C  
ATOM     82  C   PHE B  10     -17.266 -15.256  21.369  1.00 66.93           C  
ATOM     83  O   PHE B  10     -16.152 -15.570  20.952  1.00 66.93           O  
ATOM     75  CB  PHE B  10     -18.387 -13.054  21.602  1.00 66.93           C  
ATOM     76  CG  PHE B  10     -17.596 -12.379  20.530  1.00 66.93           C  
ATOM     77  CD1 PHE B  10     -17.433 -12.934  19.281  1.00 66.93           C  
ATOM     78  CD2 PHE B  10     -17.005 -11.164  20.794  1.00 66.93           C  
ATOM     79  CE1 PHE B  10     -16.695 -12.283  18.318  1.00 66.93           C  
ATOM     80  CE2 PHE B  10     -16.267 -10.510  19.835  1.00 66.93           C  
ATOM     81  CZ  PHE B  10     -16.109 -11.071  18.591  1.00 66.93           C  
ATOM     84  N   ASP B  11     -18.378 -15.972  21.086  1.00 39.88           N  
ATOM     85  CA  ASP B  11     -18.368 -17.135  20.240  1.00 39.88           C  
ATOM     90  C   ASP B  11     -18.340 -16.664  18.814  1.00 39.88           C  
ATOM     91  O   ASP B  11     -18.655 -15.512  18.526  1.00 39.88           O  
ATOM     86  CB  ASP B  11     -19.621 -18.012  20.404  1.00 39.88           C  
ATOM     87  CG  ASP B  11     -19.621 -18.591  21.812  1.00 39.88           C  
ATOM     88  OD1 ASP B  11     -18.531 -18.628  22.444  1.00 39.88           O  
ATOM     89  OD2 ASP B  11     -20.719 -18.999  22.275  1.00 39.88           O1-
ATOM     92  N   TYR B  12     -17.989 -17.569  17.876  1.00 82.20           N  
ATOM     93  CA  TYR B  12     -17.840 -17.212  16.488  1.00 82.20           C  
ATOM    102  C   TYR B  12     -19.135 -16.733  15.893  1.00 82.20           C  
ATOM    103  O   TYR B  12     -19.138 -15.813  15.077  1.00 82.20           O  
ATOM     94  CB  TYR B  12     -17.333 -18.356  15.589  1.00 82.20           C  
ATOM     95  CG  TYR B  12     -15.886 -18.586  15.867  1.00 82.20           C  
ATOM     96  CD1 TYR B  12     -14.953 -17.653  15.474  1.00 82.20           C  
ATOM     97  CD2 TYR B  12     -15.454 -19.736  16.484  1.00 82.20           C  
ATOM     98  CE1 TYR B  12     -13.613 -17.850  15.711  1.00 82.20           C  
ATOM     99  CE2 TYR B  12     -14.115 -19.941  16.724  1.00 82.20           C  
ATOM    100  CZ  TYR B  12     -13.192 -18.996  16.340  1.00 82.20           C  
ATOM    101  OH  TYR B  12     -11.818 -19.204  16.585  1.00 82.20           O  
ATOM    104  N   ALA B  13     -20.248 -17.399  16.247  1.00 67.97           N  
ATOM    105  CA  ALA B  13     -21.602 -17.184  15.799  1.00 67.97           C  
ATOM    107  C   ALA B  13     -22.228 -15.900  16.292  1.00 67.97           C  
ATOM    108  O   ALA B  13     -23.172 -15.402  15.680  1.00 67.97           O  
ATOM    106  CB  ALA B  13     -22.548 -18.328  16.201  1.00 67.97           C  
ATOM    109  N   ASP B  14     -21.762 -15.347  17.426  1.00 78.07           N  
ATOM    110  CA  ASP B  14     -22.439 -14.278  18.129  1.00 78.07           C  
ATOM    115  C   ASP B  14     -22.719 -13.035  17.318  1.00 78.07           C  
ATOM    116  O   ASP B  14     -23.709 -12.353  17.580  1.00 78.07           O  
ATOM    111  CB  ASP B  14     -21.686 -13.825  19.389  1.00 78.07           C  
ATOM    112  CG  ASP B  14     -21.865 -14.914  20.432  1.00 78.07           C  
ATOM    113  OD1 ASP B  14     -22.660 -15.853  20.168  1.00 78.07           O  
ATOM    114  OD2 ASP B  14     -21.220 -14.815  21.510  1.00 78.07           O1-
ATOM    117  N   LEU B  15     -21.835 -12.658  16.380  1.00 90.46           N  
ATOM    118  CA  LEU B  15     -21.957 -11.467  15.573  1.00 90.46           C  
ATOM    123  C   LEU B  15     -23.028 -11.542  14.506  1.00 90.46           C  
ATOM    124  O   LEU B  15     -23.499 -10.512  14.031  1.00 90.46           O  
ATOM    119  CB  LEU B  15     -20.622 -11.080  14.917  1.00 90.46           C  
ATOM    120  CG  LEU B  15     -19.529 -10.773  15.962  1.00 90.46           C  
ATOM    121  CD1 LEU B  15     -18.239 -10.262  15.300  1.00 90.46           C  
ATOM    122  CD2 LEU B  15     -20.052  -9.840  17.066  1.00 90.46           C  
ATOM    125  N   GLU B  16     -23.413 -12.743  14.042  1.00 63.04           N  
ATOM    126  CA  GLU B  16     -24.363 -12.837  12.959  1.00 63.04           C  
ATOM    132  C   GLU B  16     -25.615 -12.117  13.340  1.00 63.04           C  
ATOM    133  O   GLU B  16     -25.923 -12.008  14.526  1.00 63.04           O  
ATOM    127  CB  GLU B  16     -24.714 -14.292  12.601  1.00 63.04           C  
ATOM    128  CG  GLU B  16     -23.534 -15.058  11.997  1.00 63.04           C  
ATOM    129  CD  GLU B  16     -23.940 -16.515  11.828  1.00 63.04           C  
ATOM    130  OE1 GLU B  16     -25.008 -16.898  12.375  1.00 63.04           O  
ATOM    131  OE2 GLU B  16     -23.186 -17.267  11.153  1.00 63.04           O1-
ATOM    134  N   PRO B  17     -26.373 -11.588  12.400  1.00 90.77           N  
ATOM    135  CA  PRO B  17     -26.103 -11.616  10.977  1.00 90.77           C  
ATOM    139  C   PRO B  17     -25.090 -10.631  10.458  1.00 90.77           C  
ATOM    140  O   PRO B  17     -24.851 -10.637   9.251  1.00 90.77           O  
ATOM    137  CB  PRO B  17     -27.460 -11.451  10.289  1.00 90.77           C  
ATOM    138  CG  PRO B  17     -28.373 -10.850  11.367  1.00 90.77           C  
ATOM    136  CD  PRO B  17     -27.786 -11.401  12.673  1.00 90.77           C  
ATOM    141  N   VAL B  18     -24.523  -9.738  11.294  1.00 54.57           N  
ATOM    142  CA  VAL B  18     -23.623  -8.741  10.773  1.00 54.57           C  
ATOM    146  C   VAL B  18     -22.393  -9.366  10.181  1.00 54.57           C  
ATOM    147  O   VAL B  18     -21.990  -8.991   9.081  1.00 54.57           O  
ATOM    143  CB  VAL B  18     -23.150  -7.765  11.808  1.00 54.57           C  
ATOM    144  CG1 VAL B  18     -22.162  -6.791  11.137  1.00 54.57           C  
ATOM    145  CG2 VAL B  18     -24.375  -7.083  12.438  1.00 54.57           C  
ATOM    148  N   ILE B  19     -21.748 -10.303  10.908  1.00 59.84           N  
ATOM    149  CA  ILE B  19     -20.566 -10.974  10.426  1.00 59.84           C  
ATOM    154  C   ILE B  19     -20.816 -12.444  10.619  1.00 59.84           C  
ATOM    155  O   ILE B  19     -21.277 -12.866  11.679  1.00 59.84           O  
ATOM    150  CB  ILE B  19     -19.331 -10.618  11.207  1.00 59.84           C  
ATOM    151  CG1 ILE B  19     -19.089  -9.098  11.164  1.00 59.84           C  
ATOM    152  CG2 ILE B  19     -18.153 -11.436  10.649  1.00 59.84           C  
ATOM    153  CD1 ILE B  19     -18.048  -8.609  12.171  1.00 59.84           C  
ATOM    156  N   SER B  20     -20.502 -13.268   9.598  1.00 40.08           N  
ATOM    157  CA  SER B  20     -20.799 -14.674   9.653  1.00 40.08           C  
ATOM    160  C   SER B  20     -19.821 -15.396  10.528  1.00 40.08           C  
ATOM    161  O   SER B  20     -18.730 -14.908  10.817  1.00 40.08           O  
ATOM    158  CB  SER B  20     -20.790 -15.348   8.268  1.00 40.08           C  
ATOM    159  OG  SER B  20     -19.490 -15.292   7.702  1.00 40.08           O  
ATOM    162  N   HIS B  21     -20.229 -16.596  10.991  1.00 81.04           N  
ATOM    163  CA  HIS B  21     -19.416 -17.424  11.831  0.50 81.04           C  
ATOM    170  C   HIS B  21     -18.244 -17.896  11.031  1.00 81.04           C  
ATOM    171  O   HIS B  21     -17.142 -18.037  11.559  1.00 81.04           O  
ATOM    166  CB  HIS B  21     -20.168 -18.644  12.397  0.50 81.04           C  
ATOM    165  CG  HIS B  21     -20.640 -19.628  11.367  0.50 81.04           C  
ATOM    168  CD2 HIS B  21     -21.760 -19.617  10.595  0.50 81.04           C  
ATOM    164  ND1 HIS B  21     -19.970 -20.785  11.040  0.50 81.04           N  
ATOM    169  CE1 HIS B  21     -20.715 -21.415  10.095  0.50 81.04           C  
ATOM    167  NE2 HIS B  21     -21.810 -20.743   9.794  0.50 81.04           N  
ATOM    172  N   GLU B  22     -18.453 -18.156   9.724  0.50 73.50           N  
ATOM    173  CA  GLU B  22     -17.372 -18.626   8.908  0.50 73.50           C  
ATOM    179  C   GLU B  22     -16.289 -17.594   8.898  0.50 73.50           C  
ATOM    180  O   GLU B  22     -15.117 -17.922   9.072  0.50 73.50           O  
ATOM    174  CB  GLU B  22     -17.749 -18.883   7.439  0.50 73.50           C  
ATOM    175  CG  GLU B  22     -18.628 -20.116   7.229  0.50 73.50           C  
ATOM    176  CD  GLU B  22     -20.077 -19.664   7.198  0.50 73.50           C  
ATOM    177  OE1 GLU B  22     -20.491 -18.912   8.121  0.50 73.50           O  
ATOM    178  OE2 GLU B  22     -20.789 -20.058   6.236  0.50 73.50           O1-
ATOM    181  N   ILE B  23     -16.660 -16.312   8.716  1.00 95.48           N  
ATOM    182  CA  ILE B  23     -15.698 -15.247   8.639  1.00 95.48           C  
ATOM    187  C   ILE B  23     -14.975 -15.144   9.949  1.00 95.48           C  
ATOM    188  O   ILE B  23     -13.751 -15.038   9.984  1.00 95.48           O  
ATOM    183  CB  ILE B  23     -16.335 -13.905   8.406  1.00 95.48           C  
ATOM    184  CG1 ILE B  23     -17.110 -13.881   7.078  1.00 95.48           C  
ATOM    185  CG2 ILE B  23     -15.226 -12.842   8.489  1.00 95.48           C  
ATOM    186  CD1 ILE B  23     -16.226 -14.074   5.850  1.00 95.48           C  
ATOM    189  N   MET B  24     -15.718 -15.194  11.071  1.00 49.81           N  
ATOM    190  CA  MET B  24     -15.090 -15.002  12.348  1.00 49.81           C  
ATOM    195  C   MET B  24     -14.096 -16.082  12.612  1.00 49.81           C  
ATOM    196  O   MET B  24     -13.009 -15.809  13.117  1.00 49.81           O  
ATOM    191  CB  MET B  24     -16.073 -14.990  13.531  1.00 49.81           C  
ATOM    192  CG  MET B  24     -16.930 -13.727  13.593  1.00 49.81           C  
ATOM    193  SD  MET B  24     -15.972 -12.192  13.775  1.00 49.81           S  
ATOM    194  CE  MET B  24     -15.291 -12.594  15.410  1.00 49.81           C  
ATOM    197  N   GLN B  25     -14.441 -17.340  12.293  1.00117.89           N  
ATOM    198  CA  GLN B  25     -13.542 -18.415  12.596  1.00117.89           C  
ATOM    204  C   GLN B  25     -12.287 -18.326  11.777  1.00117.89           C  
ATOM    205  O   GLN B  25     -11.190 -18.488  12.309  1.00117.89           O  
ATOM    199  CB  GLN B  25     -14.216 -19.790  12.458  1.00117.89           C  
ATOM    200  CG  GLN B  25     -14.763 -20.111  11.072  1.00117.89           C  
ATOM    201  CD  GLN B  25     -15.720 -21.277  11.270  1.00117.89           C  
ATOM    203  NE2 GLN B  25     -15.290 -22.278  12.084  1.00117.89           N  
ATOM    202  OE1 GLN B  25     -16.824 -21.291  10.729  1.00117.89           O  
ATOM    206  N   LEU B  26     -12.400 -18.046  10.464  1.00 46.73           N  
ATOM    207  CA  LEU B  26     -11.223 -17.955   9.643  1.00 46.73           C  
ATOM    212  C   LEU B  26     -10.400 -16.776  10.064  1.00 46.73           C  
ATOM    213  O   LEU B  26      -9.179 -16.868  10.183  1.00 46.73           O  
ATOM    208  CB  LEU B  26     -11.532 -17.801   8.142  1.00 46.73           C  
ATOM    209  CG  LEU B  26     -12.122 -19.066   7.488  1.00 46.73           C  
ATOM    210  CD1 LEU B  26     -12.402 -18.838   5.993  1.00 46.73           C  
ATOM    211  CD2 LEU B  26     -11.228 -20.293   7.735  1.00 46.73           C  
ATOM    214  N   HIS B  27     -11.063 -15.638  10.337  1.00 66.27           N  
ATOM    215  CA  HIS B  27     -10.385 -14.407  10.628  1.00 66.27           C  
ATOM    222  C   HIS B  27      -9.523 -14.604  11.840  1.00 66.27           C  
ATOM    223  O   HIS B  27      -8.340 -14.266  11.839  1.00 66.27           O  
ATOM    218  CB  HIS B  27     -11.404 -13.292  10.942  1.00 66.27           C  
ATOM    217  CG  HIS B  27     -10.882 -11.889  10.830  1.00 66.27           C  
ATOM    220  CD2 HIS B  27      -9.641 -11.425  10.521  1.00 66.27           C  
ATOM    216  ND1 HIS B  27     -11.669 -10.771  11.002  1.00 66.27           N  
ATOM    221  CE1 HIS B  27     -10.871  -9.694  10.789  1.00 66.27           C  
ATOM    219  NE2 HIS B  27      -9.632 -10.042  10.494  1.00 66.27           N  
ATOM    224  N   HIS B  28     -10.111 -15.133  12.926  1.00 70.70           N  
ATOM    225  CA  HIS B  28      -9.398 -15.361  14.151  1.00 70.70           C  
ATOM    232  C   HIS B  28      -8.419 -16.491  14.041  1.00 70.70           C  
ATOM    233  O   HIS B  28      -7.234 -16.336  14.332  1.00 70.70           O  
ATOM    228  CB  HIS B  28     -10.370 -15.697  15.296  1.00 70.70           C  
ATOM    227  CG  HIS B  28      -9.705 -16.037  16.595  1.00 70.70           C  
ATOM    230  CD2 HIS B  28      -9.216 -15.232  17.577  1.00 70.70           C  
ATOM    226  ND1 HIS B  28      -9.474 -17.328  17.015  1.00 70.70           N  
ATOM    231  CE1 HIS B  28      -8.863 -17.243  18.224  1.00 70.70           C  
ATOM    229  NE2 HIS B  28      -8.684 -15.991  18.606  1.00 70.70           N  
ATOM    234  N   GLN B  29      -8.909 -17.668  13.607  1.00 96.36           N  
ATOM    235  CA  GLN B  29      -8.130 -18.873  13.619  1.00 96.36           C  
ATOM    241  C   GLN B  29      -7.006 -18.840  12.633  1.00 96.36           C  
ATOM    242  O   GLN B  29      -5.877 -19.185  12.974  1.00 96.36           O  
ATOM    236  CB  GLN B  29      -9.001 -20.086  13.252  1.00 96.36           C  
ATOM    237  CG  GLN B  29     -10.191 -20.295  14.192  1.00 96.36           C  
ATOM    238  CD  GLN B  29     -11.101 -21.339  13.562  1.00 96.36           C  
ATOM    240  NE2 GLN B  29     -11.474 -22.379  14.354  1.00 96.36           N  
ATOM    239  OE1 GLN B  29     -11.467 -21.234  12.392  1.00 96.36           O  
ATOM    243  N   LYS B  30      -7.301 -18.537  11.357  1.00181.31           N  
ATOM    244  CA  LYS B  30      -6.245 -18.528  10.388  1.00181.31           C  
ATOM    250  C   LYS B  30      -5.478 -17.236  10.326  1.00181.31           C  
ATOM    251  O   LYS B  30      -4.258 -17.217  10.482  1.00181.31           O  
ATOM    245  CB  LYS B  30      -6.763 -18.860   8.979  1.00181.31           C  
ATOM    246  CG  LYS B  30      -5.675 -19.340   8.020  1.00181.31           C  
ATOM    247  CD  LYS B  30      -4.600 -18.295   7.725  1.00181.31           C  
ATOM    248  CE  LYS B  30      -3.416 -18.841   6.930  1.00181.31           C  
ATOM    249  NZ  LYS B  30      -2.599 -19.729   7.785  1.00181.31           N1+
ATOM    252  N   HIS B  31      -6.200 -16.112  10.109  1.00 63.31           N  
ATOM    253  CA  HIS B  31      -5.572 -14.848   9.820  1.00 63.31           C  
ATOM    260  C   HIS B  31      -4.793 -14.313  10.977  1.00 63.31           C  
ATOM    261  O   HIS B  31      -3.607 -14.014  10.849  1.00 63.31           O  
ATOM    256  CB  HIS B  31      -6.585 -13.757   9.425  1.00 63.31           C  
ATOM    255  CG  HIS B  31      -7.276 -14.036   8.125  1.00 63.31           C  
ATOM    258  CD2 HIS B  31      -8.431 -14.714   7.873  1.00 63.31           C  
ATOM    254  ND1 HIS B  31      -6.807 -13.629   6.897  1.00 63.31           N  
ATOM    259  CE1 HIS B  31      -7.690 -14.078   5.969  1.00 63.31           C  
ATOM    257  NE2 HIS B  31      -8.693 -14.743   6.516  1.00 63.31           N  
ATOM    262  N   HIS B  32      -5.435 -14.184  12.151  1.00 51.25           N  
ATOM    263  CA  HIS B  32      -4.765 -13.586  13.268  1.00 51.25           C  
ATOM    270  C   HIS B  32      -3.658 -14.486  13.713  1.00 51.25           C  
ATOM    271  O   HIS B  32      -2.562 -14.026  14.026  1.00 51.25           O  
ATOM    266  CB  HIS B  32      -5.692 -13.334  14.471  1.00 51.25           C  
ATOM    265  CG  HIS B  32      -5.080 -12.447  15.520  1.00 51.25           C  
ATOM    268  CD2 HIS B  32      -3.785 -12.080  15.724  1.00 51.25           C  
ATOM    264  ND1 HIS B  32      -5.806 -11.825  16.511  1.00 51.25           N  
ATOM    269  CE1 HIS B  32      -4.923 -11.116  17.260  1.00 51.25           C  
ATOM    267  NE2 HIS B  32      -3.683 -11.240  16.820  1.00 51.25           N  
ATOM    272  N   ALA B  33      -3.916 -15.806  13.720  1.00 31.36           N  
ATOM    273  CA  ALA B  33      -2.967 -16.766  14.206  1.00 31.36           C  
ATOM    275  C   ALA B  33      -1.717 -16.680  13.390  1.00 31.36           C  
ATOM    276  O   ALA B  33      -0.615 -16.768  13.930  1.00 31.36           O  
ATOM    274  CB  ALA B  33      -3.485 -18.212  14.115  1.00 31.36           C  
ATOM    277  N   THR B  34      -1.848 -16.501  12.064  1.00 96.96           N  
ATOM    278  CA  THR B  34      -0.681 -16.451  11.236  1.00 96.96           C  
ATOM    282  C   THR B  34       0.134 -15.249  11.607  1.00 96.96           C  
ATOM    283  O   THR B  34       1.360 -15.327  11.664  1.00 96.96           O  
ATOM    279  CB  THR B  34      -0.977 -16.398   9.763  1.00 96.96           C  
ATOM    281  CG2 THR B  34      -1.511 -15.007   9.387  1.00 96.96           C  
ATOM    280  OG1 THR B  34       0.208 -16.670   9.029  1.00 96.96           O  
ATOM    284  N   TYR B  35      -0.519 -14.102  11.887  1.00 65.29           N  
ATOM    285  CA  TYR B  35       0.224 -12.921  12.224  1.00 65.29           C  
ATOM    294  C   TYR B  35       0.998 -13.166  13.485  1.00 65.29           C  
ATOM    295  O   TYR B  35       2.157 -12.768  13.586  1.00 65.29           O  
ATOM    286  CB  TYR B  35      -0.643 -11.670  12.469  1.00 65.29           C  
ATOM    287  CG  TYR B  35      -1.242 -11.197  11.186  1.00 65.29           C  
ATOM    288  CD1 TYR B  35      -0.449 -10.648  10.202  1.00 65.29           C  
ATOM    289  CD2 TYR B  35      -2.601 -11.263  10.977  1.00 65.29           C  
ATOM    290  CE1 TYR B  35      -1.000 -10.197   9.025  1.00 65.29           C  
ATOM    291  CE2 TYR B  35      -3.157 -10.813   9.802  1.00 65.29           C  
ATOM    292  CZ  TYR B  35      -2.358 -10.279   8.821  1.00 65.29           C  
ATOM    293  OH  TYR B  35      -2.929  -9.817   7.616  1.00 65.29           O  
ATOM    296  N   VAL B  36       0.376 -13.815  14.489  1.00 35.88           N  
ATOM    297  CA  VAL B  36       1.034 -14.047  15.748  1.00 35.88           C  
ATOM    301  C   VAL B  36       2.225 -14.937  15.566  1.00 35.88           C  
ATOM    302  O   VAL B  36       3.298 -14.663  16.101  1.00 35.88           O  
ATOM    298  CB  VAL B  36       0.147 -14.700  16.770  1.00 35.88           C  
ATOM    299  CG1 VAL B  36       0.991 -15.033  18.013  1.00 35.88           C  
ATOM    300  CG2 VAL B  36      -1.035 -13.761  17.063  1.00 35.88           C  
ATOM    303  N   ASN B  37       2.074 -16.031  14.797  1.00 31.27           N  
ATOM    304  CA  ASN B  37       3.155 -16.966  14.663  1.00 31.27           C  
ATOM    309  C   ASN B  37       4.315 -16.300  13.996  1.00 31.27           C  
ATOM    310  O   ASN B  37       5.455 -16.417  14.446  1.00 31.27           O  
ATOM    305  CB  ASN B  37       2.783 -18.196  13.819  1.00 31.27           C  
ATOM    306  CG  ASN B  37       1.790 -19.025  14.619  1.00 31.27           C  
ATOM    308  ND2 ASN B  37       1.239 -20.092  13.981  1.00 31.27           N  
ATOM    307  OD1 ASN B  37       1.517 -18.740  15.784  1.00 31.27           O  
ATOM    311  N   ASN B  38       4.044 -15.565  12.905  1.00 34.47           N  
ATOM    312  CA  ASN B  38       5.086 -14.925  12.158  1.00 34.47           C  
ATOM    317  C   ASN B  38       5.730 -13.876  13.009  1.00 34.47           C  
ATOM    318  O   ASN B  38       6.949 -13.726  13.008  1.00 34.47           O  
ATOM    313  CB  ASN B  38       4.563 -14.252  10.877  1.00 34.47           C  
ATOM    314  CG  ASN B  38       4.136 -15.346   9.904  1.00 34.47           C  
ATOM    316  ND2 ASN B  38       3.313 -14.969   8.888  1.00 34.47           N  
ATOM    315  OD1 ASN B  38       4.532 -16.502  10.035  1.00 34.47           O  
ATOM    319  N   LEU B  39       4.928 -13.135  13.791  1.00 48.45           N  
ATOM    320  CA  LEU B  39       5.452 -12.041  14.557  1.00 48.45           C  
ATOM    325  C   LEU B  39       6.477 -12.544  15.529  1.00 48.45           C  
ATOM    326  O   LEU B  39       7.526 -11.925  15.707  1.00 48.45           O  
ATOM    321  CB  LEU B  39       4.350 -11.306  15.342  1.00 48.45           C  
ATOM    322  CG  LEU B  39       4.853 -10.099  16.156  1.00 48.45           C  
ATOM    323  CD1 LEU B  39       5.440  -9.011  15.240  1.00 48.45           C  
ATOM    324  CD2 LEU B  39       3.756  -9.559  17.087  1.00 48.45           C  
ATOM    327  N   ASN B  40       6.219 -13.693  16.178  1.00 36.99           N  
ATOM    328  CA  ASN B  40       7.158 -14.182  17.150  1.00 36.99           C  
ATOM    333  C   ASN B  40       8.470 -14.468  16.483  1.00 36.99           C  
ATOM    334  O   ASN B  40       9.528 -14.171  17.035  1.00 36.99           O  
ATOM    329  CB  ASN B  40       6.686 -15.463  17.859  1.00 36.99           C  
ATOM    330  CG  ASN B  40       5.635 -15.068  18.889  1.00 36.99           C  
ATOM    332  ND2 ASN B  40       4.462 -15.758  18.863  1.00 36.99           N  
ATOM    331  OD1 ASN B  40       5.853 -14.169  19.700  1.00 36.99           O  
ATOM    335  N   GLN B  41       8.434 -15.059  15.273  1.00 39.96           N  
ATOM    336  CA  GLN B  41       9.633 -15.425  14.571  1.00 39.96           C  
ATOM    342  C   GLN B  41      10.410 -14.194  14.208  1.00 39.96           C  
ATOM    343  O   GLN B  41      11.624 -14.142  14.408  1.00 39.96           O  
ATOM    337  CB  GLN B  41       9.318 -16.161  13.259  1.00 39.96           C  
ATOM    338  CG  GLN B  41       8.542 -17.462  13.469  1.00 39.96           C  
ATOM    339  CD  GLN B  41       8.101 -17.966  12.104  1.00 39.96           C  
ATOM    341  NE2 GLN B  41       7.538 -19.204  12.065  1.00 39.96           N  
ATOM    340  OE1 GLN B  41       8.248 -17.276  11.096  1.00 39.96           O  
ATOM    344  N   ILE B  42       9.726 -13.160  13.674  1.00 93.28           N  
ATOM    345  CA  ILE B  42      10.396 -11.959  13.255  1.00 93.28           C  
ATOM    350  C   ILE B  42      11.010 -11.254  14.423  1.00 93.28           C  
ATOM    351  O   ILE B  42      12.120 -10.738  14.329  1.00 93.28           O  
ATOM    346  CB  ILE B  42       9.528 -10.959  12.532  1.00 93.28           C  
ATOM    347  CG1 ILE B  42       9.238 -11.398  11.082  1.00 93.28           C  
ATOM    348  CG2 ILE B  42      10.227  -9.592  12.610  1.00 93.28           C  
ATOM    349  CD1 ILE B  42       8.276 -12.570  10.919  1.00 93.28           C  
ATOM    352  N   GLU B  43      10.308 -11.195  15.563  1.00 52.73           N  
ATOM    353  CA  GLU B  43      10.855 -10.470  16.673  1.00 52.73           C  
ATOM    359  C   GLU B  43      12.127 -11.117  17.120  1.00 52.73           C  
ATOM    360  O   GLU B  43      13.071 -10.432  17.507  1.00 52.73           O  
ATOM    354  CB  GLU B  43       9.864 -10.348  17.837  1.00 52.73           C  
ATOM    355  CG  GLU B  43       8.701  -9.423  17.468  1.00 52.73           C  
ATOM    356  CD  GLU B  43       7.694  -9.424  18.604  1.00 52.73           C  
ATOM    357  OE1 GLU B  43       7.489 -10.507  19.213  1.00 52.73           O  
ATOM    358  OE2 GLU B  43       7.115  -8.338  18.875  1.00 52.73           O1-
ATOM    361  N   GLU B  44      12.192 -12.458  17.073  1.00 35.19           N  
ATOM    362  CA  GLU B  44      13.383 -13.134  17.499  1.00 35.19           C  
ATOM    368  C   GLU B  44      14.513 -12.721  16.605  1.00 35.19           C  
ATOM    369  O   GLU B  44      15.596 -12.385  17.081  1.00 35.19           O  
ATOM    363  CB  GLU B  44      13.256 -14.663  17.382  1.00 35.19           C  
ATOM    364  CG  GLU B  44      12.217 -15.275  18.324  1.00 35.19           C  
ATOM    365  CD  GLU B  44      12.140 -16.766  18.028  1.00 35.19           C  
ATOM    366  OE1 GLU B  44      11.633 -17.123  16.929  1.00 35.19           O  
ATOM    367  OE2 GLU B  44      12.593 -17.568  18.886  1.00 35.19           O1-
ATOM    370  N   LYS B  45      14.283 -12.719  15.278  1.00 77.41           N  
ATOM    371  CA  LYS B  45      15.334 -12.403  14.351  1.00 77.41           C  
ATOM    377  C   LYS B  45      15.764 -10.977  14.515  1.00 77.41           C  
ATOM    378  O   LYS B  45      16.953 -10.672  14.459  1.00 77.41           O  
ATOM    372  CB  LYS B  45      14.943 -12.643  12.878  1.00 77.41           C  
ATOM    373  CG  LYS B  45      13.729 -11.843  12.412  1.00 77.41           C  
ATOM    374  CD  LYS B  45      13.470 -11.900  10.906  1.00 77.41           C  
ATOM    375  CE  LYS B  45      12.233 -11.108  10.480  1.00 77.41           C  
ATOM    376  NZ  LYS B  45      12.038 -11.222   9.018  1.00 77.41           N1+
ATOM    379  N   LEU B  46      14.805 -10.058  14.718  1.00 42.96           N  
ATOM    380  CA  LEU B  46      15.134  -8.667  14.842  1.00 42.96           C  
ATOM    385  C   LEU B  46      15.955  -8.445  16.070  1.00 42.96           C  
ATOM    386  O   LEU B  46      16.936  -7.702  16.049  1.00 42.96           O  
ATOM    381  CB  LEU B  46      13.885  -7.779  14.961  1.00 42.96           C  
ATOM    382  CG  LEU B  46      14.201  -6.279  15.099  1.00 42.96           C  
ATOM    383  CD1 LEU B  46      14.928  -5.740  13.857  1.00 42.96           C  
ATOM    384  CD2 LEU B  46      12.934  -5.480  15.447  1.00 42.96           C  
ATOM    387  N   HIS B  47      15.583  -9.106  17.178  1.00 32.80           N  
ATOM    388  CA  HIS B  47      16.268  -8.888  18.416  1.00 32.80           C  
ATOM    395  C   HIS B  47      17.693  -9.287  18.234  1.00 32.80           C  
ATOM    396  O   HIS B  47      18.603  -8.601  18.695  1.00 32.80           O  
ATOM    391  CB  HIS B  47      15.686  -9.724  19.568  1.00 32.80           C  
ATOM    390  CG  HIS B  47      16.180  -9.294  20.917  1.00 32.80           C  
ATOM    393  CD2 HIS B  47      15.574  -8.510  21.851  1.00 32.80           C  
ATOM    389  ND1 HIS B  47      17.400  -9.641  21.453  1.00 32.80           N  
ATOM    394  CE1 HIS B  47      17.472  -9.056  22.675  1.00 32.80           C  
ATOM    392  NE2 HIS B  47      16.385  -8.359  22.961  1.00 32.80           N  
ATOM    397  N   GLU B  48      17.937 -10.423  17.563  1.00 51.38           N  
ATOM    398  CA  GLU B  48      19.296 -10.844  17.418  1.00 51.38           C  
ATOM    404  C   GLU B  48      20.061  -9.918  16.518  1.00 51.38           C  
ATOM    405  O   GLU B  48      21.220  -9.608  16.788  1.00 51.38           O  
ATOM    399  CB  GLU B  48      19.455 -12.281  16.910  1.00 51.38           C  
ATOM    400  CG  GLU B  48      20.902 -12.753  17.043  1.00 51.38           C  
ATOM    401  CD  GLU B  48      20.919 -14.270  17.001  1.00 51.38           C  
ATOM    402  OE1 GLU B  48      19.868 -14.874  16.660  1.00 51.38           O  
ATOM    403  OE2 GLU B  48      21.993 -14.846  17.319  1.00 51.38           O1-
ATOM    406  N   ALA B  49      19.440  -9.439  15.424  1.00 28.87           N  
ATOM    407  CA  ALA B  49      20.151  -8.594  14.504  1.00 28.87           C  
ATOM    409  C   ALA B  49      20.572  -7.351  15.220  1.00 28.87           C  
ATOM    410  O   ALA B  49      21.687  -6.868  15.030  1.00 28.87           O  
ATOM    408  CB  ALA B  49      19.292  -8.175  13.298  1.00 28.87           C  
ATOM    411  N   VAL B  50      19.681  -6.797  16.066  1.00 90.86           N  
ATOM    412  CA  VAL B  50      19.985  -5.584  16.767  1.00 90.86           C  
ATOM    416  C   VAL B  50      21.107  -5.822  17.732  1.00 90.86           C  
ATOM    417  O   VAL B  50      22.010  -4.996  17.856  1.00 90.86           O  
ATOM    413  CB  VAL B  50      18.799  -5.011  17.500  1.00 90.86           C  
ATOM    414  CG1 VAL B  50      18.470  -5.868  18.731  1.00 90.86           C  
ATOM    415  CG2 VAL B  50      19.100  -3.542  17.821  1.00 90.86           C  
ATOM    418  N   SER B  51      21.091  -6.971  18.436  1.00 27.00           N  
ATOM    419  CA  SER B  51      22.111  -7.254  19.409  1.00 27.00           C  
ATOM    422  C   SER B  51      23.437  -7.343  18.718  1.00 27.00           C  
ATOM    423  O   SER B  51      24.436  -6.815  19.205  1.00 27.00           O  
ATOM    420  CB  SER B  51      21.888  -8.591  20.134  1.00 27.00           C  
ATOM    421  OG  SER B  51      20.680  -8.549  20.880  1.00 27.00           O  
ATOM    424  N   LYS B  52      23.469  -8.022  17.557  1.00 41.20           N  
ATOM    425  CA  LYS B  52      24.665  -8.218  16.789  1.00 41.20           C  
ATOM    431  C   LYS B  52      25.144  -6.902  16.267  1.00 41.20           C  
ATOM    432  O   LYS B  52      26.342  -6.698  16.086  1.00 41.20           O  
ATOM    426  CB  LYS B  52      24.463  -9.151  15.584  1.00 41.20           C  
ATOM    427  CG  LYS B  52      24.233 -10.607  15.988  1.00 41.20           C  
ATOM    428  CD  LYS B  52      23.795 -11.507  14.833  1.00 41.20           C  
ATOM    429  CE  LYS B  52      23.738 -12.988  15.210  1.00 41.20           C  
ATOM    430  NZ  LYS B  52      23.307 -13.793  14.046  1.00 41.20           N1+
ATOM    433  N   GLY B  53      24.219  -5.966  15.994  1.00 23.98           N  
ATOM    434  CA  GLY B  53      24.635  -4.708  15.453  1.00 23.98           C  
ATOM    435  C   GLY B  53      24.568  -4.806  13.963  1.00 23.98           C  
ATOM    436  O   GLY B  53      25.130  -3.968  13.259  1.00 23.98           O  
ATOM    437  N   ASN B  54      23.880  -5.844  13.440  1.00 51.89           N  
ATOM    438  CA  ASN B  54      23.779  -5.986  12.016  1.00 51.89           C  
ATOM    443  C   ASN B  54      22.640  -5.129  11.557  1.00 51.89           C  
ATOM    444  O   ASN B  54      21.487  -5.557  11.530  1.00 51.89           O  
ATOM    439  CB  ASN B  54      23.517  -7.438  11.572  1.00 51.89           C  
ATOM    440  CG  ASN B  54      24.771  -8.255  11.869  1.00 51.89           C  
ATOM    442  ND2 ASN B  54      24.625  -9.606  11.902  1.00 51.89           N  
ATOM    441  OD1 ASN B  54      25.857  -7.707  12.057  1.00 51.89           O  
ATOM    445  N   LEU B  55      22.956  -3.878  11.164  1.00153.73           N  
ATOM    446  CA  LEU B  55      21.953  -2.931  10.766  1.00153.73           C  
ATOM    451  C   LEU B  55      21.250  -3.339   9.511  1.00153.73           C  
ATOM    452  O   LEU B  55      20.030  -3.217   9.431  1.00153.73           O  
ATOM    447  CB  LEU B  55      22.478  -1.510  10.509  1.00153.73           C  
ATOM    448  CG  LEU B  55      22.866  -0.738  11.779  1.00153.73           C  
ATOM    449  CD1 LEU B  55      23.155   0.733  11.448  1.00153.73           C  
ATOM    450  CD2 LEU B  55      21.809  -0.906  12.883  1.00153.73           C  
ATOM    453  N   LYS B  56      21.977  -3.832   8.491  1.00 88.94           N  
ATOM    454  CA  LYS B  56      21.297  -4.124   7.258  1.00 88.94           C  
ATOM    460  C   LYS B  56      20.259  -5.168   7.488  1.00 88.94           C  
ATOM    461  O   LYS B  56      19.139  -5.061   6.987  1.00 88.94           O  
ATOM    455  CB  LYS B  56      22.209  -4.635   6.131  1.00 88.94           C  
ATOM    456  CG  LYS B  56      22.932  -3.516   5.384  1.00 88.94           C  
ATOM    457  CD  LYS B  56      23.871  -4.017   4.286  1.00 88.94           C  
ATOM    458  CE  LYS B  56      24.358  -2.905   3.358  1.00 88.94           C  
ATOM    459  NZ  LYS B  56      23.215  -2.351   2.597  1.00 88.94           N1+
ATOM    462  N   GLU B  57      20.597  -6.208   8.262  1.00 31.65           N  
ATOM    463  CA  GLU B  57      19.659  -7.268   8.476  1.00 31.65           C  
ATOM    469  C   GLU B  57      18.477  -6.740   9.226  1.00 31.65           C  
ATOM    470  O   GLU B  57      17.337  -7.103   8.935  1.00 31.65           O  
ATOM    464  CB  GLU B  57      20.260  -8.436   9.271  1.00 31.65           C  
ATOM    465  CG  GLU B  57      21.331  -9.204   8.492  1.00 31.65           C  
ATOM    466  CD  GLU B  57      21.834 -10.320   9.390  1.00 31.65           C  
ATOM    467  OE1 GLU B  57      21.314 -10.429  10.532  1.00 31.65           O  
ATOM    468  OE2 GLU B  57      22.740 -11.077   8.949  1.00 31.65           O1-
ATOM    471  N   ALA B  58      18.718  -5.856  10.212  1.00 31.00           N  
ATOM    472  CA  ALA B  58      17.651  -5.334  11.017  1.00 31.00           C  
ATOM    474  C   ALA B  58      16.696  -4.555  10.162  1.00 31.00           C  
ATOM    475  O   ALA B  58      15.482  -4.686  10.303  1.00 31.00           O  
ATOM    473  CB  ALA B  58      18.151  -4.388  12.124  1.00 31.00           C  
ATOM    476  N   ILE B  59      17.220  -3.723   9.243  1.00 47.33           N  
ATOM    477  CA  ILE B  59      16.386  -2.887   8.424  1.00 47.33           C  
ATOM    482  C   ILE B  59      15.546  -3.735   7.521  1.00 47.33           C  
ATOM    483  O   ILE B  59      14.377  -3.434   7.292  1.00 47.33           O  
ATOM    478  CB  ILE B  59      17.158  -1.895   7.605  1.00 47.33           C  
ATOM    479  CG1 ILE B  59      17.891  -0.919   8.546  1.00 47.33           C  
ATOM    480  CG2 ILE B  59      16.177  -1.197   6.647  1.00 47.33           C  
ATOM    481  CD1 ILE B  59      18.938  -0.043   7.857  1.00 47.33           C  
ATOM    484  N   ALA B  60      16.122  -4.828   6.995  1.00 34.66           N  
ATOM    485  CA  ALA B  60      15.425  -5.671   6.066  1.00 34.66           C  
ATOM    487  C   ALA B  60      14.191  -6.214   6.719  1.00 34.66           C  
ATOM    488  O   ALA B  60      13.152  -6.353   6.078  1.00 34.66           O  
ATOM    486  CB  ALA B  60      16.266  -6.877   5.610  1.00 34.66           C  
ATOM    489  N   LEU B  61      14.291  -6.536   8.018  1.00 73.03           N  
ATOM    490  CA  LEU B  61      13.268  -7.155   8.816  1.00 73.03           C  
ATOM    495  C   LEU B  61      12.076  -6.266   9.035  1.00 73.03           C  
ATOM    496  O   LEU B  61      10.981  -6.770   9.288  1.00 73.03           O  
ATOM    491  CB  LEU B  61      13.788  -7.570  10.203  1.00 73.03           C  
ATOM    492  CG  LEU B  61      14.935  -8.593  10.123  1.00 73.03           C  
ATOM    493  CD1 LEU B  61      15.380  -9.059  11.518  1.00 73.03           C  
ATOM    494  CD2 LEU B  61      14.572  -9.755   9.188  1.00 73.03           C  
ATOM    497  N   GLN B  62      12.244  -4.930   8.966  1.00125.14           N  
ATOM    498  CA  GLN B  62      11.197  -4.042   9.390  1.00125.14           C  
ATOM    504  C   GLN B  62       9.893  -4.226   8.660  1.00125.14           C  
ATOM    505  O   GLN B  62       8.863  -4.149   9.329  1.00125.14           O  
ATOM    499  CB  GLN B  62      11.574  -2.538   9.410  1.00125.14           C  
ATOM    500  CG  GLN B  62      11.921  -1.883   8.072  1.00125.14           C  
ATOM    501  CD  GLN B  62      11.989  -0.379   8.299  1.00125.14           C  
ATOM    503  NE2 GLN B  62      12.489   0.373   7.283  1.00125.14           N  
ATOM    502  OE1 GLN B  62      11.597   0.119   9.354  1.00125.14           O  
ATOM    506  N   PRO B  63       9.790  -4.467   7.381  1.00 65.70           N  
ATOM    507  CA  PRO B  63       8.478  -4.576   6.804  1.00 65.70           C  
ATOM    511  C   PRO B  63       7.708  -5.717   7.391  1.00 65.70           C  
ATOM    512  O   PRO B  63       6.496  -5.596   7.561  1.00 65.70           O  
ATOM    509  CB  PRO B  63       8.698  -4.674   5.297  1.00 65.70           C  
ATOM    510  CG  PRO B  63      10.031  -3.932   5.077  1.00 65.70           C  
ATOM    508  CD  PRO B  63      10.802  -4.126   6.395  1.00 65.70           C  
ATOM    513  N   ALA B  64       8.394  -6.833   7.693  1.00 33.11           N  
ATOM    514  CA  ALA B  64       7.773  -7.998   8.246  1.00 33.11           C  
ATOM    516  C   ALA B  64       7.262  -7.681   9.616  1.00 33.11           C  
ATOM    517  O   ALA B  64       6.182  -8.122  10.004  1.00 33.11           O  
ATOM    515  CB  ALA B  64       8.744  -9.183   8.382  1.00 33.11           C  
ATOM    518  N   LEU B  65       8.049  -6.917  10.394  1.00106.51           N  
ATOM    519  CA  LEU B  65       7.687  -6.612  11.747  1.00106.51           C  
ATOM    524  C   LEU B  65       6.460  -5.745  11.729  1.00106.51           C  
ATOM    525  O   LEU B  65       5.526  -5.958  12.502  1.00106.51           O  
ATOM    520  CB  LEU B  65       8.816  -5.861  12.481  1.00106.51           C  
ATOM    521  CG  LEU B  65       8.682  -5.838  14.017  1.00106.51           C  
ATOM    522  CD1 LEU B  65       7.371  -5.193  14.480  1.00106.51           C  
ATOM    523  CD2 LEU B  65       8.902  -7.237  14.612  1.00106.51           C  
ATOM    526  N   LYS B  66       6.424  -4.742  10.829  1.00148.63           N  
ATOM    527  CA  LYS B  66       5.304  -3.843  10.759  1.00148.63           C  
ATOM    533  C   LYS B  66       4.069  -4.597  10.400  1.00148.63           C  
ATOM    534  O   LYS B  66       3.019  -4.414  11.014  1.00148.63           O  
ATOM    528  CB  LYS B  66       5.444  -2.782   9.653  1.00148.63           C  
ATOM    529  CG  LYS B  66       6.093  -1.465  10.068  1.00148.63           C  
ATOM    530  CD  LYS B  66       5.219  -0.662  11.035  1.00148.63           C  
ATOM    531  CE  LYS B  66       5.579   0.823  11.102  1.00148.63           C  
ATOM    532  NZ  LYS B  66       5.082   1.518   9.894  1.00148.63           N1+
ATOM    535  N   PHE B  67       4.169  -5.460   9.375  1.00 68.29           N  
ATOM    536  CA  PHE B  67       3.005  -6.130   8.888  1.00 68.29           C  
ATOM    544  C   PHE B  67       2.453  -7.056   9.929  1.00 68.29           C  
ATOM    545  O   PHE B  67       1.271  -6.992  10.262  1.00 68.29           O  
ATOM    537  CB  PHE B  67       3.289  -6.955   7.620  1.00 68.29           C  
ATOM    538  CG  PHE B  67       1.985  -7.362   7.020  1.00 68.29           C  
ATOM    539  CD1 PHE B  67       1.250  -6.456   6.291  1.00 68.29           C  
ATOM    540  CD2 PHE B  67       1.501  -8.640   7.169  1.00 68.29           C  
ATOM    541  CE1 PHE B  67       0.048  -6.813   5.727  1.00 68.29           C  
ATOM    542  CE2 PHE B  67       0.300  -9.003   6.607  1.00 68.29           C  
ATOM    543  CZ  PHE B  67      -0.430  -8.090   5.885  1.00 68.29           C  
ATOM    546  N   ASN B  68       3.304  -7.945  10.475  1.00 68.99           N  
ATOM    547  CA  ASN B  68       2.868  -8.940  11.418  1.00 68.99           C  
ATOM    552  C   ASN B  68       2.521  -8.322  12.736  1.00 68.99           C  
ATOM    553  O   ASN B  68       1.519  -8.684  13.353  1.00 68.99           O  
ATOM    548  CB  ASN B  68       3.951 -10.000  11.678  1.00 68.99           C  
ATOM    549  CG  ASN B  68       4.225 -10.701  10.356  1.00 68.99           C  
ATOM    551  ND2 ASN B  68       3.158 -11.268   9.732  1.00 68.99           N  
ATOM    550  OD1 ASN B  68       5.361 -10.736   9.886  1.00 68.99           O  
ATOM    554  N   GLY B  69       3.367  -7.391  13.218  1.00 22.00           N  
ATOM    555  CA  GLY B  69       3.140  -6.764  14.490  1.00 22.00           C  
ATOM    556  C   GLY B  69       1.895  -5.945  14.412  1.00 22.00           C  
ATOM    557  O   GLY B  69       1.071  -5.957  15.327  1.00 22.00           O  
ATOM    558  N   GLY B  70       1.728  -5.200  13.305  1.00 16.45           N  
ATOM    559  CA  GLY B  70       0.572  -4.366  13.160  1.00 16.45           C  
ATOM    560  C   GLY B  70      -0.633  -5.249  13.132  1.00 16.45           C  
ATOM    561  O   GLY B  70      -1.664  -4.931  13.721  1.00 16.45           O  
ATOM    562  N   GLY B  71      -0.526  -6.402  12.446  1.00 25.84           N  
ATOM    563  CA  GLY B  71      -1.647  -7.289  12.320  1.00 25.84           C  
ATOM    564  C   GLY B  71      -2.089  -7.742  13.680  1.00 25.84           C  
ATOM    565  O   GLY B  71      -3.283  -7.800  13.967  1.00 25.84           O  
ATOM    566  N   HIS B  72      -1.130  -8.086  14.553  1.00 53.38           N  
ATOM    567  CA  HIS B  72      -1.422  -8.559  15.876  1.00 53.38           C  
ATOM    574  C   HIS B  72      -2.102  -7.482  16.661  1.00 53.38           C  
ATOM    575  O   HIS B  72      -3.109  -7.724  17.325  1.00 53.38           O  
ATOM    570  CB  HIS B  72      -0.124  -8.947  16.611  1.00 53.38           C  
ATOM    569  CG  HIS B  72      -0.304  -9.421  18.021  1.00 53.38           C  
ATOM    572  CD2 HIS B  72       0.144  -8.876  19.185  1.00 53.38           C  
ATOM    568  ND1 HIS B  72      -0.977 -10.568  18.377  1.00 53.38           N  
ATOM    573  CE1 HIS B  72      -0.901 -10.660  19.730  1.00 53.38           C  
ATOM    571  NE2 HIS B  72      -0.231  -9.655  20.264  1.00 53.38           N  
ATOM    576  N   ILE B  73      -1.564  -6.252  16.594  1.00 39.29           N  
ATOM    577  CA  ILE B  73      -2.092  -5.165  17.368  1.00 39.29           C  
ATOM    582  C   ILE B  73      -3.481  -4.840  16.912  1.00 39.29           C  
ATOM    583  O   ILE B  73      -4.399  -4.719  17.722  1.00 39.29           O  
ATOM    578  CB  ILE B  73      -1.274  -3.916  17.217  1.00 39.29           C  
ATOM    579  CG1 ILE B  73       0.167  -4.152  17.700  1.00 39.29           C  
ATOM    580  CG2 ILE B  73      -1.995  -2.782  17.963  1.00 39.29           C  
ATOM    581  CD1 ILE B  73       1.141  -3.055  17.271  1.00 39.29           C  
ATOM    584  N   ASN B  74      -3.670  -4.722  15.584  1.00 44.73           N  
ATOM    585  CA  ASN B  74      -4.925  -4.272  15.050  1.00 44.73           C  
ATOM    590  C   ASN B  74      -6.028  -5.235  15.370  1.00 44.73           C  
ATOM    591  O   ASN B  74      -7.099  -4.829  15.819  1.00 44.73           O  
ATOM    586  CB  ASN B  74      -4.884  -4.093  13.524  1.00 44.73           C  
ATOM    587  CG  ASN B  74      -3.968  -2.914  13.221  1.00 44.73           C  
ATOM    589  ND2 ASN B  74      -3.251  -2.978  12.067  1.00 44.73           N  
ATOM    588  OD1 ASN B  74      -3.890  -1.959  13.993  1.00 44.73           O  
ATOM    592  N   HIS B  75      -5.792  -6.539  15.151  1.00 59.51           N  
ATOM    593  CA  HIS B  75      -6.812  -7.523  15.368  1.00 59.51           C  
ATOM    600  C   HIS B  75      -7.126  -7.662  16.826  1.00 59.51           C  
ATOM    601  O   HIS B  75      -8.276  -7.899  17.190  1.00 59.51           O  
ATOM    596  CB  HIS B  75      -6.454  -8.896  14.776  1.00 59.51           C  
ATOM    595  CG  HIS B  75      -6.468  -8.854  13.275  1.00 59.51           C  
ATOM    598  CD2 HIS B  75      -7.445  -9.209  12.398  1.00 59.51           C  
ATOM    594  ND1 HIS B  75      -5.424  -8.391  12.505  1.00 59.51           N  
ATOM    599  CE1 HIS B  75      -5.817  -8.489  11.211  1.00 59.51           C  
ATOM    597  NE2 HIS B  75      -7.037  -8.980  11.096  1.00 59.51           N  
ATOM    602  N   SER B  76      -6.116  -7.532  17.706  1.00 33.11           N  
ATOM    603  CA  SER B  76      -6.368  -7.676  19.112  1.00 33.11           C  
ATOM    606  C   SER B  76      -7.367  -6.636  19.529  1.00 33.11           C  
ATOM    607  O   SER B  76      -8.303  -6.929  20.272  1.00 33.11           O  
ATOM    604  CB  SER B  76      -5.100  -7.497  19.967  1.00 33.11           C  
ATOM    605  OG  SER B  76      -4.173  -8.539  19.696  1.00 33.11           O  
ATOM    608  N   ILE B  77      -7.196  -5.386  19.058  1.00 40.56           N  
ATOM    609  CA  ILE B  77      -8.095  -4.314  19.396  1.00 40.56           C  
ATOM    614  C   ILE B  77      -9.444  -4.592  18.800  1.00 40.56           C  
ATOM    615  O   ILE B  77     -10.476  -4.404  19.442  1.00 40.56           O  
ATOM    610  CB  ILE B  77      -7.642  -2.983  18.867  1.00 40.56           C  
ATOM    611  CG1 ILE B  77      -6.295  -2.586  19.492  1.00 40.56           C  
ATOM    612  CG2 ILE B  77      -8.762  -1.959  19.122  1.00 40.56           C  
ATOM    613  CD1 ILE B  77      -5.625  -1.409  18.787  1.00 40.56           C  
ATOM    616  N   PHE B  78      -9.457  -5.089  17.552  1.00 75.41           N  
ATOM    617  CA  PHE B  78     -10.652  -5.275  16.781  1.00 75.41           C  
ATOM    625  C   PHE B  78     -11.586  -6.210  17.491  1.00 75.41           C  
ATOM    626  O   PHE B  78     -12.790  -5.966  17.536  1.00 75.41           O  
ATOM    618  CB  PHE B  78     -10.318  -5.834  15.385  1.00 75.41           C  
ATOM    619  CG  PHE B  78     -11.531  -5.802  14.522  1.00 75.41           C  
ATOM    620  CD1 PHE B  78     -12.099  -4.602  14.159  1.00 75.41           C  
ATOM    621  CD2 PHE B  78     -12.074  -6.967  14.036  1.00 75.41           C  
ATOM    622  CE1 PHE B  78     -13.212  -4.566  13.353  1.00 75.41           C  
ATOM    623  CE2 PHE B  78     -13.186  -6.937  13.228  1.00 75.41           C  
ATOM    624  CZ  PHE B  78     -13.760  -5.736  12.886  1.00 75.41           C  
ATOM    627  N   TRP B  79     -11.065  -7.297  18.086  1.00 77.96           N  
ATOM    628  CA  TRP B  79     -11.912  -8.270  18.719  1.00 77.96           C  
ATOM    639  C   TRP B  79     -12.676  -7.628  19.851  1.00 77.96           C  
ATOM    640  O   TRP B  79     -13.868  -7.884  20.018  1.00 77.96           O  
ATOM    629  CB  TRP B  79     -11.118  -9.466  19.288  1.00 77.96           C  
ATOM    630  CG  TRP B  79     -10.296 -10.230  18.267  1.00 77.96           C  
ATOM    632  CD1 TRP B  79      -9.008 -10.682  18.355  1.00 77.96           C  
ATOM    631  CD2 TRP B  79     -10.747 -10.562  16.943  1.00 77.96           C  
ATOM    634  CE2 TRP B  79      -9.698 -11.223  16.300  1.00 77.96           C  
ATOM    635  CE3 TRP B  79     -11.934 -10.328  16.312  1.00 77.96           C  
ATOM    633  NE1 TRP B  79      -8.641 -11.296  17.181  1.00 77.96           N  
ATOM    636  CZ2 TRP B  79      -9.824 -11.660  15.012  1.00 77.96           C  
ATOM    637  CZ3 TRP B  79     -12.059 -10.778  15.015  1.00 77.96           C  
ATOM    638  CH2 TRP B  79     -11.025 -11.432  14.377  1.00 77.96           C  
ATOM    641  N   THR B  80     -12.012  -6.780  20.664  1.00 52.07           N  
ATOM    642  CA  THR B  80     -12.622  -6.129  21.801  1.00 52.07           C  
ATOM    646  C   THR B  80     -13.659  -5.140  21.342  1.00 52.07           C  
ATOM    647  O   THR B  80     -14.615  -4.848  22.059  1.00 52.07           O  
ATOM    643  CB  THR B  80     -11.650  -5.372  22.667  1.00 52.07           C  
ATOM    645  CG2 THR B  80     -10.554  -6.336  23.148  1.00 52.07           C  
ATOM    644  OG1 THR B  80     -11.074  -4.292  21.948  1.00 52.07           O  
ATOM    648  N   ASN B  81     -13.460  -4.565  20.142  1.00 96.90           N  
ATOM    649  CA  ASN B  81     -14.299  -3.554  19.552  1.00 96.90           C  
ATOM    654  C   ASN B  81     -15.667  -4.077  19.191  1.00 96.90           C  
ATOM    655  O   ASN B  81     -16.567  -3.277  18.942  1.00 96.90           O  
ATOM    650  CB  ASN B  81     -13.719  -2.953  18.258  1.00 96.90           C  
ATOM    651  CG  ASN B  81     -12.590  -1.993  18.605  1.00 96.90           C  
ATOM    653  ND2 ASN B  81     -12.445  -1.663  19.916  1.00 96.90           N  
ATOM    652  OD1 ASN B  81     -11.855  -1.544  17.726  1.00 96.90           O  
ATOM    656  N   LEU B  82     -15.859  -5.408  19.063  1.00 70.26           N  
ATOM    657  CA  LEU B  82     -17.123  -5.927  18.590  1.00 70.26           C  
ATOM    662  C   LEU B  82     -17.915  -6.571  19.700  1.00 70.26           C  
ATOM    663  O   LEU B  82     -17.351  -7.208  20.587  1.00 70.26           O  
ATOM    658  CB  LEU B  82     -16.911  -7.011  17.519  1.00 70.26           C  
ATOM    659  CG  LEU B  82     -16.095  -6.511  16.310  1.00 70.26           C  
ATOM    660  CD1 LEU B  82     -15.902  -7.620  15.263  1.00 70.26           C  
ATOM    661  CD2 LEU B  82     -16.705  -5.232  15.714  1.00 70.26           C  
ATOM    664  N   ALA B  83     -19.265  -6.412  19.681  1.00 45.86           N  
ATOM    665  CA  ALA B  83     -20.090  -7.058  20.672  1.00 45.86           C  
ATOM    667  C   ALA B  83     -21.514  -7.128  20.197  1.00 45.86           C  
ATOM    668  O   ALA B  83     -21.984  -6.264  19.456  1.00 45.86           O  
ATOM    666  CB  ALA B  83     -20.109  -6.324  22.023  1.00 45.86           C  
ATOM    669  N   LYS B  84     -22.231  -8.196  20.615  1.00 97.27           N  
ATOM    670  CA  LYS B  84     -23.622  -8.377  20.308  1.00 97.27           C  
ATOM    676  C   LYS B  84     -24.383  -7.290  21.007  1.00 97.27           C  
ATOM    677  O   LYS B  84     -25.217  -6.612  20.408  1.00 97.27           O  
ATOM    671  CB  LYS B  84     -24.150  -9.719  20.848  1.00 97.27           C  
ATOM    672  CG  LYS B  84     -25.624 -10.000  20.545  1.00 97.27           C  
ATOM    673  CD  LYS B  84     -26.076 -11.404  20.961  1.00 97.27           C  
ATOM    674  CE  LYS B  84     -25.585 -12.524  20.041  1.00 97.27           C  
ATOM    675  NZ  LYS B  84     -26.341 -12.511  18.770  1.00 97.27           N1+
ATOM    678  N   ASP B  85     -24.091  -7.091  22.312  1.00 51.74           N  
ATOM    679  CA  ASP B  85     -24.754  -6.076  23.077  1.00 51.74           C  
ATOM    684  C   ASP B  85     -23.716  -5.046  23.410  1.00 51.74           C  
ATOM    685  O   ASP B  85     -23.110  -5.070  24.479  1.00 51.74           O  
ATOM    680  CB  ASP B  85     -25.342  -6.623  24.392  1.00 51.74           C  
ATOM    681  CG  ASP B  85     -26.285  -5.588  24.988  1.00 51.74           C  
ATOM    682  OD1 ASP B  85     -26.011  -4.369  24.830  1.00 51.74           O  
ATOM    683  OD2 ASP B  85     -27.301  -6.005  25.604  1.00 51.74           O1-
ATOM    686  N   GLY B  86     -23.476  -4.127  22.455  1.00 33.33           N  
ATOM    687  CA  GLY B  86     -22.488  -3.086  22.553  1.00 33.33           C  
ATOM    688  C   GLY B  86     -22.851  -2.067  23.588  1.00 33.33           C  
ATOM    689  O   GLY B  86     -21.992  -1.587  24.326  1.00 33.33           O  
ATOM    690  N   GLY B  87     -24.144  -1.695  23.666  1.00 24.79           N  
ATOM    691  CA  GLY B  87     -24.534  -0.674  24.592  1.00 24.79           C  
ATOM    692  C   GLY B  87     -24.409   0.653  23.905  1.00 24.79           C  
ATOM    693  O   GLY B  87     -24.445   0.736  22.678  1.00 24.79           O  
ATOM    694  N   GLU B  88     -24.275   1.737  24.703  1.00 49.29           N  
ATOM    695  CA  GLU B  88     -24.216   3.072  24.174  1.00 49.29           C  
ATOM    701  C   GLU B  88     -22.936   3.704  24.626  1.00 49.29           C  
ATOM    702  O   GLU B  88     -22.276   3.232  25.550  1.00 49.29           O  
ATOM    696  CB  GLU B  88     -25.332   3.977  24.715  1.00 49.29           C  
ATOM    697  CG  GLU B  88     -26.744   3.528  24.343  1.00 49.29           C  
ATOM    698  CD  GLU B  88     -27.715   4.398  25.130  1.00 49.29           C  
ATOM    699  OE1 GLU B  88     -27.232   5.272  25.897  1.00 49.29           O  
ATOM    700  OE2 GLU B  88     -28.950   4.198  24.979  1.00 49.29           O1-
ATOM    703  N   PRO B  89     -22.582   4.787  23.983  1.00 65.59           N  
ATOM    704  CA  PRO B  89     -21.382   5.498  24.331  1.00 65.59           C  
ATOM    708  C   PRO B  89     -21.534   6.107  25.686  1.00 65.59           C  
ATOM    709  O   PRO B  89     -22.662   6.372  26.101  1.00 65.59           O  
ATOM    706  CB  PRO B  89     -21.175   6.525  23.220  1.00 65.59           C  
ATOM    707  CG  PRO B  89     -21.846   5.877  21.995  1.00 65.59           C  
ATOM    705  CD  PRO B  89     -22.948   4.983  22.588  1.00 65.59           C  
ATOM    710  N   SER B  90     -20.410   6.332  26.393  1.00 96.50           N  
ATOM    711  CA  SER B  90     -20.455   6.910  27.706  1.00 96.50           C  
ATOM    714  C   SER B  90     -20.939   8.307  27.547  1.00 96.50           C  
ATOM    715  O   SER B  90     -20.947   8.860  26.449  1.00 96.50           O  
ATOM    712  CB  SER B  90     -19.086   7.122  28.372  1.00 96.50           C  
ATOM    713  OG  SER B  90     -18.351   5.917  28.449  1.00 96.50           O  
ATOM    716  N   LYS B  91     -21.346   8.911  28.675  1.00107.64           N  
ATOM    717  CA  LYS B  91     -21.796  10.268  28.673  1.00107.64           C  
ATOM    723  C   LYS B  91     -20.654  11.123  28.219  1.00107.64           C  
ATOM    724  O   LYS B  91     -20.837  12.038  27.417  1.00107.64           O  
ATOM    718  CB  LYS B  91     -22.225  10.735  30.076  1.00107.64           C  
ATOM    719  CG  LYS B  91     -21.168  10.470  31.153  1.00107.64           C  
ATOM    720  CD  LYS B  91     -21.443  11.157  32.493  1.00107.64           C  
ATOM    721  CE  LYS B  91     -20.639  12.440  32.704  1.00107.64           C  
ATOM    722  NZ  LYS B  91     -21.165  13.517  31.836  1.00107.64           N1+
ATOM    725  N   GLU B  92     -19.434  10.835  28.709  1.00127.47           N  
ATOM    726  CA  GLU B  92     -18.291  11.635  28.366  1.00127.47           C  
ATOM    732  C   GLU B  92     -18.003  11.508  26.907  1.00127.47           C  
ATOM    733  O   GLU B  92     -17.722  12.496  26.232  1.00127.47           O  
ATOM    727  CB  GLU B  92     -16.982  11.144  28.997  1.00127.47           C  
ATOM    728  CG  GLU B  92     -16.930  11.141  30.516  1.00127.47           C  
ATOM    729  CD  GLU B  92     -15.474  10.876  30.869  1.00127.47           C  
ATOM    730  OE1 GLU B  92     -14.704  11.872  30.947  1.00127.47           O  
ATOM    731  OE2 GLU B  92     -15.105   9.685  31.049  1.00127.47           O1-
ATOM    734  N   LEU B  93     -18.036  10.266  26.392  1.00 55.50           N  
ATOM    735  CA  LEU B  93     -17.667  10.018  25.030  1.00 55.50           C  
ATOM    740  C   LEU B  93     -18.654  10.679  24.119  1.00 55.50           C  
ATOM    741  O   LEU B  93     -18.271  11.290  23.121  1.00 55.50           O  
ATOM    736  CB  LEU B  93     -17.612   8.515  24.706  1.00 55.50           C  
ATOM    737  CG  LEU B  93     -17.208   8.202  23.255  1.00 55.50           C  
ATOM    738  CD1 LEU B  93     -15.785   8.700  22.950  1.00 55.50           C  
ATOM    739  CD2 LEU B  93     -17.386   6.710  22.941  1.00 55.50           C  
ATOM    742  N   MET B  94     -19.957  10.588  24.450  1.00 37.15           N  
ATOM    743  CA  MET B  94     -20.960  11.167  23.603  1.00 37.15           C  
ATOM    748  C   MET B  94     -20.771  12.653  23.562  1.00 37.15           C  
ATOM    749  O   MET B  94     -20.900  13.273  22.508  1.00 37.15           O  
ATOM    744  CB  MET B  94     -22.397  10.855  24.058  1.00 37.15           C  
ATOM    745  CG  MET B  94     -23.464  11.367  23.087  1.00 37.15           C  
ATOM    746  SD  MET B  94     -23.432  10.577  21.448  1.00 37.15           S  
ATOM    747  CE  MET B  94     -23.824   8.905  22.038  1.00 37.15           C  
ATOM    750  N   ASP B  95     -20.440  13.262  24.715  1.00 36.50           N  
ATOM    751  CA  ASP B  95     -20.264  14.685  24.789  1.00 36.50           C  
ATOM    756  C   ASP B  95     -19.145  15.074  23.868  1.00 36.50           C  
ATOM    757  O   ASP B  95     -19.264  16.034  23.107  1.00 36.50           O  
ATOM    752  CB  ASP B  95     -19.881  15.138  26.211  1.00 36.50           C  
ATOM    753  CG  ASP B  95     -19.870  16.659  26.278  1.00 36.50           C  
ATOM    754  OD1 ASP B  95     -19.993  17.311  25.207  1.00 36.50           O  
ATOM    755  OD2 ASP B  95     -19.744  17.189  27.413  1.00 36.50           O1-
ATOM    758  N   THR B  96     -18.026  14.325  23.908  1.00129.57           N  
ATOM    759  CA  THR B  96     -16.884  14.627  23.089  1.00129.57           C  
ATOM    763  C   THR B  96     -17.206  14.422  21.644  1.00129.57           C  
ATOM    764  O   THR B  96     -16.736  15.174  20.792  1.00129.57           O  
ATOM    760  CB  THR B  96     -15.660  13.804  23.396  1.00129.57           C  
ATOM    762  CG2 THR B  96     -15.075  14.232  24.747  1.00129.57           C  
ATOM    761  OG1 THR B  96     -15.962  12.417  23.382  1.00129.57           O  
ATOM    765  N   ILE B  97     -18.002  13.384  21.330  1.00 40.15           N  
ATOM    766  CA  ILE B  97     -18.353  13.108  19.969  1.00 40.15           C  
ATOM    771  C   ILE B  97     -19.093  14.298  19.451  1.00 40.15           C  
ATOM    772  O   ILE B  97     -18.831  14.771  18.348  1.00 40.15           O  
ATOM    767  CB  ILE B  97     -19.270  11.921  19.843  1.00 40.15           C  
ATOM    768  CG1 ILE B  97     -18.565  10.634  20.306  1.00 40.15           C  
ATOM    769  CG2 ILE B  97     -19.797  11.864  18.399  1.00 40.15           C  
ATOM    770  CD1 ILE B  97     -19.511   9.443  20.464  1.00 40.15           C  
ATOM    773  N   LYS B  98     -20.034  14.827  20.253  1.00 30.04           N  
ATOM    774  CA  LYS B  98     -20.807  15.950  19.815  1.00 30.04           C  
ATOM    780  C   LYS B  98     -19.904  17.122  19.597  1.00 30.04           C  
ATOM    781  O   LYS B  98     -20.043  17.837  18.606  1.00 30.04           O  
ATOM    775  CB  LYS B  98     -21.896  16.365  20.818  1.00 30.04           C  
ATOM    776  CG  LYS B  98     -23.040  15.356  20.901  1.00 30.04           C  
ATOM    777  CD  LYS B  98     -24.006  15.614  22.057  1.00 30.04           C  
ATOM    778  CE  LYS B  98     -25.151  14.602  22.125  1.00 30.04           C  
ATOM    779  NZ  LYS B  98     -26.071  14.953  23.228  1.00 30.04           N1+
ATOM    782  N   ARG B  99     -18.942  17.354  20.509  1.00 88.70           N  
ATOM    783  CA  ARG B  99     -18.125  18.522  20.348  1.00 88.70           C  
ATOM    791  C   ARG B  99     -17.358  18.445  19.063  1.00 88.70           C  
ATOM    792  O   ARG B  99     -17.359  19.390  18.275  1.00 88.70           O  
ATOM    784  CB  ARG B  99     -17.080  18.703  21.469  1.00 88.70           C  
ATOM    785  CG  ARG B  99     -16.224  19.959  21.268  1.00 88.70           C  
ATOM    786  CD  ARG B  99     -15.027  20.086  22.216  1.00 88.70           C  
ATOM    787  NE  ARG B  99     -14.113  18.938  21.957  1.00 88.70           N  
ATOM    788  CZ  ARG B  99     -14.088  17.886  22.825  1.00 88.70           C  
ATOM    789  NH1 ARG B  99     -14.858  17.918  23.950  1.00 88.70           N1+
ATOM    790  NH2 ARG B  99     -13.282  16.812  22.575  1.00 88.70           N  
ATOM    793  N   ASP B 100     -16.650  17.324  18.830  1.00 86.90           N  
ATOM    794  CA  ASP B 100     -15.819  17.223  17.663  1.00 86.90           C  
ATOM    799  C   ASP B 100     -16.556  16.981  16.373  1.00 86.90           C  
ATOM    800  O   ASP B 100     -16.257  17.613  15.363  1.00 86.90           O  
ATOM    795  CB  ASP B 100     -14.739  16.140  17.815  1.00 86.90           C  
ATOM    796  CG  ASP B 100     -13.771  16.653  18.875  1.00 86.90           C  
ATOM    797  OD1 ASP B 100     -13.926  17.835  19.281  1.00 86.90           O  
ATOM    798  OD2 ASP B 100     -12.868  15.879  19.292  1.00 86.90           O1-
ATOM    801  N   PHE B 101     -17.458  15.978  16.358  1.00119.08           N  
ATOM    802  CA  PHE B 101     -18.201  15.541  15.201  1.00119.08           C  
ATOM    810  C   PHE B 101     -19.486  16.262  14.924  1.00119.08           C  
ATOM    811  O   PHE B 101     -19.934  16.300  13.779  1.00119.08           O  
ATOM    803  CB  PHE B 101     -18.455  14.033  15.219  1.00119.08           C  
ATOM    804  CG  PHE B 101     -17.083  13.470  15.116  1.00119.08           C  
ATOM    805  CD1 PHE B 101     -16.478  13.316  13.890  1.00119.08           C  
ATOM    806  CD2 PHE B 101     -16.394  13.122  16.252  1.00119.08           C  
ATOM    807  CE1 PHE B 101     -15.205  12.804  13.799  1.00119.08           C  
ATOM    808  CE2 PHE B 101     -15.122  12.610  16.167  1.00119.08           C  
ATOM    809  CZ  PHE B 101     -14.526  12.449  14.939  1.00119.08           C  
ATOM    812  N   GLY B 102     -20.168  16.762  15.972  1.00 34.26           N  
ATOM    813  CA  GLY B 102     -21.428  17.429  15.806  1.00 34.26           C  
ATOM    814  C   GLY B 102     -22.496  16.478  16.254  1.00 34.26           C  
ATOM    815  O   GLY B 102     -23.454  16.882  16.911  1.00 34.26           O  
ATOM    816  N   SER B 103     -22.345  15.178  15.922  1.00 39.81           N  
ATOM    817  CA  SER B 103     -23.306  14.196  16.337  1.00 39.81           C  
ATOM    820  C   SER B 103     -22.707  12.843  16.097  1.00 39.81           C  
ATOM    821  O   SER B 103     -21.674  12.722  15.441  1.00 39.81           O  
ATOM    818  CB  SER B 103     -24.628  14.257  15.555  1.00 39.81           C  
ATOM    819  OG  SER B 103     -24.404  13.944  14.188  1.00 39.81           O  
ATOM    822  N   LEU B 104     -23.333  11.790  16.661  1.00112.78           N  
ATOM    823  CA  LEU B 104     -22.875  10.440  16.479  1.00112.78           C  
ATOM    828  C   LEU B 104     -23.088  10.091  15.037  1.00112.78           C  
ATOM    829  O   LEU B 104     -22.262   9.422  14.418  1.00112.78           O  
ATOM    824  CB  LEU B 104     -23.656   9.423  17.338  1.00112.78           C  
ATOM    825  CG  LEU B 104     -23.039   8.005  17.412  1.00112.78           C  
ATOM    826  CD1 LEU B 104     -22.952   7.323  16.043  1.00112.78           C  
ATOM    827  CD2 LEU B 104     -21.692   8.021  18.150  1.00112.78           C  
ATOM    830  N   ASP B 105     -24.214  10.561  14.461  1.00 37.74           N  
ATOM    831  CA  ASP B 105     -24.577  10.251  13.105  1.00 37.74           C  
ATOM    836  C   ASP B 105     -23.499  10.752  12.195  1.00 37.74           C  
ATOM    837  O   ASP B 105     -23.104  10.064  11.255  1.00 37.74           O  
ATOM    832  CB  ASP B 105     -25.875  10.957  12.667  1.00 37.74           C  
ATOM    833  CG  ASP B 105     -27.053  10.392  13.449  1.00 37.74           C  
ATOM    834  OD1 ASP B 105     -26.929   9.258  13.984  1.00 37.74           O  
ATOM    835  OD2 ASP B 105     -28.098  11.092  13.519  1.00 37.74           O1-
ATOM    838  N   ASN B 106     -22.993  11.972  12.455  1.00 50.47           N  
ATOM    839  CA  ASN B 106     -21.989  12.552  11.610  1.00 50.47           C  
ATOM    844  C   ASN B 106     -20.739  11.728  11.681  1.00 50.47           C  
ATOM    845  O   ASN B 106     -20.115  11.451  10.658  1.00 50.47           O  
ATOM    840  CB  ASN B 106     -21.604  13.981  12.029  1.00 50.47           C  
ATOM    841  CG  ASN B 106     -22.797  14.894  11.782  1.00 50.47           C  
ATOM    843  ND2 ASN B 106     -23.638  14.537  10.775  1.00 50.47           N  
ATOM    842  OD1 ASN B 106     -22.979  15.897  12.467  1.00 50.47           O  
ATOM    846  N   LEU B 107     -20.350  11.303  12.899  1.00 58.44           N  
ATOM    847  CA  LEU B 107     -19.130  10.565  13.086  1.00 58.44           C  
ATOM    852  C   LEU B 107     -19.181   9.285  12.322  1.00 58.44           C  
ATOM    853  O   LEU B 107     -18.241   8.938  11.605  1.00 58.44           O  
ATOM    848  CB  LEU B 107     -18.904  10.190  14.564  1.00 58.44           C  
ATOM    849  CG  LEU B 107     -17.703   9.256  14.814  1.00 58.44           C  
ATOM    850  CD1 LEU B 107     -16.376   9.894  14.377  1.00 58.44           C  
ATOM    851  CD2 LEU B 107     -17.679   8.781  16.277  1.00 58.44           C  
ATOM    854  N   GLN B 108     -20.295   8.545  12.439  1.00132.07           N  
ATOM    855  CA  GLN B 108     -20.335   7.277  11.781  1.00132.07           C  
ATOM    861  C   GLN B 108     -20.331   7.437  10.296  1.00132.07           C  
ATOM    862  O   GLN B 108     -19.683   6.665   9.592  1.00132.07           O  
ATOM    856  CB  GLN B 108     -21.457   6.352  12.285  1.00132.07           C  
ATOM    857  CG  GLN B 108     -22.882   6.857  12.130  1.00132.07           C  
ATOM    858  CD  GLN B 108     -23.732   5.977  13.036  1.00132.07           C  
ATOM    860  NE2 GLN B 108     -23.060   5.196  13.925  1.00132.07           N  
ATOM    859  OE1 GLN B 108     -24.959   5.986  12.963  1.00132.07           O  
ATOM    863  N   LYS B 109     -21.037   8.454   9.772  1.00 37.86           N  
ATOM    864  CA  LYS B 109     -21.070   8.648   8.351  1.00 37.86           C  
ATOM    870  C   LYS B 109     -19.686   8.960   7.866  1.00 37.86           C  
ATOM    871  O   LYS B 109     -19.219   8.382   6.886  1.00 37.86           O  
ATOM    865  CB  LYS B 109     -21.986   9.826   7.965  1.00 37.86           C  
ATOM    866  CG  LYS B 109     -22.172  10.031   6.463  1.00 37.86           C  
ATOM    867  CD  LYS B 109     -23.349  10.956   6.140  1.00 37.86           C  
ATOM    868  CE  LYS B 109     -23.573  11.186   4.645  1.00 37.86           C  
ATOM    869  NZ  LYS B 109     -24.762  12.046   4.448  1.00 37.86           N1+
ATOM    872  N   ARG B 110     -18.982   9.877   8.559  1.00119.14           N  
ATOM    873  CA  ARG B 110     -17.684  10.312   8.121  1.00119.14           C  
ATOM    881  C   ARG B 110     -16.689   9.193   8.195  1.00119.14           C  
ATOM    882  O   ARG B 110     -15.886   9.011   7.282  1.00119.14           O  
ATOM    874  CB  ARG B 110     -17.158  11.500   8.939  1.00119.14           C  
ATOM    875  CG  ARG B 110     -18.136  12.675   8.915  1.00119.14           C  
ATOM    876  CD  ARG B 110     -17.485  14.038   9.138  1.00119.14           C  
ATOM    877  NE  ARG B 110     -16.703  13.978  10.403  1.00119.14           N  
ATOM    878  CZ  ARG B 110     -15.967  15.066  10.770  1.00119.14           C  
ATOM    879  NH1 ARG B 110     -16.006  16.194  10.003  1.00119.14           N1+
ATOM    880  NH2 ARG B 110     -15.195  15.033  11.894  1.00119.14           N  
ATOM    883  N   LEU B 111     -16.704   8.413   9.292  1.00 46.69           N  
ATOM    884  CA  LEU B 111     -15.764   7.335   9.431  1.00 46.69           C  
ATOM    889  C   LEU B 111     -16.050   6.296   8.387  1.00 46.69           C  
ATOM    890  O   LEU B 111     -15.132   5.759   7.769  1.00 46.69           O  
ATOM    885  CB  LEU B 111     -15.835   6.663  10.815  1.00 46.69           C  
ATOM    886  CG  LEU B 111     -14.840   5.501  10.997  1.00 46.69           C  
ATOM    887  CD1 LEU B 111     -13.389   5.989  10.866  1.00 46.69           C  
ATOM    888  CD2 LEU B 111     -15.087   4.752  12.316  1.00 46.69           C  
ATOM    891  N   SER B 112     -17.342   5.998   8.150  1.00 40.01           N  
ATOM    892  CA  SER B 112     -17.713   4.989   7.196  1.00 40.01           C  
ATOM    895  C   SER B 112     -17.206   5.378   5.843  1.00 40.01           C  
ATOM    896  O   SER B 112     -16.689   4.540   5.108  1.00 40.01           O  
ATOM    893  CB  SER B 112     -19.235   4.815   7.057  1.00 40.01           C  
ATOM    894  OG  SER B 112     -19.794   4.318   8.264  1.00 40.01           O  
ATOM    897  N   ASP B 113     -17.331   6.669   5.478  1.00 43.80           N  
ATOM    898  CA  ASP B 113     -16.966   7.112   4.160  1.00 43.80           C  
ATOM    903  C   ASP B 113     -15.500   6.902   3.914  1.00 43.80           C  
ATOM    904  O   ASP B 113     -15.114   6.367   2.877  1.00 43.80           O  
ATOM    899  CB  ASP B 113     -17.258   8.605   3.939  1.00 43.80           C  
ATOM    900  CG  ASP B 113     -18.769   8.795   3.954  1.00 43.80           C  
ATOM    901  OD1 ASP B 113     -19.497   7.768   4.006  1.00 43.80           O  
ATOM    902  OD2 ASP B 113     -19.214   9.974   3.911  1.00 43.80           O1-
ATOM    905  N   ILE B 114     -14.638   7.304   4.866  1.00 40.13           N  
ATOM    906  CA  ILE B 114     -13.219   7.191   4.675  1.00 40.13           C  
ATOM    911  C   ILE B 114     -12.842   5.742   4.593  1.00 40.13           C  
ATOM    912  O   ILE B 114     -11.989   5.353   3.796  1.00 40.13           O  
ATOM    907  CB  ILE B 114     -12.419   7.825   5.780  1.00 40.13           C  
ATOM    908  CG1 ILE B 114     -12.667   7.124   7.126  1.00 40.13           C  
ATOM    909  CG2 ILE B 114     -12.749   9.328   5.793  1.00 40.13           C  
ATOM    910  CD1 ILE B 114     -11.684   7.540   8.219  1.00 40.13           C  
ATOM    913  N   THR B 115     -13.467   4.900   5.437  1.00 41.46           N  
ATOM    914  CA  THR B 115     -13.156   3.501   5.484  1.00 41.46           C  
ATOM    918  C   THR B 115     -13.500   2.855   4.173  1.00 41.46           C  
ATOM    919  O   THR B 115     -12.749   2.019   3.676  1.00 41.46           O  
ATOM    915  CB  THR B 115     -13.908   2.782   6.567  1.00 41.46           C  
ATOM    917  CG2 THR B 115     -13.536   1.290   6.533  1.00 41.46           C  
ATOM    916  OG1 THR B 115     -13.585   3.342   7.832  1.00 41.46           O  
ATOM    920  N   ILE B 116     -14.645   3.238   3.575  1.00111.59           N  
ATOM    921  CA  ILE B 116     -15.130   2.690   2.335  1.00111.59           C  
ATOM    926  C   ILE B 116     -14.141   2.998   1.248  1.00111.59           C  
ATOM    927  O   ILE B 116     -13.881   2.175   0.373  1.00111.59           O  
ATOM    922  CB  ILE B 116     -16.426   3.317   1.905  1.00111.59           C  
ATOM    923  CG1 ILE B 116     -17.545   3.081   2.938  1.00111.59           C  
ATOM    924  CG2 ILE B 116     -16.750   2.785   0.499  1.00111.59           C  
ATOM    925  CD1 ILE B 116     -17.943   1.619   3.121  1.00111.59           C  
ATOM    928  N   ALA B 117     -13.575   4.215   1.304  1.00 82.28           N  
ATOM    929  CA  ALA B 117     -12.673   4.841   0.371  1.00 82.28           C  
ATOM    931  C   ALA B 117     -11.366   4.109   0.242  1.00 82.28           C  
ATOM    932  O   ALA B 117     -10.674   4.271  -0.763  1.00 82.28           O  
ATOM    930  CB  ALA B 117     -12.337   6.294   0.754  1.00 82.28           C  
ATOM    933  N   VAL B 118     -10.987   3.292   1.243  1.00192.01           N  
ATOM    934  CA  VAL B 118      -9.651   2.770   1.377  1.00192.01           C  
ATOM    938  C   VAL B 118      -9.045   2.253   0.102  1.00192.01           C  
ATOM    939  O   VAL B 118      -7.992   2.740  -0.252  1.00192.01           O  
ATOM    935  CB  VAL B 118      -9.575   1.676   2.406  1.00192.01           C  
ATOM    936  CG1 VAL B 118      -8.167   1.061   2.378  1.00192.01           C  
ATOM    937  CG2 VAL B 118      -9.955   2.277   3.771  1.00192.01           C  
ATOM    940  N   GLN B 119      -9.608   1.321  -0.676  1.00196.65           N  
ATOM    941  CA  GLN B 119      -8.898   0.912  -1.871  1.00196.65           C  
ATOM    947  C   GLN B 119      -7.678   0.148  -1.464  1.00196.65           C  
ATOM    948  O   GLN B 119      -6.706   0.670  -0.917  1.00196.65           O  
ATOM    942  CB  GLN B 119      -8.550   2.062  -2.843  1.00196.65           C  
ATOM    943  CG  GLN B 119      -7.924   1.603  -4.160  1.00196.65           C  
ATOM    944  CD  GLN B 119      -7.948   2.780  -5.128  1.00196.65           C  
ATOM    946  NE2 GLN B 119      -6.752   3.361  -5.412  1.00196.65           N  
ATOM    945  OE1 GLN B 119      -9.004   3.173  -5.622  1.00196.65           O  
ATOM    949  N   GLY B 120      -7.693  -1.156  -1.773  1.00 30.21           N  
ATOM    950  CA  GLY B 120      -6.629  -1.985  -1.315  1.00 30.21           C  
ATOM    951  C   GLY B 120      -7.031  -2.406   0.060  1.00 30.21           C  
ATOM    952  O   GLY B 120      -8.195  -2.283   0.440  1.00 30.21           O  
ATOM    953  N   SER B 121      -6.071  -2.909   0.855  1.00 38.36           N  
ATOM    954  CA  SER B 121      -6.411  -3.381   2.163  1.00 38.36           C  
ATOM    957  C   SER B 121      -6.073  -2.311   3.151  1.00 38.36           C  
ATOM    958  O   SER B 121      -5.170  -1.507   2.920  1.00 38.36           O  
ATOM    955  CB  SER B 121      -5.635  -4.641   2.577  1.00 38.36           C  
ATOM    956  OG  SER B 121      -5.955  -5.716   1.705  1.00 38.36           O  
ATOM    959  N   GLY B 122      -6.812  -2.263   4.282  1.00 32.94           N  
ATOM    960  CA  GLY B 122      -6.502  -1.263   5.267  1.00 32.94           C  
ATOM    961  C   GLY B 122      -7.538  -1.271   6.354  1.00 32.94           C  
ATOM    962  O   GLY B 122      -8.314  -2.217   6.487  1.00 32.94           O  
ATOM    963  N   TRP B 123      -7.555  -0.193   7.171  1.00 82.61           N  
ATOM    964  CA  TRP B 123      -8.449  -0.095   8.296  1.00 82.61           C  
ATOM    975  C   TRP B 123      -8.889   1.337   8.441  1.00 82.61           C  
ATOM    976  O   TRP B 123      -8.220   2.256   7.968  1.00 82.61           O  
ATOM    965  CB  TRP B 123      -7.757  -0.426   9.634  1.00 82.61           C  
ATOM    966  CG  TRP B 123      -7.266  -1.845   9.814  1.00 82.61           C  
ATOM    968  CD1 TRP B 123      -6.264  -2.509   9.163  1.00 82.61           C  
ATOM    967  CD2 TRP B 123      -7.758  -2.748  10.820  1.00 82.61           C  
ATOM    970  CE2 TRP B 123      -7.020  -3.928  10.717  1.00 82.61           C  
ATOM    971  CE3 TRP B 123      -8.737  -2.601  11.761  1.00 82.61           C  
ATOM    969  NE1 TRP B 123      -6.111  -3.768   9.692  1.00 82.61           N  
ATOM    972  CZ2 TRP B 123      -7.252  -4.981  11.556  1.00 82.61           C  
ATOM    973  CZ3 TRP B 123      -8.974  -3.669  12.599  1.00 82.61           C  
ATOM    974  CH2 TRP B 123      -8.246  -4.837  12.499  1.00 82.61           C  
ATOM    977  N   GLY B 124     -10.046   1.556   9.109  1.00 38.91           N  
ATOM    978  CA  GLY B 124     -10.511   2.882   9.418  1.00 38.91           C  
ATOM    979  C   GLY B 124     -10.491   2.973  10.916  1.00 38.91           C  
ATOM    980  O   GLY B 124     -10.759   1.982  11.596  1.00 38.91           O  
ATOM    981  N   TRP B 125     -10.174   4.160  11.483  1.00 78.74           N  
ATOM    982  CA  TRP B 125     -10.101   4.212  12.917  1.00 78.74           C  
ATOM    993  C   TRP B 125     -10.636   5.498  13.458  1.00 78.74           C  
ATOM    994  O   TRP B 125     -10.614   6.541  12.807  1.00 78.74           O  
ATOM    983  CB  TRP B 125      -8.672   4.120  13.479  1.00 78.74           C  
ATOM    984  CG  TRP B 125      -8.016   2.771  13.335  1.00 78.74           C  
ATOM    986  CD1 TRP B 125      -7.175   2.310  12.367  1.00 78.74           C  
ATOM    985  CD2 TRP B 125      -8.192   1.697  14.270  1.00 78.74           C  
ATOM    988  CE2 TRP B 125      -7.431   0.623  13.811  1.00 78.74           C  
ATOM    989  CE3 TRP B 125      -8.930   1.610  15.415  1.00 78.74           C  
ATOM    987  NE1 TRP B 125      -6.810   1.014  12.643  1.00 78.74           N  
ATOM    990  CZ2 TRP B 125      -7.396  -0.560  14.494  1.00 78.74           C  
ATOM    991  CZ3 TRP B 125      -8.886   0.418  16.104  1.00 78.74           C  
ATOM    992  CH2 TRP B 125      -8.135  -0.647  15.653  1.00 78.74           C  
ATOM    995  N   LEU B 126     -11.161   5.406  14.697  1.00 72.99           N  
ATOM    996  CA  LEU B 126     -11.530   6.535  15.502  1.00 72.99           C  
ATOM   1001  C   LEU B 126     -10.471   6.560  16.573  1.00 72.99           C  
ATOM   1002  O   LEU B 126     -10.206   5.525  17.182  1.00 72.99           O  
ATOM    997  CB  LEU B 126     -12.888   6.380  16.209  1.00 72.99           C  
ATOM    998  CG  LEU B 126     -13.220   7.541  17.169  1.00 72.99           C  
ATOM    999  CD1 LEU B 126     -13.326   8.878  16.420  1.00 72.99           C  
ATOM   1000  CD2 LEU B 126     -14.465   7.223  18.017  1.00 72.99           C  
ATOM   1003  N   GLY B 127      -9.830   7.729  16.832  1.00 42.19           N  
ATOM   1004  CA  GLY B 127      -8.747   7.766  17.791  1.00 42.19           C  
ATOM   1005  C   GLY B 127      -8.823   9.014  18.651  1.00 42.19           C  
ATOM   1006  O   GLY B 127      -9.692   9.857  18.436  1.00 42.19           O  
ATOM   1007  N   TYR B 128      -7.902   9.147  19.653  1.00152.32           N  
ATOM   1008  CA  TYR B 128      -7.887  10.255  20.606  1.00152.32           C  
ATOM   1017  C   TYR B 128      -6.515  10.945  20.653  1.00152.32           C  
ATOM   1018  O   TYR B 128      -5.484  10.278  20.726  1.00152.32           O  
ATOM   1009  CB  TYR B 128      -8.206   9.792  22.036  1.00152.32           C  
ATOM   1010  CG  TYR B 128      -8.383  10.994  22.896  1.00152.32           C  
ATOM   1011  CD1 TYR B 128      -7.316  11.559  23.555  1.00152.32           C  
ATOM   1012  CD2 TYR B 128      -9.630  11.558  23.035  1.00152.32           C  
ATOM   1013  CE1 TYR B 128      -7.494  12.671  24.343  1.00152.32           C  
ATOM   1014  CE2 TYR B 128      -9.813  12.669  23.823  1.00152.32           C  
ATOM   1015  CZ  TYR B 128      -8.744  13.226  24.480  1.00152.32           C  
ATOM   1016  OH  TYR B 128      -8.925  14.368  25.289  1.00152.32           O  
ATOM   1019  N   CYS B 129      -6.530  12.312  20.558  1.00195.55           N  
ATOM   1020  CA  CYS B 129      -5.575  13.416  20.556  1.00195.55           C  
ATOM   1023  C   CYS B 129      -5.074  14.068  21.789  1.00195.55           C  
ATOM   1024  O   CYS B 129      -4.544  15.144  21.588  1.00195.55           O  
ATOM   1021  CB  CYS B 129      -6.000  14.556  19.621  1.00195.55           C  
ATOM   1022  SG  CYS B 129      -5.954  14.003  17.898  1.00195.55           S  
ATOM   1025  N   LYS B 130      -5.152  13.558  23.038  1.00211.28           N  
ATOM   1026  CA  LYS B 130      -5.051  14.350  24.247  1.00211.28           C  
ATOM   1032  C   LYS B 130      -4.072  15.502  24.255  1.00211.28           C  
ATOM   1033  O   LYS B 130      -4.356  16.467  24.961  1.00211.28           O  
ATOM   1027  CB  LYS B 130      -4.788  13.511  25.520  1.00211.28           C  
ATOM   1028  CG  LYS B 130      -3.524  12.653  25.491  1.00211.28           C  
ATOM   1029  CD  LYS B 130      -3.591  11.520  24.469  1.00211.28           C  
ATOM   1030  CE  LYS B 130      -2.400  10.561  24.532  1.00211.28           C  
ATOM   1031  NZ  LYS B 130      -2.592   9.455  23.567  1.00211.28           N1+
ATOM   1034  N   LYS B 131      -2.911  15.483  23.566  1.00113.88           N  
ATOM   1035  CA  LYS B 131      -2.152  16.713  23.566  1.00113.88           C  
ATOM   1041  C   LYS B 131      -3.043  17.795  22.990  1.00113.88           C  
ATOM   1042  O   LYS B 131      -3.201  18.861  23.583  1.00113.88           O  
ATOM   1036  CB  LYS B 131      -0.881  16.632  22.704  1.00113.88           C  
ATOM   1037  CG  LYS B 131       0.064  15.524  23.166  1.00113.88           C  
ATOM   1038  CD  LYS B 131       0.424  15.616  24.651  1.00113.88           C  
ATOM   1039  CE  LYS B 131       1.193  14.402  25.176  1.00113.88           C  
ATOM   1040  NZ  LYS B 131       1.189  14.406  26.655  1.00113.88           N1+
ATOM   1043  N   ASP B 132      -3.652  17.527  21.820  1.00 61.24           N  
ATOM   1044  CA  ASP B 132      -4.692  18.299  21.193  1.00 61.24           C  
ATOM   1049  C   ASP B 132      -5.955  18.130  21.998  1.00 61.24           C  
ATOM   1050  O   ASP B 132      -6.758  19.055  22.113  1.00 61.24           O  
ATOM   1045  CB  ASP B 132      -5.033  17.840  19.764  1.00 61.24           C  
ATOM   1046  CG  ASP B 132      -3.899  18.238  18.834  1.00 61.24           C  
ATOM   1047  OD1 ASP B 132      -2.720  18.181  19.274  1.00 61.24           O  
ATOM   1048  OD2 ASP B 132      -4.201  18.622  17.672  1.00 61.24           O1-
ATOM   1051  N   LYS B 133      -6.145  16.936  22.597  1.00134.68           N  
ATOM   1052  CA  LYS B 133      -7.319  16.602  23.358  1.00134.68           C  
ATOM   1058  C   LYS B 133      -8.542  16.525  22.485  1.00134.68           C  
ATOM   1059  O   LYS B 133      -9.616  16.950  22.908  1.00134.68           O  
ATOM   1053  CB  LYS B 133      -7.657  17.644  24.447  1.00134.68           C  
ATOM   1054  CG  LYS B 133      -6.693  17.722  25.635  1.00134.68           C  
ATOM   1055  CD  LYS B 133      -6.692  16.489  26.543  1.00134.68           C  
ATOM   1056  CE  LYS B 133      -7.677  16.597  27.711  1.00134.68           C  
ATOM   1057  NZ  LYS B 133      -7.588  15.394  28.568  1.00134.68           N1+
ATOM   1060  N   ILE B 134      -8.442  15.986  21.247  1.00 58.54           N  
ATOM   1061  CA  ILE B 134      -9.631  15.891  20.443  1.00 58.54           C  
ATOM   1066  C   ILE B 134      -9.680  14.570  19.728  1.00 58.54           C  
ATOM   1067  O   ILE B 134      -8.663  13.913  19.510  1.00 58.54           O  
ATOM   1062  CB  ILE B 134      -9.761  16.988  19.426  1.00 58.54           C  
ATOM   1063  CG1 ILE B 134      -8.598  16.939  18.421  1.00 58.54           C  
ATOM   1064  CG2 ILE B 134      -9.886  18.320  20.187  1.00 58.54           C  
ATOM   1065  CD1 ILE B 134      -8.795  17.847  17.207  1.00 58.54           C  
ATOM   1068  N   LEU B 135     -10.912  14.138  19.377  1.00 71.33           N  
ATOM   1069  CA  LEU B 135     -11.163  12.908  18.676  1.00 71.33           C  
ATOM   1074  C   LEU B 135     -10.868  13.139  17.223  1.00 71.33           C  
ATOM   1075  O   LEU B 135     -11.091  14.233  16.708  1.00 71.33           O  
ATOM   1070  CB  LEU B 135     -12.644  12.503  18.764  1.00 71.33           C  
ATOM   1071  CG  LEU B 135     -13.155  12.285  20.201  1.00 71.33           C  
ATOM   1072  CD1 LEU B 135     -14.657  11.959  20.208  1.00 71.33           C  
ATOM   1073  CD2 LEU B 135     -12.322  11.223  20.938  1.00 71.33           C  
ATOM   1076  N   LYS B 136     -10.342  12.109  16.524  1.00 63.46           N  
ATOM   1077  CA  LYS B 136     -10.082  12.234  15.114  1.00 63.46           C  
ATOM   1083  C   LYS B 136     -10.316  10.899  14.472  1.00 63.46           C  
ATOM   1084  O   LYS B 136     -10.360   9.869  15.143  1.00 63.46           O  
ATOM   1078  CB  LYS B 136      -8.644  12.662  14.761  1.00 63.46           C  
ATOM   1079  CG  LYS B 136      -8.323  14.113  15.129  1.00 63.46           C  
ATOM   1080  CD  LYS B 136      -6.838  14.463  15.001  1.00 63.46           C  
ATOM   1081  CE  LYS B 136      -6.500  15.883  15.462  1.00 63.46           C  
ATOM   1082  NZ  LYS B 136      -5.047  15.999  15.726  1.00 63.46           N1+
ATOM   1085  N   ILE B 137     -10.508  10.894  13.137  1.00 63.41           N  
ATOM   1086  CA  ILE B 137     -10.674   9.660  12.419  1.00 63.41           C  
ATOM   1091  C   ILE B 137      -9.623   9.618  11.351  1.00 63.41           C  
ATOM   1092  O   ILE B 137      -9.202  10.657  10.844  1.00 63.41           O  
ATOM   1087  CB  ILE B 137     -12.046   9.462  11.831  1.00 63.41           C  
ATOM   1088  CG1 ILE B 137     -12.406  10.571  10.834  1.00 63.41           C  
ATOM   1089  CG2 ILE B 137     -13.041   9.320  12.996  1.00 63.41           C  
ATOM   1090  CD1 ILE B 137     -13.712  10.299  10.089  1.00 63.41           C  
ATOM   1093  N   ALA B 138      -9.128   8.403  11.024  1.00 39.81           N  
ATOM   1094  CA  ALA B 138      -8.082   8.271  10.046  1.00 39.81           C  
ATOM   1096  C   ALA B 138      -8.160   6.899   9.454  1.00 39.81           C  
ATOM   1097  O   ALA B 138      -8.960   6.069   9.880  1.00 39.81           O  
ATOM   1095  CB  ALA B 138      -6.669   8.433  10.631  1.00 39.81           C  
ATOM   1098  N   THR B 139      -7.348   6.650   8.403  1.00 43.16           N  
ATOM   1099  CA  THR B 139      -7.302   5.356   7.777  1.00 43.16           C  
ATOM   1103  C   THR B 139      -5.869   4.907   7.748  1.00 43.16           C  
ATOM   1104  O   THR B 139      -4.954   5.729   7.736  1.00 43.16           O  
ATOM   1100  CB  THR B 139      -7.802   5.369   6.363  1.00 43.16           C  
ATOM   1102  CG2 THR B 139      -9.253   5.878   6.369  1.00 43.16           C  
ATOM   1101  OG1 THR B 139      -6.994   6.217   5.559  1.00 43.16           O  
ATOM   1105  N   CYS B 140      -5.643   3.574   7.764  1.00 41.19           N  
ATOM   1106  CA  CYS B 140      -4.311   3.025   7.732  1.00 41.19           C  
ATOM   1109  C   CYS B 140      -4.249   2.026   6.617  1.00 41.19           C  
ATOM   1110  O   CYS B 140      -5.230   1.342   6.326  1.00 41.19           O  
ATOM   1107  CB  CYS B 140      -3.944   2.254   9.013  1.00 41.19           C  
ATOM   1108  SG  CYS B 140      -3.988   3.291  10.505  1.00 41.19           S  
ATOM   1111  N   ALA B 141      -3.087   1.932   5.936  1.00 65.22           N  
ATOM   1112  CA  ALA B 141      -2.952   0.980   4.870  1.00 65.22           C  
ATOM   1114  C   ALA B 141      -2.470  -0.311   5.439  1.00 65.22           C  
ATOM   1115  O   ALA B 141      -1.707  -0.324   6.403  1.00 65.22           O  
ATOM   1113  CB  ALA B 141      -1.944   1.403   3.788  1.00 65.22           C  
ATOM   1116  N   ASN B 142      -2.911  -1.438   4.839  1.00173.36           N  
ATOM   1117  CA  ASN B 142      -2.433  -2.724   5.242  1.00173.36           C  
ATOM   1122  C   ASN B 142      -2.623  -2.876   6.718  1.00173.36           C  
ATOM   1123  O   ASN B 142      -3.673  -2.559   7.269  1.00173.36           O  
ATOM   1118  CB  ASN B 142      -0.948  -2.938   4.904  1.00173.36           C  
ATOM   1119  CG  ASN B 142      -0.828  -2.920   3.387  1.00173.36           C  
ATOM   1121  ND2 ASN B 142       0.323  -2.408   2.877  1.00173.36           N  
ATOM   1120  OD1 ASN B 142      -1.736  -3.346   2.674  1.00173.36           O  
ATOM   1124  N   GLN B 143      -1.623  -3.498   7.357  1.00140.60           N  
ATOM   1125  CA  GLN B 143      -1.513  -3.734   8.766  1.00140.60           C  
ATOM   1131  C   GLN B 143      -0.983  -2.572   9.559  1.00140.60           C  
ATOM   1132  O   GLN B 143      -0.923  -2.687  10.783  1.00140.60           O  
ATOM   1126  CB  GLN B 143      -0.721  -4.995   9.134  1.00140.60           C  
ATOM   1127  CG  GLN B 143      -1.456  -6.264   8.694  1.00140.60           C  
ATOM   1128  CD  GLN B 143      -2.874  -6.231   9.260  1.00140.60           C  
ATOM   1130  NE2 GLN B 143      -3.780  -7.054   8.668  1.00140.60           N  
ATOM   1129  OE1 GLN B 143      -3.172  -5.493  10.198  1.00140.60           O  
ATOM   1133  N   ASP B 144      -0.465  -1.502   8.908  1.00 69.68           N  
ATOM   1134  CA  ASP B 144       0.155  -0.409   9.627  1.00 69.68           C  
ATOM   1139  C   ASP B 144      -0.724   0.025  10.762  1.00 69.68           C  
ATOM   1140  O   ASP B 144      -1.918   0.271  10.602  1.00 69.68           O  
ATOM   1135  CB  ASP B 144       0.459   0.814   8.740  1.00 69.68           C  
ATOM   1136  CG  ASP B 144       1.594   0.433   7.797  1.00 69.68           C  
ATOM   1137  OD1 ASP B 144       2.308  -0.559   8.105  1.00 69.68           O  
ATOM   1138  OD2 ASP B 144       1.764   1.126   6.759  1.00 69.68           O1-
ATOM   1141  N   PRO B 145      -0.141   0.074  11.937  1.00 77.52           N  
ATOM   1142  CA  PRO B 145      -0.869   0.427  13.126  1.00 77.52           C  
ATOM   1146  C   PRO B 145      -1.162   1.890  13.166  1.00 77.52           C  
ATOM   1147  O   PRO B 145      -0.424   2.668  12.565  1.00 77.52           O  
ATOM   1144  CB  PRO B 145      -0.024  -0.063  14.305  1.00 77.52           C  
ATOM   1145  CG  PRO B 145       1.368  -0.326  13.703  1.00 77.52           C  
ATOM   1143  CD  PRO B 145       1.069  -0.672  12.234  1.00 77.52           C  
ATOM   1148  N   LEU B 146      -2.246   2.278  13.864  1.00 60.89           N  
ATOM   1149  CA  LEU B 146      -2.599   3.660  13.970  1.00 60.89           C  
ATOM   1154  C   LEU B 146      -1.538   4.276  14.824  1.00 60.89           C  
ATOM   1155  O   LEU B 146      -1.239   3.780  15.910  1.00 60.89           O  
ATOM   1150  CB  LEU B 146      -3.970   3.842  14.648  1.00 60.89           C  
ATOM   1151  CG  LEU B 146      -4.502   5.283  14.680  1.00 60.89           C  
ATOM   1152  CD1 LEU B 146      -4.807   5.797  13.263  1.00 60.89           C  
ATOM   1153  CD2 LEU B 146      -5.711   5.396  15.622  1.00 60.89           C  
ATOM   1156  N   GLU B 147      -0.932   5.383  14.355  1.00 45.83           N  
ATOM   1157  CA  GLU B 147       0.150   5.956  15.103  1.00 45.83           C  
ATOM   1163  C   GLU B 147      -0.162   7.388  15.386  1.00 45.83           C  
ATOM   1164  O   GLU B 147      -0.827   8.061  14.601  1.00 45.83           O  
ATOM   1158  CB  GLU B 147       1.481   5.964  14.334  1.00 45.83           C  
ATOM   1159  CG  GLU B 147       2.056   4.575  14.058  1.00 45.83           C  
ATOM   1160  CD  GLU B 147       3.334   4.757  13.254  1.00 45.83           C  
ATOM   1161  OE1 GLU B 147       3.314   5.568  12.290  1.00 45.83           O  
ATOM   1162  OE2 GLU B 147       4.349   4.092  13.595  1.00 45.83           O1-
ATOM   1165  N   GLY B 148       0.305   7.883  16.549  1.00 30.30           N  
ATOM   1166  CA  GLY B 148       0.159   9.268  16.893  1.00 30.30           C  
ATOM   1167  C   GLY B 148      -1.121   9.467  17.640  1.00 30.30           C  
ATOM   1168  O   GLY B 148      -1.346  10.529  18.223  1.00 30.30           O  
ATOM   1169  N   MET B 149      -2.003   8.451  17.640  1.00103.52           N  
ATOM   1170  CA  MET B 149      -3.222   8.633  18.368  1.00103.52           C  
ATOM   1175  C   MET B 149      -3.610   7.314  18.958  1.00103.52           C  
ATOM   1176  O   MET B 149      -3.161   6.263  18.501  1.00103.52           O  
ATOM   1171  CB  MET B 149      -4.386   9.151  17.505  1.00103.52           C  
ATOM   1172  CG  MET B 149      -4.794   8.207  16.373  1.00103.52           C  
ATOM   1173  SD  MET B 149      -6.004   8.910  15.210  1.00103.52           S  
ATOM   1174  CE  MET B 149      -4.834  10.072  14.448  1.00103.52           C  
ATOM   1177  N   VAL B 150      -4.441   7.348  20.020  1.00 72.54           N  
ATOM   1178  CA  VAL B 150      -4.867   6.150  20.690  1.00 72.54           C  
ATOM   1182  C   VAL B 150      -6.048   5.585  19.956  1.00 72.54           C  
ATOM   1183  O   VAL B 150      -7.032   6.282  19.714  1.00 72.54           O  
ATOM   1179  CB  VAL B 150      -5.312   6.416  22.096  1.00 72.54           C  
ATOM   1180  CG1 VAL B 150      -5.878   5.120  22.700  1.00 72.54           C  
ATOM   1181  CG2 VAL B 150      -4.127   7.014  22.870  1.00 72.54           C  
ATOM   1184  N   PRO B 151      -5.987   4.335  19.585  1.00119.25           N  
ATOM   1185  CA  PRO B 151      -7.090   3.743  18.863  1.00119.25           C  
ATOM   1189  C   PRO B 151      -8.294   3.432  19.706  1.00119.25           C  
ATOM   1190  O   PRO B 151      -8.157   2.721  20.702  1.00119.25           O  
ATOM   1187  CB  PRO B 151      -6.516   2.532  18.122  1.00119.25           C  
ATOM   1188  CG  PRO B 151      -5.135   2.301  18.765  1.00119.25           C  
ATOM   1186  CD  PRO B 151      -4.725   3.694  19.267  1.00119.25           C  
ATOM   1191  N   LEU B 152      -9.460   4.036  19.390  1.00106.70           N  
ATOM   1192  CA  LEU B 152     -10.698   3.724  20.055  1.00106.70           C  
ATOM   1197  C   LEU B 152     -11.477   2.609  19.415  1.00106.70           C  
ATOM   1198  O   LEU B 152     -11.884   1.651  20.070  1.00106.70           O  
ATOM   1193  CB  LEU B 152     -11.618   4.949  20.120  1.00106.70           C  
ATOM   1194  CG  LEU B 152     -10.922   6.149  20.789  1.00106.70           C  
ATOM   1195  CD1 LEU B 152     -11.854   7.366  20.881  1.00106.70           C  
ATOM   1196  CD2 LEU B 152     -10.306   5.757  22.141  1.00106.70           C  
ATOM   1199  N   PHE B 153     -11.692   2.729  18.085  1.00 95.89           N  
ATOM   1200  CA  PHE B 153     -12.569   1.849  17.359  1.00 95.89           C  
ATOM   1208  C   PHE B 153     -11.982   1.670  15.996  1.00 95.89           C  
ATOM   1209  O   PHE B 153     -11.571   2.642  15.364  1.00 95.89           O  
ATOM   1201  CB  PHE B 153     -13.969   2.490  17.226  1.00 95.89           C  
ATOM   1202  CG  PHE B 153     -14.901   1.665  16.408  1.00 95.89           C  
ATOM   1203  CD1 PHE B 153     -15.360   0.456  16.872  1.00 95.89           C  
ATOM   1204  CD2 PHE B 153     -15.357   2.131  15.194  1.00 95.89           C  
ATOM   1205  CE1 PHE B 153     -16.233  -0.292  16.118  1.00 95.89           C  
ATOM   1206  CE2 PHE B 153     -16.230   1.388  14.436  1.00 95.89           C  
ATOM   1207  CZ  PHE B 153     -16.668   0.170  14.898  1.00 95.89           C  
ATOM   1210  N   GLY B 154     -11.956   0.418  15.493  1.00 36.94           N  
ATOM   1211  CA  GLY B 154     -11.341   0.177  14.221  1.00 36.94           C  
ATOM   1212  C   GLY B 154     -12.253  -0.677  13.401  1.00 36.94           C  
ATOM   1213  O   GLY B 154     -12.981  -1.517  13.928  1.00 36.94           O  
ATOM   1214  N   ILE B 155     -12.237  -0.455  12.071  1.00 60.30           N  
ATOM   1215  CA  ILE B 155     -13.003  -1.250  11.156  1.00 60.30           C  
ATOM   1220  C   ILE B 155     -12.029  -1.830  10.175  1.00 60.30           C  
ATOM   1221  O   ILE B 155     -11.316  -1.095   9.493  1.00 60.30           O  
ATOM   1216  CB  ILE B 155     -14.019  -0.466  10.371  1.00 60.30           C  
ATOM   1217  CG1 ILE B 155     -15.065   0.159  11.310  1.00 60.30           C  
ATOM   1218  CG2 ILE B 155     -14.633  -1.396   9.312  1.00 60.30           C  
ATOM   1219  CD1 ILE B 155     -15.969   1.177  10.614  1.00 60.30           C  
ATOM   1222  N   ASP B 156     -11.994  -3.178  10.084  1.00 78.87           N  
ATOM   1223  CA  ASP B 156     -11.090  -3.905   9.229  1.00 78.87           C  
ATOM   1228  C   ASP B 156     -11.722  -3.988   7.868  1.00 78.87           C  
ATOM   1229  O   ASP B 156     -12.765  -4.616   7.701  1.00 78.87           O  
ATOM   1224  CB  ASP B 156     -10.884  -5.341   9.750  1.00 78.87           C  
ATOM   1225  CG  ASP B 156      -9.737  -6.010   9.013  1.00 78.87           C  
ATOM   1226  OD1 ASP B 156      -9.185  -5.381   8.072  1.00 78.87           O  
ATOM   1227  OD2 ASP B 156      -9.401  -7.165   9.386  1.00 78.87           O1-
ATOM   1230  N   VAL B 157     -11.166  -3.243   6.891  1.00213.34           N  
ATOM   1231  CA  VAL B 157     -11.610  -3.207   5.523  1.00213.34           C  
ATOM   1235  C   VAL B 157     -10.960  -4.220   4.626  1.00213.34           C  
ATOM   1236  O   VAL B 157     -11.272  -4.250   3.440  1.00213.34           O  
ATOM   1232  CB  VAL B 157     -11.582  -1.837   4.909  1.00213.34           C  
ATOM   1233  CG1 VAL B 157     -10.144  -1.442   4.601  1.00213.34           C  
ATOM   1234  CG2 VAL B 157     -12.521  -1.820   3.698  1.00213.34           C  
ATOM   1237  N   TRP B 158      -9.938  -4.964   5.098  1.00111.20           N  
ATOM   1238  CA  TRP B 158      -9.349  -5.981   4.262  1.00111.20           C  
ATOM   1249  C   TRP B 158     -10.478  -6.839   3.771  1.00111.20           C  
ATOM   1250  O   TRP B 158     -11.477  -7.016   4.464  1.00111.20           O  
ATOM   1239  CB  TRP B 158      -8.357  -6.872   5.026  1.00111.20           C  
ATOM   1240  CG  TRP B 158      -7.092  -6.151   5.427  1.00111.20           C  
ATOM   1242  CD1 TRP B 158      -6.941  -5.039   6.202  1.00111.20           C  
ATOM   1241  CD2 TRP B 158      -5.770  -6.583   5.072  1.00111.20           C  
ATOM   1244  CE2 TRP B 158      -4.875  -5.688   5.654  1.00111.20           C  
ATOM   1245  CE3 TRP B 158      -5.340  -7.642   4.327  1.00111.20           C  
ATOM   1243  NE1 TRP B 158      -5.606  -4.742   6.340  1.00111.20           N  
ATOM   1246  CZ2 TRP B 158      -3.526  -5.838   5.498  1.00111.20           C  
ATOM   1247  CZ3 TRP B 158      -3.980  -7.789   4.171  1.00111.20           C  
ATOM   1248  CH2 TRP B 158      -3.090  -6.905   4.745  1.00111.20           C  
ATOM   1251  N   GLU B 159     -10.351  -7.377   2.541  1.00 66.89           N  
ATOM   1252  CA  GLU B 159     -11.425  -8.113   1.927  1.00 66.89           C  
ATOM   1258  C   GLU B 159     -11.792  -9.313   2.742  1.00 66.89           C  
ATOM   1259  O   GLU B 159     -12.960  -9.699   2.785  1.00 66.89           O  
ATOM   1253  CB  GLU B 159     -11.123  -8.592   0.497  1.00 66.89           C  
ATOM   1254  CG  GLU B 159     -11.159  -7.457  -0.527  1.00 66.89           C  
ATOM   1255  CD  GLU B 159     -11.199  -8.079  -1.915  1.00 66.89           C  
ATOM   1256  OE1 GLU B 159     -10.298  -8.902  -2.223  1.00 66.89           O  
ATOM   1257  OE2 GLU B 159     -12.141  -7.745  -2.684  1.00 66.89           O1-
ATOM   1260  N   HIS B 160     -10.813  -9.933   3.422  1.00 74.97           N  
ATOM   1261  CA  HIS B 160     -11.090 -11.127   4.166  1.00 74.97           C  
ATOM   1268  C   HIS B 160     -12.099 -10.836   5.234  1.00 74.97           C  
ATOM   1269  O   HIS B 160     -12.810 -11.737   5.679  1.00 74.97           O  
ATOM   1264  CB  HIS B 160      -9.849 -11.762   4.829  1.00 74.97           C  
ATOM   1263  CG  HIS B 160      -9.129 -10.887   5.813  1.00 74.97           C  
ATOM   1266  CD2 HIS B 160      -9.464 -10.542   7.087  1.00 74.97           C  
ATOM   1262  ND1 HIS B 160      -7.924 -10.268   5.561  1.00 74.97           N  
ATOM   1267  CE1 HIS B 160      -7.591  -9.586   6.687  1.00 74.97           C  
ATOM   1265  NE2 HIS B 160      -8.495  -9.724   7.640  1.00 74.97           N  
ATOM   1270  N   ALA B 161     -12.157  -9.586   5.727  1.00 81.40           N  
ATOM   1271  CA  ALA B 161     -13.088  -9.281   6.778  1.00 81.40           C  
ATOM   1273  C   ALA B 161     -14.527  -9.449   6.344  1.00 81.40           C  
ATOM   1274  O   ALA B 161     -15.368  -9.867   7.132  1.00 81.40           O  
ATOM   1272  CB  ALA B 161     -12.939  -7.842   7.303  1.00 81.40           C  
ATOM   1275  N   TYR B 162     -14.896  -8.927   5.163  1.00150.75           N  
ATOM   1276  CA  TYR B 162     -16.221  -8.996   4.583  1.00150.75           C  
ATOM   1285  C   TYR B 162     -16.544 -10.003   3.502  1.00150.75           C  
ATOM   1286  O   TYR B 162     -17.698 -10.409   3.364  1.00150.75           O  
ATOM   1277  CB  TYR B 162     -16.736  -7.608   4.148  1.00150.75           C  
ATOM   1278  CG  TYR B 162     -15.709  -6.917   3.318  1.00150.75           C  
ATOM   1279  CD1 TYR B 162     -15.614  -7.150   1.966  1.00150.75           C  
ATOM   1280  CD2 TYR B 162     -14.841  -6.022   3.904  1.00150.75           C  
ATOM   1281  CE1 TYR B 162     -14.665  -6.500   1.213  1.00150.75           C  
ATOM   1282  CE2 TYR B 162     -13.889  -5.370   3.157  1.00150.75           C  
ATOM   1283  CZ  TYR B 162     -13.803  -5.609   1.807  1.00150.75           C  
ATOM   1284  OH  TYR B 162     -12.830  -4.943   1.034  1.00150.75           O  
ATOM   1287  N   TYR B 163     -15.550 -10.410   2.689  1.00 89.48           N  
ATOM   1288  CA  TYR B 163     -15.785 -10.973   1.381  1.00 89.48           C  
ATOM   1297  C   TYR B 163     -16.690 -12.167   1.347  1.00 89.48           C  
ATOM   1298  O   TYR B 163     -17.550 -12.234   0.470  1.00 89.48           O  
ATOM   1289  CB  TYR B 163     -14.473 -11.348   0.666  1.00 89.48           C  
ATOM   1290  CG  TYR B 163     -14.793 -11.590  -0.771  1.00 89.48           C  
ATOM   1291  CD1 TYR B 163     -14.974 -10.520  -1.618  1.00 89.48           C  
ATOM   1292  CD2 TYR B 163     -14.900 -12.864  -1.275  1.00 89.48           C  
ATOM   1293  CE1 TYR B 163     -15.269 -10.715  -2.945  1.00 89.48           C  
ATOM   1294  CE2 TYR B 163     -15.194 -13.067  -2.603  1.00 89.48           C  
ATOM   1295  CZ  TYR B 163     -15.380 -11.992  -3.440  1.00 89.48           C  
ATOM   1296  OH  TYR B 163     -15.684 -12.199  -4.801  1.00 89.48           O  
ATOM   1299  N   LEU B 164     -16.555 -13.141   2.260  1.00102.20           N  
ATOM   1300  CA  LEU B 164     -17.382 -14.302   2.104  1.00102.20           C  
ATOM   1305  C   LEU B 164     -18.839 -13.943   2.176  1.00102.20           C  
ATOM   1306  O   LEU B 164     -19.628 -14.431   1.370  1.00102.20           O  
ATOM   1301  CB  LEU B 164     -17.105 -15.390   3.151  1.00102.20           C  
ATOM   1302  CG  LEU B 164     -15.704 -16.014   3.015  1.00102.20           C  
ATOM   1303  CD1 LEU B 164     -14.599 -14.995   3.331  1.00102.20           C  
ATOM   1304  CD2 LEU B 164     -15.585 -17.300   3.844  1.00102.20           C  
ATOM   1307  N   GLN B 165     -19.261 -13.140   3.169  1.00 75.30           N  
ATOM   1308  CA  GLN B 165     -20.657 -12.805   3.242  1.00 75.30           C  
ATOM   1314  C   GLN B 165     -21.075 -11.757   2.247  1.00 75.30           C  
ATOM   1315  O   GLN B 165     -22.022 -11.949   1.488  1.00 75.30           O  
ATOM   1309  CB  GLN B 165     -21.071 -12.310   4.639  1.00 75.30           C  
ATOM   1310  CG  GLN B 165     -22.584 -12.133   4.796  1.00 75.30           C  
ATOM   1311  CD  GLN B 165     -22.853 -11.753   6.244  1.00 75.30           C  
ATOM   1313  NE2 GLN B 165     -24.157 -11.701   6.629  1.00 75.30           N  
ATOM   1312  OE1 GLN B 165     -21.926 -11.512   7.015  1.00 75.30           O  
ATOM   1316  N   TYR B 166     -20.377 -10.606   2.259  1.00109.22           N  
ATOM   1317  CA  TYR B 166     -20.688  -9.428   1.492  1.00109.22           C  
ATOM   1326  C   TYR B 166     -20.264  -9.459   0.058  1.00109.22           C  
ATOM   1327  O   TYR B 166     -20.900  -8.825  -0.782  1.00109.22           O  
ATOM   1318  CB  TYR B 166     -20.204  -8.148   2.179  1.00109.22           C  
ATOM   1319  CG  TYR B 166     -20.994  -8.111   3.447  1.00109.22           C  
ATOM   1320  CD1 TYR B 166     -22.340  -7.818   3.431  1.00109.22           C  
ATOM   1321  CD2 TYR B 166     -20.396  -8.384   4.655  1.00109.22           C  
ATOM   1322  CE1 TYR B 166     -23.077  -7.779   4.591  1.00109.22           C  
ATOM   1323  CE2 TYR B 166     -21.125  -8.349   5.821  1.00109.22           C  
ATOM   1324  CZ  TYR B 166     -22.464  -8.044   5.791  1.00109.22           C  
ATOM   1325  OH  TYR B 166     -23.207  -8.007   6.989  1.00109.22           O  
ATOM   1328  N   LYS B 167     -19.139 -10.127  -0.259  1.00155.11           N  
ATOM   1329  CA  LYS B 167     -18.674 -10.087  -1.611  1.00155.11           C  
ATOM   1335  C   LYS B 167     -18.121  -8.720  -1.851  1.00155.11           C  
ATOM   1336  O   LYS B 167     -17.494  -8.129  -0.974  1.00155.11           O  
ATOM   1330  CB  LYS B 167     -19.730 -10.448  -2.672  1.00155.11           C  
ATOM   1331  CG  LYS B 167     -19.831 -11.959  -2.908  1.00155.11           C  
ATOM   1332  CD  LYS B 167     -20.313 -12.770  -1.703  1.00155.11           C  
ATOM   1333  CE  LYS B 167     -21.663 -13.456  -1.922  1.00155.11           C  
ATOM   1334  NZ  LYS B 167     -21.911 -14.433  -0.838  1.00155.11           N1+
ATOM   1337  N   ASN B 168     -18.328  -8.198  -3.070  1.00 75.51           N  
ATOM   1338  CA  ASN B 168     -17.789  -6.940  -3.493  1.00 75.51           C  
ATOM   1343  C   ASN B 168     -18.379  -5.791  -2.726  1.00 75.51           C  
ATOM   1344  O   ASN B 168     -17.746  -4.744  -2.608  1.00 75.51           O  
ATOM   1339  CB  ASN B 168     -18.007  -6.674  -4.991  1.00 75.51           C  
ATOM   1340  CG  ASN B 168     -19.502  -6.563  -5.242  1.00 75.51           C  
ATOM   1342  ND2 ASN B 168     -20.076  -7.584  -5.933  1.00 75.51           N  
ATOM   1341  OD1 ASN B 168     -20.142  -5.593  -4.841  1.00 75.51           O  
ATOM   1345  N   VAL B 169     -19.612  -5.932  -2.201  1.00 76.61           N  
ATOM   1346  CA  VAL B 169     -20.253  -4.792  -1.604  1.00 76.61           C  
ATOM   1350  C   VAL B 169     -19.663  -4.459  -0.263  1.00 76.61           C  
ATOM   1351  O   VAL B 169     -20.229  -4.770   0.778  1.00 76.61           O  
ATOM   1347  CB  VAL B 169     -21.726  -5.021  -1.425  1.00 76.61           C  
ATOM   1348  CG1 VAL B 169     -22.347  -3.821  -0.695  1.00 76.61           C  
ATOM   1349  CG2 VAL B 169     -22.337  -5.284  -2.811  1.00 76.61           C  
ATOM   1352  N   ARG B 170     -18.533  -3.732  -0.256  1.00 97.00           N  
ATOM   1353  CA  ARG B 170     -17.873  -3.316   0.950  1.00 97.00           C  
ATOM   1361  C   ARG B 170     -18.735  -2.355   1.728  1.00 97.00           C  
ATOM   1362  O   ARG B 170     -18.754  -2.403   2.958  1.00 97.00           O  
ATOM   1354  CB  ARG B 170     -16.533  -2.616   0.643  1.00 97.00           C  
ATOM   1355  CG  ARG B 170     -15.747  -2.160   1.874  1.00 97.00           C  
ATOM   1356  CD  ARG B 170     -14.504  -1.333   1.528  1.00 97.00           C  
ATOM   1357  NE  ARG B 170     -13.543  -2.219   0.809  1.00 97.00           N  
ATOM   1358  CZ  ARG B 170     -12.384  -1.703   0.303  1.00 97.00           C  
ATOM   1359  NH1 ARG B 170     -12.118  -0.370   0.429  1.00 97.00           N1+
ATOM   1360  NH2 ARG B 170     -11.486  -2.520  -0.321  1.00 97.00           N  
ATOM   1363  N   PRO B 171     -19.454  -1.468   1.096  1.00 84.71           N  
ATOM   1364  CA  PRO B 171     -20.233  -0.539   1.869  1.00 84.71           C  
ATOM   1368  C   PRO B 171     -21.266  -1.154   2.760  1.00 84.71           C  
ATOM   1369  O   PRO B 171     -21.504  -0.600   3.832  1.00 84.71           O  
ATOM   1366  CB  PRO B 171     -20.763   0.481   0.865  1.00 84.71           C  
ATOM   1367  CG  PRO B 171     -19.662   0.519  -0.211  1.00 84.71           C  
ATOM   1365  CD  PRO B 171     -19.028  -0.883  -0.167  1.00 84.71           C  
ATOM   1370  N   ASP B 172     -21.896  -2.282   2.381  1.00112.89           N  
ATOM   1371  CA  ASP B 172     -22.915  -2.777   3.262  1.00112.89           C  
ATOM   1376  C   ASP B 172     -22.305  -3.237   4.557  1.00112.89           C  
ATOM   1377  O   ASP B 172     -22.908  -3.085   5.618  1.00112.89           O  
ATOM   1372  CB  ASP B 172     -23.860  -3.842   2.649  1.00112.89           C  
ATOM   1373  CG  ASP B 172     -23.138  -5.100   2.202  1.00112.89           C  
ATOM   1374  OD1 ASP B 172     -21.944  -5.270   2.545  1.00112.89           O  
ATOM   1375  OD2 ASP B 172     -23.787  -5.924   1.507  1.00112.89           O1-
ATOM   1378  N   TYR B 173     -21.085  -3.808   4.504  1.00 77.42           N  
ATOM   1379  CA  TYR B 173     -20.392  -4.294   5.660  1.00 77.42           C  
ATOM   1388  C   TYR B 173     -20.043  -3.153   6.565  1.00 77.42           C  
ATOM   1389  O   TYR B 173     -20.305  -3.197   7.766  1.00 77.42           O  
ATOM   1380  CB  TYR B 173     -19.096  -5.031   5.258  1.00 77.42           C  
ATOM   1381  CG  TYR B 173     -18.222  -5.253   6.448  1.00 77.42           C  
ATOM   1382  CD1 TYR B 173     -18.539  -6.195   7.401  1.00 77.42           C  
ATOM   1383  CD2 TYR B 173     -17.060  -4.528   6.593  1.00 77.42           C  
ATOM   1384  CE1 TYR B 173     -17.719  -6.395   8.488  1.00 77.42           C  
ATOM   1385  CE2 TYR B 173     -16.236  -4.724   7.677  1.00 77.42           C  
ATOM   1386  CZ  TYR B 173     -16.567  -5.658   8.629  1.00 77.42           C  
ATOM   1387  OH  TYR B 173     -15.723  -5.861   9.742  1.00 77.42           O  
ATOM   1390  N   VAL B 174     -19.480  -2.070   5.998  1.00 46.27           N  
ATOM   1391  CA  VAL B 174     -19.026  -0.962   6.793  1.00 46.27           C  
ATOM   1395  C   VAL B 174     -20.180  -0.345   7.521  1.00 46.27           C  
ATOM   1396  O   VAL B 174     -20.070  -0.010   8.698  1.00 46.27           O  
ATOM   1392  CB  VAL B 174     -18.345   0.100   5.976  1.00 46.27           C  
ATOM   1393  CG1 VAL B 174     -18.002   1.288   6.893  1.00 46.27           C  
ATOM   1394  CG2 VAL B 174     -17.110  -0.528   5.302  1.00 46.27           C  
ATOM   1397  N   HIS B 175     -21.326  -0.164   6.845  1.00 54.26           N  
ATOM   1398  CA  HIS B 175     -22.443   0.439   7.515  1.00 54.26           C  
ATOM   1405  C   HIS B 175     -22.960  -0.485   8.583  1.00 54.26           C  
ATOM   1406  O   HIS B 175     -23.336  -0.039   9.665  1.00 54.26           O  
ATOM   1401  CB  HIS B 175     -23.590   0.809   6.562  1.00 54.26           C  
ATOM   1400  CG  HIS B 175     -23.166   1.869   5.590  1.00 54.26           C  
ATOM   1403  CD2 HIS B 175     -22.949   3.199   5.789  1.00 54.26           C  
ATOM   1399  ND1 HIS B 175     -22.879   1.637   4.264  1.00 54.26           N  
ATOM   1404  CE1 HIS B 175     -22.503   2.826   3.729  1.00 54.26           C  
ATOM   1402  NE2 HIS B 175     -22.530   3.804   4.617  1.00 54.26           N  
ATOM   1407  N   ALA B 176     -22.979  -1.804   8.304  1.00 46.26           N  
ATOM   1408  CA  ALA B 176     -23.524  -2.806   9.185  1.00 46.26           C  
ATOM   1410  C   ALA B 176     -22.756  -2.905  10.477  1.00 46.26           C  
ATOM   1411  O   ALA B 176     -23.342  -3.146  11.531  1.00 46.26           O  
ATOM   1409  CB  ALA B 176     -23.530  -4.212   8.558  1.00 46.26           C  
ATOM   1412  N   ILE B 177     -21.428  -2.699  10.428  1.00109.91           N  
ATOM   1413  CA  ILE B 177     -20.524  -2.898  11.533  1.00109.91           C  
ATOM   1418  C   ILE B 177     -20.943  -2.085  12.724  1.00109.91           C  
ATOM   1419  O   ILE B 177     -20.737  -2.494  13.865  1.00109.91           O  
ATOM   1414  CB  ILE B 177     -19.111  -2.492  11.198  1.00109.91           C  
ATOM   1415  CG1 ILE B 177     -18.102  -3.049  12.217  1.00109.91           C  
ATOM   1416  CG2 ILE B 177     -19.070  -0.959  11.081  1.00109.91           C  
ATOM   1417  CD1 ILE B 177     -17.829  -4.542  12.067  1.00109.91           C  
ATOM   1420  N   TRP B 178     -21.531  -0.901  12.505  1.00 89.85           N  
ATOM   1421  CA  TRP B 178     -21.881  -0.020  13.585  1.00 89.85           C  
ATOM   1432  C   TRP B 178     -22.810  -0.707  14.535  1.00 89.85           C  
ATOM   1433  O   TRP B 178     -22.777  -0.435  15.735  1.00 89.85           O  
ATOM   1422  CB  TRP B 178     -22.540   1.282  13.097  1.00 89.85           C  
ATOM   1423  CG  TRP B 178     -21.568   2.157  12.346  1.00 89.85           C  
ATOM   1425  CD1 TRP B 178     -21.405   2.336  11.003  1.00 89.85           C  
ATOM   1424  CD2 TRP B 178     -20.557   2.951  12.987  1.00 89.85           C  
ATOM   1427  CE2 TRP B 178     -19.821   3.573  11.981  1.00 89.85           C  
ATOM   1428  CE3 TRP B 178     -20.262   3.134  14.307  1.00 89.85           C  
ATOM   1426  NE1 TRP B 178     -20.352   3.188  10.768  1.00 89.85           N  
ATOM   1429  CZ2 TRP B 178     -18.771   4.394  12.284  1.00 89.85           C  
ATOM   1430  CZ3 TRP B 178     -19.211   3.970  14.610  1.00 89.85           C  
ATOM   1431  CH2 TRP B 178     -18.480   4.587  13.617  1.00 89.85           C  
ATOM   1434  N   LYS B 179     -23.678  -1.604  14.036  1.00 81.64           N  
ATOM   1435  CA  LYS B 179     -24.605  -2.256  14.915  1.00 81.64           C  
ATOM   1441  C   LYS B 179     -23.851  -3.029  15.966  1.00 81.64           C  
ATOM   1442  O   LYS B 179     -24.289  -3.101  17.110  1.00 81.64           O  
ATOM   1436  CB  LYS B 179     -25.548  -3.237  14.195  1.00 81.64           C  
ATOM   1437  CG  LYS B 179     -26.554  -2.551  13.266  1.00 81.64           C  
ATOM   1438  CD  LYS B 179     -27.418  -3.527  12.460  1.00 81.64           C  
ATOM   1439  CE  LYS B 179     -26.702  -4.169  11.271  1.00 81.64           C  
ATOM   1440  NZ  LYS B 179     -27.595  -5.154  10.623  1.00 81.64           N1+
ATOM   1443  N   ILE B 180     -22.746  -3.694  15.577  1.00119.35           N  
ATOM   1444  CA  ILE B 180     -21.872  -4.493  16.405  1.00119.35           C  
ATOM   1449  C   ILE B 180     -20.908  -3.725  17.275  1.00119.35           C  
ATOM   1450  O   ILE B 180     -20.338  -4.308  18.194  1.00119.35           O  
ATOM   1445  CB  ILE B 180     -21.146  -5.585  15.659  1.00119.35           C  
ATOM   1446  CG1 ILE B 180     -20.156  -5.063  14.611  1.00119.35           C  
ATOM   1447  CG2 ILE B 180     -22.225  -6.495  15.052  1.00119.35           C  
ATOM   1448  CD1 ILE B 180     -19.306  -6.187  14.018  1.00119.35           C  
ATOM   1451  N   ALA B 181     -20.586  -2.453  16.950  1.00 60.05           N  
ATOM   1452  CA  ALA B 181     -19.575  -1.730  17.691  1.00 60.05           C  
ATOM   1454  C   ALA B 181     -19.814  -1.809  19.170  1.00 60.05           C  
ATOM   1455  O   ALA B 181     -20.913  -1.560  19.666  1.00 60.05           O  
ATOM   1453  CB  ALA B 181     -19.465  -0.245  17.304  1.00 60.05           C  
ATOM   1456  N   ASN B 182     -18.739  -2.156  19.913  1.00 56.29           N  
ATOM   1457  CA  ASN B 182     -18.801  -2.331  21.337  1.00 56.29           C  
ATOM   1462  C   ASN B 182     -18.479  -1.011  21.966  1.00 56.29           C  
ATOM   1463  O   ASN B 182     -17.321  -0.683  22.216  1.00 56.29           O  
ATOM   1458  CB  ASN B 182     -17.768  -3.361  21.835  1.00 56.29           C  
ATOM   1459  CG  ASN B 182     -18.039  -3.696  23.293  1.00 56.29           C  
ATOM   1461  ND2 ASN B 182     -17.734  -4.960  23.690  1.00 56.29           N  
ATOM   1460  OD1 ASN B 182     -18.506  -2.858  24.060  1.00 56.29           O  
ATOM   1464  N   TRP B 183     -19.526  -0.225  22.266  1.00 84.22           N  
ATOM   1465  CA  TRP B 183     -19.374   1.089  22.813  1.00 84.22           C  
ATOM   1476  C   TRP B 183     -18.821   1.017  24.203  1.00 84.22           C  
ATOM   1477  O   TRP B 183     -18.151   1.944  24.654  1.00 84.22           O  
ATOM   1466  CB  TRP B 183     -20.669   1.917  22.755  1.00 84.22           C  
ATOM   1467  CG  TRP B 183     -21.046   2.257  21.325  1.00 84.22           C  
ATOM   1469  CD1 TRP B 183     -21.966   1.667  20.508  1.00 84.22           C  
ATOM   1468  CD2 TRP B 183     -20.414   3.288  20.545  1.00 84.22           C  
ATOM   1471  CE2 TRP B 183     -20.996   3.263  19.277  1.00 84.22           C  
ATOM   1472  CE3 TRP B 183     -19.425   4.178  20.856  1.00 84.22           C  
ATOM   1470  NE1 TRP B 183     -21.947   2.264  19.269  1.00 84.22           N  
ATOM   1473  CZ2 TRP B 183     -20.596   4.131  18.299  1.00 84.22           C  
ATOM   1474  CZ3 TRP B 183     -19.028   5.055  19.869  1.00 84.22           C  
ATOM   1475  CH2 TRP B 183     -19.603   5.031  18.616  1.00 84.22           C  
ATOM   1478  N   LYS B 184     -19.116  -0.072  24.936  1.00 60.84           N  
ATOM   1479  CA  LYS B 184     -18.609  -0.206  26.271  1.00 60.84           C  
ATOM   1485  C   LYS B 184     -17.112  -0.206  26.205  1.00 60.84           C  
ATOM   1486  O   LYS B 184     -16.448   0.501  26.963  1.00 60.84           O  
ATOM   1480  CB  LYS B 184     -19.058  -1.522  26.929  1.00 60.84           C  
ATOM   1481  CG  LYS B 184     -18.563  -1.707  28.364  1.00 60.84           C  
ATOM   1482  CD  LYS B 184     -19.272  -2.844  29.102  1.00 60.84           C  
ATOM   1483  CE  LYS B 184     -18.706  -3.113  30.496  1.00 60.84           C  
ATOM   1484  NZ  LYS B 184     -17.306  -3.578  30.384  1.00 60.84           N1+
ATOM   1487  N   ASN B 185     -16.540  -1.001  25.281  1.00 50.93           N  
ATOM   1488  CA  ASN B 185     -15.116  -1.098  25.133  1.00 50.93           C  
ATOM   1493  C   ASN B 185     -14.567   0.200  24.629  1.00 50.93           C  
ATOM   1494  O   ASN B 185     -13.549   0.689  25.118  1.00 50.93           O  
ATOM   1489  CB  ASN B 185     -14.711  -2.195  24.135  1.00 50.93           C  
ATOM   1490  CG  ASN B 185     -13.193  -2.212  24.053  1.00 50.93           C  
ATOM   1492  ND2 ASN B 185     -12.530  -2.727  25.124  1.00 50.93           N  
ATOM   1491  OD1 ASN B 185     -12.609  -1.758  23.071  1.00 50.93           O  
ATOM   1495  N   ILE B 186     -15.250   0.806  23.643  1.00101.55           N  
ATOM   1496  CA  ILE B 186     -14.770   2.011  23.034  1.00101.55           C  
ATOM   1501  C   ILE B 186     -14.723   3.082  24.083  1.00101.55           C  
ATOM   1502  O   ILE B 186     -13.781   3.873  24.136  1.00101.55           O  
ATOM   1497  CB  ILE B 186     -15.633   2.451  21.874  1.00101.55           C  
ATOM   1498  CG1 ILE B 186     -14.874   3.414  20.952  1.00101.55           C  
ATOM   1499  CG2 ILE B 186     -16.951   3.028  22.409  1.00101.55           C  
ATOM   1500  CD1 ILE B 186     -15.595   3.638  19.621  1.00101.55           C  
ATOM   1503  N   SER B 187     -15.745   3.133  24.959  1.00 33.11           N  
ATOM   1504  CA  SER B 187     -15.810   4.132  25.987  1.00 33.11           C  
ATOM   1507  C   SER B 187     -14.671   3.950  26.944  1.00 33.11           C  
ATOM   1508  O   SER B 187     -14.069   4.925  27.392  1.00 33.11           O  
ATOM   1505  CB  SER B 187     -17.119   4.053  26.787  1.00 33.11           C  
ATOM   1506  OG  SER B 187     -18.222   4.331  25.937  1.00 33.11           O  
ATOM   1509  N   GLU B 188     -14.338   2.692  27.286  1.00 29.06           N  
ATOM   1510  CA  GLU B 188     -13.283   2.438  28.230  1.00 29.06           C  
ATOM   1516  C   GLU B 188     -11.984   2.916  27.660  1.00 29.06           C  
ATOM   1517  O   GLU B 188     -11.176   3.522  28.363  1.00 29.06           O  
ATOM   1511  CB  GLU B 188     -13.131   0.946  28.561  1.00 29.06           C  
ATOM   1512  CG  GLU B 188     -14.317   0.381  29.345  1.00 29.06           C  
ATOM   1513  CD  GLU B 188     -14.041  -1.092  29.606  1.00 29.06           C  
ATOM   1514  OE1 GLU B 188     -12.875  -1.522  29.393  1.00 29.06           O  
ATOM   1515  OE2 GLU B 188     -14.992  -1.806  30.020  1.00 29.06           O1-
ATOM   1518  N   ARG B 189     -11.757   2.667  26.356  1.00 34.63           N  
ATOM   1519  CA  ARG B 189     -10.528   3.052  25.722  1.00 34.63           C  
ATOM   1527  C   ARG B 189     -10.421   4.544  25.774  1.00 34.63           C  
ATOM   1528  O   ARG B 189      -9.343   5.092  25.999  1.00 34.63           O  
ATOM   1520  CB  ARG B 189     -10.451   2.617  24.247  1.00 34.63           C  
ATOM   1521  CG  ARG B 189     -10.346   1.099  24.070  1.00 34.63           C  
ATOM   1522  CD  ARG B 189     -10.173   0.648  22.618  1.00 34.63           C  
ATOM   1523  NE  ARG B 189      -9.932  -0.823  22.634  1.00 34.63           N  
ATOM   1524  CZ  ARG B 189      -8.664  -1.299  22.805  1.00 34.63           C  
ATOM   1525  NH1 ARG B 189      -7.628  -0.428  22.982  1.00 34.63           N1+
ATOM   1526  NH2 ARG B 189      -8.431  -2.644  22.805  1.00 34.63           N  
ATOM   1529  N   PHE B 190     -11.558   5.233  25.572  1.00 75.17           N  
ATOM   1530  CA  PHE B 190     -11.629   6.666  25.575  1.00 75.17           C  
ATOM   1538  C   PHE B 190     -11.217   7.190  26.916  1.00 75.17           C  
ATOM   1539  O   PHE B 190     -10.413   8.116  27.007  1.00 75.17           O  
ATOM   1531  CB  PHE B 190     -13.066   7.140  25.284  1.00 75.17           C  
ATOM   1532  CG  PHE B 190     -13.112   8.627  25.299  1.00 75.17           C  
ATOM   1533  CD1 PHE B 190     -12.513   9.354  24.296  1.00 75.17           C  
ATOM   1534  CD2 PHE B 190     -13.783   9.290  26.300  1.00 75.17           C  
ATOM   1535  CE1 PHE B 190     -12.563  10.727  24.301  1.00 75.17           C  
ATOM   1536  CE2 PHE B 190     -13.838  10.663  26.309  1.00 75.17           C  
ATOM   1537  CZ  PHE B 190     -13.226  11.383  25.311  1.00 75.17           C  
ATOM   1540  N   ALA B 191     -11.739   6.599  28.009  1.00 26.65           N  
ATOM   1541  CA  ALA B 191     -11.425   7.105  29.316  1.00 26.65           C  
ATOM   1543  C   ALA B 191      -9.953   6.984  29.555  1.00 26.65           C  
ATOM   1544  O   ALA B 191      -9.325   7.906  30.076  1.00 26.65           O  
ATOM   1542  CB  ALA B 191     -12.146   6.348  30.446  1.00 26.65           C  
ATOM   1545  N   ASN B 192      -9.355   5.843  29.164  1.00 31.79           N  
ATOM   1546  CA  ASN B 192      -7.955   5.632  29.394  1.00 31.79           C  
ATOM   1551  C   ASN B 192      -7.166   6.631  28.610  1.00 31.79           C  
ATOM   1552  O   ASN B 192      -6.157   7.150  29.085  1.00 31.79           O  
ATOM   1547  CB  ASN B 192      -7.466   4.231  28.989  1.00 31.79           C  
ATOM   1548  CG  ASN B 192      -7.933   3.241  30.048  1.00 31.79           C  
ATOM   1550  ND2 ASN B 192      -8.088   1.951  29.647  1.00 31.79           N  
ATOM   1549  OD1 ASN B 192      -8.139   3.600  31.206  1.00 31.79           O  
ATOM   1553  N   ALA B 193      -7.625   6.942  27.386  1.00 35.65           N  
ATOM   1554  CA  ALA B 193      -6.916   7.835  26.518  1.00 35.65           C  
ATOM   1556  C   ALA B 193      -6.795   9.168  27.183  1.00 35.65           C  
ATOM   1557  O   ALA B 193      -5.766   9.831  27.061  1.00 35.65           O  
ATOM   1555  CB  ALA B 193      -7.640   8.052  25.178  1.00 35.65           C  
ATOM   1558  N   ARG B 194      -7.846   9.601  27.905  1.00113.58           N  
ATOM   1559  CA  ARG B 194      -7.834  10.892  28.533  1.00113.58           C  
ATOM   1567  C   ARG B 194      -6.691  10.942  29.488  1.00113.58           C  
ATOM   1568  O   ARG B 194      -5.922  11.903  29.499  1.00113.58           O  
ATOM   1560  CB  ARG B 194      -9.082  11.144  29.397  1.00113.58           C  
ATOM   1561  CG  ARG B 194     -10.416  11.147  28.649  1.00113.58           C  
ATOM   1562  CD  ARG B 194     -10.956  12.548  28.364  1.00113.58           C  
ATOM   1563  NE  ARG B 194     -12.410  12.419  28.070  1.00113.58           N  
ATOM   1564  CZ  ARG B 194     -13.141  13.528  27.755  1.00113.58           C  
ATOM   1565  NH1 ARG B 194     -12.518  14.735  27.610  1.00113.58           N1+
ATOM   1566  NH2 ARG B 194     -14.492  13.434  27.590  1.00113.58           N  
ATOM   1569  N   GLN B 195      -6.555   9.882  30.306  1.00 29.02           N  
ATOM   1570  CA  GLN B 195      -5.547   9.785  31.320  1.00 29.02           C  
ATOM   1576  C   GLN B 195      -4.206  10.135  30.687  1.00 29.02           C  
ATOM   1577  O   GLN B 195      -3.609  11.172  31.082  1.00 29.02           O  
ATOM   1571  CB  GLN B 195      -5.418   8.356  31.864  1.00 29.02           C  
ATOM   1572  CG  GLN B 195      -6.712   7.800  32.460  1.00 29.02           C  
ATOM   1573  CD  GLN B 195      -6.485   6.314  32.694  1.00 29.02           C  
ATOM   1575  NE2 GLN B 195      -7.378   5.676  33.495  1.00 29.02           N  
ATOM   1574  OE1 GLN B 195      -5.535   5.733  32.170  1.00 29.02           O  
ATOM   1578  OXT GLN B 195      -3.761   9.360  29.799  1.00 29.02           O1-
TER   
