# Supplementary material for: Structural Descriptors for Subunit Interface Regions in Homodimers: Effect of Lipid Membrane and Secondary Structure Type
Source: J Chem Inf Model. 2025 Mar 27;65(7):3117–26. doi: 10.1021/acs.jcim.4c01233 (PMC12004529; doi:10.1021/acs.jcim.4c01233)
Supplement: Supplementary file 3 — ci4c01233_si_003.tar [file ci4c01233_si_003.tar › database/alpha/1is2_cytop.pdb]

HEADER    model_1_1_chain_A
ATOM      1  N   MET A   1       3.910  22.071  46.313  1.00 79.75           N  
ATOM      2  CA  MET A   1       5.013  21.221  45.802  1.00 79.75           C  
ATOM      7  C   MET A   1       5.888  20.804  46.934  1.00 79.75           C  
ATOM      8  O   MET A   1       5.767  21.326  48.041  1.00 79.75           O  
ATOM      3  CB  MET A   1       5.887  22.013  44.817  1.00 79.75           C  
ATOM      4  CG  MET A   1       5.152  22.456  43.553  1.00 79.75           C  
ATOM      5  SD  MET A   1       6.176  23.394  42.381  1.00 79.75           S  
ATOM      6  CE  MET A   1       6.039  24.984  43.248  1.00 79.75           C  
ATOM      9  N   ASN A   2       6.800  19.840  46.694  1.00 98.51           N  
ATOM     10  CA  ASN A   2       7.648  19.472  47.785  1.00 98.51           C  
ATOM     15  C   ASN A   2       8.527  20.652  48.017  1.00 98.51           C  
ATOM     16  O   ASN A   2       8.919  21.349  47.082  1.00 98.51           O  
ATOM     11  CB  ASN A   2       8.528  18.224  47.567  1.00 98.51           C  
ATOM     12  CG  ASN A   2       9.583  18.521  46.518  1.00 98.51           C  
ATOM     14  ND2 ASN A   2       9.127  18.837  45.280  1.00 98.51           N  
ATOM     13  OD1 ASN A   2      10.781  18.464  46.791  1.00 98.51           O  
ATOM     17  N   PRO A   3       8.829  20.898  49.256  1.00 61.03           N  
ATOM     18  CA  PRO A   3       9.598  22.057  49.601  1.00 61.03           C  
ATOM     22  C   PRO A   3      10.962  22.019  49.000  1.00 61.03           C  
ATOM     23  O   PRO A   3      11.534  23.082  48.762  1.00 61.03           O  
ATOM     20  CB  PRO A   3       9.575  22.121  51.126  1.00 61.03           C  
ATOM     21  CG  PRO A   3       8.234  21.456  51.491  1.00 61.03           C  
ATOM     19  CD  PRO A   3       7.973  20.461  50.347  1.00 61.03           C  
ATOM     24  N   ASP A   4      11.508  20.817  48.755  1.00 57.96           N  
ATOM     25  CA  ASP A   4      12.829  20.726  48.206  1.00 57.96           C  
ATOM     30  C   ASP A   4      12.853  21.312  46.834  1.00 57.96           C  
ATOM     31  O   ASP A   4      13.769  22.053  46.485  1.00 57.96           O  
ATOM     26  CB  ASP A   4      13.342  19.280  48.080  1.00 57.96           C  
ATOM     27  CG  ASP A   4      13.734  18.775  49.460  1.00 57.96           C  
ATOM     28  OD1 ASP A   4      14.020  19.627  50.343  1.00 57.96           O  
ATOM     29  OD2 ASP A   4      13.761  17.529  49.649  1.00 57.96           O1-
ATOM     32  N   LEU A   5      11.854  20.975  46.002  1.00 65.24           N  
ATOM     33  CA  LEU A   5      11.846  21.481  44.662  1.00 65.24           C  
ATOM     38  C   LEU A   5      11.593  22.952  44.675  1.00 65.24           C  
ATOM     39  O   LEU A   5      12.183  23.697  43.896  1.00 65.24           O  
ATOM     34  CB  LEU A   5      10.835  20.771  43.752  1.00 65.24           C  
ATOM     35  CG  LEU A   5      11.273  19.323  43.453  1.00 65.24           C  
ATOM     36  CD1 LEU A   5      10.271  18.606  42.546  1.00 65.24           C  
ATOM     37  CD2 LEU A   5      12.705  19.275  42.899  1.00 65.24           C  
ATOM     40  N   ARG A   6      10.716  23.416  45.581  1.00 88.68           N  
ATOM     41  CA  ARG A   6      10.400  24.812  45.605  1.00 88.68           C  
ATOM     49  C   ARG A   6      11.647  25.579  45.902  1.00 88.68           C  
ATOM     50  O   ARG A   6      11.887  26.631  45.312  1.00 88.68           O  
ATOM     42  CB  ARG A   6       9.347  25.196  46.661  1.00 88.68           C  
ATOM     43  CG  ARG A   6       9.118  26.708  46.733  1.00 88.68           C  
ATOM     44  CD  ARG A   6       8.078  27.159  47.763  1.00 88.68           C  
ATOM     45  NE  ARG A   6       6.728  27.043  47.142  1.00 88.68           N  
ATOM     46  CZ  ARG A   6       6.003  25.891  47.246  1.00 88.68           C  
ATOM     47  NH1 ARG A   6       6.515  24.816  47.912  1.00 88.68           N1+
ATOM     48  NH2 ARG A   6       4.759  25.822  46.691  1.00 88.68           N  
ATOM     51  N   LYS A   7      12.485  25.070  46.825  1.00104.02           N  
ATOM     52  CA  LYS A   7      13.654  25.817  47.182  1.00104.02           C  
ATOM     58  C   LYS A   7      14.581  25.929  46.009  1.00104.02           C  
ATOM     59  O   LYS A   7      15.186  26.980  45.798  1.00104.02           O  
ATOM     53  CB  LYS A   7      14.418  25.258  48.396  1.00104.02           C  
ATOM     54  CG  LYS A   7      15.247  24.004  48.138  1.00104.02           C  
ATOM     55  CD  LYS A   7      16.218  23.709  49.282  1.00104.02           C  
ATOM     56  CE  LYS A   7      17.173  22.560  48.980  1.00104.02           C  
ATOM     57  NZ  LYS A   7      16.395  21.360  48.607  1.00104.02           N1+
ATOM     60  N   GLU A   8      14.718  24.860  45.201  1.00 91.22           N  
ATOM     61  CA  GLU A   8      15.625  24.913  44.089  1.00 91.22           C  
ATOM     67  C   GLU A   8      15.160  25.949  43.112  1.00 91.22           C  
ATOM     68  O   GLU A   8      15.961  26.716  42.581  1.00 91.22           O  
ATOM     62  CB  GLU A   8      15.738  23.575  43.337  1.00 91.22           C  
ATOM     63  CG  GLU A   8      16.380  22.448  44.155  1.00 91.22           C  
ATOM     64  CD  GLU A   8      17.884  22.687  44.264  1.00 91.22           C  
ATOM     65  OE1 GLU A   8      18.334  23.832  43.994  1.00 91.22           O  
ATOM     66  OE2 GLU A   8      18.603  21.716  44.624  1.00 91.22           O1-
ATOM     69  N   ARG A   9      13.843  26.007  42.855  1.00135.98           N  
ATOM     70  CA  ARG A   9      13.326  26.939  41.896  1.00135.98           C  
ATOM     78  C   ARG A   9      13.517  28.348  42.375  1.00135.98           C  
ATOM     79  O   ARG A   9      13.703  29.263  41.576  1.00135.98           O  
ATOM     71  CB  ARG A   9      11.866  26.645  41.496  1.00135.98           C  
ATOM     72  CG  ARG A   9      11.807  25.473  40.501  1.00135.98           C  
ATOM     73  CD  ARG A   9      10.411  25.072  40.012  1.00135.98           C  
ATOM     74  NE  ARG A   9       9.838  24.073  40.959  1.00135.98           N  
ATOM     75  CZ  ARG A   9       9.823  22.740  40.657  1.00135.98           C  
ATOM     76  NH1 ARG A   9      10.351  22.279  39.484  1.00135.98           N1+
ATOM     77  NH2 ARG A   9       9.257  21.858  41.531  1.00135.98           N  
ATOM     80  N   ALA A  10      13.464  28.572  43.700  1.00 33.77           N  
ATOM     81  CA  ALA A  10      13.653  29.889  44.247  1.00 33.77           C  
ATOM     83  C   ALA A  10      15.047  30.372  43.962  1.00 33.77           C  
ATOM     84  O   ALA A  10      15.259  31.560  43.727  1.00 33.77           O  
ATOM     82  CB  ALA A  10      13.453  29.934  45.771  1.00 33.77           C  
ATOM     85  N   SER A  11      16.036  29.456  44.014  1.00 95.22           N  
ATOM     86  CA  SER A  11      17.439  29.750  43.865  1.00 95.22           C  
ATOM     89  C   SER A  11      17.795  30.142  42.457  1.00 95.22           C  
ATOM     90  O   SER A  11      18.826  30.776  42.234  1.00 95.22           O  
ATOM     87  CB  SER A  11      18.317  28.535  44.197  1.00 95.22           C  
ATOM     88  OG  SER A  11      18.049  28.091  45.516  1.00 95.22           O  
ATOM     91  N   ALA A  12      16.965  29.777  41.463  1.00 55.61           N  
ATOM     92  CA  ALA A  12      17.325  30.011  40.091  1.00 55.61           C  
ATOM     94  C   ALA A  12      17.599  31.465  39.844  1.00 55.61           C  
ATOM     95  O   ALA A  12      16.900  32.352  40.327  1.00 55.61           O  
ATOM     93  CB  ALA A  12      16.247  29.560  39.090  1.00 55.61           C  
ATOM     96  N   THR A  13      18.693  31.705  39.093  1.00143.44           N  
ATOM     97  CA  THR A  13      19.228  32.971  38.678  1.00143.44           C  
ATOM    101  C   THR A  13      18.435  33.562  37.543  1.00143.44           C  
ATOM    102  O   THR A  13      18.444  34.776  37.338  1.00143.44           O  
ATOM     98  CB  THR A  13      20.630  32.837  38.174  1.00143.44           C  
ATOM    100  CG2 THR A  13      21.151  34.244  37.871  1.00143.44           C  
ATOM     99  OG1 THR A  13      21.456  32.226  39.152  1.00143.44           O  
ATOM    103  N   PHE A  14      17.779  32.717  36.722  1.00181.27           N  
ATOM    104  CA  PHE A  14      17.147  33.239  35.541  1.00181.27           C  
ATOM    112  C   PHE A  14      15.725  32.769  35.460  1.00181.27           C  
ATOM    113  O   PHE A  14      15.289  31.914  36.228  1.00181.27           O  
ATOM    105  CB  PHE A  14      17.857  32.774  34.257  1.00181.27           C  
ATOM    106  CG  PHE A  14      17.740  31.288  34.233  1.00181.27           C  
ATOM    107  CD1 PHE A  14      18.606  30.509  34.967  1.00181.27           C  
ATOM    108  CD2 PHE A  14      16.747  30.675  33.505  1.00181.27           C  
ATOM    109  CE1 PHE A  14      18.498  29.139  34.958  1.00181.27           C  
ATOM    110  CE2 PHE A  14      16.635  29.305  33.492  1.00181.27           C  
ATOM    111  CZ  PHE A  14      17.512  28.534  34.216  1.00181.27           C  
ATOM    114  N   ASN A  15      14.959  33.353  34.512  1.00 63.38           N  
ATOM    115  CA  ASN A  15      13.577  33.012  34.314  1.00 63.38           C  
ATOM    120  C   ASN A  15      13.523  31.933  33.270  1.00 63.38           C  
ATOM    121  O   ASN A  15      13.837  32.164  32.103  1.00 63.38           O  
ATOM    116  CB  ASN A  15      12.764  34.209  33.785  1.00 63.38           C  
ATOM    117  CG  ASN A  15      11.291  33.843  33.692  1.00 63.38           C  
ATOM    119  ND2 ASN A  15      10.451  34.835  33.292  1.00 63.38           N  
ATOM    118  OD1 ASN A  15      10.894  32.709  33.955  1.00 63.38           O  
ATOM    122  N   PRO A  16      13.122  30.753  33.674  1.00 85.59           N  
ATOM    123  CA  PRO A  16      13.056  29.583  32.833  1.00 85.59           C  
ATOM    127  C   PRO A  16      12.149  29.753  31.652  1.00 85.59           C  
ATOM    128  O   PRO A  16      12.338  29.048  30.660  1.00 85.59           O  
ATOM    125  CB  PRO A  16      12.566  28.462  33.747  1.00 85.59           C  
ATOM    126  CG  PRO A  16      11.737  29.202  34.813  1.00 85.59           C  
ATOM    124  CD  PRO A  16      12.441  30.562  34.944  1.00 85.59           C  
ATOM    129  N   GLU A  17      11.141  30.640  31.740  1.00113.66           N  
ATOM    130  CA  GLU A  17      10.216  30.820  30.658  1.00113.66           C  
ATOM    136  C   GLU A  17      10.946  31.366  29.472  1.00113.66           C  
ATOM    137  O   GLU A  17      10.629  31.031  28.332  1.00113.66           O  
ATOM    131  CB  GLU A  17       9.069  31.795  30.974  1.00113.66           C  
ATOM    132  CG  GLU A  17       7.971  31.181  31.841  1.00113.66           C  
ATOM    133  CD  GLU A  17       7.282  30.095  31.023  1.00113.66           C  
ATOM    134  OE1 GLU A  17       7.976  29.114  30.645  1.00113.66           O  
ATOM    135  OE2 GLU A  17       6.056  30.230  30.763  1.00113.66           O1-
ATOM    138  N   LEU A  18      11.945  32.230  29.714  1.00 48.77           N  
ATOM    139  CA  LEU A  18      12.681  32.858  28.654  1.00 48.77           C  
ATOM    144  C   LEU A  18      13.401  31.810  27.866  1.00 48.77           C  
ATOM    145  O   LEU A  18      13.543  31.930  26.651  1.00 48.77           O  
ATOM    140  CB  LEU A  18      13.754  33.829  29.178  1.00 48.77           C  
ATOM    141  CG  LEU A  18      13.186  35.031  29.952  1.00 48.77           C  
ATOM    142  CD1 LEU A  18      14.311  35.955  30.445  1.00 48.77           C  
ATOM    143  CD2 LEU A  18      12.125  35.780  29.128  1.00 48.77           C  
ATOM    146  N   ILE A  19      13.921  30.780  28.556  1.00106.32           N  
ATOM    147  CA  ILE A  19      14.634  29.704  27.926  1.00106.32           C  
ATOM    152  C   ILE A  19      13.689  28.916  27.076  1.00106.32           C  
ATOM    153  O   ILE A  19      14.037  28.504  25.971  1.00106.32           O  
ATOM    148  CB  ILE A  19      15.221  28.746  28.923  1.00106.32           C  
ATOM    149  CG1 ILE A  19      16.270  29.445  29.804  1.00106.32           C  
ATOM    150  CG2 ILE A  19      15.779  27.542  28.144  1.00106.32           C  
ATOM    151  CD1 ILE A  19      17.516  29.888  29.045  1.00106.32           C  
ATOM    154  N   THR A  20      12.459  28.676  27.570  1.00116.51           N  
ATOM    155  CA  THR A  20      11.551  27.843  26.837  1.00116.51           C  
ATOM    159  C   THR A  20      11.245  28.493  25.526  1.00116.51           C  
ATOM    160  O   THR A  20      11.098  27.814  24.511  1.00116.51           O  
ATOM    156  CB  THR A  20      10.259  27.554  27.550  1.00116.51           C  
ATOM    158  CG2 THR A  20       9.327  28.772  27.469  1.00116.51           C  
ATOM    157  OG1 THR A  20       9.628  26.442  26.937  1.00116.51           O  
ATOM    161  N   HIS A  21      11.149  29.835  25.510  1.00 52.14           N  
ATOM    162  CA  HIS A  21      10.840  30.533  24.297  1.00 52.14           C  
ATOM    169  C   HIS A  21      11.940  30.256  23.319  1.00 52.14           C  
ATOM    170  O   HIS A  21      11.690  30.044  22.133  1.00 52.14           O  
ATOM    165  CB  HIS A  21      10.748  32.056  24.494  1.00 52.14           C  
ATOM    164  CG  HIS A  21       9.778  32.444  25.574  1.00 52.14           C  
ATOM    167  CD2 HIS A  21       9.972  33.191  26.695  1.00 52.14           C  
ATOM    163  ND1 HIS A  21       8.450  32.079  25.592  1.00 52.14           N  
ATOM    168  CE1 HIS A  21       7.911  32.618  26.716  1.00 52.14           C  
ATOM    166  NE2 HIS A  21       8.797  33.301  27.416  1.00 52.14           N  
ATOM    171  N   ILE A  22      13.193  30.233  23.811  1.00103.04           N  
ATOM    172  CA  ILE A  22      14.360  30.031  22.999  1.00103.04           C  
ATOM    177  C   ILE A  22      14.280  28.678  22.353  1.00103.04           C  
ATOM    178  O   ILE A  22      14.548  28.539  21.160  1.00103.04           O  
ATOM    173  CB  ILE A  22      15.619  30.007  23.822  1.00103.04           C  
ATOM    174  CG1 ILE A  22      15.786  31.289  24.661  1.00103.04           C  
ATOM    175  CG2 ILE A  22      16.791  29.744  22.862  1.00103.04           C  
ATOM    176  CD1 ILE A  22      15.984  32.566  23.849  1.00103.04           C  
ATOM    179  N   LEU A  23      13.916  27.633  23.126  1.00103.33           N  
ATOM    180  CA  LEU A  23      13.895  26.310  22.565  1.00103.33           C  
ATOM    185  C   LEU A  23      12.851  26.187  21.492  1.00103.33           C  
ATOM    186  O   LEU A  23      13.108  25.612  20.436  1.00103.33           O  
ATOM    181  CB  LEU A  23      13.650  25.180  23.586  1.00103.33           C  
ATOM    182  CG  LEU A  23      14.845  24.890  24.521  1.00103.33           C  
ATOM    183  CD1 LEU A  23      16.096  24.517  23.713  1.00103.33           C  
ATOM    184  CD2 LEU A  23      15.094  26.017  25.530  1.00103.33           C  
ATOM    187  N   ASP A  24      11.644  26.727  21.744  1.00 50.97           N  
ATOM    188  CA  ASP A  24      10.519  26.646  20.850  1.00 50.97           C  
ATOM    193  C   ASP A  24      10.771  27.458  19.620  1.00 50.97           C  
ATOM    194  O   ASP A  24      10.253  27.138  18.551  1.00 50.97           O  
ATOM    189  CB  ASP A  24       9.219  27.157  21.494  1.00 50.97           C  
ATOM    190  CG  ASP A  24       8.796  26.161  22.567  1.00 50.97           C  
ATOM    191  OD1 ASP A  24       9.186  24.968  22.458  1.00 50.97           O  
ATOM    192  OD2 ASP A  24       8.076  26.581  23.512  1.00 50.97           O1-
ATOM    195  N   GLY A  25      11.550  28.548  19.745  1.00 30.40           N  
ATOM    196  CA  GLY A  25      11.844  29.378  18.613  1.00 30.40           C  
ATOM    197  C   GLY A  25      11.224  30.725  18.815  1.00 30.40           C  
ATOM    198  O   GLY A  25      11.762  31.726  18.346  1.00 30.40           O  
ATOM    199  N   SER A  26      10.075  30.800  19.515  1.00 37.41           N  
ATOM    200  CA  SER A  26       9.491  32.092  19.745  1.00 37.41           C  
ATOM    203  C   SER A  26       8.506  31.946  20.857  1.00 37.41           C  
ATOM    204  O   SER A  26       8.091  30.838  21.194  1.00 37.41           O  
ATOM    201  CB  SER A  26       8.713  32.640  18.537  1.00 37.41           C  
ATOM    202  OG  SER A  26       7.578  31.825  18.279  1.00 37.41           O  
ATOM    205  N   PRO A  27       8.128  33.041  21.455  1.00 66.58           N  
ATOM    206  CA  PRO A  27       7.167  32.963  22.514  1.00 66.58           C  
ATOM    210  C   PRO A  27       5.854  32.484  21.987  1.00 66.58           C  
ATOM    211  O   PRO A  27       5.138  31.785  22.703  1.00 66.58           O  
ATOM    208  CB  PRO A  27       7.142  34.349  23.153  1.00 66.58           C  
ATOM    209  CG  PRO A  27       8.569  34.877  22.904  1.00 66.58           C  
ATOM    207  CD  PRO A  27       9.020  34.178  21.609  1.00 66.58           C  
ATOM    212  N   GLU A  28       5.530  32.844  20.732  1.00 83.47           N  
ATOM    213  CA  GLU A  28       4.280  32.474  20.145  1.00 83.47           C  
ATOM    219  C   GLU A  28       4.294  30.985  19.988  1.00 83.47           C  
ATOM    220  O   GLU A  28       3.296  30.309  20.222  1.00 83.47           O  
ATOM    214  CB  GLU A  28       4.083  33.108  18.755  1.00 83.47           C  
ATOM    215  CG  GLU A  28       2.628  33.445  18.406  1.00 83.47           C  
ATOM    216  CD  GLU A  28       1.840  32.199  18.027  1.00 83.47           C  
ATOM    217  OE1 GLU A  28       2.438  31.093  17.968  1.00 83.47           O  
ATOM    218  OE2 GLU A  28       0.613  32.347  17.780  1.00 83.47           O1-
ATOM    221  N   ASN A  29       5.456  30.427  19.609  1.00 51.02           N  
ATOM    222  CA  ASN A  29       5.544  29.014  19.389  1.00 51.02           C  
ATOM    227  C   ASN A  29       5.254  28.292  20.664  1.00 51.02           C  
ATOM    228  O   ASN A  29       4.606  27.247  20.657  1.00 51.02           O  
ATOM    223  CB  ASN A  29       6.923  28.552  18.887  1.00 51.02           C  
ATOM    224  CG  ASN A  29       7.022  28.905  17.411  1.00 51.02           C  
ATOM    226  ND2 ASN A  29       5.892  29.381  16.823  1.00 51.02           N  
ATOM    225  OD1 ASN A  29       8.075  28.755  16.793  1.00 51.02           O  
ATOM    229  N   THR A  30       5.725  28.832  21.801  1.00 32.83           N  
ATOM    230  CA  THR A  30       5.516  28.161  23.050  1.00 32.83           C  
ATOM    234  C   THR A  30       4.047  28.044  23.304  1.00 32.83           C  
ATOM    235  O   THR A  30       3.555  26.977  23.668  1.00 32.83           O  
ATOM    231  CB  THR A  30       6.102  28.905  24.217  1.00 32.83           C  
ATOM    233  CG2 THR A  30       5.809  28.119  25.506  1.00 32.83           C  
ATOM    232  OG1 THR A  30       7.502  29.068  24.048  1.00 32.83           O  
ATOM    236  N   ARG A  31       3.297  29.143  23.100  1.00138.63           N  
ATOM    237  CA  ARG A  31       1.898  29.103  23.415  1.00138.63           C  
ATOM    245  C   ARG A  31       1.188  28.109  22.547  1.00138.63           C  
ATOM    246  O   ARG A  31       0.362  27.339  23.036  1.00138.63           O  
ATOM    238  CB  ARG A  31       1.171  30.455  23.264  1.00138.63           C  
ATOM    239  CG  ARG A  31       1.236  31.050  21.859  1.00138.63           C  
ATOM    240  CD  ARG A  31       0.174  32.109  21.572  1.00138.63           C  
ATOM    241  NE  ARG A  31      -1.131  31.396  21.509  1.00138.63           N  
ATOM    242  CZ  ARG A  31      -1.458  30.674  20.398  1.00138.63           C  
ATOM    243  NH1 ARG A  31      -0.571  30.566  19.366  1.00138.63           N1+
ATOM    244  NH2 ARG A  31      -2.666  30.044  20.326  1.00138.63           N  
ATOM    247  N   ARG A  32       1.491  28.086  21.235  1.00112.59           N  
ATOM    248  CA  ARG A  32       0.759  27.207  20.365  1.00112.59           C  
ATOM    256  C   ARG A  32       1.030  25.779  20.712  1.00112.59           C  
ATOM    257  O   ARG A  32       0.119  24.953  20.721  1.00112.59           O  
ATOM    249  CB  ARG A  32       1.060  27.395  18.870  1.00112.59           C  
ATOM    250  CG  ARG A  32       0.197  26.484  17.992  1.00112.59           C  
ATOM    251  CD  ARG A  32      -1.305  26.719  18.179  1.00112.59           C  
ATOM    252  NE  ARG A  32      -2.031  25.781  17.277  1.00112.59           N  
ATOM    253  CZ  ARG A  32      -3.143  25.129  17.728  1.00112.59           C  
ATOM    254  NH1 ARG A  32      -3.572  25.321  19.010  1.00112.59           N1+
ATOM    255  NH2 ARG A  32      -3.822  24.285  16.898  1.00112.59           N  
ATOM    258  N   ARG A  33       2.296  25.448  21.021  1.00138.34           N  
ATOM    259  CA  ARG A  33       2.642  24.092  21.333  1.00138.34           C  
ATOM    267  C   ARG A  33       1.863  23.681  22.541  1.00138.34           C  
ATOM    268  O   ARG A  33       1.316  22.580  22.596  1.00138.34           O  
ATOM    260  CB  ARG A  33       4.145  23.953  21.646  1.00138.34           C  
ATOM    261  CG  ARG A  33       4.595  22.544  22.035  1.00138.34           C  
ATOM    262  CD  ARG A  33       6.114  22.419  22.186  1.00138.34           C  
ATOM    263  NE  ARG A  33       6.590  23.549  23.036  1.00138.34           N  
ATOM    264  CZ  ARG A  33       6.567  23.446  24.397  1.00138.34           C  
ATOM    265  NH1 ARG A  33       6.057  22.325  24.984  1.00138.34           N1+
ATOM    266  NH2 ARG A  33       7.053  24.463  25.168  1.00138.34           N  
ATOM    269  N   ARG A  34       1.779  24.575  23.543  1.00 78.22           N  
ATOM    270  CA  ARG A  34       1.071  24.267  24.751  1.00 78.22           C  
ATOM    278  C   ARG A  34      -0.387  24.082  24.454  1.00 78.22           C  
ATOM    279  O   ARG A  34      -1.020  23.173  24.991  1.00 78.22           O  
ATOM    271  CB  ARG A  34       1.236  25.346  25.838  1.00 78.22           C  
ATOM    272  CG  ARG A  34       2.639  25.343  26.456  1.00 78.22           C  
ATOM    273  CD  ARG A  34       2.859  26.394  27.548  1.00 78.22           C  
ATOM    274  NE  ARG A  34       4.199  26.139  28.150  1.00 78.22           N  
ATOM    275  CZ  ARG A  34       4.917  27.157  28.709  1.00 78.22           C  
ATOM    276  NH1 ARG A  34       4.442  28.436  28.676  1.00 78.22           N1+
ATOM    277  NH2 ARG A  34       6.119  26.895  29.302  1.00 78.22           N  
ATOM    280  N   GLU A  35      -0.965  24.930  23.580  1.00 74.01           N  
ATOM    281  CA  GLU A  35      -2.368  24.802  23.301  1.00 74.01           C  
ATOM    287  C   GLU A  35      -2.628  23.462  22.689  1.00 74.01           C  
ATOM    288  O   GLU A  35      -3.572  22.771  23.067  1.00 74.01           O  
ATOM    282  CB  GLU A  35      -2.910  25.835  22.304  1.00 74.01           C  
ATOM    283  CG  GLU A  35      -3.117  27.226  22.892  1.00 74.01           C  
ATOM    284  CD  GLU A  35      -3.947  27.998  21.879  1.00 74.01           C  
ATOM    285  OE1 GLU A  35      -4.174  27.448  20.768  1.00 74.01           O  
ATOM    286  OE2 GLU A  35      -4.371  29.140  22.201  1.00 74.01           O1-
ATOM    289  N   ILE A  36      -1.773  23.048  21.738  1.00 98.13           N  
ATOM    290  CA  ILE A  36      -1.959  21.797  21.058  1.00 98.13           C  
ATOM    295  C   ILE A  36      -1.902  20.705  22.075  1.00 98.13           C  
ATOM    296  O   ILE A  36      -2.705  19.774  22.048  1.00 98.13           O  
ATOM    291  CB  ILE A  36      -0.838  21.478  20.104  1.00 98.13           C  
ATOM    292  CG1 ILE A  36      -0.748  22.492  18.954  1.00 98.13           C  
ATOM    293  CG2 ILE A  36      -1.042  20.032  19.624  1.00 98.13           C  
ATOM    294  CD1 ILE A  36      -1.919  22.417  17.983  1.00 98.13           C  
ATOM    297  N   GLU A  37      -0.938  20.803  23.006  1.00 52.89           N  
ATOM    298  CA  GLU A  37      -0.730  19.768  23.973  1.00 52.89           C  
ATOM    304  C   GLU A  37      -1.957  19.609  24.813  1.00 52.89           C  
ATOM    305  O   GLU A  37      -2.383  18.489  25.088  1.00 52.89           O  
ATOM    299  CB  GLU A  37       0.448  20.076  24.912  1.00 52.89           C  
ATOM    300  CG  GLU A  37       1.801  20.045  24.199  1.00 52.89           C  
ATOM    301  CD  GLU A  37       2.870  20.493  25.184  1.00 52.89           C  
ATOM    302  OE1 GLU A  37       3.329  19.641  25.990  1.00 52.89           O  
ATOM    303  OE2 GLU A  37       3.237  21.697  25.146  1.00 52.89           O1-
ATOM    306  N   ASN A  38      -2.582  20.726  25.215  1.00 66.83           N  
ATOM    307  CA  ASN A  38      -3.724  20.662  26.084  1.00 66.83           C  
ATOM    312  C   ASN A  38      -4.853  19.955  25.412  1.00 66.83           C  
ATOM    313  O   ASN A  38      -5.691  19.357  26.083  1.00 66.83           O  
ATOM    308  CB  ASN A  38      -4.223  22.035  26.564  1.00 66.83           C  
ATOM    309  CG  ASN A  38      -3.275  22.483  27.667  1.00 66.83           C  
ATOM    311  ND2 ASN A  38      -2.911  21.531  28.568  1.00 66.83           N  
ATOM    310  OD1 ASN A  38      -2.873  23.643  27.730  1.00 66.83           O  
ATOM    314  N   LEU A  39      -4.924  20.018  24.071  1.00 47.34           N  
ATOM    315  CA  LEU A  39      -6.014  19.403  23.367  1.00 47.34           C  
ATOM    320  C   LEU A  39      -6.013  17.928  23.646  1.00 47.34           C  
ATOM    321  O   LEU A  39      -7.066  17.336  23.876  1.00 47.34           O  
ATOM    316  CB  LEU A  39      -5.895  19.579  21.846  1.00 47.34           C  
ATOM    317  CG  LEU A  39      -5.932  21.051  21.398  1.00 47.34           C  
ATOM    318  CD1 LEU A  39      -5.811  21.174  19.870  1.00 47.34           C  
ATOM    319  CD2 LEU A  39      -7.162  21.776  21.966  1.00 47.34           C  
ATOM    322  N   ILE A  40      -4.829  17.291  23.588  1.00 89.38           N  
ATOM    323  CA  ILE A  40      -4.693  15.880  23.825  1.00 89.38           C  
ATOM    328  C   ILE A  40      -4.881  15.535  25.275  1.00 89.38           C  
ATOM    329  O   ILE A  40      -5.568  14.567  25.598  1.00 89.38           O  
ATOM    324  CB  ILE A  40      -3.353  15.345  23.405  1.00 89.38           C  
ATOM    325  CG1 ILE A  40      -3.153  15.522  21.889  1.00 89.38           C  
ATOM    326  CG2 ILE A  40      -3.275  13.879  23.860  1.00 89.38           C  
ATOM    327  CD1 ILE A  40      -3.010  16.978  21.447  1.00 89.38           C  
ATOM    330  N   LEU A  41      -4.285  16.325  26.194  1.00108.47           N  
ATOM    331  CA  LEU A  41      -4.299  15.971  27.590  1.00108.47           C  
ATOM    336  C   LEU A  41      -5.688  15.869  28.131  1.00108.47           C  
ATOM    337  O   LEU A  41      -6.007  14.929  28.858  1.00108.47           O  
ATOM    332  CB  LEU A  41      -3.522  16.947  28.497  1.00108.47           C  
ATOM    333  CG  LEU A  41      -1.990  16.748  28.506  1.00108.47           C  
ATOM    334  CD1 LEU A  41      -1.350  16.982  27.131  1.00108.47           C  
ATOM    335  CD2 LEU A  41      -1.338  17.591  29.615  1.00108.47           C  
ATOM    338  N   ASN A  42      -6.551  16.838  27.804  1.00 75.85           N  
ATOM    339  CA  ASN A  42      -7.886  16.885  28.319  1.00 75.85           C  
ATOM    344  C   ASN A  42      -8.755  15.816  27.731  1.00 75.85           C  
ATOM    345  O   ASN A  42      -9.703  15.393  28.388  1.00 75.85           O  
ATOM    340  CB  ASN A  42      -8.542  18.252  28.087  1.00 75.85           C  
ATOM    341  CG  ASN A  42      -7.736  19.244  28.914  1.00 75.85           C  
ATOM    343  ND2 ASN A  42      -7.987  19.272  30.250  1.00 75.85           N  
ATOM    342  OD1 ASN A  42      -6.887  19.963  28.390  1.00 75.85           O  
ATOM    346  N   ASP A  43      -8.478  15.362  26.487  1.00 86.22           N  
ATOM    347  CA  ASP A  43      -9.379  14.463  25.811  1.00 86.22           C  
ATOM    352  C   ASP A  43      -9.192  13.037  26.257  1.00 86.22           C  
ATOM    353  O   ASP A  43      -8.109  12.460  26.165  1.00 86.22           O  
ATOM    348  CB  ASP A  43      -9.258  14.526  24.281  1.00 86.22           C  
ATOM    349  CG  ASP A  43     -10.559  13.997  23.699  1.00 86.22           C  
ATOM    350  OD1 ASP A  43     -11.061  12.956  24.199  1.00 86.22           O  
ATOM    351  OD2 ASP A  43     -11.081  14.648  22.753  1.00 86.22           O1-
ATOM    354  N   PRO A  44     -10.268  12.461  26.740  1.00 72.15           N  
ATOM    355  CA  PRO A  44     -10.232  11.104  27.221  1.00 72.15           C  
ATOM    359  C   PRO A  44     -10.011  10.074  26.156  1.00 72.15           C  
ATOM    360  O   PRO A  44      -9.605   8.962  26.489  1.00 72.15           O  
ATOM    357  CB  PRO A  44     -11.516  10.902  28.021  1.00 72.15           C  
ATOM    358  CG  PRO A  44     -11.844  12.316  28.527  1.00 72.15           C  
ATOM    356  CD  PRO A  44     -11.268  13.245  27.445  1.00 72.15           C  
ATOM    361  N   ASP A  45     -10.274  10.396  24.877  1.00118.92           N  
ATOM    362  CA  ASP A  45     -10.094   9.412  23.849  1.00118.92           C  
ATOM    367  C   ASP A  45      -8.638   9.060  23.780  1.00118.92           C  
ATOM    368  O   ASP A  45      -8.265   7.962  23.367  1.00118.92           O  
ATOM    363  CB  ASP A  45     -10.607   9.855  22.464  1.00118.92           C  
ATOM    364  CG  ASP A  45      -9.859  11.085  21.978  1.00118.92           C  
ATOM    365  OD1 ASP A  45      -9.221  11.772  22.816  1.00118.92           O  
ATOM    366  OD2 ASP A  45      -9.934  11.365  20.752  1.00118.92           O1-
ATOM    369  N   PHE A  46      -7.773  10.026  24.127  1.00182.31           N  
ATOM    370  CA  PHE A  46      -6.347   9.878  24.159  1.00182.31           C  
ATOM    378  C   PHE A  46      -5.886   9.126  25.378  1.00182.31           C  
ATOM    379  O   PHE A  46      -4.750   8.657  25.419  1.00182.31           O  
ATOM    371  CB  PHE A  46      -5.583  11.209  24.074  1.00182.31           C  
ATOM    372  CG  PHE A  46      -5.901  11.768  22.729  1.00182.31           C  
ATOM    373  CD1 PHE A  46      -5.415  11.160  21.593  1.00182.31           C  
ATOM    374  CD2 PHE A  46      -6.718  12.867  22.594  1.00182.31           C  
ATOM    375  CE1 PHE A  46      -5.715  11.661  20.348  1.00182.31           C  
ATOM    376  CE2 PHE A  46      -7.020  13.372  21.351  1.00182.31           C  
ATOM    377  CZ  PHE A  46      -6.515  12.770  20.224  1.00182.31           C  
ATOM    380  N   GLN A  47      -6.707   9.087  26.443  1.00105.68           N  
ATOM    381  CA  GLN A  47      -6.349   8.486  27.706  1.00105.68           C  
ATOM    387  C   GLN A  47      -6.410   6.982  27.637  1.00105.68           C  
ATOM    388  O   GLN A  47      -7.164   6.412  26.850  1.00105.68           O  
ATOM    382  CB  GLN A  47      -7.293   8.964  28.822  1.00105.68           C  
ATOM    383  CG  GLN A  47      -7.010   8.400  30.209  1.00105.68           C  
ATOM    384  CD  GLN A  47      -8.051   9.001  31.144  1.00105.68           C  
ATOM    386  NE2 GLN A  47      -9.278   8.417  31.146  1.00105.68           N  
ATOM    385  OE1 GLN A  47      -7.785   9.977  31.845  1.00105.68           O  
ATOM    389  N   HIS A  48      -5.577   6.296  28.459  1.00 71.82           N  
ATOM    390  CA  HIS A  48      -5.589   4.857  28.505  1.00 71.82           C  
ATOM    397  C   HIS A  48      -4.747   4.391  29.659  1.00 71.82           C  
ATOM    398  O   HIS A  48      -4.063   5.180  30.308  1.00 71.82           O  
ATOM    393  CB  HIS A  48      -5.055   4.192  27.223  1.00 71.82           C  
ATOM    392  CG  HIS A  48      -3.710   4.699  26.792  1.00 71.82           C  
ATOM    395  CD2 HIS A  48      -2.463   4.232  27.073  1.00 71.82           C  
ATOM    391  ND1 HIS A  48      -3.525   5.795  25.979  1.00 71.82           N  
ATOM    396  CE1 HIS A  48      -2.186   5.937  25.810  1.00 71.82           C  
ATOM    394  NE2 HIS A  48      -1.500   5.010  26.454  1.00 71.82           N  
ATOM    399  N   GLU A  49      -4.775   3.072  29.947  1.00 68.10           N  
ATOM    400  CA  GLU A  49      -4.018   2.569  31.055  1.00 68.10           C  
ATOM    406  C   GLU A  49      -2.568   2.667  30.717  1.00 68.10           C  
ATOM    407  O   GLU A  49      -2.183   2.749  29.552  1.00 68.10           O  
ATOM    401  CB  GLU A  49      -4.318   1.116  31.444  1.00 68.10           C  
ATOM    402  CG  GLU A  49      -3.524   0.681  32.677  1.00 68.10           C  
ATOM    403  CD  GLU A  49      -3.935  -0.739  33.009  1.00 68.10           C  
ATOM    404  OE1 GLU A  49      -4.811  -1.261  32.273  1.00 68.10           O  
ATOM    405  OE2 GLU A  49      -3.396  -1.316  33.990  1.00 68.10           O1-
ATOM    408  N   ASP A  50      -1.726   2.674  31.768  1.00 74.45           N  
ATOM    409  CA  ASP A  50      -0.312   2.841  31.613  1.00 74.45           C  
ATOM    414  C   ASP A  50       0.194   1.730  30.748  1.00 74.45           C  
ATOM    415  O   ASP A  50      -0.159   0.568  30.942  1.00 74.45           O  
ATOM    410  CB  ASP A  50       0.415   2.814  32.975  1.00 74.45           C  
ATOM    411  CG  ASP A  50       1.890   3.165  32.831  1.00 74.45           C  
ATOM    412  OD1 ASP A  50       2.562   2.586  31.940  1.00 74.45           O  
ATOM    413  OD2 ASP A  50       2.367   4.024  33.621  1.00 74.45           O1-
ATOM    416  N   TYR A  51       1.079   2.073  29.786  1.00173.06           N  
ATOM    417  CA  TYR A  51       1.595   1.136  28.826  1.00173.06           C  
ATOM    426  C   TYR A  51       2.270   0.024  29.546  1.00173.06           C  
ATOM    427  O   TYR A  51       2.152  -1.144  29.181  1.00173.06           O  
ATOM    418  CB  TYR A  51       2.700   1.682  27.902  1.00173.06           C  
ATOM    419  CG  TYR A  51       2.164   2.477  26.765  1.00173.06           C  
ATOM    420  CD1 TYR A  51       1.768   1.818  25.625  1.00173.06           C  
ATOM    421  CD2 TYR A  51       2.063   3.847  26.815  1.00173.06           C  
ATOM    422  CE1 TYR A  51       1.279   2.508  24.545  1.00173.06           C  
ATOM    423  CE2 TYR A  51       1.573   4.545  25.734  1.00173.06           C  
ATOM    424  CZ  TYR A  51       1.182   3.875  24.599  1.00173.06           C  
ATOM    425  OH  TYR A  51       0.682   4.581  23.487  1.00173.06           O  
ATOM    428  N   ASN A  52       2.999   0.384  30.601  1.00130.94           N  
ATOM    429  CA  ASN A  52       3.804  -0.530  31.336  1.00130.94           C  
ATOM    434  C   ASN A  52       2.955  -1.620  31.909  1.00130.94           C  
ATOM    435  O   ASN A  52       3.421  -2.744  32.071  1.00130.94           O  
ATOM    430  CB  ASN A  52       4.516   0.190  32.489  1.00130.94           C  
ATOM    431  CG  ASN A  52       5.481  -0.778  33.132  1.00130.94           C  
ATOM    433  ND2 ASN A  52       5.508  -0.765  34.489  1.00130.94           N  
ATOM    432  OD1 ASN A  52       6.181  -1.527  32.453  1.00130.94           O  
ATOM    436  N   PHE A  53       1.699  -1.310  32.279  1.00178.17           N  
ATOM    437  CA  PHE A  53       0.853  -2.297  32.885  1.00178.17           C  
ATOM    445  C   PHE A  53       0.377  -3.332  31.906  1.00178.17           C  
ATOM    446  O   PHE A  53       0.111  -4.461  32.311  1.00178.17           O  
ATOM    438  CB  PHE A  53      -0.356  -1.724  33.638  1.00178.17           C  
ATOM    439  CG  PHE A  53       0.217  -0.858  34.704  1.00178.17           C  
ATOM    440  CD1 PHE A  53       1.073  -1.378  35.647  1.00178.17           C  
ATOM    441  CD2 PHE A  53      -0.049   0.489  34.723  1.00178.17           C  
ATOM    442  CE1 PHE A  53       1.619  -0.576  36.622  1.00178.17           C  
ATOM    443  CE2 PHE A  53       0.491   1.296  35.697  1.00178.17           C  
ATOM    444  CZ  PHE A  53       1.323   0.765  36.651  1.00178.17           C  
ATOM    447  N   LEU A  54       0.218  -2.988  30.610  1.00123.62           N  
ATOM    448  CA  LEU A  54      -0.398  -3.903  29.679  1.00123.62           C  
ATOM    453  C   LEU A  54       0.577  -4.747  28.907  1.00123.62           C  
ATOM    454  O   LEU A  54       1.773  -4.475  28.833  1.00123.62           O  
ATOM    449  CB  LEU A  54      -1.308  -3.215  28.650  1.00123.62           C  
ATOM    450  CG  LEU A  54      -2.499  -2.479  29.289  1.00123.62           C  
ATOM    451  CD1 LEU A  54      -2.051  -1.214  30.034  1.00123.62           C  
ATOM    452  CD2 LEU A  54      -3.603  -2.210  28.259  1.00123.62           C  
ATOM    455  N   THR A  55       0.035  -5.827  28.294  1.00 42.73           N  
ATOM    456  CA  THR A  55       0.792  -6.776  27.528  1.00 42.73           C  
ATOM    460  C   THR A  55       1.117  -6.143  26.208  1.00 42.73           C  
ATOM    461  O   THR A  55       0.651  -5.049  25.897  1.00 42.73           O  
ATOM    457  CB  THR A  55       0.043  -8.044  27.230  1.00 42.73           C  
ATOM    459  CG2 THR A  55      -0.478  -8.631  28.552  1.00 42.73           C  
ATOM    458  OG1 THR A  55      -1.048  -7.777  26.360  1.00 42.73           O  
ATOM    462  N   ARG A  56       1.955  -6.826  25.401  1.00 50.65           N  
ATOM    463  CA  ARG A  56       2.398  -6.297  24.141  1.00 50.65           C  
ATOM    471  C   ARG A  56       1.236  -6.134  23.210  1.00 50.65           C  
ATOM    472  O   ARG A  56       1.111  -5.109  22.539  1.00 50.65           O  
ATOM    464  CB  ARG A  56       3.440  -7.200  23.452  1.00 50.65           C  
ATOM    465  CG  ARG A  56       4.137  -6.550  22.252  1.00 50.65           C  
ATOM    466  CD  ARG A  56       5.177  -7.463  21.594  1.00 50.65           C  
ATOM    467  NE  ARG A  56       5.802  -6.724  20.457  1.00 50.65           N  
ATOM    468  CZ  ARG A  56       5.313  -6.863  19.191  1.00 50.65           C  
ATOM    469  NH1 ARG A  56       4.220  -7.647  18.962  1.00 50.65           N1+
ATOM    470  NH2 ARG A  56       5.917  -6.225  18.148  1.00 50.65           N  
ATOM    473  N   SER A  57       0.336  -7.134  23.156  1.00 27.40           N  
ATOM    474  CA  SER A  57      -0.769  -7.064  22.242  1.00 27.40           C  
ATOM    477  C   SER A  57      -1.595  -5.871  22.596  1.00 27.40           C  
ATOM    478  O   SER A  57      -2.025  -5.117  21.724  1.00 27.40           O  
ATOM    475  CB  SER A  57      -1.683  -8.299  22.319  1.00 27.40           C  
ATOM    476  OG  SER A  57      -2.754  -8.174  21.396  1.00 27.40           O  
ATOM    479  N   GLN A  58      -1.805  -5.661  23.906  1.00 97.07           N  
ATOM    480  CA  GLN A  58      -2.616  -4.591  24.405  1.00 97.07           C  
ATOM    486  C   GLN A  58      -1.984  -3.292  24.015  1.00 97.07           C  
ATOM    487  O   GLN A  58      -2.677  -2.332  23.683  1.00 97.07           O  
ATOM    481  CB  GLN A  58      -2.685  -4.602  25.941  1.00 97.07           C  
ATOM    482  CG  GLN A  58      -3.137  -5.945  26.519  1.00 97.07           C  
ATOM    483  CD  GLN A  58      -4.587  -6.167  26.135  1.00 97.07           C  
ATOM    485  NE2 GLN A  58      -4.838  -7.168  25.249  1.00 97.07           N  
ATOM    484  OE1 GLN A  58      -5.474  -5.466  26.614  1.00 97.07           O  
ATOM    488  N   ARG A  59      -0.640  -3.222  24.072  1.00118.93           N  
ATOM    489  CA  ARG A  59       0.041  -1.999  23.752  1.00118.93           C  
ATOM    497  C   ARG A  59      -0.178  -1.647  22.315  1.00118.93           C  
ATOM    498  O   ARG A  59      -0.409  -0.486  21.984  1.00118.93           O  
ATOM    490  CB  ARG A  59       1.569  -2.053  23.918  1.00118.93           C  
ATOM    491  CG  ARG A  59       2.088  -2.038  25.354  1.00118.93           C  
ATOM    492  CD  ARG A  59       3.539  -1.556  25.416  1.00118.93           C  
ATOM    493  NE  ARG A  59       4.068  -1.814  26.784  1.00118.93           N  
ATOM    494  CZ  ARG A  59       5.141  -1.104  27.239  1.00118.93           C  
ATOM    495  NH1 ARG A  59       5.652  -0.083  26.493  1.00118.93           N1+
ATOM    496  NH2 ARG A  59       5.698  -1.408  28.447  1.00118.93           N  
ATOM    499  N   TYR A  60      -0.089  -2.644  21.416  1.00 67.96           N  
ATOM    500  CA  TYR A  60      -0.259  -2.404  20.009  1.00 67.96           C  
ATOM    509  C   TYR A  60      -1.648  -1.921  19.764  1.00 67.96           C  
ATOM    510  O   TYR A  60      -1.868  -0.977  19.005  1.00 67.96           O  
ATOM    501  CB  TYR A  60      -0.046  -3.675  19.170  1.00 67.96           C  
ATOM    502  CG  TYR A  60      -0.642  -3.455  17.821  1.00 67.96           C  
ATOM    503  CD1 TYR A  60      -0.107  -2.543  16.941  1.00 67.96           C  
ATOM    504  CD2 TYR A  60      -1.738  -4.190  17.433  1.00 67.96           C  
ATOM    505  CE1 TYR A  60      -0.667  -2.364  15.698  1.00 67.96           C  
ATOM    506  CE2 TYR A  60      -2.303  -4.016  16.192  1.00 67.96           C  
ATOM    507  CZ  TYR A  60      -1.768  -3.098  15.323  1.00 67.96           C  
ATOM    508  OH  TYR A  60      -2.342  -2.914  14.047  1.00 67.96           O  
ATOM    511  N   GLU A  61      -2.623  -2.557  20.431  1.00 70.25           N  
ATOM    512  CA  GLU A  61      -4.005  -2.240  20.232  1.00 70.25           C  
ATOM    518  C   GLU A  61      -4.225  -0.806  20.588  1.00 70.25           C  
ATOM    519  O   GLU A  61      -4.875  -0.064  19.854  1.00 70.25           O  
ATOM    513  CB  GLU A  61      -4.916  -3.050  21.172  1.00 70.25           C  
ATOM    514  CG  GLU A  61      -4.850  -4.563  20.967  1.00 70.25           C  
ATOM    515  CD  GLU A  61      -5.574  -5.218  22.137  1.00 70.25           C  
ATOM    516  OE1 GLU A  61      -6.071  -4.468  23.017  1.00 70.25           O  
ATOM    517  OE2 GLU A  61      -5.635  -6.477  22.169  1.00 70.25           O1-
ATOM    520  N   VAL A  62      -3.667  -0.377  21.732  1.00 36.03           N  
ATOM    521  CA  VAL A  62      -3.877   0.961  22.201  1.00 36.03           C  
ATOM    525  C   VAL A  62      -3.301   1.924  21.212  1.00 36.03           C  
ATOM    526  O   VAL A  62      -3.915   2.942  20.893  1.00 36.03           O  
ATOM    522  CB  VAL A  62      -3.209   1.224  23.520  1.00 36.03           C  
ATOM    523  CG1 VAL A  62      -3.424   2.701  23.886  1.00 36.03           C  
ATOM    524  CG2 VAL A  62      -3.760   0.238  24.565  1.00 36.03           C  
ATOM    527  N   ALA A  63      -2.098   1.621  20.691  1.00 33.70           N  
ATOM    528  CA  ALA A  63      -1.439   2.527  19.796  1.00 33.70           C  
ATOM    530  C   ALA A  63      -2.260   2.716  18.556  1.00 33.70           C  
ATOM    531  O   ALA A  63      -2.439   3.843  18.096  1.00 33.70           O  
ATOM    529  CB  ALA A  63      -0.056   2.020  19.355  1.00 33.70           C  
ATOM    532  N   VAL A  64      -2.804   1.621  17.988  1.00111.56           N  
ATOM    533  CA  VAL A  64      -3.534   1.759  16.759  1.00111.56           C  
ATOM    537  C   VAL A  64      -4.747   2.616  16.934  1.00111.56           C  
ATOM    538  O   VAL A  64      -5.030   3.466  16.090  1.00111.56           O  
ATOM    534  CB  VAL A  64      -3.937   0.458  16.120  1.00111.56           C  
ATOM    535  CG1 VAL A  64      -2.669  -0.210  15.580  1.00111.56           C  
ATOM    536  CG2 VAL A  64      -4.674  -0.420  17.140  1.00111.56           C  
ATOM    539  N   LYS A  65      -5.492   2.431  18.034  1.00169.54           N  
ATOM    540  CA  LYS A  65      -6.699   3.180  18.244  1.00169.54           C  
ATOM    546  C   LYS A  65      -6.365   4.631  18.344  1.00169.54           C  
ATOM    547  O   LYS A  65      -7.049   5.475  17.769  1.00169.54           O  
ATOM    541  CB  LYS A  65      -7.387   2.811  19.566  1.00169.54           C  
ATOM    542  CG  LYS A  65      -7.708   1.326  19.674  1.00169.54           C  
ATOM    543  CD  LYS A  65      -8.526   0.825  18.487  1.00169.54           C  
ATOM    544  CE  LYS A  65      -9.640   1.787  18.078  1.00169.54           C  
ATOM    545  NZ  LYS A  65     -10.318   1.285  16.863  1.00169.54           N1+
ATOM    548  N   LYS A  66      -5.298   4.964  19.094  1.00104.34           N  
ATOM    549  CA  LYS A  66      -4.966   6.346  19.276  1.00104.34           C  
ATOM    555  C   LYS A  66      -4.559   6.951  17.971  1.00104.34           C  
ATOM    556  O   LYS A  66      -4.881   8.106  17.699  1.00104.34           O  
ATOM    550  CB  LYS A  66      -3.825   6.621  20.272  1.00104.34           C  
ATOM    551  CG  LYS A  66      -4.180   6.297  21.723  1.00104.34           C  
ATOM    552  CD  LYS A  66      -3.039   6.580  22.703  1.00104.34           C  
ATOM    553  CE  LYS A  66      -1.648   6.236  22.174  1.00104.34           C  
ATOM    554  NZ  LYS A  66      -0.627   6.936  22.987  1.00104.34           N1+
ATOM    557  N   SER A  67      -3.809   6.203  17.139  1.00 41.19           N  
ATOM    558  CA  SER A  67      -3.372   6.755  15.889  1.00 41.19           C  
ATOM    561  C   SER A  67      -4.559   6.991  15.008  1.00 41.19           C  
ATOM    562  O   SER A  67      -4.660   8.030  14.357  1.00 41.19           O  
ATOM    559  CB  SER A  67      -2.390   5.838  15.143  1.00 41.19           C  
ATOM    560  OG  SER A  67      -1.197   5.705  15.899  1.00 41.19           O  
ATOM    563  N   ALA A  68      -5.505   6.036  14.978  1.00 26.62           N  
ATOM    564  CA  ALA A  68      -6.657   6.198  14.136  1.00 26.62           C  
ATOM    566  C   ALA A  68      -7.389   7.422  14.594  1.00 26.62           C  
ATOM    567  O   ALA A  68      -7.826   8.234  13.780  1.00 26.62           O  
ATOM    565  CB  ALA A  68      -7.631   5.012  14.228  1.00 26.62           C  
ATOM    568  N   THR A  69      -7.521   7.591  15.924  1.00 40.77           N  
ATOM    569  CA  THR A  69      -8.216   8.718  16.485  1.00 40.77           C  
ATOM    573  C   THR A  69      -7.471   9.961  16.128  1.00 40.77           C  
ATOM    574  O   THR A  69      -8.070  10.987  15.811  1.00 40.77           O  
ATOM    570  CB  THR A  69      -8.288   8.684  17.984  1.00 40.77           C  
ATOM    572  CG2 THR A  69      -9.012   9.954  18.473  1.00 40.77           C  
ATOM    571  OG1 THR A  69      -8.970   7.519  18.421  1.00 40.77           O  
ATOM    575  N   MET A  70      -6.131   9.886  16.157  1.00 50.58           N  
ATOM    576  CA  MET A  70      -5.291  11.023  15.919  1.00 50.58           C  
ATOM    581  C   MET A  70      -5.554  11.571  14.546  1.00 50.58           C  
ATOM    582  O   MET A  70      -5.644  12.786  14.372  1.00 50.58           O  
ATOM    577  CB  MET A  70      -3.800  10.647  16.002  1.00 50.58           C  
ATOM    578  CG  MET A  70      -2.827  11.801  15.760  1.00 50.58           C  
ATOM    579  SD  MET A  70      -1.078  11.357  15.999  1.00 50.58           S  
ATOM    580  CE  MET A  70      -0.989  10.184  14.613  1.00 50.58           C  
ATOM    583  N   VAL A  71      -5.696  10.694  13.534  1.00 35.09           N  
ATOM    584  CA  VAL A  71      -5.889  11.157  12.187  1.00 35.09           C  
ATOM    588  C   VAL A  71      -7.159  11.943  12.091  1.00 35.09           C  
ATOM    589  O   VAL A  71      -7.166  13.057  11.570  1.00 35.09           O  
ATOM    585  CB  VAL A  71      -5.989  10.030  11.200  1.00 35.09           C  
ATOM    586  CG1 VAL A  71      -6.297  10.621   9.814  1.00 35.09           C  
ATOM    587  CG2 VAL A  71      -4.687   9.213  11.253  1.00 35.09           C  
ATOM    590  N   LYS A  72      -8.270  11.395  12.616  1.00 47.51           N  
ATOM    591  CA  LYS A  72      -9.527  12.071  12.477  1.00 47.51           C  
ATOM    597  C   LYS A  72      -9.474  13.384  13.186  1.00 47.51           C  
ATOM    598  O   LYS A  72      -9.953  14.396  12.676  1.00 47.51           O  
ATOM    592  CB  LYS A  72     -10.719  11.299  13.063  1.00 47.51           C  
ATOM    593  CG  LYS A  72     -12.030  12.067  12.885  1.00 47.51           C  
ATOM    594  CD  LYS A  72     -13.292  11.279  13.230  1.00 47.51           C  
ATOM    595  CE  LYS A  72     -14.564  12.111  13.054  1.00 47.51           C  
ATOM    596  NZ  LYS A  72     -15.718  11.418  13.663  1.00 47.51           N1+
ATOM    599  N   LYS A  73      -8.875  13.393  14.385  1.00155.55           N  
ATOM    600  CA  LYS A  73      -8.832  14.553  15.224  1.00155.55           C  
ATOM    606  C   LYS A  73      -8.086  15.657  14.546  1.00155.55           C  
ATOM    607  O   LYS A  73      -8.550  16.795  14.501  1.00155.55           O  
ATOM    601  CB  LYS A  73      -8.083  14.239  16.529  1.00155.55           C  
ATOM    602  CG  LYS A  73      -8.241  15.295  17.613  1.00155.55           C  
ATOM    603  CD  LYS A  73      -9.632  15.305  18.242  1.00155.55           C  
ATOM    604  CE  LYS A  73      -9.725  14.417  19.482  1.00155.55           C  
ATOM    605  NZ  LYS A  73     -11.086  14.490  20.055  1.00155.55           N1+
ATOM    608  N   MET A  74      -6.899  15.356  13.991  1.00156.75           N  
ATOM    609  CA  MET A  74      -6.162  16.429  13.397  1.00156.75           C  
ATOM    614  C   MET A  74      -6.858  16.928  12.175  1.00156.75           C  
ATOM    615  O   MET A  74      -6.752  18.106  11.843  1.00156.75           O  
ATOM    610  CB  MET A  74      -4.655  16.179  13.177  1.00156.75           C  
ATOM    611  CG  MET A  74      -4.262  14.932  12.402  1.00156.75           C  
ATOM    612  SD  MET A  74      -2.462  14.742  12.204  1.00156.75           S  
ATOM    613  CE  MET A  74      -2.136  14.193  13.902  1.00156.75           C  
ATOM    616  N   ARG A  75      -7.577  16.045  11.456  1.00 75.66           N  
ATOM    617  CA  ARG A  75      -8.294  16.483  10.293  1.00 75.66           C  
ATOM    625  C   ARG A  75      -9.320  17.487  10.738  1.00 75.66           C  
ATOM    626  O   ARG A  75      -9.460  18.551  10.138  1.00 75.66           O  
ATOM    618  CB  ARG A  75      -9.021  15.321   9.595  1.00 75.66           C  
ATOM    619  CG  ARG A  75      -9.806  15.726   8.347  1.00 75.66           C  
ATOM    620  CD  ARG A  75     -10.422  14.538   7.602  1.00 75.66           C  
ATOM    621  NE  ARG A  75     -11.532  13.996   8.435  1.00 75.66           N  
ATOM    622  CZ  ARG A  75     -11.520  12.687   8.824  1.00 75.66           C  
ATOM    623  NH1 ARG A  75     -10.483  11.875   8.463  1.00 75.66           N1+
ATOM    624  NH2 ARG A  75     -12.549  12.189   9.570  1.00 75.66           N  
ATOM    627  N   GLU A  76     -10.046  17.179  11.831  1.00 43.16           N  
ATOM    628  CA  GLU A  76     -11.092  18.030  12.333  1.00 43.16           C  
ATOM    634  C   GLU A  76     -10.516  19.332  12.810  1.00 43.16           C  
ATOM    635  O   GLU A  76     -11.062  20.397  12.528  1.00 43.16           O  
ATOM    629  CB  GLU A  76     -11.848  17.379  13.503  1.00 43.16           C  
ATOM    630  CG  GLU A  76     -12.613  16.120  13.082  1.00 43.16           C  
ATOM    631  CD  GLU A  76     -13.260  15.506  14.315  1.00 43.16           C  
ATOM    632  OE1 GLU A  76     -12.527  15.269  15.312  1.00 43.16           O  
ATOM    633  OE2 GLU A  76     -14.497  15.264  14.275  1.00 43.16           O1-
ATOM    636  N   TYR A  77      -9.384  19.278  13.540  1.00 73.77           N  
ATOM    637  CA  TYR A  77      -8.750  20.460  14.056  1.00 73.77           C  
ATOM    646  C   TYR A  77      -8.235  21.296  12.928  1.00 73.77           C  
ATOM    647  O   TYR A  77      -8.196  22.521  13.030  1.00 73.77           O  
ATOM    638  CB  TYR A  77      -7.588  20.207  15.034  1.00 73.77           C  
ATOM    639  CG  TYR A  77      -8.173  19.807  16.346  1.00 73.77           C  
ATOM    640  CD1 TYR A  77      -8.887  20.721  17.087  1.00 73.77           C  
ATOM    641  CD2 TYR A  77      -7.987  18.543  16.851  1.00 73.77           C  
ATOM    642  CE1 TYR A  77      -9.429  20.378  18.304  1.00 73.77           C  
ATOM    643  CE2 TYR A  77      -8.527  18.195  18.068  1.00 73.77           C  
ATOM    644  CZ  TYR A  77      -9.251  19.109  18.795  1.00 73.77           C  
ATOM    645  OH  TYR A  77      -9.803  18.749  20.043  1.00 73.77           O  
ATOM    648  N   GLY A  78      -7.794  20.665  11.825  1.00 27.96           N  
ATOM    649  CA  GLY A  78      -7.291  21.454  10.739  1.00 27.96           C  
ATOM    650  C   GLY A  78      -5.842  21.727  10.980  1.00 27.96           C  
ATOM    651  O   GLY A  78      -5.350  22.814  10.683  1.00 27.96           O  
ATOM    652  N   ILE A  79      -5.117  20.731  11.530  1.00 66.78           N  
ATOM    653  CA  ILE A  79      -3.720  20.918  11.803  1.00 66.78           C  
ATOM    658  C   ILE A  79      -2.939  20.404  10.628  1.00 66.78           C  
ATOM    659  O   ILE A  79      -2.743  19.198  10.482  1.00 66.78           O  
ATOM    654  CB  ILE A  79      -3.276  20.149  13.013  1.00 66.78           C  
ATOM    655  CG1 ILE A  79      -4.019  20.659  14.258  1.00 66.78           C  
ATOM    656  CG2 ILE A  79      -1.745  20.237  13.118  1.00 66.78           C  
ATOM    657  CD1 ILE A  79      -3.855  19.756  15.480  1.00 66.78           C  
ATOM    660  N   SER A  80      -2.568  21.323   9.707  1.00108.26           N  
ATOM    661  CA  SER A  80      -1.767  21.047   8.539  1.00108.26           C  
ATOM    664  C   SER A  80      -0.289  21.199   8.777  1.00108.26           C  
ATOM    665  O   SER A  80       0.517  20.432   8.248  1.00108.26           O  
ATOM    662  CB  SER A  80      -2.109  21.979   7.366  1.00108.26           C  
ATOM    663  OG  SER A  80      -3.456  21.782   6.964  1.00108.26           O  
ATOM    666  N   ASP A  81       0.100  22.213   9.575  1.00 67.81           N  
ATOM    667  CA  ASP A  81       1.478  22.591   9.764  1.00 67.81           C  
ATOM    672  C   ASP A  81       2.260  21.412  10.259  1.00 67.81           C  
ATOM    673  O   ASP A  81       1.918  20.797  11.265  1.00 67.81           O  
ATOM    668  CB  ASP A  81       1.605  23.715  10.811  1.00 67.81           C  
ATOM    669  CG  ASP A  81       3.048  24.175  10.931  1.00 67.81           C  
ATOM    670  OD1 ASP A  81       3.656  24.530   9.887  1.00 67.81           O  
ATOM    671  OD2 ASP A  81       3.562  24.174  12.082  1.00 67.81           O1-
ATOM    674  N   PRO A  82       3.319  21.091   9.563  1.00 62.20           N  
ATOM    675  CA  PRO A  82       4.169  19.981   9.901  1.00 62.20           C  
ATOM    679  C   PRO A  82       4.677  20.091  11.309  1.00 62.20           C  
ATOM    680  O   PRO A  82       4.819  19.059  11.961  1.00 62.20           O  
ATOM    677  CB  PRO A  82       5.309  20.023   8.886  1.00 62.20           C  
ATOM    678  CG  PRO A  82       5.404  21.515   8.519  1.00 62.20           C  
ATOM    676  CD  PRO A  82       3.956  22.016   8.641  1.00 62.20           C  
ATOM    681  N   GLU A  83       4.984  21.312  11.791  1.00 57.37           N  
ATOM    682  CA  GLU A  83       5.495  21.458  13.127  1.00 57.37           C  
ATOM    688  C   GLU A  83       4.425  21.039  14.085  1.00 57.37           C  
ATOM    689  O   GLU A  83       4.650  20.236  14.991  1.00 57.37           O  
ATOM    683  CB  GLU A  83       5.741  22.922  13.528  1.00 57.37           C  
ATOM    684  CG  GLU A  83       6.824  23.681  12.767  1.00 57.37           C  
ATOM    685  CD  GLU A  83       6.774  25.105  13.311  1.00 57.37           C  
ATOM    686  OE1 GLU A  83       5.699  25.491  13.845  1.00 57.37           O  
ATOM    687  OE2 GLU A  83       7.802  25.824  13.208  1.00 57.37           O1-
ATOM    690  N   GLU A  84       3.208  21.573  13.872  1.00 55.60           N  
ATOM    691  CA  GLU A  84       2.110  21.351  14.764  1.00 55.60           C  
ATOM    697  C   GLU A  84       1.765  19.901  14.762  1.00 55.60           C  
ATOM    698  O   GLU A  84       1.368  19.354  15.787  1.00 55.60           O  
ATOM    692  CB  GLU A  84       0.835  22.127  14.390  1.00 55.60           C  
ATOM    693  CG  GLU A  84       0.957  23.639  14.576  1.00 55.60           C  
ATOM    694  CD  GLU A  84      -0.449  24.221  14.534  1.00 55.60           C  
ATOM    695  OE1 GLU A  84      -1.366  23.577  15.111  1.00 55.60           O  
ATOM    696  OE2 GLU A  84      -0.630  25.311  13.930  1.00 55.60           O1-
ATOM    699  N   ILE A  85       1.896  19.243  13.598  1.00 86.32           N  
ATOM    700  CA  ILE A  85       1.582  17.849  13.517  1.00 86.32           C  
ATOM    705  C   ILE A  85       2.509  17.124  14.437  1.00 86.32           C  
ATOM    706  O   ILE A  85       2.109  16.173  15.105  1.00 86.32           O  
ATOM    701  CB  ILE A  85       1.759  17.270  12.143  1.00 86.32           C  
ATOM    702  CG1 ILE A  85       0.781  17.931  11.159  1.00 86.32           C  
ATOM    703  CG2 ILE A  85       1.585  15.744  12.247  1.00 86.32           C  
ATOM    704  CD1 ILE A  85      -0.684  17.721  11.537  1.00 86.32           C  
ATOM    707  N   MET A  86       3.786  17.549  14.478  1.00 34.24           N  
ATOM    708  CA  MET A  86       4.757  16.908  15.318  1.00 34.24           C  
ATOM    713  C   MET A  86       4.358  17.042  16.756  1.00 34.24           C  
ATOM    714  O   MET A  86       4.391  16.073  17.513  1.00 34.24           O  
ATOM    709  CB  MET A  86       6.154  17.538  15.181  1.00 34.24           C  
ATOM    710  CG  MET A  86       7.203  16.917  16.104  1.00 34.24           C  
ATOM    711  SD  MET A  86       7.706  15.227  15.671  1.00 34.24           S  
ATOM    712  CE  MET A  86       8.787  15.024  17.117  1.00 34.24           C  
ATOM    715  N   TRP A  87       3.944  18.255  17.163  1.00 59.40           N  
ATOM    716  CA  TRP A  87       3.589  18.525  18.528  1.00 59.40           C  
ATOM    727  C   TRP A  87       2.404  17.678  18.886  1.00 59.40           C  
ATOM    728  O   TRP A  87       2.367  17.050  19.943  1.00 59.40           O  
ATOM    717  CB  TRP A  87       3.176  19.996  18.717  1.00 59.40           C  
ATOM    718  CG  TRP A  87       4.288  20.988  18.458  1.00 59.40           C  
ATOM    720  CD1 TRP A  87       5.640  20.803  18.480  1.00 59.40           C  
ATOM    719  CD2 TRP A  87       4.074  22.362  18.096  1.00 59.40           C  
ATOM    722  CE2 TRP A  87       5.330  22.943  17.917  1.00 59.40           C  
ATOM    723  CE3 TRP A  87       2.927  23.081  17.920  1.00 59.40           C  
ATOM    721  NE1 TRP A  87       6.282  21.975  18.159  1.00 59.40           N  
ATOM    724  CZ2 TRP A  87       5.457  24.255  17.560  1.00 59.40           C  
ATOM    725  CZ3 TRP A  87       3.058  24.405  17.565  1.00 59.40           C  
ATOM    726  CH2 TRP A  87       4.299  24.981  17.387  1.00 59.40           C  
ATOM    729  N   PHE A  88       1.408  17.634  17.983  1.00 72.36           N  
ATOM    730  CA  PHE A  88       0.169  16.941  18.194  1.00 72.36           C  
ATOM    738  C   PHE A  88       0.456  15.479  18.391  1.00 72.36           C  
ATOM    739  O   PHE A  88      -0.027  14.864  19.341  1.00 72.36           O  
ATOM    731  CB  PHE A  88      -0.746  17.069  16.954  1.00 72.36           C  
ATOM    732  CG  PHE A  88      -2.147  16.678  17.285  1.00 72.36           C  
ATOM    733  CD1 PHE A  88      -3.021  17.620  17.775  1.00 72.36           C  
ATOM    734  CD2 PHE A  88      -2.598  15.391  17.097  1.00 72.36           C  
ATOM    735  CE1 PHE A  88      -4.320  17.290  18.084  1.00 72.36           C  
ATOM    736  CE2 PHE A  88      -3.897  15.054  17.403  1.00 72.36           C  
ATOM    737  CZ  PHE A  88      -4.760  16.003  17.898  1.00 72.36           C  
ATOM    740  N   LYS A  89       1.275  14.889  17.497  1.00124.92           N  
ATOM    741  CA  LYS A  89       1.582  13.486  17.551  1.00124.92           C  
ATOM    747  C   LYS A  89       2.321  13.174  18.811  1.00124.92           C  
ATOM    748  O   LYS A  89       2.108  12.124  19.416  1.00124.92           O  
ATOM    742  CB  LYS A  89       2.486  12.996  16.405  1.00124.92           C  
ATOM    743  CG  LYS A  89       1.794  12.910  15.046  1.00124.92           C  
ATOM    744  CD  LYS A  89       2.767  12.687  13.887  1.00124.92           C  
ATOM    745  CE  LYS A  89       3.001  11.215  13.554  1.00124.92           C  
ATOM    746  NZ  LYS A  89       1.927  10.723  12.669  1.00124.92           N1+
ATOM    749  N   ASN A  90       3.231  14.070  19.231  1.00 37.17           N  
ATOM    750  CA  ASN A  90       4.031  13.808  20.392  1.00 37.17           C  
ATOM    755  C   ASN A  90       3.151  13.702  21.595  1.00 37.17           C  
ATOM    756  O   ASN A  90       3.350  12.831  22.439  1.00 37.17           O  
ATOM    751  CB  ASN A  90       5.059  14.912  20.681  1.00 37.17           C  
ATOM    752  CG  ASN A  90       6.141  14.849  19.615  1.00 37.17           C  
ATOM    754  ND2 ASN A  90       6.811  16.004  19.369  1.00 37.17           N  
ATOM    753  OD1 ASN A  90       6.390  13.801  19.020  1.00 37.17           O  
ATOM    757  N   SER A  91       2.152  14.592  21.712  1.00 36.46           N  
ATOM    758  CA  SER A  91       1.306  14.592  22.870  1.00 36.46           C  
ATOM    761  C   SER A  91       0.492  13.332  22.924  1.00 36.46           C  
ATOM    762  O   SER A  91       0.294  12.763  23.996  1.00 36.46           O  
ATOM    759  CB  SER A  91       0.326  15.778  22.891  1.00 36.46           C  
ATOM    760  OG  SER A  91       1.044  16.999  23.004  1.00 36.46           O  
ATOM    763  N   VAL A  92      -0.024  12.871  21.770  1.00 65.91           N  
ATOM    764  CA  VAL A  92      -0.867  11.708  21.751  1.00 65.91           C  
ATOM    768  C   VAL A  92      -0.110  10.469  22.144  1.00 65.91           C  
ATOM    769  O   VAL A  92      -0.578   9.675  22.956  1.00 65.91           O  
ATOM    765  CB  VAL A  92      -1.471  11.464  20.397  1.00 65.91           C  
ATOM    766  CG1 VAL A  92      -2.214  10.117  20.420  1.00 65.91           C  
ATOM    767  CG2 VAL A  92      -2.376  12.659  20.045  1.00 65.91           C  
ATOM    770  N   HIS A  93       1.061  10.251  21.522  1.00103.95           N  
ATOM    771  CA  HIS A  93       1.903   9.099  21.721  1.00103.95           C  
ATOM    778  C   HIS A  93       2.763   9.198  22.949  1.00103.95           C  
ATOM    779  O   HIS A  93       3.239   8.187  23.465  1.00103.95           O  
ATOM    774  CB  HIS A  93       2.757   8.806  20.479  1.00103.95           C  
ATOM    773  CG  HIS A  93       1.864   8.556  19.296  1.00103.95           C  
ATOM    776  CD2 HIS A  93       1.577   9.346  18.224  1.00103.95           C  
ATOM    772  ND1 HIS A  93       1.111   7.415  19.134  1.00103.95           N  
ATOM    777  CE1 HIS A  93       0.407   7.572  17.983  1.00103.95           C  
ATOM    775  NE2 HIS A  93       0.658   8.727  17.397  1.00103.95           N  
ATOM    780  N   ARG A  94       3.031  10.429  23.417  1.00156.57           N  
ATOM    781  CA  ARG A  94       3.885  10.669  24.548  1.00156.57           C  
ATOM    789  C   ARG A  94       5.248  10.094  24.305  1.00156.57           C  
ATOM    790  O   ARG A  94       5.810   9.413  25.162  1.00156.57           O  
ATOM    782  CB  ARG A  94       3.370  10.124  25.895  1.00156.57           C  
ATOM    783  CG  ARG A  94       2.141  10.849  26.454  1.00156.57           C  
ATOM    784  CD  ARG A  94       0.786  10.271  26.041  1.00156.57           C  
ATOM    785  NE  ARG A  94       0.313   9.444  27.191  1.00156.57           N  
ATOM    786  CZ  ARG A  94      -0.975   8.998  27.249  1.00156.57           C  
ATOM    787  NH1 ARG A  94      -1.836   9.254  26.223  1.00156.57           N1+
ATOM    788  NH2 ARG A  94      -1.404   8.295  28.339  1.00156.57           N  
ATOM    791  N   GLY A  95       5.805  10.328  23.103  1.00 33.94           N  
ATOM    792  CA  GLY A  95       7.164   9.955  22.834  1.00 33.94           C  
ATOM    793  C   GLY A  95       7.238   8.528  22.386  1.00 33.94           C  
ATOM    794  O   GLY A  95       8.253   8.108  21.835  1.00 33.94           O  
ATOM    795  N   HIS A  96       6.166   7.744  22.598  1.00 70.50           N  
ATOM    796  CA  HIS A  96       6.169   6.356  22.219  1.00 70.50           C  
ATOM    803  C   HIS A  96       5.949   6.253  20.730  1.00 70.50           C  
ATOM    804  O   HIS A  96       5.424   7.173  20.106  1.00 70.50           O  
ATOM    799  CB  HIS A  96       5.065   5.539  22.915  1.00 70.50           C  
ATOM    798  CG  HIS A  96       5.278   5.417  24.396  1.00 70.50           C  
ATOM    801  CD2 HIS A  96       5.604   4.330  25.148  1.00 70.50           C  
ATOM    797  ND1 HIS A  96       5.166   6.465  25.279  1.00 70.50           N  
ATOM    802  CE1 HIS A  96       5.430   5.968  26.514  1.00 70.50           C  
ATOM    800  NE2 HIS A  96       5.701   4.676  26.484  1.00 70.50           N  
ATOM    805  N   PRO A  97       6.383   5.163  20.135  1.00 87.61           N  
ATOM    806  CA  PRO A  97       6.223   4.947  18.709  1.00 87.61           C  
ATOM    810  C   PRO A  97       4.841   4.478  18.334  1.00 87.61           C  
ATOM    811  O   PRO A  97       4.159   3.929  19.198  1.00 87.61           O  
ATOM    808  CB  PRO A  97       7.318   3.956  18.308  1.00 87.61           C  
ATOM    809  CG  PRO A  97       7.775   3.323  19.633  1.00 87.61           C  
ATOM    807  CD  PRO A  97       7.516   4.425  20.670  1.00 87.61           C  
ATOM    812  N   GLU A  98       4.396   4.674  17.062  1.00164.49           N  
ATOM    813  CA  GLU A  98       3.079   4.198  16.716  1.00164.49           C  
ATOM    819  C   GLU A  98       3.081   3.640  15.306  1.00164.49           C  
ATOM    820  O   GLU A  98       3.868   4.047  14.453  1.00164.49           O  
ATOM    814  CB  GLU A  98       1.969   5.269  16.795  1.00164.49           C  
ATOM    815  CG  GLU A  98       1.543   5.958  15.491  1.00164.49           C  
ATOM    816  CD  GLU A  98       2.595   6.835  14.839  1.00164.49           C  
ATOM    817  OE1 GLU A  98       3.632   7.151  15.476  1.00164.49           O  
ATOM    818  OE2 GLU A  98       2.351   7.209  13.662  1.00164.49           O1-
ATOM    821  N   PRO A  99       2.165   2.727  15.051  1.00114.57           N  
ATOM    822  CA  PRO A  99       2.025   1.976  13.816  1.00114.57           C  
ATOM    826  C   PRO A  99       1.817   2.751  12.536  1.00114.57           C  
ATOM    827  O   PRO A  99       1.994   2.169  11.469  1.00114.57           O  
ATOM    824  CB  PRO A  99       0.902   0.968  14.081  1.00114.57           C  
ATOM    825  CG  PRO A  99       0.097   1.589  15.237  1.00114.57           C  
ATOM    823  CD  PRO A  99       1.144   2.388  16.028  1.00114.57           C  
ATOM    828  N   LEU A 100       1.330   3.998  12.605  1.00133.72           N  
ATOM    829  CA  LEU A 100       1.105   4.898  11.499  1.00133.72           C  
ATOM    834  C   LEU A 100       2.344   5.622  11.056  1.00133.72           C  
ATOM    835  O   LEU A 100       2.279   6.419  10.123  1.00133.72           O  
ATOM    830  CB  LEU A 100       0.014   5.944  11.772  1.00133.72           C  
ATOM    831  CG  LEU A 100      -1.388   5.316  11.872  1.00133.72           C  
ATOM    832  CD1 LEU A 100      -2.474   6.392  12.008  1.00133.72           C  
ATOM    833  CD2 LEU A 100      -1.649   4.344  10.707  1.00133.72           C  
ATOM    836  N   ASP A 101       3.473   5.473  11.769  1.00 67.96           N  
ATOM    837  CA  ASP A 101       4.629   6.286  11.502  1.00 67.96           C  
ATOM    842  C   ASP A 101       5.017   6.253  10.047  1.00 67.96           C  
ATOM    843  O   ASP A 101       5.167   7.310   9.436  1.00 67.96           O  
ATOM    838  CB  ASP A 101       5.846   5.822  12.320  1.00 67.96           C  
ATOM    839  CG  ASP A 101       6.941   6.880  12.276  1.00 67.96           C  
ATOM    840  OD1 ASP A 101       6.984   7.681  11.305  1.00 67.96           O  
ATOM    841  OD2 ASP A 101       7.758   6.897  13.234  1.00 67.96           O1-
ATOM    844  N   LEU A 102       5.200   5.065   9.442  1.00 58.71           N  
ATOM    845  CA  LEU A 102       5.606   5.019   8.062  1.00 58.71           C  
ATOM    850  C   LEU A 102       4.504   5.515   7.181  1.00 58.71           C  
ATOM    851  O   LEU A 102       4.745   6.230   6.208  1.00 58.71           O  
ATOM    846  CB  LEU A 102       5.983   3.610   7.586  1.00 58.71           C  
ATOM    847  CG  LEU A 102       7.217   3.051   8.311  1.00 58.71           C  
ATOM    848  CD1 LEU A 102       7.717   1.767   7.635  1.00 58.71           C  
ATOM    849  CD2 LEU A 102       8.310   4.121   8.462  1.00 58.71           C  
ATOM    852  N   HIS A 103       3.253   5.153   7.514  1.00 60.49           N  
ATOM    853  CA  HIS A 103       2.135   5.520   6.698  1.00 60.49           C  
ATOM    860  C   HIS A 103       2.121   7.006   6.525  1.00 60.49           C  
ATOM    861  O   HIS A 103       2.077   7.503   5.401  1.00 60.49           O  
ATOM    856  CB  HIS A 103       0.805   5.125   7.363  1.00 60.49           C  
ATOM    855  CG  HIS A 103      -0.418   5.619   6.648  1.00 60.49           C  
ATOM    858  CD2 HIS A 103      -1.168   5.044   5.669  1.00 60.49           C  
ATOM    854  ND1 HIS A 103      -1.019   6.826   6.923  1.00 60.49           N  
ATOM    859  CE1 HIS A 103      -2.097   6.922   6.105  1.00 60.49           C  
ATOM    857  NE2 HIS A 103      -2.228   5.864   5.325  1.00 60.49           N  
ATOM    862  N   LEU A 104       2.131   7.756   7.639  1.00 67.51           N  
ATOM    863  CA  LEU A 104       2.115   9.187   7.558  1.00 67.51           C  
ATOM    868  C   LEU A 104       3.433   9.734   7.112  1.00 67.51           C  
ATOM    869  O   LEU A 104       3.478  10.706   6.359  1.00 67.51           O  
ATOM    864  CB  LEU A 104       1.731   9.858   8.886  1.00 67.51           C  
ATOM    865  CG  LEU A 104       0.275   9.569   9.296  1.00 67.51           C  
ATOM    866  CD1 LEU A 104      -0.081  10.256  10.622  1.00 67.51           C  
ATOM    867  CD2 LEU A 104      -0.704   9.920   8.163  1.00 67.51           C  
ATOM    870  N   GLY A 105       4.548   9.183   7.630  1.00 78.28           N  
ATOM    871  CA  GLY A 105       5.816   9.757   7.287  1.00 78.28           C  
ATOM    872  C   GLY A 105       6.278   9.499   5.880  1.00 78.28           C  
ATOM    873  O   GLY A 105       6.628  10.447   5.180  1.00 78.28           O  
ATOM    874  N   MET A 106       6.458   8.208   5.506  1.00204.88           N  
ATOM    875  CA  MET A 106       6.916   7.798   4.198  1.00204.88           C  
ATOM    880  C   MET A 106       5.907   7.584   3.096  1.00204.88           C  
ATOM    881  O   MET A 106       6.108   8.024   1.966  1.00204.88           O  
ATOM    876  CB  MET A 106       7.762   6.520   4.271  1.00204.88           C  
ATOM    877  CG  MET A 106       8.486   6.220   2.961  1.00204.88           C  
ATOM    878  SD  MET A 106       9.804   7.404   2.549  1.00204.88           S  
ATOM    879  CE  MET A 106      10.262   6.580   0.997  1.00204.88           C  
ATOM    882  N   PHE A 107       4.802   6.865   3.389  1.00 88.85           N  
ATOM    883  CA  PHE A 107       3.947   6.391   2.330  1.00 88.85           C  
ATOM    891  C   PHE A 107       3.227   7.490   1.615  1.00 88.85           C  
ATOM    892  O   PHE A 107       3.336   7.620   0.398  1.00 88.85           O  
ATOM    884  CB  PHE A 107       2.917   5.361   2.824  1.00 88.85           C  
ATOM    885  CG  PHE A 107       2.224   4.784   1.636  1.00 88.85           C  
ATOM    886  CD1 PHE A 107       2.878   3.902   0.805  1.00 88.85           C  
ATOM    887  CD2 PHE A 107       0.912   5.104   1.372  1.00 88.85           C  
ATOM    888  CE1 PHE A 107       2.240   3.361  -0.286  1.00 88.85           C  
ATOM    889  CE2 PHE A 107       0.269   4.565   0.283  1.00 88.85           C  
ATOM    890  CZ  PHE A 107       0.933   3.694  -0.548  1.00 88.85           C  
ATOM    893  N   LEU A 108       2.483   8.329   2.358  1.00 52.96           N  
ATOM    894  CA  LEU A 108       1.735   9.381   1.736  1.00 52.96           C  
ATOM    899  C   LEU A 108       2.665  10.382   1.130  1.00 52.96           C  
ATOM    900  O   LEU A 108       2.439  10.844   0.013  1.00 52.96           O  
ATOM    895  CB  LEU A 108       0.799  10.118   2.709  1.00 52.96           C  
ATOM    896  CG  LEU A 108      -0.347   9.230   3.228  1.00 52.96           C  
ATOM    897  CD1 LEU A 108      -1.310  10.025   4.123  1.00 52.96           C  
ATOM    898  CD2 LEU A 108      -1.063   8.511   2.073  1.00 52.96           C  
ATOM    901  N   PRO A 109       3.715  10.740   1.812  1.00 74.51           N  
ATOM    902  CA  PRO A 109       4.598  11.719   1.252  1.00 74.51           C  
ATOM    906  C   PRO A 109       5.223  11.271  -0.032  1.00 74.51           C  
ATOM    907  O   PRO A 109       5.441  12.109  -0.903  1.00 74.51           O  
ATOM    904  CB  PRO A 109       5.575  12.077   2.369  1.00 74.51           C  
ATOM    905  CG  PRO A 109       4.731  11.880   3.644  1.00 74.51           C  
ATOM    903  CD  PRO A 109       3.704  10.797   3.266  1.00 74.51           C  
ATOM    908  N   THR A 110       5.524   9.968  -0.174  1.00 46.53           N  
ATOM    909  CA  THR A 110       6.131   9.459  -1.370  1.00 46.53           C  
ATOM    913  C   THR A 110       5.159   9.568  -2.502  1.00 46.53           C  
ATOM    914  O   THR A 110       5.524   9.944  -3.615  1.00 46.53           O  
ATOM    910  CB  THR A 110       6.523   8.016  -1.244  1.00 46.53           C  
ATOM    912  CG2 THR A 110       7.096   7.531  -2.584  1.00 46.53           C  
ATOM    911  OG1 THR A 110       7.483   7.858  -0.210  1.00 46.53           O  
ATOM    915  N   LEU A 111       3.885   9.221  -2.246  1.00 48.92           N  
ATOM    916  CA  LEU A 111       2.891   9.250  -3.278  1.00 48.92           C  
ATOM    921  C   LEU A 111       2.654  10.659  -3.715  1.00 48.92           C  
ATOM    922  O   LEU A 111       2.530  10.938  -4.905  1.00 48.92           O  
ATOM    917  CB  LEU A 111       1.541   8.669  -2.831  1.00 48.92           C  
ATOM    918  CG  LEU A 111       1.605   7.165  -2.513  1.00 48.92           C  
ATOM    919  CD1 LEU A 111       0.219   6.623  -2.128  1.00 48.92           C  
ATOM    920  CD2 LEU A 111       2.262   6.374  -3.657  1.00 48.92           C  
ATOM    923  N   LEU A 112       2.599  11.596  -2.755  1.00102.57           N  
ATOM    924  CA  LEU A 112       2.293  12.955  -3.086  1.00102.57           C  
ATOM    929  C   LEU A 112       3.380  13.465  -3.984  1.00102.57           C  
ATOM    930  O   LEU A 112       3.121  14.187  -4.946  1.00102.57           O  
ATOM    925  CB  LEU A 112       2.221  13.840  -1.823  1.00102.57           C  
ATOM    926  CG  LEU A 112       1.623  15.255  -2.001  1.00102.57           C  
ATOM    927  CD1 LEU A 112       1.620  16.008  -0.661  1.00102.57           C  
ATOM    928  CD2 LEU A 112       2.303  16.063  -3.117  1.00102.57           C  
ATOM    931  N   HIS A 113       4.640  13.142  -3.656  1.00 90.92           N  
ATOM    932  CA  HIS A 113       5.739  13.640  -4.428  1.00 90.92           C  
ATOM    939  C   HIS A 113       5.866  13.008  -5.794  1.00 90.92           C  
ATOM    940  O   HIS A 113       5.915  13.716  -6.798  1.00 90.92           O  
ATOM    935  CB  HIS A 113       7.071  13.461  -3.677  1.00 90.92           C  
ATOM    934  CG  HIS A 113       8.232  14.173  -4.308  1.00 90.92           C  
ATOM    937  CD2 HIS A 113       8.554  15.495  -4.295  1.00 90.92           C  
ATOM    933  ND1 HIS A 113       9.214  13.554  -5.049  1.00 90.92           N  
ATOM    938  CE1 HIS A 113      10.076  14.524  -5.443  1.00 90.92           C  
ATOM    936  NE2 HIS A 113       9.718  15.719  -5.010  1.00 90.92           N  
ATOM    941  N   GLN A 114       6.022  11.666  -5.843  1.00172.69           N  
ATOM    942  CA  GLN A 114       6.240  10.886  -7.042  1.00172.69           C  
ATOM    948  C   GLN A 114       5.058  10.337  -7.806  1.00172.69           C  
ATOM    949  O   GLN A 114       5.169  10.096  -9.009  1.00172.69           O  
ATOM    943  CB  GLN A 114       7.335   9.825  -6.852  1.00172.69           C  
ATOM    944  CG  GLN A 114       7.091   8.823  -5.734  1.00172.69           C  
ATOM    945  CD  GLN A 114       8.460   8.247  -5.397  1.00172.69           C  
ATOM    947  NE2 GLN A 114       8.653   6.924  -5.647  1.00172.69           N  
ATOM    946  OE1 GLN A 114       9.343   8.963  -4.929  1.00172.69           O  
ATOM    950  N   ALA A 115       3.917  10.064  -7.145  1.00 54.08           N  
ATOM    951  CA  ALA A 115       2.824   9.357  -7.772  1.00 54.08           C  
ATOM    953  C   ALA A 115       2.114  10.153  -8.829  1.00 54.08           C  
ATOM    954  O   ALA A 115       2.108  11.383  -8.827  1.00 54.08           O  
ATOM    952  CB  ALA A 115       1.764   8.870  -6.770  1.00 54.08           C  
ATOM    955  N   THR A 116       1.486   9.405  -9.767  1.00126.31           N  
ATOM    956  CA  THR A 116       0.733   9.886 -10.894  1.00126.31           C  
ATOM    960  C   THR A 116      -0.639  10.229 -10.396  1.00126.31           C  
ATOM    961  O   THR A 116      -1.037   9.810  -9.311  1.00126.31           O  
ATOM    957  CB  THR A 116       0.506   8.793 -11.893  1.00126.31           C  
ATOM    959  CG2 THR A 116      -0.122   9.398 -13.154  1.00126.31           C  
ATOM    958  OG1 THR A 116       1.732   8.171 -12.230  1.00126.31           O  
ATOM    962  N   ALA A 117      -1.418  10.977 -11.204  1.00 32.53           N  
ATOM    963  CA  ALA A 117      -2.730  11.384 -10.787  1.00 32.53           C  
ATOM    965  C   ALA A 117      -3.564  10.165 -10.545  1.00 32.53           C  
ATOM    966  O   ALA A 117      -4.262  10.074  -9.537  1.00 32.53           O  
ATOM    964  CB  ALA A 117      -3.450  12.236 -11.846  1.00 32.53           C  
ATOM    967  N   GLU A 118      -3.497   9.179 -11.457  1.00 84.14           N  
ATOM    968  CA  GLU A 118      -4.304   7.998 -11.334  1.00 84.14           C  
ATOM    974  C   GLU A 118      -3.876   7.231 -10.125  1.00 84.14           C  
ATOM    975  O   GLU A 118      -4.699   6.642  -9.426  1.00 84.14           O  
ATOM    969  CB  GLU A 118      -4.199   7.073 -12.563  1.00 84.14           C  
ATOM    970  CG  GLU A 118      -2.793   6.527 -12.823  1.00 84.14           C  
ATOM    971  CD  GLU A 118      -2.613   5.249 -12.015  1.00 84.14           C  
ATOM    972  OE1 GLU A 118      -3.602   4.802 -11.377  1.00 84.14           O  
ATOM    973  OE2 GLU A 118      -1.478   4.699 -12.034  1.00 84.14           O1-
ATOM    976  N   GLN A 119      -2.560   7.213  -9.857  1.00100.58           N  
ATOM    977  CA  GLN A 119      -2.012   6.461  -8.767  1.00100.58           C  
ATOM    983  C   GLN A 119      -2.482   7.032  -7.458  1.00100.58           C  
ATOM    984  O   GLN A 119      -2.857   6.299  -6.544  1.00100.58           O  
ATOM    978  CB  GLN A 119      -0.478   6.490  -8.823  1.00100.58           C  
ATOM    979  CG  GLN A 119       0.201   5.420  -7.981  1.00100.58           C  
ATOM    980  CD  GLN A 119       1.686   5.469  -8.304  1.00100.58           C  
ATOM    982  NE2 GLN A 119       2.539   5.369  -7.249  1.00100.58           N  
ATOM    981  OE1 GLN A 119       2.079   5.600  -9.461  1.00100.58           O  
ATOM    985  N   GLN A 120      -2.504   8.371  -7.351  1.00 39.43           N  
ATOM    986  CA  GLN A 120      -2.870   9.037  -6.133  1.00 39.43           C  
ATOM    992  C   GLN A 120      -4.289   8.703  -5.817  1.00 39.43           C  
ATOM    993  O   GLN A 120      -4.656   8.510  -4.658  1.00 39.43           O  
ATOM    987  CB  GLN A 120      -2.743  10.563  -6.268  1.00 39.43           C  
ATOM    988  CG  GLN A 120      -1.302  11.004  -6.539  1.00 39.43           C  
ATOM    989  CD  GLN A 120      -1.291  12.503  -6.804  1.00 39.43           C  
ATOM    991  NE2 GLN A 120      -0.301  13.218  -6.205  1.00 39.43           N  
ATOM    990  OE1 GLN A 120      -2.138  13.024  -7.528  1.00 39.43           O  
ATOM    994  N   GLU A 121      -5.136   8.630  -6.854  1.00 43.60           N  
ATOM    995  CA  GLU A 121      -6.514   8.343  -6.616  1.00 43.60           C  
ATOM   1001  C   GLU A 121      -6.598   6.984  -6.008  1.00 43.60           C  
ATOM   1002  O   GLU A 121      -7.321   6.776  -5.037  1.00 43.60           O  
ATOM    996  CB  GLU A 121      -7.326   8.298  -7.920  1.00 43.60           C  
ATOM    997  CG  GLU A 121      -7.348   9.630  -8.672  1.00 43.60           C  
ATOM    998  CD  GLU A 121      -7.930   9.374 -10.056  1.00 43.60           C  
ATOM    999  OE1 GLU A 121      -9.083   8.870 -10.134  1.00 43.60           O  
ATOM   1000  OE2 GLU A 121      -7.224   9.673 -11.056  1.00 43.60           O1-
ATOM   1003  N   ARG A 122      -5.878   6.004  -6.587  1.00206.04           N  
ATOM   1004  CA  ARG A 122      -5.991   4.691  -6.036  1.00206.04           C  
ATOM   1012  C   ARG A 122      -5.316   4.572  -4.697  1.00206.04           C  
ATOM   1013  O   ARG A 122      -5.873   3.973  -3.779  1.00206.04           O  
ATOM   1005  CB  ARG A 122      -5.483   3.574  -6.966  1.00206.04           C  
ATOM   1006  CG  ARG A 122      -4.007   3.650  -7.340  1.00206.04           C  
ATOM   1007  CD  ARG A 122      -3.534   2.373  -8.033  1.00206.04           C  
ATOM   1008  NE  ARG A 122      -3.276   2.666  -9.466  1.00206.04           N  
ATOM   1009  CZ  ARG A 122      -2.782   1.663 -10.247  1.00206.04           C  
ATOM   1010  NH1 ARG A 122      -2.623   0.415  -9.718  1.00206.04           N1+
ATOM   1011  NH2 ARG A 122      -2.435   1.904 -11.543  1.00206.04           N  
ATOM   1014  N   PHE A 123      -4.060   5.046  -4.566  1.00191.61           N  
ATOM   1015  CA  PHE A 123      -3.352   4.900  -3.320  1.00191.61           C  
ATOM   1023  C   PHE A 123      -3.503   5.983  -2.279  1.00191.61           C  
ATOM   1024  O   PHE A 123      -3.552   5.692  -1.085  1.00191.61           O  
ATOM   1016  CB  PHE A 123      -1.848   4.658  -3.514  1.00191.61           C  
ATOM   1017  CG  PHE A 123      -1.736   3.422  -4.337  1.00191.61           C  
ATOM   1018  CD1 PHE A 123      -2.213   2.222  -3.863  1.00191.61           C  
ATOM   1019  CD2 PHE A 123      -1.206   3.472  -5.605  1.00191.61           C  
ATOM   1020  CE1 PHE A 123      -2.123   1.083  -4.628  1.00191.61           C  
ATOM   1021  CE2 PHE A 123      -1.109   2.335  -6.372  1.00191.61           C  
ATOM   1022  CZ  PHE A 123      -1.565   1.135  -5.883  1.00191.61           C  
ATOM   1025  N   PHE A 124      -3.447   7.261  -2.702  1.00 82.85           N  
ATOM   1026  CA  PHE A 124      -3.421   8.402  -1.817  1.00 82.85           C  
ATOM   1034  C   PHE A 124      -4.744   8.733  -1.178  1.00 82.85           C  
ATOM   1035  O   PHE A 124      -4.854   8.836   0.042  1.00 82.85           O  
ATOM   1027  CB  PHE A 124      -2.946   9.657  -2.574  1.00 82.85           C  
ATOM   1028  CG  PHE A 124      -2.623  10.743  -1.606  1.00 82.85           C  
ATOM   1029  CD1 PHE A 124      -1.392  10.774  -0.992  1.00 82.85           C  
ATOM   1030  CD2 PHE A 124      -3.535  11.733  -1.322  1.00 82.85           C  
ATOM   1031  CE1 PHE A 124      -1.076  11.771  -0.101  1.00 82.85           C  
ATOM   1032  CE2 PHE A 124      -3.224  12.733  -0.431  1.00 82.85           C  
ATOM   1033  CZ  PHE A 124      -1.993  12.753   0.181  1.00 82.85           C  
ATOM   1036  N   MET A 125      -5.797   8.870  -2.006  1.00143.27           N  
ATOM   1037  CA  MET A 125      -7.072   9.395  -1.591  1.00143.27           C  
ATOM   1042  C   MET A 125      -7.745   8.540  -0.561  1.00143.27           C  
ATOM   1043  O   MET A 125      -8.300   9.067   0.401  1.00143.27           O  
ATOM   1038  CB  MET A 125      -8.060   9.534  -2.765  1.00143.27           C  
ATOM   1039  CG  MET A 125      -7.573  10.449  -3.890  1.00143.27           C  
ATOM   1040  SD  MET A 125      -7.425  12.204  -3.449  1.00143.27           S  
ATOM   1041  CE  MET A 125      -6.991  12.731  -5.133  1.00143.27           C  
ATOM   1044  N   PRO A 126      -7.722   7.249  -0.700  1.00 78.57           N  
ATOM   1045  CA  PRO A 126      -8.444   6.425   0.232  1.00 78.57           C  
ATOM   1049  C   PRO A 126      -7.905   6.457   1.631  1.00 78.57           C  
ATOM   1050  O   PRO A 126      -8.571   5.956   2.534  1.00 78.57           O  
ATOM   1047  CB  PRO A 126      -8.474   5.030  -0.388  1.00 78.57           C  
ATOM   1048  CG  PRO A 126      -8.421   5.307  -1.899  1.00 78.57           C  
ATOM   1046  CD  PRO A 126      -7.650   6.632  -2.016  1.00 78.57           C  
ATOM   1051  N   ALA A 127      -6.693   7.001   1.817  1.00 66.82           N  
ATOM   1052  CA  ALA A 127      -5.979   7.090   3.061  1.00 66.82           C  
ATOM   1054  C   ALA A 127      -6.633   8.006   4.052  1.00 66.82           C  
ATOM   1055  O   ALA A 127      -6.432   7.851   5.256  1.00 66.82           O  
ATOM   1053  CB  ALA A 127      -4.532   7.579   2.875  1.00 66.82           C  
ATOM   1056  N   TRP A 128      -7.410   8.998   3.579  1.00 90.09           N  
ATOM   1057  CA  TRP A 128      -7.899  10.049   4.429  1.00 90.09           C  
ATOM   1068  C   TRP A 128      -8.598   9.475   5.627  1.00 90.09           C  
ATOM   1069  O   TRP A 128      -8.412   9.980   6.736  1.00 90.09           O  
ATOM   1058  CB  TRP A 128      -8.859  11.007   3.699  1.00 90.09           C  
ATOM   1059  CG  TRP A 128     -10.203  10.426   3.333  1.00 90.09           C  
ATOM   1061  CD1 TRP A 128     -10.559   9.613   2.298  1.00 90.09           C  
ATOM   1060  CD2 TRP A 128     -11.407  10.721   4.054  1.00 90.09           C  
ATOM   1063  CE2 TRP A 128     -12.447  10.052   3.411  1.00 90.09           C  
ATOM   1064  CE3 TRP A 128     -11.629  11.497   5.156  1.00 90.09           C  
ATOM   1062  NE1 TRP A 128     -11.912   9.370   2.338  1.00 90.09           N  
ATOM   1065  CZ2 TRP A 128     -13.732  10.147   3.865  1.00 90.09           C  
ATOM   1066  CZ3 TRP A 128     -12.925  11.584   5.615  1.00 90.09           C  
ATOM   1067  CH2 TRP A 128     -13.956  10.922   4.981  1.00 90.09           C  
ATOM   1070  N   ASN A 129      -9.426   8.426   5.458  1.00108.15           N  
ATOM   1071  CA  ASN A 129     -10.027   7.854   6.630  1.00108.15           C  
ATOM   1076  C   ASN A 129      -9.450   6.485   6.856  1.00108.15           C  
ATOM   1077  O   ASN A 129     -10.115   5.606   7.402  1.00108.15           O  
ATOM   1072  CB  ASN A 129     -11.553   7.696   6.500  1.00108.15           C  
ATOM   1073  CG  ASN A 129     -11.831   6.740   5.351  1.00108.15           C  
ATOM   1075  ND2 ASN A 129     -13.041   6.118   5.356  1.00108.15           N  
ATOM   1074  OD1 ASN A 129     -10.997   6.557   4.466  1.00108.15           O  
ATOM   1078  N   LEU A 130      -8.171   6.290   6.478  1.00 73.61           N  
ATOM   1079  CA  LEU A 130      -7.457   5.062   6.697  1.00 73.61           C  
ATOM   1084  C   LEU A 130      -8.086   3.898   5.991  1.00 73.61           C  
ATOM   1085  O   LEU A 130      -7.899   2.753   6.402  1.00 73.61           O  
ATOM   1080  CB  LEU A 130      -7.325   4.707   8.187  1.00 73.61           C  
ATOM   1081  CG  LEU A 130      -6.498   5.737   8.979  1.00 73.61           C  
ATOM   1082  CD1 LEU A 130      -6.388   5.348  10.461  1.00 73.61           C  
ATOM   1083  CD2 LEU A 130      -5.131   5.978   8.320  1.00 73.61           C  
ATOM   1086  N   GLU A 131      -8.819   4.140   4.887  1.00 68.55           N  
ATOM   1087  CA  GLU A 131      -9.360   3.028   4.155  1.00 68.55           C  
ATOM   1093  C   GLU A 131      -8.167   2.253   3.712  1.00 68.55           C  
ATOM   1094  O   GLU A 131      -8.165   1.023   3.713  1.00 68.55           O  
ATOM   1088  CB  GLU A 131     -10.121   3.439   2.883  1.00 68.55           C  
ATOM   1089  CG  GLU A 131     -11.480   4.086   3.149  1.00 68.55           C  
ATOM   1090  CD  GLU A 131     -12.102   4.432   1.804  1.00 68.55           C  
ATOM   1091  OE1 GLU A 131     -11.340   4.515   0.803  1.00 68.55           O  
ATOM   1092  OE2 GLU A 131     -13.346   4.621   1.760  1.00 68.55           O1-
ATOM   1095  N   ILE A 132      -7.108   2.984   3.320  1.00 59.72           N  
ATOM   1096  CA  ILE A 132      -5.883   2.370   2.916  1.00 59.72           C  
ATOM   1101  C   ILE A 132      -4.847   2.783   3.910  1.00 59.72           C  
ATOM   1102  O   ILE A 132      -4.803   3.938   4.333  1.00 59.72           O  
ATOM   1097  CB  ILE A 132      -5.386   2.808   1.569  1.00 59.72           C  
ATOM   1098  CG1 ILE A 132      -6.337   2.339   0.459  1.00 59.72           C  
ATOM   1099  CG2 ILE A 132      -3.944   2.300   1.404  1.00 59.72           C  
ATOM   1100  CD1 ILE A 132      -6.020   2.947  -0.906  1.00 59.72           C  
ATOM   1103  N   THR A 133      -4.018   1.818   4.351  1.00 54.39           N  
ATOM   1104  CA  THR A 133      -2.956   2.114   5.266  1.00 54.39           C  
ATOM   1108  C   THR A 133      -1.703   1.569   4.657  1.00 54.39           C  
ATOM   1109  O   THR A 133      -1.646   0.399   4.279  1.00 54.39           O  
ATOM   1105  CB  THR A 133      -3.137   1.467   6.608  1.00 54.39           C  
ATOM   1107  CG2 THR A 133      -4.411   2.029   7.262  1.00 54.39           C  
ATOM   1106  OG1 THR A 133      -3.239   0.059   6.461  1.00 54.39           O  
ATOM   1110  N   GLY A 134      -0.641   2.394   4.566  1.00 40.55           N  
ATOM   1111  CA  GLY A 134       0.527   1.911   3.885  1.00 40.55           C  
ATOM   1112  C   GLY A 134       1.754   2.022   4.732  1.00 40.55           C  
ATOM   1113  O   GLY A 134       1.749   2.594   5.822  1.00 40.55           O  
ATOM   1114  N   THR A 135       2.850   1.424   4.221  1.00113.42           N  
ATOM   1115  CA  THR A 135       4.126   1.443   4.872  1.00113.42           C  
ATOM   1119  C   THR A 135       5.170   1.394   3.794  1.00113.42           C  
ATOM   1120  O   THR A 135       4.854   1.191   2.624  1.00113.42           O  
ATOM   1116  CB  THR A 135       4.338   0.262   5.776  1.00113.42           C  
ATOM   1118  CG2 THR A 135       4.263  -1.029   4.944  1.00113.42           C  
ATOM   1117  OG1 THR A 135       5.592   0.363   6.434  1.00113.42           O  
ATOM   1121  N   TYR A 136       6.450   1.596   4.169  1.00 78.28           N  
ATOM   1122  CA  TYR A 136       7.539   1.579   3.228  1.00 78.28           C  
ATOM   1131  C   TYR A 136       8.409   0.409   3.589  1.00 78.28           C  
ATOM   1132  O   TYR A 136       8.936   0.351   4.699  1.00 78.28           O  
ATOM   1123  CB  TYR A 136       8.377   2.871   3.337  1.00 78.28           C  
ATOM   1124  CG  TYR A 136       9.520   2.889   2.375  1.00 78.28           C  
ATOM   1125  CD1 TYR A 136       9.314   3.099   1.032  1.00 78.28           C  
ATOM   1126  CD2 TYR A 136      10.810   2.738   2.826  1.00 78.28           C  
ATOM   1127  CE1 TYR A 136      10.365   3.130   0.146  1.00 78.28           C  
ATOM   1128  CE2 TYR A 136      11.869   2.768   1.948  1.00 78.28           C  
ATOM   1129  CZ  TYR A 136      11.649   2.962   0.606  1.00 78.28           C  
ATOM   1130  OH  TYR A 136      12.737   2.993  -0.293  1.00 78.28           O  
ATOM   1133  N   ALA A 137       8.577  -0.573   2.668  1.00 79.84           N  
ATOM   1134  CA  ALA A 137       9.381  -1.715   3.027  1.00 79.84           C  
ATOM   1136  C   ALA A 137      10.636  -1.779   2.198  1.00 79.84           C  
ATOM   1137  O   ALA A 137      10.610  -2.235   1.053  1.00 79.84           O  
ATOM   1135  CB  ALA A 137       8.649  -3.053   2.825  1.00 79.84           C  
ATOM   1138  N   GLN A 138      11.745  -1.204   2.717  1.00116.35           N  
ATOM   1139  CA  GLN A 138      13.046  -1.290   2.101  1.00116.35           C  
ATOM   1145  C   GLN A 138      13.923  -2.407   2.599  1.00116.35           C  
ATOM   1146  O   GLN A 138      14.495  -3.179   1.828  1.00116.35           O  
ATOM   1140  CB  GLN A 138      13.830   0.022   2.272  1.00116.35           C  
ATOM   1141  CG  GLN A 138      15.199   0.036   1.596  1.00116.35           C  
ATOM   1142  CD  GLN A 138      15.758   1.441   1.766  1.00116.35           C  
ATOM   1144  NE2 GLN A 138      16.949   1.705   1.168  1.00116.35           N  
ATOM   1143  OE1 GLN A 138      15.144   2.291   2.407  1.00116.35           O  
ATOM   1147  N   THR A 139      14.028  -2.539   3.937  1.00138.84           N  
ATOM   1148  CA  THR A 139      15.033  -3.406   4.488  1.00138.84           C  
ATOM   1152  C   THR A 139      14.608  -4.834   4.449  1.00138.84           C  
ATOM   1153  O   THR A 139      13.422  -5.160   4.468  1.00138.84           O  
ATOM   1149  CB  THR A 139      15.475  -3.015   5.868  1.00138.84           C  
ATOM   1151  CG2 THR A 139      14.264  -2.997   6.801  1.00138.84           C  
ATOM   1150  OG1 THR A 139      16.471  -3.907   6.340  1.00138.84           O  
ATOM   1154  N   GLU A 140      15.612  -5.728   4.369  1.00 53.70           N  
ATOM   1155  CA  GLU A 140      15.368  -7.134   4.282  1.00 53.70           C  
ATOM   1161  C   GLU A 140      16.113  -7.790   5.396  1.00 53.70           C  
ATOM   1162  O   GLU A 140      16.977  -7.186   6.028  1.00 53.70           O  
ATOM   1156  CB  GLU A 140      15.860  -7.748   2.960  1.00 53.70           C  
ATOM   1157  CG  GLU A 140      15.092  -7.226   1.744  1.00 53.70           C  
ATOM   1158  CD  GLU A 140      15.722  -7.793   0.480  1.00 53.70           C  
ATOM   1159  OE1 GLU A 140      16.687  -8.596   0.599  1.00 53.70           O  
ATOM   1160  OE2 GLU A 140      15.244  -7.427  -0.626  1.00 53.70           O1-
ATOM   1163  N   MET A 141      15.791  -9.069   5.662  1.00 42.06           N  
ATOM   1164  CA  MET A 141      16.408  -9.777   6.742  1.00 42.06           C  
ATOM   1169  C   MET A 141      17.881  -9.826   6.473  1.00 42.06           C  
ATOM   1170  O   MET A 141      18.693  -9.696   7.387  1.00 42.06           O  
ATOM   1165  CB  MET A 141      15.899 -11.224   6.850  1.00 42.06           C  
ATOM   1166  CG  MET A 141      16.383 -11.968   8.093  1.00 42.06           C  
ATOM   1167  SD  MET A 141      15.775 -13.676   8.210  1.00 42.06           S  
ATOM   1168  CE  MET A 141      14.039 -13.198   8.453  1.00 42.06           C  
ATOM   1171  N   GLY A 142      18.246 -10.068   5.202  1.00 53.66           N  
ATOM   1172  CA  GLY A 142      19.610 -10.153   4.757  1.00 53.66           C  
ATOM   1173  C   GLY A 142      20.316  -8.828   4.705  1.00 53.66           C  
ATOM   1174  O   GLY A 142      21.516  -8.771   4.971  1.00 53.66           O  
ATOM   1175  N   HIS A 143      19.643  -7.723   4.305  1.00 89.66           N  
ATOM   1176  CA  HIS A 143      20.463  -6.550   4.147  1.00 89.66           C  
ATOM   1183  C   HIS A 143      19.776  -5.295   4.598  1.00 89.66           C  
ATOM   1184  O   HIS A 143      18.732  -4.915   4.063  1.00 89.66           O  
ATOM   1179  CB  HIS A 143      20.886  -6.326   2.686  1.00 89.66           C  
ATOM   1178  CG  HIS A 143      21.661  -7.487   2.142  1.00 89.66           C  
ATOM   1181  CD2 HIS A 143      23.004  -7.681   2.048  1.00 89.66           C  
ATOM   1177  ND1 HIS A 143      21.078  -8.625   1.629  1.00 89.66           N  
ATOM   1182  CE1 HIS A 143      22.089  -9.447   1.254  1.00 89.66           C  
ATOM   1180  NE2 HIS A 143      23.277  -8.918   1.487  1.00 89.66           N  
ATOM   1185  N   GLY A 144      20.260  -4.702   5.713  1.00 82.19           N  
ATOM   1186  CA  GLY A 144      19.824  -3.387   6.089  1.00 82.19           C  
ATOM   1187  C   GLY A 144      20.635  -2.280   5.458  1.00 82.19           C  
ATOM   1188  O   GLY A 144      20.108  -1.376   4.811  1.00 82.19           O  
ATOM   1189  N   THR A 145      21.970  -2.320   5.694  1.00149.79           N  
ATOM   1190  CA  THR A 145      22.889  -1.290   5.282  1.00149.79           C  
ATOM   1194  C   THR A 145      23.223  -1.330   3.825  1.00149.79           C  
ATOM   1195  O   THR A 145      23.211  -0.299   3.156  1.00149.79           O  
ATOM   1191  CB  THR A 145      24.180  -1.306   6.056  1.00149.79           C  
ATOM   1193  CG2 THR A 145      23.878  -1.017   7.534  1.00149.79           C  
ATOM   1192  OG1 THR A 145      24.833  -2.559   5.921  1.00149.79           O  
ATOM   1196  N   HIS A 146      23.512  -2.526   3.278  1.00 83.53           N  
ATOM   1197  CA  HIS A 146      23.989  -2.562   1.927  1.00 83.53           C  
ATOM   1204  C   HIS A 146      22.816  -2.767   1.028  1.00 83.53           C  
ATOM   1205  O   HIS A 146      22.376  -3.892   0.799  1.00 83.53           O  
ATOM   1200  CB  HIS A 146      25.018  -3.687   1.703  1.00 83.53           C  
ATOM   1199  CG  HIS A 146      25.849  -3.505   0.469  1.00 83.53           C  
ATOM   1202  CD2 HIS A 146      26.900  -2.664   0.256  1.00 83.53           C  
ATOM   1198  ND1 HIS A 146      25.672  -4.189  -0.712  1.00 83.53           N  
ATOM   1203  CE1 HIS A 146      26.617  -3.732  -1.574  1.00 83.53           C  
ATOM   1201  NE2 HIS A 146      27.384  -2.805  -1.031  1.00 83.53           N  
ATOM   1206  N   LEU A 147      22.300  -1.655   0.473  1.00107.96           N  
ATOM   1207  CA  LEU A 147      21.125  -1.676  -0.344  1.00107.96           C  
ATOM   1212  C   LEU A 147      21.356  -2.443  -1.602  1.00107.96           C  
ATOM   1213  O   LEU A 147      20.475  -3.182  -2.035  1.00107.96           O  
ATOM   1208  CB  LEU A 147      20.606  -0.279  -0.727  1.00107.96           C  
ATOM   1209  CG  LEU A 147      20.070   0.500   0.487  1.00107.96           C  
ATOM   1210  CD1 LEU A 147      18.987  -0.310   1.213  1.00107.96           C  
ATOM   1211  CD2 LEU A 147      21.198   0.967   1.416  1.00107.96           C  
ATOM   1214  N   ARG A 148      22.561  -2.335  -2.196  1.00154.75           N  
ATOM   1215  CA  ARG A 148      22.833  -2.967  -3.458  1.00154.75           C  
ATOM   1223  C   ARG A 148      22.574  -4.426  -3.281  1.00154.75           C  
ATOM   1224  O   ARG A 148      22.245  -5.134  -4.230  1.00154.75           O  
ATOM   1216  CB  ARG A 148      24.300  -2.872  -3.909  1.00154.75           C  
ATOM   1217  CG  ARG A 148      24.821  -1.463  -4.184  1.00154.75           C  
ATOM   1218  CD  ARG A 148      25.140  -0.670  -2.917  1.00154.75           C  
ATOM   1219  NE  ARG A 148      25.951   0.507  -3.333  1.00154.75           N  
ATOM   1220  CZ  ARG A 148      26.905   0.997  -2.488  1.00154.75           C  
ATOM   1221  NH1 ARG A 148      27.063   0.447  -1.249  1.00154.75           N1+
ATOM   1222  NH2 ARG A 148      27.708   2.026  -2.885  1.00154.75           N  
ATOM   1225  N   GLY A 149      22.773  -4.902  -2.043  1.00 58.05           N  
ATOM   1226  CA  GLY A 149      22.620  -6.265  -1.631  1.00 58.05           C  
ATOM   1227  C   GLY A 149      21.196  -6.751  -1.722  1.00 58.05           C  
ATOM   1228  O   GLY A 149      20.974  -7.958  -1.811  1.00 58.05           O  
ATOM   1229  N   LEU A 150      20.192  -5.851  -1.645  1.00 81.59           N  
ATOM   1230  CA  LEU A 150      18.803  -6.245  -1.582  1.00 81.59           C  
ATOM   1235  C   LEU A 150      18.464  -7.247  -2.655  1.00 81.59           C  
ATOM   1236  O   LEU A 150      18.869  -7.123  -3.809  1.00 81.59           O  
ATOM   1231  CB  LEU A 150      17.831  -5.063  -1.737  1.00 81.59           C  
ATOM   1232  CG  LEU A 150      17.912  -4.056  -0.577  1.00 81.59           C  
ATOM   1233  CD1 LEU A 150      16.922  -2.898  -0.771  1.00 81.59           C  
ATOM   1234  CD2 LEU A 150      17.750  -4.759   0.781  1.00 81.59           C  
ATOM   1237  N   GLU A 151      17.777  -8.330  -2.226  1.00136.08           N  
ATOM   1238  CA  GLU A 151      17.336  -9.486  -2.970  1.00136.08           C  
ATOM   1244  C   GLU A 151      16.056  -9.314  -3.754  1.00136.08           C  
ATOM   1245  O   GLU A 151      15.885  -9.955  -4.790  1.00136.08           O  
ATOM   1239  CB  GLU A 151      17.082 -10.668  -2.018  1.00136.08           C  
ATOM   1240  CG  GLU A 151      18.292 -11.044  -1.156  1.00136.08           C  
ATOM   1241  CD  GLU A 151      18.920 -12.324  -1.684  1.00136.08           C  
ATOM   1242  OE1 GLU A 151      18.425 -12.863  -2.709  1.00136.08           O  
ATOM   1243  OE2 GLU A 151      19.904 -12.789  -1.047  1.00136.08           O1-
ATOM   1246  N   THR A 152      15.096  -8.500  -3.266  1.00 56.18           N  
ATOM   1247  CA  THR A 152      13.786  -8.462  -3.872  1.00 56.18           C  
ATOM   1251  C   THR A 152      13.886  -8.052  -5.309  1.00 56.18           C  
ATOM   1252  O   THR A 152      14.570  -7.090  -5.653  1.00 56.18           O  
ATOM   1248  CB  THR A 152      12.849  -7.510  -3.186  1.00 56.18           C  
ATOM   1250  CG2 THR A 152      11.476  -7.585  -3.875  1.00 56.18           C  
ATOM   1249  OG1 THR A 152      12.722  -7.857  -1.815  1.00 56.18           O  
ATOM   1253  N   THR A 153      13.176  -8.785  -6.194  1.00 55.42           N  
ATOM   1254  CA  THR A 153      13.259  -8.470  -7.592  1.00 55.42           C  
ATOM   1258  C   THR A 153      11.907  -8.129  -8.126  1.00 55.42           C  
ATOM   1259  O   THR A 153      10.898  -8.719  -7.742  1.00 55.42           O  
ATOM   1255  CB  THR A 153      13.788  -9.592  -8.441  1.00 55.42           C  
ATOM   1257  CG2 THR A 153      15.235  -9.908  -8.026  1.00 55.42           C  
ATOM   1256  OG1 THR A 153      12.966 -10.742  -8.301  1.00 55.42           O  
ATOM   1260  N   ALA A 154      11.867  -7.110  -9.010  1.00 56.04           N  
ATOM   1261  CA  ALA A 154      10.662  -6.773  -9.703  1.00 56.04           C  
ATOM   1263  C   ALA A 154      10.991  -6.990 -11.145  1.00 56.04           C  
ATOM   1264  O   ALA A 154      11.725  -6.210 -11.748  1.00 56.04           O  
ATOM   1262  CB  ALA A 154      10.244  -5.301  -9.535  1.00 56.04           C  
ATOM   1265  N   THR A 155      10.421  -8.046 -11.753  1.00 46.80           N  
ATOM   1266  CA  THR A 155      10.759  -8.360 -13.111  1.00 46.80           C  
ATOM   1270  C   THR A 155       9.612  -7.935 -13.963  1.00 46.80           C  
ATOM   1271  O   THR A 155       8.453  -8.194 -13.645  1.00 46.80           O  
ATOM   1267  CB  THR A 155      10.944  -9.833 -13.347  1.00 46.80           C  
ATOM   1269  CG2 THR A 155      11.363 -10.050 -14.812  1.00 46.80           C  
ATOM   1268  OG1 THR A 155      11.938 -10.354 -12.476  1.00 46.80           O  
ATOM   1272  N   TYR A 156       9.917  -7.262 -15.087  1.00 65.53           N  
ATOM   1273  CA  TYR A 156       8.891  -6.769 -15.957  1.00 65.53           C  
ATOM   1282  C   TYR A 156       8.501  -7.868 -16.892  1.00 65.53           C  
ATOM   1283  O   TYR A 156       9.349  -8.599 -17.400  1.00 65.53           O  
ATOM   1274  CB  TYR A 156       9.357  -5.554 -16.781  1.00 65.53           C  
ATOM   1275  CG  TYR A 156       8.207  -5.040 -17.573  1.00 65.53           C  
ATOM   1276  CD1 TYR A 156       7.197  -4.340 -16.953  1.00 65.53           C  
ATOM   1277  CD2 TYR A 156       8.145  -5.230 -18.934  1.00 65.53           C  
ATOM   1278  CE1 TYR A 156       6.133  -3.854 -17.674  1.00 65.53           C  
ATOM   1279  CE2 TYR A 156       7.082  -4.745 -19.660  1.00 65.53           C  
ATOM   1280  CZ  TYR A 156       6.073  -4.058 -19.030  1.00 65.53           C  
ATOM   1281  OH  TYR A 156       4.981  -3.559 -19.772  1.00 65.53           O  
ATOM   1284  N   ASP A 157       7.181  -8.042 -17.104  1.00 86.08           N  
ATOM   1285  CA  ASP A 157       6.712  -9.062 -17.999  1.00 86.08           C  
ATOM   1290  C   ASP A 157       6.039  -8.373 -19.146  1.00 86.08           C  
ATOM   1291  O   ASP A 157       4.959  -7.809 -18.993  1.00 86.08           O  
ATOM   1286  CB  ASP A 157       5.705 -10.010 -17.321  1.00 86.08           C  
ATOM   1287  CG  ASP A 157       5.339 -11.153 -18.259  1.00 86.08           C  
ATOM   1288  OD1 ASP A 157       5.680 -11.074 -19.469  1.00 86.08           O  
ATOM   1289  OD2 ASP A 157       4.707 -12.128 -17.770  1.00 86.08           O1-
ATOM   1292  N   PRO A 158       6.653  -8.398 -20.298  1.00 80.59           N  
ATOM   1293  CA  PRO A 158       6.113  -7.716 -21.444  1.00 80.59           C  
ATOM   1297  C   PRO A 158       4.780  -8.211 -21.911  1.00 80.59           C  
ATOM   1298  O   PRO A 158       3.975  -7.391 -22.348  1.00 80.59           O  
ATOM   1295  CB  PRO A 158       7.204  -7.774 -22.511  1.00 80.59           C  
ATOM   1296  CG  PRO A 158       8.506  -7.844 -21.690  1.00 80.59           C  
ATOM   1294  CD  PRO A 158       8.098  -8.541 -20.380  1.00 80.59           C  
ATOM   1299  N   LYS A 159       4.507  -9.527 -21.836  1.00149.39           N  
ATOM   1300  CA  LYS A 159       3.258  -9.999 -22.366  1.00149.39           C  
ATOM   1306  C   LYS A 159       2.131  -9.401 -21.585  1.00149.39           C  
ATOM   1307  O   LYS A 159       1.185  -8.849 -22.145  1.00149.39           O  
ATOM   1301  CB  LYS A 159       3.078 -11.521 -22.233  1.00149.39           C  
ATOM   1302  CG  LYS A 159       4.129 -12.367 -22.950  1.00149.39           C  
ATOM   1303  CD  LYS A 159       3.964 -13.866 -22.691  1.00149.39           C  
ATOM   1304  CE  LYS A 159       4.015 -14.259 -21.212  1.00149.39           C  
ATOM   1305  NZ  LYS A 159       5.419 -14.334 -20.751  1.00149.39           N1+
ATOM   1308  N   THR A 160       2.219  -9.545 -20.252  1.00149.46           N  
ATOM   1309  CA  THR A 160       1.258  -9.129 -19.270  1.00149.46           C  
ATOM   1313  C   THR A 160       1.306  -7.650 -18.991  1.00149.46           C  
ATOM   1314  O   THR A 160       0.309  -7.059 -18.578  1.00149.46           O  
ATOM   1310  CB  THR A 160       1.484  -9.830 -17.974  1.00149.46           C  
ATOM   1312  CG2 THR A 160       2.835  -9.369 -17.420  1.00149.46           C  
ATOM   1311  OG1 THR A 160       0.449  -9.524 -17.057  1.00149.46           O  
ATOM   1315  N   GLN A 161       2.478  -7.018 -19.177  1.00 71.52           N  
ATOM   1316  CA  GLN A 161       2.679  -5.630 -18.857  1.00 71.52           C  
ATOM   1322  C   GLN A 161       2.440  -5.384 -17.394  1.00 71.52           C  
ATOM   1323  O   GLN A 161       1.797  -4.412 -17.001  1.00 71.52           O  
ATOM   1317  CB  GLN A 161       1.816  -4.682 -19.710  1.00 71.52           C  
ATOM   1318  CG  GLN A 161       2.214  -4.727 -21.189  1.00 71.52           C  
ATOM   1319  CD  GLN A 161       1.324  -3.774 -21.971  1.00 71.52           C  
ATOM   1321  NE2 GLN A 161       0.982  -4.161 -23.230  1.00 71.52           N  
ATOM   1320  OE1 GLN A 161       0.946  -2.712 -21.480  1.00 71.52           O  
ATOM   1324  N   GLU A 162       2.978  -6.280 -16.539  1.00 71.81           N  
ATOM   1325  CA  GLU A 162       2.872  -6.118 -15.118  1.00 71.81           C  
ATOM   1331  C   GLU A 162       4.191  -6.516 -14.520  1.00 71.81           C  
ATOM   1332  O   GLU A 162       4.982  -7.212 -15.156  1.00 71.81           O  
ATOM   1326  CB  GLU A 162       1.755  -6.976 -14.499  1.00 71.81           C  
ATOM   1327  CG  GLU A 162       1.887  -8.471 -14.778  1.00 71.81           C  
ATOM   1328  CD  GLU A 162       0.609  -9.143 -14.302  1.00 71.81           C  
ATOM   1329  OE1 GLU A 162      -0.227  -8.442 -13.671  1.00 71.81           O  
ATOM   1330  OE2 GLU A 162       0.446 -10.363 -14.572  1.00 71.81           O1-
ATOM   1333  N   PHE A 163       4.476  -6.057 -13.282  1.00 80.01           N  
ATOM   1334  CA  PHE A 163       5.726  -6.380 -12.648  1.00 80.01           C  
ATOM   1342  C   PHE A 163       5.517  -7.570 -11.765  1.00 80.01           C  
ATOM   1343  O   PHE A 163       4.428  -7.785 -11.235  1.00 80.01           O  
ATOM   1335  CB  PHE A 163       6.291  -5.262 -11.750  1.00 80.01           C  
ATOM   1336  CG  PHE A 163       6.777  -4.130 -12.592  1.00 80.01           C  
ATOM   1337  CD1 PHE A 163       5.933  -3.109 -12.970  1.00 80.01           C  
ATOM   1338  CD2 PHE A 163       8.091  -4.087 -12.998  1.00 80.01           C  
ATOM   1339  CE1 PHE A 163       6.393  -2.067 -13.742  1.00 80.01           C  
ATOM   1340  CE2 PHE A 163       8.555  -3.049 -13.770  1.00 80.01           C  
ATOM   1341  CZ  PHE A 163       7.707  -2.035 -14.143  1.00 80.01           C  
ATOM   1344  N   ILE A 164       6.575  -8.392 -11.608  1.00110.31           N  
ATOM   1345  CA  ILE A 164       6.501  -9.562 -10.779  1.00110.31           C  
ATOM   1350  C   ILE A 164       7.385  -9.295  -9.596  1.00110.31           C  
ATOM   1351  O   ILE A 164       8.605  -9.226  -9.738  1.00110.31           O  
ATOM   1346  CB  ILE A 164       7.085 -10.775 -11.448  1.00110.31           C  
ATOM   1347  CG1 ILE A 164       6.416 -11.046 -12.807  1.00110.31           C  
ATOM   1348  CG2 ILE A 164       6.976 -11.950 -10.463  1.00110.31           C  
ATOM   1349  CD1 ILE A 164       4.927 -11.359 -12.719  1.00110.31           C  
ATOM   1352  N   LEU A 165       6.800  -9.149  -8.389  1.00 93.67           N  
ATOM   1353  CA  LEU A 165       7.608  -8.909  -7.223  1.00 93.67           C  
ATOM   1358  C   LEU A 165       7.917 -10.233  -6.602  1.00 93.67           C  
ATOM   1359  O   LEU A 165       7.022 -11.047  -6.385  1.00 93.67           O  
ATOM   1354  CB  LEU A 165       6.922  -8.037  -6.157  1.00 93.67           C  
ATOM   1355  CG  LEU A 165       6.809  -6.551  -6.544  1.00 93.67           C  
ATOM   1356  CD1 LEU A 165       8.189  -5.872  -6.537  1.00 93.67           C  
ATOM   1357  CD2 LEU A 165       6.066  -6.372  -7.876  1.00 93.67           C  
ATOM   1360  N   ASN A 166       9.210 -10.494  -6.299  1.00 65.69           N  
ATOM   1361  CA  ASN A 166       9.508 -11.800  -5.784  1.00 65.69           C  
ATOM   1366  C   ASN A 166      10.522 -11.751  -4.679  1.00 65.69           C  
ATOM   1367  O   ASN A 166      11.459 -10.951  -4.700  1.00 65.69           O  
ATOM   1362  CB  ASN A 166      10.052 -12.749  -6.866  1.00 65.69           C  
ATOM   1363  CG  ASN A 166      10.048 -14.169  -6.320  1.00 65.69           C  
ATOM   1365  ND2 ASN A 166      11.199 -14.879  -6.471  1.00 65.69           N  
ATOM   1364  OD1 ASN A 166       9.049 -14.636  -5.774  1.00 65.69           O  
ATOM   1368  N   SER A 167      10.335 -12.632  -3.670  1.00 63.85           N  
ATOM   1369  CA  SER A 167      11.272 -12.776  -2.590  1.00 63.85           C  
ATOM   1372  C   SER A 167      11.789 -14.182  -2.694  1.00 63.85           C  
ATOM   1373  O   SER A 167      11.253 -15.111  -2.092  1.00 63.85           O  
ATOM   1370  CB  SER A 167      10.621 -12.631  -1.203  1.00 63.85           C  
ATOM   1371  OG  SER A 167      10.080 -11.327  -1.051  1.00 63.85           O  
ATOM   1374  N   PRO A 168      12.839 -14.339  -3.451  1.00 79.35           N  
ATOM   1375  CA  PRO A 168      13.447 -15.609  -3.758  1.00 79.35           C  
ATOM   1379  C   PRO A 168      14.051 -16.338  -2.595  1.00 79.35           C  
ATOM   1380  O   PRO A 168      14.193 -17.557  -2.684  1.00 79.35           O  
ATOM   1377  CB  PRO A 168      14.494 -15.298  -4.827  1.00 79.35           C  
ATOM   1378  CG  PRO A 168      14.854 -13.823  -4.575  1.00 79.35           C  
ATOM   1376  CD  PRO A 168      13.550 -13.216  -4.036  1.00 79.35           C  
ATOM   1381  N   THR A 169      14.432 -15.640  -1.512  1.00116.50           N  
ATOM   1382  CA  THR A 169      15.152 -16.303  -0.462  1.00116.50           C  
ATOM   1386  C   THR A 169      14.601 -15.904   0.874  1.00116.50           C  
ATOM   1387  O   THR A 169      13.798 -14.982   0.989  1.00116.50           O  
ATOM   1383  CB  THR A 169      16.595 -15.904  -0.500  1.00116.50           C  
ATOM   1385  CG2 THR A 169      16.666 -14.376  -0.363  1.00116.50           C  
ATOM   1384  OG1 THR A 169      17.334 -16.542   0.526  1.00116.50           O  
ATOM   1388  N   VAL A 170      15.021 -16.625   1.934  1.00 28.82           N  
ATOM   1389  CA  VAL A 170      14.588 -16.336   3.271  1.00 28.82           C  
ATOM   1393  C   VAL A 170      15.106 -14.977   3.632  1.00 28.82           C  
ATOM   1394  O   VAL A 170      14.420 -14.187   4.279  1.00 28.82           O  
ATOM   1390  CB  VAL A 170      15.130 -17.303   4.282  1.00 28.82           C  
ATOM   1391  CG1 VAL A 170      14.667 -16.857   5.680  1.00 28.82           C  
ATOM   1392  CG2 VAL A 170      14.682 -18.724   3.897  1.00 28.82           C  
ATOM   1395  N   THR A 171      16.350 -14.680   3.213  1.00 53.23           N  
ATOM   1396  CA  THR A 171      17.007 -13.438   3.500  1.00 53.23           C  
ATOM   1400  C   THR A 171      16.307 -12.304   2.806  1.00 53.23           C  
ATOM   1401  O   THR A 171      16.287 -11.185   3.315  1.00 53.23           O  
ATOM   1397  CB  THR A 171      18.443 -13.417   3.056  1.00 53.23           C  
ATOM   1399  CG2 THR A 171      19.200 -14.554   3.764  1.00 53.23           C  
ATOM   1398  OG1 THR A 171      18.530 -13.575   1.648  1.00 53.23           O  
ATOM   1402  N   SER A 172      15.739 -12.555   1.612  1.00 55.87           N  
ATOM   1403  CA  SER A 172      15.128 -11.527   0.811  1.00 55.87           C  
ATOM   1406  C   SER A 172      13.872 -10.988   1.438  1.00 55.87           C  
ATOM   1407  O   SER A 172      13.443  -9.884   1.107  1.00 55.87           O  
ATOM   1404  CB  SER A 172      14.774 -11.996  -0.613  1.00 55.87           C  
ATOM   1405  OG  SER A 172      13.713 -12.937  -0.577  1.00 55.87           O  
ATOM   1408  N   ILE A 173      13.246 -11.738   2.361  1.00122.94           N  
ATOM   1409  CA  ILE A 173      12.004 -11.312   2.952  1.00122.94           C  
ATOM   1414  C   ILE A 173      12.193  -9.962   3.580  1.00122.94           C  
ATOM   1415  O   ILE A 173      13.186  -9.715   4.263  1.00122.94           O  
ATOM   1410  CB  ILE A 173      11.527 -12.236   4.035  1.00122.94           C  
ATOM   1411  CG1 ILE A 173      11.389 -13.666   3.492  1.00122.94           C  
ATOM   1412  CG2 ILE A 173      10.221 -11.666   4.612  1.00122.94           C  
ATOM   1413  CD1 ILE A 173      10.430 -13.778   2.313  1.00122.94           C  
ATOM   1416  N   LYS A 174      11.233  -9.039   3.353  1.00 99.90           N  
ATOM   1417  CA  LYS A 174      11.334  -7.722   3.919  1.00 99.90           C  
ATOM   1423  C   LYS A 174      11.211  -7.866   5.399  1.00 99.90           C  
ATOM   1424  O   LYS A 174      10.419  -8.670   5.888  1.00 99.90           O  
ATOM   1418  CB  LYS A 174      10.252  -6.753   3.414  1.00 99.90           C  
ATOM   1419  CG  LYS A 174      10.383  -6.464   1.918  1.00 99.90           C  
ATOM   1420  CD  LYS A 174      11.751  -5.890   1.540  1.00 99.90           C  
ATOM   1421  CE  LYS A 174      11.950  -5.690   0.036  1.00 99.90           C  
ATOM   1422  NZ  LYS A 174      13.299  -5.134  -0.223  1.00 99.90           N1+
ATOM   1425  N   TRP A 175      12.019  -7.099   6.161  1.00 91.18           N  
ATOM   1426  CA  TRP A 175      11.967  -7.276   7.581  1.00 91.18           C  
ATOM   1437  C   TRP A 175      12.090  -5.936   8.243  1.00 91.18           C  
ATOM   1438  O   TRP A 175      12.930  -5.130   7.857  1.00 91.18           O  
ATOM   1427  CB  TRP A 175      13.122  -8.157   8.090  1.00 91.18           C  
ATOM   1428  CG  TRP A 175      13.001  -8.622   9.520  1.00 91.18           C  
ATOM   1430  CD1 TRP A 175      13.440  -8.052  10.679  1.00 91.18           C  
ATOM   1429  CD2 TRP A 175      12.369  -9.856   9.889  1.00 91.18           C  
ATOM   1432  CE2 TRP A 175      12.459  -9.967  11.276  1.00 91.18           C  
ATOM   1433  CE3 TRP A 175      11.765 -10.817   9.132  1.00 91.18           C  
ATOM   1431  NE1 TRP A 175      13.118  -8.853  11.748  1.00 91.18           N  
ATOM   1434  CZ2 TRP A 175      11.943 -11.049  11.930  1.00 91.18           C  
ATOM   1435  CZ3 TRP A 175      11.244 -11.905   9.795  1.00 91.18           C  
ATOM   1436  CH2 TRP A 175      11.331 -12.019  11.167  1.00 91.18           C  
ATOM   1439  N   TRP A 176      11.276  -5.703   9.301  1.00119.25           N  
ATOM   1440  CA  TRP A 176      11.261  -4.524  10.139  1.00119.25           C  
ATOM   1451  C   TRP A 176      10.337  -3.391   9.735  1.00119.25           C  
ATOM   1452  O   TRP A 176      10.084  -2.584  10.630  1.00119.25           O  
ATOM   1441  CB  TRP A 176      12.652  -3.877  10.279  1.00119.25           C  
ATOM   1442  CG  TRP A 176      13.687  -4.734  10.964  1.00119.25           C  
ATOM   1444  CD1 TRP A 176      14.736  -5.421  10.424  1.00119.25           C  
ATOM   1443  CD2 TRP A 176      13.721  -4.980  12.376  1.00119.25           C  
ATOM   1446  CE2 TRP A 176      14.807  -5.820  12.622  1.00119.25           C  
ATOM   1447  CE3 TRP A 176      12.912  -4.542  13.385  1.00119.25           C  
ATOM   1445  NE1 TRP A 176      15.420  -6.083  11.415  1.00119.25           N  
ATOM   1448  CZ2 TRP A 176      15.103  -6.234  13.889  1.00119.25           C  
ATOM   1449  CZ3 TRP A 176      13.214  -4.962  14.661  1.00119.25           C  
ATOM   1450  CH2 TRP A 176      14.288  -5.793  14.908  1.00119.25           C  
ATOM   1453  N   PRO A 177       9.736  -3.229   8.576  1.00 90.54           N  
ATOM   1454  CA  PRO A 177       8.935  -2.041   8.378  1.00 90.54           C  
ATOM   1458  C   PRO A 177       7.780  -1.911   9.326  1.00 90.54           C  
ATOM   1459  O   PRO A 177       7.031  -2.868   9.513  1.00 90.54           O  
ATOM   1456  CB  PRO A 177       8.565  -2.032   6.898  1.00 90.54           C  
ATOM   1457  CG  PRO A 177       9.760  -2.745   6.238  1.00 90.54           C  
ATOM   1455  CD  PRO A 177      10.297  -3.698   7.322  1.00 90.54           C  
ATOM   1460  N   GLY A 178       7.620  -0.716   9.933  1.00 32.10           N  
ATOM   1461  CA  GLY A 178       6.580  -0.516  10.900  1.00 32.10           C  
ATOM   1462  C   GLY A 178       5.256  -0.456  10.210  1.00 32.10           C  
ATOM   1463  O   GLY A 178       5.088   0.253   9.219  1.00 32.10           O  
ATOM   1464  N   GLY A 179       4.265  -1.187  10.759  1.00 27.84           N  
ATOM   1465  CA  GLY A 179       2.928  -1.169  10.235  1.00 27.84           C  
ATOM   1466  C   GLY A 179       2.761  -2.290   9.259  1.00 27.84           C  
ATOM   1467  O   GLY A 179       1.643  -2.645   8.888  1.00 27.84           O  
ATOM   1468  N   LEU A 180       3.883  -2.881   8.822  1.00125.38           N  
ATOM   1469  CA  LEU A 180       3.868  -3.941   7.862  1.00125.38           C  
ATOM   1474  C   LEU A 180       3.250  -5.142   8.524  1.00125.38           C  
ATOM   1475  O   LEU A 180       2.591  -5.957   7.878  1.00125.38           O  
ATOM   1470  CB  LEU A 180       5.307  -4.276   7.400  1.00125.38           C  
ATOM   1471  CG  LEU A 180       5.453  -5.117   6.109  1.00125.38           C  
ATOM   1472  CD1 LEU A 180       6.936  -5.366   5.793  1.00125.38           C  
ATOM   1473  CD2 LEU A 180       4.644  -6.419   6.133  1.00125.38           C  
ATOM   1476  N   GLY A 181       3.463  -5.304   9.845  1.00 87.66           N  
ATOM   1477  CA  GLY A 181       2.996  -6.524  10.435  1.00 87.66           C  
ATOM   1478  C   GLY A 181       1.505  -6.708  10.381  1.00 87.66           C  
ATOM   1479  O   GLY A 181       1.036  -7.669   9.775  1.00 87.66           O  
ATOM   1480  N   LYS A 182       0.730  -5.899  11.133  1.00188.98           N  
ATOM   1481  CA  LYS A 182      -0.712  -5.966  11.127  1.00188.98           C  
ATOM   1487  C   LYS A 182      -1.454  -4.851  10.453  1.00188.98           C  
ATOM   1488  O   LYS A 182      -2.576  -5.036   9.997  1.00188.98           O  
ATOM   1482  CB  LYS A 182      -1.296  -6.137  12.534  1.00188.98           C  
ATOM   1483  CG  LYS A 182      -1.312  -7.606  12.951  1.00188.98           C  
ATOM   1484  CD  LYS A 182       0.069  -8.258  12.966  1.00188.98           C  
ATOM   1485  CE  LYS A 182       0.016  -9.778  13.123  1.00188.98           C  
ATOM   1486  NZ  LYS A 182       1.371 -10.352  12.975  1.00188.98           N1+
ATOM   1489  N   THR A 183      -0.900  -3.630  10.510  1.00 95.13           N  
ATOM   1490  CA  THR A 183      -1.641  -2.448  10.159  1.00 95.13           C  
ATOM   1494  C   THR A 183      -1.919  -2.212   8.692  1.00 95.13           C  
ATOM   1495  O   THR A 183      -3.070  -1.979   8.322  1.00 95.13           O  
ATOM   1491  CB  THR A 183      -0.971  -1.225  10.714  1.00 95.13           C  
ATOM   1493  CG2 THR A 183      -1.832   0.006  10.380  1.00 95.13           C  
ATOM   1492  OG1 THR A 183      -0.833  -1.351  12.124  1.00 95.13           O  
ATOM   1496  N   SER A 184      -0.894  -2.288   7.816  1.00 75.64           N  
ATOM   1497  CA  SER A 184      -1.031  -1.823   6.452  1.00 75.64           C  
ATOM   1500  C   SER A 184      -1.602  -2.814   5.473  1.00 75.64           C  
ATOM   1501  O   SER A 184      -1.350  -4.017   5.532  1.00 75.64           O  
ATOM   1498  CB  SER A 184       0.298  -1.330   5.855  1.00 75.64           C  
ATOM   1499  OG  SER A 184       0.782  -0.216   6.593  1.00 75.64           O  
ATOM   1502  N   ASN A 185      -2.465  -2.292   4.569  1.00169.82           N  
ATOM   1503  CA  ASN A 185      -3.029  -2.990   3.441  1.00169.82           C  
ATOM   1508  C   ASN A 185      -2.081  -2.908   2.280  1.00169.82           C  
ATOM   1509  O   ASN A 185      -2.068  -3.781   1.415  1.00169.82           O  
ATOM   1504  CB  ASN A 185      -4.290  -2.320   2.875  1.00169.82           C  
ATOM   1505  CG  ASN A 185      -5.300  -2.067   3.973  1.00169.82           C  
ATOM   1507  ND2 ASN A 185      -6.383  -2.887   4.014  1.00169.82           N  
ATOM   1506  OD1 ASN A 185      -5.139  -1.137   4.760  1.00169.82           O  
ATOM   1510  N   HIS A 186      -1.332  -1.785   2.181  1.00 75.90           N  
ATOM   1511  CA  HIS A 186      -0.478  -1.554   1.044  1.00 75.90           C  
ATOM   1518  C   HIS A 186       0.902  -1.233   1.519  1.00 75.90           C  
ATOM   1519  O   HIS A 186       1.094  -0.727   2.624  1.00 75.90           O  
ATOM   1514  CB  HIS A 186      -0.919  -0.356   0.186  1.00 75.90           C  
ATOM   1513  CG  HIS A 186      -2.246  -0.550  -0.482  1.00 75.90           C  
ATOM   1516  CD2 HIS A 186      -2.539  -0.882  -1.770  1.00 75.90           C  
ATOM   1512  ND1 HIS A 186      -3.459  -0.406   0.153  1.00 75.90           N  
ATOM   1517  CE1 HIS A 186      -4.418  -0.656  -0.774  1.00 75.90           C  
ATOM   1515  NE2 HIS A 186      -3.909  -0.948  -1.956  1.00 75.90           N  
ATOM   1520  N   ALA A 187       1.913  -1.544   0.677  1.00 48.11           N  
ATOM   1521  CA  ALA A 187       3.266  -1.237   1.038  1.00 48.11           C  
ATOM   1523  C   ALA A 187       4.002  -0.812  -0.194  1.00 48.11           C  
ATOM   1524  O   ALA A 187       3.853  -1.394  -1.267  1.00 48.11           O  
ATOM   1522  CB  ALA A 187       4.026  -2.436   1.634  1.00 48.11           C  
ATOM   1525  N   ILE A 188       4.851   0.223  -0.064  1.00131.10           N  
ATOM   1526  CA  ILE A 188       5.612   0.615  -1.206  1.00131.10           C  
ATOM   1531  C   ILE A 188       6.916  -0.107  -1.020  1.00131.10           C  
ATOM   1532  O   ILE A 188       7.626   0.086  -0.033  1.00131.10           O  
ATOM   1527  CB  ILE A 188       5.752   2.115  -1.324  1.00131.10           C  
ATOM   1528  CG1 ILE A 188       6.131   2.530  -2.747  1.00131.10           C  
ATOM   1529  CG2 ILE A 188       6.701   2.647  -0.248  1.00131.10           C  
ATOM   1530  CD1 ILE A 188       5.914   4.025  -2.985  1.00131.10           C  
ATOM   1533  N   VAL A 189       7.225  -1.025  -1.960  1.00 52.51           N  
ATOM   1534  CA  VAL A 189       8.353  -1.903  -1.802  1.00 52.51           C  
ATOM   1538  C   VAL A 189       9.476  -1.493  -2.701  1.00 52.51           C  
ATOM   1539  O   VAL A 189       9.273  -1.089  -3.846  1.00 52.51           O  
ATOM   1535  CB  VAL A 189       8.025  -3.332  -2.126  1.00 52.51           C  
ATOM   1536  CG1 VAL A 189       9.313  -4.171  -2.044  1.00 52.51           C  
ATOM   1537  CG2 VAL A 189       6.910  -3.807  -1.178  1.00 52.51           C  
ATOM   1540  N   LEU A 190      10.714  -1.603  -2.176  1.00 61.53           N  
ATOM   1541  CA  LEU A 190      11.890  -1.254  -2.919  1.00 61.53           C  
ATOM   1546  C   LEU A 190      12.449  -2.538  -3.454  1.00 61.53           C  
ATOM   1547  O   LEU A 190      12.707  -3.473  -2.697  1.00 61.53           O  
ATOM   1542  CB  LEU A 190      12.966  -0.592  -2.039  1.00 61.53           C  
ATOM   1543  CG  LEU A 190      14.166  -0.024  -2.817  1.00 61.53           C  
ATOM   1544  CD1 LEU A 190      13.734   1.153  -3.707  1.00 61.53           C  
ATOM   1545  CD2 LEU A 190      15.322   0.344  -1.872  1.00 61.53           C  
ATOM   1548  N   ALA A 191      12.647  -2.618  -4.786  1.00 48.05           N  
ATOM   1549  CA  ALA A 191      13.118  -3.851  -5.349  1.00 48.05           C  
ATOM   1551  C   ALA A 191      14.073  -3.560  -6.460  1.00 48.05           C  
ATOM   1552  O   ALA A 191      14.180  -2.433  -6.941  1.00 48.05           O  
ATOM   1550  CB  ALA A 191      11.994  -4.718  -5.937  1.00 48.05           C  
ATOM   1553  N   GLN A 192      14.807  -4.602  -6.889  1.00144.34           N  
ATOM   1554  CA  GLN A 192      15.777  -4.447  -7.928  1.00144.34           C  
ATOM   1560  C   GLN A 192      15.008  -4.634  -9.206  1.00144.34           C  
ATOM   1561  O   GLN A 192      14.447  -5.702  -9.450  1.00144.34           O  
ATOM   1555  CB  GLN A 192      16.872  -5.517  -7.809  1.00144.34           C  
ATOM   1556  CG  GLN A 192      18.234  -5.059  -8.308  1.00144.34           C  
ATOM   1557  CD  GLN A 192      18.882  -4.255  -7.186  1.00144.34           C  
ATOM   1559  NE2 GLN A 192      19.789  -3.311  -7.553  1.00144.34           N  
ATOM   1558  OE1 GLN A 192      18.589  -4.463  -6.010  1.00144.34           O  
ATOM   1562  N   LEU A 193      14.940  -3.573 -10.042  1.00125.75           N  
ATOM   1563  CA  LEU A 193      14.138  -3.594 -11.236  1.00125.75           C  
ATOM   1568  C   LEU A 193      14.820  -4.412 -12.286  1.00125.75           C  
ATOM   1569  O   LEU A 193      15.993  -4.209 -12.597  1.00125.75           O  
ATOM   1564  CB  LEU A 193      13.865  -2.165 -11.762  1.00125.75           C  
ATOM   1565  CG  LEU A 193      12.852  -2.016 -12.920  1.00125.75           C  
ATOM   1566  CD1 LEU A 193      12.627  -0.529 -13.238  1.00125.75           C  
ATOM   1567  CD2 LEU A 193      13.256  -2.796 -14.179  1.00125.75           C  
ATOM   1570  N   ILE A 194      14.078  -5.368 -12.883  1.00127.47           N  
ATOM   1571  CA  ILE A 194      14.714  -6.184 -13.867  1.00127.47           C  
ATOM   1576  C   ILE A 194      13.852  -6.232 -15.099  1.00127.47           C  
ATOM   1577  O   ILE A 194      12.667  -6.567 -15.052  1.00127.47           O  
ATOM   1572  CB  ILE A 194      15.008  -7.560 -13.331  1.00127.47           C  
ATOM   1573  CG1 ILE A 194      16.149  -8.223 -14.098  1.00127.47           C  
ATOM   1574  CG2 ILE A 194      13.717  -8.387 -13.312  1.00127.47           C  
ATOM   1575  CD1 ILE A 194      16.714  -9.434 -13.359  1.00127.47           C  
ATOM   1578  N   THR A 195      14.429  -5.829 -16.249  1.00118.26           N  
ATOM   1579  CA  THR A 195      13.698  -5.897 -17.481  1.00118.26           C  
ATOM   1583  C   THR A 195      14.687  -6.064 -18.592  1.00118.26           C  
ATOM   1584  O   THR A 195      15.779  -5.503 -18.555  1.00118.26           O  
ATOM   1580  CB  THR A 195      12.892  -4.665 -17.775  1.00118.26           C  
ATOM   1582  CG2 THR A 195      13.851  -3.500 -18.072  1.00118.26           C  
ATOM   1581  OG1 THR A 195      12.036  -4.892 -18.886  1.00118.26           O  
ATOM   1585  N   GLN A 196      14.314  -6.845 -19.622  1.00 58.50           N  
ATOM   1586  CA  GLN A 196      15.146  -7.034 -20.777  1.00 58.50           C  
ATOM   1592  C   GLN A 196      16.474  -7.609 -20.381  1.00 58.50           C  
ATOM   1593  O   GLN A 196      17.483  -7.352 -21.037  1.00 58.50           O  
ATOM   1587  CB  GLN A 196      15.410  -5.718 -21.531  1.00 58.50           C  
ATOM   1588  CG  GLN A 196      14.146  -5.073 -22.106  1.00 58.50           C  
ATOM   1589  CD  GLN A 196      14.547  -3.763 -22.770  1.00 58.50           C  
ATOM   1591  NE2 GLN A 196      14.096  -3.558 -24.035  1.00 58.50           N  
ATOM   1590  OE1 GLN A 196      15.248  -2.942 -22.178  1.00 58.50           O  
ATOM   1594  N   GLY A 197      16.513  -8.411 -19.300  1.00 22.31           N  
ATOM   1595  CA  GLY A 197      17.730  -9.079 -18.929  1.00 22.31           C  
ATOM   1596  C   GLY A 197      18.711  -8.102 -18.359  1.00 22.31           C  
ATOM   1597  O   GLY A 197      19.914  -8.356 -18.377  1.00 22.31           O  
ATOM   1598  N   GLU A 198      18.232  -6.956 -17.839  1.00 81.11           N  
ATOM   1599  CA  GLU A 198      19.145  -5.996 -17.282  1.00 81.11           C  
ATOM   1605  C   GLU A 198      18.643  -5.627 -15.918  1.00 81.11           C  
ATOM   1606  O   GLU A 198      17.441  -5.667 -15.661  1.00 81.11           O  
ATOM   1600  CB  GLU A 198      19.221  -4.695 -18.098  1.00 81.11           C  
ATOM   1601  CG  GLU A 198      19.724  -4.912 -19.526  1.00 81.11           C  
ATOM   1602  CD  GLU A 198      21.131  -5.486 -19.440  1.00 81.11           C  
ATOM   1603  OE1 GLU A 198      21.791  -5.264 -18.391  1.00 81.11           O  
ATOM   1604  OE2 GLU A 198      21.561  -6.156 -20.415  1.00 81.11           O1-
ATOM   1607  N   CYS A 199      19.572  -5.272 -15.004  1.00 57.21           N  
ATOM   1608  CA  CYS A 199      19.232  -4.881 -13.664  1.00 57.21           C  
ATOM   1611  C   CYS A 199      19.503  -3.411 -13.547  1.00 57.21           C  
ATOM   1612  O   CYS A 199      20.645  -2.964 -13.621  1.00 57.21           O  
ATOM   1609  CB  CYS A 199      20.115  -5.586 -12.623  1.00 57.21           C  
ATOM   1610  SG  CYS A 199      19.804  -5.007 -10.936  1.00 57.21           S  
ATOM   1613  N   TYR A 200      18.419  -2.628 -13.418  1.00122.62           N  
ATOM   1614  CA  TYR A 200      18.395  -1.194 -13.321  1.00122.62           C  
ATOM   1623  C   TYR A 200      18.732  -0.649 -11.968  1.00122.62           C  
ATOM   1624  O   TYR A 200      19.084   0.522 -11.852  1.00122.62           O  
ATOM   1615  CB  TYR A 200      17.092  -0.595 -13.864  1.00122.62           C  
ATOM   1616  CG  TYR A 200      17.179  -0.977 -15.301  1.00122.62           C  
ATOM   1617  CD1 TYR A 200      16.682  -2.185 -15.731  1.00122.62           C  
ATOM   1618  CD2 TYR A 200      17.796  -0.149 -16.211  1.00122.62           C  
ATOM   1619  CE1 TYR A 200      16.774  -2.551 -17.052  1.00122.62           C  
ATOM   1620  CE2 TYR A 200      17.892  -0.510 -17.534  1.00122.62           C  
ATOM   1621  CZ  TYR A 200      17.378  -1.713 -17.957  1.00122.62           C  
ATOM   1622  OH  TYR A 200      17.475  -2.088 -19.314  1.00122.62           O  
ATOM   1625  N   GLY A 201      18.542  -1.427 -10.889  1.00 44.16           N  
ATOM   1626  CA  GLY A 201      18.829  -0.874  -9.597  1.00 44.16           C  
ATOM   1627  C   GLY A 201      17.537  -0.786  -8.851  1.00 44.16           C  
ATOM   1628  O   GLY A 201      16.496  -1.234  -9.327  1.00 44.16           O  
ATOM   1629  N   LEU A 202      17.580  -0.204  -7.641  1.00 74.84           N  
ATOM   1630  CA  LEU A 202      16.422  -0.184  -6.800  1.00 74.84           C  
ATOM   1635  C   LEU A 202      15.410   0.806  -7.294  1.00 74.84           C  
ATOM   1636  O   LEU A 202      15.745   1.923  -7.686  1.00 74.84           O  
ATOM   1631  CB  LEU A 202      16.776   0.136  -5.343  1.00 74.84           C  
ATOM   1632  CG  LEU A 202      17.755  -0.907  -4.770  1.00 74.84           C  
ATOM   1633  CD1 LEU A 202      18.124  -0.610  -3.316  1.00 74.84           C  
ATOM   1634  CD2 LEU A 202      17.217  -2.333  -4.952  1.00 74.84           C  
ATOM   1637  N   HIS A 203      14.124   0.388  -7.280  1.00 79.14           N  
ATOM   1638  CA  HIS A 203      13.015   1.208  -7.684  1.00 79.14           C  
ATOM   1645  C   HIS A 203      11.875   0.909  -6.749  1.00 79.14           C  
ATOM   1646  O   HIS A 203      11.864  -0.126  -6.085  1.00 79.14           O  
ATOM   1641  CB  HIS A 203      12.546   0.938  -9.122  1.00 79.14           C  
ATOM   1640  CG  HIS A 203      13.535   1.420 -10.143  1.00 79.14           C  
ATOM   1643  CD2 HIS A 203      14.617   0.798 -10.686  1.00 79.14           C  
ATOM   1639  ND1 HIS A 203      13.497   2.673 -10.714  1.00 79.14           N  
ATOM   1644  CE1 HIS A 203      14.547   2.746 -11.569  1.00 79.14           C  
ATOM   1642  NE2 HIS A 203      15.257   1.632 -11.586  1.00 79.14           N  
ATOM   1647  N   ALA A 204      10.873   1.814  -6.674  1.00 57.11           N  
ATOM   1648  CA  ALA A 204       9.789   1.638  -5.737  1.00 57.11           C  
ATOM   1650  C   ALA A 204       8.537   1.231  -6.459  1.00 57.11           C  
ATOM   1651  O   ALA A 204       8.273   1.678  -7.575  1.00 57.11           O  
ATOM   1649  CB  ALA A 204       9.447   2.913  -4.945  1.00 57.11           C  
ATOM   1652  N   PHE A 205       7.728   0.352  -5.822  1.00177.70           N  
ATOM   1653  CA  PHE A 205       6.514  -0.127  -6.429  1.00177.70           C  
ATOM   1661  C   PHE A 205       5.428  -0.158  -5.389  1.00177.70           C  
ATOM   1662  O   PHE A 205       5.671  -0.502  -4.233  1.00177.70           O  
ATOM   1654  CB  PHE A 205       6.658  -1.568  -6.949  1.00177.70           C  
ATOM   1655  CG  PHE A 205       7.746  -1.592  -7.971  1.00177.70           C  
ATOM   1656  CD1 PHE A 205       9.061  -1.694  -7.578  1.00177.70           C  
ATOM   1657  CD2 PHE A 205       7.462  -1.500  -9.315  1.00177.70           C  
ATOM   1658  CE1 PHE A 205      10.077  -1.717  -8.503  1.00177.70           C  
ATOM   1659  CE2 PHE A 205       8.475  -1.524 -10.246  1.00177.70           C  
ATOM   1660  CZ  PHE A 205       9.785  -1.632  -9.843  1.00177.70           C  
ATOM   1663  N   VAL A 206       4.183   0.204  -5.772  1.00 56.45           N  
ATOM   1664  CA  VAL A 206       3.098   0.128  -4.831  1.00 56.45           C  
ATOM   1668  C   VAL A 206       2.544  -1.258  -4.934  1.00 56.45           C  
ATOM   1669  O   VAL A 206       2.217  -1.717  -6.028  1.00 56.45           O  
ATOM   1665  CB  VAL A 206       1.981   1.083  -5.132  1.00 56.45           C  
ATOM   1666  CG1 VAL A 206       0.852   0.850  -4.114  1.00 56.45           C  
ATOM   1667  CG2 VAL A 206       2.541   2.515  -5.124  1.00 56.45           C  
ATOM   1670  N   VAL A 207       2.430  -1.978  -3.798  1.00136.95           N  
ATOM   1671  CA  VAL A 207       1.908  -3.316  -3.884  1.00136.95           C  
ATOM   1675  C   VAL A 207       0.896  -3.559  -2.802  1.00136.95           C  
ATOM   1676  O   VAL A 207       1.193  -3.455  -1.611  1.00136.95           O  
ATOM   1672  CB  VAL A 207       2.968  -4.370  -3.753  1.00136.95           C  
ATOM   1673  CG1 VAL A 207       3.723  -4.135  -2.435  1.00136.95           C  
ATOM   1674  CG2 VAL A 207       2.297  -5.753  -3.845  1.00136.95           C  
ATOM   1677  N   PRO A 208      -0.314  -3.878  -3.191  1.00110.60           N  
ATOM   1678  CA  PRO A 208      -1.368  -4.207  -2.270  1.00110.60           C  
ATOM   1682  C   PRO A 208      -1.054  -5.515  -1.609  1.00110.60           C  
ATOM   1683  O   PRO A 208      -0.881  -6.503  -2.321  1.00110.60           O  
ATOM   1680  CB  PRO A 208      -2.639  -4.283  -3.114  1.00110.60           C  
ATOM   1681  CG  PRO A 208      -2.117  -4.602  -4.531  1.00110.60           C  
ATOM   1679  CD  PRO A 208      -0.737  -3.922  -4.578  1.00110.60           C  
ATOM   1684  N   ILE A 209      -0.876  -5.522  -0.275  1.00115.96           N  
ATOM   1685  CA  ILE A 209      -0.653  -6.701   0.517  1.00115.96           C  
ATOM   1690  C   ILE A 209      -1.901  -7.362   1.020  1.00115.96           C  
ATOM   1691  O   ILE A 209      -1.955  -8.587   1.118  1.00115.96           O  
ATOM   1686  CB  ILE A 209       0.278  -6.460   1.670  1.00115.96           C  
ATOM   1687  CG1 ILE A 209      -0.302  -5.457   2.675  1.00115.96           C  
ATOM   1688  CG2 ILE A 209       1.624  -6.018   1.071  1.00115.96           C  
ATOM   1689  CD1 ILE A 209       0.519  -5.353   3.960  1.00115.96           C  
ATOM   1692  N   ARG A 210      -2.922  -6.572   1.424  1.00145.66           N  
ATOM   1693  CA  ARG A 210      -4.050  -7.188   2.065  1.00145.66           C  
ATOM   1701  C   ARG A 210      -5.322  -6.662   1.470  1.00145.66           C  
ATOM   1702  O   ARG A 210      -5.389  -5.519   1.021  1.00145.66           O  
ATOM   1694  CB  ARG A 210      -4.012  -6.965   3.586  1.00145.66           C  
ATOM   1695  CG  ARG A 210      -2.678  -7.482   4.143  1.00145.66           C  
ATOM   1696  CD  ARG A 210      -2.470  -7.319   5.647  1.00145.66           C  
ATOM   1697  NE  ARG A 210      -2.742  -8.637   6.287  1.00145.66           N  
ATOM   1698  CZ  ARG A 210      -2.083  -9.000   7.429  1.00145.66           C  
ATOM   1699  NH1 ARG A 210      -1.135  -8.183   7.973  1.00145.66           N1+
ATOM   1700  NH2 ARG A 210      -2.382 -10.186   8.033  1.00145.66           N  
ATOM   1703  N   GLU A 211      -6.370  -7.514   1.434  1.00 41.61           N  
ATOM   1704  CA  GLU A 211      -7.612  -7.132   0.821  1.00 41.61           C  
ATOM   1710  C   GLU A 211      -8.270  -6.094   1.671  1.00 41.61           C  
ATOM   1711  O   GLU A 211      -8.176  -6.115   2.896  1.00 41.61           O  
ATOM   1705  CB  GLU A 211      -8.611  -8.285   0.617  1.00 41.61           C  
ATOM   1706  CG  GLU A 211      -9.872  -7.847  -0.137  1.00 41.61           C  
ATOM   1707  CD  GLU A 211     -10.795  -9.048  -0.291  1.00 41.61           C  
ATOM   1708  OE1 GLU A 211     -10.357 -10.181   0.045  1.00 41.61           O  
ATOM   1709  OE2 GLU A 211     -11.952  -8.847  -0.748  1.00 41.61           O1-
ATOM   1712  N   ILE A 212      -8.969  -5.145   1.018  1.00 58.52           N  
ATOM   1713  CA  ILE A 212      -9.598  -4.073   1.731  1.00 58.52           C  
ATOM   1718  C   ILE A 212     -10.890  -4.548   2.310  1.00 58.52           C  
ATOM   1719  O   ILE A 212     -11.667  -5.244   1.657  1.00 58.52           O  
ATOM   1714  CB  ILE A 212      -9.893  -2.871   0.881  1.00 58.52           C  
ATOM   1715  CG1 ILE A 212      -8.587  -2.272   0.335  1.00 58.52           C  
ATOM   1716  CG2 ILE A 212     -10.716  -1.880   1.722  1.00 58.52           C  
ATOM   1717  CD1 ILE A 212      -8.804  -1.217  -0.749  1.00 58.52           C  
ATOM   1720  N   GLY A 213     -11.105  -4.212   3.597  1.00 40.70           N  
ATOM   1721  CA  GLY A 213     -12.311  -4.503   4.316  1.00 40.70           C  
ATOM   1722  C   GLY A 213     -12.079  -5.729   5.138  1.00 40.70           C  
ATOM   1723  O   GLY A 213     -12.299  -5.728   6.349  1.00 40.70           O  
ATOM   1724  N   THR A 214     -11.661  -6.822   4.470  1.00 54.34           N  
ATOM   1725  CA  THR A 214     -11.360  -8.073   5.108  1.00 54.34           C  
ATOM   1729  C   THR A 214     -10.020  -7.996   5.772  1.00 54.34           C  
ATOM   1730  O   THR A 214      -9.812  -8.538   6.856  1.00 54.34           O  
ATOM   1726  CB  THR A 214     -11.350  -9.221   4.140  1.00 54.34           C  
ATOM   1728  CG2 THR A 214     -12.735  -9.307   3.475  1.00 54.34           C  
ATOM   1727  OG1 THR A 214     -10.345  -9.030   3.154  1.00 54.34           O  
ATOM   1731  N   HIS A 215      -9.080  -7.291   5.117  1.00 87.95           N  
ATOM   1732  CA  HIS A 215      -7.715  -7.156   5.542  1.00 87.95           C  
ATOM   1739  C   HIS A 215      -7.037  -8.495   5.505  1.00 87.95           C  
ATOM   1740  O   HIS A 215      -6.003  -8.700   6.139  1.00 87.95           O  
ATOM   1735  CB  HIS A 215      -7.572  -6.550   6.945  1.00 87.95           C  
ATOM   1734  CG  HIS A 215      -6.166  -6.126   7.220  1.00 87.95           C  
ATOM   1737  CD2 HIS A 215      -5.510  -4.998   6.834  1.00 87.95           C  
ATOM   1733  ND1 HIS A 215      -5.251  -6.876   7.923  1.00 87.95           N  
ATOM   1738  CE1 HIS A 215      -4.095  -6.169   7.925  1.00 87.95           C  
ATOM   1736  NE2 HIS A 215      -4.201  -5.023   7.278  1.00 87.95           N  
ATOM   1741  N   LYS A 216      -7.580  -9.425   4.695  1.00139.51           N  
ATOM   1742  CA  LYS A 216      -6.989 -10.723   4.516  1.00139.51           C  
ATOM   1748  C   LYS A 216      -5.770 -10.524   3.685  1.00139.51           C  
ATOM   1749  O   LYS A 216      -5.709  -9.595   2.884  1.00139.51           O  
ATOM   1743  CB  LYS A 216      -7.841 -11.671   3.660  1.00139.51           C  
ATOM   1744  CG  LYS A 216      -9.043 -12.288   4.358  1.00139.51           C  
ATOM   1745  CD  LYS A 216      -8.657 -13.251   5.476  1.00139.51           C  
ATOM   1746  CE  LYS A 216      -9.858 -13.993   6.059  1.00139.51           C  
ATOM   1747  NZ  LYS A 216      -9.407 -15.003   7.041  1.00139.51           N1+
ATOM   1750  N   PRO A 217      -4.787 -11.363   3.847  1.00 81.90           N  
ATOM   1751  CA  PRO A 217      -3.645 -11.217   2.994  1.00 81.90           C  
ATOM   1755  C   PRO A 217      -4.025 -11.673   1.621  1.00 81.90           C  
ATOM   1756  O   PRO A 217      -4.807 -12.617   1.509  1.00 81.90           O  
ATOM   1753  CB  PRO A 217      -2.524 -12.019   3.647  1.00 81.90           C  
ATOM   1754  CG  PRO A 217      -2.883 -11.969   5.144  1.00 81.90           C  
ATOM   1752  CD  PRO A 217      -4.417 -11.843   5.169  1.00 81.90           C  
ATOM   1757  N   LEU A 218      -3.493 -11.019   0.566  1.00101.85           N  
ATOM   1758  CA  LEU A 218      -3.794 -11.417  -0.781  1.00101.85           C  
ATOM   1763  C   LEU A 218      -2.987 -12.631  -1.097  1.00101.85           C  
ATOM   1764  O   LEU A 218      -1.988 -12.925  -0.442  1.00101.85           O  
ATOM   1759  CB  LEU A 218      -3.472 -10.388  -1.884  1.00101.85           C  
ATOM   1760  CG  LEU A 218      -4.378  -9.143  -1.911  1.00101.85           C  
ATOM   1761  CD1 LEU A 218      -5.857  -9.528  -2.072  1.00101.85           C  
ATOM   1762  CD2 LEU A 218      -4.116  -8.218  -0.721  1.00101.85           C  
ATOM   1765  N   PRO A 219      -3.407 -13.351  -2.101  1.00 62.70           N  
ATOM   1766  CA  PRO A 219      -2.701 -14.547  -2.452  1.00 62.70           C  
ATOM   1770  C   PRO A 219      -1.315 -14.237  -2.908  1.00 62.70           C  
ATOM   1771  O   PRO A 219      -1.114 -13.242  -3.604  1.00 62.70           O  
ATOM   1768  CB  PRO A 219      -3.579 -15.260  -3.476  1.00 62.70           C  
ATOM   1769  CG  PRO A 219      -5.004 -14.819  -3.087  1.00 62.70           C  
ATOM   1767  CD  PRO A 219      -4.818 -13.431  -2.446  1.00 62.70           C  
ATOM   1772  N   GLY A 220      -0.345 -15.080  -2.512  1.00 24.01           N  
ATOM   1773  CA  GLY A 220       1.018 -14.881  -2.896  1.00 24.01           C  
ATOM   1774  C   GLY A 220       1.675 -13.990  -1.886  1.00 24.01           C  
ATOM   1775  O   GLY A 220       2.880 -13.755  -1.958  1.00 24.01           O  
ATOM   1776  N   ILE A 221       0.912 -13.485  -0.894  1.00 67.70           N  
ATOM   1777  CA  ILE A 221       1.513 -12.574   0.041  1.00 67.70           C  
ATOM   1782  C   ILE A 221       1.539 -13.167   1.418  1.00 67.70           C  
ATOM   1783  O   ILE A 221       0.556 -13.738   1.887  1.00 67.70           O  
ATOM   1778  CB  ILE A 221       0.826 -11.242   0.091  1.00 67.70           C  
ATOM   1779  CG1 ILE A 221       0.988 -10.547  -1.274  1.00 67.70           C  
ATOM   1780  CG2 ILE A 221       1.391 -10.437   1.274  1.00 67.70           C  
ATOM   1781  CD1 ILE A 221       0.139  -9.293  -1.439  1.00 67.70           C  
ATOM   1784  N   THR A 222       2.711 -13.071   2.084  1.00 51.72           N  
ATOM   1785  CA  THR A 222       2.869 -13.558   3.429  1.00 51.72           C  
ATOM   1789  C   THR A 222       3.306 -12.397   4.272  1.00 51.72           C  
ATOM   1790  O   THR A 222       4.340 -11.782   4.007  1.00 51.72           O  
ATOM   1786  CB  THR A 222       3.926 -14.616   3.557  1.00 51.72           C  
ATOM   1788  CG2 THR A 222       4.013 -15.051   5.030  1.00 51.72           C  
ATOM   1787  OG1 THR A 222       3.614 -15.730   2.732  1.00 51.72           O  
ATOM   1791  N   VAL A 223       2.536 -12.075   5.332  1.00122.68           N  
ATOM   1792  CA  VAL A 223       2.869 -10.925   6.127  1.00122.68           C  
ATOM   1796  C   VAL A 223       2.702 -11.281   7.580  1.00122.68           C  
ATOM   1797  O   VAL A 223       1.913 -12.163   7.916  1.00122.68           O  
ATOM   1793  CB  VAL A 223       1.933  -9.776   5.869  1.00122.68           C  
ATOM   1794  CG1 VAL A 223       2.353  -8.596   6.744  1.00122.68           C  
ATOM   1795  CG2 VAL A 223       1.888  -9.459   4.369  1.00122.68           C  
ATOM   1798  N   GLY A 224       3.443 -10.601   8.489  1.00 28.18           N  
ATOM   1799  CA  GLY A 224       3.282 -10.888   9.894  1.00 28.18           C  
ATOM   1800  C   GLY A 224       4.244 -10.071  10.718  1.00 28.18           C  
ATOM   1801  O   GLY A 224       5.159  -9.436  10.197  1.00 28.18           O  
ATOM   1802  N   ASP A 225       4.034 -10.078  12.056  1.00 63.03           N  
ATOM   1803  CA  ASP A 225       4.843  -9.370  13.019  1.00 63.03           C  
ATOM   1808  C   ASP A 225       6.138 -10.116  13.187  1.00 63.03           C  
ATOM   1809  O   ASP A 225       6.167 -11.345  13.185  1.00 63.03           O  
ATOM   1804  CB  ASP A 225       4.150  -9.290  14.395  1.00 63.03           C  
ATOM   1805  CG  ASP A 225       4.828  -8.283  15.318  1.00 63.03           C  
ATOM   1806  OD1 ASP A 225       6.004  -7.900  15.077  1.00 63.03           O  
ATOM   1807  OD2 ASP A 225       4.152  -7.875  16.298  1.00 63.03           O1-
ATOM   1810  N   ILE A 226       7.256  -9.372  13.317  1.00 69.01           N  
ATOM   1811  CA  ILE A 226       8.570  -9.935  13.487  1.00 69.01           C  
ATOM   1816  C   ILE A 226       8.726 -10.592  14.831  1.00 69.01           C  
ATOM   1817  O   ILE A 226       9.346 -11.648  14.938  1.00 69.01           O  
ATOM   1812  CB  ILE A 226       9.663  -8.918  13.302  1.00 69.01           C  
ATOM   1813  CG1 ILE A 226       9.594  -7.807  14.360  1.00 69.01           C  
ATOM   1814  CG2 ILE A 226       9.562  -8.394  11.859  1.00 69.01           C  
ATOM   1815  CD1 ILE A 226      10.832  -6.908  14.364  1.00 69.01           C  
ATOM   1818  N   GLY A 227       8.203  -9.982  15.911  1.00 57.72           N  
ATOM   1819  CA  GLY A 227       8.374 -10.592  17.205  1.00 57.72           C  
ATOM   1820  C   GLY A 227       8.664  -9.506  18.201  1.00 57.72           C  
ATOM   1821  O   GLY A 227       8.653  -8.322  17.873  1.00 57.72           O  
ATOM   1822  N   PRO A 228       8.927  -9.892  19.423  1.00 76.66           N  
ATOM   1823  CA  PRO A 228       9.203  -8.942  20.473  1.00 76.66           C  
ATOM   1827  C   PRO A 228      10.573  -8.355  20.352  1.00 76.66           C  
ATOM   1828  O   PRO A 228      11.452  -8.991  19.772  1.00 76.66           O  
ATOM   1825  CB  PRO A 228       8.963  -9.681  21.792  1.00 76.66           C  
ATOM   1826  CG  PRO A 228       8.897 -11.169  21.401  1.00 76.66           C  
ATOM   1824  CD  PRO A 228       8.404 -11.140  19.947  1.00 76.66           C  
ATOM   1829  N   LYS A 229      10.771  -7.141  20.907  1.00 96.01           N  
ATOM   1830  CA  LYS A 229      12.030  -6.464  20.792  1.00 96.01           C  
ATOM   1836  C   LYS A 229      12.366  -5.868  22.125  1.00 96.01           C  
ATOM   1837  O   LYS A 229      11.627  -6.008  23.098  1.00 96.01           O  
ATOM   1831  CB  LYS A 229      11.959  -5.305  19.790  1.00 96.01           C  
ATOM   1832  CG  LYS A 229      11.303  -5.740  18.481  1.00 96.01           C  
ATOM   1833  CD  LYS A 229      10.817  -4.576  17.624  1.00 96.01           C  
ATOM   1834  CE  LYS A 229       9.612  -4.945  16.760  1.00 96.01           C  
ATOM   1835  NZ  LYS A 229       8.364  -4.500  17.421  1.00 96.01           N1+
ATOM   1838  N   PHE A 230      13.515  -5.170  22.188  1.00 59.96           N  
ATOM   1839  CA  PHE A 230      13.973  -4.550  23.398  1.00 59.96           C  
ATOM   1847  C   PHE A 230      12.943  -3.538  23.785  1.00 59.96           C  
ATOM   1848  O   PHE A 230      12.618  -3.386  24.963  1.00 59.96           O  
ATOM   1840  CB  PHE A 230      15.349  -3.877  23.214  1.00 59.96           C  
ATOM   1841  CG  PHE A 230      15.816  -3.370  24.535  1.00 59.96           C  
ATOM   1842  CD1 PHE A 230      16.210  -4.250  25.515  1.00 59.96           C  
ATOM   1843  CD2 PHE A 230      15.840  -2.023  24.808  1.00 59.96           C  
ATOM   1844  CE1 PHE A 230      16.636  -3.791  26.740  1.00 59.96           C  
ATOM   1845  CE2 PHE A 230      16.265  -1.556  26.029  1.00 59.96           C  
ATOM   1846  CZ  PHE A 230      16.666  -2.443  26.998  1.00 59.96           C  
ATOM   1849  N   GLY A 231      12.392  -2.824  22.786  1.00 41.73           N  
ATOM   1850  CA  GLY A 231      11.370  -1.852  23.040  1.00 41.73           C  
ATOM   1851  C   GLY A 231      10.405  -1.934  21.897  1.00 41.73           C  
ATOM   1852  O   GLY A 231      10.216  -2.996  21.308  1.00 41.73           O  
ATOM   1853  N   TYR A 232       9.754  -0.800  21.570  1.00 96.53           N  
ATOM   1854  CA  TYR A 232       8.829  -0.759  20.469  1.00 96.53           C  
ATOM   1863  C   TYR A 232       7.740  -1.780  20.600  1.00 96.53           C  
ATOM   1864  O   TYR A 232       7.369  -2.413  19.613  1.00 96.53           O  
ATOM   1855  CB  TYR A 232       9.492  -0.963  19.092  1.00 96.53           C  
ATOM   1856  CG  TYR A 232      10.050   0.337  18.622  1.00 96.53           C  
ATOM   1857  CD1 TYR A 232      11.113   0.940  19.253  1.00 96.53           C  
ATOM   1858  CD2 TYR A 232       9.507   0.940  17.511  1.00 96.53           C  
ATOM   1859  CE1 TYR A 232      11.609   2.138  18.793  1.00 96.53           C  
ATOM   1860  CE2 TYR A 232      10.000   2.136  17.045  1.00 96.53           C  
ATOM   1861  CZ  TYR A 232      11.053   2.739  17.688  1.00 96.53           C  
ATOM   1862  OH  TYR A 232      11.562   3.967  17.214  1.00 96.53           O  
ATOM   1865  N   GLU A 233       7.162  -1.935  21.808  1.00 89.77           N  
ATOM   1866  CA  GLU A 233       6.114  -2.904  21.999  1.00 89.77           C  
ATOM   1872  C   GLU A 233       4.921  -2.548  21.154  1.00 89.77           C  
ATOM   1873  O   GLU A 233       4.274  -3.416  20.571  1.00 89.77           O  
ATOM   1867  CB  GLU A 233       5.609  -2.990  23.451  1.00 89.77           C  
ATOM   1868  CG  GLU A 233       6.607  -3.611  24.427  1.00 89.77           C  
ATOM   1869  CD  GLU A 233       7.624  -2.541  24.786  1.00 89.77           C  
ATOM   1870  OE1 GLU A 233       7.249  -1.340  24.779  1.00 89.77           O  
ATOM   1871  OE2 GLU A 233       8.794  -2.907  25.065  1.00 89.77           O1-
ATOM   1874  N   GLU A 234       4.594  -1.248  21.081  1.00134.74           N  
ATOM   1875  CA  GLU A 234       3.455  -0.729  20.374  1.00134.74           C  
ATOM   1881  C   GLU A 234       3.581  -0.805  18.869  1.00134.74           C  
ATOM   1882  O   GLU A 234       2.579  -0.652  18.169  1.00134.74           O  
ATOM   1876  CB  GLU A 234       3.095   0.709  20.797  1.00134.74           C  
ATOM   1877  CG  GLU A 234       4.299   1.640  20.932  1.00134.74           C  
ATOM   1878  CD  GLU A 234       4.952   1.323  22.273  1.00134.74           C  
ATOM   1879  OE1 GLU A 234       4.201   1.150  23.270  1.00134.74           O  
ATOM   1880  OE2 GLU A 234       6.209   1.240  22.319  1.00134.74           O1-
ATOM   1883  N   MET A 235       4.801  -0.966  18.313  1.00 64.48           N  
ATOM   1884  CA  MET A 235       4.968  -0.951  16.876  1.00 64.48           C  
ATOM   1889  C   MET A 235       4.966  -2.343  16.299  1.00 64.48           C  
ATOM   1890  O   MET A 235       5.666  -3.234  16.778  1.00 64.48           O  
ATOM   1885  CB  MET A 235       6.298  -0.298  16.452  1.00 64.48           C  
ATOM   1886  CG  MET A 235       6.525  -0.247  14.939  1.00 64.48           C  
ATOM   1887  SD  MET A 235       5.520   0.982  14.053  1.00 64.48           S  
ATOM   1888  CE  MET A 235       6.506   2.417  14.575  1.00 64.48           C  
ATOM   1891  N   ASP A 236       4.184  -2.553  15.213  1.00148.77           N  
ATOM   1892  CA  ASP A 236       4.095  -3.842  14.578  1.00148.77           C  
ATOM   1897  C   ASP A 236       5.107  -3.903  13.481  1.00148.77           C  
ATOM   1898  O   ASP A 236       4.751  -3.845  12.305  1.00148.77           O  
ATOM   1893  CB  ASP A 236       2.758  -4.097  13.865  1.00148.77           C  
ATOM   1894  CG  ASP A 236       1.669  -4.254  14.899  1.00148.77           C  
ATOM   1895  OD1 ASP A 236       1.982  -4.109  16.108  1.00148.77           O  
ATOM   1896  OD2 ASP A 236       0.509  -4.531  14.494  1.00148.77           O1-
ATOM   1899  N   ASN A 237       6.395  -4.056  13.831  1.00 68.53           N  
ATOM   1900  CA  ASN A 237       7.384  -4.156  12.801  1.00 68.53           C  
ATOM   1905  C   ASN A 237       7.119  -5.470  12.133  1.00 68.53           C  
ATOM   1906  O   ASN A 237       6.833  -6.457  12.811  1.00 68.53           O  
ATOM   1901  CB  ASN A 237       8.828  -4.159  13.338  1.00 68.53           C  
ATOM   1902  CG  ASN A 237       9.101  -2.800  13.979  1.00 68.53           C  
ATOM   1904  ND2 ASN A 237       9.529  -1.809  13.152  1.00 68.53           N  
ATOM   1903  OD1 ASN A 237       8.941  -2.625  15.186  1.00 68.53           O  
ATOM   1907  N   GLY A 238       7.217  -5.543  10.786  1.00 41.92           N  
ATOM   1908  CA  GLY A 238       6.798  -6.780  10.187  1.00 41.92           C  
ATOM   1909  C   GLY A 238       7.699  -7.254   9.087  1.00 41.92           C  
ATOM   1910  O   GLY A 238       8.727  -6.656   8.765  1.00 41.92           O  
ATOM   1911  N   TYR A 239       7.306  -8.405   8.499  1.00 59.32           N  
ATOM   1912  CA  TYR A 239       8.025  -9.005   7.412  1.00 59.32           C  
ATOM   1921  C   TYR A 239       7.060  -9.272   6.299  1.00 59.32           C  
ATOM   1922  O   TYR A 239       5.869  -9.475   6.531  1.00 59.32           O  
ATOM   1913  CB  TYR A 239       8.742 -10.319   7.777  1.00 59.32           C  
ATOM   1914  CG  TYR A 239       7.760 -11.280   8.356  1.00 59.32           C  
ATOM   1915  CD1 TYR A 239       6.922 -12.015   7.549  1.00 59.32           C  
ATOM   1916  CD2 TYR A 239       7.694 -11.456   9.720  1.00 59.32           C  
ATOM   1917  CE1 TYR A 239       6.025 -12.902   8.098  1.00 59.32           C  
ATOM   1918  CE2 TYR A 239       6.802 -12.341  10.275  1.00 59.32           C  
ATOM   1919  CZ  TYR A 239       5.964 -13.065   9.463  1.00 59.32           C  
ATOM   1920  OH  TYR A 239       5.045 -13.975  10.027  1.00 59.32           O  
ATOM   1923  N   LEU A 240       7.559  -9.220   5.043  1.00 69.42           N  
ATOM   1924  CA  LEU A 240       6.718  -9.446   3.903  1.00 69.42           C  
ATOM   1929  C   LEU A 240       7.433 -10.329   2.921  1.00 69.42           C  
ATOM   1930  O   LEU A 240       8.572 -10.062   2.535  1.00 69.42           O  
ATOM   1925  CB  LEU A 240       6.344  -8.142   3.180  1.00 69.42           C  
ATOM   1926  CG  LEU A 240       5.443  -8.334   1.948  1.00 69.42           C  
ATOM   1927  CD1 LEU A 240       4.082  -8.939   2.332  1.00 69.42           C  
ATOM   1928  CD2 LEU A 240       5.310  -7.023   1.158  1.00 69.42           C  
ATOM   1931  N   LYS A 241       6.765 -11.419   2.493  1.00 65.08           N  
ATOM   1932  CA  LYS A 241       7.329 -12.303   1.512  1.00 65.08           C  
ATOM   1938  C   LYS A 241       6.401 -12.262   0.341  1.00 65.08           C  
ATOM   1939  O   LYS A 241       5.185 -12.355   0.506  1.00 65.08           O  
ATOM   1933  CB  LYS A 241       7.400 -13.771   1.968  1.00 65.08           C  
ATOM   1934  CG  LYS A 241       8.004 -14.710   0.921  1.00 65.08           C  
ATOM   1935  CD  LYS A 241       8.357 -16.093   1.475  1.00 65.08           C  
ATOM   1936  CE  LYS A 241       8.970 -17.037   0.437  1.00 65.08           C  
ATOM   1937  NZ  LYS A 241       7.954 -17.401  -0.575  1.00 65.08           N1+
ATOM   1940  N   MET A 242       6.951 -12.107  -0.879  1.00 55.33           N  
ATOM   1941  CA  MET A 242       6.107 -12.044  -2.036  1.00 55.33           C  
ATOM   1946  C   MET A 242       6.470 -13.178  -2.941  1.00 55.33           C  
ATOM   1947  O   MET A 242       7.616 -13.305  -3.371  1.00 55.33           O  
ATOM   1942  CB  MET A 242       6.268 -10.725  -2.805  1.00 55.33           C  
ATOM   1943  CG  MET A 242       5.758  -9.526  -2.001  1.00 55.33           C  
ATOM   1944  SD  MET A 242       6.312  -7.906  -2.607  1.00 55.33           S  
ATOM   1945  CE  MET A 242       7.932  -7.996  -1.789  1.00 55.33           C  
ATOM   1948  N   ASP A 243       5.482 -14.038  -3.262  1.00 55.60           N  
ATOM   1949  CA  ASP A 243       5.748 -15.180  -4.089  1.00 55.60           C  
ATOM   1954  C   ASP A 243       5.360 -14.838  -5.488  1.00 55.60           C  
ATOM   1955  O   ASP A 243       4.242 -15.141  -5.904  1.00 55.60           O  
ATOM   1950  CB  ASP A 243       4.930 -16.420  -3.672  1.00 55.60           C  
ATOM   1951  CG  ASP A 243       5.395 -17.645  -4.456  1.00 55.60           C  
ATOM   1952  OD1 ASP A 243       5.480 -17.566  -5.711  1.00 55.60           O  
ATOM   1953  OD2 ASP A 243       5.658 -18.689  -3.801  1.00 55.60           O1-
ATOM   1956  N   ASN A 244       6.296 -14.220  -6.245  1.00 55.37           N  
ATOM   1957  CA  ASN A 244       6.072 -13.846  -7.615  1.00 55.37           C  
ATOM   1962  C   ASN A 244       4.746 -13.161  -7.699  1.00 55.37           C  
ATOM   1963  O   ASN A 244       3.878 -13.562  -8.474  1.00 55.37           O  
ATOM   1958  CB  ASN A 244       6.084 -15.036  -8.591  1.00 55.37           C  
ATOM   1959  CG  ASN A 244       7.519 -15.531  -8.711  1.00 55.37           C  
ATOM   1961  ND2 ASN A 244       7.715 -16.870  -8.572  1.00 55.37           N  
ATOM   1960  OD1 ASN A 244       8.443 -14.747  -8.922  1.00 55.37           O  
ATOM   1964  N   TYR A 245       4.559 -12.118  -6.873  1.00141.73           N  
ATOM   1965  CA  TYR A 245       3.305 -11.427  -6.814  1.00141.73           C  
ATOM   1974  C   TYR A 245       3.277 -10.450  -7.947  1.00141.73           C  
ATOM   1975  O   TYR A 245       4.247  -9.729  -8.181  1.00141.73           O  
ATOM   1966  CB  TYR A 245       3.116 -10.692  -5.469  1.00141.73           C  
ATOM   1967  CG  TYR A 245       1.719 -10.181  -5.327  1.00141.73           C  
ATOM   1968  CD1 TYR A 245       0.716 -11.021  -4.897  1.00141.73           C  
ATOM   1969  CD2 TYR A 245       1.405  -8.873  -5.616  1.00141.73           C  
ATOM   1970  CE1 TYR A 245      -0.574 -10.568  -4.755  1.00141.73           C  
ATOM   1971  CE2 TYR A 245       0.116  -8.413  -5.475  1.00141.73           C  
ATOM   1972  CZ  TYR A 245      -0.878  -9.258  -5.043  1.00141.73           C  
ATOM   1973  OH  TYR A 245      -2.200  -8.788  -4.898  1.00141.73           O  
ATOM   1976  N   ARG A 246       2.159 -10.429  -8.704  1.00 95.74           N  
ATOM   1977  CA  ARG A 246       2.069  -9.582  -9.859  1.00 95.74           C  
ATOM   1985  C   ARG A 246       1.273  -8.354  -9.536  1.00 95.74           C  
ATOM   1986  O   ARG A 246       0.297  -8.400  -8.789  1.00 95.74           O  
ATOM   1978  CB  ARG A 246       1.408 -10.273 -11.064  1.00 95.74           C  
ATOM   1979  CG  ARG A 246       2.210 -11.473 -11.574  1.00 95.74           C  
ATOM   1980  CD  ARG A 246       1.613 -12.140 -12.813  1.00 95.74           C  
ATOM   1981  NE  ARG A 246       2.506 -13.274 -13.184  1.00 95.74           N  
ATOM   1982  CZ  ARG A 246       2.918 -13.427 -14.476  1.00 95.74           C  
ATOM   1983  NH1 ARG A 246       2.516 -12.536 -15.430  1.00 95.74           N1+
ATOM   1984  NH2 ARG A 246       3.742 -14.462 -14.810  1.00 95.74           N  
ATOM   1987  N   ILE A 247       1.708  -7.207 -10.101  1.00 61.92           N  
ATOM   1988  CA  ILE A 247       1.063  -5.939  -9.921  1.00 61.92           C  
ATOM   1993  C   ILE A 247       1.071  -5.266 -11.257  1.00 61.92           C  
ATOM   1994  O   ILE A 247       1.868  -5.613 -12.125  1.00 61.92           O  
ATOM   1989  CB  ILE A 247       1.790  -5.051  -8.954  1.00 61.92           C  
ATOM   1990  CG1 ILE A 247       3.214  -4.764  -9.462  1.00 61.92           C  
ATOM   1991  CG2 ILE A 247       1.740  -5.711  -7.566  1.00 61.92           C  
ATOM   1992  CD1 ILE A 247       3.952  -3.700  -8.651  1.00 61.92           C  
ATOM   1995  N   PRO A 248       0.212  -4.306 -11.454  1.00 72.69           N  
ATOM   1996  CA  PRO A 248       0.161  -3.653 -12.730  1.00 72.69           C  
ATOM   2000  C   PRO A 248       1.411  -2.873 -12.974  1.00 72.69           C  
ATOM   2001  O   PRO A 248       2.142  -2.589 -12.027  1.00 72.69           O  
ATOM   1998  CB  PRO A 248      -1.116  -2.818 -12.717  1.00 72.69           C  
ATOM   1999  CG  PRO A 248      -2.044  -3.604 -11.771  1.00 72.69           C  
ATOM   1997  CD  PRO A 248      -1.087  -4.314 -10.799  1.00 72.69           C  
ATOM   2002  N   ARG A 249       1.685  -2.560 -14.252  1.00 63.68           N  
ATOM   2003  CA  ARG A 249       2.837  -1.819 -14.670  1.00 63.68           C  
ATOM   2011  C   ARG A 249       2.754  -0.439 -14.084  1.00 63.68           C  
ATOM   2012  O   ARG A 249       3.767   0.159 -13.729  1.00 63.68           O  
ATOM   2004  CB  ARG A 249       2.885  -1.687 -16.202  1.00 63.68           C  
ATOM   2005  CG  ARG A 249       3.889  -0.660 -16.720  1.00 63.68           C  
ATOM   2006  CD  ARG A 249       3.856  -0.520 -18.242  1.00 63.68           C  
ATOM   2007  NE  ARG A 249       4.559   0.745 -18.589  1.00 63.68           N  
ATOM   2008  CZ  ARG A 249       3.846   1.905 -18.687  1.00 63.68           C  
ATOM   2009  NH1 ARG A 249       2.495   1.889 -18.497  1.00 63.68           N1+
ATOM   2010  NH2 ARG A 249       4.481   3.080 -18.970  1.00 63.68           N  
ATOM   2013  N   GLU A 250       1.522   0.087 -13.965  1.00115.80           N  
ATOM   2014  CA  GLU A 250       1.207   1.415 -13.508  1.00115.80           C  
ATOM   2020  C   GLU A 250       1.583   1.625 -12.063  1.00115.80           C  
ATOM   2021  O   GLU A 250       1.669   2.764 -11.605  1.00115.80           O  
ATOM   2015  CB  GLU A 250      -0.282   1.766 -13.665  1.00115.80           C  
ATOM   2016  CG  GLU A 250      -0.718   1.979 -15.119  1.00115.80           C  
ATOM   2017  CD  GLU A 250      -0.866   0.625 -15.799  1.00115.80           C  
ATOM   2018  OE1 GLU A 250       0.172   0.042 -16.212  1.00115.80           O  
ATOM   2019  OE2 GLU A 250      -2.029   0.158 -15.920  1.00115.80           O1-
ATOM   2022  N   ASN A 251       1.735   0.537 -11.288  1.00 92.54           N  
ATOM   2023  CA  ASN A 251       2.045   0.572  -9.879  1.00 92.54           C  
ATOM   2028  C   ASN A 251       3.432   1.093  -9.600  1.00 92.54           C  
ATOM   2029  O   ASN A 251       3.727   1.481  -8.468  1.00 92.54           O  
ATOM   2024  CB  ASN A 251       1.903  -0.796  -9.195  1.00 92.54           C  
ATOM   2025  CG  ASN A 251       0.415  -1.104  -9.131  1.00 92.54           C  
ATOM   2027  ND2 ASN A 251      -0.049  -1.629  -7.965  1.00 92.54           N  
ATOM   2026  OD1 ASN A 251      -0.320  -0.867 -10.087  1.00 92.54           O  
ATOM   2030  N   MET A 252       4.350   1.043 -10.582  1.00 68.43           N  
ATOM   2031  CA  MET A 252       5.699   1.512 -10.382  1.00 68.43           C  
ATOM   2036  C   MET A 252       5.707   3.013 -10.276  1.00 68.43           C  
ATOM   2037  O   MET A 252       4.937   3.693 -10.952  1.00 68.43           O  
ATOM   2032  CB  MET A 252       6.611   1.133 -11.562  1.00 68.43           C  
ATOM   2033  CG  MET A 252       7.997   1.776 -11.541  1.00 68.43           C  
ATOM   2034  SD  MET A 252       9.042   1.309 -12.955  1.00 68.43           S  
ATOM   2035  CE  MET A 252      10.138   2.749 -12.811  1.00 68.43           C  
ATOM   2038  N   LEU A 253       6.591   3.570  -9.411  1.00120.00           N  
ATOM   2039  CA  LEU A 253       6.716   5.000  -9.274  1.00120.00           C  
ATOM   2044  C   LEU A 253       7.669   5.450 -10.347  1.00120.00           C  
ATOM   2045  O   LEU A 253       8.876   5.223 -10.276  1.00120.00           O  
ATOM   2040  CB  LEU A 253       7.285   5.442  -7.914  1.00120.00           C  
ATOM   2041  CG  LEU A 253       6.310   5.286  -6.728  1.00120.00           C  
ATOM   2042  CD1 LEU A 253       5.195   6.339  -6.774  1.00120.00           C  
ATOM   2043  CD2 LEU A 253       5.756   3.859  -6.628  1.00120.00           C  
ATOM   2046  N   MET A 254       7.077   6.060 -11.390  1.00147.57           N  
ATOM   2047  CA  MET A 254       7.583   6.534 -12.651  1.00147.57           C  
ATOM   2052  C   MET A 254       8.334   7.835 -12.662  1.00147.57           C  
ATOM   2053  O   MET A 254       8.986   8.121 -13.660  1.00147.57           O  
ATOM   2048  CB  MET A 254       6.457   6.665 -13.687  1.00147.57           C  
ATOM   2049  CG  MET A 254       5.763   5.335 -13.993  1.00147.57           C  
ATOM   2050  SD  MET A 254       6.746   4.160 -14.970  1.00147.57           S  
ATOM   2051  CE  MET A 254       5.462   2.876 -14.991  1.00147.57           C  
ATOM   2054  N   LYS A 255       8.222   8.702 -11.639  1.00 73.33           N  
ATOM   2055  CA  LYS A 255       8.721  10.048 -11.775  1.00 73.33           C  
ATOM   2061  C   LYS A 255      10.164  10.104 -12.207  1.00 73.33           C  
ATOM   2062  O   LYS A 255      10.484  10.830 -13.147  1.00 73.33           O  
ATOM   2056  CB  LYS A 255       8.590  10.845 -10.464  1.00 73.33           C  
ATOM   2057  CG  LYS A 255       8.935  12.330 -10.593  1.00 73.33           C  
ATOM   2058  CD  LYS A 255       8.466  13.162  -9.398  1.00 73.33           C  
ATOM   2059  CE  LYS A 255       8.823  14.646  -9.497  1.00 73.33           C  
ATOM   2060  NZ  LYS A 255       8.302  15.372  -8.316  1.00 73.33           N1+
ATOM   2063  N   TYR A 256      11.081   9.390 -11.526  1.00 85.35           N  
ATOM   2064  CA  TYR A 256      12.471   9.422 -11.896  1.00 85.35           C  
ATOM   2073  C   TYR A 256      12.774   8.581 -13.104  1.00 85.35           C  
ATOM   2074  O   TYR A 256      13.427   9.035 -14.043  1.00 85.35           O  
ATOM   2065  CB  TYR A 256      13.353   8.944 -10.735  1.00 85.35           C  
ATOM   2066  CG  TYR A 256      13.009   9.851  -9.603  1.00 85.35           C  
ATOM   2067  CD1 TYR A 256      13.505  11.134  -9.559  1.00 85.35           C  
ATOM   2068  CD2 TYR A 256      12.185   9.421  -8.587  1.00 85.35           C  
ATOM   2069  CE1 TYR A 256      13.185  11.973  -8.519  1.00 85.35           C  
ATOM   2070  CE2 TYR A 256      11.862  10.256  -7.543  1.00 85.35           C  
ATOM   2071  CZ  TYR A 256      12.364  11.535  -7.508  1.00 85.35           C  
ATOM   2072  OH  TYR A 256      12.036  12.396  -6.439  1.00 85.35           O  
ATOM   2075  N   ALA A 257      12.282   7.325 -13.116  1.00 42.81           N  
ATOM   2076  CA  ALA A 257      12.601   6.404 -14.171  1.00 42.81           C  
ATOM   2078  C   ALA A 257      11.323   5.799 -14.642  1.00 42.81           C  
ATOM   2079  O   ALA A 257      10.304   5.874 -13.960  1.00 42.81           O  
ATOM   2077  CB  ALA A 257      13.511   5.251 -13.718  1.00 42.81           C  
ATOM   2080  N   GLN A 258      11.338   5.195 -15.847  1.00 64.06           N  
ATOM   2081  CA  GLN A 258      10.104   4.672 -16.349  1.00 64.06           C  
ATOM   2087  C   GLN A 258      10.370   3.373 -17.033  1.00 64.06           C  
ATOM   2088  O   GLN A 258      11.500   3.075 -17.420  1.00 64.06           O  
ATOM   2082  CB  GLN A 258       9.465   5.594 -17.396  1.00 64.06           C  
ATOM   2083  CG  GLN A 258       9.182   6.998 -16.866  1.00 64.06           C  
ATOM   2084  CD  GLN A 258       8.741   7.850 -18.044  1.00 64.06           C  
ATOM   2086  NE2 GLN A 258       8.716   9.194 -17.843  1.00 64.06           N  
ATOM   2085  OE1 GLN A 258       8.437   7.336 -19.118  1.00 64.06           O  
ATOM   2089  N   VAL A 259       9.315   2.543 -17.154  1.00 52.67           N  
ATOM   2090  CA  VAL A 259       9.405   1.319 -17.887  1.00 52.67           C  
ATOM   2094  C   VAL A 259       8.321   1.379 -18.913  1.00 52.67           C  
ATOM   2095  O   VAL A 259       7.137   1.400 -18.577  1.00 52.67           O  
ATOM   2091  CB  VAL A 259       9.156   0.104 -17.040  1.00 52.67           C  
ATOM   2092  CG1 VAL A 259       9.135  -1.136 -17.950  1.00 52.67           C  
ATOM   2093  CG2 VAL A 259      10.228   0.047 -15.937  1.00 52.67           C  
ATOM   2096  N   LYS A 260       8.704   1.386 -20.203  1.00120.14           N  
ATOM   2097  CA  LYS A 260       7.751   1.473 -21.272  1.00120.14           C  
ATOM   2103  C   LYS A 260       6.998   0.185 -21.295  1.00120.14           C  
ATOM   2104  O   LYS A 260       7.402  -0.799 -20.678  1.00120.14           O  
ATOM   2098  CB  LYS A 260       8.403   1.661 -22.653  1.00120.14           C  
ATOM   2099  CG  LYS A 260       9.195   2.964 -22.775  1.00120.14           C  
ATOM   2100  CD  LYS A 260       8.343   4.222 -22.606  1.00120.14           C  
ATOM   2101  CE  LYS A 260       9.162   5.515 -22.595  1.00120.14           C  
ATOM   2102  NZ  LYS A 260       9.899   5.660 -23.870  1.00120.14           N1+
ATOM   2105  N   PRO A 261       5.883   0.179 -21.971  1.00 69.08           N  
ATOM   2106  CA  PRO A 261       5.088  -1.015 -22.035  1.00 69.08           C  
ATOM   2110  C   PRO A 261       5.849  -2.116 -22.698  1.00 69.08           C  
ATOM   2111  O   PRO A 261       5.561  -3.283 -22.434  1.00 69.08           O  
ATOM   2108  CB  PRO A 261       3.797  -0.603 -22.737  1.00 69.08           C  
ATOM   2109  CG  PRO A 261       3.644   0.883 -22.356  1.00 69.08           C  
ATOM   2107  CD  PRO A 261       5.087   1.380 -22.151  1.00 69.08           C  
ATOM   2112  N   ASP A 262       6.796  -1.763 -23.585  1.00 64.12           N  
ATOM   2113  CA  ASP A 262       7.618  -2.713 -24.273  1.00 64.12           C  
ATOM   2118  C   ASP A 262       8.634  -3.287 -23.336  1.00 64.12           C  
ATOM   2119  O   ASP A 262       9.184  -4.357 -23.596  1.00 64.12           O  
ATOM   2114  CB  ASP A 262       8.305  -2.149 -25.538  1.00 64.12           C  
ATOM   2115  CG  ASP A 262       9.229  -0.995 -25.189  1.00 64.12           C  
ATOM   2116  OD1 ASP A 262       9.324  -0.647 -23.983  1.00 64.12           O  
ATOM   2117  OD2 ASP A 262       9.846  -0.438 -26.134  1.00 64.12           O1-
ATOM   2120  N   GLY A 263       8.931  -2.586 -22.223  1.00 29.70           N  
ATOM   2121  CA  GLY A 263       9.901  -3.106 -21.303  1.00 29.70           C  
ATOM   2122  C   GLY A 263      11.175  -2.329 -21.423  1.00 29.70           C  
ATOM   2123  O   GLY A 263      12.183  -2.688 -20.816  1.00 29.70           O  
ATOM   2124  N   THR A 264      11.170  -1.244 -22.221  1.00 33.79           N  
ATOM   2125  CA  THR A 264      12.353  -0.448 -22.368  1.00 33.79           C  
ATOM   2129  C   THR A 264      12.490   0.423 -21.157  1.00 33.79           C  
ATOM   2130  O   THR A 264      11.518   1.013 -20.689  1.00 33.79           O  
ATOM   2126  CB  THR A 264      12.310   0.448 -23.571  1.00 33.79           C  
ATOM   2128  CG2 THR A 264      13.624   1.244 -23.642  1.00 33.79           C  
ATOM   2127  OG1 THR A 264      12.141  -0.328 -24.748  1.00 33.79           O  
ATOM   2131  N   TYR A 265      13.727   0.527 -20.626  1.00 57.36           N  
ATOM   2132  CA  TYR A 265      14.000   1.318 -19.460  1.00 57.36           C  
ATOM   2141  C   TYR A 265      14.421   2.673 -19.928  1.00 57.36           C  
ATOM   2142  O   TYR A 265      15.249   2.799 -20.829  1.00 57.36           O  
ATOM   2133  CB  TYR A 265      15.137   0.726 -18.607  1.00 57.36           C  
ATOM   2134  CG  TYR A 265      15.382   1.579 -17.409  1.00 57.36           C  
ATOM   2135  CD1 TYR A 265      14.526   1.533 -16.333  1.00 57.36           C  
ATOM   2136  CD2 TYR A 265      16.482   2.406 -17.350  1.00 57.36           C  
ATOM   2137  CE1 TYR A 265      14.752   2.310 -15.220  1.00 57.36           C  
ATOM   2138  CE2 TYR A 265      16.714   3.184 -16.241  1.00 57.36           C  
ATOM   2139  CZ  TYR A 265      15.847   3.138 -15.175  1.00 57.36           C  
ATOM   2140  OH  TYR A 265      16.085   3.936 -14.037  1.00 57.36           O  
ATOM   2143  N   VAL A 266      13.845   3.735 -19.329  1.00 54.34           N  
ATOM   2144  CA  VAL A 266      14.169   5.046 -19.810  1.00 54.34           C  
ATOM   2148  C   VAL A 266      14.700   5.891 -18.702  1.00 54.34           C  
ATOM   2149  O   VAL A 266      14.248   5.828 -17.559  1.00 54.34           O  
ATOM   2145  CB  VAL A 266      12.984   5.791 -20.359  1.00 54.34           C  
ATOM   2146  CG1 VAL A 266      12.428   5.015 -21.561  1.00 54.34           C  
ATOM   2147  CG2 VAL A 266      11.972   6.008 -19.222  1.00 54.34           C  
ATOM   2150  N   LYS A 267      15.699   6.717 -19.062  1.00259.27           N  
ATOM   2151  CA  LYS A 267      16.275   7.718 -18.222  1.00259.27           C  
ATOM   2157  C   LYS A 267      16.968   7.140 -17.046  1.00259.27           C  
ATOM   2158  O   LYS A 267      16.372   6.562 -16.140  1.00259.27           O  
ATOM   2152  CB  LYS A 267      15.230   8.744 -17.744  1.00259.27           C  
ATOM   2153  CG  LYS A 267      14.610   9.525 -18.909  1.00259.27           C  
ATOM   2154  CD  LYS A 267      13.324  10.278 -18.566  1.00259.27           C  
ATOM   2155  CE  LYS A 267      12.070   9.399 -18.580  1.00259.27           C  
ATOM   2156  NZ  LYS A 267      11.686   9.041 -17.198  1.00259.27           N1+
ATOM   2159  N   PRO A 268      18.255   7.349 -17.073  1.00235.90           N  
ATOM   2160  CA  PRO A 268      19.094   6.877 -16.014  1.00235.90           C  
ATOM   2164  C   PRO A 268      18.802   7.769 -14.863  1.00235.90           C  
ATOM   2165  O   PRO A 268      18.277   8.859 -15.092  1.00235.90           O  
ATOM   2162  CB  PRO A 268      20.526   6.981 -16.533  1.00235.90           C  
ATOM   2163  CG  PRO A 268      20.365   6.838 -18.058  1.00235.90           C  
ATOM   2161  CD  PRO A 268      18.963   7.398 -18.343  1.00235.90           C  
ATOM   2166  N   LEU A 269      19.109   7.344 -13.631  1.00259.60           N  
ATOM   2167  CA  LEU A 269      18.740   8.194 -12.547  1.00259.60           C  
ATOM   2172  C   LEU A 269      19.487   9.473 -12.701  1.00259.60           C  
ATOM   2173  O   LEU A 269      20.712   9.496 -12.803  1.00259.60           O  
ATOM   2168  CB  LEU A 269      19.060   7.597 -11.162  1.00259.60           C  
ATOM   2169  CG  LEU A 269      18.629   8.461  -9.954  1.00259.60           C  
ATOM   2170  CD1 LEU A 269      19.505   9.711  -9.772  1.00259.60           C  
ATOM   2171  CD2 LEU A 269      17.129   8.790 -10.028  1.00259.60           C  
ATOM   2174  N   SER A 270      18.731  10.584 -12.737  1.00171.69           N  
ATOM   2175  CA  SER A 270      19.313  11.888 -12.776  1.00171.69           C  
ATOM   2178  C   SER A 270      18.658  12.595 -11.644  1.00171.69           C  
ATOM   2179  O   SER A 270      17.437  12.549 -11.505  1.00171.69           O  
ATOM   2176  CB  SER A 270      18.992  12.676 -14.058  1.00171.69           C  
ATOM   2177  OG  SER A 270      19.563  12.027 -15.185  1.00171.69           O  
ATOM   2180  N   ASN A 271      19.445  13.262 -10.786  1.00163.42           N  
ATOM   2181  CA  ASN A 271      18.791  13.874  -9.676  1.00163.42           C  
ATOM   2186  C   ASN A 271      18.711  15.337  -9.907  1.00163.42           C  
ATOM   2187  O   ASN A 271      19.725  16.026 -10.003  1.00163.42           O  
ATOM   2182  CB  ASN A 271      19.501  13.669  -8.326  1.00163.42           C  
ATOM   2183  CG  ASN A 271      19.234  12.246  -7.861  1.00163.42           C  
ATOM   2185  ND2 ASN A 271      17.929  11.896  -7.704  1.00163.42           N  
ATOM   2184  OD1 ASN A 271      20.160  11.469  -7.636  1.00163.42           O  
ATOM   2188  N   LYS A 272      17.472  15.840 -10.024  1.00151.13           N  
ATOM   2189  CA  LYS A 272      17.287  17.250 -10.109  1.00151.13           C  
ATOM   2195  C   LYS A 272      16.973  17.627  -8.703  1.00151.13           C  
ATOM   2196  O   LYS A 272      16.154  16.982  -8.052  1.00151.13           O  
ATOM   2190  CB  LYS A 272      16.101  17.679 -10.988  1.00151.13           C  
ATOM   2191  CG  LYS A 272      16.271  17.279 -12.455  1.00151.13           C  
ATOM   2192  CD  LYS A 272      17.596  17.757 -13.049  1.00151.13           C  
ATOM   2193  CE  LYS A 272      17.940  19.206 -12.695  1.00151.13           C  
ATOM   2194  NZ  LYS A 272      19.344  19.493 -13.060  1.00151.13           N1+
ATOM   2197  N   LEU A 273      17.630  18.673  -8.182  1.00 62.36           N  
ATOM   2198  CA  LEU A 273      17.421  18.991  -6.802  1.00 62.36           C  
ATOM   2203  C   LEU A 273      16.266  19.930  -6.695  1.00 62.36           C  
ATOM   2204  O   LEU A 273      16.248  20.993  -7.314  1.00 62.36           O  
ATOM   2199  CB  LEU A 273      18.646  19.661  -6.153  1.00 62.36           C  
ATOM   2200  CG  LEU A 273      18.464  20.021  -4.668  1.00 62.36           C  
ATOM   2201  CD1 LEU A 273      18.220  18.769  -3.808  1.00 62.36           C  
ATOM   2202  CD2 LEU A 273      19.647  20.866  -4.165  1.00 62.36           C  
ATOM   2205  N   THR A 274      15.261  19.546  -5.882  1.00104.64           N  
ATOM   2206  CA  THR A 274      14.088  20.353  -5.746  1.00104.64           C  
ATOM   2210  C   THR A 274      13.845  20.514  -4.282  1.00104.64           C  
ATOM   2211  O   THR A 274      14.431  19.813  -3.458  1.00104.64           O  
ATOM   2207  CB  THR A 274      12.859  19.676  -6.291  1.00104.64           C  
ATOM   2209  CG2 THR A 274      11.687  20.672  -6.310  1.00104.64           C  
ATOM   2208  OG1 THR A 274      13.097  19.236  -7.616  1.00104.64           O  
ATOM   2212  N   TYR A 275      12.961  21.462  -3.927  1.00109.80           N  
ATOM   2213  CA  TYR A 275      12.604  21.664  -2.559  1.00109.80           C  
ATOM   2222  C   TYR A 275      11.948  20.397  -2.123  1.00109.80           C  
ATOM   2223  O   TYR A 275      12.114  19.955  -0.988  1.00109.80           O  
ATOM   2214  CB  TYR A 275      11.577  22.790  -2.339  1.00109.80           C  
ATOM   2215  CG  TYR A 275      12.186  24.088  -2.745  1.00109.80           C  
ATOM   2216  CD1 TYR A 275      12.935  24.818  -1.853  1.00109.80           C  
ATOM   2217  CD2 TYR A 275      12.013  24.571  -4.022  1.00109.80           C  
ATOM   2218  CE1 TYR A 275      13.498  26.016  -2.225  1.00109.80           C  
ATOM   2219  CE2 TYR A 275      12.572  25.768  -4.400  1.00109.80           C  
ATOM   2220  CZ  TYR A 275      13.315  26.494  -3.500  1.00109.80           C  
ATOM   2221  OH  TYR A 275      13.889  27.724  -3.889  1.00109.80           O  
ATOM   2224  N   GLY A 276      11.177  19.777  -3.035  1.00 32.83           N  
ATOM   2225  CA  GLY A 276      10.436  18.600  -2.696  1.00 32.83           C  
ATOM   2226  C   GLY A 276      11.358  17.505  -2.249  1.00 32.83           C  
ATOM   2227  O   GLY A 276      11.089  16.843  -1.252  1.00 32.83           O  
ATOM   2228  N   THR A 277      12.471  17.274  -2.964  1.00 53.50           N  
ATOM   2229  CA  THR A 277      13.374  16.212  -2.604  1.00 53.50           C  
ATOM   2233  C   THR A 277      14.032  16.549  -1.305  1.00 53.50           C  
ATOM   2234  O   THR A 277      14.346  15.674  -0.498  1.00 53.50           O  
ATOM   2230  CB  THR A 277      14.450  15.995  -3.628  1.00 53.50           C  
ATOM   2232  CG2 THR A 277      13.789  15.651  -4.973  1.00 53.50           C  
ATOM   2231  OG1 THR A 277      15.248  17.162  -3.756  1.00 53.50           O  
ATOM   2235  N   MET A 278      14.240  17.851  -1.071  1.00170.47           N  
ATOM   2236  CA  MET A 278      14.958  18.321   0.073  1.00170.47           C  
ATOM   2241  C   MET A 278      14.231  17.910   1.318  1.00170.47           C  
ATOM   2242  O   MET A 278      14.852  17.653   2.347  1.00170.47           O  
ATOM   2237  CB  MET A 278      15.096  19.852   0.093  1.00170.47           C  
ATOM   2238  CG  MET A 278      16.274  20.343   0.936  1.00170.47           C  
ATOM   2239  SD  MET A 278      17.903  20.190   0.133  1.00170.47           S  
ATOM   2240  CE  MET A 278      17.903  18.385  -0.060  1.00170.47           C  
ATOM   2243  N   VAL A 279      12.890  17.853   1.272  1.00112.21           N  
ATOM   2244  CA  VAL A 279      12.143  17.504   2.447  1.00112.21           C  
ATOM   2248  C   VAL A 279      12.522  16.123   2.889  1.00112.21           C  
ATOM   2249  O   VAL A 279      12.550  15.833   4.084  1.00112.21           O  
ATOM   2245  CB  VAL A 279      10.657  17.501   2.243  1.00112.21           C  
ATOM   2246  CG1 VAL A 279      10.266  16.347   1.308  1.00112.21           C  
ATOM   2247  CG2 VAL A 279      10.007  17.383   3.623  1.00112.21           C  
ATOM   2250  N   PHE A 280      12.787  15.217   1.933  1.00 57.80           N  
ATOM   2251  CA  PHE A 280      13.120  13.856   2.249  1.00 57.80           C  
ATOM   2259  C   PHE A 280      14.436  13.780   2.956  1.00 57.80           C  
ATOM   2260  O   PHE A 280      14.599  13.002   3.893  1.00 57.80           O  
ATOM   2252  CB  PHE A 280      13.201  12.959   1.000  1.00 57.80           C  
ATOM   2253  CG  PHE A 280      11.821  12.812   0.450  1.00 57.80           C  
ATOM   2254  CD1 PHE A 280      10.983  11.826   0.920  1.00 57.80           C  
ATOM   2255  CD2 PHE A 280      11.363  13.660  -0.533  1.00 57.80           C  
ATOM   2256  CE1 PHE A 280       9.711  11.685   0.417  1.00 57.80           C  
ATOM   2257  CE2 PHE A 280      10.092  13.525  -1.040  1.00 57.80           C  
ATOM   2258  CZ  PHE A 280       9.264  12.536  -0.566  1.00 57.80           C  
ATOM   2261  N   VAL A 281      15.421  14.578   2.512  1.00 60.81           N  
ATOM   2262  CA  VAL A 281      16.739  14.525   3.074  1.00 60.81           C  
ATOM   2266  C   VAL A 281      16.707  14.999   4.494  1.00 60.81           C  
ATOM   2267  O   VAL A 281      17.563  14.613   5.290  1.00 60.81           O  
ATOM   2263  CB  VAL A 281      17.757  15.356   2.343  1.00 60.81           C  
ATOM   2264  CG1 VAL A 281      17.794  14.899   0.876  1.00 60.81           C  
ATOM   2265  CG2 VAL A 281      17.460  16.847   2.549  1.00 60.81           C  
ATOM   2268  N   ARG A 282      15.740  15.868   4.857  1.00208.05           N  
ATOM   2269  CA  ARG A 282      15.813  16.417   6.180  1.00208.05           C  
ATOM   2277  C   ARG A 282      15.620  15.368   7.227  1.00208.05           C  
ATOM   2278  O   ARG A 282      14.960  14.353   7.012  1.00208.05           O  
ATOM   2270  CB  ARG A 282      14.915  17.631   6.480  1.00208.05           C  
ATOM   2271  CG  ARG A 282      13.415  17.400   6.463  1.00208.05           C  
ATOM   2272  CD  ARG A 282      12.645  18.684   6.777  1.00208.05           C  
ATOM   2273  NE  ARG A 282      13.117  19.199   8.094  1.00208.05           N  
ATOM   2274  CZ  ARG A 282      13.201  20.544   8.317  1.00208.05           C  
ATOM   2275  NH1 ARG A 282      12.906  21.427   7.318  1.00208.05           N1+
ATOM   2276  NH2 ARG A 282      13.584  21.007   9.543  1.00208.05           N  
ATOM   2279  N   SER A 283      16.256  15.591   8.400  1.00 67.55           N  
ATOM   2280  CA  SER A 283      16.216  14.642   9.474  1.00 67.55           C  
ATOM   2283  C   SER A 283      15.909  15.350  10.762  1.00 67.55           C  
ATOM   2284  O   SER A 283      16.295  16.497  10.969  1.00 67.55           O  
ATOM   2281  CB  SER A 283      17.550  13.908   9.675  1.00 67.55           C  
ATOM   2282  OG  SER A 283      17.441  12.991  10.751  1.00 67.55           O  
ATOM   2285  N   PHE A 284      15.068  14.695  11.586  1.00122.14           N  
ATOM   2286  CA  PHE A 284      14.610  15.053  12.902  1.00122.14           C  
ATOM   2294  C   PHE A 284      15.429  14.496  14.039  1.00122.14           C  
ATOM   2295  O   PHE A 284      15.284  14.942  15.174  1.00122.14           O  
ATOM   2287  CB  PHE A 284      13.141  14.659  13.102  1.00122.14           C  
ATOM   2288  CG  PHE A 284      12.419  15.435  12.055  1.00122.14           C  
ATOM   2289  CD1 PHE A 284      12.113  16.761  12.253  1.00122.14           C  
ATOM   2290  CD2 PHE A 284      12.058  14.840  10.869  1.00122.14           C  
ATOM   2291  CE1 PHE A 284      11.452  17.480  11.284  1.00122.14           C  
ATOM   2292  CE2 PHE A 284      11.398  15.554   9.897  1.00122.14           C  
ATOM   2293  CZ  PHE A 284      11.093  16.877  10.103  1.00122.14           C  
ATOM   2296  N   LEU A 285      16.255  13.462  13.791  1.00 81.10           N  
ATOM   2297  CA  LEU A 285      16.877  12.680  14.832  1.00 81.10           C  
ATOM   2302  C   LEU A 285      17.729  13.474  15.776  1.00 81.10           C  
ATOM   2303  O   LEU A 285      17.823  13.114  16.948  1.00 81.10           O  
ATOM   2298  CB  LEU A 285      17.704  11.504  14.287  1.00 81.10           C  
ATOM   2299  CG  LEU A 285      16.824  10.452  13.585  1.00 81.10           C  
ATOM   2300  CD1 LEU A 285      17.649   9.247  13.108  1.00 81.10           C  
ATOM   2301  CD2 LEU A 285      15.631  10.046  14.466  1.00 81.10           C  
ATOM   2304  N   VAL A 286      18.415  14.535  15.314  1.00 33.81           N  
ATOM   2305  CA  VAL A 286      19.224  15.288  16.234  1.00 33.81           C  
ATOM   2309  C   VAL A 286      18.334  15.864  17.290  1.00 33.81           C  
ATOM   2310  O   VAL A 286      18.648  15.816  18.478  1.00 33.81           O  
ATOM   2306  CB  VAL A 286      19.941  16.435  15.582  1.00 33.81           C  
ATOM   2307  CG1 VAL A 286      20.658  17.254  16.670  1.00 33.81           C  
ATOM   2308  CG2 VAL A 286      20.884  15.869  14.507  1.00 33.81           C  
ATOM   2311  N   GLY A 287      17.184  16.426  16.878  1.00 18.01           N  
ATOM   2312  CA  GLY A 287      16.263  17.012  17.807  1.00 18.01           C  
ATOM   2313  C   GLY A 287      15.764  15.929  18.706  1.00 18.01           C  
ATOM   2314  O   GLY A 287      15.541  16.145  19.896  1.00 18.01           O  
ATOM   2315  N   ASN A 288      15.557  14.728  18.140  1.00 39.48           N  
ATOM   2316  CA  ASN A 288      15.042  13.623  18.893  1.00 39.48           C  
ATOM   2321  C   ASN A 288      16.017  13.288  19.978  1.00 39.48           C  
ATOM   2322  O   ASN A 288      15.626  12.999  21.109  1.00 39.48           O  
ATOM   2317  CB  ASN A 288      14.846  12.366  18.029  1.00 39.48           C  
ATOM   2318  CG  ASN A 288      14.009  11.365  18.813  1.00 39.48           C  
ATOM   2320  ND2 ASN A 288      12.962  10.803  18.152  1.00 39.48           N  
ATOM   2319  OD1 ASN A 288      14.274  11.094  19.983  1.00 39.48           O  
ATOM   2323  N   ALA A 289      17.322  13.306  19.651  1.00 32.33           N  
ATOM   2324  CA  ALA A 289      18.340  12.978  20.609  1.00 32.33           C  
ATOM   2326  C   ALA A 289      18.337  13.990  21.710  1.00 32.33           C  
ATOM   2327  O   ALA A 289      18.414  13.639  22.885  1.00 32.33           O  
ATOM   2325  CB  ALA A 289      19.749  12.957  19.994  1.00 32.33           C  
ATOM   2328  N   ALA A 290      18.230  15.284  21.353  1.00 31.30           N  
ATOM   2329  CA  ALA A 290      18.273  16.319  22.344  1.00 31.30           C  
ATOM   2331  C   ALA A 290      17.114  16.144  23.269  1.00 31.30           C  
ATOM   2332  O   ALA A 290      17.263  16.220  24.488  1.00 31.30           O  
ATOM   2330  CB  ALA A 290      18.169  17.726  21.732  1.00 31.30           C  
ATOM   2333  N   GLN A 291      15.924  15.876  22.704  1.00128.08           N  
ATOM   2334  CA  GLN A 291      14.741  15.789  23.505  1.00128.08           C  
ATOM   2340  C   GLN A 291      14.788  14.607  24.430  1.00128.08           C  
ATOM   2341  O   GLN A 291      14.403  14.713  25.592  1.00128.08           O  
ATOM   2335  CB  GLN A 291      13.453  15.717  22.671  1.00128.08           C  
ATOM   2336  CG  GLN A 291      12.195  16.031  23.485  1.00128.08           C  
ATOM   2337  CD  GLN A 291      12.124  17.539  23.730  1.00128.08           C  
ATOM   2339  NE2 GLN A 291      13.283  18.248  23.651  1.00128.08           N  
ATOM   2338  OE1 GLN A 291      11.049  18.077  23.991  1.00128.08           O  
ATOM   2342  N   SER A 292      15.265  13.445  23.948  1.00 38.52           N  
ATOM   2343  CA  SER A 292      15.279  12.269  24.776  1.00 38.52           C  
ATOM   2346  C   SER A 292      16.218  12.473  25.923  1.00 38.52           C  
ATOM   2347  O   SER A 292      15.942  12.056  27.047  1.00 38.52           O  
ATOM   2344  CB  SER A 292      15.751  11.015  24.021  1.00 38.52           C  
ATOM   2345  OG  SER A 292      14.836  10.704  22.981  1.00 38.52           O  
ATOM   2348  N   LEU A 293      17.366  13.116  25.654  1.00103.43           N  
ATOM   2349  CA  LEU A 293      18.381  13.341  26.643  1.00103.43           C  
ATOM   2354  C   LEU A 293      17.813  14.279  27.663  1.00103.43           C  
ATOM   2355  O   LEU A 293      18.031  14.121  28.865  1.00103.43           O  
ATOM   2350  CB  LEU A 293      19.629  13.980  25.995  1.00103.43           C  
ATOM   2351  CG  LEU A 293      20.915  13.987  26.847  1.00103.43           C  
ATOM   2352  CD1 LEU A 293      22.074  14.658  26.085  1.00103.43           C  
ATOM   2353  CD2 LEU A 293      20.687  14.583  28.240  1.00103.43           C  
ATOM   2356  N   SER A 294      17.058  15.294  27.201  1.00 46.31           N  
ATOM   2357  CA  SER A 294      16.512  16.257  28.110  1.00 46.31           C  
ATOM   2360  C   SER A 294      15.516  15.614  29.018  1.00 46.31           C  
ATOM   2361  O   SER A 294      15.480  15.918  30.209  1.00 46.31           O  
ATOM   2358  CB  SER A 294      15.834  17.444  27.421  1.00 46.31           C  
ATOM   2359  OG  SER A 294      16.835  18.286  26.875  1.00 46.31           O  
ATOM   2362  N   LYS A 295      14.690  14.696  28.489  1.00132.79           N  
ATOM   2363  CA  LYS A 295      13.673  14.089  29.297  1.00132.79           C  
ATOM   2369  C   LYS A 295      14.346  13.328  30.406  1.00132.79           C  
ATOM   2370  O   LYS A 295      13.915  13.379  31.556  1.00132.79           O  
ATOM   2364  CB  LYS A 295      12.798  13.114  28.493  1.00132.79           C  
ATOM   2365  CG  LYS A 295      11.410  12.894  29.091  1.00132.79           C  
ATOM   2366  CD  LYS A 295      10.475  12.097  28.176  1.00132.79           C  
ATOM   2367  CE  LYS A 295      10.431  12.602  26.730  1.00132.79           C  
ATOM   2368  NZ  LYS A 295       9.671  13.869  26.650  1.00132.79           N1+
ATOM   2371  N   ALA A 296      15.434  12.601  30.083  1.00 32.88           N  
ATOM   2372  CA  ALA A 296      16.141  11.820  31.064  1.00 32.88           C  
ATOM   2374  C   ALA A 296      16.733  12.727  32.103  1.00 32.88           C  
ATOM   2375  O   ALA A 296      16.650  12.452  33.299  1.00 32.88           O  
ATOM   2373  CB  ALA A 296      17.292  11.000  30.455  1.00 32.88           C  
ATOM   2376  N   CYS A 297      17.345  13.844  31.671  1.00 40.50           N  
ATOM   2377  CA  CYS A 297      17.975  14.757  32.583  1.00 40.50           C  
ATOM   2380  C   CYS A 297      16.946  15.375  33.473  1.00 40.50           C  
ATOM   2381  O   CYS A 297      17.198  15.595  34.658  1.00 40.50           O  
ATOM   2378  CB  CYS A 297      18.727  15.904  31.890  1.00 40.50           C  
ATOM   2379  SG  CYS A 297      20.309  15.362  31.184  1.00 40.50           S  
ATOM   2382  N   THR A 298      15.756  15.680  32.926  1.00130.31           N  
ATOM   2383  CA  THR A 298      14.768  16.333  33.730  1.00130.31           C  
ATOM   2387  C   THR A 298      14.387  15.427  34.856  1.00130.31           C  
ATOM   2388  O   THR A 298      14.268  15.866  35.999  1.00130.31           O  
ATOM   2384  CB  THR A 298      13.544  16.754  32.958  1.00130.31           C  
ATOM   2386  CG2 THR A 298      12.641  15.542  32.685  1.00130.31           C  
ATOM   2385  OG1 THR A 298      12.822  17.728  33.694  1.00130.31           O  
ATOM   2389  N   ILE A 299      14.200  14.127  34.562  1.00 47.76           N  
ATOM   2390  CA  ILE A 299      13.791  13.191  35.565  1.00 47.76           C  
ATOM   2395  C   ILE A 299      14.870  13.015  36.590  1.00 47.76           C  
ATOM   2396  O   ILE A 299      14.613  13.090  37.791  1.00 47.76           O  
ATOM   2391  CB  ILE A 299      13.479  11.841  34.987  1.00 47.76           C  
ATOM   2392  CG1 ILE A 299      12.308  11.955  33.996  1.00 47.76           C  
ATOM   2393  CG2 ILE A 299      13.219  10.864  36.146  1.00 47.76           C  
ATOM   2394  CD1 ILE A 299      12.106  10.709  33.136  1.00 47.76           C  
ATOM   2397  N   ALA A 300      16.120  12.797  36.139  1.00 40.19           N  
ATOM   2398  CA  ALA A 300      17.207  12.526  37.037  1.00 40.19           C  
ATOM   2400  C   ALA A 300      17.485  13.697  37.935  1.00 40.19           C  
ATOM   2401  O   ALA A 300      17.706  13.521  39.132  1.00 40.19           O  
ATOM   2399  CB  ALA A 300      18.513  12.198  36.294  1.00 40.19           C  
ATOM   2402  N   ILE A 301      17.501  14.926  37.384  1.00 58.37           N  
ATOM   2403  CA  ILE A 301      17.831  16.086  38.171  1.00 58.37           C  
ATOM   2408  C   ILE A 301      16.773  16.379  39.191  1.00 58.37           C  
ATOM   2409  O   ILE A 301      17.086  16.677  40.342  1.00 58.37           O  
ATOM   2404  CB  ILE A 301      18.036  17.329  37.353  1.00 58.37           C  
ATOM   2405  CG1 ILE A 301      19.222  17.142  36.390  1.00 58.37           C  
ATOM   2406  CG2 ILE A 301      18.226  18.507  38.325  1.00 58.37           C  
ATOM   2407  CD1 ILE A 301      19.374  18.277  35.378  1.00 58.37           C  
ATOM   2410  N   ARG A 302      15.486  16.318  38.802  1.00 87.53           N  
ATOM   2411  CA  ARG A 302      14.431  16.634  39.727  1.00 87.53           C  
ATOM   2419  C   ARG A 302      14.478  15.645  40.847  1.00 87.53           C  
ATOM   2420  O   ARG A 302      14.410  16.009  42.019  1.00 87.53           O  
ATOM   2412  CB  ARG A 302      13.035  16.538  39.087  1.00 87.53           C  
ATOM   2413  CG  ARG A 302      12.773  17.602  38.017  1.00 87.53           C  
ATOM   2414  CD  ARG A 302      11.384  17.501  37.385  1.00 87.53           C  
ATOM   2415  NE  ARG A 302      11.252  18.614  36.403  1.00 87.53           N  
ATOM   2416  CZ  ARG A 302      10.199  18.635  35.534  1.00 87.53           C  
ATOM   2417  NH1 ARG A 302       9.288  17.618  35.541  1.00 87.53           N1+
ATOM   2418  NH2 ARG A 302      10.058  19.673  34.662  1.00 87.53           N  
ATOM   2421  N   TYR A 303      14.642  14.355  40.505  1.00 59.10           N  
ATOM   2422  CA  TYR A 303      14.666  13.308  41.482  1.00 59.10           C  
ATOM   2431  C   TYR A 303      15.828  13.541  42.399  1.00 59.10           C  
ATOM   2432  O   TYR A 303      15.718  13.365  43.611  1.00 59.10           O  
ATOM   2423  CB  TYR A 303      14.824  11.917  40.836  1.00 59.10           C  
ATOM   2424  CG  TYR A 303      14.935  10.884  41.906  1.00 59.10           C  
ATOM   2425  CD1 TYR A 303      13.833  10.503  42.639  1.00 59.10           C  
ATOM   2426  CD2 TYR A 303      16.143  10.277  42.160  1.00 59.10           C  
ATOM   2427  CE1 TYR A 303      13.940   9.545  43.620  1.00 59.10           C  
ATOM   2428  CE2 TYR A 303      16.258   9.318  43.138  1.00 59.10           C  
ATOM   2429  CZ  TYR A 303      15.155   8.952  43.872  1.00 59.10           C  
ATOM   2430  OH  TYR A 303      15.268   7.969  44.878  1.00 59.10           O  
ATOM   2433  N   SER A 304      16.982  13.957  41.844  1.00 43.59           N  
ATOM   2434  CA  SER A 304      18.158  14.163  42.641  1.00 43.59           C  
ATOM   2437  C   SER A 304      17.897  15.245  43.645  1.00 43.59           C  
ATOM   2438  O   SER A 304      18.474  15.239  44.731  1.00 43.59           O  
ATOM   2435  CB  SER A 304      19.374  14.603  41.806  1.00 43.59           C  
ATOM   2436  OG  SER A 304      19.753  13.565  40.914  1.00 43.59           O  
ATOM   2439  N   ALA A 305      17.073  16.241  43.273  1.00 63.29           N  
ATOM   2440  CA  ALA A 305      16.696  17.325  44.137  1.00 63.29           C  
ATOM   2442  C   ALA A 305      15.796  16.825  45.227  1.00 63.29           C  
ATOM   2443  O   ALA A 305      15.765  17.377  46.327  1.00 63.29           O  
ATOM   2441  CB  ALA A 305      15.930  18.434  43.393  1.00 63.29           C  
ATOM   2444  N   VAL A 306      14.926  15.857  44.892  1.00124.85           N  
ATOM   2445  CA  VAL A 306      13.983  15.318  45.832  1.00124.85           C  
ATOM   2449  C   VAL A 306      14.595  14.320  46.774  1.00124.85           C  
ATOM   2450  O   VAL A 306      14.285  14.312  47.964  1.00124.85           O  
ATOM   2446  CB  VAL A 306      12.785  14.699  45.167  1.00124.85           C  
ATOM   2447  CG1 VAL A 306      13.156  13.326  44.588  1.00124.85           C  
ATOM   2448  CG2 VAL A 306      11.635  14.678  46.181  1.00124.85           C  
ATOM   2451  N   ARG A 307      15.482  13.442  46.262  1.00112.76           N  
ATOM   2452  CA  ARG A 307      16.007  12.362  47.054  1.00112.76           C  
ATOM   2460  C   ARG A 307      17.041  12.860  48.019  1.00112.76           C  
ATOM   2461  O   ARG A 307      17.946  13.608  47.656  1.00112.76           O  
ATOM   2453  CB  ARG A 307      16.669  11.267  46.203  1.00112.76           C  
ATOM   2454  CG  ARG A 307      17.146  10.063  47.015  1.00112.76           C  
ATOM   2455  CD  ARG A 307      15.994   9.260  47.621  1.00112.76           C  
ATOM   2456  NE  ARG A 307      16.574   8.047  48.262  1.00112.76           N  
ATOM   2457  CZ  ARG A 307      15.744   7.093  48.775  1.00112.76           C  
ATOM   2458  NH1 ARG A 307      14.391   7.265  48.715  1.00112.76           N1+
ATOM   2459  NH2 ARG A 307      16.267   5.964  49.338  1.00112.76           N  
ATOM   2462  N   ARG A 308      16.931  12.427  49.294  1.00 49.79           N  
ATOM   2463  CA  ARG A 308      17.906  12.793  50.280  1.00 49.79           C  
ATOM   2471  C   ARG A 308      18.467  11.519  50.815  1.00 49.79           C  
ATOM   2472  O   ARG A 308      17.730  10.565  51.060  1.00 49.79           O  
ATOM   2464  CB  ARG A 308      17.333  13.576  51.473  1.00 49.79           C  
ATOM   2465  CG  ARG A 308      16.920  15.007  51.125  1.00 49.79           C  
ATOM   2466  CD  ARG A 308      16.487  15.825  52.343  1.00 49.79           C  
ATOM   2467  NE  ARG A 308      16.184  17.205  51.874  1.00 49.79           N  
ATOM   2468  CZ  ARG A 308      17.185  18.130  51.797  1.00 49.79           C  
ATOM   2469  NH1 ARG A 308      18.465  17.778  52.116  1.00 49.79           N1+
ATOM   2470  NH2 ARG A 308      16.909  19.405  51.399  1.00 49.79           N  
ATOM   2473  N   GLN A 309      19.803  11.455  50.987  1.00 85.24           N  
ATOM   2474  CA  GLN A 309      20.358  10.238  51.494  1.00 85.24           C  
ATOM   2480  C   GLN A 309      21.757  10.523  51.944  1.00 85.24           C  
ATOM   2481  O   GLN A 309      22.360  11.518  51.546  1.00 85.24           O  
ATOM   2475  CB  GLN A 309      20.430   9.120  50.439  1.00 85.24           C  
ATOM   2476  CG  GLN A 309      20.726   7.740  51.030  1.00 85.24           C  
ATOM   2477  CD  GLN A 309      19.426   7.209  51.623  1.00 85.24           C  
ATOM   2479  NE2 GLN A 309      18.288   7.859  51.261  1.00 85.24           N  
ATOM   2478  OE1 GLN A 309      19.422   6.240  52.382  1.00 85.24           O  
ATOM   2482  N   SER A 310      22.298   9.658  52.825  1.00167.02           N  
ATOM   2483  CA  SER A 310      23.668   9.790  53.235  1.00167.02           C  
ATOM   2486  C   SER A 310      23.870  11.153  53.820  1.00167.02           C  
ATOM   2487  O   SER A 310      22.908  11.859  54.120  1.00167.02           O  
ATOM   2484  CB  SER A 310      24.658   9.565  52.074  1.00167.02           C  
ATOM   2485  OG  SER A 310      25.996   9.537  52.547  1.00167.02           O  
ATOM   2488  N   GLU A 311      25.139  11.541  54.063  1.00 86.53           N  
ATOM   2489  CA  GLU A 311      25.363  12.850  54.604  1.00 86.53           C  
ATOM   2495  C   GLU A 311      26.725  13.345  54.215  1.00 86.53           C  
ATOM   2496  O   GLU A 311      27.674  12.573  54.081  1.00 86.53           O  
ATOM   2490  CB  GLU A 311      25.238  12.887  56.137  1.00 86.53           C  
ATOM   2491  CG  GLU A 311      26.181  11.922  56.860  1.00 86.53           C  
ATOM   2492  CD  GLU A 311      25.769  11.886  58.325  1.00 86.53           C  
ATOM   2493  OE1 GLU A 311      24.687  12.445  58.649  1.00 86.53           O  
ATOM   2494  OE2 GLU A 311      26.528  11.298  59.139  1.00 86.53           O1-
ATOM   2497  N   ILE A 312      26.812  14.662  53.924  1.00108.79           N  
ATOM   2498  CA  ILE A 312      28.046  15.333  53.633  1.00108.79           C  
ATOM   2503  C   ILE A 312      28.803  15.486  54.916  1.00108.79           C  
ATOM   2504  O   ILE A 312      29.978  15.133  55.014  1.00108.79           O  
ATOM   2499  CB  ILE A 312      27.813  16.722  53.113  1.00108.79           C  
ATOM   2500  CG1 ILE A 312      26.963  16.698  51.829  1.00108.79           C  
ATOM   2501  CG2 ILE A 312      29.184  17.394  52.935  1.00108.79           C  
ATOM   2502  CD1 ILE A 312      27.629  15.995  50.649  1.00108.79           C  
ATOM   2505  N   LYS A 313      28.111  16.008  55.949  1.00 81.10           N  
ATOM   2506  CA  LYS A 313      28.726  16.267  57.219  1.00 81.10           C  
ATOM   2512  C   LYS A 313      27.815  15.720  58.273  1.00 81.10           C  
ATOM   2513  O   LYS A 313      26.595  15.846  58.186  1.00 81.10           O  
ATOM   2507  CB  LYS A 313      28.912  17.770  57.491  1.00 81.10           C  
ATOM   2508  CG  LYS A 313      29.733  18.074  58.743  1.00 81.10           C  
ATOM   2509  CD  LYS A 313      30.195  19.530  58.843  1.00 81.10           C  
ATOM   2510  CE  LYS A 313      29.183  20.460  59.515  1.00 81.10           C  
ATOM   2511  NZ  LYS A 313      29.729  21.833  59.584  1.00 81.10           N1+
ATOM   2514  N   GLN A 314      28.398  15.138  59.335  1.00 60.52           N  
ATOM   2515  CA  GLN A 314      27.639  14.490  60.368  1.00 60.52           C  
ATOM   2521  C   GLN A 314      26.708  15.470  61.006  1.00 60.52           C  
ATOM   2522  O   GLN A 314      25.592  15.118  61.386  1.00 60.52           O  
ATOM   2516  CB  GLN A 314      28.528  13.925  61.489  1.00 60.52           C  
ATOM   2517  CG  GLN A 314      29.312  12.675  61.087  1.00 60.52           C  
ATOM   2518  CD  GLN A 314      28.356  11.495  61.185  1.00 60.52           C  
ATOM   2520  NE2 GLN A 314      27.122  11.758  61.695  1.00 60.52           N  
ATOM   2519  OE1 GLN A 314      28.698  10.370  60.826  1.00 60.52           O  
ATOM   2523  N   SER A 315      27.151  16.728  61.154  1.00 83.46           N  
ATOM   2524  CA  SER A 315      26.381  17.730  61.833  1.00 83.46           C  
ATOM   2527  C   SER A 315      25.091  17.998  61.116  1.00 83.46           C  
ATOM   2528  O   SER A 315      24.039  18.104  61.747  1.00 83.46           O  
ATOM   2525  CB  SER A 315      27.117  19.076  61.896  1.00 83.46           C  
ATOM   2526  OG  SER A 315      28.378  18.912  62.524  1.00 83.46           O  
ATOM   2529  N   GLU A 316      25.146  18.112  59.774  1.00 90.51           N  
ATOM   2530  CA  GLU A 316      24.020  18.516  58.973  1.00 90.51           C  
ATOM   2536  C   GLU A 316      23.099  17.363  58.680  1.00 90.51           C  
ATOM   2537  O   GLU A 316      23.449  16.190  58.807  1.00 90.51           O  
ATOM   2531  CB  GLU A 316      24.465  19.148  57.642  1.00 90.51           C  
ATOM   2532  CG  GLU A 316      23.352  19.864  56.875  1.00 90.51           C  
ATOM   2533  CD  GLU A 316      24.004  20.601  55.712  1.00 90.51           C  
ATOM   2534  OE1 GLU A 316      24.828  21.515  55.980  1.00 90.51           O  
ATOM   2535  OE2 GLU A 316      23.688  20.260  54.542  1.00 90.51           O1-
ATOM   2538  N   PRO A 317      21.887  17.720  58.318  1.00161.19           N  
ATOM   2539  CA  PRO A 317      20.875  16.743  57.986  1.00161.19           C  
ATOM   2543  C   PRO A 317      21.083  16.153  56.625  1.00161.19           C  
ATOM   2544  O   PRO A 317      21.824  16.723  55.827  1.00161.19           O  
ATOM   2541  CB  PRO A 317      19.535  17.465  58.106  1.00161.19           C  
ATOM   2542  CG  PRO A 317      19.815  18.598  59.105  1.00161.19           C  
ATOM   2540  CD  PRO A 317      21.304  18.917  58.903  1.00161.19           C  
ATOM   2545  N   GLU A 318      20.411  15.018  56.344  1.00111.19           N  
ATOM   2546  CA  GLU A 318      20.494  14.304  55.100  1.00111.19           C  
ATOM   2552  C   GLU A 318      20.321  15.299  53.993  1.00111.19           C  
ATOM   2553  O   GLU A 318      19.297  15.969  53.886  1.00111.19           O  
ATOM   2547  CB  GLU A 318      19.344  13.284  55.029  1.00111.19           C  
ATOM   2548  CG  GLU A 318      19.257  12.418  53.778  1.00111.19           C  
ATOM   2549  CD  GLU A 318      18.034  11.531  53.980  1.00111.19           C  
ATOM   2550  OE1 GLU A 318      16.908  12.090  54.070  1.00111.19           O  
ATOM   2551  OE2 GLU A 318      18.210  10.287  54.064  1.00111.19           O1-
ATOM   2554  N   PRO A 319      21.330  15.408  53.170  1.00 81.40           N  
ATOM   2555  CA  PRO A 319      21.312  16.345  52.076  1.00 81.40           C  
ATOM   2559  C   PRO A 319      20.663  15.785  50.854  1.00 81.40           C  
ATOM   2560  O   PRO A 319      20.434  14.579  50.782  1.00 81.40           O  
ATOM   2557  CB  PRO A 319      22.770  16.728  51.819  1.00 81.40           C  
ATOM   2558  CG  PRO A 319      23.580  15.590  52.458  1.00 81.40           C  
ATOM   2556  CD  PRO A 319      22.684  15.123  53.615  1.00 81.40           C  
ATOM   2561  N   GLN A 320      20.360  16.662  49.880  1.00 69.81           N  
ATOM   2562  CA  GLN A 320      19.843  16.213  48.625  1.00 69.81           C  
ATOM   2568  C   GLN A 320      21.011  15.544  47.969  1.00 69.81           C  
ATOM   2569  O   GLN A 320      22.149  15.976  48.128  1.00 69.81           O  
ATOM   2563  CB  GLN A 320      19.440  17.370  47.698  1.00 69.81           C  
ATOM   2564  CG  GLN A 320      18.305  18.242  48.232  1.00 69.81           C  
ATOM   2565  CD  GLN A 320      18.275  19.508  47.388  1.00 69.81           C  
ATOM   2567  NE2 GLN A 320      17.249  19.627  46.505  1.00 69.81           N  
ATOM   2566  OE1 GLN A 320      19.142  20.371  47.514  1.00 69.81           O  
ATOM   2570  N   ILE A 321      20.757  14.473  47.202  1.00 66.64           N  
ATOM   2571  CA  ILE A 321      21.799  13.742  46.537  1.00 66.64           C  
ATOM   2576  C   ILE A 321      22.482  14.656  45.565  1.00 66.64           C  
ATOM   2577  O   ILE A 321      23.648  14.464  45.225  1.00 66.64           O  
ATOM   2572  CB  ILE A 321      21.310  12.514  45.822  1.00 66.64           C  
ATOM   2573  CG1 ILE A 321      20.308  12.866  44.713  1.00 66.64           C  
ATOM   2574  CG2 ILE A 321      20.752  11.553  46.884  1.00 66.64           C  
ATOM   2575  CD1 ILE A 321      19.998  11.687  43.791  1.00 66.64           C  
ATOM   2578  N   LEU A 322      21.752  15.665  45.063  1.00 91.67           N  
ATOM   2579  CA  LEU A 322      22.260  16.599  44.096  1.00 91.67           C  
ATOM   2584  C   LEU A 322      23.425  17.349  44.680  1.00 91.67           C  
ATOM   2585  O   LEU A 322      24.204  17.958  43.949  1.00 91.67           O  
ATOM   2580  CB  LEU A 322      21.215  17.632  43.638  1.00 91.67           C  
ATOM   2581  CG  LEU A 322      21.738  18.569  42.533  1.00 91.67           C  
ATOM   2582  CD1 LEU A 322      22.123  17.773  41.274  1.00 91.67           C  
ATOM   2583  CD2 LEU A 322      20.737  19.696  42.229  1.00 91.67           C  
ATOM   2586  N   ASP A 323      23.520  17.408  46.021  1.00 60.39           N  
ATOM   2587  CA  ASP A 323      24.596  18.089  46.696  1.00 60.39           C  
ATOM   2592  C   ASP A 323      25.911  17.398  46.463  1.00 60.39           C  
ATOM   2593  O   ASP A 323      26.958  18.041  46.510  1.00 60.39           O  
ATOM   2588  CB  ASP A 323      24.386  18.189  48.215  1.00 60.39           C  
ATOM   2589  CG  ASP A 323      23.283  19.207  48.463  1.00 60.39           C  
ATOM   2590  OD1 ASP A 323      22.894  19.909  47.492  1.00 60.39           O  
ATOM   2591  OD2 ASP A 323      22.818  19.301  49.631  1.00 60.39           O1-
ATOM   2594  N   PHE A 324      25.911  16.066  46.253  1.00 58.21           N  
ATOM   2595  CA  PHE A 324      27.151  15.355  46.074  1.00 58.21           C  
ATOM   2603  C   PHE A 324      27.782  15.759  44.774  1.00 58.21           C  
ATOM   2604  O   PHE A 324      27.108  15.945  43.761  1.00 58.21           O  
ATOM   2596  CB  PHE A 324      26.987  13.826  46.057  1.00 58.21           C  
ATOM   2597  CG  PHE A 324      26.529  13.414  47.414  1.00 58.21           C  
ATOM   2598  CD1 PHE A 324      27.429  13.269  48.445  1.00 58.21           C  
ATOM   2599  CD2 PHE A 324      25.196  13.166  47.656  1.00 58.21           C  
ATOM   2600  CE1 PHE A 324      27.006  12.889  49.697  1.00 58.21           C  
ATOM   2601  CE2 PHE A 324      24.767  12.786  48.906  1.00 58.21           C  
ATOM   2602  CZ  PHE A 324      25.673  12.647  49.930  1.00 58.21           C  
ATOM   2605  N   GLN A 325      29.124  15.899  44.788  1.00 77.53           N  
ATOM   2606  CA  GLN A 325      29.887  16.300  43.638  1.00 77.53           C  
ATOM   2612  C   GLN A 325      29.755  15.255  42.577  1.00 77.53           C  
ATOM   2613  O   GLN A 325      29.608  15.571  41.397  1.00 77.53           O  
ATOM   2607  CB  GLN A 325      31.388  16.443  43.957  1.00 77.53           C  
ATOM   2608  CG  GLN A 325      32.275  16.731  42.741  1.00 77.53           C  
ATOM   2609  CD  GLN A 325      32.114  18.185  42.327  1.00 77.53           C  
ATOM   2611  NE2 GLN A 325      33.224  18.965  42.413  1.00 77.53           N  
ATOM   2610  OE1 GLN A 325      31.032  18.615  41.929  1.00 77.53           O  
ATOM   2614  N   THR A 326      29.789  13.975  42.984  1.00 30.06           N  
ATOM   2615  CA  THR A 326      29.725  12.891  42.050  1.00 30.06           C  
ATOM   2619  C   THR A 326      28.415  12.949  41.328  1.00 30.06           C  
ATOM   2620  O   THR A 326      28.354  12.688  40.128  1.00 30.06           O  
ATOM   2616  CB  THR A 326      29.822  11.547  42.714  1.00 30.06           C  
ATOM   2618  CG2 THR A 326      31.160  11.466  43.471  1.00 30.06           C  
ATOM   2617  OG1 THR A 326      28.738  11.364  43.613  1.00 30.06           O  
ATOM   2621  N   GLN A 327      27.324  13.279  42.046  1.00 41.02           N  
ATOM   2622  CA  GLN A 327      26.032  13.309  41.424  1.00 41.02           C  
ATOM   2628  C   GLN A 327      25.993  14.380  40.376  1.00 41.02           C  
ATOM   2629  O   GLN A 327      25.493  14.167  39.272  1.00 41.02           O  
ATOM   2623  CB  GLN A 327      24.891  13.583  42.420  1.00 41.02           C  
ATOM   2624  CG  GLN A 327      23.508  13.614  41.766  1.00 41.02           C  
ATOM   2625  CD  GLN A 327      23.203  12.222  41.232  1.00 41.02           C  
ATOM   2627  NE2 GLN A 327      21.955  11.738  41.467  1.00 41.02           N  
ATOM   2626  OE1 GLN A 327      24.053  11.579  40.620  1.00 41.02           O  
ATOM   2630  N   GLN A 328      26.544  15.564  40.696  1.00 55.71           N  
ATOM   2631  CA  GLN A 328      26.536  16.703  39.820  1.00 55.71           C  
ATOM   2637  C   GLN A 328      27.352  16.399  38.602  1.00 55.71           C  
ATOM   2638  O   GLN A 328      27.028  16.827  37.495  1.00 55.71           O  
ATOM   2632  CB  GLN A 328      27.129  17.944  40.512  1.00 55.71           C  
ATOM   2633  CG  GLN A 328      26.306  18.384  41.728  1.00 55.71           C  
ATOM   2634  CD  GLN A 328      26.975  19.589  42.374  1.00 55.71           C  
ATOM   2636  NE2 GLN A 328      26.261  20.231  43.336  1.00 55.71           N  
ATOM   2635  OE1 GLN A 328      28.102  19.949  42.038  1.00 55.71           O  
ATOM   2639  N   TYR A 329      28.452  15.652  38.793  1.00 70.76           N  
ATOM   2640  CA  TYR A 329      29.366  15.335  37.739  1.00 70.76           C  
ATOM   2649  C   TYR A 329      28.652  14.466  36.745  1.00 70.76           C  
ATOM   2650  O   TYR A 329      28.823  14.618  35.538  1.00 70.76           O  
ATOM   2641  CB  TYR A 329      30.594  14.586  38.291  1.00 70.76           C  
ATOM   2642  CG  TYR A 329      31.733  14.692  37.334  1.00 70.76           C  
ATOM   2643  CD1 TYR A 329      32.468  15.856  37.282  1.00 70.76           C  
ATOM   2644  CD2 TYR A 329      32.090  13.644  36.517  1.00 70.76           C  
ATOM   2645  CE1 TYR A 329      33.531  15.987  36.421  1.00 70.76           C  
ATOM   2646  CE2 TYR A 329      33.154  13.768  35.653  1.00 70.76           C  
ATOM   2647  CZ  TYR A 329      33.875  14.938  35.603  1.00 70.76           C  
ATOM   2648  OH  TYR A 329      34.966  15.064  34.717  1.00 70.76           O  
ATOM   2651  N   LYS A 330      27.847  13.502  37.232  1.00 81.45           N  
ATOM   2652  CA  LYS A 330      27.154  12.617  36.341  1.00 81.45           C  
ATOM   2658  C   LYS A 330      26.117  13.352  35.528  1.00 81.45           C  
ATOM   2659  O   LYS A 330      26.024  13.147  34.319  1.00 81.45           O  
ATOM   2653  CB  LYS A 330      26.461  11.466  37.093  1.00 81.45           C  
ATOM   2654  CG  LYS A 330      27.464  10.472  37.689  1.00 81.45           C  
ATOM   2655  CD  LYS A 330      26.877   9.543  38.753  1.00 81.45           C  
ATOM   2656  CE  LYS A 330      26.982  10.100  40.175  1.00 81.45           C  
ATOM   2657  NZ  LYS A 330      26.444   9.118  41.144  1.00 81.45           N1+
ATOM   2660  N   LEU A 331      25.271  14.170  36.187  1.00 99.32           N  
ATOM   2661  CA  LEU A 331      24.170  14.870  35.565  1.00 99.32           C  
ATOM   2666  C   LEU A 331      24.464  16.139  34.805  1.00 99.32           C  
ATOM   2667  O   LEU A 331      23.937  16.344  33.713  1.00 99.32           O  
ATOM   2662  CB  LEU A 331      23.073  15.217  36.583  1.00 99.32           C  
ATOM   2663  CG  LEU A 331      22.482  13.973  37.268  1.00 99.32           C  
ATOM   2664  CD1 LEU A 331      21.315  14.345  38.196  1.00 99.32           C  
ATOM   2665  CD2 LEU A 331      22.111  12.894  36.238  1.00 99.32           C  
ATOM   2668  N   PHE A 332      25.293  17.048  35.355  1.00158.01           N  
ATOM   2669  CA  PHE A 332      25.403  18.358  34.762  1.00158.01           C  
ATOM   2677  C   PHE A 332      26.013  18.340  33.396  1.00158.01           C  
ATOM   2678  O   PHE A 332      25.610  19.130  32.543  1.00158.01           O  
ATOM   2670  CB  PHE A 332      26.166  19.398  35.601  1.00158.01           C  
ATOM   2671  CG  PHE A 332      25.352  19.661  36.823  1.00158.01           C  
ATOM   2672  CD1 PHE A 332      23.976  19.647  36.762  1.00158.01           C  
ATOM   2673  CD2 PHE A 332      25.957  19.868  38.040  1.00158.01           C  
ATOM   2674  CE1 PHE A 332      23.220  19.878  37.888  1.00158.01           C  
ATOM   2675  CE2 PHE A 332      25.207  20.103  39.169  1.00158.01           C  
ATOM   2676  CZ  PHE A 332      23.835  20.113  39.094  1.00158.01           C  
ATOM   2679  N   PRO A 333      26.995  17.528  33.140  1.00 74.19           N  
ATOM   2680  CA  PRO A 333      27.568  17.520  31.825  1.00 74.19           C  
ATOM   2684  C   PRO A 333      26.556  17.076  30.813  1.00 74.19           C  
ATOM   2685  O   PRO A 333      26.607  17.527  29.671  1.00 74.19           O  
ATOM   2682  CB  PRO A 333      28.808  16.635  31.929  1.00 74.19           C  
ATOM   2683  CG  PRO A 333      29.248  16.810  33.398  1.00 74.19           C  
ATOM   2681  CD  PRO A 333      27.945  17.117  34.160  1.00 74.19           C  
ATOM   2686  N   LEU A 334      25.648  16.165  31.201  1.00 48.98           N  
ATOM   2687  CA  LEU A 334      24.622  15.681  30.322  1.00 48.98           C  
ATOM   2692  C   LEU A 334      23.619  16.766  30.069  1.00 48.98           C  
ATOM   2693  O   LEU A 334      23.073  16.886  28.973  1.00 48.98           O  
ATOM   2688  CB  LEU A 334      23.862  14.473  30.894  1.00 48.98           C  
ATOM   2689  CG  LEU A 334      24.728  13.205  31.014  1.00 48.98           C  
ATOM   2690  CD1 LEU A 334      23.920  12.033  31.589  1.00 48.98           C  
ATOM   2691  CD2 LEU A 334      25.396  12.858  29.675  1.00 48.98           C  
ATOM   2694  N   LEU A 335      23.315  17.571  31.101  1.00 92.56           N  
ATOM   2695  CA  LEU A 335      22.351  18.621  30.952  1.00 92.56           C  
ATOM   2700  C   LEU A 335      22.913  19.586  29.958  1.00 92.56           C  
ATOM   2701  O   LEU A 335      22.199  20.100  29.100  1.00 92.56           O  
ATOM   2696  CB  LEU A 335      22.090  19.356  32.288  1.00 92.56           C  
ATOM   2697  CG  LEU A 335      20.938  20.390  32.314  1.00 92.56           C  
ATOM   2698  CD1 LEU A 335      20.811  21.011  33.714  1.00 92.56           C  
ATOM   2699  CD2 LEU A 335      21.067  21.477  31.232  1.00 92.56           C  
ATOM   2702  N   ALA A 336      24.224  19.864  30.058  1.00 31.25           N  
ATOM   2703  CA  ALA A 336      24.867  20.771  29.154  1.00 31.25           C  
ATOM   2705  C   ALA A 336      24.798  20.195  27.773  1.00 31.25           C  
ATOM   2706  O   ALA A 336      24.594  20.927  26.806  1.00 31.25           O  
ATOM   2704  CB  ALA A 336      26.353  20.996  29.489  1.00 31.25           C  
ATOM   2707  N   THR A 337      24.986  18.863  27.639  1.00138.58           N  
ATOM   2708  CA  THR A 337      24.934  18.272  26.330  1.00138.58           C  
ATOM   2712  C   THR A 337      23.548  18.388  25.788  1.00138.58           C  
ATOM   2713  O   THR A 337      23.370  18.654  24.602  1.00138.58           O  
ATOM   2709  CB  THR A 337      25.329  16.820  26.217  1.00138.58           C  
ATOM   2711  CG2 THR A 337      26.807  16.643  26.570  1.00138.58           C  
ATOM   2710  OG1 THR A 337      24.512  16.003  27.035  1.00138.58           O  
ATOM   2714  N   ALA A 338      22.521  18.218  26.642  1.00 33.80           N  
ATOM   2715  CA  ALA A 338      21.174  18.246  26.148  1.00 33.80           C  
ATOM   2717  C   ALA A 338      20.946  19.570  25.487  1.00 33.80           C  
ATOM   2718  O   ALA A 338      20.397  19.634  24.388  1.00 33.80           O  
ATOM   2716  CB  ALA A 338      20.131  18.105  27.271  1.00 33.80           C  
ATOM   2719  N   TYR A 339      21.387  20.670  26.126  1.00 73.74           N  
ATOM   2720  CA  TYR A 339      21.224  21.968  25.532  1.00 73.74           C  
ATOM   2729  C   TYR A 339      22.022  22.085  24.272  1.00 73.74           C  
ATOM   2730  O   TYR A 339      21.547  22.651  23.289  1.00 73.74           O  
ATOM   2721  CB  TYR A 339      21.629  23.146  26.440  1.00 73.74           C  
ATOM   2722  CG  TYR A 339      20.476  23.507  27.315  1.00 73.74           C  
ATOM   2723  CD1 TYR A 339      20.213  22.852  28.496  1.00 73.74           C  
ATOM   2724  CD2 TYR A 339      19.650  24.537  26.927  1.00 73.74           C  
ATOM   2725  CE1 TYR A 339      19.137  23.227  29.271  1.00 73.74           C  
ATOM   2726  CE2 TYR A 339      18.576  24.915  27.695  1.00 73.74           C  
ATOM   2727  CZ  TYR A 339      18.318  24.259  28.872  1.00 73.74           C  
ATOM   2728  OH  TYR A 339      17.216  24.647  29.663  1.00 73.74           O  
ATOM   2731  N   ALA A 340      23.258  21.557  24.256  1.00 32.87           N  
ATOM   2732  CA  ALA A 340      24.091  21.710  23.097  1.00 32.87           C  
ATOM   2734  C   ALA A 340      23.414  21.075  21.922  1.00 32.87           C  
ATOM   2735  O   ALA A 340      23.420  21.622  20.821  1.00 32.87           O  
ATOM   2733  CB  ALA A 340      25.467  21.040  23.260  1.00 32.87           C  
ATOM   2736  N   PHE A 341      22.801  19.899  22.128  1.00 90.03           N  
ATOM   2737  CA  PHE A 341      22.150  19.195  21.061  1.00 90.03           C  
ATOM   2745  C   PHE A 341      20.948  19.956  20.576  1.00 90.03           C  
ATOM   2746  O   PHE A 341      20.612  19.894  19.395  1.00 90.03           O  
ATOM   2738  CB  PHE A 341      21.750  17.754  21.433  1.00 90.03           C  
ATOM   2739  CG  PHE A 341      23.015  16.956  21.488  1.00 90.03           C  
ATOM   2740  CD1 PHE A 341      23.553  16.414  20.348  1.00 90.03           C  
ATOM   2741  CD2 PHE A 341      23.679  16.750  22.671  1.00 90.03           C  
ATOM   2742  CE1 PHE A 341      24.717  15.679  20.391  1.00 90.03           C  
ATOM   2743  CE2 PHE A 341      24.842  16.021  22.724  1.00 90.03           C  
ATOM   2744  CZ  PHE A 341      25.367  15.478  21.581  1.00 90.03           C  
ATOM   2747  N   HIS A 342      20.230  20.660  21.470  1.00 59.19           N  
ATOM   2748  CA  HIS A 342      19.085  21.407  21.023  1.00 59.19           C  
ATOM   2755  C   HIS A 342      19.529  22.481  20.083  1.00 59.19           C  
ATOM   2756  O   HIS A 342      18.880  22.735  19.070  1.00 59.19           O  
ATOM   2751  CB  HIS A 342      18.316  22.119  22.146  1.00 59.19           C  
ATOM   2750  CG  HIS A 342      17.423  21.213  22.933  1.00 59.19           C  
ATOM   2753  CD2 HIS A 342      16.135  20.843  22.690  1.00 59.19           C  
ATOM   2749  ND1 HIS A 342      17.783  20.583  24.101  1.00 59.19           N  
ATOM   2754  CE1 HIS A 342      16.703  19.869  24.504  1.00 59.19           C  
ATOM   2752  NE2 HIS A 342      15.678  19.994  23.682  1.00 59.19           N  
ATOM   2757  N   PHE A 343      20.642  23.159  20.409  1.00133.25           N  
ATOM   2758  CA  PHE A 343      21.112  24.233  19.587  1.00133.25           C  
ATOM   2766  C   PHE A 343      21.556  23.714  18.256  1.00133.25           C  
ATOM   2767  O   PHE A 343      21.337  24.369  17.238  1.00133.25           O  
ATOM   2759  CB  PHE A 343      22.280  25.025  20.203  1.00133.25           C  
ATOM   2760  CG  PHE A 343      21.742  25.737  21.396  1.00133.25           C  
ATOM   2761  CD1 PHE A 343      20.944  26.847  21.239  1.00133.25           C  
ATOM   2762  CD2 PHE A 343      22.004  25.284  22.668  1.00133.25           C  
ATOM   2763  CE1 PHE A 343      20.437  27.506  22.333  1.00133.25           C  
ATOM   2764  CE2 PHE A 343      21.501  25.939  23.766  1.00133.25           C  
ATOM   2765  CZ  PHE A 343      20.716  27.054  23.600  1.00133.25           C  
ATOM   2768  N   VAL A 344      22.232  22.548  18.227  1.00115.87           N  
ATOM   2769  CA  VAL A 344      22.672  22.013  16.968  1.00115.87           C  
ATOM   2773  C   VAL A 344      21.476  21.657  16.147  1.00115.87           C  
ATOM   2774  O   VAL A 344      21.460  21.878  14.939  1.00115.87           O  
ATOM   2770  CB  VAL A 344      23.559  20.795  17.047  1.00115.87           C  
ATOM   2771  CG1 VAL A 344      24.912  21.196  17.643  1.00115.87           C  
ATOM   2772  CG2 VAL A 344      22.861  19.694  17.846  1.00115.87           C  
ATOM   2775  N   GLY A 345      20.432  21.103  16.788  1.00 28.63           N  
ATOM   2776  CA  GLY A 345      19.262  20.692  16.064  1.00 28.63           C  
ATOM   2777  C   GLY A 345      18.654  21.890  15.404  1.00 28.63           C  
ATOM   2778  O   GLY A 345      18.157  21.795  14.285  1.00 28.63           O  
ATOM   2779  N   ARG A 346      18.636  23.041  16.104  1.00160.32           N  
ATOM   2780  CA  ARG A 346      18.073  24.244  15.556  1.00160.32           C  
ATOM   2788  C   ARG A 346      18.933  24.717  14.424  1.00160.32           C  
ATOM   2789  O   ARG A 346      18.431  25.228  13.424  1.00160.32           O  
ATOM   2781  CB  ARG A 346      17.968  25.392  16.576  1.00160.32           C  
ATOM   2782  CG  ARG A 346      16.943  25.128  17.682  1.00160.32           C  
ATOM   2783  CD  ARG A 346      15.487  25.171  17.207  1.00160.32           C  
ATOM   2784  NE  ARG A 346      15.156  26.579  16.844  1.00160.32           N  
ATOM   2785  CZ  ARG A 346      13.880  26.913  16.490  1.00160.32           C  
ATOM   2786  NH1 ARG A 346      12.903  25.958  16.466  1.00160.32           N1+
ATOM   2787  NH2 ARG A 346      13.575  28.203  16.162  1.00160.32           N  
ATOM   2790  N   TYR A 347      20.262  24.558  14.564  1.00 66.07           N  
ATOM   2791  CA  TYR A 347      21.222  24.977  13.580  1.00 66.07           C  
ATOM   2800  C   TYR A 347      20.964  24.245  12.302  1.00 66.07           C  
ATOM   2801  O   TYR A 347      20.986  24.836  11.223  1.00 66.07           O  
ATOM   2792  CB  TYR A 347      22.658  24.677  14.058  1.00 66.07           C  
ATOM   2793  CG  TYR A 347      23.631  24.710  12.928  1.00 66.07           C  
ATOM   2794  CD1 TYR A 347      24.052  25.889  12.358  1.00 66.07           C  
ATOM   2795  CD2 TYR A 347      24.148  23.524  12.456  1.00 66.07           C  
ATOM   2796  CE1 TYR A 347      24.961  25.874  11.324  1.00 66.07           C  
ATOM   2797  CE2 TYR A 347      25.055  23.501  11.425  1.00 66.07           C  
ATOM   2798  CZ  TYR A 347      25.461  24.682  10.855  1.00 66.07           C  
ATOM   2799  OH  TYR A 347      26.393  24.669   9.795  1.00 66.07           O  
ATOM   2802  N   MET A 348      20.694  22.933  12.396  1.00 81.31           N  
ATOM   2803  CA  MET A 348      20.448  22.120  11.240  1.00 81.31           C  
ATOM   2808  C   MET A 348      19.223  22.632  10.548  1.00 81.31           C  
ATOM   2809  O   MET A 348      19.184  22.706   9.321  1.00 81.31           O  
ATOM   2804  CB  MET A 348      20.187  20.650  11.610  1.00 81.31           C  
ATOM   2805  CG  MET A 348      21.418  19.896  12.122  1.00 81.31           C  
ATOM   2806  SD  MET A 348      22.543  19.286  10.826  1.00 81.31           S  
ATOM   2807  CE  MET A 348      23.229  20.897  10.355  1.00 81.31           C  
ATOM   2810  N   LYS A 349      18.190  23.011  11.324  1.00 47.31           N  
ATOM   2811  CA  LYS A 349      16.967  23.499  10.752  1.00 47.31           C  
ATOM   2817  C   LYS A 349      17.285  24.722   9.957  1.00 47.31           C  
ATOM   2818  O   LYS A 349      16.820  24.883   8.830  1.00 47.31           O  
ATOM   2812  CB  LYS A 349      15.949  23.950  11.809  1.00 47.31           C  
ATOM   2813  CG  LYS A 349      14.713  24.609  11.190  1.00 47.31           C  
ATOM   2814  CD  LYS A 349      13.674  25.067  12.212  1.00 47.31           C  
ATOM   2815  CE  LYS A 349      12.656  26.046  11.625  1.00 47.31           C  
ATOM   2816  NZ  LYS A 349      11.735  26.514  12.685  1.00 47.31           N1+
ATOM   2819  N   GLU A 350      18.112  25.612  10.529  1.00 27.83           N  
ATOM   2820  CA  GLU A 350      18.440  26.843   9.877  1.00 27.83           C  
ATOM   2826  C   GLU A 350      19.158  26.523   8.603  1.00 27.83           C  
ATOM   2827  O   GLU A 350      18.938  27.168   7.578  1.00 27.83           O  
ATOM   2821  CB  GLU A 350      19.362  27.733  10.725  1.00 27.83           C  
ATOM   2822  CG  GLU A 350      18.677  28.284  11.977  1.00 27.83           C  
ATOM   2823  CD  GLU A 350      19.682  29.144  12.729  1.00 27.83           C  
ATOM   2824  OE1 GLU A 350      20.877  29.139  12.331  1.00 27.83           O  
ATOM   2825  OE2 GLU A 350      19.269  29.814  13.712  1.00 27.83           O1-
ATOM   2828  N   THR A 351      20.030  25.500   8.638  1.00 43.92           N  
ATOM   2829  CA  THR A 351      20.828  25.125   7.506  1.00 43.92           C  
ATOM   2833  C   THR A 351      19.945  24.699   6.375  1.00 43.92           C  
ATOM   2834  O   THR A 351      20.169  25.096   5.233  1.00 43.92           O  
ATOM   2830  CB  THR A 351      21.731  23.961   7.801  1.00 43.92           C  
ATOM   2832  CG2 THR A 351      22.536  23.616   6.537  1.00 43.92           C  
ATOM   2831  OG1 THR A 351      22.607  24.280   8.871  1.00 43.92           O  
ATOM   2835  N   TYR A 352      18.901  23.896   6.661  1.00128.03           N  
ATOM   2836  CA  TYR A 352      18.079  23.407   5.593  1.00128.03           C  
ATOM   2845  C   TYR A 352      17.495  24.591   4.888  1.00128.03           C  
ATOM   2846  O   TYR A 352      17.487  24.647   3.660  1.00128.03           O  
ATOM   2837  CB  TYR A 352      16.873  22.545   6.035  1.00128.03           C  
ATOM   2838  CG  TYR A 352      17.334  21.282   6.684  1.00128.03           C  
ATOM   2839  CD1 TYR A 352      17.828  20.243   5.928  1.00128.03           C  
ATOM   2840  CD2 TYR A 352      17.283  21.140   8.052  1.00128.03           C  
ATOM   2841  CE1 TYR A 352      18.256  19.080   6.526  1.00128.03           C  
ATOM   2842  CE2 TYR A 352      17.707  19.980   8.656  1.00128.03           C  
ATOM   2843  CZ  TYR A 352      18.194  18.945   7.893  1.00128.03           C  
ATOM   2844  OH  TYR A 352      18.632  17.754   8.509  1.00128.03           O  
ATOM   2847  N   LEU A 353      17.001  25.578   5.658  1.00 83.50           N  
ATOM   2848  CA  LEU A 353      16.394  26.743   5.080  1.00 83.50           C  
ATOM   2853  C   LEU A 353      17.407  27.515   4.293  1.00 83.50           C  
ATOM   2854  O   LEU A 353      17.095  28.044   3.229  1.00 83.50           O  
ATOM   2849  CB  LEU A 353      15.756  27.684   6.118  1.00 83.50           C  
ATOM   2850  CG  LEU A 353      14.439  27.144   6.709  1.00 83.50           C  
ATOM   2851  CD1 LEU A 353      14.645  25.807   7.436  1.00 83.50           C  
ATOM   2852  CD2 LEU A 353      13.751  28.200   7.589  1.00 83.50           C  
ATOM   2855  N   ARG A 354      18.649  27.612   4.800  1.00117.05           N  
ATOM   2856  CA  ARG A 354      19.678  28.356   4.129  1.00117.05           C  
ATOM   2864  C   ARG A 354      19.986  27.692   2.822  1.00117.05           C  
ATOM   2865  O   ARG A 354      20.192  28.356   1.808  1.00117.05           O  
ATOM   2857  CB  ARG A 354      20.973  28.416   4.959  1.00117.05           C  
ATOM   2858  CG  ARG A 354      22.114  29.195   4.303  1.00117.05           C  
ATOM   2859  CD  ARG A 354      23.374  29.223   5.169  1.00117.05           C  
ATOM   2860  NE  ARG A 354      23.491  27.875   5.791  1.00117.05           N  
ATOM   2861  CZ  ARG A 354      24.710  27.276   5.923  1.00117.05           C  
ATOM   2862  NH1 ARG A 354      25.837  27.912   5.491  1.00117.05           N1+
ATOM   2863  NH2 ARG A 354      24.796  26.036   6.487  1.00117.05           N  
ATOM   2866  N   ILE A 355      20.013  26.348   2.819  1.00 54.27           N  
ATOM   2867  CA  ILE A 355      20.348  25.590   1.648  1.00 54.27           C  
ATOM   2872  C   ILE A 355      19.324  25.815   0.575  1.00 54.27           C  
ATOM   2873  O   ILE A 355      19.672  25.940  -0.597  1.00 54.27           O  
ATOM   2868  CB  ILE A 355      20.404  24.120   1.917  1.00 54.27           C  
ATOM   2869  CG1 ILE A 355      21.502  23.830   2.947  1.00 54.27           C  
ATOM   2870  CG2 ILE A 355      20.600  23.386   0.580  1.00 54.27           C  
ATOM   2871  CD1 ILE A 355      21.394  22.434   3.541  1.00 54.27           C  
ATOM   2874  N   ASN A 356      18.029  25.870   0.940  1.00 51.93           N  
ATOM   2875  CA  ASN A 356      17.001  26.024  -0.053  1.00 51.93           C  
ATOM   2880  C   ASN A 356      17.226  27.301  -0.800  1.00 51.93           C  
ATOM   2881  O   ASN A 356      17.049  27.350  -2.017  1.00 51.93           O  
ATOM   2876  CB  ASN A 356      15.578  26.081   0.536  1.00 51.93           C  
ATOM   2877  CG  ASN A 356      15.172  24.676   0.964  1.00 51.93           C  
ATOM   2879  ND2 ASN A 356      13.962  24.549   1.570  1.00 51.93           N  
ATOM   2878  OD1 ASN A 356      15.905  23.712   0.749  1.00 51.93           O  
ATOM   2882  N   GLU A 357      17.625  28.374  -0.097  1.00 67.61           N  
ATOM   2883  CA  GLU A 357      17.846  29.632  -0.750  1.00 67.61           C  
ATOM   2889  C   GLU A 357      18.955  29.471  -1.739  1.00 67.61           C  
ATOM   2890  O   GLU A 357      18.891  30.015  -2.839  1.00 67.61           O  
ATOM   2884  CB  GLU A 357      18.245  30.756   0.221  1.00 67.61           C  
ATOM   2885  CG  GLU A 357      18.684  32.043  -0.481  1.00 67.61           C  
ATOM   2886  CD  GLU A 357      17.528  32.559  -1.325  1.00 67.61           C  
ATOM   2887  OE1 GLU A 357      17.121  31.834  -2.271  1.00 67.61           O  
ATOM   2888  OE2 GLU A 357      17.040  33.684  -1.038  1.00 67.61           O1-
ATOM   2891  N   SER A 358      20.004  28.715  -1.368  1.00 28.59           N  
ATOM   2892  CA  SER A 358      21.134  28.532  -2.233  1.00 28.59           C  
ATOM   2895  C   SER A 358      20.690  27.829  -3.476  1.00 28.59           C  
ATOM   2896  O   SER A 358      21.044  28.227  -4.584  1.00 28.59           O  
ATOM   2893  CB  SER A 358      22.239  27.675  -1.593  1.00 28.59           C  
ATOM   2894  OG  SER A 358      22.766  28.333  -0.450  1.00 28.59           O  
ATOM   2897  N   ILE A 359      19.864  26.779  -3.317  1.00 45.42           N  
ATOM   2898  CA  ILE A 359      19.403  25.984  -4.418  1.00 45.42           C  
ATOM   2903  C   ILE A 359      18.641  26.865  -5.351  1.00 45.42           C  
ATOM   2904  O   ILE A 359      18.772  26.756  -6.569  1.00 45.42           O  
ATOM   2899  CB  ILE A 359      18.480  24.879  -3.987  1.00 45.42           C  
ATOM   2900  CG1 ILE A 359      19.243  23.847  -3.138  1.00 45.42           C  
ATOM   2901  CG2 ILE A 359      17.806  24.296  -5.239  1.00 45.42           C  
ATOM   2902  CD1 ILE A 359      18.333  22.856  -2.412  1.00 45.42           C  
ATOM   2905  N   GLY A 360      17.830  27.783  -4.801  1.00 37.16           N  
ATOM   2906  CA  GLY A 360      17.041  28.643  -5.631  1.00 37.16           C  
ATOM   2907  C   GLY A 360      17.975  29.406  -6.515  1.00 37.16           C  
ATOM   2908  O   GLY A 360      17.654  29.717  -7.660  1.00 37.16           O  
ATOM   2909  N   GLN A 361      19.140  29.778  -5.971  1.00 97.93           N  
ATOM   2910  CA  GLN A 361      20.160  30.491  -6.682  1.00 97.93           C  
ATOM   2916  C   GLN A 361      20.796  29.595  -7.701  1.00 97.93           C  
ATOM   2917  O   GLN A 361      21.255  30.065  -8.739  1.00 97.93           O  
ATOM   2911  CB  GLN A 361      21.242  31.008  -5.738  1.00 97.93           C  
ATOM   2912  CG  GLN A 361      20.664  32.019  -4.756  1.00 97.93           C  
ATOM   2913  CD  GLN A 361      21.687  32.182  -3.661  1.00 97.93           C  
ATOM   2915  NE2 GLN A 361      21.202  32.229  -2.393  1.00 97.93           N  
ATOM   2914  OE1 GLN A 361      22.887  32.243  -3.922  1.00 97.93           O  
ATOM   2918  N   GLY A 362      20.848  28.275  -7.448  1.00 33.40           N  
ATOM   2919  CA  GLY A 362      21.528  27.420  -8.377  1.00 33.40           C  
ATOM   2920  C   GLY A 362      22.852  27.059  -7.776  1.00 33.40           C  
ATOM   2921  O   GLY A 362      23.736  26.553  -8.465  1.00 33.40           O  
ATOM   2922  N   ASP A 363      23.020  27.329  -6.464  1.00 77.54           N  
ATOM   2923  CA  ASP A 363      24.246  27.037  -5.773  1.00 77.54           C  
ATOM   2928  C   ASP A 363      24.086  25.760  -4.986  1.00 77.54           C  
ATOM   2929  O   ASP A 363      23.571  25.767  -3.869  1.00 77.54           O  
ATOM   2924  CB  ASP A 363      24.626  28.138  -4.766  1.00 77.54           C  
ATOM   2925  CG  ASP A 363      25.932  27.773  -4.072  1.00 77.54           C  
ATOM   2926  OD1 ASP A 363      26.584  26.780  -4.494  1.00 77.54           O  
ATOM   2927  OD2 ASP A 363      26.299  28.494  -3.107  1.00 77.54           O1-
ATOM   2930  N   LEU A 364      24.483  24.629  -5.602  1.00148.15           N  
ATOM   2931  CA  LEU A 364      24.521  23.282  -5.086  1.00148.15           C  
ATOM   2936  C   LEU A 364      25.731  23.003  -4.236  1.00148.15           C  
ATOM   2937  O   LEU A 364      25.815  21.949  -3.610  1.00148.15           O  
ATOM   2932  CB  LEU A 364      24.420  22.206  -6.177  1.00148.15           C  
ATOM   2933  CG  LEU A 364      23.002  22.127  -6.775  1.00148.15           C  
ATOM   2934  CD1 LEU A 364      22.593  23.462  -7.416  1.00148.15           C  
ATOM   2935  CD2 LEU A 364      22.859  20.932  -7.729  1.00148.15           C  
ATOM   2938  N   SER A 365      26.726  23.904  -4.237  1.00119.65           N  
ATOM   2939  CA  SER A 365      28.034  23.668  -3.671  1.00119.65           C  
ATOM   2942  C   SER A 365      28.020  23.109  -2.268  1.00119.65           C  
ATOM   2943  O   SER A 365      28.796  22.208  -1.962  1.00119.65           O  
ATOM   2940  CB  SER A 365      28.861  24.961  -3.593  1.00119.65           C  
ATOM   2941  OG  SER A 365      28.996  25.532  -4.885  1.00119.65           O  
ATOM   2944  N   GLU A 366      27.165  23.632  -1.376  1.00132.93           N  
ATOM   2945  CA  GLU A 366      27.106  23.271   0.020  1.00132.93           C  
ATOM   2951  C   GLU A 366      26.545  21.896   0.252  1.00132.93           C  
ATOM   2952  O   GLU A 366      26.627  21.386   1.367  1.00132.93           O  
ATOM   2946  CB  GLU A 366      26.258  24.250   0.845  1.00132.93           C  
ATOM   2947  CG  GLU A 366      26.855  25.658   0.889  1.00132.93           C  
ATOM   2948  CD  GLU A 366      28.237  25.558   1.517  1.00132.93           C  
ATOM   2949  OE1 GLU A 366      28.593  24.453   2.005  1.00132.93           O  
ATOM   2950  OE2 GLU A 366      28.958  26.592   1.511  1.00132.93           O1-
ATOM   2953  N   LEU A 367      25.890  21.283  -0.749  1.00 89.06           N  
ATOM   2954  CA  LEU A 367      25.199  20.048  -0.510  1.00 89.06           C  
ATOM   2959  C   LEU A 367      26.089  18.931  -0.037  1.00 89.06           C  
ATOM   2960  O   LEU A 367      25.671  18.192   0.854  1.00 89.06           O  
ATOM   2955  CB  LEU A 367      24.417  19.523  -1.724  1.00 89.06           C  
ATOM   2956  CG  LEU A 367      23.304  20.477  -2.189  1.00 89.06           C  
ATOM   2957  CD1 LEU A 367      22.306  19.744  -3.089  1.00 89.06           C  
ATOM   2958  CD2 LEU A 367      22.640  21.207  -1.013  1.00 89.06           C  
ATOM   2961  N   PRO A 368      27.272  18.725  -0.548  1.00 71.64           N  
ATOM   2962  CA  PRO A 368      28.051  17.601  -0.095  1.00 71.64           C  
ATOM   2966  C   PRO A 368      28.379  17.660   1.364  1.00 71.64           C  
ATOM   2967  O   PRO A 368      28.418  16.614   2.012  1.00 71.64           O  
ATOM   2964  CB  PRO A 368      29.253  17.538  -1.032  1.00 71.64           C  
ATOM   2965  CG  PRO A 368      28.707  18.128  -2.349  1.00 71.64           C  
ATOM   2963  CD  PRO A 368      27.598  19.104  -1.913  1.00 71.64           C  
ATOM   2968  N   GLU A 369      28.634  18.867   1.892  1.00 57.10           N  
ATOM   2969  CA  GLU A 369      28.945  19.062   3.274  1.00 57.10           C  
ATOM   2975  C   GLU A 369      27.719  18.793   4.092  1.00 57.10           C  
ATOM   2976  O   GLU A 369      27.796  18.218   5.176  1.00 57.10           O  
ATOM   2970  CB  GLU A 369      29.411  20.503   3.547  1.00 57.10           C  
ATOM   2971  CG  GLU A 369      29.966  20.741   4.951  1.00 57.10           C  
ATOM   2972  CD  GLU A 369      30.527  22.157   4.975  1.00 57.10           C  
ATOM   2973  OE1 GLU A 369      29.712  23.117   4.951  1.00 57.10           O  
ATOM   2974  OE2 GLU A 369      31.779  22.298   5.005  1.00 57.10           O1-
ATOM   2977  N   LEU A 370      26.545  19.197   3.572  1.00118.75           N  
ATOM   2978  CA  LEU A 370      25.305  19.070   4.283  1.00118.75           C  
ATOM   2983  C   LEU A 370      25.065  17.615   4.544  1.00118.75           C  
ATOM   2984  O   LEU A 370      24.753  17.218   5.664  1.00118.75           O  
ATOM   2979  CB  LEU A 370      24.120  19.610   3.452  1.00118.75           C  
ATOM   2980  CG  LEU A 370      22.762  19.691   4.184  1.00118.75           C  
ATOM   2981  CD1 LEU A 370      22.201  18.313   4.559  1.00118.75           C  
ATOM   2982  CD2 LEU A 370      22.841  20.647   5.381  1.00118.75           C  
ATOM   2985  N   HIS A 371      25.245  16.776   3.508  1.00 47.60           N  
ATOM   2986  CA  HIS A 371      24.988  15.368   3.607  1.00 47.60           C  
ATOM   2993  C   HIS A 371      25.934  14.759   4.600  1.00 47.60           C  
ATOM   2994  O   HIS A 371      25.551  13.897   5.389  1.00 47.60           O  
ATOM   2989  CB  HIS A 371      25.199  14.647   2.264  1.00 47.60           C  
ATOM   2988  CG  HIS A 371      24.350  15.200   1.155  1.00 47.60           C  
ATOM   2991  CD2 HIS A 371      23.298  16.064   1.198  1.00 47.60           C  
ATOM   2987  ND1 HIS A 371      24.531  14.897  -0.176  1.00 47.60           N  
ATOM   2992  CE1 HIS A 371      23.588  15.586  -0.868  1.00 47.60           C  
ATOM   2990  NE2 HIS A 371      22.816  16.308  -0.076  1.00 47.60           N  
ATOM   2995  N   ALA A 372      27.215  15.164   4.563  1.00 32.21           N  
ATOM   2996  CA  ALA A 372      28.194  14.612   5.458  1.00 32.21           C  
ATOM   2998  C   ALA A 372      27.888  15.004   6.874  1.00 32.21           C  
ATOM   2999  O   ALA A 372      27.938  14.179   7.784  1.00 32.21           O  
ATOM   2997  CB  ALA A 372      29.620  15.098   5.146  1.00 32.21           C  
ATOM   3000  N   LEU A 373      27.547  16.289   7.084  1.00117.76           N  
ATOM   3001  CA  LEU A 373      27.307  16.834   8.391  1.00117.76           C  
ATOM   3006  C   LEU A 373      26.088  16.173   8.965  1.00117.76           C  
ATOM   3007  O   LEU A 373      26.036  15.873  10.157  1.00117.76           O  
ATOM   3002  CB  LEU A 373      27.038  18.353   8.321  1.00117.76           C  
ATOM   3003  CG  LEU A 373      27.095  19.110   9.664  1.00117.76           C  
ATOM   3004  CD1 LEU A 373      26.096  18.565  10.687  1.00117.76           C  
ATOM   3005  CD2 LEU A 373      28.528  19.187  10.204  1.00117.76           C  
ATOM   3008  N   THR A 374      25.061  15.947   8.125  1.00 40.02           N  
ATOM   3009  CA  THR A 374      23.838  15.365   8.601  1.00 40.02           C  
ATOM   3013  C   THR A 374      24.092  13.970   9.079  1.00 40.02           C  
ATOM   3014  O   THR A 374      23.599  13.569  10.133  1.00 40.02           O  
ATOM   3010  CB  THR A 374      22.759  15.323   7.559  1.00 40.02           C  
ATOM   3012  CG2 THR A 374      21.505  14.686   8.178  1.00 40.02           C  
ATOM   3011  OG1 THR A 374      22.460  16.639   7.114  1.00 40.02           O  
ATOM   3015  N   ALA A 375      24.867  13.183   8.313  1.00 31.32           N  
ATOM   3016  CA  ALA A 375      25.143  11.834   8.714  1.00 31.32           C  
ATOM   3018  C   ALA A 375      25.943  11.864   9.982  1.00 31.32           C  
ATOM   3019  O   ALA A 375      25.726  11.057  10.884  1.00 31.32           O  
ATOM   3017  CB  ALA A 375      25.957  11.055   7.667  1.00 31.32           C  
ATOM   3020  N   GLY A 376      26.914  12.794  10.067  1.00 33.75           N  
ATOM   3021  CA  GLY A 376      27.797  12.869  11.200  1.00 33.75           C  
ATOM   3022  C   GLY A 376      27.096  13.267  12.468  1.00 33.75           C  
ATOM   3023  O   GLY A 376      27.287  12.631  13.503  1.00 33.75           O  
ATOM   3024  N   LEU A 377      26.268  14.329  12.434  1.00 63.52           N  
ATOM   3025  CA  LEU A 377      25.633  14.785  13.641  1.00 63.52           C  
ATOM   3030  C   LEU A 377      24.694  13.741  14.133  1.00 63.52           C  
ATOM   3031  O   LEU A 377      24.579  13.507  15.335  1.00 63.52           O  
ATOM   3026  CB  LEU A 377      24.841  16.102  13.500  1.00 63.52           C  
ATOM   3027  CG  LEU A 377      25.728  17.353  13.353  1.00 63.52           C  
ATOM   3028  CD1 LEU A 377      24.889  18.642  13.373  1.00 63.52           C  
ATOM   3029  CD2 LEU A 377      26.841  17.367  14.412  1.00 63.52           C  
ATOM   3032  N   LYS A 378      24.000  13.069  13.204  1.00128.40           N  
ATOM   3033  CA  LYS A 378      23.023  12.097  13.584  1.00128.40           C  
ATOM   3039  C   LYS A 378      23.699  11.045  14.413  1.00128.40           C  
ATOM   3040  O   LYS A 378      23.188  10.649  15.458  1.00128.40           O  
ATOM   3034  CB  LYS A 378      22.418  11.423  12.340  1.00128.40           C  
ATOM   3035  CG  LYS A 378      21.152  10.602  12.584  1.00128.40           C  
ATOM   3036  CD  LYS A 378      21.321   9.513  13.639  1.00128.40           C  
ATOM   3037  CE  LYS A 378      20.448   8.292  13.394  1.00128.40           C  
ATOM   3038  NZ  LYS A 378      21.321   7.121  13.164  1.00128.40           N1+
ATOM   3041  N   ALA A 379      24.860  10.544  13.955  1.00 47.34           N  
ATOM   3042  CA  ALA A 379      25.553   9.508  14.670  1.00 47.34           C  
ATOM   3044  C   ALA A 379      26.093  10.018  15.974  1.00 47.34           C  
ATOM   3045  O   ALA A 379      25.998   9.345  16.998  1.00 47.34           O  
ATOM   3043  CB  ALA A 379      26.732   8.921  13.878  1.00 47.34           C  
ATOM   3046  N   PHE A 380      26.685  11.228  15.961  1.00 66.62           N  
ATOM   3047  CA  PHE A 380      27.336  11.778  17.121  1.00 66.62           C  
ATOM   3055  C   PHE A 380      26.338  11.995  18.217  1.00 66.62           C  
ATOM   3056  O   PHE A 380      26.547  11.572  19.353  1.00 66.62           O  
ATOM   3048  CB  PHE A 380      28.002  13.131  16.802  1.00 66.62           C  
ATOM   3049  CG  PHE A 380      28.725  13.643  18.003  1.00 66.62           C  
ATOM   3050  CD1 PHE A 380      29.984  13.180  18.311  1.00 66.62           C  
ATOM   3051  CD2 PHE A 380      28.154  14.602  18.809  1.00 66.62           C  
ATOM   3052  CE1 PHE A 380      30.657  13.655  19.412  1.00 66.62           C  
ATOM   3053  CE2 PHE A 380      28.822  15.082  19.911  1.00 66.62           C  
ATOM   3054  CZ  PHE A 380      30.076  14.608  20.214  1.00 66.62           C  
ATOM   3057  N   THR A 381      25.216  12.665  17.902  1.00120.57           N  
ATOM   3058  CA  THR A 381      24.234  12.976  18.900  1.00120.57           C  
ATOM   3062  C   THR A 381      23.539  11.754  19.421  1.00120.57           C  
ATOM   3063  O   THR A 381      23.319  11.627  20.623  1.00120.57           O  
ATOM   3059  CB  THR A 381      23.193  13.939  18.412  1.00120.57           C  
ATOM   3061  CG2 THR A 381      22.524  13.393  17.150  1.00120.57           C  
ATOM   3060  OG1 THR A 381      22.226  14.156  19.424  1.00120.57           O  
ATOM   3064  N   THR A 382      23.168  10.823  18.528  1.00118.66           N  
ATOM   3065  CA  THR A 382      22.422   9.663  18.923  1.00118.66           C  
ATOM   3069  C   THR A 382      23.206   8.814  19.879  1.00118.66           C  
ATOM   3070  O   THR A 382      22.676   8.378  20.900  1.00118.66           O  
ATOM   3066  CB  THR A 382      22.048   8.822  17.740  1.00118.66           C  
ATOM   3068  CG2 THR A 382      23.319   8.385  17.005  1.00118.66           C  
ATOM   3067  OG1 THR A 382      21.311   7.688  18.157  1.00118.66           O  
ATOM   3071  N   TRP A 383      24.489   8.545  19.578  1.00 77.32           N  
ATOM   3072  CA  TRP A 383      25.276   7.718  20.451  1.00 77.32           C  
ATOM   3083  C   TRP A 383      25.498   8.388  21.773  1.00 77.32           C  
ATOM   3084  O   TRP A 383      25.411   7.740  22.814  1.00 77.32           O  
ATOM   3073  CB  TRP A 383      26.618   7.266  19.845  1.00 77.32           C  
ATOM   3074  CG  TRP A 383      26.469   6.053  18.950  1.00 77.32           C  
ATOM   3076  CD1 TRP A 383      25.440   5.156  18.912  1.00 77.32           C  
ATOM   3075  CD2 TRP A 383      27.426   5.609  17.974  1.00 77.32           C  
ATOM   3078  CE2 TRP A 383      26.921   4.442  17.399  1.00 77.32           C  
ATOM   3079  CE3 TRP A 383      28.631   6.125  17.591  1.00 77.32           C  
ATOM   3077  NE1 TRP A 383      25.703   4.176  17.988  1.00 77.32           N  
ATOM   3080  CZ2 TRP A 383      27.613   3.772  16.431  1.00 77.32           C  
ATOM   3081  CZ3 TRP A 383      29.323   5.449  16.608  1.00 77.32           C  
ATOM   3082  CH2 TRP A 383      28.826   4.295  16.040  1.00 77.32           C  
ATOM   3085  N   THR A 384      25.793   9.702  21.776  1.00 34.35           N  
ATOM   3086  CA  THR A 384      26.047  10.392  23.012  1.00 34.35           C  
ATOM   3090  C   THR A 384      24.807  10.386  23.853  1.00 34.35           C  
ATOM   3091  O   THR A 384      24.854  10.077  25.043  1.00 34.35           O  
ATOM   3087  CB  THR A 384      26.435  11.827  22.798  1.00 34.35           C  
ATOM   3089  CG2 THR A 384      26.697  12.483  24.166  1.00 34.35           C  
ATOM   3088  OG1 THR A 384      27.602  11.901  21.992  1.00 34.35           O  
ATOM   3092  N   ALA A 385      23.654  10.710  23.243  1.00 33.59           N  
ATOM   3093  CA  ALA A 385      22.415  10.777  23.961  1.00 33.59           C  
ATOM   3095  C   ALA A 385      22.099   9.417  24.500  1.00 33.59           C  
ATOM   3096  O   ALA A 385      21.605   9.278  25.617  1.00 33.59           O  
ATOM   3094  CB  ALA A 385      21.239  11.224  23.076  1.00 33.59           C  
ATOM   3097  N   ASN A 386      22.393   8.365  23.717  1.00 65.37           N  
ATOM   3098  CA  ASN A 386      22.032   7.039  24.126  1.00 65.37           C  
ATOM   3103  C   ASN A 386      22.673   6.724  25.448  1.00 65.37           C  
ATOM   3104  O   ASN A 386      21.996   6.317  26.391  1.00 65.37           O  
ATOM   3099  CB  ASN A 386      22.493   5.979  23.110  1.00 65.37           C  
ATOM   3100  CG  ASN A 386      21.766   4.672  23.398  1.00 65.37           C  
ATOM   3102  ND2 ASN A 386      22.500   3.678  23.964  1.00 65.37           N  
ATOM   3101  OD1 ASN A 386      20.577   4.536  23.115  1.00 65.37           O  
ATOM   3105  N   ALA A 387      23.999   6.938  25.562  1.00 28.04           N  
ATOM   3106  CA  ALA A 387      24.723   6.627  26.764  1.00 28.04           C  
ATOM   3108  C   ALA A 387      24.235   7.491  27.888  1.00 28.04           C  
ATOM   3109  O   ALA A 387      24.092   7.030  29.020  1.00 28.04           O  
ATOM   3107  CB  ALA A 387      26.238   6.865  26.626  1.00 28.04           C  
ATOM   3110  N   GLY A 388      23.956   8.772  27.591  1.00 24.34           N  
ATOM   3111  CA  GLY A 388      23.574   9.734  28.585  1.00 24.34           C  
ATOM   3112  C   GLY A 388      22.296   9.327  29.251  1.00 24.34           C  
ATOM   3113  O   GLY A 388      22.118   9.549  30.448  1.00 24.34           O  
ATOM   3114  N   ILE A 389      21.357   8.741  28.488  1.00 39.73           N  
ATOM   3115  CA  ILE A 389      20.089   8.379  29.053  1.00 39.73           C  
ATOM   3120  C   ILE A 389      20.284   7.357  30.135  1.00 39.73           C  
ATOM   3121  O   ILE A 389      19.665   7.448  31.193  1.00 39.73           O  
ATOM   3116  CB  ILE A 389      19.145   7.813  28.033  1.00 39.73           C  
ATOM   3117  CG1 ILE A 389      18.800   8.888  26.987  1.00 39.73           C  
ATOM   3118  CG2 ILE A 389      17.921   7.251  28.774  1.00 39.73           C  
ATOM   3119  CD1 ILE A 389      18.068   8.339  25.763  1.00 39.73           C  
ATOM   3122  N   GLU A 390      21.148   6.352  29.898  1.00 97.57           N  
ATOM   3123  CA  GLU A 390      21.385   5.310  30.863  1.00 97.57           C  
ATOM   3129  C   GLU A 390      22.038   5.864  32.093  1.00 97.57           C  
ATOM   3130  O   GLU A 390      21.779   5.391  33.198  1.00 97.57           O  
ATOM   3124  CB  GLU A 390      22.279   4.174  30.333  1.00 97.57           C  
ATOM   3125  CG  GLU A 390      21.548   3.181  29.426  1.00 97.57           C  
ATOM   3126  CD  GLU A 390      20.638   2.349  30.323  1.00 97.57           C  
ATOM   3127  OE1 GLU A 390      20.220   2.881  31.385  1.00 97.57           O  
ATOM   3128  OE2 GLU A 390      20.348   1.178  29.964  1.00 97.57           O1-
ATOM   3131  N   GLU A 391      22.929   6.862  31.942  1.00 65.25           N  
ATOM   3132  CA  GLU A 391      23.597   7.414  33.087  1.00 65.25           C  
ATOM   3138  C   GLU A 391      22.558   8.014  33.977  1.00 65.25           C  
ATOM   3139  O   GLU A 391      22.581   7.835  35.195  1.00 65.25           O  
ATOM   3133  CB  GLU A 391      24.567   8.553  32.724  1.00 65.25           C  
ATOM   3134  CG  GLU A 391      25.849   8.100  32.024  1.00 65.25           C  
ATOM   3135  CD  GLU A 391      26.827   7.635  33.094  1.00 65.25           C  
ATOM   3136  OE1 GLU A 391      26.612   6.529  33.656  1.00 65.25           O  
ATOM   3137  OE2 GLU A 391      27.802   8.385  33.368  1.00 65.25           O1-
ATOM   3140  N   CYS A 392      21.588   8.723  33.373  1.00 29.74           N  
ATOM   3141  CA  CYS A 392      20.570   9.390  34.128  1.00 29.74           C  
ATOM   3144  C   CYS A 392      19.801   8.367  34.901  1.00 29.74           C  
ATOM   3145  O   CYS A 392      19.427   8.600  36.050  1.00 29.74           O  
ATOM   3142  CB  CYS A 392      19.567  10.148  33.242  1.00 29.74           C  
ATOM   3143  SG  CYS A 392      20.327  11.551  32.369  1.00 29.74           S  
ATOM   3146  N   ARG A 393      19.533   7.205  34.280  1.00126.44           N  
ATOM   3147  CA  ARG A 393      18.769   6.166  34.913  1.00126.44           C  
ATOM   3155  C   ARG A 393      19.494   5.666  36.131  1.00126.44           C  
ATOM   3156  O   ARG A 393      18.913   5.554  37.209  1.00126.44           O  
ATOM   3148  CB  ARG A 393      18.570   4.956  33.988  1.00126.44           C  
ATOM   3149  CG  ARG A 393      17.714   3.849  34.600  1.00126.44           C  
ATOM   3150  CD  ARG A 393      17.849   2.514  33.870  1.00126.44           C  
ATOM   3151  NE  ARG A 393      19.049   1.835  34.432  1.00126.44           N  
ATOM   3152  CZ  ARG A 393      19.481   0.653  33.908  1.00126.44           C  
ATOM   3153  NH1 ARG A 393      18.880   0.137  32.796  1.00126.44           N1+
ATOM   3154  NH2 ARG A 393      20.509  -0.016  34.504  1.00126.44           N  
ATOM   3157  N   MET A 394      20.800   5.377  35.988  1.00 47.19           N  
ATOM   3158  CA  MET A 394      21.608   4.829  37.044  1.00 47.19           C  
ATOM   3163  C   MET A 394      21.752   5.832  38.151  1.00 47.19           C  
ATOM   3164  O   MET A 394      21.881   5.468  39.318  1.00 47.19           O  
ATOM   3159  CB  MET A 394      23.026   4.453  36.583  1.00 47.19           C  
ATOM   3160  CG  MET A 394      23.058   3.291  35.589  1.00 47.19           C  
ATOM   3161  SD  MET A 394      24.725   2.830  35.029  1.00 47.19           S  
ATOM   3162  CE  MET A 394      24.948   4.294  33.979  1.00 47.19           C  
ATOM   3165  N   ALA A 395      21.756   7.128  37.801  1.00 53.05           N  
ATOM   3166  CA  ALA A 395      21.945   8.207  38.732  1.00 53.05           C  
ATOM   3168  C   ALA A 395      20.849   8.186  39.758  1.00 53.05           C  
ATOM   3169  O   ALA A 395      21.028   8.662  40.879  1.00 53.05           O  
ATOM   3167  CB  ALA A 395      21.915   9.586  38.053  1.00 53.05           C  
ATOM   3170  N   CYS A 396      19.660   7.708  39.355  1.00 67.40           N  
ATOM   3171  CA  CYS A 396      18.476   7.608  40.168  1.00 67.40           C  
ATOM   3174  C   CYS A 396      18.607   6.545  41.217  1.00 67.40           C  
ATOM   3175  O   CYS A 396      17.802   6.490  42.145  1.00 67.40           O  
ATOM   3172  CB  CYS A 396      17.209   7.300  39.351  1.00 67.40           C  
ATOM   3173  SG  CYS A 396      16.753   8.670  38.247  1.00 67.40           S  
ATOM   3176  N   GLY A 397      19.562   5.609  41.076  1.00 27.81           N  
ATOM   3177  CA  GLY A 397      19.657   4.586  42.077  1.00 27.81           C  
ATOM   3178  C   GLY A 397      18.696   3.499  41.696  1.00 27.81           C  
ATOM   3179  O   GLY A 397      18.382   3.319  40.521  1.00 27.81           O  
ATOM   3180  N   GLY A 398      18.206   2.749  42.702  1.00 25.84           N  
ATOM   3181  CA  GLY A 398      17.348   1.615  42.491  1.00 25.84           C  
ATOM   3182  C   GLY A 398      16.059   2.020  41.842  1.00 25.84           C  
ATOM   3183  O   GLY A 398      15.541   1.303  40.988  1.00 25.84           O  
ATOM   3184  N   HIS A 399      15.506   3.183  42.225  1.00 74.26           N  
ATOM   3185  CA  HIS A 399      14.231   3.612  41.723  1.00 74.26           C  
ATOM   3192  C   HIS A 399      14.299   3.795  40.237  1.00 74.26           C  
ATOM   3193  O   HIS A 399      13.299   3.639  39.538  1.00 74.26           O  
ATOM   3188  CB  HIS A 399      13.751   4.948  42.321  1.00 74.26           C  
ATOM   3187  CG  HIS A 399      13.320   4.846  43.754  1.00 74.26           C  
ATOM   3190  CD2 HIS A 399      12.175   4.333  44.279  1.00 74.26           C  
ATOM   3186  ND1 HIS A 399      14.059   5.293  44.826  1.00 74.26           N  
ATOM   3191  CE1 HIS A 399      13.328   5.032  45.940  1.00 74.26           C  
ATOM   3189  NE2 HIS A 399      12.177   4.449  45.657  1.00 74.26           N  
ATOM   3194  N   GLY A 400      15.481   4.154  39.709  1.00 30.32           N  
ATOM   3195  CA  GLY A 400      15.627   4.394  38.299  1.00 30.32           C  
ATOM   3196  C   GLY A 400      15.285   3.149  37.536  1.00 30.32           C  
ATOM   3197  O   GLY A 400      14.777   3.212  36.417  1.00 30.32           O  
ATOM   3198  N   TYR A 401      15.582   1.981  38.129  1.00 55.07           N  
ATOM   3199  CA  TYR A 401      15.393   0.693  37.525  1.00 55.07           C  
ATOM   3208  C   TYR A 401      13.936   0.474  37.237  1.00 55.07           C  
ATOM   3209  O   TYR A 401      13.588  -0.150  36.235  1.00 55.07           O  
ATOM   3200  CB  TYR A 401      15.885  -0.435  38.454  1.00 55.07           C  
ATOM   3201  CG  TYR A 401      15.695  -1.757  37.793  1.00 55.07           C  
ATOM   3202  CD1 TYR A 401      16.622  -2.229  36.890  1.00 55.07           C  
ATOM   3203  CD2 TYR A 401      14.597  -2.532  38.087  1.00 55.07           C  
ATOM   3204  CE1 TYR A 401      16.450  -3.452  36.286  1.00 55.07           C  
ATOM   3205  CE2 TYR A 401      14.420  -3.756  37.485  1.00 55.07           C  
ATOM   3206  CZ  TYR A 401      15.347  -4.217  36.582  1.00 55.07           C  
ATOM   3207  OH  TYR A 401      15.167  -5.472  35.964  1.00 55.07           O  
ATOM   3210  N   SER A 402      13.041   0.950  38.125  1.00 39.89           N  
ATOM   3211  CA  SER A 402      11.632   0.736  37.938  1.00 39.89           C  
ATOM   3214  C   SER A 402      11.131   1.583  36.805  1.00 39.89           C  
ATOM   3215  O   SER A 402      11.685   2.633  36.488  1.00 39.89           O  
ATOM   3212  CB  SER A 402      10.795   1.086  39.180  1.00 39.89           C  
ATOM   3213  OG  SER A 402       9.419   0.853  38.922  1.00 39.89           O  
ATOM   3216  N   HIS A 403      10.026   1.135  36.177  1.00 75.86           N  
ATOM   3217  CA  HIS A 403       9.414   1.816  35.072  1.00 75.86           C  
ATOM   3224  C   HIS A 403       8.858   3.119  35.556  1.00 75.86           C  
ATOM   3225  O   HIS A 403       8.566   4.013  34.764  1.00 75.86           O  
ATOM   3220  CB  HIS A 403       8.302   1.010  34.380  1.00 75.86           C  
ATOM   3219  CG  HIS A 403       8.876  -0.022  33.456  1.00 75.86           C  
ATOM   3222  CD2 HIS A 403       9.072  -1.359  33.623  1.00 75.86           C  
ATOM   3218  ND1 HIS A 403       9.347   0.272  32.196  1.00 75.86           N  
ATOM   3223  CE1 HIS A 403       9.801  -0.891  31.665  1.00 75.86           C  
ATOM   3221  NE2 HIS A 403       9.656  -1.909  32.495  1.00 75.86           N  
ATOM   3226  N   SER A 404       8.648   3.237  36.877  1.00 51.61           N  
ATOM   3227  CA  SER A 404       8.111   4.432  37.461  1.00 51.61           C  
ATOM   3230  C   SER A 404       9.052   5.587  37.251  1.00 51.61           C  
ATOM   3231  O   SER A 404       8.630   6.741  37.301  1.00 51.61           O  
ATOM   3228  CB  SER A 404       7.854   4.282  38.971  1.00 51.61           C  
ATOM   3229  OG  SER A 404       9.068   3.997  39.650  1.00 51.61           O  
ATOM   3232  N   SER A 405      10.357   5.318  37.051  1.00 36.77           N  
ATOM   3233  CA  SER A 405      11.299   6.379  36.806  1.00 36.77           C  
ATOM   3236  C   SER A 405      11.004   6.969  35.459  1.00 36.77           C  
ATOM   3237  O   SER A 405      11.170   8.170  35.246  1.00 36.77           O  
ATOM   3234  CB  SER A 405      12.759   5.895  36.793  1.00 36.77           C  
ATOM   3235  OG  SER A 405      12.972   5.007  35.706  1.00 36.77           O  
ATOM   3238  N   GLY A 406      10.574   6.117  34.506  1.00 30.33           N  
ATOM   3239  CA  GLY A 406      10.199   6.547  33.186  1.00 30.33           C  
ATOM   3240  C   GLY A 406      11.372   6.447  32.255  1.00 30.33           C  
ATOM   3241  O   GLY A 406      11.209   6.496  31.037  1.00 30.33           O  
ATOM   3242  N   ILE A 407      12.588   6.303  32.809  1.00 61.26           N  
ATOM   3243  CA  ILE A 407      13.799   6.267  32.034  1.00 61.26           C  
ATOM   3248  C   ILE A 407      13.918   5.039  31.174  1.00 61.26           C  
ATOM   3249  O   ILE A 407      14.343   5.150  30.025  1.00 61.26           O  
ATOM   3244  CB  ILE A 407      15.023   6.370  32.897  1.00 61.26           C  
ATOM   3245  CG1 ILE A 407      15.007   7.719  33.641  1.00 61.26           C  
ATOM   3246  CG2 ILE A 407      16.263   6.167  32.010  1.00 61.26           C  
ATOM   3247  CD1 ILE A 407      16.042   7.825  34.761  1.00 61.26           C  
ATOM   3250  N   PRO A 408      13.587   3.867  31.639  1.00 77.17           N  
ATOM   3251  CA  PRO A 408      13.784   2.700  30.819  1.00 77.17           C  
ATOM   3255  C   PRO A 408      13.017   2.752  29.532  1.00 77.17           C  
ATOM   3256  O   PRO A 408      13.504   2.230  28.530  1.00 77.17           O  
ATOM   3253  CB  PRO A 408      13.460   1.513  31.721  1.00 77.17           C  
ATOM   3254  CG  PRO A 408      13.834   2.028  33.127  1.00 77.17           C  
ATOM   3252  CD  PRO A 408      13.629   3.553  33.057  1.00 77.17           C  
ATOM   3257  N   ASN A 409      11.813   3.352  29.535  1.00 55.87           N  
ATOM   3258  CA  ASN A 409      11.023   3.459  28.340  1.00 55.87           C  
ATOM   3263  C   ASN A 409      11.680   4.402  27.383  1.00 55.87           C  
ATOM   3264  O   ASN A 409      11.705   4.161  26.177  1.00 55.87           O  
ATOM   3259  CB  ASN A 409       9.611   4.011  28.602  1.00 55.87           C  
ATOM   3260  CG  ASN A 409       8.874   4.086  27.269  1.00 55.87           C  
ATOM   3262  ND2 ASN A 409       8.451   5.319  26.883  1.00 55.87           N  
ATOM   3261  OD1 ASN A 409       8.684   3.081  26.588  1.00 55.87           O  
ATOM   3265  N   ILE A 410      12.228   5.516  27.906  1.00 37.83           N  
ATOM   3266  CA  ILE A 410      12.827   6.519  27.077  1.00 37.83           C  
ATOM   3271  C   ILE A 410      13.995   5.918  26.361  1.00 37.83           C  
ATOM   3272  O   ILE A 410      14.160   6.107  25.157  1.00 37.83           O  
ATOM   3267  CB  ILE A 410      13.352   7.679  27.873  1.00 37.83           C  
ATOM   3268  CG1 ILE A 410      12.204   8.392  28.606  1.00 37.83           C  
ATOM   3269  CG2 ILE A 410      14.153   8.589  26.926  1.00 37.83           C  
ATOM   3270  CD1 ILE A 410      12.680   9.375  29.674  1.00 37.83           C  
ATOM   3273  N   TYR A 411      14.834   5.169  27.099  1.00 63.91           N  
ATOM   3274  CA  TYR A 411      16.022   4.578  26.554  1.00 63.91           C  
ATOM   3283  C   TYR A 411      15.659   3.568  25.513  1.00 63.91           C  
ATOM   3284  O   TYR A 411      16.206   3.571  24.412  1.00 63.91           O  
ATOM   3275  CB  TYR A 411      16.849   3.876  27.650  1.00 63.91           C  
ATOM   3276  CG  TYR A 411      18.013   3.193  27.024  1.00 63.91           C  
ATOM   3277  CD1 TYR A 411      19.097   3.912  26.580  1.00 63.91           C  
ATOM   3278  CD2 TYR A 411      18.028   1.822  26.903  1.00 63.91           C  
ATOM   3279  CE1 TYR A 411      20.171   3.272  26.008  1.00 63.91           C  
ATOM   3280  CE2 TYR A 411      19.098   1.176  26.333  1.00 63.91           C  
ATOM   3281  CZ  TYR A 411      20.172   1.903  25.883  1.00 63.91           C  
ATOM   3282  OH  TYR A 411      21.274   1.246  25.295  1.00 63.91           O  
ATOM   3285  N   VAL A 412      14.691   2.695  25.837  1.00 99.37           N  
ATOM   3286  CA  VAL A 412      14.293   1.627  24.969  1.00 99.37           C  
ATOM   3290  C   VAL A 412      13.710   2.206  23.715  1.00 99.37           C  
ATOM   3291  O   VAL A 412      13.910   1.670  22.625  1.00 99.37           O  
ATOM   3287  CB  VAL A 412      13.283   0.733  25.635  1.00 99.37           C  
ATOM   3288  CG1 VAL A 412      11.922   1.446  25.721  1.00 99.37           C  
ATOM   3289  CG2 VAL A 412      13.263  -0.610  24.904  1.00 99.37           C  
ATOM   3292  N   THR A 413      12.931   3.298  23.843  1.00124.22           N  
ATOM   3293  CA  THR A 413      12.327   3.925  22.702  1.00124.22           C  
ATOM   3297  C   THR A 413      13.356   4.609  21.841  1.00124.22           C  
ATOM   3298  O   THR A 413      13.307   4.515  20.616  1.00124.22           O  
ATOM   3294  CB  THR A 413      11.278   4.935  23.079  1.00124.22           C  
ATOM   3296  CG2 THR A 413      10.162   4.214  23.850  1.00124.22           C  
ATOM   3295  OG1 THR A 413      11.834   5.967  23.881  1.00124.22           O  
ATOM   3299  N   PHE A 414      14.299   5.341  22.466  1.00113.17           N  
ATOM   3300  CA  PHE A 414      15.297   6.136  21.795  1.00113.17           C  
ATOM   3308  C   PHE A 414      16.390   5.356  21.113  1.00113.17           C  
ATOM   3309  O   PHE A 414      16.785   5.696  19.997  1.00113.17           O  
ATOM   3301  CB  PHE A 414      15.975   7.146  22.739  1.00113.17           C  
ATOM   3302  CG  PHE A 414      16.990   7.894  21.943  1.00113.17           C  
ATOM   3303  CD1 PHE A 414      16.638   9.016  21.228  1.00113.17           C  
ATOM   3304  CD2 PHE A 414      18.296   7.465  21.903  1.00113.17           C  
ATOM   3305  CE1 PHE A 414      17.579   9.699  20.492  1.00113.17           C  
ATOM   3306  CE2 PHE A 414      19.241   8.145  21.171  1.00113.17           C  
ATOM   3307  CZ  PHE A 414      18.884   9.266  20.462  1.00113.17           C  
ATOM   3310  N   THR A 415      16.886   4.267  21.729  1.00168.80           N  
ATOM   3311  CA  THR A 415      18.070   3.602  21.240  1.00168.80           C  
ATOM   3315  C   THR A 415      18.015   3.251  19.774  1.00168.80           C  
ATOM   3316  O   THR A 415      19.043   3.449  19.129  1.00168.80           O  
ATOM   3312  CB  THR A 415      18.410   2.333  21.972  1.00168.80           C  
ATOM   3314  CG2 THR A 415      18.605   2.656  23.458  1.00168.80           C  
ATOM   3313  OG1 THR A 415      17.383   1.369  21.814  1.00168.80           O  
ATOM   3317  N   PRO A 416      16.980   2.754  19.144  1.00 91.33           N  
ATOM   3318  CA  PRO A 416      17.066   2.394  17.750  1.00 91.33           C  
ATOM   3322  C   PRO A 416      17.461   3.552  16.873  1.00 91.33           C  
ATOM   3323  O   PRO A 416      17.768   3.328  15.706  1.00 91.33           O  
ATOM   3320  CB  PRO A 416      15.678   1.872  17.381  1.00 91.33           C  
ATOM   3321  CG  PRO A 416      14.745   2.629  18.341  1.00 91.33           C  
ATOM   3319  CD  PRO A 416      15.600   2.818  19.603  1.00 91.33           C  
ATOM   3324  N   ALA A 417      17.463   4.792  17.388  1.00 55.98           N  
ATOM   3325  CA  ALA A 417      17.804   5.944  16.598  1.00 55.98           C  
ATOM   3327  C   ALA A 417      19.183   5.741  16.069  1.00 55.98           C  
ATOM   3328  O   ALA A 417      19.553   6.297  15.039  1.00 55.98           O  
ATOM   3326  CB  ALA A 417      17.812   7.252  17.407  1.00 55.98           C  
ATOM   3329  N   CYS A 418      20.005   4.977  16.802  1.00 60.25           N  
ATOM   3330  CA  CYS A 418      21.338   4.715  16.363  1.00 60.25           C  
ATOM   3333  C   CYS A 418      21.250   4.028  15.027  1.00 60.25           C  
ATOM   3334  O   CYS A 418      22.088   4.252  14.158  1.00 60.25           O  
ATOM   3331  CB  CYS A 418      22.083   3.765  17.316  1.00 60.25           C  
ATOM   3332  SG  CYS A 418      22.208   4.423  19.007  1.00 60.25           S  
ATOM   3335  N   THR A 419      20.280   3.108  14.853  1.00136.04           N  
ATOM   3336  CA  THR A 419      20.124   2.387  13.615  1.00136.04           C  
ATOM   3340  C   THR A 419      19.425   3.163  12.525  1.00136.04           C  
ATOM   3341  O   THR A 419      19.740   2.994  11.348  1.00136.04           O  
ATOM   3337  CB  THR A 419      19.424   1.065  13.760  1.00136.04           C  
ATOM   3339  CG2 THR A 419      17.910   1.280  13.899  1.00136.04           C  
ATOM   3338  OG1 THR A 419      19.677   0.273  12.611  1.00136.04           O  
ATOM   3342  N   PHE A 420      18.445   4.024  12.872  1.00133.41           N  
ATOM   3343  CA  PHE A 420      17.641   4.680  11.873  1.00133.41           C  
ATOM   3351  C   PHE A 420      18.462   5.595  11.024  1.00133.41           C  
ATOM   3352  O   PHE A 420      19.474   6.138  11.460  1.00133.41           O  
ATOM   3344  CB  PHE A 420      16.494   5.534  12.444  1.00133.41           C  
ATOM   3345  CG  PHE A 420      15.522   4.631  13.120  1.00133.41           C  
ATOM   3346  CD1 PHE A 420      14.566   3.964  12.392  1.00133.41           C  
ATOM   3347  CD2 PHE A 420      15.574   4.442  14.481  1.00133.41           C  
ATOM   3348  CE1 PHE A 420      13.667   3.128  13.011  1.00133.41           C  
ATOM   3349  CE2 PHE A 420      14.677   3.607  15.105  1.00133.41           C  
ATOM   3350  CZ  PHE A 420      13.719   2.950  14.372  1.00133.41           C  
ATOM   3353  N   GLU A 421      18.034   5.769   9.756  1.00 59.30           N  
ATOM   3354  CA  GLU A 421      18.676   6.673   8.846  1.00 59.30           C  
ATOM   3360  C   GLU A 421      20.126   6.337   8.731  1.00 59.30           C  
ATOM   3361  O   GLU A 421      20.966   7.233   8.663  1.00 59.30           O  
ATOM   3355  CB  GLU A 421      18.584   8.134   9.306  1.00 59.30           C  
ATOM   3356  CG  GLU A 421      17.159   8.680   9.339  1.00 59.30           C  
ATOM   3357  CD  GLU A 421      17.247  10.104   9.860  1.00 59.30           C  
ATOM   3358  OE1 GLU A 421      18.391  10.569  10.107  1.00 59.30           O  
ATOM   3359  OE2 GLU A 421      16.175  10.745  10.026  1.00 59.30           O1-
ATOM   3362  N   GLY A 422      20.462   5.035   8.699  1.00 32.20           N  
ATOM   3363  CA  GLY A 422      21.831   4.651   8.510  1.00 32.20           C  
ATOM   3364  C   GLY A 422      22.463   4.296   9.818  1.00 32.20           C  
ATOM   3365  O   GLY A 422      22.349   5.022  10.805  1.00 32.20           O  
ATOM   3366  N   GLU A 423      23.207   3.174   9.824  1.00118.66           N  
ATOM   3367  CA  GLU A 423      23.874   2.732  11.011  1.00118.66           C  
ATOM   3373  C   GLU A 423      24.851   3.805  11.364  1.00118.66           C  
ATOM   3374  O   GLU A 423      25.449   4.424  10.488  1.00118.66           O  
ATOM   3368  CB  GLU A 423      24.628   1.405  10.824  1.00118.66           C  
ATOM   3369  CG  GLU A 423      25.125   0.800  12.136  1.00118.66           C  
ATOM   3370  CD  GLU A 423      23.911   0.359  12.946  1.00118.66           C  
ATOM   3371  OE1 GLU A 423      22.767   0.506  12.436  1.00118.66           O  
ATOM   3372  OE2 GLU A 423      24.113  -0.129  14.090  1.00118.66           O1-
ATOM   3375  N   ASN A 424      25.032   4.053  12.675  1.00 53.96           N  
ATOM   3376  CA  ASN A 424      25.859   5.142  13.106  1.00 53.96           C  
ATOM   3381  C   ASN A 424      27.267   4.960  12.632  1.00 53.96           C  
ATOM   3382  O   ASN A 424      27.892   5.917  12.179  1.00 53.96           O  
ATOM   3377  CB  ASN A 424      25.868   5.330  14.634  1.00 53.96           C  
ATOM   3378  CG  ASN A 424      24.524   5.923  15.046  1.00 53.96           C  
ATOM   3380  ND2 ASN A 424      24.136   5.715  16.333  1.00 53.96           N  
ATOM   3379  OD1 ASN A 424      23.840   6.563  14.249  1.00 53.96           O  
ATOM   3383  N   THR A 425      27.816   3.734  12.708  1.00108.72           N  
ATOM   3384  CA  THR A 425      29.175   3.557  12.281  1.00108.72           C  
ATOM   3388  C   THR A 425      29.263   3.876  10.825  1.00108.72           C  
ATOM   3389  O   THR A 425      30.160   4.596  10.397  1.00108.72           O  
ATOM   3385  CB  THR A 425      29.678   2.157  12.484  1.00108.72           C  
ATOM   3387  CG2 THR A 425      29.665   1.840  13.986  1.00108.72           C  
ATOM   3386  OG1 THR A 425      28.865   1.234  11.777  1.00108.72           O  
ATOM   3390  N   VAL A 426      28.305   3.378  10.024  1.00 39.47           N  
ATOM   3391  CA  VAL A 426      28.336   3.586   8.605  1.00 39.47           C  
ATOM   3395  C   VAL A 426      28.257   5.055   8.324  1.00 39.47           C  
ATOM   3396  O   VAL A 426      28.972   5.570   7.465  1.00 39.47           O  
ATOM   3392  CB  VAL A 426      27.178   2.933   7.905  1.00 39.47           C  
ATOM   3393  CG1 VAL A 426      27.223   3.312   6.416  1.00 39.47           C  
ATOM   3394  CG2 VAL A 426      27.241   1.417   8.161  1.00 39.47           C  
ATOM   3397  N   MET A 427      27.386   5.775   9.055  1.00 37.21           N  
ATOM   3398  CA  MET A 427      27.196   7.178   8.819  1.00 37.21           C  
ATOM   3403  C   MET A 427      28.473   7.905   9.098  1.00 37.21           C  
ATOM   3404  O   MET A 427      28.833   8.834   8.376  1.00 37.21           O  
ATOM   3399  CB  MET A 427      26.093   7.789   9.699  1.00 37.21           C  
ATOM   3400  CG  MET A 427      24.699   7.230   9.398  1.00 37.21           C  
ATOM   3401  SD  MET A 427      24.088   7.548   7.713  1.00 37.21           S  
ATOM   3402  CE  MET A 427      25.124   6.288   6.913  1.00 37.21           C  
ATOM   3405  N   MET A 428      29.198   7.503  10.157  1.00 38.59           N  
ATOM   3406  CA  MET A 428      30.429   8.159  10.498  1.00 38.59           C  
ATOM   3411  C   MET A 428      31.399   7.972   9.370  1.00 38.59           C  
ATOM   3412  O   MET A 428      32.143   8.890   9.026  1.00 38.59           O  
ATOM   3407  CB  MET A 428      31.085   7.584  11.767  1.00 38.59           C  
ATOM   3408  CG  MET A 428      30.320   7.898  13.055  1.00 38.59           C  
ATOM   3409  SD  MET A 428      30.310   9.660  13.508  1.00 38.59           S  
ATOM   3410  CE  MET A 428      29.772   9.393  15.222  1.00 38.59           C  
ATOM   3413  N   LEU A 429      31.422   6.767   8.766  1.00100.72           N  
ATOM   3414  CA  LEU A 429      32.319   6.507   7.673  1.00100.72           C  
ATOM   3419  C   LEU A 429      31.955   7.369   6.505  1.00100.72           C  
ATOM   3420  O   LEU A 429      32.826   7.765   5.732  1.00100.72           O  
ATOM   3415  CB  LEU A 429      32.363   5.039   7.197  1.00100.72           C  
ATOM   3416  CG  LEU A 429      33.219   4.103   8.079  1.00100.72           C  
ATOM   3417  CD1 LEU A 429      34.685   4.559   8.098  1.00100.72           C  
ATOM   3418  CD2 LEU A 429      32.646   3.916   9.488  1.00100.72           C  
ATOM   3421  N   GLN A 430      30.653   7.649   6.316  1.00 30.03           N  
ATOM   3422  CA  GLN A 430      30.233   8.473   5.216  1.00 30.03           C  
ATOM   3428  C   GLN A 430      30.787   9.849   5.406  1.00 30.03           C  
ATOM   3429  O   GLN A 430      31.246  10.484   4.458  1.00 30.03           O  
ATOM   3423  CB  GLN A 430      28.703   8.592   5.108  1.00 30.03           C  
ATOM   3424  CG  GLN A 430      28.245   9.464   3.939  1.00 30.03           C  
ATOM   3425  CD  GLN A 430      26.723   9.499   3.941  1.00 30.03           C  
ATOM   3427  NE2 GLN A 430      26.142  10.611   3.418  1.00 30.03           N  
ATOM   3426  OE1 GLN A 430      26.067   8.563   4.397  1.00 30.03           O  
ATOM   3430  N   THR A 431      30.767  10.346   6.655  1.00 33.02           N  
ATOM   3431  CA  THR A 431      31.265  11.660   6.947  1.00 33.02           C  
ATOM   3435  C   THR A 431      32.732  11.678   6.653  1.00 33.02           C  
ATOM   3436  O   THR A 431      33.272  12.688   6.207  1.00 33.02           O  
ATOM   3432  CB  THR A 431      31.093  12.044   8.387  1.00 33.02           C  
ATOM   3434  CG2 THR A 431      31.653  13.464   8.588  1.00 33.02           C  
ATOM   3433  OG1 THR A 431      29.718  12.005   8.744  1.00 33.02           O  
ATOM   3437  N   ALA A 432      33.417  10.553   6.931  1.00 35.07           N  
ATOM   3438  CA  ALA A 432      34.831  10.412   6.731  1.00 35.07           C  
ATOM   3440  C   ALA A 432      35.171  10.525   5.274  1.00 35.07           C  
ATOM   3441  O   ALA A 432      36.198  11.102   4.921  1.00 35.07           O  
ATOM   3439  CB  ALA A 432      35.361   9.054   7.219  1.00 35.07           C  
ATOM   3442  N   ARG A 433      34.328   9.968   4.383  1.00 83.45           N  
ATOM   3443  CA  ARG A 433      34.633  10.019   2.979  1.00 83.45           C  
ATOM   3451  C   ARG A 433      34.727  11.456   2.572  1.00 83.45           C  
ATOM   3452  O   ARG A 433      35.632  11.845   1.836  1.00 83.45           O  
ATOM   3444  CB  ARG A 433      33.558   9.360   2.099  1.00 83.45           C  
ATOM   3445  CG  ARG A 433      33.632   7.834   2.083  1.00 83.45           C  
ATOM   3446  CD  ARG A 433      34.602   7.308   1.023  1.00 83.45           C  
ATOM   3447  NE  ARG A 433      34.600   5.822   1.096  1.00 83.45           N  
ATOM   3448  CZ  ARG A 433      35.506   5.110   0.365  1.00 83.45           C  
ATOM   3449  NH1 ARG A 433      36.397   5.762  -0.436  1.00 83.45           N1+
ATOM   3450  NH2 ARG A 433      35.531   3.747   0.444  1.00 83.45           N  
ATOM   3453  N   PHE A 434      33.789  12.287   3.060  1.00 48.30           N  
ATOM   3454  CA  PHE A 434      33.744  13.688   2.755  1.00 48.30           C  
ATOM   3462  C   PHE A 434      34.980  14.351   3.282  1.00 48.30           C  
ATOM   3463  O   PHE A 434      35.597  15.165   2.597  1.00 48.30           O  
ATOM   3455  CB  PHE A 434      32.521  14.354   3.418  1.00 48.30           C  
ATOM   3456  CG  PHE A 434      32.585  15.839   3.281  1.00 48.30           C  
ATOM   3457  CD1 PHE A 434      32.212  16.464   2.114  1.00 48.30           C  
ATOM   3458  CD2 PHE A 434      33.003  16.611   4.342  1.00 48.30           C  
ATOM   3459  CE1 PHE A 434      32.268  17.835   2.006  1.00 48.30           C  
ATOM   3460  CE2 PHE A 434      33.060  17.981   4.240  1.00 48.30           C  
ATOM   3461  CZ  PHE A 434      32.695  18.597   3.067  1.00 48.30           C  
ATOM   3464  N   LEU A 435      35.376  14.011   4.521  1.00 44.44           N  
ATOM   3465  CA  LEU A 435      36.512  14.625   5.150  1.00 44.44           C  
ATOM   3470  C   LEU A 435      37.752  14.299   4.371  1.00 44.44           C  
ATOM   3471  O   LEU A 435      38.606  15.162   4.169  1.00 44.44           O  
ATOM   3466  CB  LEU A 435      36.729  14.121   6.590  1.00 44.44           C  
ATOM   3467  CG  LEU A 435      35.570  14.456   7.551  1.00 44.44           C  
ATOM   3468  CD1 LEU A 435      35.847  13.932   8.968  1.00 44.44           C  
ATOM   3469  CD2 LEU A 435      35.240  15.958   7.535  1.00 44.44           C  
ATOM   3472  N   MET A 436      37.898  13.037   3.927  1.00 36.78           N  
ATOM   3473  CA  MET A 436      39.061  12.637   3.184  1.00 36.78           C  
ATOM   3478  C   MET A 436      39.081  13.369   1.877  1.00 36.78           C  
ATOM   3479  O   MET A 436      40.130  13.834   1.433  1.00 36.78           O  
ATOM   3474  CB  MET A 436      39.086  11.129   2.868  1.00 36.78           C  
ATOM   3475  CG  MET A 436      39.281  10.234   4.095  1.00 36.78           C  
ATOM   3476  SD  MET A 436      40.931  10.332   4.854  1.00 36.78           S  
ATOM   3477  CE  MET A 436      40.699  11.992   5.552  1.00 36.78           C  
ATOM   3480  N   LYS A 437      37.905  13.501   1.235  1.00 86.45           N  
ATOM   3481  CA  LYS A 437      37.814  14.112  -0.061  1.00 86.45           C  
ATOM   3487  C   LYS A 437      38.268  15.537   0.023  1.00 86.45           C  
ATOM   3488  O   LYS A 437      39.035  15.999  -0.820  1.00 86.45           O  
ATOM   3482  CB  LYS A 437      36.376  14.109  -0.612  1.00 86.45           C  
ATOM   3483  CG  LYS A 437      36.241  14.745  -1.996  1.00 86.45           C  
ATOM   3484  CD  LYS A 437      34.911  14.424  -2.683  1.00 86.45           C  
ATOM   3485  CE  LYS A 437      33.683  14.816  -1.860  1.00 86.45           C  
ATOM   3486  NZ  LYS A 437      33.526  16.288  -1.846  1.00 86.45           N1+
ATOM   3489  N   ILE A 438      37.813  16.270   1.055  1.00 89.61           N  
ATOM   3490  CA  ILE A 438      38.160  17.654   1.226  1.00 89.61           C  
ATOM   3495  C   ILE A 438      39.631  17.753   1.476  1.00 89.61           C  
ATOM   3496  O   ILE A 438      40.296  18.662   0.983  1.00 89.61           O  
ATOM   3491  CB  ILE A 438      37.464  18.286   2.397  1.00 89.61           C  
ATOM   3492  CG1 ILE A 438      35.943  18.289   2.173  1.00 89.61           C  
ATOM   3493  CG2 ILE A 438      38.059  19.690   2.605  1.00 89.61           C  
ATOM   3494  CD1 ILE A 438      35.513  19.097   0.950  1.00 89.61           C  
ATOM   3497  N   TYR A 439      40.168  16.811   2.270  1.00 51.29           N  
ATOM   3498  CA  TYR A 439      41.552  16.793   2.647  1.00 51.29           C  
ATOM   3507  C   TYR A 439      42.388  16.652   1.415  1.00 51.29           C  
ATOM   3508  O   TYR A 439      43.383  17.356   1.244  1.00 51.29           O  
ATOM   3499  CB  TYR A 439      41.846  15.600   3.577  1.00 51.29           C  
ATOM   3500  CG  TYR A 439      43.283  15.577   3.970  1.00 51.29           C  
ATOM   3501  CD1 TYR A 439      43.757  16.403   4.963  1.00 51.29           C  
ATOM   3502  CD2 TYR A 439      44.153  14.706   3.354  1.00 51.29           C  
ATOM   3503  CE1 TYR A 439      45.084  16.367   5.327  1.00 51.29           C  
ATOM   3504  CE2 TYR A 439      45.479  14.666   3.714  1.00 51.29           C  
ATOM   3505  CZ  TYR A 439      45.946  15.499   4.701  1.00 51.29           C  
ATOM   3506  OH  TYR A 439      47.307  15.458   5.071  1.00 51.29           O  
ATOM   3509  N   ASP A 440      41.987  15.747   0.505  1.00 30.64           N  
ATOM   3510  CA  ASP A 440      42.739  15.508  -0.692  1.00 30.64           C  
ATOM   3515  C   ASP A 440      42.765  16.777  -1.491  1.00 30.64           C  
ATOM   3516  O   ASP A 440      43.793  17.139  -2.059  1.00 30.64           O  
ATOM   3511  CB  ASP A 440      42.098  14.426  -1.579  1.00 30.64           C  
ATOM   3512  CG  ASP A 440      42.180  13.092  -0.850  1.00 30.64           C  
ATOM   3513  OD1 ASP A 440      43.222  12.840  -0.187  1.00 30.64           O  
ATOM   3514  OD2 ASP A 440      41.195  12.311  -0.937  1.00 30.64           O1-
ATOM   3517  N   GLN A 441      41.627  17.495  -1.541  1.00 33.03           N  
ATOM   3518  CA  GLN A 441      41.514  18.685  -2.338  1.00 33.03           C  
ATOM   3524  C   GLN A 441      42.470  19.724  -1.838  1.00 33.03           C  
ATOM   3525  O   GLN A 441      43.146  20.385  -2.626  1.00 33.03           O  
ATOM   3519  CB  GLN A 441      40.105  19.300  -2.291  1.00 33.03           C  
ATOM   3520  CG  GLN A 441      39.021  18.395  -2.882  1.00 33.03           C  
ATOM   3521  CD  GLN A 441      37.687  19.120  -2.776  1.00 33.03           C  
ATOM   3523  NE2 GLN A 441      36.570  18.345  -2.840  1.00 33.03           N  
ATOM   3522  OE1 GLN A 441      37.636  20.342  -2.642  1.00 33.03           O  
ATOM   3526  N   VAL A 442      42.566  19.888  -0.507  1.00 32.64           N  
ATOM   3527  CA  VAL A 442      43.434  20.880   0.060  1.00 32.64           C  
ATOM   3531  C   VAL A 442      44.833  20.527  -0.328  1.00 32.64           C  
ATOM   3532  O   VAL A 442      45.659  21.402  -0.585  1.00 32.64           O  
ATOM   3528  CB  VAL A 442      43.377  20.923   1.560  1.00 32.64           C  
ATOM   3529  CG1 VAL A 442      44.417  21.939   2.060  1.00 32.64           C  
ATOM   3530  CG2 VAL A 442      41.937  21.247   1.992  1.00 32.64           C  
ATOM   3533  N   ARG A 443      45.133  19.218  -0.373  1.00143.02           N  
ATOM   3534  CA  ARG A 443      46.450  18.766  -0.709  1.00143.02           C  
ATOM   3542  C   ARG A 443      46.745  19.200  -2.114  1.00143.02           C  
ATOM   3543  O   ARG A 443      47.881  19.535  -2.449  1.00143.02           O  
ATOM   3535  CB  ARG A 443      46.599  17.238  -0.630  1.00143.02           C  
ATOM   3536  CG  ARG A 443      46.325  16.700   0.775  1.00143.02           C  
ATOM   3537  CD  ARG A 443      47.284  15.593   1.217  1.00143.02           C  
ATOM   3538  NE  ARG A 443      48.468  16.259   1.830  1.00143.02           N  
ATOM   3539  CZ  ARG A 443      49.498  15.514   2.329  1.00143.02           C  
ATOM   3540  NH1 ARG A 443      49.459  14.152   2.246  1.00143.02           N1+
ATOM   3541  NH2 ARG A 443      50.564  16.132   2.914  1.00143.02           N  
ATOM   3544  N   SER A 444      45.705  19.192  -2.969  1.00 85.72           N  
ATOM   3545  CA  SER A 444      45.770  19.548  -4.359  1.00 85.72           C  
ATOM   3548  C   SER A 444      46.071  21.012  -4.515  1.00 85.72           C  
ATOM   3549  O   SER A 444      46.533  21.432  -5.573  1.00 85.72           O  
ATOM   3546  CB  SER A 444      44.437  19.277  -5.075  1.00 85.72           C  
ATOM   3547  OG  SER A 444      44.539  19.641  -6.441  1.00 85.72           O  
ATOM   3550  N   GLY A 445      45.848  21.840  -3.473  1.00 33.97           N  
ATOM   3551  CA  GLY A 445      46.120  23.240  -3.647  1.00 33.97           C  
ATOM   3552  C   GLY A 445      44.845  24.037  -3.665  1.00 33.97           C  
ATOM   3553  O   GLY A 445      44.871  25.227  -3.977  1.00 33.97           O  
ATOM   3554  N   LYS A 446      43.692  23.413  -3.347  1.00 50.74           N  
ATOM   3555  CA  LYS A 446      42.457  24.152  -3.319  1.00 50.74           C  
ATOM   3561  C   LYS A 446      42.188  24.606  -1.917  1.00 50.74           C  
ATOM   3562  O   LYS A 446      42.452  23.888  -0.954  1.00 50.74           O  
ATOM   3556  CB  LYS A 446      41.223  23.327  -3.726  1.00 50.74           C  
ATOM   3557  CG  LYS A 446      39.922  24.132  -3.661  1.00 50.74           C  
ATOM   3558  CD  LYS A 446      38.670  23.351  -4.072  1.00 50.74           C  
ATOM   3559  CE  LYS A 446      37.372  24.136  -3.849  1.00 50.74           C  
ATOM   3560  NZ  LYS A 446      36.199  23.269  -4.099  1.00 50.74           N1+
ATOM   3563  N   LEU A 447      41.650  25.836  -1.764  1.00 91.66           N  
ATOM   3564  CA  LEU A 447      41.285  26.273  -0.450  1.00 91.66           C  
ATOM   3569  C   LEU A 447      39.848  25.922  -0.272  1.00 91.66           C  
ATOM   3570  O   LEU A 447      39.023  26.151  -1.155  1.00 91.66           O  
ATOM   3565  CB  LEU A 447      41.466  27.774  -0.175  1.00 91.66           C  
ATOM   3566  CG  LEU A 447      42.944  28.184  -0.053  1.00 91.66           C  
ATOM   3567  CD1 LEU A 447      43.671  28.108  -1.404  1.00 91.66           C  
ATOM   3568  CD2 LEU A 447      43.088  29.534   0.663  1.00 91.66           C  
ATOM   3571  N   VAL A 448      39.515  25.342   0.895  1.00 90.90           N  
ATOM   3572  CA  VAL A 448      38.181  24.871   1.116  1.00 90.90           C  
ATOM   3576  C   VAL A 448      37.495  25.773   2.088  1.00 90.90           C  
ATOM   3577  O   VAL A 448      38.135  26.512   2.835  1.00 90.90           O  
ATOM   3573  CB  VAL A 448      38.136  23.477   1.673  1.00 90.90           C  
ATOM   3574  CG1 VAL A 448      38.782  23.485   3.069  1.00 90.90           C  
ATOM   3575  CG2 VAL A 448      36.678  22.987   1.658  1.00 90.90           C  
ATOM   3578  N   GLY A 449      36.146  25.744   2.077  1.00 20.78           N  
ATOM   3579  CA  GLY A 449      35.383  26.589   2.948  1.00 20.78           C  
ATOM   3580  C   GLY A 449      34.417  25.731   3.700  1.00 20.78           C  
ATOM   3581  O   GLY A 449      34.379  24.514   3.526  1.00 20.78           O  
ATOM   3582  N   GLY A 450      33.591  26.367   4.557  1.00 22.24           N  
ATOM   3583  CA  GLY A 450      32.631  25.641   5.340  1.00 22.24           C  
ATOM   3584  C   GLY A 450      33.207  25.396   6.701  1.00 22.24           C  
ATOM   3585  O   GLY A 450      34.196  26.010   7.098  1.00 22.24           O  
ATOM   3586  N   MET A 451      32.572  24.477   7.457  1.00 63.87           N  
ATOM   3587  CA  MET A 451      32.954  24.126   8.797  1.00 63.87           C  
ATOM   3592  C   MET A 451      34.327  23.522   8.739  1.00 63.87           C  
ATOM   3593  O   MET A 451      35.113  23.639   9.678  1.00 63.87           O  
ATOM   3588  CB  MET A 451      32.026  23.061   9.412  1.00 63.87           C  
ATOM   3589  CG  MET A 451      30.595  23.536   9.686  1.00 63.87           C  
ATOM   3590  SD  MET A 451      30.410  24.607  11.145  1.00 63.87           S  
ATOM   3591  CE  MET A 451      31.274  26.036  10.435  1.00 63.87           C  
ATOM   3594  N   VAL A 452      34.599  22.816   7.626  1.00154.32           N  
ATOM   3595  CA  VAL A 452      35.783  22.072   7.283  1.00154.32           C  
ATOM   3599  C   VAL A 452      36.954  22.947   6.911  1.00154.32           C  
ATOM   3600  O   VAL A 452      38.027  22.435   6.597  1.00154.32           O  
ATOM   3596  CB  VAL A 452      35.551  21.086   6.170  1.00154.32           C  
ATOM   3597  CG1 VAL A 452      35.408  21.845   4.840  1.00154.32           C  
ATOM   3598  CG2 VAL A 452      36.678  20.043   6.190  1.00154.32           C  
ATOM   3601  N   SER A 453      36.775  24.278   6.842  1.00 97.93           N  
ATOM   3602  CA  SER A 453      37.804  25.182   6.382  1.00 97.93           C  
ATOM   3605  C   SER A 453      39.069  25.068   7.192  1.00 97.93           C  
ATOM   3606  O   SER A 453      40.131  25.499   6.744  1.00 97.93           O  
ATOM   3603  CB  SER A 453      37.362  26.652   6.454  1.00 97.93           C  
ATOM   3604  OG  SER A 453      36.247  26.869   5.604  1.00 97.93           O  
ATOM   3607  N   TYR A 454      39.009  24.470   8.393  1.00 87.64           N  
ATOM   3608  CA  TYR A 454      40.155  24.366   9.256  1.00 87.64           C  
ATOM   3617  C   TYR A 454      41.236  23.570   8.585  1.00 87.64           C  
ATOM   3618  O   TYR A 454      42.418  23.744   8.885  1.00 87.64           O  
ATOM   3609  CB  TYR A 454      39.847  23.789  10.658  1.00 87.64           C  
ATOM   3610  CG  TYR A 454      39.242  22.428  10.586  1.00 87.64           C  
ATOM   3611  CD1 TYR A 454      40.033  21.304  10.513  1.00 87.64           C  
ATOM   3612  CD2 TYR A 454      37.874  22.277  10.617  1.00 87.64           C  
ATOM   3613  CE1 TYR A 454      39.466  20.051  10.457  1.00 87.64           C  
ATOM   3614  CE2 TYR A 454      37.302  21.028  10.559  1.00 87.64           C  
ATOM   3615  CZ  TYR A 454      38.098  19.913  10.478  1.00 87.64           C  
ATOM   3616  OH  TYR A 454      37.513  18.630  10.420  1.00 87.64           O  
ATOM   3619  N   LEU A 455      40.857  22.668   7.662  1.00113.59           N  
ATOM   3620  CA  LEU A 455      41.776  21.807   6.965  1.00113.59           C  
ATOM   3625  C   LEU A 455      42.818  22.629   6.266  1.00113.59           C  
ATOM   3626  O   LEU A 455      43.943  22.173   6.075  1.00113.59           O  
ATOM   3621  CB  LEU A 455      41.097  20.939   5.889  1.00113.59           C  
ATOM   3622  CG  LEU A 455      40.292  19.749   6.439  1.00113.59           C  
ATOM   3623  CD1 LEU A 455      41.219  18.640   6.949  1.00113.59           C  
ATOM   3624  CD2 LEU A 455      39.303  20.191   7.521  1.00113.59           C  
ATOM   3627  N   ASN A 456      42.480  23.861   5.850  1.00 52.12           N  
ATOM   3628  CA  ASN A 456      43.431  24.677   5.148  1.00 52.12           C  
ATOM   3633  C   ASN A 456      44.651  24.827   6.011  1.00 52.12           C  
ATOM   3634  O   ASN A 456      45.767  24.956   5.513  1.00 52.12           O  
ATOM   3629  CB  ASN A 456      42.895  26.088   4.847  1.00 52.12           C  
ATOM   3630  CG  ASN A 456      41.758  25.960   3.841  1.00 52.12           C  
ATOM   3632  ND2 ASN A 456      40.657  26.725   4.071  1.00 52.12           N  
ATOM   3631  OD1 ASN A 456      41.843  25.198   2.879  1.00 52.12           O  
ATOM   3635  N   ASP A 457      44.460  24.832   7.340  1.00 67.60           N  
ATOM   3636  CA  ASP A 457      45.504  25.009   8.312  1.00 67.60           C  
ATOM   3641  C   ASP A 457      46.469  23.858   8.362  1.00 67.60           C  
ATOM   3642  O   ASP A 457      47.593  24.034   8.824  1.00 67.60           O  
ATOM   3637  CB  ASP A 457      44.971  25.214   9.737  1.00 67.60           C  
ATOM   3638  CG  ASP A 457      44.373  26.610   9.787  1.00 67.60           C  
ATOM   3639  OD1 ASP A 457      44.482  27.334   8.763  1.00 67.60           O  
ATOM   3640  OD2 ASP A 457      43.808  26.974  10.853  1.00 67.60           O1-
ATOM   3643  N   LEU A 458      46.084  22.639   7.946  1.00107.10           N  
ATOM   3644  CA  LEU A 458      47.025  21.556   8.078  1.00107.10           C  
ATOM   3649  C   LEU A 458      48.214  21.857   7.226  1.00107.10           C  
ATOM   3650  O   LEU A 458      48.170  22.751   6.384  1.00107.10           O  
ATOM   3645  CB  LEU A 458      46.491  20.172   7.665  1.00107.10           C  
ATOM   3646  CG  LEU A 458      45.419  19.601   8.611  1.00107.10           C  
ATOM   3647  CD1 LEU A 458      44.090  20.362   8.503  1.00107.10           C  
ATOM   3648  CD2 LEU A 458      45.268  18.085   8.422  1.00107.10           C  
ATOM   3651  N   PRO A 459      49.310  21.166   7.434  1.00164.03           N  
ATOM   3652  CA  PRO A 459      49.381  20.134   8.438  1.00164.03           C  
ATOM   3656  C   PRO A 459      49.528  20.672   9.820  1.00164.03           C  
ATOM   3657  O   PRO A 459      49.890  21.836   9.985  1.00164.03           O  
ATOM   3654  CB  PRO A 459      50.548  19.231   8.043  1.00164.03           C  
ATOM   3655  CG  PRO A 459      50.663  19.424   6.522  1.00164.03           C  
ATOM   3653  CD  PRO A 459      50.153  20.854   6.290  1.00164.03           C  
ATOM   3658  N   SER A 460      49.230  19.829  10.823  1.00141.72           N  
ATOM   3659  CA  SER A 460      49.380  20.176  12.205  1.00141.72           C  
ATOM   3662  C   SER A 460      50.844  20.370  12.389  1.00141.72           C  
ATOM   3663  O   SER A 460      51.287  21.243  13.133  1.00141.72           O  
ATOM   3660  CB  SER A 460      48.919  19.029  13.118  1.00141.72           C  
ATOM   3661  OG  SER A 460      49.068  19.375  14.486  1.00141.72           O  
ATOM   3664  N   GLN A 461      51.616  19.521  11.685  1.00 82.71           N  
ATOM   3665  CA  GLN A 461      53.049  19.491  11.677  1.00 82.71           C  
ATOM   3671  C   GLN A 461      53.546  20.729  11.000  1.00 82.71           C  
ATOM   3672  O   GLN A 461      54.618  21.239  11.318  1.00 82.71           O  
ATOM   3666  CB  GLN A 461      53.603  18.271  10.917  1.00 82.71           C  
ATOM   3667  CG  GLN A 461      55.124  18.146  10.975  1.00 82.71           C  
ATOM   3668  CD  GLN A 461      55.510  16.848  10.279  1.00 82.71           C  
ATOM   3670  NE2 GLN A 461      55.946  15.841  11.082  1.00 82.71           N  
ATOM   3669  OE1 GLN A 461      55.423  16.730   9.058  1.00 82.71           O  
ATOM   3673  N   ARG A 462      52.752  21.254  10.052  1.00151.67           N  
ATOM   3674  CA  ARG A 462      53.159  22.372   9.249  1.00151.67           C  
ATOM   3682  C   ARG A 462      53.555  23.488  10.155  1.00151.67           C  
ATOM   3683  O   ARG A 462      54.569  24.142   9.919  1.00151.67           O  
ATOM   3675  CB  ARG A 462      52.026  22.884   8.346  1.00151.67           C  
ATOM   3676  CG  ARG A 462      52.411  24.081   7.469  1.00151.67           C  
ATOM   3677  CD  ARG A 462      53.388  23.743   6.343  1.00151.67           C  
ATOM   3678  NE  ARG A 462      54.699  23.412   6.967  1.00151.67           N  
ATOM   3679  CZ  ARG A 462      55.686  22.841   6.216  1.00151.67           C  
ATOM   3680  NH1 ARG A 462      55.464  22.558   4.900  1.00151.67           N1+
ATOM   3681  NH2 ARG A 462      56.895  22.556   6.782  1.00151.67           N  
ATOM   3684  N   ILE A 463      52.791  23.735  11.232  1.00103.51           N  
ATOM   3685  CA  ILE A 463      53.177  24.825  12.075  1.00103.51           C  
ATOM   3690  C   ILE A 463      54.121  24.291  13.102  1.00103.51           C  
ATOM   3691  O   ILE A 463      53.797  23.359  13.836  1.00103.51           O  
ATOM   3686  CB  ILE A 463      52.025  25.456  12.803  1.00103.51           C  
ATOM   3687  CG1 ILE A 463      51.024  26.053  11.798  1.00103.51           C  
ATOM   3688  CG2 ILE A 463      52.593  26.489  13.791  1.00103.51           C  
ATOM   3689  CD1 ILE A 463      51.631  27.139  10.910  1.00103.51           C  
ATOM   3692  N   GLN A 464      55.337  24.871  13.154  1.00203.66           N  
ATOM   3693  CA  GLN A 464      56.325  24.453  14.106  1.00203.66           C  
ATOM   3699  C   GLN A 464      56.469  25.554  15.104  1.00203.66           C  
ATOM   3700  O   GLN A 464      56.759  26.700  14.762  1.00203.66           O  
ATOM   3694  CB  GLN A 464      57.720  24.245  13.487  1.00203.66           C  
ATOM   3695  CG  GLN A 464      57.841  23.019  12.579  1.00203.66           C  
ATOM   3696  CD  GLN A 464      58.233  21.828  13.443  1.00203.66           C  
ATOM   3698  NE2 GLN A 464      58.022  21.951  14.781  1.00203.66           N  
ATOM   3697  OE1 GLN A 464      58.727  20.818  12.943  1.00203.66           O  
ATOM   3701  N   PRO A 465      56.237  25.221  16.340  1.00102.56           N  
ATOM   3702  CA  PRO A 465      56.394  26.189  17.391  1.00102.56           C  
ATOM   3706  C   PRO A 465      57.831  26.293  17.783  1.00102.56           C  
ATOM   3707  O   PRO A 465      58.610  25.408  17.433  1.00102.56           O  
ATOM   3704  CB  PRO A 465      55.477  25.743  18.532  1.00102.56           C  
ATOM   3705  CG  PRO A 465      55.088  24.298  18.179  1.00102.56           C  
ATOM   3703  CD  PRO A 465      55.194  24.259  16.649  1.00102.56           C  
ATOM   3708  N   GLN A 466      58.197  27.371  18.504  1.00151.77           N  
ATOM   3709  CA  GLN A 466      59.544  27.547  18.962  1.00151.77           C  
ATOM   3715  C   GLN A 466      59.508  27.439  20.449  1.00151.77           C  
ATOM   3716  O   GLN A 466      58.506  27.020  21.028  1.00151.77           O  
ATOM   3710  CB  GLN A 466      60.163  28.920  18.643  1.00151.77           C  
ATOM   3711  CG  GLN A 466      60.418  29.164  17.156  1.00151.77           C  
ATOM   3712  CD  GLN A 466      61.032  30.550  17.021  1.00151.77           C  
ATOM   3714  NE2 GLN A 466      61.343  30.956  15.761  1.00151.77           N  
ATOM   3713  OE1 GLN A 466      61.233  31.251  18.010  1.00151.77           O  
ATOM   3717  N   GLN A 467      60.625  27.806  21.105  1.00 82.03           N  
ATOM   3718  CA  GLN A 467      60.679  27.726  22.534  1.00 82.03           C  
ATOM   3724  C   GLN A 467      59.584  28.601  23.040  1.00 82.03           C  
ATOM   3725  O   GLN A 467      58.825  28.217  23.928  1.00 82.03           O  
ATOM   3719  CB  GLN A 467      62.002  28.270  23.099  1.00 82.03           C  
ATOM   3720  CG  GLN A 467      62.100  28.204  24.625  1.00 82.03           C  
ATOM   3721  CD  GLN A 467      63.455  28.773  25.022  1.00 82.03           C  
ATOM   3723  NE2 GLN A 467      64.009  28.286  26.163  1.00 82.03           N  
ATOM   3722  OE1 GLN A 467      64.010  29.624  24.329  1.00 82.03           O  
ATOM   3726  N   VAL A 468      59.462  29.807  22.458  1.00 48.39           N  
ATOM   3727  CA  VAL A 468      58.392  30.679  22.831  1.00 48.39           C  
ATOM   3731  C   VAL A 468      57.370  30.477  21.765  1.00 48.39           C  
ATOM   3732  O   VAL A 468      57.709  30.441  20.583  1.00 48.39           O  
ATOM   3728  CB  VAL A 468      58.781  32.128  22.833  1.00 48.39           C  
ATOM   3729  CG1 VAL A 468      57.538  32.971  23.162  1.00 48.39           C  
ATOM   3730  CG2 VAL A 468      59.943  32.317  23.824  1.00 48.39           C  
ATOM   3733  N   ALA A 469      56.087  30.316  22.141  1.00171.40           N  
ATOM   3734  CA  ALA A 469      55.152  30.027  21.096  1.00171.40           C  
ATOM   3736  C   ALA A 469      54.435  31.270  20.695  1.00171.40           C  
ATOM   3737  O   ALA A 469      53.565  31.771  21.405  1.00171.40           O  
ATOM   3735  CB  ALA A 469      54.087  28.993  21.501  1.00171.40           C  
ATOM   3738  N   VAL A 470      54.822  31.811  19.526  1.00162.44           N  
ATOM   3739  CA  VAL A 470      54.148  32.921  18.927  1.00162.44           C  
ATOM   3743  C   VAL A 470      52.861  32.390  18.390  1.00162.44           C  
ATOM   3744  O   VAL A 470      51.830  33.059  18.398  1.00162.44           O  
ATOM   3740  CB  VAL A 470      54.914  33.518  17.782  1.00162.44           C  
ATOM   3741  CG1 VAL A 470      55.085  32.451  16.686  1.00162.44           C  
ATOM   3742  CG2 VAL A 470      54.173  34.780  17.307  1.00162.44           C  
ATOM   3745  N   TRP A 471      52.917  31.127  17.928  1.00177.58           N  
ATOM   3746  CA  TRP A 471      51.845  30.469  17.246  1.00177.58           C  
ATOM   3757  C   TRP A 471      50.674  30.246  18.142  1.00177.58           C  
ATOM   3758  O   TRP A 471      50.706  30.365  19.366  1.00177.58           O  
ATOM   3747  CB  TRP A 471      52.248  29.117  16.637  1.00177.58           C  
ATOM   3748  CG  TRP A 471      53.234  29.258  15.506  1.00177.58           C  
ATOM   3750  CD1 TRP A 471      54.580  29.036  15.483  1.00177.58           C  
ATOM   3749  CD2 TRP A 471      52.874  29.715  14.194  1.00177.58           C  
ATOM   3752  CE2 TRP A 471      54.042  29.745  13.434  1.00177.58           C  
ATOM   3753  CE3 TRP A 471      51.669  30.083  13.671  1.00177.58           C  
ATOM   3751  NE1 TRP A 471      55.082  29.325  14.236  1.00177.58           N  
ATOM   3754  CZ2 TRP A 471      54.020  30.146  12.128  1.00177.58           C  
ATOM   3755  CZ3 TRP A 471      51.649  30.483  12.355  1.00177.58           C  
ATOM   3756  CH2 TRP A 471      52.802  30.514  11.599  1.00177.58           C  
ATOM   3759  N   PRO A 472      49.617  29.966  17.434  1.00215.08           N  
ATOM   3760  CA  PRO A 472      48.326  29.695  17.999  1.00215.08           C  
ATOM   3764  C   PRO A 472      48.349  28.401  18.734  1.00215.08           C  
ATOM   3765  O   PRO A 472      47.327  28.043  19.318  1.00215.08           O  
ATOM   3762  CB  PRO A 472      47.350  29.688  16.825  1.00215.08           C  
ATOM   3763  CG  PRO A 472      48.020  30.597  15.782  1.00215.08           C  
ATOM   3761  CD  PRO A 472      49.521  30.449  16.065  1.00215.08           C  
ATOM   3766  N   THR A 473      49.493  27.688  18.715  1.00 56.98           N  
ATOM   3767  CA  THR A 473      49.568  26.402  19.342  1.00 56.98           C  
ATOM   3771  C   THR A 473      49.129  26.572  20.756  1.00 56.98           C  
ATOM   3772  O   THR A 473      48.300  25.805  21.246  1.00 56.98           O  
ATOM   3768  CB  THR A 473      50.964  25.851  19.371  1.00 56.98           C  
ATOM   3770  CG2 THR A 473      50.940  24.482  20.074  1.00 56.98           C  
ATOM   3769  OG1 THR A 473      51.468  25.717  18.049  1.00 56.98           O  
ATOM   3773  N   MET A 474      49.648  27.594  21.456  1.00232.68           N  
ATOM   3774  CA  MET A 474      49.151  27.759  22.785  1.00232.68           C  
ATOM   3779  C   MET A 474      47.775  28.309  22.633  1.00232.68           C  
ATOM   3780  O   MET A 474      47.574  29.344  21.999  1.00232.68           O  
ATOM   3775  CB  MET A 474      49.960  28.744  23.647  1.00232.68           C  
ATOM   3776  CG  MET A 474      51.369  28.249  23.976  1.00232.68           C  
ATOM   3777  SD  MET A 474      51.413  26.691  24.911  1.00232.68           S  
ATOM   3778  CE  MET A 474      50.544  27.350  26.363  1.00232.68           C  
ATOM   3781  N   VAL A 475      46.780  27.611  23.208  1.00108.25           N  
ATOM   3782  CA  VAL A 475      45.433  28.081  23.093  1.00108.25           C  
ATOM   3786  C   VAL A 475      45.014  28.527  24.450  1.00108.25           C  
ATOM   3787  O   VAL A 475      45.452  27.974  25.459  1.00108.25           O  
ATOM   3783  CB  VAL A 475      44.460  27.021  22.666  1.00108.25           C  
ATOM   3784  CG1 VAL A 475      44.849  26.533  21.260  1.00108.25           C  
ATOM   3785  CG2 VAL A 475      44.444  25.914  23.734  1.00108.25           C  
ATOM   3788  N   ASP A 476      44.162  29.570  24.501  1.00 45.10           N  
ATOM   3789  CA  ASP A 476      43.688  30.078  25.753  1.00 45.10           C  
ATOM   3794  C   ASP A 476      42.518  29.234  26.144  1.00 45.10           C  
ATOM   3795  O   ASP A 476      41.427  29.341  25.591  1.00 45.10           O  
ATOM   3790  CB  ASP A 476      43.223  31.543  25.678  1.00 45.10           C  
ATOM   3791  CG  ASP A 476      42.979  32.055  27.091  1.00 45.10           C  
ATOM   3792  OD1 ASP A 476      42.861  31.212  28.021  1.00 45.10           O  
ATOM   3793  OD2 ASP A 476      42.909  33.302  27.258  1.00 45.10           O1-
ATOM   3796  N   ILE A 477      42.757  28.359  27.130  1.00104.26           N  
ATOM   3797  CA  ILE A 477      41.859  27.384  27.666  1.00104.26           C  
ATOM   3802  C   ILE A 477      40.721  28.031  28.405  1.00104.26           C  
ATOM   3803  O   ILE A 477      39.710  27.385  28.677  1.00104.26           O  
ATOM   3798  CB  ILE A 477      42.585  26.417  28.541  1.00104.26           C  
ATOM   3799  CG1 ILE A 477      41.776  25.129  28.691  1.00104.26           C  
ATOM   3800  CG2 ILE A 477      42.929  27.116  29.866  1.00104.26           C  
ATOM   3801  CD1 ILE A 477      42.676  23.964  29.075  1.00104.26           C  
ATOM   3804  N   ASN A 478      40.935  29.267  28.890  1.00 67.41           N  
ATOM   3805  CA  ASN A 478      39.978  30.024  29.656  1.00 67.41           C  
ATOM   3810  C   ASN A 478      38.785  30.511  28.866  1.00 67.41           C  
ATOM   3811  O   ASN A 478      37.672  30.508  29.391  1.00 67.41           O  
ATOM   3806  CB  ASN A 478      40.615  31.271  30.287  1.00 67.41           C  
ATOM   3807  CG  ASN A 478      41.718  30.801  31.221  1.00 67.41           C  
ATOM   3809  ND2 ASN A 478      42.690  31.705  31.508  1.00 67.41           N  
ATOM   3808  OD1 ASN A 478      41.717  29.660  31.681  1.00 67.41           O  
ATOM   3812  N   SER A 479      38.969  30.963  27.606  1.00107.97           N  
ATOM   3813  CA  SER A 479      37.890  31.600  26.881  1.00107.97           C  
ATOM   3816  C   SER A 479      37.131  30.633  26.032  1.00107.97           C  
ATOM   3817  O   SER A 479      37.589  29.532  25.734  1.00107.97           O  
ATOM   3814  CB  SER A 479      38.362  32.680  25.893  1.00107.97           C  
ATOM   3815  OG  SER A 479      38.981  33.754  26.576  1.00107.97           O  
ATOM   3818  N   LEU A 480      35.913  31.061  25.625  1.00 68.52           N  
ATOM   3819  CA  LEU A 480      35.071  30.309  24.743  1.00 68.52           C  
ATOM   3824  C   LEU A 480      35.725  30.227  23.401  1.00 68.52           C  
ATOM   3825  O   LEU A 480      35.674  29.186  22.749  1.00 68.52           O  
ATOM   3820  CB  LEU A 480      33.667  30.910  24.540  1.00 68.52           C  
ATOM   3821  CG  LEU A 480      32.720  30.710  25.738  1.00 68.52           C  
ATOM   3822  CD1 LEU A 480      31.339  31.331  25.469  1.00 68.52           C  
ATOM   3823  CD2 LEU A 480      32.625  29.223  26.115  1.00 68.52           C  
ATOM   3826  N   GLU A 481      36.346  31.330  22.935  1.00123.50           N  
ATOM   3827  CA  GLU A 481      36.961  31.286  21.640  1.00123.50           C  
ATOM   3833  C   GLU A 481      38.112  30.331  21.666  1.00123.50           C  
ATOM   3834  O   GLU A 481      38.310  29.564  20.725  1.00123.50           O  
ATOM   3828  CB  GLU A 481      37.465  32.647  21.123  1.00123.50           C  
ATOM   3829  CG  GLU A 481      38.492  33.347  22.012  1.00123.50           C  
ATOM   3830  CD  GLU A 481      37.731  34.257  22.965  1.00123.50           C  
ATOM   3831  OE1 GLU A 481      36.545  33.951  23.257  1.00123.50           O  
ATOM   3832  OE2 GLU A 481      38.330  35.271  23.411  1.00123.50           O1-
ATOM   3835  N   GLY A 482      38.900  30.344  22.755  1.00 25.31           N  
ATOM   3836  CA  GLY A 482      40.051  29.494  22.863  1.00 25.31           C  
ATOM   3837  C   GLY A 482      39.618  28.062  22.873  1.00 25.31           C  
ATOM   3838  O   GLY A 482      40.302  27.197  22.328  1.00 25.31           O  
ATOM   3839  N   LEU A 483      38.493  27.769  23.550  1.00 52.47           N  
ATOM   3840  CA  LEU A 483      37.986  26.431  23.657  1.00 52.47           C  
ATOM   3845  C   LEU A 483      37.516  25.949  22.318  1.00 52.47           C  
ATOM   3846  O   LEU A 483      37.698  24.781  21.974  1.00 52.47           O  
ATOM   3841  CB  LEU A 483      36.813  26.309  24.646  1.00 52.47           C  
ATOM   3842  CG  LEU A 483      37.221  26.538  26.114  1.00 52.47           C  
ATOM   3843  CD1 LEU A 483      36.015  26.402  27.059  1.00 52.47           C  
ATOM   3844  CD2 LEU A 483      38.395  25.631  26.516  1.00 52.47           C  
ATOM   3847  N   THR A 484      36.868  26.832  21.537  1.00 27.12           N  
ATOM   3848  CA  THR A 484      36.376  26.449  20.247  1.00 27.12           C  
ATOM   3852  C   THR A 484      37.554  26.119  19.383  1.00 27.12           C  
ATOM   3853  O   THR A 484      37.549  25.131  18.650  1.00 27.12           O  
ATOM   3849  CB  THR A 484      35.605  27.548  19.578  1.00 27.12           C  
ATOM   3851  CG2 THR A 484      35.099  27.039  18.218  1.00 27.12           C  
ATOM   3850  OG1 THR A 484      34.506  27.935  20.390  1.00 27.12           O  
ATOM   3854  N   GLU A 485      38.617  26.938  19.473  1.00 76.24           N  
ATOM   3855  CA  GLU A 485      39.788  26.746  18.669  1.00 76.24           C  
ATOM   3861  C   GLU A 485      40.401  25.419  18.991  1.00 76.24           C  
ATOM   3862  O   GLU A 485      40.861  24.710  18.096  1.00 76.24           O  
ATOM   3856  CB  GLU A 485      40.861  27.821  18.906  1.00 76.24           C  
ATOM   3857  CG  GLU A 485      42.146  27.575  18.112  1.00 76.24           C  
ATOM   3858  CD  GLU A 485      41.805  27.628  16.630  1.00 76.24           C  
ATOM   3859  OE1 GLU A 485      41.341  28.701  16.162  1.00 76.24           O  
ATOM   3860  OE2 GLU A 485      42.002  26.589  15.947  1.00 76.24           O1-
ATOM   3863  N   ALA A 486      40.412  25.037  20.281  1.00 35.34           N  
ATOM   3864  CA  ALA A 486      41.034  23.810  20.688  1.00 35.34           C  
ATOM   3866  C   ALA A 486      40.348  22.658  20.018  1.00 35.34           C  
ATOM   3867  O   ALA A 486      41.005  21.723  19.569  1.00 35.34           O  
ATOM   3865  CB  ALA A 486      40.962  23.571  22.206  1.00 35.34           C  
ATOM   3868  N   TYR A 487      39.003  22.686  19.947  1.00 60.23           N  
ATOM   3869  CA  TYR A 487      38.259  21.641  19.298  1.00 60.23           C  
ATOM   3878  C   TYR A 487      38.569  21.628  17.837  1.00 60.23           C  
ATOM   3879  O   TYR A 487      38.720  20.565  17.235  1.00 60.23           O  
ATOM   3870  CB  TYR A 487      36.731  21.759  19.453  1.00 60.23           C  
ATOM   3871  CG  TYR A 487      36.335  21.127  20.743  1.00 60.23           C  
ATOM   3872  CD1 TYR A 487      36.458  21.774  21.951  1.00 60.23           C  
ATOM   3873  CD2 TYR A 487      35.822  19.850  20.722  1.00 60.23           C  
ATOM   3874  CE1 TYR A 487      36.076  21.149  23.116  1.00 60.23           C  
ATOM   3875  CE2 TYR A 487      35.439  19.220  21.881  1.00 60.23           C  
ATOM   3876  CZ  TYR A 487      35.567  19.872  23.082  1.00 60.23           C  
ATOM   3877  OH  TYR A 487      35.174  19.226  24.272  1.00 60.23           O  
ATOM   3880  N   LYS A 488      38.669  22.820  17.227  1.00 52.30           N  
ATOM   3881  CA  LYS A 488      38.929  22.935  15.822  1.00 52.30           C  
ATOM   3887  C   LYS A 488      40.227  22.248  15.523  1.00 52.30           C  
ATOM   3888  O   LYS A 488      40.309  21.426  14.612  1.00 52.30           O  
ATOM   3882  CB  LYS A 488      39.103  24.408  15.415  1.00 52.30           C  
ATOM   3883  CG  LYS A 488      39.395  24.654  13.935  1.00 52.30           C  
ATOM   3884  CD  LYS A 488      39.433  26.144  13.589  1.00 52.30           C  
ATOM   3885  CE  LYS A 488      40.025  26.449  12.213  1.00 52.30           C  
ATOM   3886  NZ  LYS A 488      40.201  27.912  12.055  1.00 52.30           N1+
ATOM   3889  N   LEU A 489      41.272  22.547  16.321  1.00 50.94           N  
ATOM   3890  CA  LEU A 489      42.584  22.006  16.114  1.00 50.94           C  
ATOM   3895  C   LEU A 489      42.548  20.523  16.301  1.00 50.94           C  
ATOM   3896  O   LEU A 489      43.237  19.784  15.603  1.00 50.94           O  
ATOM   3891  CB  LEU A 489      43.622  22.564  17.102  1.00 50.94           C  
ATOM   3892  CG  LEU A 489      43.898  24.067  16.919  1.00 50.94           C  
ATOM   3893  CD1 LEU A 489      44.944  24.571  17.927  1.00 50.94           C  
ATOM   3894  CD2 LEU A 489      44.273  24.386  15.462  1.00 50.94           C  
ATOM   3897  N   ARG A 490      41.766  20.043  17.283  1.00134.99           N  
ATOM   3898  CA  ARG A 490      41.720  18.632  17.530  1.00134.99           C  
ATOM   3906  C   ARG A 490      41.097  17.933  16.361  1.00134.99           C  
ATOM   3907  O   ARG A 490      41.524  16.845  15.980  1.00134.99           O  
ATOM   3899  CB  ARG A 490      40.953  18.248  18.806  1.00134.99           C  
ATOM   3900  CG  ARG A 490      41.127  16.765  19.131  1.00134.99           C  
ATOM   3901  CD  ARG A 490      39.861  15.932  18.940  1.00134.99           C  
ATOM   3902  NE  ARG A 490      39.161  15.906  20.253  1.00134.99           N  
ATOM   3903  CZ  ARG A 490      37.807  16.035  20.340  1.00134.99           C  
ATOM   3904  NH1 ARG A 490      37.061  16.349  19.240  1.00134.99           N1+
ATOM   3905  NH2 ARG A 490      37.195  15.844  21.545  1.00134.99           N  
ATOM   3908  N   ALA A 491      40.054  18.529  15.758  1.00 31.77           N  
ATOM   3909  CA  ALA A 491      39.419  17.892  14.639  1.00 31.77           C  
ATOM   3911  C   ALA A 491      40.420  17.787  13.529  1.00 31.77           C  
ATOM   3912  O   ALA A 491      40.563  16.740  12.900  1.00 31.77           O  
ATOM   3910  CB  ALA A 491      38.215  18.687  14.103  1.00 31.77           C  
ATOM   3913  N   ALA A 492      41.184  18.869  13.291  1.00 30.65           N  
ATOM   3914  CA  ALA A 492      42.112  18.866  12.200  1.00 30.65           C  
ATOM   3916  C   ALA A 492      43.103  17.766  12.422  1.00 30.65           C  
ATOM   3917  O   ALA A 492      43.439  17.025  11.500  1.00 30.65           O  
ATOM   3915  CB  ALA A 492      42.902  20.181  12.085  1.00 30.65           C  
ATOM   3918  N   ARG A 493      43.573  17.613  13.672  1.00100.00           N  
ATOM   3919  CA  ARG A 493      44.582  16.644  13.986  1.00100.00           C  
ATOM   3927  C   ARG A 493      44.113  15.248  13.689  1.00100.00           C  
ATOM   3928  O   ARG A 493      44.842  14.465  13.083  1.00100.00           O  
ATOM   3920  CB  ARG A 493      44.973  16.682  15.472  1.00100.00           C  
ATOM   3921  CG  ARG A 493      45.969  15.590  15.854  1.00100.00           C  
ATOM   3922  CD  ARG A 493      47.350  15.759  15.222  1.00100.00           C  
ATOM   3923  NE  ARG A 493      48.136  14.547  15.587  1.00100.00           N  
ATOM   3924  CZ  ARG A 493      49.497  14.599  15.633  1.00100.00           C  
ATOM   3925  NH1 ARG A 493      50.144  15.771  15.361  1.00100.00           N1+
ATOM   3926  NH2 ARG A 493      50.208  13.480  15.953  1.00100.00           N  
ATOM   3929  N   LEU A 494      42.885  14.891  14.105  1.00 89.98           N  
ATOM   3930  CA  LEU A 494      42.385  13.556  13.897  1.00 89.98           C  
ATOM   3935  C   LEU A 494      42.212  13.278  12.438  1.00 89.98           C  
ATOM   3936  O   LEU A 494      42.443  12.158  11.985  1.00 89.98           O  
ATOM   3931  CB  LEU A 494      41.041  13.289  14.598  1.00 89.98           C  
ATOM   3932  CG  LEU A 494      41.160  13.071  16.120  1.00 89.98           C  
ATOM   3933  CD1 LEU A 494      41.859  11.739  16.432  1.00 89.98           C  
ATOM   3934  CD2 LEU A 494      41.840  14.255  16.821  1.00 89.98           C  
ATOM   3937  N   VAL A 495      41.764  14.280  11.662  1.00 33.79           N  
ATOM   3938  CA  VAL A 495      41.580  14.076  10.254  1.00 33.79           C  
ATOM   3942  C   VAL A 495      42.916  13.775   9.650  1.00 33.79           C  
ATOM   3943  O   VAL A 495      43.045  12.865   8.831  1.00 33.79           O  
ATOM   3939  CB  VAL A 495      41.034  15.290   9.559  1.00 33.79           C  
ATOM   3940  CG1 VAL A 495      41.032  15.033   8.044  1.00 33.79           C  
ATOM   3941  CG2 VAL A 495      39.641  15.596  10.134  1.00 33.79           C  
ATOM   3944  N   GLU A 496      43.960  14.526  10.056  1.00 80.20           N  
ATOM   3945  CA  GLU A 496      45.252  14.332   9.463  1.00 80.20           C  
ATOM   3951  C   GLU A 496      45.751  12.960   9.791  1.00 80.20           C  
ATOM   3952  O   GLU A 496      46.345  12.297   8.940  1.00 80.20           O  
ATOM   3946  CB  GLU A 496      46.325  15.361   9.882  1.00 80.20           C  
ATOM   3947  CG  GLU A 496      46.789  15.285  11.337  1.00 80.20           C  
ATOM   3948  CD  GLU A 496      47.964  16.241  11.498  1.00 80.20           C  
ATOM   3949  OE1 GLU A 496      48.363  16.865  10.478  1.00 80.20           O  
ATOM   3950  OE2 GLU A 496      48.481  16.356  12.640  1.00 80.20           O1-
ATOM   3953  N   ILE A 497      45.512  12.480  11.025  1.00 39.37           N  
ATOM   3954  CA  ILE A 497      46.008  11.182  11.384  1.00 39.37           C  
ATOM   3959  C   ILE A 497      45.368  10.153  10.505  1.00 39.37           C  
ATOM   3960  O   ILE A 497      46.038   9.243  10.019  1.00 39.37           O  
ATOM   3955  CB  ILE A 497      45.722  10.795  12.806  1.00 39.37           C  
ATOM   3956  CG1 ILE A 497      46.462  11.736  13.775  1.00 39.37           C  
ATOM   3957  CG2 ILE A 497      46.091   9.309  12.971  1.00 39.37           C  
ATOM   3958  CD1 ILE A 497      46.014  11.602  15.230  1.00 39.37           C  
ATOM   3961  N   ALA A 498      44.046  10.263  10.281  1.00 29.84           N  
ATOM   3962  CA  ALA A 498      43.366   9.288   9.479  1.00 29.84           C  
ATOM   3964  C   ALA A 498      43.892   9.324   8.074  1.00 29.84           C  
ATOM   3965  O   ALA A 498      44.154   8.280   7.479  1.00 29.84           O  
ATOM   3963  CB  ALA A 498      41.849   9.534   9.405  1.00 29.84           C  
ATOM   3966  N   ALA A 499      44.085  10.530   7.505  1.00 36.93           N  
ATOM   3967  CA  ALA A 499      44.492  10.621   6.129  1.00 36.93           C  
ATOM   3969  C   ALA A 499      45.834   9.984   5.929  1.00 36.93           C  
ATOM   3970  O   ALA A 499      46.013   9.181   5.013  1.00 36.93           O  
ATOM   3968  CB  ALA A 499      44.598  12.076   5.635  1.00 36.93           C  
ATOM   3971  N   LYS A 500      46.812  10.295   6.801  1.00 66.34           N  
ATOM   3972  CA  LYS A 500      48.142   9.783   6.619  1.00 66.34           C  
ATOM   3978  C   LYS A 500      48.129   8.297   6.760  1.00 66.34           C  
ATOM   3979  O   LYS A 500      48.789   7.585   6.006  1.00 66.34           O  
ATOM   3973  CB  LYS A 500      49.165  10.350   7.620  1.00 66.34           C  
ATOM   3974  CG  LYS A 500      49.466  11.836   7.401  1.00 66.34           C  
ATOM   3975  CD  LYS A 500      50.469  12.419   8.399  1.00 66.34           C  
ATOM   3976  CE  LYS A 500      49.933  12.552   9.824  1.00 66.34           C  
ATOM   3977  NZ  LYS A 500      50.980  13.120  10.703  1.00 66.34           N1+
ATOM   3980  N   ASN A 501      47.355   7.794   7.732  1.00 74.49           N  
ATOM   3981  CA  ASN A 501      47.304   6.390   7.995  1.00 74.49           C  
ATOM   3986  C   ASN A 501      46.738   5.719   6.780  1.00 74.49           C  
ATOM   3987  O   ASN A 501      47.162   4.629   6.404  1.00 74.49           O  
ATOM   3982  CB  ASN A 501      46.389   6.083   9.191  1.00 74.49           C  
ATOM   3983  CG  ASN A 501      46.787   4.739   9.773  1.00 74.49           C  
ATOM   3985  ND2 ASN A 501      46.180   4.390  10.940  1.00 74.49           N  
ATOM   3984  OD1 ASN A 501      47.613   4.022   9.212  1.00 74.49           O  
ATOM   3988  N   LEU A 502      45.752   6.367   6.135  1.00110.30           N  
ATOM   3989  CA  LEU A 502      45.090   5.813   4.986  1.00110.30           C  
ATOM   3994  C   LEU A 502      46.092   5.688   3.872  1.00110.30           C  
ATOM   3995  O   LEU A 502      46.169   4.667   3.191  1.00110.30           O  
ATOM   3990  CB  LEU A 502      43.957   6.739   4.501  1.00110.30           C  
ATOM   3991  CG  LEU A 502      42.963   6.123   3.496  1.00110.30           C  
ATOM   3992  CD1 LEU A 502      43.651   5.613   2.224  1.00110.30           C  
ATOM   3993  CD2 LEU A 502      42.071   5.071   4.171  1.00110.30           C  
ATOM   3996  N   GLN A 503      46.908   6.738   3.683  1.00 62.67           N  
ATOM   3997  CA  GLN A 503      47.866   6.829   2.619  1.00 62.67           C  
ATOM   4003  C   GLN A 503      48.926   5.784   2.788  1.00 62.67           C  
ATOM   4004  O   GLN A 503      49.430   5.243   1.805  1.00 62.67           O  
ATOM   3998  CB  GLN A 503      48.510   8.227   2.576  1.00 62.67           C  
ATOM   3999  CG  GLN A 503      47.473   9.311   2.251  1.00 62.67           C  
ATOM   4000  CD  GLN A 503      48.044  10.688   2.568  1.00 62.67           C  
ATOM   4002  NE2 GLN A 503      48.393  10.914   3.862  1.00 62.67           N  
ATOM   4001  OE1 GLN A 503      48.154  11.547   1.694  1.00 62.67           O  
ATOM   4005  N   THR A 504      49.301   5.471   4.043  1.00103.65           N  
ATOM   4006  CA  THR A 504      50.352   4.522   4.270  1.00103.65           C  
ATOM   4010  C   THR A 504      49.948   3.186   3.729  1.00103.65           C  
ATOM   4011  O   THR A 504      50.760   2.495   3.116  1.00103.65           O  
ATOM   4007  CB  THR A 504      50.704   4.347   5.721  1.00103.65           C  
ATOM   4009  CG2 THR A 504      51.103   5.715   6.299  1.00103.65           C  
ATOM   4008  OG1 THR A 504      49.607   3.811   6.444  1.00103.65           O  
ATOM   4012  N   HIS A 505      48.686   2.774   3.955  1.00 41.24           N  
ATOM   4013  CA  HIS A 505      48.227   1.498   3.487  1.00 41.24           C  
ATOM   4020  C   HIS A 505      48.206   1.503   1.988  1.00 41.24           C  
ATOM   4021  O   HIS A 505      48.621   0.537   1.349  1.00 41.24           O  
ATOM   4016  CB  HIS A 505      46.809   1.160   3.979  1.00 41.24           C  
ATOM   4015  CG  HIS A 505      46.721   1.078   5.474  1.00 41.24           C  
ATOM   4018  CD2 HIS A 505      47.023   0.053   6.318  1.00 41.24           C  
ATOM   4014  ND1 HIS A 505      46.298   2.113   6.277  1.00 41.24           N  
ATOM   4019  CE1 HIS A 505      46.364   1.669   7.558  1.00 41.24           C  
ATOM   4017  NE2 HIS A 505      46.799   0.424   7.632  1.00 41.24           N  
ATOM   4022  N   VAL A 506      47.721   2.607   1.391  1.00 34.25           N  
ATOM   4023  CA  VAL A 506      47.606   2.723  -0.038  1.00 34.25           C  
ATOM   4027  C   VAL A 506      48.969   2.655  -0.653  1.00 34.25           C  
ATOM   4028  O   VAL A 506      49.164   1.978  -1.661  1.00 34.25           O  
ATOM   4024  CB  VAL A 506      46.992   4.022  -0.468  1.00 34.25           C  
ATOM   4025  CG1 VAL A 506      47.042   4.100  -2.004  1.00 34.25           C  
ATOM   4026  CG2 VAL A 506      45.573   4.111   0.116  1.00 34.25           C  
ATOM   4029  N   SER A 507      49.953   3.341  -0.042  1.00 81.59           N  
ATOM   4030  CA  SER A 507      51.292   3.417  -0.557  1.00 81.59           C  
ATOM   4033  C   SER A 507      51.883   2.043  -0.537  1.00 81.59           C  
ATOM   4034  O   SER A 507      52.885   1.775  -1.199  1.00 81.59           O  
ATOM   4031  CB  SER A 507      52.192   4.333   0.288  1.00 81.59           C  
ATOM   4032  OG  SER A 507      53.498   4.370  -0.261  1.00 81.59           O  
ATOM   4035  N   HIS A 508      51.274   1.150   0.260  1.00108.13           N  
ATOM   4036  CA  HIS A 508      51.631  -0.230   0.413  1.00108.13           C  
ATOM   4043  C   HIS A 508      51.226  -0.964  -0.830  1.00108.13           C  
ATOM   4044  O   HIS A 508      51.574  -2.128  -1.010  1.00108.13           O  
ATOM   4039  CB  HIS A 508      50.952  -0.910   1.615  1.00108.13           C  
ATOM   4038  CG  HIS A 508      51.388  -2.333   1.799  1.00108.13           C  
ATOM   4041  CD2 HIS A 508      52.410  -2.850   2.536  1.00108.13           C  
ATOM   4037  ND1 HIS A 508      50.778  -3.412   1.197  1.00108.13           N  
ATOM   4042  CE1 HIS A 508      51.455  -4.518   1.596  1.00108.13           C  
ATOM   4040  NE2 HIS A 508      52.454  -4.226   2.410  1.00108.13           N  
ATOM   4045  N   ARG A 509      50.431  -0.315  -1.701  1.00107.68           N  
ATOM   4046  CA  ARG A 509      49.915  -0.919  -2.895  1.00107.68           C  
ATOM   4054  C   ARG A 509      48.809  -1.861  -2.518  1.00107.68           C  
ATOM   4055  O   ARG A 509      48.471  -2.778  -3.264  1.00107.68           O  
ATOM   4047  CB  ARG A 509      50.998  -1.645  -3.714  1.00107.68           C  
ATOM   4048  CG  ARG A 509      52.027  -0.664  -4.284  1.00107.68           C  
ATOM   4049  CD  ARG A 509      53.168  -1.310  -5.074  1.00107.68           C  
ATOM   4050  NE  ARG A 509      52.667  -1.617  -6.444  1.00107.68           N  
ATOM   4051  CZ  ARG A 509      52.182  -2.860  -6.727  1.00107.68           C  
ATOM   4052  NH1 ARG A 509      52.148  -3.816  -5.754  1.00107.68           N1+
ATOM   4053  NH2 ARG A 509      51.745  -3.151  -7.988  1.00107.68           N  
ATOM   4056  N   LYS A 510      48.194  -1.630  -1.340  1.00 66.18           N  
ATOM   4057  CA  LYS A 510      47.048  -2.395  -0.934  1.00 66.18           C  
ATOM   4063  C   LYS A 510      45.868  -1.803  -1.636  1.00 66.18           C  
ATOM   4064  O   LYS A 510      45.882  -0.630  -2.007  1.00 66.18           O  
ATOM   4058  CB  LYS A 510      46.728  -2.335   0.570  1.00 66.18           C  
ATOM   4059  CG  LYS A 510      47.737  -3.045   1.474  1.00 66.18           C  
ATOM   4060  CD  LYS A 510      47.467  -2.803   2.962  1.00 66.18           C  
ATOM   4061  CE  LYS A 510      48.377  -3.597   3.901  1.00 66.18           C  
ATOM   4062  NZ  LYS A 510      49.550  -2.780   4.280  1.00 66.18           N1+
ATOM   4065  N   SER A 511      44.812  -2.616  -1.832  1.00 82.37           N  
ATOM   4066  CA  SER A 511      43.625  -2.172  -2.505  1.00 82.37           C  
ATOM   4069  C   SER A 511      43.037  -1.053  -1.706  1.00 82.37           C  
ATOM   4070  O   SER A 511      43.050  -1.077  -0.477  1.00 82.37           O  
ATOM   4067  CB  SER A 511      42.567  -3.282  -2.625  1.00 82.37           C  
ATOM   4068  OG  SER A 511      41.416  -2.794  -3.296  1.00 82.37           O  
ATOM   4071  N   LYS A 512      42.459  -0.056  -2.402  1.00132.03           N  
ATOM   4072  CA  LYS A 512      41.958   1.139  -1.781  1.00132.03           C  
ATOM   4078  C   LYS A 512      40.911   0.750  -0.790  1.00132.03           C  
ATOM   4079  O   LYS A 512      40.782   1.362   0.268  1.00132.03           O  
ATOM   4073  CB  LYS A 512      41.321   2.103  -2.797  1.00132.03           C  
ATOM   4074  CG  LYS A 512      41.254   3.555  -2.322  1.00132.03           C  
ATOM   4075  CD  LYS A 512      40.477   3.765  -1.022  1.00132.03           C  
ATOM   4076  CE  LYS A 512      40.542   5.205  -0.511  1.00132.03           C  
ATOM   4077  NZ  LYS A 512      39.773   5.337   0.746  1.00132.03           N1+
ATOM   4080  N   GLU A 513      40.107  -0.269  -1.117  1.00101.26           N  
ATOM   4081  CA  GLU A 513      39.072  -0.684  -0.218  1.00101.26           C  
ATOM   4087  C   GLU A 513      39.676  -1.269   1.024  1.00101.26           C  
ATOM   4088  O   GLU A 513      39.226  -0.984   2.132  1.00101.26           O  
ATOM   4082  CB  GLU A 513      38.173  -1.747  -0.851  1.00101.26           C  
ATOM   4083  CG  GLU A 513      38.950  -3.007  -1.210  1.00101.26           C  
ATOM   4084  CD  GLU A 513      38.139  -3.765  -2.236  1.00101.26           C  
ATOM   4085  OE1 GLU A 513      36.881  -3.719  -2.171  1.00101.26           O  
ATOM   4086  OE2 GLU A 513      38.782  -4.393  -3.117  1.00101.26           O1-
ATOM   4089  N   VAL A 514      40.727  -2.097   0.871  1.00 33.34           N  
ATOM   4090  CA  VAL A 514      41.334  -2.752   1.995  1.00 33.34           C  
ATOM   4094  C   VAL A 514      41.895  -1.707   2.903  1.00 33.34           C  
ATOM   4095  O   VAL A 514      41.778  -1.798   4.124  1.00 33.34           O  
ATOM   4091  CB  VAL A 514      42.462  -3.651   1.588  1.00 33.34           C  
ATOM   4092  CG1 VAL A 514      43.161  -4.171   2.855  1.00 33.34           C  
ATOM   4093  CG2 VAL A 514      41.898  -4.760   0.684  1.00 33.34           C  
ATOM   4096  N   ALA A 515      42.516  -0.673   2.314  1.00 26.87           N  
ATOM   4097  CA  ALA A 515      43.121   0.370   3.085  1.00 26.87           C  
ATOM   4099  C   ALA A 515      42.055   1.040   3.892  1.00 26.87           C  
ATOM   4100  O   ALA A 515      42.258   1.369   5.060  1.00 26.87           O  
ATOM   4098  CB  ALA A 515      43.783   1.445   2.207  1.00 26.87           C  
ATOM   4101  N   TRP A 516      40.871   1.235   3.288  1.00 64.54           N  
ATOM   4102  CA  TRP A 516      39.786   1.924   3.923  1.00 64.54           C  
ATOM   4113  C   TRP A 516      39.393   1.196   5.174  1.00 64.54           C  
ATOM   4114  O   TRP A 516      39.226   1.812   6.226  1.00 64.54           O  
ATOM   4103  CB  TRP A 516      38.566   2.015   2.988  1.00 64.54           C  
ATOM   4104  CG  TRP A 516      37.365   2.733   3.548  1.00 64.54           C  
ATOM   4106  CD1 TRP A 516      36.209   2.225   4.065  1.00 64.54           C  
ATOM   4105  CD2 TRP A 516      37.256   4.162   3.630  1.00 64.54           C  
ATOM   4108  CE2 TRP A 516      36.013   4.447   4.195  1.00 64.54           C  
ATOM   4109  CE3 TRP A 516      38.121   5.154   3.267  1.00 64.54           C  
ATOM   4107  NE1 TRP A 516      35.379   3.249   4.453  1.00 64.54           N  
ATOM   4110  CZ2 TRP A 516      35.614   5.737   4.404  1.00 64.54           C  
ATOM   4111  CZ3 TRP A 516      37.715   6.453   3.479  1.00 64.54           C  
ATOM   4112  CH2 TRP A 516      36.485   6.738   4.037  1.00 64.54           C  
ATOM   4115  N   ASN A 517      39.253  -0.142   5.102  1.00 44.48           N  
ATOM   4116  CA  ASN A 517      38.819  -0.909   6.236  1.00 44.48           C  
ATOM   4121  C   ASN A 517      39.816  -0.806   7.351  1.00 44.48           C  
ATOM   4122  O   ASN A 517      39.450  -0.585   8.505  1.00 44.48           O  
ATOM   4117  CB  ASN A 517      38.638  -2.402   5.911  1.00 44.48           C  
ATOM   4118  CG  ASN A 517      38.126  -3.089   7.167  1.00 44.48           C  
ATOM   4120  ND2 ASN A 517      36.865  -2.769   7.564  1.00 44.48           N  
ATOM   4119  OD1 ASN A 517      38.835  -3.874   7.794  1.00 44.48           O  
ATOM   4123  N   LEU A 518      41.115  -0.931   7.027  1.00 74.28           N  
ATOM   4124  CA  LEU A 518      42.160  -0.927   8.013  1.00 74.28           C  
ATOM   4129  C   LEU A 518      42.221   0.413   8.686  1.00 74.28           C  
ATOM   4130  O   LEU A 518      42.740   0.538   9.791  1.00 74.28           O  
ATOM   4125  CB  LEU A 518      43.546  -1.240   7.422  1.00 74.28           C  
ATOM   4126  CG  LEU A 518      43.647  -2.670   6.855  1.00 74.28           C  
ATOM   4127  CD1 LEU A 518      45.065  -2.973   6.346  1.00 74.28           C  
ATOM   4128  CD2 LEU A 518      43.140  -3.710   7.867  1.00 74.28           C  
ATOM   4131  N   THR A 519      41.825   1.467   7.957  1.00 92.89           N  
ATOM   4132  CA  THR A 519      41.772   2.843   8.375  1.00 92.89           C  
ATOM   4136  C   THR A 519      40.514   3.182   9.137  1.00 92.89           C  
ATOM   4137  O   THR A 519      40.450   4.210   9.808  1.00 92.89           O  
ATOM   4133  CB  THR A 519      41.866   3.761   7.191  1.00 92.89           C  
ATOM   4135  CG2 THR A 519      41.881   5.215   7.680  1.00 92.89           C  
ATOM   4134  OG1 THR A 519      43.060   3.489   6.472  1.00 92.89           O  
ATOM   4138  N   SER A 520      39.466   2.343   9.035  1.00100.87           N  
ATOM   4139  CA  SER A 520      38.131   2.656   9.481  1.00100.87           C  
ATOM   4142  C   SER A 520      38.055   3.181  10.885  1.00100.87           C  
ATOM   4143  O   SER A 520      37.360   4.168  11.125  1.00100.87           O  
ATOM   4140  CB  SER A 520      37.203   1.433   9.423  1.00100.87           C  
ATOM   4141  OG  SER A 520      37.101   0.964   8.088  1.00100.87           O  
ATOM   4144  N   VAL A 521      38.742   2.559  11.857  1.00 39.44           N  
ATOM   4145  CA  VAL A 521      38.593   3.024  13.207  1.00 39.44           C  
ATOM   4149  C   VAL A 521      39.030   4.452  13.283  1.00 39.44           C  
ATOM   4150  O   VAL A 521      38.327   5.292  13.845  1.00 39.44           O  
ATOM   4146  CB  VAL A 521      39.424   2.254  14.193  1.00 39.44           C  
ATOM   4147  CG1 VAL A 521      39.285   2.928  15.570  1.00 39.44           C  
ATOM   4148  CG2 VAL A 521      38.982   0.781  14.170  1.00 39.44           C  
ATOM   4151  N   ASP A 522      40.196   4.783  12.700  1.00124.61           N  
ATOM   4152  CA  ASP A 522      40.653   6.135  12.817  1.00124.61           C  
ATOM   4157  C   ASP A 522      39.742   7.070  12.073  1.00124.61           C  
ATOM   4158  O   ASP A 522      39.555   8.208  12.498  1.00124.61           O  
ATOM   4153  CB  ASP A 522      42.139   6.368  12.450  1.00124.61           C  
ATOM   4154  CG  ASP A 522      42.452   6.104  10.988  1.00124.61           C  
ATOM   4155  OD1 ASP A 522      41.611   6.443  10.116  1.00124.61           O  
ATOM   4156  OD2 ASP A 522      43.560   5.566  10.725  1.00124.61           O1-
ATOM   4159  N   LEU A 523      39.141   6.623  10.951  1.00 50.22           N  
ATOM   4160  CA  LEU A 523      38.276   7.470  10.170  1.00 50.22           C  
ATOM   4165  C   LEU A 523      37.069   7.849  10.971  1.00 50.22           C  
ATOM   4166  O   LEU A 523      36.628   8.997  10.934  1.00 50.22           O  
ATOM   4161  CB  LEU A 523      37.778   6.803   8.876  1.00 50.22           C  
ATOM   4162  CG  LEU A 523      38.872   6.615   7.809  1.00 50.22           C  
ATOM   4163  CD1 LEU A 523      38.307   5.948   6.544  1.00 50.22           C  
ATOM   4164  CD2 LEU A 523      39.573   7.946   7.492  1.00 50.22           C  
ATOM   4167  N   VAL A 524      36.496   6.893  11.726  1.00 31.69           N  
ATOM   4168  CA  VAL A 524      35.318   7.179  12.492  1.00 31.69           C  
ATOM   4172  C   VAL A 524      35.664   8.239  13.490  1.00 31.69           C  
ATOM   4173  O   VAL A 524      34.887   9.160  13.734  1.00 31.69           O  
ATOM   4169  CB  VAL A 524      34.818   5.988  13.260  1.00 31.69           C  
ATOM   4170  CG1 VAL A 524      33.625   6.428  14.125  1.00 31.69           C  
ATOM   4171  CG2 VAL A 524      34.481   4.860  12.269  1.00 31.69           C  
ATOM   4174  N   ARG A 525      36.864   8.135  14.084  1.00136.68           N  
ATOM   4175  CA  ARG A 525      37.292   9.040  15.109  1.00136.68           C  
ATOM   4183  C   ARG A 525      37.408  10.424  14.541  1.00136.68           C  
ATOM   4184  O   ARG A 525      37.149  11.406  15.233  1.00136.68           O  
ATOM   4176  CB  ARG A 525      38.626   8.604  15.739  1.00136.68           C  
ATOM   4177  CG  ARG A 525      38.848   9.178  17.137  1.00136.68           C  
ATOM   4178  CD  ARG A 525      39.832   8.364  17.982  1.00136.68           C  
ATOM   4179  NE  ARG A 525      41.193   8.944  17.819  1.00136.68           N  
ATOM   4180  CZ  ARG A 525      42.148   8.675  18.755  1.00136.68           C  
ATOM   4181  NH1 ARG A 525      41.851   7.878  19.822  1.00136.68           N1+
ATOM   4182  NH2 ARG A 525      43.400   9.207  18.632  1.00136.68           N  
ATOM   4185  N   ALA A 526      37.834  10.546  13.269  1.00 28.17           N  
ATOM   4186  CA  ALA A 526      37.959  11.839  12.656  1.00 28.17           C  
ATOM   4188  C   ALA A 526      36.603  12.472  12.547  1.00 28.17           C  
ATOM   4189  O   ALA A 526      36.433  13.657  12.827  1.00 28.17           O  
ATOM   4187  CB  ALA A 526      38.546  11.768  11.236  1.00 28.17           C  
ATOM   4190  N   SER A 527      35.594  11.683  12.138  1.00 29.67           N  
ATOM   4191  CA  SER A 527      34.268  12.203  11.956  1.00 29.67           C  
ATOM   4194  C   SER A 527      33.752  12.660  13.284  1.00 29.67           C  
ATOM   4195  O   SER A 527      33.109  13.704  13.387  1.00 29.67           O  
ATOM   4192  CB  SER A 527      33.288  11.144  11.423  1.00 29.67           C  
ATOM   4193  OG  SER A 527      33.702  10.701  10.138  1.00 29.67           O  
ATOM   4196  N   GLU A 528      34.038  11.881  14.342  1.00 48.62           N  
ATOM   4197  CA  GLU A 528      33.557  12.191  15.657  1.00 48.62           C  
ATOM   4203  C   GLU A 528      34.121  13.509  16.085  1.00 48.62           C  
ATOM   4204  O   GLU A 528      33.394  14.381  16.557  1.00 48.62           O  
ATOM   4198  CB  GLU A 528      34.023  11.165  16.700  1.00 48.62           C  
ATOM   4199  CG  GLU A 528      33.532  11.455  18.119  1.00 48.62           C  
ATOM   4200  CD  GLU A 528      34.339  10.577  19.065  1.00 48.62           C  
ATOM   4201  OE1 GLU A 528      34.622   9.407  18.695  1.00 48.62           O  
ATOM   4202  OE2 GLU A 528      34.697  11.074  20.165  1.00 48.62           O1-
ATOM   4205  N   ALA A 529      35.439  13.693  15.899  1.00 30.12           N  
ATOM   4206  CA  ALA A 529      36.095  14.894  16.325  1.00 30.12           C  
ATOM   4208  C   ALA A 529      35.516  16.047  15.571  1.00 30.12           C  
ATOM   4209  O   ALA A 529      35.305  17.121  16.128  1.00 30.12           O  
ATOM   4207  CB  ALA A 529      37.609  14.873  16.052  1.00 30.12           C  
ATOM   4210  N   HIS A 530      35.241  15.846  14.269  1.00 55.66           N  
ATOM   4211  CA  HIS A 530      34.715  16.909  13.461  1.00 55.66           C  
ATOM   4218  C   HIS A 530      33.396  17.362  14.005  1.00 55.66           C  
ATOM   4219  O   HIS A 530      33.172  18.557  14.190  1.00 55.66           O  
ATOM   4214  CB  HIS A 530      34.460  16.478  12.008  1.00 55.66           C  
ATOM   4213  CG  HIS A 530      33.762  17.541  11.212  1.00 55.66           C  
ATOM   4216  CD2 HIS A 530      32.436  17.683  10.931  1.00 55.66           C  
ATOM   4212  ND1 HIS A 530      34.389  18.610  10.617  1.00 55.66           N  
ATOM   4217  CE1 HIS A 530      33.421  19.343  10.009  1.00 55.66           C  
ATOM   4215  NE2 HIS A 530      32.219  18.819  10.173  1.00 55.66           N  
ATOM   4220  N   CYS A 531      32.488  16.409  14.283  1.00 35.52           N  
ATOM   4221  CA  CYS A 531      31.158  16.719  14.733  1.00 35.52           C  
ATOM   4224  C   CYS A 531      31.190  17.370  16.082  1.00 35.52           C  
ATOM   4225  O   CYS A 531      30.421  18.286  16.365  1.00 35.52           O  
ATOM   4222  CB  CYS A 531      30.262  15.474  14.842  1.00 35.52           C  
ATOM   4223  SG  CYS A 531      29.936  14.714  13.223  1.00 35.52           S  
ATOM   4226  N   HIS A 532      32.084  16.912  16.968  1.00 53.19           N  
ATOM   4227  CA  HIS A 532      32.122  17.450  18.296  1.00 53.19           C  
ATOM   4234  C   HIS A 532      32.450  18.905  18.164  1.00 53.19           C  
ATOM   4235  O   HIS A 532      31.879  19.754  18.847  1.00 53.19           O  
ATOM   4230  CB  HIS A 532      33.206  16.761  19.143  1.00 53.19           C  
ATOM   4229  CG  HIS A 532      33.003  16.891  20.621  1.00 53.19           C  
ATOM   4232  CD2 HIS A 532      32.177  17.703  21.335  1.00 53.19           C  
ATOM   4228  ND1 HIS A 532      33.665  16.119  21.548  1.00 53.19           N  
ATOM   4233  CE1 HIS A 532      33.211  16.496  22.770  1.00 53.19           C  
ATOM   4231  NE2 HIS A 532      32.306  17.454  22.691  1.00 53.19           N  
ATOM   4236  N   TYR A 533      33.373  19.228  17.241  1.00 69.34           N  
ATOM   4237  CA  TYR A 533      33.790  20.579  17.005  1.00 69.34           C  
ATOM   4246  C   TYR A 533      32.613  21.389  16.551  1.00 69.34           C  
ATOM   4247  O   TYR A 533      32.438  22.521  17.000  1.00 69.34           O  
ATOM   4238  CB  TYR A 533      34.900  20.653  15.936  1.00 69.34           C  
ATOM   4239  CG  TYR A 533      35.093  22.066  15.501  1.00 69.34           C  
ATOM   4240  CD1 TYR A 533      35.571  23.023  16.366  1.00 69.34           C  
ATOM   4241  CD2 TYR A 533      34.828  22.422  14.197  1.00 69.34           C  
ATOM   4242  CE1 TYR A 533      35.751  24.319  15.942  1.00 69.34           C  
ATOM   4243  CE2 TYR A 533      35.008  23.716  13.768  1.00 69.34           C  
ATOM   4244  CZ  TYR A 533      35.468  24.669  14.643  1.00 69.34           C  
ATOM   4245  OH  TYR A 533      35.653  25.999  14.209  1.00 69.34           O  
ATOM   4248  N   VAL A 534      31.765  20.844  15.652  1.00128.20           N  
ATOM   4249  CA  VAL A 534      30.657  21.633  15.182  1.00128.20           C  
ATOM   4253  C   VAL A 534      29.692  21.934  16.294  1.00128.20           C  
ATOM   4254  O   VAL A 534      29.166  23.043  16.364  1.00128.20           O  
ATOM   4250  CB  VAL A 534      29.907  21.076  13.990  1.00128.20           C  
ATOM   4251  CG1 VAL A 534      30.850  21.088  12.783  1.00128.20           C  
ATOM   4252  CG2 VAL A 534      29.340  19.686  14.284  1.00128.20           C  
ATOM   4255  N   VAL A 535      29.426  20.973  17.201  1.00 44.99           N  
ATOM   4256  CA  VAL A 535      28.480  21.240  18.254  1.00 44.99           C  
ATOM   4260  C   VAL A 535      28.996  22.375  19.091  1.00 44.99           C  
ATOM   4261  O   VAL A 535      28.256  23.302  19.416  1.00 44.99           O  
ATOM   4257  CB  VAL A 535      28.259  20.065  19.172  1.00 44.99           C  
ATOM   4258  CG1 VAL A 535      27.294  20.492  20.293  1.00 44.99           C  
ATOM   4259  CG2 VAL A 535      27.749  18.870  18.347  1.00 44.99           C  
ATOM   4262  N   VAL A 536      30.296  22.342  19.439  1.00 33.35           N  
ATOM   4263  CA  VAL A 536      30.878  23.344  20.290  1.00 33.35           C  
ATOM   4267  C   VAL A 536      30.770  24.690  19.640  1.00 33.35           C  
ATOM   4268  O   VAL A 536      30.416  25.670  20.294  1.00 33.35           O  
ATOM   4264  CB  VAL A 536      32.334  23.099  20.569  1.00 33.35           C  
ATOM   4265  CG1 VAL A 536      32.890  24.297  21.359  1.00 33.35           C  
ATOM   4266  CG2 VAL A 536      32.472  21.755  21.306  1.00 33.35           C  
ATOM   4269  N   LYS A 537      31.074  24.779  18.333  1.00 78.18           N  
ATOM   4270  CA  LYS A 537      31.020  26.049  17.667  1.00 78.18           C  
ATOM   4276  C   LYS A 537      29.617  26.568  17.689  1.00 78.18           C  
ATOM   4277  O   LYS A 537      29.387  27.748  17.953  1.00 78.18           O  
ATOM   4271  CB  LYS A 537      31.401  25.981  16.179  1.00 78.18           C  
ATOM   4272  CG  LYS A 537      31.163  27.318  15.474  1.00 78.18           C  
ATOM   4273  CD  LYS A 537      31.560  27.347  13.999  1.00 78.18           C  
ATOM   4274  CE  LYS A 537      31.119  28.635  13.299  1.00 78.18           C  
ATOM   4275  NZ  LYS A 537      29.653  28.806  13.432  1.00 78.18           N1+
ATOM   4278  N   VAL A 538      28.636  25.690  17.411  1.00 40.23           N  
ATOM   4279  CA  VAL A 538      27.265  26.101  17.326  1.00 40.23           C  
ATOM   4283  C   VAL A 538      26.821  26.633  18.652  1.00 40.23           C  
ATOM   4284  O   VAL A 538      26.156  27.665  18.726  1.00 40.23           O  
ATOM   4280  CB  VAL A 538      26.346  24.962  16.963  1.00 40.23           C  
ATOM   4281  CG1 VAL A 538      24.892  25.459  17.018  1.00 40.23           C  
ATOM   4282  CG2 VAL A 538      26.760  24.406  15.587  1.00 40.23           C  
ATOM   4285  N   PHE A 539      27.195  25.941  19.741  1.00138.26           N  
ATOM   4286  CA  PHE A 539      26.765  26.321  21.056  1.00138.26           C  
ATOM   4294  C   PHE A 539      27.312  27.692  21.324  1.00138.26           C  
ATOM   4295  O   PHE A 539      26.587  28.595  21.738  1.00138.26           O  
ATOM   4287  CB  PHE A 539      27.374  25.411  22.136  1.00138.26           C  
ATOM   4288  CG  PHE A 539      26.520  25.454  23.356  1.00138.26           C  
ATOM   4289  CD1 PHE A 539      26.376  26.600  24.102  1.00138.26           C  
ATOM   4290  CD2 PHE A 539      25.822  24.329  23.726  1.00138.26           C  
ATOM   4291  CE1 PHE A 539      25.572  26.609  25.218  1.00138.26           C  
ATOM   4292  CE2 PHE A 539      25.020  24.331  24.841  1.00138.26           C  
ATOM   4293  CZ  PHE A 539      24.896  25.474  25.592  1.00138.26           C  
ATOM   4296  N   SER A 540      28.618  27.885  21.058  1.00 40.60           N  
ATOM   4297  CA  SER A 540      29.282  29.122  21.360  1.00 40.60           C  
ATOM   4300  C   SER A 540      28.702  30.253  20.567  1.00 40.60           C  
ATOM   4301  O   SER A 540      28.546  31.356  21.088  1.00 40.60           O  
ATOM   4298  CB  SER A 540      30.791  29.075  21.070  1.00 40.60           C  
ATOM   4299  OG  SER A 540      31.422  28.147  21.940  1.00 40.60           O  
ATOM   4302  N   ASP A 541      28.359  30.024  19.286  1.00127.43           N  
ATOM   4303  CA  ASP A 541      27.866  31.120  18.501  1.00127.43           C  
ATOM   4308  C   ASP A 541      26.530  31.585  19.002  1.00127.43           C  
ATOM   4309  O   ASP A 541      26.170  32.746  18.821  1.00127.43           O  
ATOM   4304  CB  ASP A 541      27.846  30.884  16.971  1.00127.43           C  
ATOM   4305  CG  ASP A 541      26.978  29.702  16.576  1.00127.43           C  
ATOM   4306  OD1 ASP A 541      25.732  29.866  16.512  1.00127.43           O  
ATOM   4307  OD2 ASP A 541      27.563  28.622  16.296  1.00127.43           O1-
ATOM   4310  N   LYS A 542      25.755  30.688  19.639  1.00105.46           N  
ATOM   4311  CA  LYS A 542      24.431  30.987  20.120  1.00105.46           C  
ATOM   4317  C   LYS A 542      24.438  32.041  21.198  1.00105.46           C  
ATOM   4318  O   LYS A 542      23.549  32.892  21.233  1.00105.46           O  
ATOM   4312  CB  LYS A 542      23.737  29.748  20.710  1.00105.46           C  
ATOM   4313  CG  LYS A 542      22.271  29.975  21.085  1.00105.46           C  
ATOM   4314  CD  LYS A 542      21.342  30.121  19.877  1.00105.46           C  
ATOM   4315  CE  LYS A 542      19.862  30.218  20.255  1.00105.46           C  
ATOM   4316  NZ  LYS A 542      19.020  30.058  19.048  1.00105.46           N1+
ATOM   4319  N   LEU A 543      25.452  32.041  22.088  1.00116.56           N  
ATOM   4320  CA  LEU A 543      25.441  32.878  23.265  1.00116.56           C  
ATOM   4325  C   LEU A 543      25.306  34.344  22.969  1.00116.56           C  
ATOM   4326  O   LEU A 543      24.494  35.005  23.613  1.00116.56           O  
ATOM   4321  CB  LEU A 543      26.702  32.709  24.135  1.00116.56           C  
ATOM   4322  CG  LEU A 543      26.754  31.384  24.915  1.00116.56           C  
ATOM   4323  CD1 LEU A 543      26.673  30.178  23.975  1.00116.56           C  
ATOM   4324  CD2 LEU A 543      27.983  31.327  25.835  1.00116.56           C  
ATOM   4327  N   PRO A 544      26.005  34.916  22.040  1.00 78.61           N  
ATOM   4328  CA  PRO A 544      25.920  36.336  21.829  1.00 78.61           C  
ATOM   4332  C   PRO A 544      24.546  36.753  21.409  1.00 78.61           C  
ATOM   4333  O   PRO A 544      24.220  37.934  21.517  1.00 78.61           O  
ATOM   4330  CB  PRO A 544      27.032  36.673  20.830  1.00 78.61           C  
ATOM   4331  CG  PRO A 544      27.525  35.308  20.307  1.00 78.61           C  
ATOM   4329  CD  PRO A 544      27.191  34.331  21.446  1.00 78.61           C  
ATOM   4334  N   LYS A 545      23.747  35.807  20.890  1.00140.56           N  
ATOM   4335  CA  LYS A 545      22.416  36.052  20.417  1.00140.56           C  
ATOM   4341  C   LYS A 545      21.472  36.327  21.555  1.00140.56           C  
ATOM   4342  O   LYS A 545      20.527  37.095  21.397  1.00140.56           O  
ATOM   4336  CB  LYS A 545      21.848  34.842  19.653  1.00140.56           C  
ATOM   4337  CG  LYS A 545      22.800  34.298  18.583  1.00140.56           C  
ATOM   4338  CD  LYS A 545      23.230  35.323  17.533  1.00140.56           C  
ATOM   4339  CE  LYS A 545      24.285  34.788  16.563  1.00140.56           C  
ATOM   4340  NZ  LYS A 545      23.666  33.834  15.616  1.00140.56           N1+
ATOM   4343  N   ILE A 546      21.691  35.702  22.732  1.00125.36           N  
ATOM   4344  CA  ILE A 546      20.720  35.770  23.796  1.00125.36           C  
ATOM   4349  C   ILE A 546      20.619  37.160  24.358  1.00125.36           C  
ATOM   4350  O   ILE A 546      21.600  37.741  24.817  1.00125.36           O  
ATOM   4345  CB  ILE A 546      21.036  34.834  24.925  1.00125.36           C  
ATOM   4346  CG1 ILE A 546      21.165  33.396  24.394  1.00125.36           C  
ATOM   4347  CG2 ILE A 546      19.936  34.985  25.985  1.00125.36           C  
ATOM   4348  CD1 ILE A 546      19.898  32.886  23.707  1.00125.36           C  
ATOM   4351  N   GLN A 547      19.393  37.733  24.310  1.00100.65           N  
ATOM   4352  CA  GLN A 547      19.130  39.057  24.808  1.00100.65           C  
ATOM   4358  C   GLN A 547      19.166  39.136  26.308  1.00100.65           C  
ATOM   4359  O   GLN A 547      19.757  40.063  26.861  1.00100.65           O  
ATOM   4353  CB  GLN A 547      17.775  39.634  24.355  1.00100.65           C  
ATOM   4354  CG  GLN A 547      17.765  40.146  22.912  1.00100.65           C  
ATOM   4355  CD  GLN A 547      17.738  38.965  21.955  1.00100.65           C  
ATOM   4357  NE2 GLN A 547      17.313  37.779  22.466  1.00100.65           N  
ATOM   4356  OE1 GLN A 547      18.083  39.097  20.782  1.00100.65           O  
ATOM   4360  N   ASP A 548      18.549  38.165  27.015  1.00 51.67           N  
ATOM   4361  CA  ASP A 548      18.471  38.267  28.448  1.00 51.67           C  
ATOM   4366  C   ASP A 548      19.795  37.872  29.020  1.00 51.67           C  
ATOM   4367  O   ASP A 548      20.305  36.786  28.756  1.00 51.67           O  
ATOM   4362  CB  ASP A 548      17.375  37.383  29.072  1.00 51.67           C  
ATOM   4363  CG  ASP A 548      17.176  37.815  30.520  1.00 51.67           C  
ATOM   4364  OD1 ASP A 548      18.194  37.906  31.257  1.00 51.67           O  
ATOM   4365  OD2 ASP A 548      16.005  38.073  30.903  1.00 51.67           O1-
ATOM   4368  N   LYS A 549      20.385  38.769  29.832  1.00 85.46           N  
ATOM   4369  CA  LYS A 549      21.697  38.563  30.373  1.00 85.46           C  
ATOM   4375  C   LYS A 549      21.724  37.381  31.292  1.00 85.46           C  
ATOM   4376  O   LYS A 549      22.678  36.606  31.271  1.00 85.46           O  
ATOM   4370  CB  LYS A 549      22.217  39.779  31.155  1.00 85.46           C  
ATOM   4371  CG  LYS A 549      22.458  40.996  30.260  1.00 85.46           C  
ATOM   4372  CD  LYS A 549      23.462  40.731  29.136  1.00 85.46           C  
ATOM   4373  CE  LYS A 549      23.684  41.932  28.214  1.00 85.46           C  
ATOM   4374  NZ  LYS A 549      24.659  41.588  27.156  1.00 85.46           N1+
ATOM   4377  N   ALA A 550      20.689  37.212  32.136  1.00 29.28           N  
ATOM   4378  CA  ALA A 550      20.703  36.131  33.080  1.00 29.28           C  
ATOM   4380  C   ALA A 550      20.693  34.819  32.359  1.00 29.28           C  
ATOM   4381  O   ALA A 550      21.459  33.917  32.695  1.00 29.28           O  
ATOM   4379  CB  ALA A 550      19.483  36.149  34.016  1.00 29.28           C  
ATOM   4382  N   VAL A 551      19.830  34.677  31.334  1.00114.32           N  
ATOM   4383  CA  VAL A 551      19.754  33.430  30.623  1.00114.32           C  
ATOM   4387  C   VAL A 551      21.049  33.182  29.928  1.00114.32           C  
ATOM   4388  O   VAL A 551      21.529  32.050  29.871  1.00114.32           O  
ATOM   4384  CB  VAL A 551      18.644  33.353  29.611  1.00114.32           C  
ATOM   4385  CG1 VAL A 551      17.307  33.323  30.356  1.00114.32           C  
ATOM   4386  CG2 VAL A 551      18.749  34.534  28.645  1.00114.32           C  
ATOM   4389  N   GLN A 552      21.659  34.244  29.379  1.00 42.01           N  
ATOM   4390  CA  GLN A 552      22.879  34.065  28.654  1.00 42.01           C  
ATOM   4396  C   GLN A 552      23.938  33.568  29.587  1.00 42.01           C  
ATOM   4397  O   GLN A 552      24.745  32.717  29.216  1.00 42.01           O  
ATOM   4391  CB  GLN A 552      23.391  35.350  27.988  1.00 42.01           C  
ATOM   4392  CG  GLN A 552      24.658  35.117  27.165  1.00 42.01           C  
ATOM   4393  CD  GLN A 552      24.957  36.386  26.383  1.00 42.01           C  
ATOM   4395  NE2 GLN A 552      25.999  36.328  25.511  1.00 42.01           N  
ATOM   4394  OE1 GLN A 552      24.277  37.400  26.535  1.00 42.01           O  
ATOM   4398  N   ALA A 553      23.961  34.080  30.833  1.00 32.48           N  
ATOM   4399  CA  ALA A 553      25.001  33.705  31.747  1.00 32.48           C  
ATOM   4401  C   ALA A 553      24.948  32.232  32.026  1.00 32.48           C  
ATOM   4402  O   ALA A 553      25.981  31.567  32.017  1.00 32.48           O  
ATOM   4400  CB  ALA A 553      24.895  34.435  33.097  1.00 32.48           C  
ATOM   4403  N   VAL A 554      23.746  31.675  32.280  1.00111.90           N  
ATOM   4404  CA  VAL A 554      23.647  30.276  32.603  1.00111.90           C  
ATOM   4408  C   VAL A 554      24.030  29.414  31.438  1.00111.90           C  
ATOM   4409  O   VAL A 554      24.777  28.448  31.587  1.00111.90           O  
ATOM   4405  CB  VAL A 554      22.279  29.857  33.068  1.00111.90           C  
ATOM   4406  CG1 VAL A 554      22.011  30.498  34.437  1.00111.90           C  
ATOM   4407  CG2 VAL A 554      21.241  30.256  32.010  1.00111.90           C  
ATOM   4410  N   LEU A 555      23.544  29.758  30.233  1.00 57.88           N  
ATOM   4411  CA  LEU A 555      23.809  28.981  29.055  1.00 57.88           C  
ATOM   4416  C   LEU A 555      25.288  28.993  28.832  1.00 57.88           C  
ATOM   4417  O   LEU A 555      25.869  28.024  28.347  1.00 57.88           O  
ATOM   4412  CB  LEU A 555      23.122  29.564  27.807  1.00 57.88           C  
ATOM   4413  CG  LEU A 555      21.582  29.539  27.909  1.00 57.88           C  
ATOM   4414  CD1 LEU A 555      20.914  30.124  26.654  1.00 57.88           C  
ATOM   4415  CD2 LEU A 555      21.077  28.127  28.248  1.00 57.88           C  
ATOM   4418  N   ARG A 556      25.936  30.119  29.170  1.00 84.14           N  
ATOM   4419  CA  ARG A 556      27.352  30.256  28.999  1.00 84.14           C  
ATOM   4427  C   ARG A 556      28.029  29.216  29.842  1.00 84.14           C  
ATOM   4428  O   ARG A 556      28.917  28.508  29.365  1.00 84.14           O  
ATOM   4420  CB  ARG A 556      27.827  31.643  29.470  1.00 84.14           C  
ATOM   4421  CG  ARG A 556      29.311  31.944  29.261  1.00 84.14           C  
ATOM   4422  CD  ARG A 556      29.694  33.341  29.759  1.00 84.14           C  
ATOM   4423  NE  ARG A 556      31.149  33.537  29.510  1.00 84.14           N  
ATOM   4424  CZ  ARG A 556      31.573  33.999  28.296  1.00 84.14           C  
ATOM   4425  NH1 ARG A 556      30.665  34.244  27.308  1.00 84.14           N1+
ATOM   4426  NH2 ARG A 556      32.901  34.219  28.073  1.00 84.14           N  
ATOM   4429  N   ASN A 557      27.600  29.062  31.111  1.00 54.61           N  
ATOM   4430  CA  ASN A 557      28.230  28.118  31.992  1.00 54.61           C  
ATOM   4435  C   ASN A 557      28.047  26.739  31.447  1.00 54.61           C  
ATOM   4436  O   ASN A 557      28.956  25.913  31.511  1.00 54.61           O  
ATOM   4431  CB  ASN A 557      27.672  28.138  33.427  1.00 54.61           C  
ATOM   4432  CG  ASN A 557      28.265  29.342  34.145  1.00 54.61           C  
ATOM   4434  ND2 ASN A 557      29.481  29.768  33.708  1.00 54.61           N  
ATOM   4433  OD1 ASN A 557      27.669  29.886  35.073  1.00 54.61           O  
ATOM   4437  N   LEU A 558      26.851  26.445  30.903  1.00 41.73           N  
ATOM   4438  CA  LEU A 558      26.607  25.145  30.349  1.00 41.73           C  
ATOM   4443  C   LEU A 558      27.508  24.955  29.170  1.00 41.73           C  
ATOM   4444  O   LEU A 558      28.037  23.867  28.951  1.00 41.73           O  
ATOM   4439  CB  LEU A 558      25.154  24.941  29.882  1.00 41.73           C  
ATOM   4440  CG  LEU A 558      24.147  24.831  31.042  1.00 41.73           C  
ATOM   4441  CD1 LEU A 558      22.716  24.626  30.522  1.00 41.73           C  
ATOM   4442  CD2 LEU A 558      24.568  23.739  32.041  1.00 41.73           C  
ATOM   4445  N   CYS A 559      27.702  26.019  28.370  1.00 36.50           N  
ATOM   4446  CA  CYS A 559      28.525  25.917  27.198  1.00 36.50           C  
ATOM   4449  C   CYS A 559      29.929  25.600  27.611  1.00 36.50           C  
ATOM   4450  O   CYS A 559      30.575  24.728  27.028  1.00 36.50           O  
ATOM   4447  CB  CYS A 559      28.564  27.223  26.387  1.00 36.50           C  
ATOM   4448  SG  CYS A 559      29.608  27.088  24.905  1.00 36.50           S  
ATOM   4451  N   LEU A 560      30.445  26.291  28.643  1.00103.43           N  
ATOM   4452  CA  LEU A 560      31.801  26.037  29.040  1.00103.43           C  
ATOM   4457  C   LEU A 560      31.931  24.640  29.552  1.00103.43           C  
ATOM   4458  O   LEU A 560      32.949  23.988  29.325  1.00103.43           O  
ATOM   4453  CB  LEU A 560      32.374  27.000  30.093  1.00103.43           C  
ATOM   4454  CG  LEU A 560      32.767  28.371  29.510  1.00103.43           C  
ATOM   4455  CD1 LEU A 560      31.550  29.208  29.106  1.00103.43           C  
ATOM   4456  CD2 LEU A 560      33.726  29.117  30.442  1.00103.43           C  
ATOM   4459  N   LEU A 561      30.915  24.143  30.276  1.00110.71           N  
ATOM   4460  CA  LEU A 561      31.029  22.824  30.826  1.00110.71           C  
ATOM   4465  C   LEU A 561      31.049  21.807  29.725  1.00110.71           C  
ATOM   4466  O   LEU A 561      31.787  20.825  29.796  1.00110.71           O  
ATOM   4461  CB  LEU A 561      29.910  22.498  31.833  1.00110.71           C  
ATOM   4462  CG  LEU A 561      30.132  21.204  32.648  1.00110.71           C  
ATOM   4463  CD1 LEU A 561      29.107  21.104  33.780  1.00110.71           C  
ATOM   4464  CD2 LEU A 561      30.116  19.934  31.786  1.00110.71           C  
ATOM   4467  N   TYR A 562      30.240  22.007  28.669  1.00 66.98           N  
ATOM   4468  CA  TYR A 562      30.153  21.030  27.617  1.00 66.98           C  
ATOM   4477  C   TYR A 562      31.505  20.879  26.978  1.00 66.98           C  
ATOM   4478  O   TYR A 562      31.994  19.765  26.794  1.00 66.98           O  
ATOM   4469  CB  TYR A 562      29.142  21.466  26.535  1.00 66.98           C  
ATOM   4470  CG  TYR A 562      29.062  20.444  25.451  1.00 66.98           C  
ATOM   4471  CD1 TYR A 562      28.316  19.298  25.619  1.00 66.98           C  
ATOM   4472  CD2 TYR A 562      29.715  20.640  24.257  1.00 66.98           C  
ATOM   4473  CE1 TYR A 562      28.235  18.359  24.617  1.00 66.98           C  
ATOM   4474  CE2 TYR A 562      29.639  19.705  23.251  1.00 66.98           C  
ATOM   4475  CZ  TYR A 562      28.899  18.561  23.431  1.00 66.98           C  
ATOM   4476  OH  TYR A 562      28.819  17.602  22.400  1.00 66.98           O  
ATOM   4479  N   SER A 563      32.152  22.010  26.643  1.00 93.50           N  
ATOM   4480  CA  SER A 563      33.426  22.001  25.974  1.00 93.50           C  
ATOM   4483  C   SER A 563      34.507  21.455  26.860  1.00 93.50           C  
ATOM   4484  O   SER A 563      35.272  20.580  26.459  1.00 93.50           O  
ATOM   4481  CB  SER A 563      33.895  23.410  25.581  1.00 93.50           C  
ATOM   4482  OG  SER A 563      32.940  24.029  24.737  1.00 93.50           O  
ATOM   4485  N   LEU A 564      34.595  21.958  28.105  1.00 57.68           N  
ATOM   4486  CA  LEU A 564      35.661  21.585  28.994  1.00 57.68           C  
ATOM   4491  C   LEU A 564      35.590  20.115  29.248  1.00 57.68           C  
ATOM   4492  O   LEU A 564      36.609  19.426  29.269  1.00 57.68           O  
ATOM   4487  CB  LEU A 564      35.563  22.272  30.368  1.00 57.68           C  
ATOM   4488  CG  LEU A 564      35.771  23.796  30.316  1.00 57.68           C  
ATOM   4489  CD1 LEU A 564      35.665  24.417  31.716  1.00 57.68           C  
ATOM   4490  CD2 LEU A 564      37.092  24.154  29.614  1.00 57.68           C  
ATOM   4493  N   TYR A 565      34.365  19.602  29.436  1.00121.91           N  
ATOM   4494  CA  TYR A 565      34.135  18.223  29.752  1.00121.91           C  
ATOM   4503  C   TYR A 565      34.621  17.362  28.628  1.00121.91           C  
ATOM   4504  O   TYR A 565      35.206  16.305  28.859  1.00121.91           O  
ATOM   4495  CB  TYR A 565      32.639  17.936  29.985  1.00121.91           C  
ATOM   4496  CG  TYR A 565      32.458  16.493  30.305  1.00121.91           C  
ATOM   4497  CD1 TYR A 565      32.523  16.055  31.608  1.00121.91           C  
ATOM   4498  CD2 TYR A 565      32.228  15.576  29.305  1.00121.91           C  
ATOM   4499  CE1 TYR A 565      32.354  14.725  31.910  1.00121.91           C  
ATOM   4500  CE2 TYR A 565      32.059  14.244  29.602  1.00121.91           C  
ATOM   4501  CZ  TYR A 565      32.121  13.817  30.906  1.00121.91           C  
ATOM   4502  OH  TYR A 565      31.947  12.452  31.214  1.00121.91           O  
ATOM   4505  N   GLY A 566      34.385  17.786  27.374  1.00 23.86           N  
ATOM   4506  CA  GLY A 566      34.793  17.005  26.242  1.00 23.86           C  
ATOM   4507  C   GLY A 566      36.284  16.881  26.247  1.00 23.86           C  
ATOM   4508  O   GLY A 566      36.829  15.827  25.921  1.00 23.86           O  
ATOM   4509  N   ILE A 567      36.985  17.971  26.608  1.00 39.13           N  
ATOM   4510  CA  ILE A 567      38.418  17.983  26.613  1.00 39.13           C  
ATOM   4515  C   ILE A 567      38.922  16.988  27.610  1.00 39.13           C  
ATOM   4516  O   ILE A 567      39.873  16.256  27.341  1.00 39.13           O  
ATOM   4511  CB  ILE A 567      38.982  19.326  26.979  1.00 39.13           C  
ATOM   4512  CG1 ILE A 567      38.614  20.367  25.906  1.00 39.13           C  
ATOM   4513  CG2 ILE A 567      40.495  19.170  27.203  1.00 39.13           C  
ATOM   4514  CD1 ILE A 567      38.919  21.807  26.318  1.00 39.13           C  
ATOM   4517  N   SER A 568      38.298  16.945  28.801  1.00 35.73           N  
ATOM   4518  CA  SER A 568      38.738  16.067  29.847  1.00 35.73           C  
ATOM   4521  C   SER A 568      38.532  14.635  29.458  1.00 35.73           C  
ATOM   4522  O   SER A 568      39.399  13.795  29.697  1.00 35.73           O  
ATOM   4519  CB  SER A 568      37.981  16.299  31.168  1.00 35.73           C  
ATOM   4520  OG  SER A 568      38.453  15.408  32.166  1.00 35.73           O  
ATOM   4523  N   GLN A 569      37.385  14.303  28.839  1.00 76.12           N  
ATOM   4524  CA  GLN A 569      37.163  12.911  28.566  1.00 76.12           C  
ATOM   4530  C   GLN A 569      38.221  12.409  27.627  1.00 76.12           C  
ATOM   4531  O   GLN A 569      38.816  11.356  27.848  1.00 76.12           O  
ATOM   4525  CB  GLN A 569      35.785  12.635  27.949  1.00 76.12           C  
ATOM   4526  CG  GLN A 569      34.646  12.950  28.921  1.00 76.12           C  
ATOM   4527  CD  GLN A 569      34.842  12.077  30.153  1.00 76.12           C  
ATOM   4529  NE2 GLN A 569      35.098  12.725  31.321  1.00 76.12           N  
ATOM   4528  OE1 GLN A 569      34.779  10.851  30.080  1.00 76.12           O  
ATOM   4532  N   LYS A 570      38.433  13.179  26.546  1.00203.77           N  
ATOM   4533  CA  LYS A 570      39.302  13.056  25.405  1.00203.77           C  
ATOM   4539  C   LYS A 570      40.711  13.555  25.578  1.00203.77           C  
ATOM   4540  O   LYS A 570      41.389  13.716  24.565  1.00203.77           O  
ATOM   4534  CB  LYS A 570      38.724  13.716  24.145  1.00203.77           C  
ATOM   4535  CG  LYS A 570      37.591  12.891  23.537  1.00203.77           C  
ATOM   4536  CD  LYS A 570      36.348  12.822  24.420  1.00203.77           C  
ATOM   4537  CE  LYS A 570      35.385  11.697  24.037  1.00203.77           C  
ATOM   4538  NZ  LYS A 570      34.781  11.965  22.716  1.00203.77           N1+
ATOM   4541  N   GLY A 571      41.186  13.868  26.798  1.00 61.35           N  
ATOM   4542  CA  GLY A 571      42.414  14.601  27.015  1.00 61.35           C  
ATOM   4543  C   GLY A 571      43.558  14.101  26.171  1.00 61.35           C  
ATOM   4544  O   GLY A 571      44.390  14.897  25.740  1.00 61.35           O  
ATOM   4545  N   GLY A 572      43.641  12.789  25.892  1.00 31.13           N  
ATOM   4546  CA  GLY A 572      44.734  12.274  25.114  1.00 31.13           C  
ATOM   4547  C   GLY A 572      44.776  12.920  23.755  1.00 31.13           C  
ATOM   4548  O   GLY A 572      45.857  13.151  23.215  1.00 31.13           O  
ATOM   4549  N   ASP A 573      43.607  13.202  23.146  1.00 60.76           N  
ATOM   4550  CA  ASP A 573      43.560  13.766  21.823  1.00 60.76           C  
ATOM   4555  C   ASP A 573      44.245  15.100  21.833  1.00 60.76           C  
ATOM   4556  O   ASP A 573      45.040  15.413  20.948  1.00 60.76           O  
ATOM   4551  CB  ASP A 573      42.119  14.043  21.344  1.00 60.76           C  
ATOM   4552  CG  ASP A 573      41.350  12.736  21.193  1.00 60.76           C  
ATOM   4553  OD1 ASP A 573      41.923  11.663  21.519  1.00 60.76           O  
ATOM   4554  OD2 ASP A 573      40.172  12.795  20.747  1.00 60.76           O1-
ATOM   4557  N   PHE A 574      43.933  15.930  22.842  1.00 80.20           N  
ATOM   4558  CA  PHE A 574      44.451  17.264  22.949  1.00 80.20           C  
ATOM   4566  C   PHE A 574      45.926  17.255  23.241  1.00 80.20           C  
ATOM   4567  O   PHE A 574      46.682  18.061  22.703  1.00 80.20           O  
ATOM   4559  CB  PHE A 574      43.732  18.055  24.054  1.00 80.20           C  
ATOM   4560  CG  PHE A 574      42.295  18.133  23.654  1.00 80.20           C  
ATOM   4561  CD1 PHE A 574      41.460  17.053  23.836  1.00 80.20           C  
ATOM   4562  CD2 PHE A 574      41.771  19.282  23.107  1.00 80.20           C  
ATOM   4563  CE1 PHE A 574      40.137  17.117  23.468  1.00 80.20           C  
ATOM   4564  CE2 PHE A 574      40.449  19.353  22.737  1.00 80.20           C  
ATOM   4565  CZ  PHE A 574      39.628  18.267  22.916  1.00 80.20           C  
ATOM   4568  N   LEU A 575      46.380  16.373  24.145  1.00 62.11           N  
ATOM   4569  CA  LEU A 575      47.769  16.364  24.504  1.00 62.11           C  
ATOM   4574  C   LEU A 575      48.640  15.863  23.389  1.00 62.11           C  
ATOM   4575  O   LEU A 575      49.696  16.436  23.122  1.00 62.11           O  
ATOM   4570  CB  LEU A 575      48.036  15.562  25.784  1.00 62.11           C  
ATOM   4571  CG  LEU A 575      47.359  16.231  26.994  1.00 62.11           C  
ATOM   4572  CD1 LEU A 575      47.613  15.458  28.289  1.00 62.11           C  
ATOM   4573  CD2 LEU A 575      47.752  17.712  27.101  1.00 62.11           C  
ATOM   4576  N   GLU A 576      48.219  14.796  22.683  1.00101.98           N  
ATOM   4577  CA  GLU A 576      49.057  14.235  21.657  1.00101.98           C  
ATOM   4583  C   GLU A 576      49.269  15.266  20.590  1.00101.98           C  
ATOM   4584  O   GLU A 576      50.353  15.374  20.018  1.00101.98           O  
ATOM   4578  CB  GLU A 576      48.476  12.946  21.039  1.00101.98           C  
ATOM   4579  CG  GLU A 576      47.129  13.108  20.332  1.00101.98           C  
ATOM   4580  CD  GLU A 576      47.402  13.400  18.865  1.00101.98           C  
ATOM   4581  OE1 GLU A 576      48.283  12.714  18.281  1.00101.98           O  
ATOM   4582  OE2 GLU A 576      46.735  14.312  18.307  1.00101.98           O1-
ATOM   4585  N   GLY A 577      48.214  16.044  20.301  1.00 64.95           N  
ATOM   4586  CA  GLY A 577      48.178  17.117  19.347  1.00 64.95           C  
ATOM   4587  C   GLY A 577      49.027  18.256  19.819  1.00 64.95           C  
ATOM   4588  O   GLY A 577      49.354  19.150  19.041  1.00 64.95           O  
ATOM   4589  N   SER A 578      49.319  18.310  21.132  1.00 52.82           N  
ATOM   4590  CA  SER A 578      50.089  19.387  21.690  1.00 52.82           C  
ATOM   4593  C   SER A 578      49.253  20.623  21.641  1.00 52.82           C  
ATOM   4594  O   SER A 578      49.758  21.742  21.722  1.00 52.82           O  
ATOM   4591  CB  SER A 578      51.393  19.665  20.922  1.00 52.82           C  
ATOM   4592  OG  SER A 578      52.272  18.556  21.033  1.00 52.82           O  
ATOM   4595  N   ILE A 579      47.930  20.438  21.493  1.00134.25           N  
ATOM   4596  CA  ILE A 579      47.017  21.540  21.501  1.00134.25           C  
ATOM   4601  C   ILE A 579      46.937  22.146  22.876  1.00134.25           C  
ATOM   4602  O   ILE A 579      46.893  23.369  23.008  1.00134.25           O  
ATOM   4597  CB  ILE A 579      45.684  21.178  20.907  1.00134.25           C  
ATOM   4598  CG1 ILE A 579      45.058  19.965  21.591  1.00134.25           C  
ATOM   4599  CG2 ILE A 579      45.880  20.971  19.401  1.00134.25           C  
ATOM   4600  CD1 ILE A 579      43.733  19.582  20.940  1.00134.25           C  
ATOM   4603  N   ILE A 580      46.921  21.313  23.940  1.00 54.00           N  
ATOM   4604  CA  ILE A 580      46.894  21.822  25.290  1.00 54.00           C  
ATOM   4609  C   ILE A 580      48.035  21.184  26.017  1.00 54.00           C  
ATOM   4610  O   ILE A 580      48.511  20.121  25.625  1.00 54.00           O  
ATOM   4605  CB  ILE A 580      45.658  21.457  26.059  1.00 54.00           C  
ATOM   4606  CG1 ILE A 580      45.564  19.932  26.239  1.00 54.00           C  
ATOM   4607  CG2 ILE A 580      44.450  22.087  25.347  1.00 54.00           C  
ATOM   4608  CD1 ILE A 580      44.518  19.504  27.268  1.00 54.00           C  
ATOM   4611  N   THR A 581      48.535  21.843  27.085  1.00 30.94           N  
ATOM   4612  CA  THR A 581      49.621  21.281  27.842  1.00 30.94           C  
ATOM   4616  C   THR A 581      49.049  20.450  28.945  1.00 30.94           C  
ATOM   4617  O   THR A 581      47.851  20.492  29.221  1.00 30.94           O  
ATOM   4613  CB  THR A 581      50.527  22.302  28.466  1.00 30.94           C  
ATOM   4615  CG2 THR A 581      51.132  23.172  27.350  1.00 30.94           C  
ATOM   4614  OG1 THR A 581      49.801  23.107  29.382  1.00 30.94           O  
ATOM   4618  N   GLY A 582      49.916  19.662  29.609  1.00 12.85           N  
ATOM   4619  CA  GLY A 582      49.488  18.795  30.667  1.00 12.85           C  
ATOM   4620  C   GLY A 582      48.928  19.635  31.766  1.00 12.85           C  
ATOM   4621  O   GLY A 582      47.932  19.273  32.392  1.00 12.85           O  
ATOM   4622  N   ALA A 583      49.572  20.784  32.036  1.00 19.41           N  
ATOM   4623  CA  ALA A 583      49.144  21.654  33.091  1.00 19.41           C  
ATOM   4625  C   ALA A 583      47.767  22.148  32.777  1.00 19.41           C  
ATOM   4626  O   ALA A 583      46.913  22.239  33.657  1.00 19.41           O  
ATOM   4624  CB  ALA A 583      50.053  22.884  33.249  1.00 19.41           C  
ATOM   4627  N   GLN A 584      47.514  22.466  31.497  1.00 47.05           N  
ATOM   4628  CA  GLN A 584      46.259  23.013  31.073  1.00 47.05           C  
ATOM   4634  C   GLN A 584      45.177  22.011  31.326  1.00 47.05           C  
ATOM   4635  O   GLN A 584      44.057  22.373  31.682  1.00 47.05           O  
ATOM   4629  CB  GLN A 584      46.245  23.355  29.572  1.00 47.05           C  
ATOM   4630  CG  GLN A 584      47.237  24.457  29.191  1.00 47.05           C  
ATOM   4631  CD  GLN A 584      47.129  24.699  27.692  1.00 47.05           C  
ATOM   4633  NE2 GLN A 584      45.900  25.038  27.216  1.00 47.05           N  
ATOM   4632  OE1 GLN A 584      48.111  24.586  26.962  1.00 47.05           O  
ATOM   4636  N   LEU A 585      45.480  20.714  31.145  1.00 44.36           N  
ATOM   4637  CA  LEU A 585      44.478  19.709  31.335  1.00 44.36           C  
ATOM   4642  C   LEU A 585      44.045  19.753  32.766  1.00 44.36           C  
ATOM   4643  O   LEU A 585      42.865  19.584  33.072  1.00 44.36           O  
ATOM   4638  CB  LEU A 585      44.979  18.292  30.998  1.00 44.36           C  
ATOM   4639  CG  LEU A 585      43.899  17.205  31.140  1.00 44.36           C  
ATOM   4640  CD1 LEU A 585      42.701  17.485  30.217  1.00 44.36           C  
ATOM   4641  CD2 LEU A 585      44.492  15.805  30.912  1.00 44.36           C  
ATOM   4644  N   SER A 586      44.997  19.994  33.684  1.00 62.38           N  
ATOM   4645  CA  SER A 586      44.696  20.049  35.086  1.00 62.38           C  
ATOM   4648  C   SER A 586      43.754  21.189  35.325  1.00 62.38           C  
ATOM   4649  O   SER A 586      42.825  21.081  36.125  1.00 62.38           O  
ATOM   4646  CB  SER A 586      45.950  20.294  35.938  1.00 62.38           C  
ATOM   4647  OG  SER A 586      45.604  20.342  37.311  1.00 62.38           O  
ATOM   4650  N   GLN A 587      43.971  22.314  34.621  1.00 46.59           N  
ATOM   4651  CA  GLN A 587      43.163  23.490  34.778  1.00 46.59           C  
ATOM   4657  C   GLN A 587      41.770  23.158  34.337  1.00 46.59           C  
ATOM   4658  O   GLN A 587      40.795  23.561  34.972  1.00 46.59           O  
ATOM   4652  CB  GLN A 587      43.643  24.634  33.868  1.00 46.59           C  
ATOM   4653  CG  GLN A 587      45.083  25.080  34.132  1.00 46.59           C  
ATOM   4654  CD  GLN A 587      45.475  26.038  33.015  1.00 46.59           C  
ATOM   4656  NE2 GLN A 587      44.559  26.985  32.680  1.00 46.59           N  
ATOM   4655  OE1 GLN A 587      46.565  25.947  32.454  1.00 46.59           O  
ATOM   4659  N   VAL A 588      41.647  22.399  33.230  1.00 41.81           N  
ATOM   4660  CA  VAL A 588      40.357  22.062  32.695  1.00 41.81           C  
ATOM   4664  C   VAL A 588      39.596  21.295  33.719  1.00 41.81           C  
ATOM   4665  O   VAL A 588      38.425  21.572  33.973  1.00 41.81           O  
ATOM   4661  CB  VAL A 588      40.404  21.139  31.511  1.00 41.81           C  
ATOM   4662  CG1 VAL A 588      38.967  20.687  31.198  1.00 41.81           C  
ATOM   4663  CG2 VAL A 588      41.085  21.850  30.340  1.00 41.81           C  
ATOM   4666  N   ASN A 589      40.255  20.306  34.341  1.00 30.83           N  
ATOM   4667  CA  ASN A 589      39.589  19.458  35.282  1.00 30.83           C  
ATOM   4672  C   ASN A 589      39.099  20.286  36.428  1.00 30.83           C  
ATOM   4673  O   ASN A 589      37.984  20.094  36.907  1.00 30.83           O  
ATOM   4668  CB  ASN A 589      40.510  18.371  35.862  1.00 30.83           C  
ATOM   4669  CG  ASN A 589      40.876  17.409  34.740  1.00 30.83           C  
ATOM   4671  ND2 ASN A 589      42.189  17.068  34.640  1.00 30.83           N  
ATOM   4670  OD1 ASN A 589      40.021  16.978  33.969  1.00 30.83           O  
ATOM   4674  N   ALA A 590      39.927  21.232  36.906  1.00 26.92           N  
ATOM   4675  CA  ALA A 590      39.548  22.027  38.041  1.00 26.92           C  
ATOM   4677  C   ALA A 590      38.359  22.869  37.704  1.00 26.92           C  
ATOM   4678  O   ALA A 590      37.418  22.967  38.491  1.00 26.92           O  
ATOM   4676  CB  ALA A 590      40.662  22.983  38.497  1.00 26.92           C  
ATOM   4679  N   ARG A 591      38.364  23.482  36.509  1.00 85.94           N  
ATOM   4680  CA  ARG A 591      37.316  24.387  36.138  1.00 85.94           C  
ATOM   4688  C   ARG A 591      36.019  23.646  36.045  1.00 85.94           C  
ATOM   4689  O   ARG A 591      34.963  24.190  36.361  1.00 85.94           O  
ATOM   4681  CB  ARG A 591      37.554  25.088  34.791  1.00 85.94           C  
ATOM   4682  CG  ARG A 591      36.536  26.197  34.522  1.00 85.94           C  
ATOM   4683  CD  ARG A 591      36.833  27.024  33.272  1.00 85.94           C  
ATOM   4684  NE  ARG A 591      35.783  28.077  33.177  1.00 85.94           N  
ATOM   4685  CZ  ARG A 591      36.099  29.310  32.683  1.00 85.94           C  
ATOM   4686  NH1 ARG A 591      37.368  29.564  32.248  1.00 85.94           N1+
ATOM   4687  NH2 ARG A 591      35.152  30.293  32.634  1.00 85.94           N  
ATOM   4690  N   ILE A 592      36.042  22.385  35.584  1.00127.61           N  
ATOM   4691  CA  ILE A 592      34.784  21.708  35.477  1.00127.61           C  
ATOM   4696  C   ILE A 592      34.150  21.544  36.822  1.00127.61           C  
ATOM   4697  O   ILE A 592      32.949  21.764  36.970  1.00127.61           O  
ATOM   4692  CB  ILE A 592      34.817  20.382  34.762  1.00127.61           C  
ATOM   4693  CG1 ILE A 592      35.799  19.398  35.402  1.00127.61           C  
ATOM   4694  CG2 ILE A 592      35.053  20.642  33.271  1.00127.61           C  
ATOM   4695  CD1 ILE A 592      35.721  18.001  34.787  1.00127.61           C  
ATOM   4698  N   LEU A 593      34.921  21.175  37.857  1.00102.58           N  
ATOM   4699  CA  LEU A 593      34.295  20.995  39.134  1.00102.58           C  
ATOM   4704  C   LEU A 593      33.737  22.293  39.621  1.00102.58           C  
ATOM   4705  O   LEU A 593      32.685  22.314  40.258  1.00102.58           O  
ATOM   4700  CB  LEU A 593      35.206  20.367  40.196  1.00102.58           C  
ATOM   4701  CG  LEU A 593      35.438  18.872  39.905  1.00102.58           C  
ATOM   4702  CD1 LEU A 593      36.252  18.665  38.620  1.00102.58           C  
ATOM   4703  CD2 LEU A 593      36.010  18.141  41.123  1.00102.58           C  
ATOM   4706  N   GLU A 594      34.417  23.420  39.344  1.00 92.73           N  
ATOM   4707  CA  GLU A 594      33.898  24.668  39.822  1.00 92.73           C  
ATOM   4713  C   GLU A 594      32.579  24.962  39.163  1.00 92.73           C  
ATOM   4714  O   GLU A 594      31.658  25.431  39.825  1.00 92.73           O  
ATOM   4708  CB  GLU A 594      34.859  25.863  39.638  1.00 92.73           C  
ATOM   4709  CG  GLU A 594      35.233  26.199  38.196  1.00 92.73           C  
ATOM   4710  CD  GLU A 594      36.321  27.263  38.233  1.00 92.73           C  
ATOM   4711  OE1 GLU A 594      36.368  28.028  39.232  1.00 92.73           O  
ATOM   4712  OE2 GLU A 594      37.123  27.321  37.263  1.00 92.73           O1-
ATOM   4715  N   LEU A 595      32.435  24.654  37.857  1.00 59.26           N  
ATOM   4716  CA  LEU A 595      31.241  24.950  37.104  1.00 59.26           C  
ATOM   4721  C   LEU A 595      30.072  24.205  37.674  1.00 59.26           C  
ATOM   4722  O   LEU A 595      28.949  24.706  37.676  1.00 59.26           O  
ATOM   4717  CB  LEU A 595      31.372  24.561  35.622  1.00 59.26           C  
ATOM   4718  CG  LEU A 595      32.385  25.425  34.846  1.00 59.26           C  
ATOM   4719  CD1 LEU A 595      32.477  24.995  33.374  1.00 59.26           C  
ATOM   4720  CD2 LEU A 595      32.066  26.921  34.993  1.00 59.26           C  
ATOM   4723  N   LEU A 596      30.305  22.984  38.187  1.00 60.47           N  
ATOM   4724  CA  LEU A 596      29.230  22.167  38.673  1.00 60.47           C  
ATOM   4729  C   LEU A 596      28.491  22.920  39.742  1.00 60.47           C  
ATOM   4730  O   LEU A 596      27.261  22.936  39.755  1.00 60.47           O  
ATOM   4725  CB  LEU A 596      29.740  20.858  39.304  1.00 60.47           C  
ATOM   4726  CG  LEU A 596      30.576  19.981  38.347  1.00 60.47           C  
ATOM   4727  CD1 LEU A 596      31.049  18.694  39.044  1.00 60.47           C  
ATOM   4728  CD2 LEU A 596      29.831  19.704  37.030  1.00 60.47           C  
ATOM   4731  N   THR A 597      29.223  23.565  40.670  1.00 38.02           N  
ATOM   4732  CA  THR A 597      28.622  24.300  41.752  1.00 38.02           C  
ATOM   4736  C   THR A 597      27.909  25.509  41.221  1.00 38.02           C  
ATOM   4737  O   THR A 597      26.838  25.867  41.711  1.00 38.02           O  
ATOM   4733  CB  THR A 597      29.627  24.769  42.765  1.00 38.02           C  
ATOM   4735  CG2 THR A 597      30.392  23.544  43.293  1.00 38.02           C  
ATOM   4734  OG1 THR A 597      30.532  25.692  42.179  1.00 38.02           O  
ATOM   4738  N   LEU A 598      28.485  26.183  40.206  1.00 96.86           N  
ATOM   4739  CA  LEU A 598      27.860  27.361  39.666  1.00 96.86           C  
ATOM   4744  C   LEU A 598      26.530  26.975  39.107  1.00 96.86           C  
ATOM   4745  O   LEU A 598      25.565  27.729  39.193  1.00 96.86           O  
ATOM   4740  CB  LEU A 598      28.620  28.005  38.486  1.00 96.86           C  
ATOM   4741  CG  LEU A 598      29.860  28.857  38.829  1.00 96.86           C  
ATOM   4742  CD1 LEU A 598      29.462  30.124  39.596  1.00 96.86           C  
ATOM   4743  CD2 LEU A 598      30.954  28.054  39.537  1.00 96.86           C  
ATOM   4746  N   ILE A 599      26.480  25.804  38.453  1.00 65.77           N  
ATOM   4747  CA  ILE A 599      25.303  25.278  37.825  1.00 65.77           C  
ATOM   4752  C   ILE A 599      24.281  24.814  38.821  1.00 65.77           C  
ATOM   4753  O   ILE A 599      23.080  24.940  38.581  1.00 65.77           O  
ATOM   4748  CB  ILE A 599      25.607  24.129  36.905  1.00 65.77           C  
ATOM   4749  CG1 ILE A 599      26.557  24.587  35.784  1.00 65.77           C  
ATOM   4750  CG2 ILE A 599      24.271  23.580  36.375  1.00 65.77           C  
ATOM   4751  CD1 ILE A 599      27.144  23.436  34.968  1.00 65.77           C  
ATOM   4754  N   ARG A 600      24.714  24.270  39.977  1.00240.07           N  
ATOM   4755  CA  ARG A 600      23.768  23.571  40.805  1.00240.07           C  
ATOM   4763  C   ARG A 600      22.589  24.396  41.228  1.00240.07           C  
ATOM   4764  O   ARG A 600      21.492  23.843  41.271  1.00240.07           O  
ATOM   4756  CB  ARG A 600      24.315  22.860  42.051  1.00240.07           C  
ATOM   4757  CG  ARG A 600      24.841  23.711  43.197  1.00240.07           C  
ATOM   4758  CD  ARG A 600      24.887  22.888  44.489  1.00240.07           C  
ATOM   4759  NE  ARG A 600      23.522  22.872  45.107  1.00240.07           N  
ATOM   4760  CZ  ARG A 600      22.553  21.979  44.740  1.00240.07           C  
ATOM   4761  NH1 ARG A 600      22.747  21.125  43.695  1.00240.07           N1+
ATOM   4762  NH2 ARG A 600      21.375  21.937  45.429  1.00240.07           N  
ATOM   4765  N   PRO A 601      22.688  25.652  41.550  1.00 93.09           N  
ATOM   4766  CA  PRO A 601      21.538  26.407  41.967  1.00 93.09           C  
ATOM   4770  C   PRO A 601      20.527  26.557  40.869  1.00 93.09           C  
ATOM   4771  O   PRO A 601      19.398  26.948  41.167  1.00 93.09           O  
ATOM   4768  CB  PRO A 601      22.082  27.736  42.499  1.00 93.09           C  
ATOM   4769  CG  PRO A 601      23.546  27.784  42.018  1.00 93.09           C  
ATOM   4767  CD  PRO A 601      23.938  26.303  41.896  1.00 93.09           C  
ATOM   4772  N   ASN A 602      20.897  26.299  39.597  1.00123.95           N  
ATOM   4773  CA  ASN A 602      19.926  26.480  38.553  1.00123.95           C  
ATOM   4778  C   ASN A 602      19.590  25.170  37.900  1.00123.95           C  
ATOM   4779  O   ASN A 602      18.857  25.152  36.912  1.00123.95           O  
ATOM   4774  CB  ASN A 602      20.419  27.397  37.414  1.00123.95           C  
ATOM   4775  CG  ASN A 602      20.448  28.839  37.898  1.00123.95           C  
ATOM   4777  ND2 ASN A 602      21.493  29.603  37.478  1.00123.95           N  
ATOM   4776  OD1 ASN A 602      19.561  29.279  38.626  1.00123.95           O  
ATOM   4780  N   ALA A 603      20.031  24.029  38.464  1.00 53.10           N  
ATOM   4781  CA  ALA A 603      19.830  22.780  37.780  1.00 53.10           C  
ATOM   4783  C   ALA A 603      18.370  22.515  37.553  1.00 53.10           C  
ATOM   4784  O   ALA A 603      17.974  22.152  36.446  1.00 53.10           O  
ATOM   4782  CB  ALA A 603      20.399  21.582  38.562  1.00 53.10           C  
ATOM   4785  N   VAL A 604      17.521  22.708  38.580  1.00 47.12           N  
ATOM   4786  CA  VAL A 604      16.122  22.400  38.449  1.00 47.12           C  
ATOM   4790  C   VAL A 604      15.470  23.269  37.415  1.00 47.12           C  
ATOM   4791  O   VAL A 604      14.751  22.780  36.545  1.00 47.12           O  
ATOM   4787  CB  VAL A 604      15.362  22.588  39.731  1.00 47.12           C  
ATOM   4788  CG1 VAL A 604      13.861  22.401  39.443  1.00 47.12           C  
ATOM   4789  CG2 VAL A 604      15.916  21.606  40.777  1.00 47.12           C  
ATOM   4792  N   ALA A 605      15.727  24.588  37.468  1.00 38.26           N  
ATOM   4793  CA  ALA A 605      15.080  25.532  36.597  1.00 38.26           C  
ATOM   4795  C   ALA A 605      15.440  25.245  35.173  1.00 38.26           C  
ATOM   4796  O   ALA A 605      14.611  25.393  34.276  1.00 38.26           O  
ATOM   4794  CB  ALA A 605      15.494  26.985  36.891  1.00 38.26           C  
ATOM   4797  N   LEU A 606      16.700  24.844  34.925  1.00 58.76           N  
ATOM   4798  CA  LEU A 606      17.150  24.584  33.586  1.00 58.76           C  
ATOM   4803  C   LEU A 606      16.357  23.447  33.019  1.00 58.76           C  
ATOM   4804  O   LEU A 606      16.041  23.420  31.831  1.00 58.76           O  
ATOM   4799  CB  LEU A 606      18.642  24.203  33.526  1.00 58.76           C  
ATOM   4800  CG  LEU A 606      19.603  25.367  33.839  1.00 58.76           C  
ATOM   4801  CD1 LEU A 606      21.070  24.914  33.760  1.00 58.76           C  
ATOM   4802  CD2 LEU A 606      19.325  26.575  32.928  1.00 58.76           C  
ATOM   4805  N   VAL A 607      16.065  22.446  33.861  1.00115.39           N  
ATOM   4806  CA  VAL A 607      15.345  21.271  33.470  1.00115.39           C  
ATOM   4810  C   VAL A 607      13.887  21.594  33.254  1.00115.39           C  
ATOM   4811  O   VAL A 607      13.237  21.013  32.385  1.00115.39           O  
ATOM   4807  CB  VAL A 607      15.496  20.211  34.514  1.00115.39           C  
ATOM   4808  CG1 VAL A 607      14.218  20.097  35.360  1.00115.39           C  
ATOM   4809  CG2 VAL A 607      16.042  18.961  33.828  1.00115.39           C  
ATOM   4812  N   ASP A 608      13.335  22.524  34.065  1.00 79.12           N  
ATOM   4813  CA  ASP A 608      11.953  22.933  34.001  1.00 79.12           C  
ATOM   4818  C   ASP A 608      11.709  23.616  32.686  1.00 79.12           C  
ATOM   4819  O   ASP A 608      10.614  23.544  32.131  1.00 79.12           O  
ATOM   4814  CB  ASP A 608      11.563  23.934  35.107  1.00 79.12           C  
ATOM   4815  CG  ASP A 608      11.487  23.207  36.445  1.00 79.12           C  
ATOM   4816  OD1 ASP A 608      11.251  21.969  36.441  1.00 79.12           O  
ATOM   4817  OD2 ASP A 608      11.658  23.885  37.492  1.00 79.12           O1-
ATOM   4820  N   ALA A 609      12.749  24.279  32.151  1.00 52.00           N  
ATOM   4821  CA  ALA A 609      12.685  25.062  30.947  1.00 52.00           C  
ATOM   4823  C   ALA A 609      12.254  24.199  29.799  1.00 52.00           C  
ATOM   4824  O   ALA A 609      11.625  24.681  28.859  1.00 52.00           O  
ATOM   4822  CB  ALA A 609      14.035  25.690  30.566  1.00 52.00           C  
ATOM   4825  N   PHE A 610      12.584  22.898  29.844  1.00184.67           N  
ATOM   4826  CA  PHE A 610      12.285  21.980  28.781  1.00184.67           C  
ATOM   4834  C   PHE A 610      10.797  21.931  28.576  1.00184.67           C  
ATOM   4835  O   PHE A 610      10.329  21.536  27.508  1.00184.67           O  
ATOM   4827  CB  PHE A 610      12.798  20.551  29.021  1.00184.67           C  
ATOM   4828  CG  PHE A 610      14.286  20.629  29.022  1.00184.67           C  
ATOM   4829  CD1 PHE A 610      14.968  20.912  27.859  1.00184.67           C  
ATOM   4830  CD2 PHE A 610      14.996  20.468  30.189  1.00184.67           C  
ATOM   4831  CE1 PHE A 610      16.340  20.998  27.852  1.00184.67           C  
ATOM   4832  CE2 PHE A 610      16.368  20.550  30.185  1.00184.67           C  
ATOM   4833  CZ  PHE A 610      17.044  20.813  29.017  1.00184.67           C  
ATOM   4836  N   ASP A 611      10.017  22.269  29.620  1.00103.22           N  
ATOM   4837  CA  ASP A 611       8.583  22.362  29.529  1.00103.22           C  
ATOM   4842  C   ASP A 611       7.945  21.043  29.200  1.00103.22           C  
ATOM   4843  O   ASP A 611       6.994  20.982  28.421  1.00103.22           O  
ATOM   4838  CB  ASP A 611       8.126  23.393  28.478  1.00103.22           C  
ATOM   4839  CG  ASP A 611       6.650  23.701  28.686  1.00103.22           C  
ATOM   4840  OD1 ASP A 611       6.133  23.426  29.802  1.00103.22           O  
ATOM   4841  OD2 ASP A 611       6.022  24.230  27.730  1.00103.22           O1-
ATOM   4844  N   PHE A 612       8.434  19.943  29.800  1.00163.65           N  
ATOM   4845  CA  PHE A 612       7.804  18.674  29.567  1.00163.65           C  
ATOM   4853  C   PHE A 612       6.673  18.559  30.543  1.00163.65           C  
ATOM   4854  O   PHE A 612       6.771  19.018  31.680  1.00163.65           O  
ATOM   4846  CB  PHE A 612       8.695  17.457  29.859  1.00163.65           C  
ATOM   4847  CG  PHE A 612       9.843  17.349  28.922  1.00163.65           C  
ATOM   4848  CD1 PHE A 612       9.690  16.741  27.699  1.00163.65           C  
ATOM   4849  CD2 PHE A 612      11.077  17.844  29.275  1.00163.65           C  
ATOM   4850  CE1 PHE A 612      10.752  16.633  26.834  1.00163.65           C  
ATOM   4851  CE2 PHE A 612      12.143  17.738  28.415  1.00163.65           C  
ATOM   4852  CZ  PHE A 612      11.982  17.131  27.192  1.00163.65           C  
ATOM   4855  N   LYS A 613       5.558  17.938  30.113  1.00139.36           N  
ATOM   4856  CA  LYS A 613       4.433  17.747  30.984  1.00139.36           C  
ATOM   4862  C   LYS A 613       4.621  16.403  31.610  1.00139.36           C  
ATOM   4863  O   LYS A 613       5.249  15.524  31.025  1.00139.36           O  
ATOM   4857  CB  LYS A 613       3.089  17.726  30.238  1.00139.36           C  
ATOM   4858  CG  LYS A 613       2.819  19.003  29.439  1.00139.36           C  
ATOM   4859  CD  LYS A 613       2.871  20.280  30.278  1.00139.36           C  
ATOM   4860  CE  LYS A 613       2.566  21.554  29.485  1.00139.36           C  
ATOM   4861  NZ  LYS A 613       3.710  21.903  28.613  1.00139.36           N1+
ATOM   4864  N   ASP A 614       4.047  16.193  32.808  1.00 58.66           N  
ATOM   4865  CA  ASP A 614       4.269  14.959  33.506  1.00 58.66           C  
ATOM   4870  C   ASP A 614       3.834  13.813  32.644  1.00 58.66           C  
ATOM   4871  O   ASP A 614       4.480  12.767  32.632  1.00 58.66           O  
ATOM   4866  CB  ASP A 614       3.508  14.866  34.841  1.00 58.66           C  
ATOM   4867  CG  ASP A 614       4.213  15.766  35.849  1.00 58.66           C  
ATOM   4868  OD1 ASP A 614       5.419  16.063  35.633  1.00 58.66           O  
ATOM   4869  OD2 ASP A 614       3.557  16.163  36.848  1.00 58.66           O1-
ATOM   4872  N   MET A 615       2.742  13.981  31.880  1.00 79.00           N  
ATOM   4873  CA  MET A 615       2.233  12.901  31.080  1.00 79.00           C  
ATOM   4878  C   MET A 615       3.247  12.493  30.053  1.00 79.00           C  
ATOM   4879  O   MET A 615       3.377  11.308  29.745  1.00 79.00           O  
ATOM   4874  CB  MET A 615       0.936  13.261  30.337  1.00 79.00           C  
ATOM   4875  CG  MET A 615       0.388  12.109  29.494  1.00 79.00           C  
ATOM   4876  SD  MET A 615      -0.244  10.703  30.460  1.00 79.00           S  
ATOM   4877  CE  MET A 615      -1.741  11.555  31.032  1.00 79.00           C  
ATOM   4880  N   THR A 616       3.966  13.461  29.455  1.00112.12           N  
ATOM   4881  CA  THR A 616       4.936  13.092  28.461  1.00112.12           C  
ATOM   4885  C   THR A 616       6.061  12.342  29.114  1.00112.12           C  
ATOM   4886  O   THR A 616       6.528  11.336  28.580  1.00112.12           O  
ATOM   4882  CB  THR A 616       5.502  14.268  27.708  1.00112.12           C  
ATOM   4884  CG2 THR A 616       6.461  15.063  28.608  1.00112.12           C  
ATOM   4883  OG1 THR A 616       6.194  13.810  26.557  1.00112.12           O  
ATOM   4887  N   LEU A 617       6.515  12.805  30.302  1.00107.64           N  
ATOM   4888  CA  LEU A 617       7.616  12.170  30.980  1.00107.64           C  
ATOM   4893  C   LEU A 617       7.252  10.773  31.344  1.00107.64           C  
ATOM   4894  O   LEU A 617       8.079   9.868  31.235  1.00107.64           O  
ATOM   4889  CB  LEU A 617       8.037  12.813  32.314  1.00107.64           C  
ATOM   4890  CG  LEU A 617       8.803  14.135  32.187  1.00107.64           C  
ATOM   4891  CD1 LEU A 617       7.916  15.212  31.575  1.00107.64           C  
ATOM   4892  CD2 LEU A 617       9.413  14.565  33.530  1.00107.64           C  
ATOM   4895  N   GLY A 618       6.015  10.559  31.825  1.00 28.56           N  
ATOM   4896  CA  GLY A 618       5.630   9.232  32.197  1.00 28.56           C  
ATOM   4897  C   GLY A 618       6.463   8.836  33.378  1.00 28.56           C  
ATOM   4898  O   GLY A 618       6.815   7.664  33.517  1.00 28.56           O  
ATOM   4899  N   SER A 619       6.817   9.799  34.263  1.00 98.30           N  
ATOM   4900  CA  SER A 619       7.665   9.408  35.357  1.00 98.30           C  
ATOM   4903  C   SER A 619       7.140   9.893  36.675  1.00 98.30           C  
ATOM   4904  O   SER A 619       6.774  11.057  36.838  1.00 98.30           O  
ATOM   4901  CB  SER A 619       9.096   9.962  35.267  1.00 98.30           C  
ATOM   4902  OG  SER A 619       9.120  11.326  35.662  1.00 98.30           O  
ATOM   4905  N   VAL A 620       7.085   8.977  37.664  1.00 46.96           N  
ATOM   4906  CA  VAL A 620       6.690   9.327  38.997  1.00 46.96           C  
ATOM   4910  C   VAL A 620       7.779  10.160  39.611  1.00 46.96           C  
ATOM   4911  O   VAL A 620       7.531  11.225  40.173  1.00 46.96           O  
ATOM   4907  CB  VAL A 620       6.493   8.123  39.872  1.00 46.96           C  
ATOM   4908  CG1 VAL A 620       6.171   8.595  41.301  1.00 46.96           C  
ATOM   4909  CG2 VAL A 620       5.405   7.233  39.244  1.00 46.96           C  
ATOM   4912  N   LEU A 621       9.039   9.708  39.463  1.00 74.82           N  
ATOM   4913  CA  LEU A 621      10.175  10.324  40.102  1.00 74.82           C  
ATOM   4918  C   LEU A 621      10.378  11.734  39.622  1.00 74.82           C  
ATOM   4919  O   LEU A 621      10.818  12.603  40.371  1.00 74.82           O  
ATOM   4914  CB  LEU A 621      11.484   9.570  39.829  1.00 74.82           C  
ATOM   4915  CG  LEU A 621      11.478   8.129  40.366  1.00 74.82           C  
ATOM   4916  CD1 LEU A 621      12.839   7.450  40.143  1.00 74.82           C  
ATOM   4917  CD2 LEU A 621      11.016   8.080  41.831  1.00 74.82           C  
ATOM   4920  N   GLY A 622      10.144  11.951  38.321  1.00 87.68           N  
ATOM   4921  CA  GLY A 622      10.308  13.171  37.572  1.00 87.68           C  
ATOM   4922  C   GLY A 622       9.266  14.232  37.763  1.00 87.68           C  
ATOM   4923  O   GLY A 622       9.479  15.346  37.290  1.00 87.68           O  
ATOM   4924  N   ARG A 623       8.082  13.892  38.319  1.00167.77           N  
ATOM   4925  CA  ARG A 623       6.944  14.778  38.413  1.00167.77           C  
ATOM   4933  C   ARG A 623       7.364  16.174  38.764  1.00167.77           C  
ATOM   4934  O   ARG A 623       8.354  16.395  39.457  1.00167.77           O  
ATOM   4926  CB  ARG A 623       5.914  14.308  39.450  1.00167.77           C  
ATOM   4927  CG  ARG A 623       5.225  13.007  39.040  1.00167.77           C  
ATOM   4928  CD  ARG A 623       4.478  12.326  40.184  1.00167.77           C  
ATOM   4929  NE  ARG A 623       3.738  13.379  40.933  1.00167.77           N  
ATOM   4930  CZ  ARG A 623       2.521  13.802  40.484  1.00167.77           C  
ATOM   4931  NH1 ARG A 623       2.023  13.324  39.306  1.00167.77           N1+
ATOM   4932  NH2 ARG A 623       1.802  14.703  41.212  1.00167.77           N  
ATOM   4935  N   TYR A 624       6.626  17.160  38.217  1.00 64.08           N  
ATOM   4936  CA  TYR A 624       6.951  18.547  38.384  1.00 64.08           C  
ATOM   4945  C   TYR A 624       6.872  18.924  39.832  1.00 64.08           C
[truncated: 452,104 more chars]
