# Supplementary material for: Structural Descriptors for Subunit Interface Regions in Homodimers: Effect of Lipid Membrane and Secondary Structure Type
Source: J Chem Inf Model. 2025 Mar 27;65(7):3117–26. doi: 10.1021/acs.jcim.4c01233 (PMC12004529; doi:10.1021/acs.jcim.4c01233)
Supplement: Supplementary file 3 — ci4c01233_si_003.tar [file ci4c01233_si_003.tar › database/alpha/4e0h_cytop.pdb]

HEADER    cleaned_4e0h.pdb_corrected_final
ATOM    891  N   HIS A   1      -4.808 -29.692 -16.068  1.00 62.10           N  
ATOM    892  CA  HIS A   1      -3.634 -29.935 -15.161  1.00 61.72           C  
ATOM    893  C   HIS A   1      -3.956 -30.037 -13.671  1.00 59.83           C  
ATOM    894  O   HIS A   1      -4.614 -29.159 -13.103  1.00 58.77           O  
ATOM    895  CB  HIS A   1      -2.565 -28.857 -15.293  1.00 61.99           C  
ATOM    896  CG  HIS A   1      -1.609 -28.840 -14.138  1.00 62.36           C  
ATOM    897  CD2 HIS A   1      -0.546 -29.632 -13.848  1.00 63.88           C  
ATOM    898  ND1 HIS A   1      -1.738 -27.970 -13.075  1.00 62.83           N  
ATOM    899  CE1 HIS A   1      -0.777 -28.204 -12.200  1.00 62.31           C  
ATOM    900  NE2 HIS A   1      -0.039 -29.207 -12.645  1.00 63.13           N  
ATOM    901  N   MET A   2      -3.410 -31.067 -13.032  1.00 59.32           N  
ATOM    902  CA  MET A   2      -3.695 -31.326 -11.639  1.00 57.90           C  
ATOM    903  C   MET A   2      -2.395 -31.490 -10.854  1.00 56.24           C  
ATOM    904  O   MET A   2      -1.641 -32.425 -11.121  1.00 57.27           O  
ATOM    905  CB  MET A   2      -4.584 -32.577 -11.530  1.00 58.89           C  
ATOM    906  CG  MET A   2      -6.079 -32.302 -11.851  1.00 62.87           C  
ATOM    907  SD  MET A   2      -7.237 -33.710 -11.774  1.00 70.00           S  
ATOM    908  CE  MET A   2      -6.754 -34.515 -10.233  1.00 67.93           C  
ATOM    909  N   ASP A   3      -2.134 -30.575  -9.909  1.00 52.91           N  
ATOM    910  CA  ASP A   3      -0.962 -30.648  -9.003  1.00 50.42           C  
ATOM    911  C   ASP A   3      -1.495 -30.966  -7.637  1.00 46.57           C  
ATOM    912  O   ASP A   3      -1.693 -30.061  -6.795  1.00 43.85           O  
ATOM    913  CB  ASP A   3      -0.204 -29.313  -8.995  1.00 51.04           C  
ATOM    914  CG  ASP A   3       1.031 -29.293  -8.069  1.00 53.51           C  
ATOM    915  OD1 ASP A   3       1.296 -30.216  -7.231  1.00 55.15           O  
ATOM    916  OD2 ASP A   3       1.755 -28.275  -8.179  1.00 57.58           O1-
ATOM    917  N   VAL A   4      -1.738 -32.251  -7.410  1.00 43.70           N  
ATOM    918  CA  VAL A   4      -2.585 -32.604  -6.291  1.00 41.44           C  
ATOM    919  C   VAL A   4      -1.955 -32.315  -4.911  1.00 38.98           C  
ATOM    920  O   VAL A   4      -2.688 -32.209  -3.914  1.00 37.36           O  
ATOM    921  CB  VAL A   4      -3.177 -34.043  -6.370  1.00 42.84           C  
ATOM    922  CG1 VAL A   4      -3.808 -34.299  -7.736  1.00 43.60           C  
ATOM    923  CG2 VAL A   4      -2.139 -35.070  -6.075  1.00 43.99           C  
ATOM    924  N   GLU A   5      -0.621 -32.243  -4.849  1.00 36.74           N  
ATOM    925  CA  GLU A   5       0.069 -32.006  -3.581  1.00 35.50           C  
ATOM    926  C   GLU A   5      -0.090 -30.574  -3.103  1.00 32.75           C  
ATOM    927  O   GLU A   5      -0.393 -30.355  -1.929  1.00 31.25           O  
ATOM    928  CB  GLU A   5       1.561 -32.310  -3.684  1.00 36.86           C  
ATOM    929  CG  GLU A   5       1.956 -33.729  -3.306  1.00 42.41           C  
ATOM    930  CD  GLU A   5       3.477 -33.964  -3.473  1.00 49.96           C  
ATOM    931  OE1 GLU A   5       4.277 -32.999  -3.337  1.00 51.95           O  
ATOM    932  OE2 GLU A   5       3.869 -35.117  -3.764  1.00 54.47           O1-
ATOM    933  N   GLN A   6       0.178 -29.610  -3.990  1.00 31.47           N  
ATOM    934  CA  GLN A   6       0.069 -28.189  -3.640  1.00 29.92           C  
ATOM    935  C   GLN A   6      -1.355 -27.788  -3.431  1.00 26.81           C  
ATOM    936  O   GLN A   6      -1.681 -27.047  -2.478  1.00 25.99           O  
ATOM    937  CB  GLN A   6       0.673 -27.293  -4.711  1.00 32.15           C  
ATOM    938  CG  GLN A   6       1.153 -25.979  -4.100  1.00 38.86           C  
ATOM    939  CD  GLN A   6       2.509 -26.162  -3.481  1.00 47.30           C  
ATOM    940  NE2 GLN A   6       2.584 -26.112  -2.152  1.00 48.78           N  
ATOM    941  OE1 GLN A   6       3.500 -26.381  -4.206  1.00 55.09           O  
ATOM    942  N   LEU A   7      -2.220 -28.273  -4.310  1.00 24.41           N  
ATOM    943  CA  LEU A   7      -3.649 -28.044  -4.141  1.00 23.92           C  
ATOM    944  C   LEU A   7      -4.113 -28.634  -2.811  1.00 21.72           C  
ATOM    945  O   LEU A   7      -4.906 -28.030  -2.107  1.00 21.53           O  
ATOM    946  CB  LEU A   7      -4.440 -28.681  -5.277  1.00 24.10           C  
ATOM    947  CG  LEU A   7      -5.961 -28.597  -5.125  1.00 25.33           C  
ATOM    948  CD1 LEU A   7      -6.407 -27.133  -5.182  1.00 26.20           C  
ATOM    949  CD2 LEU A   7      -6.668 -29.463  -6.207  1.00 28.74           C  
ATOM    950  N   GLY A   8      -3.641 -29.845  -2.486  1.00 21.67           N  
ATOM    951  CA  GLY A   8      -4.031 -30.530  -1.224  1.00 20.53           C  
ATOM    952  C   GLY A   8      -3.557 -29.776   0.003  1.00 20.30           C  
ATOM    953  O   GLY A   8      -4.365 -29.475   0.866  1.00 21.19           O  
ATOM    954  N   ARG A   9      -2.272 -29.443   0.101  1.00 20.29           N  
ATOM    955  CA  ARG A   9      -1.791 -28.649   1.233  1.00 22.77           C  
ATOM    956  C   ARG A   9      -2.531 -27.330   1.337  1.00 21.52           C  
ATOM    957  O   ARG A   9      -2.891 -26.936   2.452  1.00 20.85           O  
ATOM    958  CB  ARG A   9      -0.339 -28.239   1.086  1.00 23.98           C  
ATOM    959  CG  ARG A   9       0.601 -29.231   1.391  1.00 33.76           C  
ATOM    960  CD  ARG A   9       2.022 -28.670   1.369  1.00 40.30           C  
ATOM    961  NE  ARG A   9       2.425 -28.529  -0.015  1.00 45.32           N  
ATOM    962  CZ  ARG A   9       2.957 -29.498  -0.781  1.00 48.68           C  
ATOM    963  NH1 ARG A   9       3.191 -30.722  -0.321  1.00 48.17           N1+
ATOM    964  NH2 ARG A   9       3.257 -29.228  -2.043  1.00 47.35           N  
ATOM    965  N   SER A  10      -2.777 -26.656   0.204  1.00 20.63           N  
ATOM    966  CA  SER A  10      -3.455 -25.345   0.231  1.00 18.80           C  
ATOM    967  C   SER A  10      -4.866 -25.526   0.787  1.00 18.37           C  
ATOM    968  O   SER A  10      -5.386 -24.708   1.563  1.00 15.08           O  
ATOM    969  CB  SER A  10      -3.541 -24.761  -1.179  1.00 17.69           C  
ATOM    970  OG  SER A  10      -2.241 -24.512  -1.683  1.00 19.70           O  
ATOM    971  N   SER A  11      -5.506 -26.588   0.343  1.00 17.97           N  
ATOM    972  CA  SER A  11      -6.927 -26.760   0.676  1.00 18.32           C  
ATOM    973  C   SER A  11      -7.105 -27.188   2.144  1.00 17.44           C  
ATOM    974  O   SER A  11      -7.990 -26.695   2.804  1.00 17.32           O  
ATOM    975  CB  SER A  11      -7.644 -27.722  -0.307  1.00 17.81           C  
ATOM    976  OG  SER A  11      -7.553 -27.241  -1.642  1.00 21.25           O  
ATOM    977  N   TRP A  12      -6.216 -28.038   2.665  1.00 18.73           N  
ATOM    978  CA  TRP A  12      -6.257 -28.342   4.111  1.00 18.18           C  
ATOM    979  C   TRP A  12      -5.953 -27.087   4.947  1.00 18.52           C  
ATOM    980  O   TRP A  12      -6.573 -26.890   5.976  1.00 18.55           O  
ATOM    981  CB  TRP A  12      -5.274 -29.449   4.496  1.00 18.37           C  
ATOM    982  CG  TRP A  12      -5.666 -30.826   3.937  1.00 19.18           C  
ATOM    983  CD1 TRP A  12      -4.957 -31.576   3.105  1.00 21.08           C  
ATOM    984  CD2 TRP A  12      -6.861 -31.570   4.231  1.00 21.81           C  
ATOM    985  CE2 TRP A  12      -6.780 -32.783   3.535  1.00 20.15           C  
ATOM    986  CE3 TRP A  12      -7.972 -31.329   5.020  1.00 20.27           C  
ATOM    987  NE1 TRP A  12      -5.631 -32.754   2.811  1.00 22.97           N  
ATOM    988  CZ2 TRP A  12      -7.767 -33.729   3.582  1.00 22.29           C  
ATOM    989  CZ3 TRP A  12      -8.967 -32.299   5.068  1.00 23.43           C  
ATOM    990  CH2 TRP A  12      -8.866 -33.457   4.323  1.00 19.49           C  
ATOM    991  N   THR A  13      -4.991 -26.268   4.524  1.00 19.15           N  
ATOM    992  CA  THR A  13      -4.723 -24.988   5.206  1.00 19.94           C  
ATOM    993  C   THR A  13      -6.007 -24.170   5.330  1.00 20.31           C  
ATOM    994  O   THR A  13      -6.336 -23.701   6.415  1.00 20.01           O  
ATOM    995  CB  THR A  13      -3.620 -24.168   4.502  1.00 21.04           C  
ATOM    996  CG2 THR A  13      -3.410 -22.784   5.174  1.00 21.09           C  
ATOM    997  OG1 THR A  13      -2.395 -24.881   4.592  1.00 22.20           O  
ATOM    998  N   LEU A  14      -6.750 -24.037   4.230  1.00 18.89           N  
ATOM    999  CA  LEU A  14      -8.014 -23.309   4.249  1.00 18.09           C  
ATOM   1000  C   LEU A  14      -9.049 -23.966   5.153  1.00 17.44           C  
ATOM   1001  O   LEU A  14      -9.690 -23.278   5.939  1.00 18.12           O  
ATOM   1002  CB  LEU A  14      -8.617 -23.198   2.837  1.00 17.91           C  
ATOM   1003  CG  LEU A  14     -10.010 -22.503   2.903  1.00 22.67           C  
ATOM   1004  CD1 LEU A  14      -9.891 -21.009   3.405  1.00 20.78           C  
ATOM   1005  CD2 LEU A  14     -10.755 -22.500   1.600  1.00 26.07           C  
ATOM   1006  N   LEU A  15      -9.267 -25.283   5.037  1.00 16.35           N  
ATOM   1007  CA  LEU A  15     -10.282 -25.956   5.879  1.00 16.20           C  
ATOM   1008  C   LEU A  15     -10.059 -25.900   7.375  1.00 16.52           C  
ATOM   1009  O   LEU A  15     -10.988 -25.604   8.138  1.00 16.30           O  
ATOM   1010  CB  LEU A  15     -10.380 -27.446   5.483  1.00 17.78           C  
ATOM   1011  CG  LEU A  15     -10.918 -27.691   4.055  1.00 19.42           C  
ATOM   1012  CD1 LEU A  15     -10.819 -29.153   3.612  1.00 20.22           C  
ATOM   1013  CD2 LEU A  15     -12.387 -27.288   4.108  1.00 20.35           C  
ATOM   1014  N   HIS A  16      -8.842 -26.226   7.806  1.00 15.58           N  
ATOM   1015  CA  HIS A  16      -8.431 -26.154   9.237  1.00 16.21           C  
ATOM   1016  C   HIS A  16      -8.445 -24.712   9.769  1.00 16.57           C  
ATOM   1017  O   HIS A  16      -8.788 -24.508  10.913  1.00 16.89           O  
ATOM   1018  CB  HIS A  16      -7.045 -26.762   9.466  1.00 14.54           C  
ATOM   1019  CG  HIS A  16      -6.997 -28.255   9.262  1.00 16.06           C  
ATOM   1020  CD2 HIS A  16      -6.256 -29.030   8.430  1.00 15.15           C  
ATOM   1021  ND1 HIS A  16      -7.799 -29.115   9.966  1.00 17.43           N  
ATOM   1022  CE1 HIS A  16      -7.576 -30.357   9.574  1.00 15.77           C  
ATOM   1023  NE2 HIS A  16      -6.649 -30.335   8.635  1.00 19.19           N  
ATOM   1024  N   SER A  17      -8.055 -23.737   8.939  1.00 17.05           N  
ATOM   1025  CA  SER A  17      -8.178 -22.299   9.284  1.00 17.16           C  
ATOM   1026  C   SER A  17      -9.583 -21.841   9.462  1.00 18.42           C  
ATOM   1027  O   SER A  17      -9.859 -21.070  10.354  1.00 18.40           O  
ATOM   1028  CB  SER A  17      -7.433 -21.404   8.312  1.00 17.00           C  
ATOM   1029  OG  SER A  17      -6.057 -21.776   8.357  1.00 18.63           O  
ATOM   1030  N   VAL A  18     -10.500 -22.283   8.617  1.00 19.87           N  
ATOM   1031  CA  VAL A  18     -11.892 -21.967   8.822  1.00 20.98           C  
ATOM   1032  C   VAL A  18     -12.424 -22.589  10.104  1.00 21.97           C  
ATOM   1033  O   VAL A  18     -13.200 -21.942  10.824  1.00 22.44           O  
ATOM   1034  CB  VAL A  18     -12.718 -22.449   7.636  1.00 21.56           C  
ATOM   1035  CG1 VAL A  18     -14.173 -22.479   8.010  1.00 27.29           C  
ATOM   1036  CG2 VAL A  18     -12.505 -21.490   6.477  1.00 21.41           C  
ATOM   1037  N   ALA A  19     -12.065 -23.849  10.409  1.00 20.22           N  
ATOM   1038  CA  ALA A  19     -12.530 -24.435  11.654  1.00 20.67           C  
ATOM   1039  C   ALA A  19     -11.901 -23.709  12.858  1.00 21.28           C  
ATOM   1040  O   ALA A  19     -12.578 -23.494  13.845  1.00 22.67           O  
ATOM   1041  CB  ALA A  19     -12.221 -26.002  11.702  1.00 19.89           C  
ATOM   1042  N   ALA A  20     -10.640 -23.286  12.778  1.00 21.35           N  
ATOM   1043  CA  ALA A  20      -9.990 -22.565  13.920  1.00 22.21           C  
ATOM   1044  C   ALA A  20     -10.609 -21.216  14.231  1.00 23.65           C  
ATOM   1045  O   ALA A  20     -10.452 -20.705  15.349  1.00 24.92           O  
ATOM   1046  CB  ALA A  20      -8.480 -22.336  13.653  1.00 23.33           C  
ATOM   1047  N   SER A  21     -11.264 -20.625  13.242  1.00 23.57           N  
ATOM   1048  CA  SER A  21     -11.881 -19.322  13.359  1.00 25.99           C  
ATOM   1049  C   SER A  21     -13.339 -19.439  13.725  1.00 26.31           C  
ATOM   1050  O   SER A  21     -13.999 -18.443  13.943  1.00 26.13           O  
ATOM   1051  CB  SER A  21     -11.808 -18.612  12.024  1.00 26.32           C  
ATOM   1052  OG  SER A  21     -10.575 -17.935  12.005  1.00 34.50           O  
ATOM   1053  N   TYR A  22     -13.832 -20.666  13.801  1.00 26.50           N  
ATOM   1054  CA  TYR A  22     -15.258 -20.924  14.006  1.00 26.91           C  
ATOM   1055  C   TYR A  22     -15.575 -20.635  15.483  1.00 28.17           C  
ATOM   1056  O   TYR A  22     -14.682 -20.796  16.349  1.00 28.56           O  
ATOM   1057  CB  TYR A  22     -15.506 -22.409  13.636  1.00 26.92           C  
ATOM   1058  CG  TYR A  22     -16.960 -22.835  13.515  1.00 25.10           C  
ATOM   1059  CD1 TYR A  22     -17.747 -22.361  12.489  1.00 29.22           C  
ATOM   1060  CD2 TYR A  22     -17.515 -23.749  14.394  1.00 24.98           C  
ATOM   1061  CE1 TYR A  22     -19.090 -22.813  12.331  1.00 27.51           C  
ATOM   1062  CE2 TYR A  22     -18.839 -24.172  14.275  1.00 26.29           C  
ATOM   1063  CZ  TYR A  22     -19.609 -23.704  13.242  1.00 28.42           C  
ATOM   1064  OH  TYR A  22     -20.914 -24.116  13.148  1.00 30.54           O  
ATOM   1065  N   PRO A  23     -16.811 -20.194  15.800  1.00 29.88           N  
ATOM   1066  CA  PRO A  23     -17.156 -19.900  17.187  1.00 32.26           C  
ATOM   1067  C   PRO A  23     -17.264 -21.126  18.043  1.00 33.23           C  
ATOM   1068  O   PRO A  23     -17.543 -22.224  17.510  1.00 31.35           O  
ATOM   1069  CB  PRO A  23     -18.573 -19.308  17.090  1.00 32.95           C  
ATOM   1070  CG  PRO A  23     -18.646 -18.763  15.786  1.00 33.68           C  
ATOM   1071  CD  PRO A  23     -17.817 -19.643  14.881  1.00 29.93           C  
ATOM   1072  N   ALA A  24     -17.084 -20.928  19.356  1.00 34.84           N  
ATOM   1073  CA  ALA A  24     -17.331 -21.992  20.327  1.00 36.95           C  
ATOM   1074  C   ALA A  24     -18.843 -22.176  20.442  1.00 37.70           C  
ATOM   1075  O   ALA A  24     -19.316 -23.294  20.596  1.00 37.36           O  
ATOM   1076  CB  ALA A  24     -16.697 -21.681  21.660  1.00 37.65           C  
ATOM   1077  N   GLN A  25     -19.585 -21.072  20.331  1.00 39.08           N  
ATOM   1078  CA  GLN A  25     -21.063 -21.075  20.252  1.00 40.84           C  
ATOM   1079  C   GLN A  25     -21.533 -20.458  18.926  1.00 40.33           C  
ATOM   1080  O   GLN A  25     -21.793 -19.243  18.855  1.00 42.15           O  
ATOM   1081  CB  GLN A  25     -21.705 -20.303  21.414  1.00 41.91           C  
ATOM   1082  CG  GLN A  25     -21.729 -21.042  22.746  1.00 44.04           C  
ATOM   1083  CD  GLN A  25     -22.644 -20.405  23.806  1.00 45.84           C  
ATOM   1084  NE2 GLN A  25     -23.915 -20.189  23.451  1.00 46.06           N  
ATOM   1085  OE1 GLN A  25     -22.223 -20.150  24.945  1.00 47.37           O  
ATOM   1086  N   PRO A  26     -21.642 -21.274  17.879  1.00 39.25           N  
ATOM   1087  CA  PRO A  26     -22.042 -20.765  16.578  1.00 38.82           C  
ATOM   1088  C   PRO A  26     -23.529 -20.475  16.530  1.00 40.99           C  
ATOM   1089  O   PRO A  26     -24.271 -21.161  17.172  1.00 40.12           O  
ATOM   1090  CB  PRO A  26     -21.700 -21.913  15.630  1.00 37.33           C  
ATOM   1091  CG  PRO A  26     -21.719 -23.146  16.449  1.00 36.61           C  
ATOM   1092  CD  PRO A  26     -21.456 -22.746  17.877  1.00 39.31           C  
ATOM   1093  N   THR A  27     -23.926 -19.449  15.768  1.00 42.44           N  
ATOM   1094  CA  THR A  27     -25.335 -19.169  15.471  1.00 45.68           C  
ATOM   1095  C   THR A  27     -25.929 -20.283  14.599  1.00 46.38           C  
ATOM   1096  O   THR A  27     -25.195 -21.042  13.976  1.00 44.73           O  
ATOM   1097  CB  THR A  27     -25.517 -17.806  14.753  1.00 46.47           C  
ATOM   1098  CG2 THR A  27     -24.634 -16.730  15.382  1.00 45.84           C  
ATOM   1099  OG1 THR A  27     -25.158 -17.942  13.376  1.00 46.29           O  
ATOM   1100  N   ASP A  28     -27.252 -20.385  14.560  1.00 48.27           N  
ATOM   1101  CA  ASP A  28     -27.918 -21.380  13.721  1.00 48.90           C  
ATOM   1102  C   ASP A  28     -27.503 -21.159  12.269  1.00 47.33           C  
ATOM   1103  O   ASP A  28     -27.306 -22.105  11.513  1.00 46.56           O  
ATOM   1104  CB  ASP A  28     -29.449 -21.309  13.901  1.00 51.62           C  
ATOM   1105  CG  ASP A  28     -29.934 -22.008  15.204  1.00 55.39           C  
ATOM   1106  OD1 ASP A  28     -29.059 -22.425  16.014  1.00 57.07           O  
ATOM   1107  OD2 ASP A  28     -31.177 -22.164  15.422  1.00 60.52           O1-
ATOM   1108  N   GLN A  29     -27.324 -19.907  11.889  1.00 46.80           N  
ATOM   1109  CA  GLN A  29     -26.886 -19.589  10.531  1.00 46.37           C  
ATOM   1110  C   GLN A  29     -25.470 -20.058  10.227  1.00 42.81           C  
ATOM   1111  O   GLN A  29     -25.207 -20.536   9.142  1.00 42.27           O  
ATOM   1112  CB  GLN A  29     -26.968 -18.078  10.278  1.00 48.00           C  
ATOM   1113  CG  GLN A  29     -26.341 -17.628   8.947  1.00 52.55           C  
ATOM   1114  CD  GLN A  29     -27.227 -17.959   7.753  1.00 60.13           C  
ATOM   1115  NE2 GLN A  29     -27.715 -16.903   7.075  1.00 61.82           N  
ATOM   1116  OE1 GLN A  29     -27.486 -19.148   7.444  1.00 61.67           O  
ATOM   1117  N   GLN A  30     -24.566 -19.859  11.182  1.00 40.41           N  
ATOM   1118  CA  GLN A  30     -23.181 -20.232  11.026  1.00 37.46           C  
ATOM   1119  C   GLN A  30     -23.107 -21.745  10.878  1.00 36.22           C  
ATOM   1120  O   GLN A  30     -22.370 -22.244  10.044  1.00 35.29           O  
ATOM   1121  CB  GLN A  30     -22.335 -19.738  12.209  1.00 36.97           C  
ATOM   1122  CG  GLN A  30     -22.112 -18.193  12.255  1.00 39.14           C  
ATOM   1123  CD  GLN A  30     -21.476 -17.663  13.551  1.00 39.21           C  
ATOM   1124  NE2 GLN A  30     -20.473 -16.807  13.394  1.00 44.11           N  
ATOM   1125  OE1 GLN A  30     -21.881 -17.988  14.648  1.00 40.33           O  
ATOM   1126  N   LYS A  31     -23.885 -22.481  11.661  1.00 35.77           N  
ATOM   1127  CA  LYS A  31     -23.921 -23.927  11.529  1.00 35.76           C  
ATOM   1128  C   LYS A  31     -24.373 -24.366  10.142  1.00 35.25           C  
ATOM   1129  O   LYS A  31     -23.788 -25.251   9.564  1.00 33.73           O  
ATOM   1130  CB  LYS A  31     -24.863 -24.570  12.574  1.00 37.10           C  
ATOM   1131  CG  LYS A  31     -24.425 -24.408  13.992  1.00 37.97           C  
ATOM   1132  CD  LYS A  31     -25.409 -25.048  14.916  1.00 41.94           C  
ATOM   1133  CE  LYS A  31     -25.224 -24.458  16.274  1.00 45.07           C  
ATOM   1134  NZ  LYS A  31     -26.197 -25.041  17.210  1.00 48.37           N1+
ATOM   1135  N   GLY A  32     -25.424 -23.752   9.616  1.00 36.62           N  
ATOM   1136  CA  GLY A  32     -25.961 -24.169   8.313  1.00 36.77           C  
ATOM   1137  C   GLY A  32     -25.030 -23.876   7.128  1.00 35.51           C  
ATOM   1138  O   GLY A  32     -24.951 -24.657   6.179  1.00 35.22           O  
ATOM   1139  N   GLU A  33     -24.340 -22.741   7.166  1.00 35.74           N  
ATOM   1140  CA  GLU A  33     -23.450 -22.378   6.070  1.00 34.81           C  
ATOM   1141  C   GLU A  33     -22.195 -23.209   6.120  1.00 32.99           C  
ATOM   1142  O   GLU A  33     -21.601 -23.478   5.107  1.00 32.66           O  
ATOM   1143  CB  GLU A  33     -23.047 -20.934   6.168  1.00 34.88           C  
ATOM   1144  CG  GLU A  33     -24.190 -19.984   5.874  1.00 39.79           C  
ATOM   1145  CD  GLU A  33     -23.703 -18.610   5.523  1.00 44.68           C  
ATOM   1146  OE1 GLU A  33     -22.489 -18.341   5.709  1.00 44.22           O  
ATOM   1147  OE2 GLU A  33     -24.535 -17.801   5.052  1.00 48.36           O1-
ATOM   1148  N   MET A  34     -21.766 -23.582   7.307  1.00 31.92           N  
ATOM   1149  CA  MET A  34     -20.582 -24.445   7.397  1.00 30.94           C  
ATOM   1150  C   MET A  34     -20.876 -25.842   6.770  1.00 30.24           C  
ATOM   1151  O   MET A  34     -20.106 -26.371   5.958  1.00 29.64           O  
ATOM   1152  CB  MET A  34     -20.080 -24.510   8.847  1.00 30.32           C  
ATOM   1153  CG  MET A  34     -18.843 -25.416   9.009  1.00 29.74           C  
ATOM   1154  SD  MET A  34     -17.501 -24.701   8.038  1.00 29.76           S  
ATOM   1155  CE  MET A  34     -17.283 -23.183   8.948  1.00 32.11           C  
ATOM   1156  N   LYS A  35     -22.029 -26.400   7.088  1.00 31.47           N  
ATOM   1157  CA  LYS A  35     -22.464 -27.682   6.489  1.00 32.07           C  
ATOM   1158  C   LYS A  35     -22.534 -27.601   4.961  1.00 32.27           C  
ATOM   1159  O   LYS A  35     -22.035 -28.465   4.259  1.00 30.82           O  
ATOM   1160  CB  LYS A  35     -23.819 -28.141   7.072  1.00 34.31           C  
ATOM   1161  CG  LYS A  35     -23.701 -28.887   8.444  1.00 36.22           C  
ATOM   1162  CD  LYS A  35     -25.048 -29.481   8.987  1.00 43.14           C  
ATOM   1163  CE  LYS A  35     -26.090 -28.391   9.383  1.00 46.34           C  
ATOM   1164  NZ  LYS A  35     -27.274 -28.963  10.117  1.00 48.59           N1+
ATOM   1165  N   GLN A  36     -23.141 -26.536   4.450  1.00 33.06           N  
ATOM   1166  CA  GLN A  36     -23.275 -26.342   3.046  1.00 33.22           C  
ATOM   1167  C   GLN A  36     -21.921 -26.083   2.430  1.00 31.83           C  
ATOM   1168  O   GLN A  36     -21.648 -26.569   1.356  1.00 32.30           O  
ATOM   1169  CB  GLN A  36     -24.203 -25.173   2.809  1.00 35.33           C  
ATOM   1170  CG  GLN A  36     -24.826 -25.109   1.433  1.00 40.98           C  
ATOM   1171  CD  GLN A  36     -26.042 -24.162   1.404  1.00 48.88           C  
ATOM   1172  NE2 GLN A  36     -27.133 -24.640   0.804  1.00 52.02           N  
ATOM   1173  OE1 GLN A  36     -26.004 -23.022   1.925  1.00 49.95           O  
ATOM   1174  N   PHE A  37     -21.066 -25.311   3.101  1.00 30.41           N  
ATOM   1175  CA  PHE A  37     -19.761 -25.048   2.563  1.00 28.46           C  
ATOM   1176  C   PHE A  37     -19.058 -26.361   2.293  1.00 27.41           C  
ATOM   1177  O   PHE A  37     -18.483 -26.618   1.222  1.00 26.43           O  
ATOM   1178  CB  PHE A  37     -18.941 -24.285   3.576  1.00 27.88           C  
ATOM   1179  CG  PHE A  37     -17.556 -23.939   3.076  1.00 28.83           C  
ATOM   1180  CD1 PHE A  37     -17.395 -23.006   2.053  1.00 29.59           C  
ATOM   1181  CD2 PHE A  37     -16.427 -24.543   3.637  1.00 31.03           C  
ATOM   1182  CE1 PHE A  37     -16.117 -22.675   1.588  1.00 32.72           C  
ATOM   1183  CE2 PHE A  37     -15.139 -24.203   3.193  1.00 30.88           C  
ATOM   1184  CZ  PHE A  37     -14.994 -23.285   2.170  1.00 31.47           C  
ATOM   1185  N   LEU A  38     -19.092 -27.203   3.314  1.00 27.11           N  
ATOM   1186  CA  LEU A  38     -18.367 -28.464   3.255  1.00 26.51           C  
ATOM   1187  C   LEU A  38     -18.945 -29.422   2.178  1.00 27.01           C  
ATOM   1188  O   LEU A  38     -18.212 -30.064   1.435  1.00 26.31           O  
ATOM   1189  CB  LEU A  38     -18.311 -29.079   4.653  1.00 26.03           C  
ATOM   1190  CG  LEU A  38     -17.360 -28.471   5.681  1.00 27.53           C  
ATOM   1191  CD1 LEU A  38     -17.516 -29.185   6.995  1.00 29.76           C  
ATOM   1192  CD2 LEU A  38     -15.911 -28.556   5.259  1.00 30.60           C  
ATOM   1193  N   ASN A  39     -20.259 -29.491   2.069  1.00 28.13           N  
ATOM   1194  CA  ASN A  39     -20.884 -30.289   1.035  1.00 29.78           C  
ATOM   1195  C   ASN A  39     -20.469 -29.813  -0.333  1.00 29.70           C  
ATOM   1196  O   ASN A  39     -20.096 -30.632  -1.177  1.00 30.32           O  
ATOM   1197  CB  ASN A  39     -22.411 -30.178   1.110  1.00 31.63           C  
ATOM   1198  CG  ASN A  39     -23.020 -31.138   2.084  1.00 36.50           C  
ATOM   1199  ND2 ASN A  39     -24.292 -30.917   2.378  1.00 43.16           N  
ATOM   1200  OD1 ASN A  39     -22.378 -32.079   2.562  1.00 40.15           O  
ATOM   1201  N   ILE A  40     -20.545 -28.498  -0.564  1.00 28.81           N  
ATOM   1202  CA  ILE A  40     -20.204 -27.966  -1.882  1.00 28.30           C  
ATOM   1203  C   ILE A  40     -18.735 -28.187  -2.167  1.00 27.30           C  
ATOM   1204  O   ILE A  40     -18.365 -28.586  -3.280  1.00 27.41           O  
ATOM   1205  CB  ILE A  40     -20.541 -26.502  -2.012  1.00 28.46           C  
ATOM   1206  CG1 ILE A  40     -22.044 -26.322  -2.044  1.00 30.07           C  
ATOM   1207  CG2 ILE A  40     -20.001 -25.964  -3.327  1.00 29.32           C  
ATOM   1208  CD1 ILE A  40     -22.465 -24.908  -1.722  1.00 32.52           C  
ATOM   1209  N   PHE A  41     -17.895 -27.958  -1.158  1.00 26.83           N  
ATOM   1210  CA  PHE A  41     -16.448 -28.186  -1.318  1.00 26.31           C  
ATOM   1211  C   PHE A  41     -16.199 -29.593  -1.867  1.00 26.85           C  
ATOM   1212  O   PHE A  41     -15.413 -29.797  -2.802  1.00 26.72           O  
ATOM   1213  CB  PHE A  41     -15.746 -28.013   0.035  1.00 24.72           C  
ATOM   1214  CG  PHE A  41     -14.255 -28.248  -0.033  1.00 26.59           C  
ATOM   1215  CD1 PHE A  41     -13.387 -27.216  -0.327  1.00 31.26           C  
ATOM   1216  CD2 PHE A  41     -13.730 -29.504   0.209  1.00 26.12           C  
ATOM   1217  CE1 PHE A  41     -11.996 -27.463  -0.407  1.00 29.88           C  
ATOM   1218  CE2 PHE A  41     -12.342 -29.744   0.127  1.00 28.96           C  
ATOM   1219  CZ  PHE A  41     -11.499 -28.731  -0.183  1.00 29.00           C  
ATOM   1220  N   SER A  42     -16.889 -30.559  -1.276  1.00 27.54           N  
ATOM   1221  CA  SER A  42     -16.731 -31.950  -1.670  1.00 29.79           C  
ATOM   1222  C   SER A  42     -17.236 -32.206  -3.094  1.00 31.29           C  
ATOM   1223  O   SER A  42     -16.752 -33.124  -3.750  1.00 32.66           O  
ATOM   1224  CB  SER A  42     -17.417 -32.913  -0.677  1.00 30.19           C  
ATOM   1225  OG  SER A  42     -18.826 -32.915  -0.865  1.00 32.78           O  
ATOM   1226  N   HIS A  43     -18.165 -31.397  -3.593  1.00 31.99           N  
ATOM   1227  CA  HIS A  43     -18.589 -31.583  -4.974  1.00 33.94           C  
ATOM   1228  C   HIS A  43     -17.586 -31.034  -5.987  1.00 33.65           C  
ATOM   1229  O   HIS A  43     -17.333 -31.658  -7.016  1.00 34.97           O  
ATOM   1230  CB  HIS A  43     -19.959 -30.979  -5.234  1.00 35.29           C  
ATOM   1231  CG  HIS A  43     -21.051 -31.553  -4.393  1.00 41.11           C  
ATOM   1232  CD2 HIS A  43     -21.146 -32.735  -3.744  1.00 44.55           C  
ATOM   1233  ND1 HIS A  43     -22.225 -30.873  -4.128  1.00 44.85           N  
ATOM   1234  CE1 HIS A  43     -22.988 -31.612  -3.344  1.00 45.69           C  
ATOM   1235  NE2 HIS A  43     -22.360 -32.748  -3.103  1.00 46.19           N  
ATOM   1236  N   ILE A  44     -17.005 -29.879  -5.666  1.00 31.50           N  
ATOM   1237  CA  ILE A  44     -16.207 -29.103  -6.618  1.00 30.37           C  
ATOM   1238  C   ILE A  44     -14.700 -29.214  -6.445  1.00 29.59           C  
ATOM   1239  O   ILE A  44     -13.976 -28.640  -7.233  1.00 29.26           O  
ATOM   1240  CB  ILE A  44     -16.611 -27.612  -6.576  1.00 29.74           C  
ATOM   1241  CG1 ILE A  44     -16.143 -26.910  -5.309  1.00 29.78           C  
ATOM   1242  CG2 ILE A  44     -18.109 -27.437  -6.751  1.00 28.92           C  
ATOM   1243  CD1 ILE A  44     -16.405 -25.373  -5.405  1.00 31.70           C  
ATOM   1244  N   TYR A  45     -14.230 -29.928  -5.422  1.00 29.12           N  
ATOM   1245  CA  TYR A  45     -12.790 -30.054  -5.209  1.00 29.67           C  
ATOM   1246  C   TYR A  45     -12.130 -30.602  -6.466  1.00 32.61           C  
ATOM   1247  O   TYR A  45     -12.482 -31.696  -6.947  1.00 32.97           O  
ATOM   1248  CB  TYR A  45     -12.471 -30.946  -4.031  1.00 28.91           C  
ATOM   1249  CG  TYR A  45     -11.007 -30.928  -3.697  1.00 27.15           C  
ATOM   1250  CD1 TYR A  45     -10.389 -29.765  -3.216  1.00 25.80           C  
ATOM   1251  CD2 TYR A  45     -10.223 -32.072  -3.862  1.00 28.43           C  
ATOM   1252  CE1 TYR A  45      -9.025 -29.759  -2.900  1.00 22.46           C  
ATOM   1253  CE2 TYR A  45      -8.865 -32.064  -3.559  1.00 24.20           C  
ATOM   1254  CZ  TYR A  45      -8.294 -30.916  -3.069  1.00 24.09           C  
ATOM   1255  OH  TYR A  45      -6.964 -30.936  -2.765  1.00 27.71           O  
ATOM   1256  N   PRO A  46     -11.178 -29.856  -7.028  1.00 34.49           N  
ATOM   1257  CA  PRO A  46     -10.688 -30.215  -8.354  1.00 38.35           C  
ATOM   1258  C   PRO A  46      -9.675 -31.327  -8.409  1.00 41.95           C  
ATOM   1259  O   PRO A  46      -8.613 -31.117  -8.989  1.00 43.90           O  
ATOM   1260  CB  PRO A  46      -9.996 -28.937  -8.812  1.00 38.48           C  
ATOM   1261  CG  PRO A  46      -9.599 -28.259  -7.619  1.00 35.24           C  
ATOM   1262  CD  PRO A  46     -10.627 -28.573  -6.561  1.00 34.46           C  
ATOM   1263  N   CYS A  47      -9.955 -32.476  -7.801  1.00 44.25           N  
ATOM   1264  CA  CYS A  47      -9.084 -33.648  -7.909  1.00 48.71           C  
ATOM   1265  C   CYS A  47     -10.078 -34.771  -7.820  1.00 50.81           C  
ATOM   1266  O   CYS A  47     -10.465 -35.155  -6.720  1.00 51.35           O  
ATOM   1267  CB  CYS A  47      -8.052 -33.721  -6.759  1.00 48.01           C  
ATOM   1268  SG  CYS A  47      -7.195 -35.357  -6.546  1.00 53.50           S  
ATOM   1269  N   ASN A  48     -10.538 -35.266  -8.962  1.00 53.93           N  
ATOM   1270  CA  ASN A  48     -11.852 -35.933  -9.000  1.00 56.20           C  
ATOM   1271  C   ASN A  48     -12.136 -37.115  -8.043  1.00 56.41           C  
ATOM   1272  O   ASN A  48     -13.227 -37.192  -7.464  1.00 56.08           O  
ATOM   1273  CB  ASN A  48     -12.256 -36.272 -10.436  1.00 58.64           C  
ATOM   1274  CG  ASN A  48     -13.583 -35.644 -10.819  1.00 60.60           C  
ATOM   1275  ND2 ASN A  48     -13.768 -35.417 -12.117  1.00 64.08           N  
ATOM   1276  OD1 ASN A  48     -14.425 -35.344  -9.958  1.00 60.82           O  
ATOM   1277  N   TRP A  49     -11.157 -38.009  -7.878  1.00 57.45           N  
ATOM   1278  CA  TRP A  49     -11.249 -39.144  -6.935  1.00 57.76           C  
ATOM   1279  C   TRP A  49     -11.148 -38.715  -5.463  1.00 55.17           C  
ATOM   1280  O   TRP A  49     -11.885 -39.233  -4.616  1.00 54.68           O  
ATOM   1281  CB  TRP A  49     -10.200 -40.209  -7.269  1.00 59.72           C  
ATOM   1282  CG  TRP A  49      -8.731 -39.802  -7.104  1.00 63.15           C  
ATOM   1283  CD1 TRP A  49      -7.957 -39.954  -5.977  1.00 65.59           C  
ATOM   1284  CD2 TRP A  49      -7.865 -39.241  -8.108  1.00 66.84           C  
ATOM   1285  CE2 TRP A  49      -6.579 -39.068  -7.509  1.00 66.96           C  
ATOM   1286  CE3 TRP A  49      -8.046 -38.869  -9.455  1.00 69.57           C  
ATOM   1287  NE1 TRP A  49      -6.664 -39.512  -6.217  1.00 66.81           N  
ATOM   1288  CZ2 TRP A  49      -5.482 -38.529  -8.203  1.00 68.37           C  
ATOM   1289  CZ3 TRP A  49      -6.956 -38.323 -10.151  1.00 70.68           C  
ATOM   1290  CH2 TRP A  49      -5.687 -38.157  -9.516  1.00 71.33           C  
ATOM   1291  N   CYS A  50     -10.221 -37.786  -5.184  1.00 53.19           N  
ATOM   1292  CA  CYS A  50     -10.171 -37.016  -3.937  1.00 50.67           C  
ATOM   1293  C   CYS A  50     -11.591 -36.550  -3.535  1.00 49.56           C  
ATOM   1294  O   CYS A  50     -12.089 -36.869  -2.448  1.00 48.92           O  
ATOM   1295  CB  CYS A  50      -9.266 -35.766  -4.118  1.00 50.16           C  
ATOM   1296  SG  CYS A  50      -7.459 -35.944  -4.582  1.00 51.30           S  
ATOM   1297  N   ALA A  51     -12.242 -35.814  -4.436  1.00 49.03           N  
ATOM   1298  CA  ALA A  51     -13.588 -35.258  -4.211  1.00 48.47           C  
ATOM   1299  C   ALA A  51     -14.637 -36.304  -3.795  1.00 48.57           C  
ATOM   1300  O   ALA A  51     -15.287 -36.129  -2.770  1.00 48.08           O  
ATOM   1301  CB  ALA A  51     -14.075 -34.469  -5.451  1.00 48.96           C  
ATOM   1302  N   LYS A  52     -14.794 -37.379  -4.580  1.00 49.52           N  
ATOM   1303  CA  LYS A  52     -15.878 -38.376  -4.333  1.00 49.41           C  
ATOM   1304  C   LYS A  52     -15.776 -39.065  -2.955  1.00 47.71           C  
ATOM   1305  O   LYS A  52     -16.761 -39.154  -2.202  1.00 47.54           O  
ATOM   1306  CB  LYS A  52     -15.989 -39.389  -5.473  1.00 51.41           C  
ATOM   1307  CG  LYS A  52     -17.438 -39.670  -5.869  1.00 54.64           C  
ATOM   1308  CD  LYS A  52     -18.097 -38.444  -6.561  1.00 58.71           C  
ATOM   1309  CE  LYS A  52     -19.647 -38.572  -6.584  1.00 60.09           C  
ATOM   1310  NZ  LYS A  52     -20.324 -37.476  -7.315  1.00 58.52           N1+
ATOM   1311  N   ASP A  53     -14.565 -39.482  -2.619  1.00 45.98           N  
ATOM   1312  CA  ASP A  53     -14.258 -40.036  -1.318  1.00 44.47           C  
ATOM   1313  C   ASP A  53     -14.596 -39.142  -0.166  1.00 42.48           C  
ATOM   1314  O   ASP A  53     -15.169 -39.595   0.816  1.00 41.46           O  
ATOM   1315  CB  ASP A  53     -12.785 -40.360  -1.246  1.00 45.58           C  
ATOM   1316  CG  ASP A  53     -12.518 -41.814  -1.479  1.00 50.72           C  
ATOM   1317  OD1 ASP A  53     -13.506 -42.586  -1.612  1.00 54.45           O  
ATOM   1318  OD2 ASP A  53     -11.321 -42.190  -1.513  1.00 56.36           O1-
ATOM   1319  N   PHE A  54     -14.224 -37.871  -0.283  1.00 39.10           N  
ATOM   1320  CA  PHE A  54     -14.423 -36.929   0.786  1.00 37.56           C  
ATOM   1321  C   PHE A  54     -15.897 -36.671   0.860  1.00 36.73           C  
ATOM   1322  O   PHE A  54     -16.450 -36.570   1.962  1.00 36.19           O  
ATOM   1323  CB  PHE A  54     -13.594 -35.635   0.561  1.00 37.25           C  
ATOM   1324  CG  PHE A  54     -13.734 -34.612   1.675  1.00 38.55           C  
ATOM   1325  CD1 PHE A  54     -13.334 -34.906   2.969  1.00 41.25           C  
ATOM   1326  CD2 PHE A  54     -14.250 -33.354   1.425  1.00 40.06           C  
ATOM   1327  CE1 PHE A  54     -13.462 -33.939   4.007  1.00 40.62           C  
ATOM   1328  CE2 PHE A  54     -14.361 -32.390   2.437  1.00 39.08           C  
ATOM   1329  CZ  PHE A  54     -13.976 -32.690   3.728  1.00 40.59           C  
ATOM   1330  N   GLU A  55     -16.555 -36.627  -0.307  1.00 36.84           N  
ATOM   1331  CA  GLU A  55     -17.999 -36.549  -0.359  1.00 37.70           C  
ATOM   1332  C   GLU A  55     -18.696 -37.791   0.277  1.00 37.80           C  
ATOM   1333  O   GLU A  55     -19.662 -37.642   1.026  1.00 37.50           O  
ATOM   1334  CB  GLU A  55     -18.496 -36.318  -1.779  1.00 38.99           C  
ATOM   1335  CG  GLU A  55     -19.979 -36.495  -1.906  1.00 44.64           C  
ATOM   1336  CD  GLU A  55     -20.528 -35.848  -3.149  1.00 51.91           C  
ATOM   1337  OE1 GLU A  55     -19.739 -35.599  -4.100  1.00 54.93           O  
ATOM   1338  OE2 GLU A  55     -21.754 -35.587  -3.162  1.00 55.79           O1-
ATOM   1339  N   LYS A  56     -18.215 -38.997   0.011  1.00 38.68           N  
ATOM   1340  CA  LYS A  56     -18.738 -40.157   0.794  1.00 39.54           C  
ATOM   1341  C   LYS A  56     -18.414 -40.026   2.287  1.00 37.21           C  
ATOM   1342  O   LYS A  56     -19.259 -40.281   3.103  1.00 38.24           O  
ATOM   1343  CB  LYS A  56     -18.270 -41.496   0.227  1.00 41.72           C  
ATOM   1344  CG  LYS A  56     -18.722 -41.727  -1.252  1.00 48.78           C  
ATOM   1345  CD  LYS A  56     -18.079 -43.005  -1.894  1.00 55.93           C  
ATOM   1346  CE  LYS A  56     -17.593 -42.758  -3.345  1.00 58.58           C  
ATOM   1347  NZ  LYS A  56     -16.135 -43.141  -3.522  1.00 57.96           N1+
ATOM   1348  N   TYR A  57     -17.211 -39.594   2.649  1.00 35.17           N  
ATOM   1349  CA  TYR A  57     -16.908 -39.325   4.054  1.00 33.40           C  
ATOM   1350  C   TYR A  57     -17.881 -38.374   4.738  1.00 33.70           C  
ATOM   1351  O   TYR A  57     -18.335 -38.626   5.850  1.00 32.31           O  
ATOM   1352  CB  TYR A  57     -15.473 -38.838   4.256  1.00 33.13           C  
ATOM   1353  CG  TYR A  57     -15.050 -38.870   5.713  1.00 30.76           C  
ATOM   1354  CD1 TYR A  57     -14.625 -40.046   6.301  1.00 31.58           C  
ATOM   1355  CD2 TYR A  57     -15.106 -37.740   6.492  1.00 28.43           C  
ATOM   1356  CE1 TYR A  57     -14.256 -40.098   7.641  1.00 29.92           C  
ATOM   1357  CE2 TYR A  57     -14.749 -37.770   7.826  1.00 26.90           C  
ATOM   1358  CZ  TYR A  57     -14.323 -38.941   8.386  1.00 27.30           C  
ATOM   1359  OH  TYR A  57     -13.970 -38.981   9.693  1.00 26.28           O  
ATOM   1360  N   ILE A  58     -18.193 -37.261   4.097  1.00 33.44           N  
ATOM   1361  CA  ILE A  58     -19.177 -36.347   4.652  1.00 34.87           C  
ATOM   1362  C   ILE A  58     -20.565 -36.976   4.834  1.00 37.32           C  
ATOM   1363  O   ILE A  58     -21.247 -36.701   5.831  1.00 37.90           O  
ATOM   1364  CB  ILE A  58     -19.275 -35.071   3.815  1.00 35.45           C  
ATOM   1365  CG1 ILE A  58     -17.947 -34.313   3.907  1.00 33.03           C  
ATOM   1366  CG2 ILE A  58     -20.467 -34.231   4.273  1.00 34.96           C  
ATOM   1367  CD1 ILE A  58     -17.942 -33.019   3.144  1.00 34.32           C  
ATOM   1368  N   ARG A  59     -20.969 -37.839   3.898  1.00 40.63           N  
ATOM   1369  CA  ARG A  59     -22.237 -38.607   4.036  1.00 42.42           C  
ATOM   1370  C   ARG A  59     -22.188 -39.674   5.146  1.00 42.07           C  
ATOM   1371  O   ARG A  59     -23.194 -39.937   5.785  1.00 43.57           O  
ATOM   1372  CB  ARG A  59     -22.660 -39.261   2.712  1.00 44.98           C  
ATOM   1373  CG  ARG A  59     -22.983 -38.330   1.526  1.00 49.22           C  
ATOM   1374  CD  ARG A  59     -24.252 -37.484   1.723  1.00 56.56           C  
ATOM   1375  NE  ARG A  59     -25.494 -38.239   1.502  1.00 63.31           N  
ATOM   1376  CZ  ARG A  59     -26.440 -37.922   0.599  1.00 67.73           C  
ATOM   1377  NH1 ARG A  59     -26.304 -36.852  -0.182  1.00 67.44           N1+
ATOM   1378  NH2 ARG A  59     -27.540 -38.674   0.469  1.00 68.54           N  
ATOM   1379  N   GLU A  60     -21.028 -40.263   5.406  1.00 39.91           N  
ATOM   1380  CA  GLU A  60     -20.933 -41.331   6.395  1.00 39.14           C  
ATOM   1381  C   GLU A  60     -20.472 -40.905   7.780  1.00 37.68           C  
ATOM   1382  O   GLU A  60     -20.490 -41.692   8.730  1.00 35.78           O  
ATOM   1383  CB  GLU A  60     -20.043 -42.432   5.844  1.00 39.05           C  
ATOM   1384  CG  GLU A  60     -20.652 -42.972   4.576  1.00 42.61           C  
ATOM   1385  CD  GLU A  60     -20.086 -44.307   4.161  1.00 46.88           C  
ATOM   1386  OE1 GLU A  60     -18.919 -44.592   4.520  1.00 49.63           O  
ATOM   1387  OE2 GLU A  60     -20.815 -45.066   3.475  1.00 49.00           O1-
ATOM   1388  N   ASN A  61     -20.038 -39.655   7.884  1.00 35.36           N  
ATOM   1389  CA  ASN A  61     -19.596 -39.116   9.149  1.00 34.78           C  
ATOM   1390  C   ASN A  61     -19.823 -37.609   9.029  1.00 34.30           C  
ATOM   1391  O   ASN A  61     -18.912 -36.843   8.696  1.00 31.88           O  
ATOM   1392  CB  ASN A  61     -18.127 -39.512   9.453  1.00 34.30           C  
ATOM   1393  CG  ASN A  61     -17.744 -39.282  10.925  1.00 36.91           C  
ATOM   1394  ND2 ASN A  61     -17.295 -40.343  11.602  1.00 39.61           N  
ATOM   1395  OD1 ASN A  61     -17.861 -38.160  11.450  1.00 39.83           O  
ATOM   1396  N   ALA A  62     -21.082 -37.213   9.253  1.00 34.22           N  
ATOM   1397  CA  ALA A  62     -21.523 -35.857   8.898  1.00 34.42           C  
ATOM   1398  C   ALA A  62     -20.742 -34.819   9.682  1.00 32.50           C  
ATOM   1399  O   ALA A  62     -20.457 -35.009  10.859  1.00 32.15           O  
ATOM   1400  CB  ALA A  62     -23.018 -35.712   9.131  1.00 36.56           C  
ATOM   1401  N   PRO A  63     -20.361 -33.719   9.025  1.00 32.05           N  
ATOM   1402  CA  PRO A  63     -19.637 -32.659   9.747  1.00 31.05           C  
ATOM   1403  C   PRO A  63     -20.308 -32.270  11.097  1.00 31.70           C  
ATOM   1404  O   PRO A  63     -21.517 -32.041  11.164  1.00 32.64           O  
ATOM   1405  CB  PRO A  63     -19.611 -31.501   8.737  1.00 31.60           C  
ATOM   1406  CG  PRO A  63     -19.714 -32.177   7.369  1.00 31.82           C  
ATOM   1407  CD  PRO A  63     -20.582 -33.397   7.600  1.00 31.58           C  
ATOM   1408  N   GLN A  64     -19.500 -32.252  12.148  1.00 30.08           N  
ATOM   1409  CA  GLN A  64     -19.928 -31.900  13.484  1.00 31.69           C  
ATOM   1410  C   GLN A  64     -19.733 -30.382  13.708  1.00 31.16           C  
ATOM   1411  O   GLN A  64     -18.654 -29.938  14.053  1.00 29.52           O  
ATOM   1412  CB  GLN A  64     -19.101 -32.687  14.490  1.00 30.81           C  
ATOM   1413  CG  GLN A  64     -19.247 -34.181  14.327  1.00 35.97           C  
ATOM   1414  CD  GLN A  64     -20.608 -34.574  14.765  1.00 44.44           C  
ATOM   1415  NE2 GLN A  64     -21.508 -34.837  13.806  1.00 44.09           N  
ATOM   1416  OE1 GLN A  64     -20.879 -34.581  15.971  1.00 47.33           O  
ATOM   1417  N   VAL A  65     -20.799 -29.617  13.536  1.00 32.36           N  
ATOM   1418  CA  VAL A  65     -20.669 -28.148  13.432  1.00 33.31           C  
ATOM   1419  C   VAL A  65     -21.213 -27.424  14.659  1.00 34.52           C  
ATOM   1420  O   VAL A  65     -21.471 -26.215  14.622  1.00 35.94           O  
ATOM   1421  CB  VAL A  65     -21.358 -27.619  12.149  1.00 32.86           C  
ATOM   1422  CG1 VAL A  65     -20.752 -28.235  10.918  1.00 31.36           C  
ATOM   1423  CG2 VAL A  65     -22.896 -27.852  12.173  1.00 34.51           C  
ATOM   1424  N   GLU A  66     -21.385 -28.154  15.754  1.00 35.21           N  
ATOM   1425  CA  GLU A  66     -22.002 -27.583  16.947  1.00 37.23           C  
ATOM   1426  C   GLU A  66     -21.098 -26.596  17.721  1.00 35.91           C  
ATOM   1427  O   GLU A  66     -21.594 -25.749  18.461  1.00 34.45           O  
ATOM   1428  CB  GLU A  66     -22.465 -28.694  17.883  1.00 39.20           C  
ATOM   1429  CG  GLU A  66     -23.672 -28.350  18.704  1.00 46.79           C  
ATOM   1430  CD  GLU A  66     -24.980 -28.405  17.907  1.00 54.40           C  
ATOM   1431  OE1 GLU A  66     -24.912 -28.496  16.637  1.00 54.16           O  
ATOM   1432  OE2 GLU A  66     -26.069 -28.340  18.565  1.00 58.74           O1-
ATOM   1433  N   SER A  67     -19.782 -26.735  17.548  1.00 33.25           N  
ATOM   1434  CA  SER A  67     -18.810 -25.853  18.142  1.00 32.02           C  
ATOM   1435  C   SER A  67     -17.518 -25.998  17.377  1.00 31.10           C  
ATOM   1436  O   SER A  67     -17.330 -26.968  16.629  1.00 29.27           O  
ATOM   1437  CB  SER A  67     -18.521 -26.239  19.567  1.00 33.10           C  
ATOM   1438  OG  SER A  67     -18.083 -27.583  19.606  1.00 34.68           O  
ATOM   1439  N   ARG A  68     -16.641 -25.030  17.593  1.00 29.75           N  
ATOM   1440  CA  ARG A  68     -15.273 -25.083  17.130  1.00 29.94           C  
ATOM   1441  C   ARG A  68     -14.586 -26.369  17.551  1.00 30.06           C  
ATOM   1442  O   ARG A  68     -13.951 -27.011  16.754  1.00 28.80           O  
ATOM   1443  CB  ARG A  68     -14.489 -23.941  17.697  1.00 29.92           C  
ATOM   1444  CG  ARG A  68     -13.063 -23.942  17.166  1.00 32.46           C  
ATOM   1445  CD  ARG A  68     -12.405 -22.586  17.303  1.00 39.27           C  
ATOM   1446  NE  ARG A  68     -12.734 -21.979  18.577  1.00 46.27           N  
ATOM   1447  CZ  ARG A  68     -11.914 -21.940  19.613  1.00 49.79           C  
ATOM   1448  NH1 ARG A  68     -10.712 -22.488  19.501  1.00 53.00           N1+
ATOM   1449  NH2 ARG A  68     -12.296 -21.365  20.753  1.00 47.85           N  
ATOM   1450  N   GLU A  69     -14.698 -26.727  18.819  1.00 31.65           N  
ATOM   1451  CA  GLU A  69     -13.986 -27.896  19.328  1.00 33.13           C  
ATOM   1452  C   GLU A  69     -14.409 -29.155  18.519  1.00 31.27           C  
ATOM   1453  O   GLU A  69     -13.546 -29.946  18.075  1.00 30.25           O  
ATOM   1454  CB  GLU A  69     -14.238 -28.032  20.843  1.00 35.20           C  
ATOM   1455  CG  GLU A  69     -13.268 -28.984  21.552  1.00 45.55           C  
ATOM   1456  CD  GLU A  69     -13.576 -29.210  23.076  1.00 57.67           C  
ATOM   1457  OE1 GLU A  69     -14.774 -29.096  23.520  1.00 60.76           O  
ATOM   1458  OE2 GLU A  69     -12.592 -29.508  23.825  1.00 61.62           O1-
ATOM   1459  N   GLU A  70     -15.714 -29.296  18.270  1.00 29.91           N  
ATOM   1460  CA  GLU A  70     -16.235 -30.453  17.520  1.00 28.92           C  
ATOM   1461  C   GLU A  70     -15.843 -30.383  16.047  1.00 26.51           C  
ATOM   1462  O   GLU A  70     -15.529 -31.414  15.429  1.00 24.00           O  
ATOM   1463  CB  GLU A  70     -17.769 -30.538  17.560  1.00 29.27           C  
ATOM   1464  CG  GLU A  70     -18.429 -30.806  18.867  1.00 37.42           C  
ATOM   1465  CD  GLU A  70     -19.951 -31.061  18.689  1.00 48.50           C  
ATOM   1466  OE1 GLU A  70     -20.469 -30.976  17.522  1.00 51.83           O  
ATOM   1467  OE2 GLU A  70     -20.642 -31.368  19.701  1.00 53.95           O1-
ATOM   1468  N   LEU A  71     -15.901 -29.186  15.467  1.00 24.84           N  
ATOM   1469  CA  LEU A  71     -15.646 -29.058  14.059  1.00 23.36           C  
ATOM   1470  C   LEU A  71     -14.162 -29.306  13.764  1.00 22.62           C  
ATOM   1471  O   LEU A  71     -13.821 -29.955  12.742  1.00 22.56           O  
ATOM   1472  CB  LEU A  71     -16.105 -27.699  13.513  1.00 23.73           C  
ATOM   1473  CG  LEU A  71     -15.737 -27.292  12.086  1.00 23.42           C  
ATOM   1474  CD1 LEU A  71     -16.409 -28.246  11.085  1.00 23.11           C  
ATOM   1475  CD2 LEU A  71     -16.160 -25.843  11.771  1.00 21.90           C  
ATOM   1476  N   GLY A  72     -13.309 -28.781  14.638  1.00 22.64           N  
ATOM   1477  CA  GLY A  72     -11.861 -28.932  14.497  1.00 22.09           C  
ATOM   1478  C   GLY A  72     -11.471 -30.402  14.605  1.00 22.56           C  
ATOM   1479  O   GLY A  72     -10.751 -30.935  13.760  1.00 21.69           O  
ATOM   1480  N   ARG A  73     -11.947 -31.071  15.644  1.00 22.98           N  
ATOM   1481  CA  ARG A  73     -11.762 -32.527  15.734  1.00 23.82           C  
ATOM   1482  C   ARG A  73     -12.277 -33.270  14.518  1.00 22.57           C  
ATOM   1483  O   ARG A  73     -11.609 -34.208  14.032  1.00 24.10           O  
ATOM   1484  CB  ARG A  73     -12.449 -33.061  16.981  1.00 24.58           C  
ATOM   1485  CG  ARG A  73     -12.319 -34.577  17.126  1.00 30.49           C  
ATOM   1486  CD  ARG A  73     -13.243 -35.079  18.258  1.00 45.86           C  
ATOM   1487  NE  ARG A  73     -13.186 -36.543  18.449  1.00 53.54           N  
ATOM   1488  CZ  ARG A  73     -14.025 -37.249  19.221  1.00 58.85           C  
ATOM   1489  NH1 ARG A  73     -15.018 -36.643  19.894  1.00 58.12           N1+
ATOM   1490  NH2 ARG A  73     -13.865 -38.572  19.322  1.00 60.77           N  
ATOM   1491  N   TRP A  74     -13.457 -32.893  14.019  1.00 22.00           N  
ATOM   1492  CA  TRP A  74     -14.018 -33.512  12.793  1.00 20.63           C  
ATOM   1493  C   TRP A  74     -13.099 -33.373  11.596  1.00 20.37           C  
ATOM   1494  O   TRP A  74     -12.854 -34.330  10.868  1.00 18.81           O  
ATOM   1495  CB  TRP A  74     -15.398 -32.941  12.427  1.00 21.78           C  
ATOM   1496  CG  TRP A  74     -16.026 -33.709  11.270  1.00 20.58           C  
ATOM   1497  CD1 TRP A  74     -16.778 -34.857  11.355  1.00 23.93           C  
ATOM   1498  CD2 TRP A  74     -15.890 -33.424   9.878  1.00 25.24           C  
ATOM   1499  CE2 TRP A  74     -16.570 -34.433   9.176  1.00 26.08           C  
ATOM   1500  CE3 TRP A  74     -15.238 -32.395   9.148  1.00 24.89           C  
ATOM   1501  NE1 TRP A  74     -17.130 -35.279  10.094  1.00 25.11           N  
ATOM   1502  CZ2 TRP A  74     -16.649 -34.448   7.799  1.00 28.47           C  
ATOM   1503  CZ3 TRP A  74     -15.303 -32.418   7.783  1.00 26.92           C  
ATOM   1504  CH2 TRP A  74     -15.994 -33.452   7.111  1.00 28.13           C  
ATOM   1505  N   MET A  75     -12.620 -32.157  11.381  1.00 19.65           N  
ATOM   1506  CA  MET A  75     -11.666 -31.880  10.304  1.00 20.70           C  
ATOM   1507  C   MET A  75     -10.373 -32.664  10.471  1.00 17.73           C  
ATOM   1508  O   MET A  75      -9.811 -33.180   9.497  1.00 20.46           O  
ATOM   1509  CB  MET A  75     -11.333 -30.364  10.344  1.00 19.84           C  
ATOM   1510  CG  MET A  75     -11.002 -29.760   8.952  1.00 26.01           C  
ATOM   1511  SD  MET A  75     -12.360 -29.919   7.745  1.00 26.74           S  
ATOM   1512  CE  MET A  75     -13.448 -28.690   8.410  1.00 28.59           C  
ATOM   1513  N   CYS A  76      -9.838 -32.677  11.677  1.00 18.13           N  
ATOM   1514  CA  CYS A  76      -8.639 -33.436  11.958  1.00 18.39           C  
ATOM   1515  C   CYS A  76      -8.837 -34.928  11.582  1.00 19.55           C  
ATOM   1516  O   CYS A  76      -7.973 -35.547  10.949  1.00 18.47           O  
ATOM   1517  CB  CYS A  76      -8.220 -33.259  13.411  1.00 20.06           C  
ATOM   1518  SG  CYS A  76      -6.683 -34.111  13.834  1.00 22.67           S  
ATOM   1519  N   GLU A  77      -9.975 -35.492  11.937  1.00 19.70           N  
ATOM   1520  CA  GLU A  77     -10.245 -36.892  11.639  1.00 21.78           C  
ATOM   1521  C   GLU A  77     -10.494 -37.140  10.148  1.00 20.79           C  
ATOM   1522  O   GLU A  77     -10.072 -38.179   9.599  1.00 20.42           O  
ATOM   1523  CB  GLU A  77     -11.463 -37.333  12.459  1.00 23.67           C  
ATOM   1524  CG  GLU A  77     -11.232 -37.337  13.967  1.00 28.79           C  
ATOM   1525  CD  GLU A  77     -10.245 -38.389  14.390  1.00 40.52           C  
ATOM   1526  OE1 GLU A  77     -10.066 -39.382  13.648  1.00 46.78           O  
ATOM   1527  OE2 GLU A  77      -9.618 -38.240  15.454  1.00 45.07           O1-
ATOM   1528  N   ALA A  78     -11.191 -36.222   9.478  1.00 19.48           N  
ATOM   1529  CA  ALA A  78     -11.338 -36.259   8.001  1.00 20.03           C  
ATOM   1530  C   ALA A  78      -9.991 -36.250   7.278  1.00 19.84           C  
ATOM   1531  O   ALA A  78      -9.735 -37.056   6.386  1.00 20.52           O  
ATOM   1532  CB  ALA A  78     -12.156 -35.084   7.506  1.00 19.97           C  
ATOM   1533  N   HIS A  79      -9.099 -35.359   7.707  1.00 18.82           N  
ATOM   1534  CA  HIS A  79      -7.732 -35.313   7.180  1.00 16.59           C  
ATOM   1535  C   HIS A  79      -6.947 -36.600   7.490  1.00 18.61           C  
ATOM   1536  O   HIS A  79      -6.225 -37.095   6.641  1.00 19.88           O  
ATOM   1537  CB  HIS A  79      -7.032 -34.084   7.770  1.00 16.24           C  
ATOM   1538  CG  HIS A  79      -5.765 -33.691   7.060  1.00 13.98           C  
ATOM   1539  CD2 HIS A  79      -4.955 -34.388   6.240  1.00 14.77           C  
ATOM   1540  ND1 HIS A  79      -5.186 -32.446   7.201  1.00 15.43           N  
ATOM   1541  CE1 HIS A  79      -4.062 -32.402   6.519  1.00 17.44           C  
ATOM   1542  NE2 HIS A  79      -3.902 -33.565   5.914  1.00 18.43           N  
ATOM   1543  N   ASN A  80      -7.104 -37.151   8.693  1.00 19.90           N  
ATOM   1544  CA  ASN A  80      -6.436 -38.413   9.073  1.00 21.95           C  
ATOM   1545  C   ASN A  80      -6.916 -39.598   8.275  1.00 22.78           C  
ATOM   1546  O   ASN A  80      -6.160 -40.548   8.060  1.00 23.13           O  
ATOM   1547  CB  ASN A  80      -6.607 -38.706  10.551  1.00 21.18           C  
ATOM   1548  CG  ASN A  80      -5.474 -38.154  11.361  1.00 21.17           C  
ATOM   1549  ND2 ASN A  80      -5.709 -37.966  12.621  1.00 22.36           N  
ATOM   1550  OD1 ASN A  80      -4.370 -37.935  10.854  1.00 19.29           O  
ATOM   1551  N   LYS A  81      -8.159 -39.560   7.827  1.00 23.58           N  
ATOM   1552  CA  LYS A  81      -8.647 -40.637   6.966  1.00 25.76           C  
ATOM   1553  C   LYS A  81      -7.862 -40.622   5.649  1.00 25.34           C  
ATOM   1554  O   LYS A  81      -7.469 -41.673   5.105  1.00 25.84           O  
ATOM   1555  CB  LYS A  81     -10.148 -40.489   6.709  1.00 25.81           C  
ATOM   1556  CG  LYS A  81     -10.804 -41.795   6.222  1.00 33.59           C  
ATOM   1557  CD  LYS A  81     -11.798 -41.539   5.095  1.00 40.97           C  
ATOM   1558  CE  LYS A  81     -11.900 -42.781   4.162  1.00 45.44           C  
ATOM   1559  NZ  LYS A  81     -12.895 -42.545   3.082  1.00 49.72           N1+
ATOM   1560  N   VAL A  82      -7.631 -39.427   5.126  1.00 22.14           N  
ATOM   1561  CA  VAL A  82      -6.855 -39.278   3.928  1.00 22.52           C  
ATOM   1562  C   VAL A  82      -5.375 -39.634   4.151  1.00 22.83           C  
ATOM   1563  O   VAL A  82      -4.778 -40.343   3.320  1.00 24.23           O  
ATOM   1564  CB  VAL A  82      -7.036 -37.859   3.362  1.00 21.76           C  
ATOM   1565  CG1 VAL A  82      -6.137 -37.652   2.202  1.00 25.05           C  
ATOM   1566  CG2 VAL A  82      -8.456 -37.638   3.008  1.00 22.75           C  
ATOM   1567  N   ASN A  83      -4.773 -39.177   5.258  1.00 21.09           N  
ATOM   1568  CA  ASN A  83      -3.434 -39.624   5.653  1.00 22.87           C  
ATOM   1569  C   ASN A  83      -3.324 -41.166   5.689  1.00 24.97           C  
ATOM   1570  O   ASN A  83      -2.350 -41.748   5.235  1.00 26.65           O  
ATOM   1571  CB  ASN A  83      -3.069 -39.103   7.059  1.00 21.30           C  
ATOM   1572  CG  ASN A  83      -2.849 -37.580   7.081  1.00 23.36           C  
ATOM   1573  ND2 ASN A  83      -2.960 -36.981   8.268  1.00 19.40           N  
ATOM   1574  OD1 ASN A  83      -2.543 -36.966   6.047  1.00 22.67           O  
ATOM   1575  N   LYS A  84      -4.296 -41.837   6.256  1.00 26.64           N  
ATOM   1576  CA  LYS A  84      -4.219 -43.309   6.283  1.00 29.80           C  
ATOM   1577  C   LYS A  84      -4.193 -43.926   4.867  1.00 31.28           C  
ATOM   1578  O   LYS A  84      -3.293 -44.699   4.541  1.00 33.19           O  
ATOM   1579  CB  LYS A  84      -5.342 -43.909   7.156  1.00 30.47           C  
ATOM   1580  CG  LYS A  84      -5.089 -45.443   7.454  1.00 35.39           C  
ATOM   1581  CD  LYS A  84      -6.088 -46.062   8.445  1.00 45.11           C  
ATOM   1582  CE  LYS A  84      -7.193 -46.852   7.725  1.00 53.21           C  
ATOM   1583  NZ  LYS A  84      -8.445 -47.057   8.561  1.00 57.66           N1+
ATOM   1584  N   LYS A  85      -5.192 -43.583   4.053  1.00 32.23           N  
ATOM   1585  CA  LYS A  85      -5.261 -43.879   2.620  1.00 34.61           C  
ATOM   1586  C   LYS A  85      -3.914 -43.636   1.894  1.00 35.47           C  
ATOM   1587  O   LYS A  85      -3.528 -44.408   1.027  1.00 37.34           O  
ATOM   1588  CB  LYS A  85      -6.411 -43.046   2.004  1.00 34.27           C  
ATOM   1589  CG  LYS A  85      -6.703 -43.223   0.505  1.00 38.67           C  
ATOM   1590  CD  LYS A  85      -7.687 -42.127  -0.050  1.00 44.03           C  
ATOM   1591  CE  LYS A  85      -8.076 -42.427  -1.523  1.00 49.62           C  
ATOM   1592  NZ  LYS A  85      -8.543 -41.259  -2.404  1.00 50.09           N1+
ATOM   1593  N   LEU A  86      -3.164 -42.609   2.268  1.00 34.03           N  
ATOM   1594  CA  LEU A  86      -1.924 -42.306   1.557  1.00 34.06           C  
ATOM   1595  C   LEU A  86      -0.680 -42.816   2.257  1.00 35.21           C  
ATOM   1596  O   LEU A  86       0.415 -42.446   1.872  1.00 35.14           O  
ATOM   1597  CB  LEU A  86      -1.765 -40.790   1.333  1.00 33.38           C  
ATOM   1598  CG  LEU A  86      -2.890 -40.058   0.611  1.00 31.92           C  
ATOM   1599  CD1 LEU A  86      -2.527 -38.581   0.434  1.00 29.89           C  
ATOM   1600  CD2 LEU A  86      -3.233 -40.748  -0.697  1.00 36.14           C  
ATOM   1601  N   ARG A  87      -0.832 -43.642   3.279  1.00 35.96           N  
ATOM   1602  CA  ARG A  87       0.321 -44.108   4.070  1.00 38.12           C  
ATOM   1603  C   ARG A  87       1.214 -42.975   4.637  1.00 37.77           C  
ATOM   1604  O   ARG A  87       2.452 -43.046   4.612  1.00 39.16           O  
ATOM   1605  CB  ARG A  87       1.136 -45.181   3.306  1.00 41.21           C  
ATOM   1606  CG  ARG A  87       0.266 -46.329   2.761  1.00 45.25           C  
ATOM   1607  CD  ARG A  87       1.007 -47.248   1.751  1.00 56.35           C  
ATOM   1608  NE  ARG A  87       0.792 -48.669   2.059  1.00 60.59           N  
ATOM   1609  CZ  ARG A  87       1.662 -49.640   1.778  1.00 65.83           C  
ATOM   1610  NH1 ARG A  87       2.813 -49.361   1.157  1.00 67.38           N1+
ATOM   1611  NH2 ARG A  87       1.385 -50.902   2.117  1.00 68.43           N  
ATOM   1612  N   LYS A  88       0.573 -41.923   5.136  1.00 35.11           N  
ATOM   1613  CA  LYS A  88       1.246 -40.885   5.887  1.00 34.61           C  
ATOM   1614  C   LYS A  88       0.939 -41.137   7.347  1.00 33.55           C  
ATOM   1615  O   LYS A  88      -0.017 -41.877   7.666  1.00 32.10           O  
ATOM   1616  CB  LYS A  88       0.715 -39.513   5.489  1.00 33.21           C  
ATOM   1617  CG  LYS A  88       1.122 -39.031   4.080  1.00 37.77           C  
ATOM   1618  CD  LYS A  88       0.217 -37.840   3.626  1.00 39.37           C  
ATOM   1619  CE  LYS A  88       0.744 -37.133   2.366  1.00 42.81           C  
ATOM   1620  NZ  LYS A  88       2.039 -36.473   2.704  1.00 45.16           N1+
ATOM   1621  N   PRO A  89       1.738 -40.544   8.238  1.00 33.44           N  
ATOM   1622  CA  PRO A  89       1.520 -40.766   9.650  1.00 33.00           C  
ATOM   1623  C   PRO A  89       0.257 -40.062  10.152  1.00 31.45           C  
ATOM   1624  O   PRO A  89      -0.262 -39.137   9.525  1.00 30.55           O  
ATOM   1625  CB  PRO A  89       2.780 -40.194  10.288  1.00 33.68           C  
ATOM   1626  CG  PRO A  89       3.801 -40.234   9.201  1.00 35.53           C  
ATOM   1627  CD  PRO A  89       3.023 -39.864   7.999  1.00 34.70           C  
ATOM   1628  N   LYS A  90      -0.277 -40.569  11.245  1.00 30.57           N  
ATOM   1629  CA  LYS A  90      -1.441 -40.026  11.831  1.00 28.83           C  
ATOM   1630  C   LYS A  90      -1.014 -38.767  12.542  1.00 28.49           C  
ATOM   1631  O   LYS A  90       0.050 -38.728  13.194  1.00 28.63           O  
ATOM   1632  CB  LYS A  90      -1.935 -41.027  12.849  1.00 30.10           C  
ATOM   1633  CG  LYS A  90      -3.153 -40.678  13.629  1.00 31.83           C  
ATOM   1634  CD  LYS A  90      -3.443 -41.889  14.544  1.00 41.16           C  
ATOM   1635  CE  LYS A  90      -4.417 -41.567  15.630  1.00 47.75           C  
ATOM   1636  NZ  LYS A  90      -3.741 -40.761  16.715  1.00 54.47           N1+
ATOM   1637  N   PHE A  91      -1.865 -37.749  12.438  1.00 27.11           N  
ATOM   1638  CA  PHE A  91      -1.740 -36.481  13.208  1.00 26.44           C  
ATOM   1639  C   PHE A  91      -2.489 -36.606  14.521  1.00 26.83           C  
ATOM   1640  O   PHE A  91      -3.612 -37.092  14.555  1.00 25.93           O  
ATOM   1641  CB  PHE A  91      -2.337 -35.314  12.372  1.00 26.29           C  
ATOM   1642  CG  PHE A  91      -2.130 -33.924  12.973  1.00 24.72           C  
ATOM   1643  CD1 PHE A  91      -3.060 -33.379  13.835  1.00 24.33           C  
ATOM   1644  CD2 PHE A  91      -1.025 -33.166  12.605  1.00 27.61           C  
ATOM   1645  CE1 PHE A  91      -2.898 -32.093  14.371  1.00 25.30           C  
ATOM   1646  CE2 PHE A  91      -0.840 -31.886  13.147  1.00 26.53           C  
ATOM   1647  CZ  PHE A  91      -1.760 -31.356  14.018  1.00 25.46           C  
ATOM   1648  N   ASP A  92      -1.862 -36.170  15.609  1.00 26.81           N  
ATOM   1649  CA  ASP A  92      -2.485 -36.190  16.935  1.00 29.28           C  
ATOM   1650  C   ASP A  92      -3.537 -35.100  17.044  1.00 28.28           C  
ATOM   1651  O   ASP A  92      -3.198 -33.916  17.163  1.00 29.35           O  
ATOM   1652  CB  ASP A  92      -1.396 -35.982  18.020  1.00 29.82           C  
ATOM   1653  CG  ASP A  92      -1.915 -36.194  19.456  1.00 32.13           C  
ATOM   1654  OD1 ASP A  92      -3.132 -36.366  19.703  1.00 33.37           O  
ATOM   1655  OD2 ASP A  92      -1.047 -36.205  20.346  1.00 36.85           O1-
ATOM   1656  N   CYS A  93      -4.802 -35.481  17.022  1.00 27.40           N  
ATOM   1657  CA  CYS A  93      -5.869 -34.499  17.046  1.00 28.96           C  
ATOM   1658  C   CYS A  93      -5.939 -33.698  18.343  1.00 30.09           C  
ATOM   1659  O   CYS A  93      -6.640 -32.676  18.436  1.00 29.09           O  
ATOM   1660  CB  CYS A  93      -7.205 -35.158  16.737  1.00 28.64           C  
ATOM   1661  SG  CYS A  93      -7.271 -35.731  14.983  1.00 31.73           S  
ATOM   1662  N   ASN A  94      -5.195 -34.154  19.353  1.00 32.22           N  
ATOM   1663  CA  ASN A  94      -5.120 -33.423  20.609  1.00 33.41           C  
ATOM   1664  C   ASN A  94      -4.383 -32.112  20.417  1.00 33.19           C  
ATOM   1665  O   ASN A  94      -4.493 -31.219  21.250  1.00 34.08           O  
ATOM   1666  CB  ASN A  94      -4.390 -34.231  21.664  1.00 35.21           C  
ATOM   1667  CG  ASN A  94      -5.239 -35.296  22.265  1.00 37.07           C  
ATOM   1668  ND2 ASN A  94      -4.590 -36.251  22.895  1.00 42.38           N  
ATOM   1669  OD1 ASN A  94      -6.471 -35.260  22.193  1.00 38.15           O  
ATOM   1670  N   PHE A  95      -3.644 -32.024  19.330  1.00 32.09           N  
ATOM   1671  CA  PHE A  95      -2.811 -30.895  19.035  1.00 33.89           C  
ATOM   1672  C   PHE A  95      -3.278 -30.070  17.848  1.00 32.60           C  
ATOM   1673  O   PHE A  95      -2.587 -29.155  17.396  1.00 31.53           O  
ATOM   1674  CB  PHE A  95      -1.366 -31.346  18.919  1.00 35.52           C  
ATOM   1675  CG  PHE A  95      -0.758 -31.599  20.265  1.00 40.02           C  
ATOM   1676  CD1 PHE A  95       0.061 -30.635  20.872  1.00 44.19           C  
ATOM   1677  CD2 PHE A  95      -1.076 -32.767  20.983  1.00 44.58           C  
ATOM   1678  CE1 PHE A  95       0.596 -30.850  22.168  1.00 46.89           C  
ATOM   1679  CE2 PHE A  95      -0.557 -32.987  22.286  1.00 44.97           C  
ATOM   1680  CZ  PHE A  95       0.279 -32.027  22.865  1.00 47.68           C  
ATOM   1681  N   TRP A  96      -4.504 -30.358  17.420  1.00 30.89           N  
ATOM   1682  CA  TRP A  96      -5.154 -29.643  16.346  1.00 29.85           C  
ATOM   1683  C   TRP A  96      -5.232 -28.137  16.682  1.00 30.31           C  
ATOM   1684  O   TRP A  96      -4.918 -27.331  15.845  1.00 27.68           O  
ATOM   1685  CB  TRP A  96      -6.586 -30.190  16.122  1.00 29.50           C  
ATOM   1686  CG  TRP A  96      -7.238 -29.460  15.042  1.00 29.98           C  
ATOM   1687  CD1 TRP A  96      -7.110 -29.691  13.696  1.00 31.47           C  
ATOM   1688  CD2 TRP A  96      -8.070 -28.301  15.172  1.00 31.09           C  
ATOM   1689  CE2 TRP A  96      -8.428 -27.885  13.860  1.00 33.87           C  
ATOM   1690  CE3 TRP A  96      -8.569 -27.587  16.269  1.00 36.79           C  
ATOM   1691  NE1 TRP A  96      -7.877 -28.781  12.978  1.00 29.47           N  
ATOM   1692  CZ2 TRP A  96      -9.237 -26.755  13.618  1.00 31.88           C  
ATOM   1693  CZ3 TRP A  96      -9.392 -26.464  16.026  1.00 37.07           C  
ATOM   1694  CH2 TRP A  96      -9.712 -26.071  14.707  1.00 31.76           C  
ATOM   1695  N   GLU A  97      -5.642 -27.770  17.898  1.00 30.57           N  
ATOM   1696  CA  GLU A  97      -5.767 -26.352  18.243  1.00 33.50           C  
ATOM   1697  C   GLU A  97      -4.438 -25.654  18.355  1.00 33.20           C  
ATOM   1698  O   GLU A  97      -4.312 -24.516  17.909  1.00 33.22           O  
ATOM   1699  CB  GLU A  97      -6.578 -26.136  19.524  1.00 35.18           C  
ATOM   1700  CG  GLU A  97      -8.079 -26.170  19.257  1.00 42.34           C  
ATOM   1701  CD  GLU A  97      -8.912 -25.825  20.473  1.00 52.76           C  
ATOM   1702  OE1 GLU A  97      -8.647 -26.421  21.550  1.00 56.08           O  
ATOM   1703  OE2 GLU A  97      -9.845 -24.977  20.332  1.00 56.34           O1-
ATOM   1704  N   LYS A  98      -3.460 -26.316  18.962  1.00 33.02           N  
ATOM   1705  CA  LYS A  98      -2.110 -25.766  19.048  1.00 33.89           C  
ATOM   1706  C   LYS A  98      -1.575 -25.430  17.637  1.00 31.85           C  
ATOM   1707  O   LYS A  98      -0.978 -24.384  17.431  1.00 30.84           O  
ATOM   1708  CB  LYS A  98      -1.181 -26.729  19.794  1.00 35.66           C  
ATOM   1709  CG  LYS A  98       0.297 -26.398  19.652  1.00 41.60           C  
ATOM   1710  CD  LYS A  98       1.237 -27.277  20.516  1.00 48.74           C  
ATOM   1711  CE  LYS A  98       2.650 -27.336  19.865  1.00 52.48           C  
ATOM   1712  NZ  LYS A  98       3.739 -27.835  20.773  1.00 55.35           N1+
ATOM   1713  N   ARG A  99      -1.838 -26.310  16.666  1.00 28.93           N  
ATOM   1714  CA  ARG A  99      -1.319 -26.163  15.312  1.00 27.37           C  
ATOM   1715  C   ARG A  99      -2.086 -25.126  14.541  1.00 26.54           C  
ATOM   1716  O   ARG A  99      -1.481 -24.337  13.855  1.00 28.74           O  
ATOM   1717  CB  ARG A  99      -1.409 -27.484  14.532  1.00 25.91           C  
ATOM   1718  CG  ARG A  99      -1.229 -27.352  13.028  1.00 27.53           C  
ATOM   1719  CD  ARG A  99       0.206 -27.119  12.670  1.00 29.30           C  
ATOM   1720  NE  ARG A  99       0.397 -27.034  11.227  1.00 34.64           N  
ATOM   1721  CZ  ARG A  99       0.138 -25.948  10.491  1.00 38.02           C  
ATOM   1722  NH1 ARG A  99      -0.326 -24.815  11.069  1.00 33.57           N1+
ATOM   1723  NH2 ARG A  99       0.391 -25.993   9.170  1.00 39.93           N  
ATOM   1724  N   TRP A 100      -3.404 -25.165  14.576  1.00 24.77           N  
ATOM   1725  CA  TRP A 100      -4.212 -24.394  13.627  1.00 23.47           C  
ATOM   1726  C   TRP A 100      -4.854 -23.184  14.242  1.00 26.09           C  
ATOM   1727  O   TRP A 100      -5.034 -22.168  13.583  1.00 26.22           O  
ATOM   1728  CB  TRP A 100      -5.288 -25.289  12.981  1.00 21.25           C  
ATOM   1729  CG  TRP A 100      -4.688 -26.219  12.015  1.00 19.05           C  
ATOM   1730  CD1 TRP A 100      -4.515 -27.578  12.160  1.00 19.35           C  
ATOM   1731  CD2 TRP A 100      -4.071 -25.870  10.777  1.00 20.71           C  
ATOM   1732  CE2 TRP A 100      -3.576 -27.058  10.200  1.00 20.53           C  
ATOM   1733  CE3 TRP A 100      -3.932 -24.666  10.077  1.00 23.27           C  
ATOM   1734  NE1 TRP A 100      -3.865 -28.088  11.054  1.00 18.75           N  
ATOM   1735  CZ2 TRP A 100      -2.937 -27.076   8.961  1.00 22.55           C  
ATOM   1736  CZ3 TRP A 100      -3.302 -24.682   8.840  1.00 22.05           C  
ATOM   1737  CH2 TRP A 100      -2.813 -25.879   8.298  1.00 21.70           C  
ATOM   1738  N   LYS A 101      -5.212 -23.265  15.510  1.00 27.47           N  
ATOM   1739  CA  LYS A 101      -5.748 -22.055  16.154  1.00 30.10           C  
ATOM   1740  C   LYS A 101      -4.648 -21.144  16.713  1.00 31.45           C  
ATOM   1741  O   LYS A 101      -4.702 -19.930  16.482  1.00 31.24           O  
ATOM   1742  CB  LYS A 101      -6.789 -22.388  17.236  1.00 30.99           C  
ATOM   1743  CG  LYS A 101      -7.415 -21.122  17.876  1.00 34.11           C  
ATOM   1744  CD  LYS A 101      -8.204 -21.429  19.144  1.00 41.53           C  
ATOM   1745  CE  LYS A 101      -7.248 -21.621  20.372  1.00 47.70           C  
ATOM   1746  NZ  LYS A 101      -7.901 -21.626  21.743  1.00 52.09           N1+
ATOM   1747  N   ASP A 102      -3.663 -21.713  17.421  1.00 32.44           N  
ATOM   1748  CA  ASP A 102      -2.548 -20.901  17.969  1.00 35.31           C  
ATOM   1749  C   ASP A 102      -1.430 -20.684  16.976  1.00 35.55           C  
ATOM   1750  O   ASP A 102      -0.650 -19.736  17.139  1.00 36.31           O  
ATOM   1751  CB  ASP A 102      -1.937 -21.487  19.239  1.00 36.53           C  
ATOM   1752  CG  ASP A 102      -2.928 -21.567  20.413  1.00 42.07           C  
ATOM   1753  OD1 ASP A 102      -4.003 -20.919  20.359  1.00 43.95           O  
ATOM   1754  OD2 ASP A 102      -2.606 -22.294  21.397  1.00 45.23           O1-
ATOM   1755  N   GLY A 103      -1.309 -21.569  15.979  1.00 34.89           N  
ATOM   1756  CA  GLY A 103      -0.339 -21.399  14.892  1.00 35.39           C  
ATOM   1757  C   GLY A 103       1.079 -21.913  15.082  1.00 37.68           C  
ATOM   1758  O   GLY A 103       1.956 -21.509  14.341  1.00 38.33           O  
ATOM   1759  N   TRP A 104       1.311 -22.797  16.062  1.00 39.39           N  
ATOM   1760  CA  TRP A 104       2.633 -23.371  16.357  1.00 42.07           C  
ATOM   1761  C   TRP A 104       2.891 -24.642  15.564  1.00 44.97           C  
ATOM   1762  O   TRP A 104       2.301 -25.690  15.874  1.00 44.35           O  
ATOM   1763  CB  TRP A 104       2.804 -23.672  17.852  1.00 41.51           C  
ATOM   1764  CG  TRP A 104       2.497 -22.497  18.726  1.00 39.90           C  
ATOM   1765  CD1 TRP A 104       1.458 -22.379  19.608  1.00 37.40           C  
ATOM   1766  CD2 TRP A 104       3.210 -21.250  18.777  1.00 37.76           C  
ATOM   1767  CE2 TRP A 104       2.544 -20.424  19.728  1.00 37.76           C  
ATOM   1768  CE3 TRP A 104       4.351 -20.749  18.122  1.00 38.67           C  
ATOM   1769  NE1 TRP A 104       1.472 -21.134  20.211  1.00 38.53           N  
ATOM   1770  CZ2 TRP A 104       2.973 -19.129  20.030  1.00 37.24           C  
ATOM   1771  CZ3 TRP A 104       4.785 -19.448  18.435  1.00 38.74           C  
ATOM   1772  CH2 TRP A 104       4.090 -18.659  19.380  1.00 37.93           C  
ATOM   1773  N   ASP A 105       3.764 -24.493  14.554  1.00 49.08           N  
ATOM   1774  CA  ASP A 105       4.335 -25.540  13.643  1.00 52.24           C  
ATOM   1775  C   ASP A 105       3.684 -25.610  12.234  1.00 52.13           C  
ATOM   1776  O   ASP A 105       4.183 -26.284  11.286  1.00 53.97           O  
ATOM   1777  CB  ASP A 105       4.450 -26.929  14.337  1.00 53.90           C  
ATOM   1778  CG  ASP A 105       5.569 -26.976  15.409  1.00 58.14           C  
ATOM   1779  OD1 ASP A 105       6.748 -26.698  15.066  1.00 63.95           O  
ATOM   1780  OD2 ASP A 105       5.279 -27.300  16.590  1.00 62.33           O1-
TER   
ATOM      1  N   HIS B   1      -4.808 -16.907  16.068  1.00 62.10           N  
ATOM      2  CA  HIS B   1      -3.634 -16.664  15.161  1.00 61.72           C  
ATOM      3  C   HIS B   1      -3.956 -16.562  13.671  1.00 59.83           C  
ATOM      4  O   HIS B   1      -4.614 -17.440  13.103  1.00 58.77           O  
ATOM      5  CB  HIS B   1      -2.565 -17.742  15.293  1.00 61.99           C  
ATOM      6  CG  HIS B   1      -1.609 -17.759  14.138  1.00 62.36           C  
ATOM      7  CD2 HIS B   1      -0.546 -16.967  13.848  1.00 63.88           C  
ATOM      8  ND1 HIS B   1      -1.738 -18.629  13.075  1.00 62.83           N  
ATOM      9  CE1 HIS B   1      -0.777 -18.395  12.200  1.00 62.31           C  
ATOM     10  NE2 HIS B   1      -0.039 -17.392  12.645  1.00 63.13           N  
ATOM     11  N   MET B   2      -3.410 -15.532  13.032  1.00 59.32           N  
ATOM     12  CA  MET B   2      -3.695 -15.273  11.639  1.00 57.90           C  
ATOM     13  C   MET B   2      -2.395 -15.109  10.854  1.00 56.24           C  
ATOM     14  O   MET B   2      -1.641 -14.174  11.121  1.00 57.27           O  
ATOM     15  CB  MET B   2      -4.584 -14.022  11.530  1.00 58.89           C  
ATOM     16  CG  MET B   2      -6.079 -14.297  11.851  1.00 62.87           C  
ATOM     17  SD  MET B   2      -7.237 -12.889  11.774  1.00 70.00           S  
ATOM     18  CE  MET B   2      -6.754 -12.084  10.233  1.00 67.93           C  
ATOM     19  N   ASP B   3      -2.134 -16.024   9.909  1.00 52.91           N  
ATOM     20  CA  ASP B   3      -0.962 -15.951   9.003  1.00 50.42           C  
ATOM     21  C   ASP B   3      -1.495 -15.633   7.637  1.00 46.57           C  
ATOM     22  O   ASP B   3      -1.693 -16.538   6.795  1.00 43.85           O  
ATOM     23  CB  ASP B   3      -0.204 -17.286   8.995  1.00 51.04           C  
ATOM     24  CG  ASP B   3       1.031 -17.306   8.069  1.00 53.51           C  
ATOM     25  OD1 ASP B   3       1.296 -16.383   7.231  1.00 55.15           O  
ATOM     26  OD2 ASP B   3       1.755 -18.324   8.179  1.00 57.58           O1-
ATOM     27  N   VAL B   4      -1.738 -14.348   7.410  1.00 43.70           N  
ATOM     28  CA  VAL B   4      -2.585 -13.995   6.291  1.00 41.44           C  
ATOM     29  C   VAL B   4      -1.955 -14.284   4.911  1.00 38.98           C  
ATOM     30  O   VAL B   4      -2.688 -14.390   3.914  1.00 37.36           O  
ATOM     31  CB  VAL B   4      -3.177 -12.556   6.370  1.00 42.84           C  
ATOM     32  CG1 VAL B   4      -3.808 -12.300   7.736  1.00 43.60           C  
ATOM     33  CG2 VAL B   4      -2.139 -11.529   6.075  1.00 43.99           C  
ATOM     34  N   GLU B   5      -0.621 -14.356   4.849  1.00 36.74           N  
ATOM     35  CA  GLU B   5       0.069 -14.593   3.581  1.00 35.50           C  
ATOM     36  C   GLU B   5      -0.090 -16.025   3.103  1.00 32.75           C  
ATOM     37  O   GLU B   5      -0.393 -16.244   1.929  1.00 31.25           O  
ATOM     38  CB  GLU B   5       1.561 -14.289   3.684  1.00 36.86           C  
ATOM     39  CG  GLU B   5       1.956 -12.870   3.306  1.00 42.41           C  
ATOM     40  CD  GLU B   5       3.477 -12.635   3.473  1.00 49.96           C  
ATOM     41  OE1 GLU B   5       4.277 -13.600   3.337  1.00 51.95           O  
ATOM     42  OE2 GLU B   5       3.869 -11.482   3.764  1.00 54.47           O1-
ATOM     43  N   GLN B   6       0.178 -16.989   3.990  1.00 31.47           N  
ATOM     44  CA  GLN B   6       0.069 -18.410   3.640  1.00 29.92           C  
ATOM     45  C   GLN B   6      -1.355 -18.811   3.431  1.00 26.81           C  
ATOM     46  O   GLN B   6      -1.681 -19.552   2.478  1.00 25.99           O  
ATOM     47  CB  GLN B   6       0.673 -19.306   4.711  1.00 32.15           C  
ATOM     48  CG  GLN B   6       1.153 -20.620   4.100  1.00 38.86           C  
ATOM     49  CD  GLN B   6       2.509 -20.437   3.481  1.00 47.30           C  
ATOM     50  NE2 GLN B   6       2.584 -20.487   2.152  1.00 48.78           N  
ATOM     51  OE1 GLN B   6       3.500 -20.218   4.206  1.00 55.09           O  
ATOM     52  N   LEU B   7      -2.220 -18.326   4.310  1.00 24.41           N  
ATOM     53  CA  LEU B   7      -3.649 -18.555   4.141  1.00 23.92           C  
ATOM     54  C   LEU B   7      -4.113 -17.965   2.811  1.00 21.72           C  
ATOM     55  O   LEU B   7      -4.906 -18.569   2.107  1.00 21.53           O  
ATOM     56  CB  LEU B   7      -4.440 -17.918   5.277  1.00 24.10           C  
ATOM     57  CG  LEU B   7      -5.961 -18.002   5.125  1.00 25.33           C  
ATOM     58  CD1 LEU B   7      -6.407 -19.466   5.182  1.00 26.20           C  
ATOM     59  CD2 LEU B   7      -6.668 -17.136   6.207  1.00 28.74           C  
ATOM     60  N   GLY B   8      -3.641 -16.754   2.486  1.00 21.67           N  
ATOM     61  CA  GLY B   8      -4.031 -16.069   1.224  1.00 20.53           C  
ATOM     62  C   GLY B   8      -3.557 -16.823  -0.003  1.00 20.30           C  
ATOM     63  O   GLY B   8      -4.365 -17.124  -0.866  1.00 21.19           O  
ATOM     64  N   ARG B   9      -2.272 -17.156  -0.101  1.00 20.29           N  
ATOM     65  CA  ARG B   9      -1.791 -17.950  -1.233  1.00 22.77           C  
ATOM     66  C   ARG B   9      -2.531 -19.269  -1.337  1.00 21.52           C  
ATOM     67  O   ARG B   9      -2.891 -19.663  -2.452  1.00 20.85           O  
ATOM     68  CB  ARG B   9      -0.339 -18.360  -1.086  1.00 23.98           C  
ATOM     69  CG  ARG B   9       0.601 -17.368  -1.391  1.00 33.76           C  
ATOM     70  CD  ARG B   9       2.022 -17.929  -1.369  1.00 40.30           C  
ATOM     71  NE  ARG B   9       2.425 -18.070   0.015  1.00 45.32           N  
ATOM     72  CZ  ARG B   9       2.957 -17.101   0.781  1.00 48.68           C  
ATOM     73  NH1 ARG B   9       3.191 -15.877   0.321  1.00 48.17           N1+
ATOM     74  NH2 ARG B   9       3.257 -17.371   2.043  1.00 47.35           N  
ATOM     75  N   SER B  10      -2.777 -19.943  -0.204  1.00 20.63           N  
ATOM     76  CA  SER B  10      -3.455 -21.254  -0.231  1.00 18.80           C  
ATOM     77  C   SER B  10      -4.866 -21.073  -0.787  1.00 18.37           C  
ATOM     78  O   SER B  10      -5.386 -21.891  -1.563  1.00 15.08           O  
ATOM     79  CB  SER B  10      -3.541 -21.838   1.179  1.00 17.69           C  
ATOM     80  OG  SER B  10      -2.241 -22.087   1.683  1.00 19.70           O  
ATOM     81  N   SER B  11      -5.506 -20.011  -0.343  1.00 17.97           N  
ATOM     82  CA  SER B  11      -6.927 -19.839  -0.676  1.00 18.32           C  
ATOM     83  C   SER B  11      -7.105 -19.411  -2.144  1.00 17.44           C  
ATOM     84  O   SER B  11      -7.990 -19.904  -2.804  1.00 17.32           O  
ATOM     85  CB  SER B  11      -7.644 -18.877   0.307  1.00 17.81           C  
ATOM     86  OG  SER B  11      -7.553 -19.358   1.642  1.00 21.25           O  
ATOM     87  N   TRP B  12      -6.216 -18.561  -2.665  1.00 18.73           N  
ATOM     88  CA  TRP B  12      -6.257 -18.257  -4.111  1.00 18.18           C  
ATOM     89  C   TRP B  12      -5.953 -19.512  -4.947  1.00 18.52           C  
ATOM     90  O   TRP B  12      -6.573 -19.709  -5.976  1.00 18.55           O  
ATOM     91  CB  TRP B  12      -5.274 -17.150  -4.496  1.00 18.37           C  
ATOM     92  CG  TRP B  12      -5.666 -15.773  -3.937  1.00 19.18           C  
ATOM     93  CD1 TRP B  12      -4.957 -15.023  -3.105  1.00 21.08           C  
ATOM     94  CD2 TRP B  12      -6.861 -15.029  -4.231  1.00 21.81           C  
ATOM     95  CE2 TRP B  12      -6.780 -13.816  -3.535  1.00 20.15           C  
ATOM     96  CE3 TRP B  12      -7.972 -15.270  -5.020  1.00 20.27           C  
ATOM     97  NE1 TRP B  12      -5.631 -13.845  -2.811  1.00 22.97           N  
ATOM     98  CZ2 TRP B  12      -7.767 -12.870  -3.582  1.00 22.29           C  
ATOM     99  CZ3 TRP B  12      -8.967 -14.300  -5.068  1.00 23.43           C  
ATOM    100  CH2 TRP B  12      -8.866 -13.142  -4.323  1.00 19.49           C  
ATOM    101  N   THR B  13      -4.991 -20.331  -4.524  1.00 19.15           N  
ATOM    102  CA  THR B  13      -4.723 -21.611  -5.206  1.00 19.94           C  
ATOM    103  C   THR B  13      -6.007 -22.429  -5.330  1.00 20.31           C  
ATOM    104  O   THR B  13      -6.336 -22.898  -6.415  1.00 20.01           O  
ATOM    105  CB  THR B  13      -3.620 -22.431  -4.502  1.00 21.04           C  
ATOM    106  CG2 THR B  13      -3.410 -23.815  -5.174  1.00 21.09           C  
ATOM    107  OG1 THR B  13      -2.395 -21.718  -4.592  1.00 22.20           O  
ATOM    108  N   LEU B  14      -6.750 -22.562  -4.230  1.00 18.89           N  
ATOM    109  CA  LEU B  14      -8.014 -23.290  -4.249  1.00 18.09           C  
ATOM    110  C   LEU B  14      -9.049 -22.633  -5.153  1.00 17.44           C  
ATOM    111  O   LEU B  14      -9.690 -23.321  -5.939  1.00 18.12           O  
ATOM    112  CB  LEU B  14      -8.617 -23.401  -2.837  1.00 17.91           C  
ATOM    113  CG  LEU B  14     -10.010 -24.096  -2.903  1.00 22.67           C  
ATOM    114  CD1 LEU B  14      -9.891 -25.590  -3.405  1.00 20.78           C  
ATOM    115  CD2 LEU B  14     -10.755 -24.099  -1.600  1.00 26.07           C  
ATOM    116  N   LEU B  15      -9.267 -21.316  -5.037  1.00 16.35           N  
ATOM    117  CA  LEU B  15     -10.282 -20.643  -5.879  1.00 16.20           C  
ATOM    118  C   LEU B  15     -10.059 -20.699  -7.375  1.00 16.52           C  
ATOM    119  O   LEU B  15     -10.988 -20.995  -8.138  1.00 16.30           O  
ATOM    120  CB  LEU B  15     -10.380 -19.153  -5.483  1.00 17.78           C  
ATOM    121  CG  LEU B  15     -10.918 -18.908  -4.055  1.00 19.42           C  
ATOM    122  CD1 LEU B  15     -10.819 -17.446  -3.612  1.00 20.22           C  
ATOM    123  CD2 LEU B  15     -12.387 -19.311  -4.108  1.00 20.35           C  
ATOM    124  N   HIS B  16      -8.842 -20.373  -7.806  1.00 15.58           N  
ATOM    125  CA  HIS B  16      -8.431 -20.445  -9.237  1.00 16.21           C  
ATOM    126  C   HIS B  16      -8.445 -21.887  -9.769  1.00 16.57           C  
ATOM    127  O   HIS B  16      -8.788 -22.091 -10.913  1.00 16.89           O  
ATOM    128  CB  HIS B  16      -7.045 -19.837  -9.466  1.00 14.54           C  
ATOM    129  CG  HIS B  16      -6.997 -18.344  -9.262  1.00 16.06           C  
ATOM    130  CD2 HIS B  16      -6.256 -17.569  -8.430  1.00 15.15           C  
ATOM    131  ND1 HIS B  16      -7.799 -17.484  -9.966  1.00 17.43           N  
ATOM    132  CE1 HIS B  16      -7.576 -16.242  -9.574  1.00 15.77           C  
ATOM    133  NE2 HIS B  16      -6.649 -16.264  -8.635  1.00 19.19           N  
ATOM    134  N   SER B  17      -8.055 -22.862  -8.939  1.00 17.05           N  
ATOM    135  CA  SER B  17      -8.178 -24.300  -9.284  1.00 17.16           C  
ATOM    136  C   SER B  17      -9.583 -24.758  -9.462  1.00 18.42           C  
ATOM    137  O   SER B  17      -9.859 -25.529 -10.354  1.00 18.40           O  
ATOM    138  CB  SER B  17      -7.433 -25.195  -8.312  1.00 17.00           C  
ATOM    139  OG  SER B  17      -6.057 -24.823  -8.357  1.00 18.63           O  
ATOM    140  N   VAL B  18     -10.500 -24.316  -8.617  1.00 19.87           N  
ATOM    141  CA  VAL B  18     -11.892 -24.632  -8.822  1.00 20.98           C  
ATOM    142  C   VAL B  18     -12.424 -24.010 -10.104  1.00 21.97           C  
ATOM    143  O   VAL B  18     -13.200 -24.657 -10.824  1.00 22.44           O  
ATOM    144  CB  VAL B  18     -12.718 -24.150  -7.636  1.00 21.56           C  
ATOM    145  CG1 VAL B  18     -14.173 -24.120  -8.010  1.00 27.29           C  
ATOM    146  CG2 VAL B  18     -12.505 -25.109  -6.477  1.00 21.41           C  
ATOM    147  N   ALA B  19     -12.065 -22.750 -10.409  1.00 20.22           N  
ATOM    148  CA  ALA B  19     -12.530 -22.164 -11.654  1.00 20.67           C  
ATOM    149  C   ALA B  19     -11.901 -22.890 -12.858  1.00 21.28           C  
ATOM    150  O   ALA B  19     -12.578 -23.105 -13.845  1.00 22.67           O  
ATOM    151  CB  ALA B  19     -12.221 -20.597 -11.702  1.00 19.89           C  
ATOM    152  N   ALA B  20     -10.640 -23.313 -12.778  1.00 21.35           N  
ATOM    153  CA  ALA B  20      -9.990 -24.034 -13.920  1.00 22.21           C  
ATOM    154  C   ALA B  20     -10.609 -25.383 -14.231  1.00 23.65           C  
ATOM    155  O   ALA B  20     -10.452 -25.894 -15.349  1.00 24.92           O  
ATOM    156  CB  ALA B  20      -8.480 -24.263 -13.653  1.00 23.33           C  
ATOM    157  N   SER B  21     -11.264 -25.974 -13.242  1.00 23.57           N  
ATOM    158  CA  SER B  21     -11.881 -27.277 -13.359  1.00 25.99           C  
ATOM    159  C   SER B  21     -13.339 -27.160 -13.725  1.00 26.31           C  
ATOM    160  O   SER B  21     -13.999 -28.156 -13.943  1.00 26.13           O  
ATOM    161  CB  SER B  21     -11.808 -27.987 -12.024  1.00 26.32           C  
ATOM    162  OG  SER B  21     -10.575 -28.664 -12.005  1.00 34.50           O  
ATOM    163  N   TYR B  22     -13.832 -25.933 -13.801  1.00 26.50           N  
ATOM    164  CA  TYR B  22     -15.258 -25.675 -14.006  1.00 26.91           C  
ATOM    165  C   TYR B  22     -15.575 -25.964 -15.483  1.00 28.17           C  
ATOM    166  O   TYR B  22     -14.682 -25.803 -16.349  1.00 28.56           O  
ATOM    167  CB  TYR B  22     -15.506 -24.190 -13.636  1.00 26.92           C  
ATOM    168  CG  TYR B  22     -16.960 -23.764 -13.515  1.00 25.10           C  
ATOM    169  CD1 TYR B  22     -17.747 -24.238 -12.489  1.00 29.22           C  
ATOM    170  CD2 TYR B  22     -17.515 -22.850 -14.394  1.00 24.98           C  
ATOM    171  CE1 TYR B  22     -19.090 -23.786 -12.331  1.00 27.51           C  
ATOM    172  CE2 TYR B  22     -18.839 -22.427 -14.275  1.00 26.29           C  
ATOM    173  CZ  TYR B  22     -19.609 -22.895 -13.242  1.00 28.42           C  
ATOM    174  OH  TYR B  22     -20.914 -22.483 -13.148  1.00 30.54           O  
ATOM    175  N   PRO B  23     -16.811 -26.405 -15.800  1.00 29.88           N  
ATOM    176  CA  PRO B  23     -17.156 -26.699 -17.187  1.00 32.26           C  
ATOM    177  C   PRO B  23     -17.264 -25.473 -18.043  1.00 33.23           C  
ATOM    178  O   PRO B  23     -17.543 -24.375 -17.510  1.00 31.35           O  
ATOM    179  CB  PRO B  23     -18.573 -27.291 -17.090  1.00 32.95           C  
ATOM    180  CG  PRO B  23     -18.646 -27.836 -15.786  1.00 33.68           C  
ATOM    181  CD  PRO B  23     -17.817 -26.956 -14.881  1.00 29.93           C  
ATOM    182  N   ALA B  24     -17.084 -25.671 -19.356  1.00 34.84           N  
ATOM    183  CA  ALA B  24     -17.331 -24.607 -20.327  1.00 36.95           C  
ATOM    184  C   ALA B  24     -18.843 -24.423 -20.442  1.00 37.70           C  
ATOM    185  O   ALA B  24     -19.316 -23.305 -20.596  1.00 37.36           O  
ATOM    186  CB  ALA B  24     -16.697 -24.918 -21.660  1.00 37.65           C  
ATOM    187  N   GLN B  25     -19.585 -25.527 -20.331  1.00 39.08           N  
ATOM    188  CA  GLN B  25     -21.063 -25.524 -20.252  1.00 40.84           C  
ATOM    189  C   GLN B  25     -21.533 -26.141 -18.926  1.00 40.33           C  
ATOM    190  O   GLN B  25     -21.793 -27.356 -18.855  1.00 42.15           O  
ATOM    191  CB  GLN B  25     -21.705 -26.296 -21.414  1.00 41.91           C  
ATOM    192  CG  GLN B  25     -21.729 -25.557 -22.746  1.00 44.04           C  
ATOM    193  CD  GLN B  25     -22.644 -26.194 -23.806  1.00 45.84           C  
ATOM    194  NE2 GLN B  25     -23.915 -26.410 -23.451  1.00 46.06           N  
ATOM    195  OE1 GLN B  25     -22.223 -26.449 -24.945  1.00 47.37           O  
ATOM    196  N   PRO B  26     -21.642 -25.325 -17.879  1.00 39.25           N  
ATOM    197  CA  PRO B  26     -22.042 -25.834 -16.578  1.00 38.82           C  
ATOM    198  C   PRO B  26     -23.529 -26.124 -16.530  1.00 40.99           C  
ATOM    199  O   PRO B  26     -24.271 -25.438 -17.172  1.00 40.12           O  
ATOM    200  CB  PRO B  26     -21.700 -24.686 -15.630  1.00 37.33           C  
ATOM    201  CG  PRO B  26     -21.719 -23.453 -16.449  1.00 36.61           C  
ATOM    202  CD  PRO B  26     -21.456 -23.853 -17.877  1.00 39.31           C  
ATOM    203  N   THR B  27     -23.926 -27.150 -15.768  1.00 42.44           N  
ATOM    204  CA  THR B  27     -25.335 -27.430 -15.471  1.00 45.68           C  
ATOM    205  C   THR B  27     -25.929 -26.316 -14.599  1.00 46.38           C  
ATOM    206  O   THR B  27     -25.195 -25.557 -13.976  1.00 44.73           O  
ATOM    207  CB  THR B  27     -25.517 -28.793 -14.753  1.00 46.47           C  
ATOM    208  CG2 THR B  27     -24.634 -29.869 -15.382  1.00 45.84           C  
ATOM    209  OG1 THR B  27     -25.158 -28.657 -13.376  1.00 46.29           O  
ATOM    210  N   ASP B  28     -27.252 -26.214 -14.560  1.00 48.27           N  
ATOM    211  CA  ASP B  28     -27.918 -25.219 -13.721  1.00 48.90           C  
ATOM    212  C   ASP B  28     -27.503 -25.440 -12.269  1.00 47.33           C  
ATOM    213  O   ASP B  28     -27.306 -24.494 -11.513  1.00 46.56           O  
ATOM    214  CB  ASP B  28     -29.449 -25.290 -13.901  1.00 51.62           C  
ATOM    215  CG  ASP B  28     -29.934 -24.591 -15.204  1.00 55.39           C  
ATOM    216  OD1 ASP B  28     -29.059 -24.174 -16.014  1.00 57.07           O  
ATOM    217  OD2 ASP B  28     -31.177 -24.435 -15.422  1.00 60.52           O1-
ATOM    218  N   GLN B  29     -27.324 -26.692 -11.889  1.00 46.80           N  
ATOM    219  CA  GLN B  29     -26.886 -27.010 -10.531  1.00 46.37           C  
ATOM    220  C   GLN B  29     -25.470 -26.541 -10.227  1.00 42.81           C  
ATOM    221  O   GLN B  29     -25.207 -26.063  -9.142  1.00 42.27           O  
ATOM    222  CB  GLN B  29     -26.968 -28.521 -10.278  1.00 48.00           C  
ATOM    223  CG  GLN B  29     -26.341 -28.971  -8.947  1.00 52.55           C  
ATOM    224  CD  GLN B  29     -27.227 -28.640  -7.753  1.00 60.13           C  
ATOM    225  NE2 GLN B  29     -27.715 -29.696  -7.075  1.00 61.82           N  
ATOM    226  OE1 GLN B  29     -27.486 -27.451  -7.444  1.00 61.67           O  
ATOM    227  N   GLN B  30     -24.566 -26.740 -11.182  1.00 40.41           N  
ATOM    228  CA  GLN B  30     -23.181 -26.367 -11.026  1.00 37.46           C  
ATOM    229  C   GLN B  30     -23.107 -24.854 -10.878  1.00 36.22           C  
ATOM    230  O   GLN B  30     -22.370 -24.355 -10.044  1.00 35.29           O  
ATOM    231  CB  GLN B  30     -22.335 -26.861 -12.209  1.00 36.97           C  
ATOM    232  CG  GLN B  30     -22.112 -28.406 -12.255  1.00 39.14           C  
ATOM    233  CD  GLN B  30     -21.476 -28.936 -13.551  1.00 39.21           C  
ATOM    234  NE2 GLN B  30     -20.473 -29.792 -13.394  1.00 44.11           N  
ATOM    235  OE1 GLN B  30     -21.881 -28.611 -14.648  1.00 40.33           O  
ATOM    236  N   LYS B  31     -23.885 -24.118 -11.661  1.00 35.77           N  
ATOM    237  CA  LYS B  31     -23.921 -22.672 -11.529  1.00 35.76           C  
ATOM    238  C   LYS B  31     -24.373 -22.233 -10.142  1.00 35.25           C  
ATOM    239  O   LYS B  31     -23.788 -21.348  -9.564  1.00 33.73           O  
ATOM    240  CB  LYS B  31     -24.863 -22.029 -12.574  1.00 37.10           C  
ATOM    241  CG  LYS B  31     -24.425 -22.191 -13.992  1.00 37.97           C  
ATOM    242  CD  LYS B  31     -25.409 -21.551 -14.916  1.00 41.94           C  
ATOM    243  CE  LYS B  31     -25.224 -22.141 -16.274  1.00 45.07           C  
ATOM    244  NZ  LYS B  31     -26.197 -21.558 -17.210  1.00 48.37           N1+
ATOM    245  N   GLY B  32     -25.424 -22.847  -9.616  1.00 36.62           N  
ATOM    246  CA  GLY B  32     -25.961 -22.430  -8.313  1.00 36.77           C  
ATOM    247  C   GLY B  32     -25.030 -22.723  -7.128  1.00 35.51           C  
ATOM    248  O   GLY B  32     -24.951 -21.942  -6.179  1.00 35.22           O  
ATOM    249  N   GLU B  33     -24.340 -23.858  -7.166  1.00 35.74           N  
ATOM    250  CA  GLU B  33     -23.450 -24.221  -6.070  1.00 34.81           C  
ATOM    251  C   GLU B  33     -22.195 -23.390  -6.120  1.00 32.99           C  
ATOM    252  O   GLU B  33     -21.601 -23.121  -5.107  1.00 32.66           O  
ATOM    253  CB  GLU B  33     -23.047 -25.665  -6.168  1.00 34.88           C  
ATOM    254  CG  GLU B  33     -24.190 -26.615  -5.874  1.00 39.79           C  
ATOM    255  CD  GLU B  33     -23.703 -27.989  -5.523  1.00 44.68           C  
ATOM    256  OE1 GLU B  33     -22.489 -28.258  -5.709  1.00 44.22           O  
ATOM    257  OE2 GLU B  33     -24.535 -28.798  -5.052  1.00 48.36           O1-
ATOM    258  N   MET B  34     -21.766 -23.017  -7.307  1.00 31.92           N  
ATOM    259  CA  MET B  34     -20.582 -22.154  -7.397  1.00 30.94           C  
ATOM    260  C   MET B  34     -20.876 -20.757  -6.770  1.00 30.24           C  
ATOM    261  O   MET B  34     -20.106 -20.228  -5.958  1.00 29.64           O  
ATOM    262  CB  MET B  34     -20.080 -22.089  -8.847  1.00 30.32           C  
ATOM    263  CG  MET B  34     -18.843 -21.183  -9.009  1.00 29.74           C  
ATOM    264  SD  MET B  34     -17.501 -21.898  -8.038  1.00 29.76           S  
ATOM    265  CE  MET B  34     -17.283 -23.416  -8.948  1.00 32.11           C  
ATOM    266  N   LYS B  35     -22.029 -20.199  -7.088  1.00 31.47           N  
ATOM    267  CA  LYS B  35     -22.464 -18.917  -6.489  1.00 32.07           C  
ATOM    268  C   LYS B  35     -22.534 -18.998  -4.961  1.00 32.27           C  
ATOM    269  O   LYS B  35     -22.035 -18.134  -4.259  1.00 30.82           O  
ATOM    270  CB  LYS B  35     -23.819 -18.458  -7.072  1.00 34.31           C  
ATOM    271  CG  LYS B  35     -23.701 -17.712  -8.444  1.00 36.22           C  
ATOM    272  CD  LYS B  35     -25.048 -17.118  -8.987  1.00 43.14           C  
ATOM    273  CE  LYS B  35     -26.090 -18.208  -9.383  1.00 46.34           C  
ATOM    274  NZ  LYS B  35     -27.274 -17.636 -10.117  1.00 48.59           N1+
ATOM    275  N   GLN B  36     -23.141 -20.063  -4.450  1.00 33.06           N  
ATOM    276  CA  GLN B  36     -23.275 -20.257  -3.046  1.00 33.22           C  
ATOM    277  C   GLN B  36     -21.921 -20.516  -2.430  1.00 31.83           C  
ATOM    278  O   GLN B  36     -21.648 -20.030  -1.356  1.00 32.30           O  
ATOM    279  CB  GLN B  36     -24.203 -21.426  -2.809  1.00 35.33           C  
ATOM    280  CG  GLN B  36     -24.826 -21.490  -1.433  1.00 40.98           C  
ATOM    281  CD  GLN B  36     -26.042 -22.437  -1.404  1.00 48.88           C  
ATOM    282  NE2 GLN B  36     -27.133 -21.959  -0.804  1.00 52.02           N  
ATOM    283  OE1 GLN B  36     -26.004 -23.577  -1.925  1.00 49.95           O  
ATOM    284  N   PHE B  37     -21.066 -21.288  -3.101  1.00 30.41           N  
ATOM    285  CA  PHE B  37     -19.761 -21.551  -2.563  1.00 28.46           C  
ATOM    286  C   PHE B  37     -19.058 -20.238  -2.293  1.00 27.41           C  
ATOM    287  O   PHE B  37     -18.483 -19.981  -1.222  1.00 26.43           O  
ATOM    288  CB  PHE B  37     -18.941 -22.314  -3.576  1.00 27.88           C  
ATOM    289  CG  PHE B  37     -17.556 -22.660  -3.076  1.00 28.83           C  
ATOM    290  CD1 PHE B  37     -17.395 -23.593  -2.053  1.00 29.59           C  
ATOM    291  CD2 PHE B  37     -16.427 -22.056  -3.637  1.00 31.03           C  
ATOM    292  CE1 PHE B  37     -16.117 -23.924  -1.588  1.00 32.72           C  
ATOM    293  CE2 PHE B  37     -15.139 -22.396  -3.193  1.00 30.88           C  
ATOM    294  CZ  PHE B  37     -14.994 -23.314  -2.170  1.00 31.47           C  
ATOM    295  N   LEU B  38     -19.092 -19.396  -3.314  1.00 27.11           N  
ATOM    296  CA  LEU B  38     -18.367 -18.135  -3.255  1.00 26.51           C  
ATOM    297  C   LEU B  38     -18.945 -17.177  -2.178  1.00 27.01           C  
ATOM    298  O   LEU B  38     -18.212 -16.535  -1.435  1.00 26.31           O  
ATOM    299  CB  LEU B  38     -18.311 -17.520  -4.653  1.00 26.03           C  
ATOM    300  CG  LEU B  38     -17.360 -18.128  -5.681  1.00 27.53           C  
ATOM    301  CD1 LEU B  38     -17.516 -17.414  -6.995  1.00 29.76           C  
ATOM    302  CD2 LEU B  38     -15.911 -18.043  -5.259  1.00 30.60           C  
ATOM    303  N   ASN B  39     -20.259 -17.108  -2.069  1.00 28.13           N  
ATOM    304  CA  ASN B  39     -20.884 -16.310  -1.035  1.00 29.78           C  
ATOM    305  C   ASN B  39     -20.469 -16.786   0.333  1.00 29.70           C  
ATOM    306  O   ASN B  39     -20.096 -15.967   1.177  1.00 30.32           O  
ATOM    307  CB  ASN B  39     -22.411 -16.421  -1.110  1.00 31.63           C  
ATOM    308  CG  ASN B  39     -23.020 -15.461  -2.084  1.00 36.50           C  
ATOM    309  ND2 ASN B  39     -24.292 -15.682  -2.378  1.00 43.16           N  
ATOM    310  OD1 ASN B  39     -22.378 -14.520  -2.562  1.00 40.15           O  
ATOM    311  N   ILE B  40     -20.545 -18.101   0.564  1.00 28.81           N  
ATOM    312  CA  ILE B  40     -20.204 -18.633   1.882  1.00 28.30           C  
ATOM    313  C   ILE B  40     -18.735 -18.412   2.167  1.00 27.30           C  
ATOM    314  O   ILE B  40     -18.365 -18.013   3.280  1.00 27.41           O  
ATOM    315  CB  ILE B  40     -20.541 -20.097   2.012  1.00 28.46           C  
ATOM    316  CG1 ILE B  40     -22.044 -20.277   2.044  1.00 30.07           C  
ATOM    317  CG2 ILE B  40     -20.001 -20.635   3.327  1.00 29.32           C  
ATOM    318  CD1 ILE B  40     -22.465 -21.691   1.722  1.00 32.52           C  
ATOM    319  N   PHE B  41     -17.895 -18.641   1.158  1.00 26.83           N  
ATOM    320  CA  PHE B  41     -16.448 -18.413   1.318  1.00 26.31           C  
ATOM    321  C   PHE B  41     -16.199 -17.006   1.867  1.00 26.85           C  
ATOM    322  O   PHE B  41     -15.413 -16.802   2.802  1.00 26.72           O  
ATOM    323  CB  PHE B  41     -15.746 -18.586  -0.035  1.00 24.72           C  
ATOM    324  CG  PHE B  41     -14.255 -18.351   0.033  1.00 26.59           C  
ATOM    325  CD1 PHE B  41     -13.387 -19.383   0.327  1.00 31.26           C  
ATOM    326  CD2 PHE B  41     -13.730 -17.095  -0.209  1.00 26.12           C  
ATOM    327  CE1 PHE B  41     -11.996 -19.136   0.407  1.00 29.88           C  
ATOM    328  CE2 PHE B  41     -12.342 -16.855  -0.127  1.00 28.96           C  
ATOM    329  CZ  PHE B  41     -11.499 -17.868   0.183  1.00 29.00           C  
ATOM    330  N   SER B  42     -16.889 -16.040   1.276  1.00 27.54           N  
ATOM    331  CA  SER B  42     -16.731 -14.649   1.670  1.00 29.79           C  
ATOM    332  C   SER B  42     -17.236 -14.393   3.094  1.00 31.29           C  
ATOM    333  O   SER B  42     -16.752 -13.475   3.750  1.00 32.66           O  
ATOM    334  CB  SER B  42     -17.417 -13.686   0.677  1.00 30.19           C  
ATOM    335  OG  SER B  42     -18.826 -13.684   0.865  1.00 32.78           O  
ATOM    336  N   HIS B  43     -18.165 -15.202   3.593  1.00 31.99           N  
ATOM    337  CA  HIS B  43     -18.589 -15.016   4.974  1.00 33.94           C  
ATOM    338  C   HIS B  43     -17.586 -15.565   5.987  1.00 33.65           C  
ATOM    339  O   HIS B  43     -17.333 -14.941   7.016  1.00 34.97           O  
ATOM    340  CB  HIS B  43     -19.959 -15.620   5.234  1.00 35.29           C  
ATOM    341  CG  HIS B  43     -21.051 -15.046   4.393  1.00 41.11           C  
ATOM    342  CD2 HIS B  43     -21.146 -13.864   3.744  1.00 44.55           C  
ATOM    343  ND1 HIS B  43     -22.225 -15.726   4.128  1.00 44.85           N  
ATOM    344  CE1 HIS B  43     -22.988 -14.987   3.344  1.00 45.69           C  
ATOM    345  NE2 HIS B  43     -22.360 -13.851   3.103  1.00 46.19           N  
ATOM    346  N   ILE B  44     -17.005 -16.720   5.666  1.00 31.50           N  
ATOM    347  CA  ILE B  44     -16.207 -17.496   6.618  1.00 30.37           C  
ATOM    348  C   ILE B  44     -14.700 -17.385   6.445  1.00 29.59           C  
ATOM    349  O   ILE B  44     -13.976 -17.959   7.233  1.00 29.26           O  
ATOM    350  CB  ILE B  44     -16.611 -18.987   6.576  1.00 29.74           C  
ATOM    351  CG1 ILE B  44     -16.143 -19.689   5.309  1.00 29.78           C  
ATOM    352  CG2 ILE B  44     -18.109 -19.162   6.751  1.00 28.92           C  
ATOM    353  CD1 ILE B  44     -16.405 -21.226   5.405  1.00 31.70           C  
ATOM    354  N   TYR B  45     -14.230 -16.671   5.422  1.00 29.12           N  
ATOM    355  CA  TYR B  45     -12.790 -16.545   5.209  1.00 29.67           C  
ATOM    356  C   TYR B  45     -12.130 -15.997   6.466  1.00 32.61           C  
ATOM    357  O   TYR B  45     -12.482 -14.903   6.947  1.00 32.97           O  
ATOM    358  CB  TYR B  45     -12.471 -15.653   4.031  1.00 28.91           C  
ATOM    359  CG  TYR B  45     -11.007 -15.671   3.697  1.00 27.15           C  
ATOM    360  CD1 TYR B  45     -10.389 -16.834   3.216  1.00 25.80           C  
ATOM    361  CD2 TYR B  45     -10.223 -14.527   3.862  1.00 28.43           C  
ATOM    362  CE1 TYR B  45      -9.025 -16.840   2.900  1.00 22.46           C  
ATOM    363  CE2 TYR B  45      -8.865 -14.535   3.559  1.00 24.20           C  
ATOM    364  CZ  TYR B  45      -8.294 -15.683   3.069  1.00 24.09           C  
ATOM    365  OH  TYR B  45      -6.964 -15.663   2.765  1.00 27.71           O  
ATOM    366  N   PRO B  46     -11.178 -16.743   7.028  1.00 34.49           N  
ATOM    367  CA  PRO B  46     -10.688 -16.384   8.354  1.00 38.35           C  
ATOM    368  C   PRO B  46      -9.675 -15.272   8.409  1.00 41.95           C  
ATOM    369  O   PRO B  46      -8.613 -15.482   8.989  1.00 43.90           O  
ATOM    370  CB  PRO B  46      -9.996 -17.662   8.812  1.00 38.48           C  
ATOM    371  CG  PRO B  46      -9.599 -18.340   7.619  1.00 35.24           C  
ATOM    372  CD  PRO B  46     -10.627 -18.026   6.561  1.00 34.46           C  
ATOM    373  N   CYS B  47      -9.955 -14.123   7.801  1.00 44.25           N  
ATOM    374  CA  CYS B  47      -9.084 -12.951   7.909  1.00 48.71           C  
ATOM    375  C   CYS B  47     -10.078 -11.828   7.820  1.00 50.81           C  
ATOM    376  O   CYS B  47     -10.465 -11.444   6.720  1.00 51.35           O  
ATOM    377  CB  CYS B  47      -8.052 -12.878   6.759  1.00 48.01           C  
ATOM    378  SG  CYS B  47      -7.195 -11.242   6.546  1.00 53.50           S  
ATOM    379  N   ASN B  48     -10.538 -11.333   8.962  1.00 53.93           N  
ATOM    380  CA  ASN B  48     -11.852 -10.666   9.000  1.00 56.20           C  
ATOM    381  C   ASN B  48     -12.136  -9.484   8.043  1.00 56.41           C  
ATOM    382  O   ASN B  48     -13.227  -9.407   7.464  1.00 56.08           O  
ATOM    383  CB  ASN B  48     -12.256 -10.327  10.436  1.00 58.64           C  
ATOM    384  CG  ASN B  48     -13.583 -10.955  10.819  1.00 60.60           C  
ATOM    385  ND2 ASN B  48     -13.768 -11.182  12.117  1.00 64.08           N  
ATOM    386  OD1 ASN B  48     -14.425 -11.255   9.958  1.00 60.82           O  
ATOM    387  N   TRP B  49     -11.157  -8.590   7.878  1.00 57.45           N  
ATOM    388  CA  TRP B  49     -11.249  -7.455   6.935  1.00 57.76           C  
ATOM    389  C   TRP B  49     -11.148  -7.884   5.463  1.00 55.17           C  
ATOM    390  O   TRP B  49     -11.885  -7.366   4.616  1.00 54.68           O  
ATOM    391  CB  TRP B  49     -10.200  -6.390   7.269  1.00 59.72           C  
ATOM    392  CG  TRP B  49      -8.731  -6.797   7.104  1.00 63.15           C  
ATOM    393  CD1 TRP B  49      -7.957  -6.645   5.977  1.00 65.59           C  
ATOM    394  CD2 TRP B  49      -7.865  -7.358   8.108  1.00 66.84           C  
ATOM    395  CE2 TRP B  49      -6.579  -7.531   7.509  1.00 66.96           C  
ATOM    396  CE3 TRP B  49      -8.046  -7.730   9.455  1.00 69.57           C  
ATOM    397  NE1 TRP B  49      -6.664  -7.087   6.217  1.00 66.81           N  
ATOM    398  CZ2 TRP B  49      -5.482  -8.070   8.203  1.00 68.37           C  
ATOM    399  CZ3 TRP B  49      -6.956  -8.276  10.151  1.00 70.68           C  
ATOM    400  CH2 TRP B  49      -5.687  -8.442   9.516  1.00 71.33           C  
ATOM    401  N   CYS B  50     -10.221  -8.813   5.184  1.00 53.19           N  
ATOM    402  CA  CYS B  50     -10.171  -9.583   3.937  1.00 50.67           C  
ATOM    403  C   CYS B  50     -11.591 -10.049   3.535  1.00 49.56           C  
ATOM    404  O   CYS B  50     -12.089  -9.730   2.448  1.00 48.92           O  
ATOM    405  CB  CYS B  50      -9.266 -10.833   4.118  1.00 50.16           C  
ATOM    406  SG  CYS B  50      -7.459 -10.655   4.582  1.00 51.30           S  
ATOM    407  N   ALA B  51     -12.242 -10.785   4.436  1.00 49.03           N  
ATOM    408  CA  ALA B  51     -13.588 -11.341   4.211  1.00 48.47           C  
ATOM    409  C   ALA B  51     -14.637 -10.295   3.795  1.00 48.57           C  
ATOM    410  O   ALA B  51     -15.287 -10.470   2.770  1.00 48.08           O  
ATOM    411  CB  ALA B  51     -14.075 -12.130   5.451  1.00 48.96           C  
ATOM    412  N   LYS B  52     -14.794  -9.220   4.580  1.00 49.52           N  
ATOM    413  CA  LYS B  52     -15.878  -8.223   4.333  1.00 49.41           C  
ATOM    414  C   LYS B  52     -15.776  -7.534   2.955  1.00 47.71           C  
ATOM    415  O   LYS B  52     -16.761  -7.445   2.202  1.00 47.54           O  
ATOM    416  CB  LYS B  52     -15.989  -7.210   5.473  1.00 51.41           C  
ATOM    417  CG  LYS B  52     -17.438  -6.929   5.869  1.00 54.64           C  
ATOM    418  CD  LYS B  52     -18.097  -8.155   6.561  1.00 58.71           C  
ATOM    419  CE  LYS B  52     -19.647  -8.027   6.584  1.00 60.09           C  
ATOM    420  NZ  LYS B  52     -20.324  -9.123   7.315  1.00 58.52           N1+
ATOM    421  N   ASP B  53     -14.565  -7.117   2.619  1.00 45.98           N  
ATOM    422  CA  ASP B  53     -14.258  -6.563   1.318  1.00 44.47           C  
ATOM    423  C   ASP B  53     -14.596  -7.457   0.166  1.00 42.48           C  
ATOM    424  O   ASP B  53     -15.169  -7.004  -0.816  1.00 41.46           O  
ATOM    425  CB  ASP B  53     -12.785  -6.239   1.246  1.00 45.58           C  
ATOM    426  CG  ASP B  53     -12.518  -4.785   1.479  1.00 50.72           C  
ATOM    427  OD1 ASP B  53     -13.506  -4.013   1.612  1.00 54.45           O  
ATOM    428  OD2 ASP B  53     -11.321  -4.409   1.513  1.00 56.36           O1-
ATOM    429  N   PHE B  54     -14.224  -8.728   0.283  1.00 39.10           N  
ATOM    430  CA  PHE B  54     -14.423  -9.670  -0.786  1.00 37.56           C  
ATOM    431  C   PHE B  54     -15.897  -9.928  -0.860  1.00 36.73           C  
ATOM    432  O   PHE B  54     -16.450 -10.029  -1.962  1.00 36.19           O  
ATOM    433  CB  PHE B  54     -13.594 -10.964  -0.561  1.00 37.25           C  
ATOM    434  CG  PHE B  54     -13.734 -11.987  -1.675  1.00 38.55           C  
ATOM    435  CD1 PHE B  54     -13.334 -11.693  -2.969  1.00 41.25           C  
ATOM    436  CD2 PHE B  54     -14.250 -13.245  -1.425  1.00 40.06           C  
ATOM    437  CE1 PHE B  54     -13.462 -12.660  -4.007  1.00 40.62           C  
ATOM    438  CE2 PHE B  54     -14.361 -14.209  -2.437  1.00 39.08           C  
ATOM    439  CZ  PHE B  54     -13.976 -13.909  -3.728  1.00 40.59           C  
ATOM    440  N   GLU B  55     -16.555  -9.972   0.307  1.00 36.84           N  
ATOM    441  CA  GLU B  55     -17.999 -10.050   0.359  1.00 37.70           C  
ATOM    442  C   GLU B  55     -18.696  -8.808  -0.277  1.00 37.80           C  
ATOM    443  O   GLU B  55     -19.662  -8.957  -1.026  1.00 37.50           O  
ATOM    444  CB  GLU B  55     -18.496 -10.281   1.779  1.00 38.99           C  
ATOM    445  CG  GLU B  55     -19.979 -10.104   1.906  1.00 44.64           C  
ATOM    446  CD  GLU B  55     -20.528 -10.751   3.149  1.00 51.91           C  
ATOM    447  OE1 GLU B  55     -19.739 -11.000   4.100  1.00 54.93           O  
ATOM    448  OE2 GLU B  55     -21.754 -11.012   3.162  1.00 55.79           O1-
ATOM    449  N   LYS B  56     -18.215  -7.602  -0.011  1.00 38.68           N  
ATOM    450  CA  LYS B  56     -18.738  -6.442  -0.794  1.00 39.54           C  
ATOM    451  C   LYS B  56     -18.414  -6.573  -2.287  1.00 37.21           C  
ATOM    452  O   LYS B  56     -19.259  -6.318  -3.103  1.00 38.24           O  
ATOM    453  CB  LYS B  56     -18.270  -5.103  -0.227  1.00 41.72           C  
ATOM    454  CG  LYS B  56     -18.722  -4.872   1.252  1.00 48.78           C  
ATOM    455  CD  LYS B  56     -18.079  -3.594   1.894  1.00 55.93           C  
ATOM    456  CE  LYS B  56     -17.593  -3.841   3.345  1.00 58.58           C  
ATOM    457  NZ  LYS B  56     -16.135  -3.458   3.522  1.00 57.96           N1+
ATOM    458  N   TYR B  57     -17.211  -7.005  -2.649  1.00 35.17           N  
ATOM    459  CA  TYR B  57     -16.908  -7.274  -4.054  1.00 33.40           C  
ATOM    460  C   TYR B  57     -17.881  -8.225  -4.738  1.00 33.70           C  
ATOM    461  O   TYR B  57     -18.335  -7.973  -5.850  1.00 32.31           O  
ATOM    462  CB  TYR B  57     -15.473  -7.761  -4.256  1.00 33.13           C  
ATOM    463  CG  TYR B  57     -15.050  -7.729  -5.713  1.00 30.76           C  
ATOM    464  CD1 TYR B  57     -14.625  -6.553  -6.301  1.00 31.58           C  
ATOM    465  CD2 TYR B  57     -15.106  -8.859  -6.492  1.00 28.43           C  
ATOM    466  CE1 TYR B  57     -14.256  -6.501  -7.641  1.00 29.92           C  
ATOM    467  CE2 TYR B  57     -14.749  -8.829  -7.826  1.00 26.90           C  
ATOM    468  CZ  TYR B  57     -14.323  -7.658  -8.386  1.00 27.30           C  
ATOM    469  OH  TYR B  57     -13.970  -7.618  -9.693  1.00 26.28           O  
ATOM    470  N   ILE B  58     -18.193  -9.338  -4.097  1.00 33.44           N  
ATOM    471  CA  ILE B  58     -19.177 -10.252  -4.652  1.00 34.87           C  
ATOM    472  C   ILE B  58     -20.565  -9.623  -4.834  1.00 37.32           C  
ATOM    473  O   ILE B  58     -21.247  -9.898  -5.831  1.00 37.90           O  
ATOM    474  CB  ILE B  58     -19.275 -11.528  -3.815  1.00 35.45           C  
ATOM    475  CG1 ILE B  58     -17.947 -12.286  -3.907  1.00 33.03           C  
ATOM    476  CG2 ILE B  58     -20.467 -12.368  -4.273  1.00 34.96           C  
ATOM    477  CD1 ILE B  58     -17.942 -13.580  -3.144  1.00 34.32           C  
ATOM    478  N   ARG B  59     -20.969  -8.760  -3.898  1.00 40.63           N  
ATOM    479  CA  ARG B  59     -22.237  -7.992  -4.036  1.00 42.42           C  
ATOM    480  C   ARG B  59     -22.188  -6.925  -5.146  1.00 42.07           C  
ATOM    481  O   ARG B  59     -23.194  -6.662  -5.785  1.00 43.57           O  
ATOM    482  CB  ARG B  59     -22.660  -7.338  -2.712  1.00 44.98           C  
ATOM    483  CG  ARG B  59     -22.983  -8.269  -1.526  1.00 49.22           C  
ATOM    484  CD  ARG B  59     -24.252  -9.115  -1.723  1.00 56.56           C  
ATOM    485  NE  ARG B  59     -25.494  -8.360  -1.502  1.00 63.31           N  
ATOM    486  CZ  ARG B  59     -26.440  -8.677  -0.599  1.00 67.73           C  
ATOM    487  NH1 ARG B  59     -26.304  -9.747   0.182  1.00 67.44           N1+
ATOM    488  NH2 ARG B  59     -27.540  -7.925  -0.469  1.00 68.54           N  
ATOM    489  N   GLU B  60     -21.028  -6.336  -5.406  1.00 39.91           N  
ATOM    490  CA  GLU B  60     -20.933  -5.268  -6.395  1.00 39.14           C  
ATOM    491  C   GLU B  60     -20.472  -5.694  -7.780  1.00 37.68           C  
ATOM    492  O   GLU B  60     -20.490  -4.907  -8.730  1.00 35.78           O  
ATOM    493  CB  GLU B  60     -20.043  -4.167  -5.844  1.00 39.05           C  
ATOM    494  CG  GLU B  60     -20.652  -3.627  -4.576  1.00 42.61           C  
ATOM    495  CD  GLU B  60     -20.086  -2.292  -4.161  1.00 46.88           C  
ATOM    496  OE1 GLU B  60     -18.919  -2.007  -4.520  1.00 49.63           O  
ATOM    497  OE2 GLU B  60     -20.815  -1.533  -3.475  1.00 49.00           O1-
ATOM    498  N   ASN B  61     -20.038  -6.944  -7.884  1.00 35.36           N  
ATOM    499  CA  ASN B  61     -19.596  -7.483  -9.149  1.00 34.78           C  
ATOM    500  C   ASN B  61     -19.823  -8.990  -9.029  1.00 34.30           C  
ATOM    501  O   ASN B  61     -18.912  -9.756  -8.696  1.00 31.88           O  
ATOM    502  CB  ASN B  61     -18.127  -7.087  -9.453  1.00 34.30           C  
ATOM    503  CG  ASN B  61     -17.744  -7.317 -10.925  1.00 36.91           C  
ATOM    504  ND2 ASN B  61     -17.295  -6.256 -11.602  1.00 39.61           N  
ATOM    505  OD1 ASN B  61     -17.861  -8.439 -11.450  1.00 39.83           O  
ATOM    506  N   ALA B  62     -21.082  -9.386  -9.253  1.00 34.22           N  
ATOM    507  CA  ALA B  62     -21.523 -10.742  -8.898  1.00 34.42           C  
ATOM    508  C   ALA B  62     -20.742 -11.780  -9.682  1.00 32.50           C  
ATOM    509  O   ALA B  62     -20.457 -11.590 -10.859  1.00 32.15           O  
ATOM    510  CB  ALA B  62     -23.018 -10.887  -9.131  1.00 36.56           C  
ATOM    511  N   PRO B  63     -20.361 -12.880  -9.025  1.00 32.05           N  
ATOM    512  CA  PRO B  63     -19.637 -13.940  -9.747  1.00 31.05           C  
ATOM    513  C   PRO B  63     -20.308 -14.329 -11.097  1.00 31.70           C  
ATOM    514  O   PRO B  63     -21.517 -14.558 -11.164  1.00 32.64           O  
ATOM    515  CB  PRO B  63     -19.611 -15.098  -8.737  1.00 31.60           C  
ATOM    516  CG  PRO B  63     -19.714 -14.422  -7.369  1.00 31.82           C  
ATOM    517  CD  PRO B  63     -20.582 -13.202  -7.600  1.00 31.58           C  
ATOM    518  N   GLN B  64     -19.500 -14.347 -12.148  1.00 30.08           N  
ATOM    519  CA  GLN B  64     -19.928 -14.699 -13.484  1.00 31.69           C  
ATOM    520  C   GLN B  64     -19.733 -16.217 -13.708  1.00 31.16           C  
ATOM    521  O   GLN B  64     -18.654 -16.661 -14.053  1.00 29.52           O  
ATOM    522  CB  GLN B  64     -19.101 -13.912 -14.490  1.00 30.81           C  
ATOM    523  CG  GLN B  64     -19.247 -12.418 -14.327  1.00 35.97           C  
ATOM    524  CD  GLN B  64     -20.608 -12.025 -14.765  1.00 44.44           C  
ATOM    525  NE2 GLN B  64     -21.508 -11.762 -13.806  1.00 44.09           N  
ATOM    526  OE1 GLN B  64     -20.879 -12.018 -15.971  1.00 47.33           O  
ATOM    527  N   VAL B  65     -20.799 -16.982 -13.536  1.00 32.36           N  
ATOM    528  CA  VAL B  65     -20.669 -18.451 -13.432  1.00 33.31           C  
ATOM    529  C   VAL B  65     -21.213 -19.175 -14.659  1.00 34.52           C  
ATOM    530  O   VAL B  65     -21.471 -20.384 -14.622  1.00 35.94           O  
ATOM    531  CB  VAL B  65     -21.358 -18.980 -12.149  1.00 32.86           C  
ATOM    532  CG1 VAL B  65     -20.752 -18.364 -10.918  1.00 31.36           C  
ATOM    533  CG2 VAL B  65     -22.896 -18.747 -12.173  1.00 34.51           C  
ATOM    534  N   GLU B  66     -21.385 -18.445 -15.754  1.00 35.21           N  
ATOM    535  CA  GLU B  66     -22.002 -19.016 -16.947  1.00 37.23           C  
ATOM    536  C   GLU B  66     -21.098 -20.003 -17.721  1.00 35.91           C  
ATOM    537  O   GLU B  66     -21.594 -20.850 -18.461  1.00 34.45           O  
ATOM    538  CB  GLU B  66     -22.465 -17.905 -17.883  1.00 39.20           C  
ATOM    539  CG  GLU B  66     -23.672 -18.249 -18.704  1.00 46.79           C  
ATOM    540  CD  GLU B  66     -24.980 -18.194 -17.907  1.00 54.40           C  
ATOM    541  OE1 GLU B  66     -24.912 -18.103 -16.637  1.00 54.16           O  
ATOM    542  OE2 GLU B  66     -26.069 -18.259 -18.565  1.00 58.74           O1-
ATOM    543  N   SER B  67     -19.782 -19.864 -17.548  1.00 33.25           N  
ATOM    544  CA  SER B  67     -18.810 -20.746 -18.142  1.00 32.02           C  
ATOM    545  C   SER B  67     -17.518 -20.601 -17.377  1.00 31.10           C  
ATOM    546  O   SER B  67     -17.330 -19.631 -16.629  1.00 29.27           O  
ATOM    547  CB  SER B  67     -18.521 -20.360 -19.567  1.00 33.10           C  
ATOM    548  OG  SER B  67     -18.083 -19.016 -19.606  1.00 34.68           O  
ATOM    549  N   ARG B  68     -16.641 -21.569 -17.593  1.00 29.75           N  
ATOM    550  CA  ARG B  68     -15.273 -21.516 -17.130  1.00 29.94           C  
ATOM    551  C   ARG B  68     -14.586 -20.230 -17.551  1.00 30.06           C  
ATOM    552  O   ARG B  68     -13.951 -19.588 -16.754  1.00 28.80           O  
ATOM    553  CB  ARG B  68     -14.489 -22.658 -17.697  1.00 29.92           C  
ATOM    554  CG  ARG B  68     -13.063 -22.657 -17.166  1.00 32.46           C  
ATOM    555  CD  ARG B  68     -12.405 -24.013 -17.303  1.00 39.27           C  
ATOM    556  NE  ARG B  68     -12.734 -24.620 -18.577  1.00 46.27           N  
ATOM    557  CZ  ARG B  68     -11.914 -24.659 -19.613  1.00 49.79           C  
ATOM    558  NH1 ARG B  68     -10.712 -24.111 -19.501  1.00 53.00           N1+
ATOM    559  NH2 ARG B  68     -12.296 -25.234 -20.753  1.00 47.85           N  
ATOM    560  N   GLU B  69     -14.698 -19.872 -18.819  1.00 31.65           N  
ATOM    561  CA  GLU B  69     -13.986 -18.703 -19.328  1.00 33.13           C  
ATOM    562  C   GLU B  69     -14.409 -17.444 -18.519  1.00 31.27           C  
ATOM    563  O   GLU B  69     -13.546 -16.653 -18.075  1.00 30.25           O  
ATOM    564  CB  GLU B  69     -14.238 -18.567 -20.843  1.00 35.20           C  
ATOM    565  CG  GLU B  69     -13.268 -17.615 -21.552  1.00 45.55           C  
ATOM    566  CD  GLU B  69     -13.576 -17.389 -23.076  1.00 57.67           C  
ATOM    567  OE1 GLU B  69     -14.774 -17.503 -23.520  1.00 60.76           O  
ATOM    568  OE2 GLU B  69     -12.592 -17.091 -23.825  1.00 61.62           O1-
ATOM    569  N   GLU B  70     -15.714 -17.303 -18.270  1.00 29.91           N  
ATOM    570  CA  GLU B  70     -16.235 -16.146 -17.520  1.00 28.92           C  
ATOM    571  C   GLU B  70     -15.843 -16.216 -16.047  1.00 26.51           C  
ATOM    572  O   GLU B  70     -15.529 -15.185 -15.429  1.00 24.00           O  
ATOM    573  CB  GLU B  70     -17.769 -16.061 -17.560  1.00 29.27           C  
ATOM    574  CG  GLU B  70     -18.429 -15.793 -18.867  1.00 37.42           C  
ATOM    575  CD  GLU B  70     -19.951 -15.538 -18.689  1.00 48.50           C  
ATOM    576  OE1 GLU B  70     -20.469 -15.623 -17.522  1.00 51.83           O  
ATOM    577  OE2 GLU B  70     -20.642 -15.231 -19.701  1.00 53.95           O1-
ATOM    578  N   LEU B  71     -15.901 -17.413 -15.467  1.00 24.84           N  
ATOM    579  CA  LEU B  71     -15.646 -17.541 -14.059  1.00 23.36           C  
ATOM    580  C   LEU B  71     -14.162 -17.293 -13.764  1.00 22.62           C  
ATOM    581  O   LEU B  71     -13.821 -16.644 -12.742  1.00 22.56           O  
ATOM    582  CB  LEU B  71     -16.105 -18.900 -13.513  1.00 23.73           C  
ATOM    583  CG  LEU B  71     -15.737 -19.307 -12.086  1.00 23.42           C  
ATOM    584  CD1 LEU B  71     -16.409 -18.353 -11.085  1.00 23.11           C  
ATOM    585  CD2 LEU B  71     -16.160 -20.756 -11.771  1.00 21.90           C  
ATOM    586  N   GLY B  72     -13.309 -17.818 -14.638  1.00 22.64           N  
ATOM    587  CA  GLY B  72     -11.861 -17.667 -14.497  1.00 22.09           C  
ATOM    588  C   GLY B  72     -11.471 -16.197 -14.605  1.00 22.56           C  
ATOM    589  O   GLY B  72     -10.751 -15.664 -13.760  1.00 21.69           O  
ATOM    590  N   ARG B  73     -11.947 -15.528 -15.644  1.00 22.98           N  
ATOM    591  CA  ARG B  73     -11.762 -14.072 -15.734  1.00 23.82           C  
ATOM    592  C   ARG B  73     -12.277 -13.329 -14.518  1.00 22.57           C  
ATOM    593  O   ARG B  73     -11.609 -12.391 -14.032  1.00 24.10           O  
ATOM    594  CB  ARG B  73     -12.449 -13.538 -16.981  1.00 24.58           C  
ATOM    595  CG  ARG B  73     -12.319 -12.022 -17.126  1.00 30.49           C  
ATOM    596  CD  ARG B  73     -13.243 -11.520 -18.258  1.00 45.86           C  
ATOM    597  NE  ARG B  73     -13.186 -10.056 -18.449  1.00 53.54           N  
ATOM    598  CZ  ARG B  73     -14.025  -9.350 -19.221  1.00 58.85           C  
ATOM    599  NH1 ARG B  73     -15.018  -9.956 -19.894  1.00 58.12           N1+
ATOM    600  NH2 ARG B  73     -13.865  -8.027 -19.322  1.00 60.77           N  
ATOM    601  N   TRP B  74     -13.457 -13.706 -14.019  1.00 22.00           N  
ATOM    602  CA  TRP B  74     -14.018 -13.087 -12.793  1.00 20.63           C  
ATOM    603  C   TRP B  74     -13.099 -13.226 -11.596  1.00 20.37           C  
ATOM    604  O   TRP B  74     -12.854 -12.269 -10.868  1.00 18.81           O  
ATOM    605  CB  TRP B  74     -15.398 -13.658 -12.427  1.00 21.78           C  
ATOM    606  CG  TRP B  74     -16.026 -12.890 -11.270  1.00 20.58           C  
ATOM    607  CD1 TRP B  74     -16.778 -11.742 -11.355  1.00 23.93           C  
ATOM    608  CD2 TRP B  74     -15.890 -13.175  -9.878  1.00 25.24           C  
ATOM    609  CE2 TRP B  74     -16.570 -12.166  -9.176  1.00 26.08           C  
ATOM    610  CE3 TRP B  74     -15.238 -14.204  -9.148  1.00 24.89           C  
ATOM    611  NE1 TRP B  74     -17.130 -11.320 -10.094  1.00 25.11           N  
ATOM    612  CZ2 TRP B  74     -16.649 -12.151  -7.799  1.00 28.47           C  
ATOM    613  CZ3 TRP B  74     -15.303 -14.181  -7.783  1.00 26.92           C  
ATOM    614  CH2 TRP B  74     -15.994 -13.147  -7.111  1.00 28.13           C  
ATOM    615  N   MET B  75     -12.620 -14.442 -11.381  1.00 19.65           N  
ATOM    616  CA  MET B  75     -11.666 -14.719 -10.304  1.00 20.70           C  
ATOM    617  C   MET B  75     -10.373 -13.935 -10.471  1.00 17.73           C  
ATOM    618  O   MET B  75      -9.811 -13.419  -9.497  1.00 20.46           O  
ATOM    619  CB  MET B  75     -11.333 -16.235 -10.344  1.00 19.84           C  
ATOM    620  CG  MET B  75     -11.002 -16.839  -8.952  1.00 26.01           C  
ATOM    621  SD  MET B  75     -12.360 -16.680  -7.745  1.00 26.74           S  
ATOM    622  CE  MET B  75     -13.448 -17.909  -8.410  1.00 28.59           C  
ATOM    623  N   CYS B  76      -9.838 -13.922 -11.677  1.00 18.13           N  
ATOM    624  CA  CYS B  76      -8.639 -13.163 -11.958  1.00 18.39           C  
ATOM    625  C   CYS B  76      -8.837 -11.671 -11.582  1.00 19.55           C  
ATOM    626  O   CYS B  76      -7.973 -11.052 -10.949  1.00 18.47           O  
ATOM    627  CB  CYS B  76      -8.220 -13.340 -13.411  1.00 20.06           C  
ATOM    628  SG  CYS B  76      -6.683 -12.488 -13.834  1.00 22.67           S  
ATOM    629  N   GLU B  77      -9.975 -11.107 -11.937  1.00 19.70           N  
ATOM    630  CA  GLU B  77     -10.245  -9.707 -11.639  1.00 21.78           C  
ATOM    631  C   GLU B  77     -10.494  -9.459 -10.148  1.00 20.79           C  
ATOM    632  O   GLU B  77     -10.072  -8.420  -9.599  1.00 20.42           O  
ATOM    633  CB  GLU B  77     -11.463  -9.266 -12.459  1.00 23.67           C  
ATOM    634  CG  GLU B  77     -11.232  -9.262 -13.967  1.00 28.79           C  
ATOM    635  CD  GLU B  77     -10.245  -8.210 -14.390  1.00 40.52           C  
ATOM    636  OE1 GLU B  77     -10.066  -7.217 -13.648  1.00 46.78           O  
ATOM    637  OE2 GLU B  77      -9.618  -8.359 -15.454  1.00 45.07           O1-
ATOM    638  N   ALA B  78     -11.191 -10.377  -9.478  1.00 19.48           N  
ATOM    639  CA  ALA B  78     -11.338 -10.340  -8.001  1.00 20.03           C  
ATOM    640  C   ALA B  78      -9.991 -10.349  -7.278  1.00 19.84           C  
ATOM    641  O   ALA B  78      -9.735  -9.543  -6.386  1.00 20.52           O  
ATOM    642  CB  ALA B  78     -12.156 -11.515  -7.506  1.00 19.97           C  
ATOM    643  N   HIS B  79      -9.099 -11.240  -7.707  1.00 18.82           N  
ATOM    644  CA  HIS B  79      -7.732 -11.286  -7.180  1.00 16.59           C  
ATOM    645  C   HIS B  79      -6.947  -9.999  -7.490  1.00 18.61           C  
ATOM    646  O   HIS B  79      -6.225  -9.504  -6.641  1.00 19.88           O  
ATOM    647  CB  HIS B  79      -7.032 -12.515  -7.770  1.00 16.24           C  
ATOM    648  CG  HIS B  79      -5.765 -12.908  -7.060  1.00 13.98           C  
ATOM    649  CD2 HIS B  79      -4.955 -12.211  -6.240  1.00 14.77           C  
ATOM    650  ND1 HIS B  79      -5.186 -14.153  -7.201  1.00 15.43           N  
ATOM    651  CE1 HIS B  79      -4.062 -14.197  -6.519  1.00 17.44           C  
ATOM    652  NE2 HIS B  79      -3.902 -13.034  -5.914  1.00 18.43           N  
ATOM    653  N   ASN B  80      -7.104  -9.448  -8.693  1.00 19.90           N  
ATOM    654  CA  ASN B  80      -6.436  -8.186  -9.073  1.00 21.95           C  
ATOM    655  C   ASN B  80      -6.916  -7.001  -8.275  1.00 22.78           C  
ATOM    656  O   ASN B  80      -6.160  -6.051  -8.060  1.00 23.13           O  
ATOM    657  CB  ASN B  80      -6.607  -7.893 -10.551  1.00 21.18           C  
ATOM    658  CG  ASN B  80      -5.474  -8.445 -11.361  1.00 21.17           C  
ATOM    659  ND2 ASN B  80      -5.709  -8.633 -12.621  1.00 22.36           N  
ATOM    660  OD1 ASN B  80      -4.370  -8.664 -10.854  1.00 19.29           O  
ATOM    661  N   LYS B  81      -8.159  -7.039  -7.827  1.00 23.58           N  
ATOM    662  CA  LYS B  81      -8.647  -5.962  -6.966  1.00 25.76           C  
ATOM    663  C   LYS B  81      -7.862  -5.977  -5.649  1.00 25.34           C  
ATOM    664  O   LYS B  81      -7.469  -4.926  -5.105  1.00 25.84           O  
ATOM    665  CB  LYS B  81     -10.148  -6.110  -6.709  1.00 25.81           C  
ATOM    666  CG  LYS B  81     -10.804  -4.804  -6.222  1.00 33.59           C  
ATOM    667  CD  LYS B  81     -11.798  -5.060  -5.095  1.00 40.97           C  
ATOM    668  CE  LYS B  81     -11.900  -3.818  -4.162  1.00 45.44           C  
ATOM    669  NZ  LYS B  81     -12.895  -4.054  -3.082  1.00 49.72           N1+
ATOM    670  N   VAL B  82      -7.631  -7.172  -5.126  1.00 22.14           N  
ATOM    671  CA  VAL B  82      -6.855  -7.321  -3.928  1.00 22.52           C  
ATOM    672  C   VAL B  82      -5.375  -6.965  -4.151  1.00 22.83           C  
ATOM    673  O   VAL B  82      -4.778  -6.256  -3.320  1.00 24.23           O  
ATOM    674  CB  VAL B  82      -7.036  -8.740  -3.362  1.00 21.76           C  
ATOM    675  CG1 VAL B  82      -6.137  -8.947  -2.202  1.00 25.05           C  
ATOM    676  CG2 VAL B  82      -8.456  -8.961  -3.008  1.00 22.75           C  
ATOM    677  N   ASN B  83      -4.773  -7.422  -5.258  1.00 21.09           N  
ATOM    678  CA  ASN B  83      -3.434  -6.975  -5.653  1.00 22.87           C  
ATOM    679  C   ASN B  83      -3.324  -5.433  -5.689  1.00 24.97           C  
ATOM    680  O   ASN B  83      -2.350  -4.851  -5.235  1.00 26.65           O  
ATOM    681  CB  ASN B  83      -3.069  -7.496  -7.059  1.00 21.30           C  
ATOM    682  CG  ASN B  83      -2.849  -9.019  -7.081  1.00 23.36           C  
ATOM    683  ND2 ASN B  83      -2.960  -9.618  -8.268  1.00 19.40           N  
ATOM    684  OD1 ASN B  83      -2.543  -9.633  -6.047  1.00 22.67           O  
ATOM    685  N   LYS B  84      -4.296  -4.762  -6.256  1.00 26.64           N  
ATOM    686  CA  LYS B  84      -4.219  -3.290  -6.283  1.00 29.80           C  
ATOM    687  C   LYS B  84      -4.193  -2.673  -4.867  1.00 31.28           C  
ATOM    688  O   LYS B  84      -3.293  -1.900  -4.541  1.00 33.19           O  
ATOM    689  CB  LYS B  84      -5.342  -2.690  -7.156  1.00 30.47           C  
ATOM    690  CG  LYS B  84      -5.089  -1.156  -7.454  1.00 35.39           C  
ATOM    691  CD  LYS B  84      -6.088  -0.537  -8.445  1.00 45.11           C  
ATOM    692  CE  LYS B  84      -7.193   0.253  -7.725  1.00 53.21           C  
ATOM    693  NZ  LYS B  84      -8.445   0.458  -8.561  1.00 57.66           N1+
ATOM    694  N   LYS B  85      -5.192  -3.016  -4.053  1.00 32.23           N  
ATOM    695  CA  LYS B  85      -5.261  -2.720  -2.620  1.00 34.61           C  
ATOM    696  C   LYS B  85      -3.914  -2.963  -1.894  1.00 35.47           C  
ATOM    697  O   LYS B  85      -3.528  -2.191  -1.027  1.00 37.34           O  
ATOM    698  CB  LYS B  85      -6.411  -3.553  -2.004  1.00 34.27           C  
ATOM    699  CG  LYS B  85      -6.703  -3.376  -0.505  1.00 38.67           C  
ATOM    700  CD  LYS B  85      -7.687  -4.472   0.050  1.00 44.03           C  
ATOM    701  CE  LYS B  85      -8.076  -4.172   1.523  1.00 49.62           C  
ATOM    702  NZ  LYS B  85      -8.543  -5.340   2.404  1.00 50.09           N1+
ATOM    703  N   LEU B  86      -3.164  -3.990  -2.268  1.00 34.03           N  
ATOM    704  CA  LEU B  86      -1.924  -4.293  -1.557  1.00 34.06           C  
ATOM    705  C   LEU B  86      -0.680  -3.783  -2.257  1.00 35.21           C  
ATOM    706  O   LEU B  86       0.415  -4.153  -1.872  1.00 35.14           O  
ATOM    707  CB  LEU B  86      -1.765  -5.809  -1.333  1.00 33.38           C  
ATOM    708  CG  LEU B  86      -2.890  -6.541  -0.611  1.00 31.92           C  
ATOM    709  CD1 LEU B  86      -2.527  -8.018  -0.434  1.00 29.89           C  
ATOM    710  CD2 LEU B  86      -3.233  -5.851   0.697  1.00 36.14           C  
ATOM    711  N   ARG B  87      -0.832  -2.957  -3.279  1.00 35.96           N  
ATOM    712  CA  ARG B  87       0.321  -2.491  -4.070  1.00 38.12           C  
ATOM    713  C   ARG B  87       1.214  -3.624  -4.637  1.00 37.77           C  
ATOM    714  O   ARG B  87       2.452  -3.553  -4.612  1.00 39.16           O  
ATOM    715  CB  ARG B  87       1.136  -1.418  -3.306  1.00 41.21           C  
ATOM    716  CG  ARG B  87       0.266  -0.270  -2.761  1.00 45.25           C  
ATOM    717  CD  ARG B  87       1.007   0.649  -1.751  1.00 56.35           C  
ATOM    718  NE  ARG B  87       0.792   2.070  -2.059  1.00 60.59           N  
ATOM    719  CZ  ARG B  87       1.662   3.041  -1.778  1.00 65.83           C  
ATOM    720  NH1 ARG B  87       2.813   2.762  -1.157  1.00 67.38           N1+
ATOM    721  NH2 ARG B  87       1.385   4.303  -2.117  1.00 68.43           N  
ATOM    722  N   LYS B  88       0.573  -4.676  -5.136  1.00 35.11           N  
ATOM    723  CA  LYS B  88       1.246  -5.714  -5.887  1.00 34.61           C  
ATOM    724  C   LYS B  88       0.939  -5.462  -7.347  1.00 33.55           C  
ATOM    725  O   LYS B  88      -0.017  -4.722  -7.666  1.00 32.10           O  
ATOM    726  CB  LYS B  88       0.715  -7.086  -5.489  1.00 33.21           C  
ATOM    727  CG  LYS B  88       1.122  -7.568  -4.080  1.00 37.77           C  
ATOM    728  CD  LYS B  88       0.217  -8.759  -3.626  1.00 39.37           C  
ATOM    729  CE  LYS B  88       0.744  -9.466  -2.366  1.00 42.81           C  
ATOM    730  NZ  LYS B  88       2.039 -10.126  -2.704  1.00 45.16           N1+
ATOM    731  N   PRO B  89       1.738  -6.055  -8.238  1.00 33.44           N  
ATOM    732  CA  PRO B  89       1.520  -5.833  -9.650  1.00 33.00           C  
ATOM    733  C   PRO B  89       0.257  -6.537 -10.152  1.00 31.45           C  
ATOM    734  O   PRO B  89      -0.262  -7.462  -9.525  1.00 30.55           O  
ATOM    735  CB  PRO B  89       2.780  -6.405 -10.288  1.00 33.68           C  
ATOM    736  CG  PRO B  89       3.801  -6.365  -9.201  1.00 35.53           C  
ATOM    737  CD  PRO B  89       3.023  -6.735  -7.999  1.00 34.70           C  
ATOM    738  N   LYS B  90      -0.277  -6.030 -11.245  1.00 30.57           N  
ATOM    739  CA  LYS B  90      -1.441  -6.573 -11.831  1.00 28.83           C  
ATOM    740  C   LYS B  90      -1.014  -7.832 -12.542  1.00 28.49           C  
ATOM    741  O   LYS B  90       0.050  -7.871 -13.194  1.00 28.63           O  
ATOM    742  CB  LYS B  90      -1.935  -5.572 -12.849  1.00 30.10           C  
ATOM    743  CG  LYS B  90      -3.153  -5.921 -13.629  1.00 31.83           C  
ATOM    744  CD  LYS B  90      -3.443  -4.710 -14.544  1.00 41.16           C  
ATOM    745  CE  LYS B  90      -4.417  -5.032 -15.630  1.00 47.75           C  
ATOM    746  NZ  LYS B  90      -3.741  -5.838 -16.715  1.00 54.47           N1+
ATOM    747  N   PHE B  91      -1.865  -8.850 -12.438  1.00 27.11           N  
ATOM    748  CA  PHE B  91      -1.740 -10.118 -13.208  1.00 26.44           C  
ATOM    749  C   PHE B  91      -2.489  -9.993 -14.521  1.00 26.83           C  
ATOM    750  O   PHE B  91      -3.612  -9.507 -14.555  1.00 25.93           O  
ATOM    751  CB  PHE B  91      -2.337 -11.285 -12.372  1.00 26.29           C  
ATOM    752  CG  PHE B  91      -2.130 -12.675 -12.973  1.00 24.72           C  
ATOM    753  CD1 PHE B  91      -3.060 -13.220 -13.835  1.00 24.33           C  
ATOM    754  CD2 PHE B  91      -1.025 -13.433 -12.605  1.00 27.61           C  
ATOM    755  CE1 PHE B  91      -2.898 -14.506 -14.371  1.00 25.30           C  
ATOM    756  CE2 PHE B  91      -0.840 -14.713 -13.147  1.00 26.53           C  
ATOM    757  CZ  PHE B  91      -1.760 -15.243 -14.018  1.00 25.46           C  
ATOM    758  N   ASP B  92      -1.862 -10.429 -15.609  1.00 26.81           N  
ATOM    759  CA  ASP B  92      -2.485 -10.409 -16.935  1.00 29.28           C  
ATOM    760  C   ASP B  92      -3.537 -11.499 -17.044  1.00 28.28           C  
ATOM    761  O   ASP B  92      -3.198 -12.683 -17.163  1.00 29.35           O  
ATOM    762  CB  ASP B  92      -1.396 -10.617 -18.020  1.00 29.82           C  
ATOM    763  CG  ASP B  92      -1.915 -10.405 -19.456  1.00 32.13           C  
ATOM    764  OD1 ASP B  92      -3.132 -10.233 -19.703  1.00 33.37           O  
ATOM    765  OD2 ASP B  92      -1.047 -10.394 -20.346  1.00 36.85           O1-
ATOM    766  N   CYS B  93      -4.802 -11.118 -17.022  1.00 27.40           N  
ATOM    767  CA  CYS B  93      -5.869 -12.100 -17.046  1.00 28.96           C  
ATOM    768  C   CYS B  93      -5.939 -12.901 -18.343  1.00 30.09           C  
ATOM    769  O   CYS B  93      -6.640 -13.923 -18.436  1.00 29.09           O  
ATOM    770  CB  CYS B  93      -7.205 -11.441 -16.737  1.00 28.64           C  
ATOM    771  SG  CYS B  93      -7.271 -10.868 -14.983  1.00 31.73           S  
ATOM    772  N   ASN B  94      -5.195 -12.445 -19.353  1.00 32.22           N  
ATOM    773  CA  ASN B  94      -5.120 -13.176 -20.609  1.00 33.41           C  
ATOM    774  C   ASN B  94      -4.383 -14.487 -20.417  1.00 33.19           C  
ATOM    775  O   ASN B  94      -4.493 -15.380 -21.250  1.00 34.08           O  
ATOM    776  CB  ASN B  94      -4.390 -12.368 -21.664  1.00 35.21           C  
ATOM    777  CG  ASN B  94      -5.239 -11.303 -22.265  1.00 37.07           C  
ATOM    778  ND2 ASN B  94      -4.590 -10.348 -22.895  1.00 42.38           N  
ATOM    779  OD1 ASN B  94      -6.471 -11.339 -22.193  1.00 38.15           O  
ATOM    780  N   PHE B  95      -3.644 -14.575 -19.330  1.00 32.09           N  
ATOM    781  CA  PHE B  95      -2.811 -15.704 -19.035  1.00 33.89           C  
ATOM    782  C   PHE B  95      -3.278 -16.529 -17.848  1.00 32.60           C  
ATOM    783  O   PHE B  95      -2.587 -17.444 -17.396  1.00 31.53           O  
ATOM    784  CB  PHE B  95      -1.366 -15.253 -18.919  1.00 35.52           C  
ATOM    785  CG  PHE B  95      -0.758 -15.000 -20.265  1.00 40.02           C  
ATOM    786  CD1 PHE B  95       0.061 -15.964 -20.872  1.00 44.19           C  
ATOM    787  CD2 PHE B  95      -1.076 -13.832 -20.983  1.00 44.58           C  
ATOM    788  CE1 PHE B  95       0.596 -15.749 -22.168  1.00 46.89           C  
ATOM    789  CE2 PHE B  95      -0.557 -13.612 -22.286  1.00 44.97           C  
ATOM    790  CZ  PHE B  95       0.279 -14.572 -22.865  1.00 47.68           C  
ATOM    791  N   TRP B  96      -4.504 -16.241 -17.420  1.00 30.89           N  
ATOM    792  CA  TRP B  96      -5.154 -16.956 -16.346  1.00 29.85           C  
ATOM    793  C   TRP B  96      -5.232 -18.462 -16.682  1.00 30.31           C  
ATOM    794  O   TRP B  96      -4.918 -19.268 -15.845  1.00 27.68           O  
ATOM    795  CB  TRP B  96      -6.586 -16.409 -16.122  1.00 29.50           C  
ATOM    796  CG  TRP B  96      -7.238 -17.139 -15.042  1.00 29.98           C  
ATOM    797  CD1 TRP B  96      -7.110 -16.908 -13.696  1.00 31.47           C  
ATOM    798  CD2 TRP B  96      -8.070 -18.298 -15.172  1.00 31.09           C  
ATOM    799  CE2 TRP B  96      -8.428 -18.714 -13.860  1.00 33.87           C  
ATOM    800  CE3 TRP B  96      -8.569 -19.012 -16.269  1.00 36.79           C  
ATOM    801  NE1 TRP B  96      -7.877 -17.818 -12.978  1.00 29.47           N  
ATOM    802  CZ2 TRP B  96      -9.237 -19.844 -13.618  1.00 31.88           C  
ATOM    803  CZ3 TRP B  96      -9.392 -20.135 -16.026  1.00 37.07           C  
ATOM    804  CH2 TRP B  96      -9.712 -20.528 -14.707  1.00 31.76           C  
ATOM    805  N   GLU B  97      -5.642 -18.829 -17.898  1.00 30.57           N  
ATOM    806  CA  GLU B  97      -5.767 -20.247 -18.243  1.00 33.50           C  
ATOM    807  C   GLU B  97      -4.438 -20.945 -18.355  1.00 33.20           C  
ATOM    808  O   GLU B  97      -4.312 -22.083 -17.909  1.00 33.22           O  
ATOM    809  CB  GLU B  97      -6.578 -20.463 -19.524  1.00 35.18           C  
ATOM    810  CG  GLU B  97      -8.079 -20.429 -19.257  1.00 42.34           C  
ATOM    811  CD  GLU B  97      -8.912 -20.774 -20.473  1.00 52.76           C  
ATOM    812  OE1 GLU B  97      -8.647 -20.178 -21.550  1.00 56.08           O  
ATOM    813  OE2 GLU B  97      -9.845 -21.622 -20.332  1.00 56.34           O1-
ATOM    814  N   LYS B  98      -3.460 -20.283 -18.962  1.00 33.02           N  
ATOM    815  CA  LYS B  98      -2.110 -20.833 -19.048  1.00 33.89           C  
ATOM    816  C   LYS B  98      -1.575 -21.169 -17.637  1.00 31.85           C  
ATOM    817  O   LYS B  98      -0.978 -22.215 -17.431  1.00 30.84           O  
ATOM    818  CB  LYS B  98      -1.181 -19.870 -19.794  1.00 35.66           C  
ATOM    819  CG  LYS B  98       0.297 -20.201 -19.652  1.00 41.60           C  
ATOM    820  CD  LYS B  98       1.237 -19.322 -20.516  1.00 48.74           C  
ATOM    821  CE  LYS B  98       2.650 -19.263 -19.865  1.00 52.48           C  
ATOM    822  NZ  LYS B  98       3.739 -18.764 -20.773  1.00 55.35           N1+
ATOM    823  N   ARG B  99      -1.838 -20.289 -16.666  1.00 28.93           N  
ATOM    824  CA  ARG B  99      -1.319 -20.436 -15.312  1.00 27.37           C  
ATOM    825  C   ARG B  99      -2.086 -21.473 -14.541  1.00 26.54           C  
ATOM    826  O   ARG B  99      -1.481 -22.262 -13.855  1.00 28.74           O  
ATOM    827  CB  ARG B  99      -1.409 -19.115 -14.532  1.00 25.91           C  
ATOM    828  CG  ARG B  99      -1.229 -19.247 -13.028  1.00 27.53           C  
ATOM    829  CD  ARG B  99       0.206 -19.480 -12.670  1.00 29.30           C  
ATOM    830  NE  ARG B  99       0.397 -19.565 -11.227  1.00 34.64           N  
ATOM    831  CZ  ARG B  99       0.138 -20.651 -10.491  1.00 38.02           C  
ATOM    832  NH1 ARG B  99      -0.326 -21.784 -11.069  1.00 33.57           N1+
ATOM    833  NH2 ARG B  99       0.391 -20.606  -9.170  1.00 39.93           N  
ATOM    834  N   TRP B 100      -3.404 -21.434 -14.576  1.00 24.77           N  
ATOM    835  CA  TRP B 100      -4.212 -22.205 -13.627  1.00 23.47           C  
ATOM    836  C   TRP B 100      -4.854 -23.415 -14.242  1.00 26.09           C  
ATOM    837  O   TRP B 100      -5.034 -24.431 -13.583  1.00 26.22           O  
ATOM    838  CB  TRP B 100      -5.288 -21.310 -12.981  1.00 21.25           C  
ATOM    839  CG  TRP B 100      -4.688 -20.380 -12.015  1.00 19.05           C  
ATOM    840  CD1 TRP B 100      -4.515 -19.021 -12.160  1.00 19.35           C  
ATOM    841  CD2 TRP B 100      -4.071 -20.729 -10.777  1.00 20.71           C  
ATOM    842  CE2 TRP B 100      -3.576 -19.541 -10.200  1.00 20.53           C  
ATOM    843  CE3 TRP B 100      -3.932 -21.933 -10.077  1.00 23.27           C  
ATOM    844  NE1 TRP B 100      -3.865 -18.511 -11.054  1.00 18.75           N  
ATOM    845  CZ2 TRP B 100      -2.937 -19.523  -8.961  1.00 22.55           C  
ATOM    846  CZ3 TRP B 100      -3.302 -21.917  -8.840  1.00 22.05           C  
ATOM    847  CH2 TRP B 100      -2.813 -20.720  -8.298  1.00 21.70           C  
ATOM    848  N   LYS B 101      -5.212 -23.334 -15.510  1.00 27.47           N  
ATOM    849  CA  LYS B 101      -5.748 -24.544 -16.154  1.00 30.10           C  
ATOM    850  C   LYS B 101      -4.648 -25.455 -16.713  1.00 31.45           C  
ATOM    851  O   LYS B 101      -4.702 -26.669 -16.482  1.00 31.24           O  
ATOM    852  CB  LYS B 101      -6.789 -24.211 -17.236  1.00 30.99           C  
ATOM    853  CG  LYS B 101      -7.415 -25.477 -17.876  1.00 34.11           C  
ATOM    854  CD  LYS B 101      -8.204 -25.170 -19.144  1.00 41.53           C  
ATOM    855  CE  LYS B 101      -7.248 -24.978 -20.372  1.00 47.70           C  
ATOM    856  NZ  LYS B 101      -7.901 -24.973 -21.743  1.00 52.09           N1+
ATOM    857  N   ASP B 102      -3.663 -24.886 -17.421  1.00 32.44           N  
ATOM    858  CA  ASP B 102      -2.548 -25.698 -17.969  1.00 35.31           C  
ATOM    859  C   ASP B 102      -1.430 -25.915 -16.976  1.00 35.55           C  
ATOM    860  O   ASP B 102      -0.650 -26.863 -17.139  1.00 36.31           O  
ATOM    861  CB  ASP B 102      -1.937 -25.112 -19.239  1.00 36.53           C  
ATOM    862  CG  ASP B 102      -2.928 -25.032 -20.413  1.00 42.07           C  
ATOM    863  OD1 ASP B 102      -4.003 -25.680 -20.359  1.00 43.95           O  
ATOM    864  OD2 ASP B 102      -2.606 -24.305 -21.397  1.00 45.23           O1-
ATOM    865  N   GLY B 103      -1.309 -25.030 -15.979  1.00 34.89           N  
ATOM    866  CA  GLY B 103      -0.339 -25.200 -14.892  1.00 35.39           C  
ATOM    867  C   GLY B 103       1.079 -24.686 -15.082  1.00 37.68           C  
ATOM    868  O   GLY B 103       1.956 -25.090 -14.341  1.00 38.33           O  
ATOM    869  N   TRP B 104       1.311 -23.802 -16.062  1.00 39.39           N  
ATOM    870  CA  TRP B 104       2.633 -23.228 -16.357  1.00 42.07           C  
ATOM    871  C   TRP B 104       2.891 -21.957 -15.564  1.00 44.97           C  
ATOM    872  O   TRP B 104       2.301 -20.909 -15.874  1.00 44.35           O  
ATOM    873  CB  TRP B 104       2.804 -22.927 -17.852  1.00 41.51           C  
ATOM    874  CG  TRP B 104       2.497 -24.102 -18.726  1.00 39.90           C  
ATOM    875  CD1 TRP B 104       1.458 -24.220 -19.608  1.00 37.40           C  
ATOM    876  CD2 TRP B 104       3.210 -25.349 -18.777  1.00 37.76           C  
ATOM    877  CE2 TRP B 104       2.544 -26.175 -19.728  1.00 37.76           C  
ATOM    878  CE3 TRP B 104       4.351 -25.850 -18.122  1.00 38.67           C  
ATOM    879  NE1 TRP B 104       1.472 -25.465 -20.211  1.00 38.53           N  
ATOM    880  CZ2 TRP B 104       2.973 -27.470 -20.030  1.00 37.24           C  
ATOM    881  CZ3 TRP B 104       4.785 -27.151 -18.435  1.00 38.74           C  
ATOM    882  CH2 TRP B 104       4.090 -27.940 -19.380  1.00 37.93           C  
ATOM    883  N   ASP B 105       3.764 -22.106 -14.554  1.00 49.08           N  
ATOM    884  CA  ASP B 105       4.335 -21.059 -13.643  1.00 52.24           C  
ATOM    885  C   ASP B 105       3.684 -20.989 -12.234  1.00 52.13           C  
ATOM    886  O   ASP B 105       4.183 -20.315 -11.286  1.00 53.97           O  
ATOM    887  CB  ASP B 105       4.450 -19.670 -14.337  1.00 53.90           C  
ATOM    888  CG  ASP B 105       5.569 -19.623 -15.409  1.00 58.14           C  
ATOM    889  OD1 ASP B 105       6.748 -19.901 -15.066  1.00 63.95           O  
ATOM    890  OD2 ASP B 105       5.279 -19.299 -16.590  1.00 62.33           O1-
TER   
