# Supplementary material for: Structural Descriptors for Subunit Interface Regions in Homodimers: Effect of Lipid Membrane and Secondary Structure Type
Source: J Chem Inf Model. 2025 Mar 27;65(7):3117–26. doi: 10.1021/acs.jcim.4c01233 (PMC12004529; doi:10.1021/acs.jcim.4c01233)
Supplement: Supplementary file 3 — ci4c01233_si_003.tar [file ci4c01233_si_003.tar › database/alpha/1via_cytop.pdb]

HEADER    1via_chain_A
ATOM      1  N   MET A   1      33.462  43.873  11.021  1.00 54.42           N  
ATOM      2  CA  MET A   1      34.614  44.782  10.825  1.00 54.42           C  
ATOM      7  C   MET A   1      34.762  45.131   9.383  1.00 54.42           C  
ATOM      8  O   MET A   1      33.791  45.152   8.628  1.00 54.42           O  
ATOM      3  CB  MET A   1      35.917  44.102  11.274  1.00 54.42           C  
ATOM      4  CG  MET A   1      35.982  43.807  12.774  1.00 54.42           C  
ATOM      5  SD  MET A   1      37.518  42.996  13.312  1.00 54.42           S  
ATOM      6  CE  MET A   1      36.992  42.816  15.040  1.00 54.42           C  
ATOM      9  N   SER A   2      36.007  45.427   8.971  1.00138.29           N  
ATOM     10  CA  SER A   2      36.263  45.760   7.605  1.00138.29           C  
ATOM     13  C   SER A   2      37.199  44.727   7.084  1.00138.29           C  
ATOM     14  O   SER A   2      37.995  44.159   7.834  1.00138.29           O  
ATOM     11  CB  SER A   2      36.940  47.130   7.426  1.00138.29           C  
ATOM     12  OG  SER A   2      38.225  47.120   8.030  1.00138.29           O  
ATOM     15  N   LEU A   3      37.118  44.438   5.774  1.00299.64           N  
ATOM     16  CA  LEU A   3      37.971  43.433   5.220  1.00299.64           C  
ATOM     21  C   LEU A   3      39.022  44.111   4.404  1.00299.64           C  
ATOM     22  O   LEU A   3      38.750  45.083   3.697  1.00299.64           O  
ATOM     17  CB  LEU A   3      37.231  42.444   4.303  1.00299.64           C  
ATOM     18  CG  LEU A   3      38.138  41.356   3.699  1.00299.64           C  
ATOM     19  CD1 LEU A   3      38.755  40.471   4.796  1.00299.64           C  
ATOM     20  CD2 LEU A   3      37.389  40.541   2.632  1.00299.64           C  
ATOM     23  N   ALA A   4      40.270  43.619   4.514  1.00268.93           N  
ATOM     24  CA  ALA A   4      41.365  44.158   3.766  1.00268.93           C  
ATOM     26  C   ALA A   4      42.242  43.001   3.423  1.00268.93           C  
ATOM     27  O   ALA A   4      42.167  41.953   4.062  1.00268.93           O  
ATOM     25  CB  ALA A   4      42.221  45.160   4.558  1.00268.93           C  
ATOM     28  N   LYS A   5      43.082  43.151   2.378  1.00311.14           N  
ATOM     29  CA  LYS A   5      43.951  42.089   2.010  1.00311.14           C  
ATOM     35  C   LYS A   5      43.172  41.061   1.263  1.00311.14           C  
ATOM     36  O   LYS A   5      42.014  41.271   0.900  1.00311.14           O  
ATOM     30  CB  LYS A   5      44.714  41.448   3.182  1.00311.14           C  
ATOM     31  CG  LYS A   5      45.707  42.423   3.817  1.00311.14           C  
ATOM     32  CD  LYS A   5      46.732  42.974   2.821  1.00311.14           C  
ATOM     33  CE  LYS A   5      47.658  44.039   3.410  1.00311.14           C  
ATOM     34  NZ  LYS A   5      48.611  43.412   4.353  1.00311.14           N1+
ATOM     37  N   ASN A   6      43.823  39.920   0.974  1.00 95.20           N  
ATOM     38  CA  ASN A   6      43.202  38.908   0.178  1.00 95.20           C  
ATOM     43  C   ASN A   6      43.172  37.637   0.959  1.00 95.20           C  
ATOM     44  O   ASN A   6      43.733  37.539   2.049  1.00 95.20           O  
ATOM     39  CB  ASN A   6      43.974  38.567  -1.112  1.00 95.20           C  
ATOM     40  CG  ASN A   6      43.970  39.753  -2.069  1.00 95.20           C  
ATOM     42  ND2 ASN A   6      43.608  40.960  -1.563  1.00 95.20           N  
ATOM     41  OD1 ASN A   6      44.292  39.608  -3.246  1.00 95.20           O  
ATOM     45  N   ILE A   7      42.463  36.632   0.408  1.00 53.35           N  
ATOM     46  CA  ILE A   7      42.423  35.331   1.005  1.00 53.35           C  
ATOM     51  C   ILE A   7      43.234  34.465   0.094  1.00 53.35           C  
ATOM     52  O   ILE A   7      42.980  34.417  -1.108  1.00 53.35           O  
ATOM     47  CB  ILE A   7      41.045  34.739   1.068  1.00 53.35           C  
ATOM     48  CG1 ILE A   7      40.134  35.595   1.961  1.00 53.35           C  
ATOM     49  CG2 ILE A   7      41.173  33.279   1.530  1.00 53.35           C  
ATOM     50  CD1 ILE A   7      38.655  35.231   1.843  1.00 53.35           C  
ATOM     53  N   VAL A   8      44.253  33.774   0.646  1.00 48.09           N  
ATOM     54  CA  VAL A   8      45.116  32.984  -0.186  1.00 48.09           C  
ATOM     58  C   VAL A   8      44.964  31.541   0.186  1.00 48.09           C  
ATOM     59  O   VAL A   8      44.961  31.188   1.365  1.00 48.09           O  
ATOM     55  CB  VAL A   8      46.567  33.334  -0.017  1.00 48.09           C  
ATOM     56  CG1 VAL A   8      47.416  32.404  -0.898  1.00 48.09           C  
ATOM     57  CG2 VAL A   8      46.744  34.831  -0.328  1.00 48.09           C  
ATOM     60  N   PHE A   9      44.849  30.662  -0.833  1.00144.78           N  
ATOM     61  CA  PHE A   9      44.678  29.255  -0.596  1.00144.78           C  
ATOM     69  C   PHE A   9      45.951  28.559  -0.961  1.00144.78           C  
ATOM     70  O   PHE A   9      46.513  28.788  -2.033  1.00144.78           O  
ATOM     62  CB  PHE A   9      43.571  28.625  -1.459  1.00144.78           C  
ATOM     63  CG  PHE A   9      42.264  29.184  -1.015  1.00144.78           C  
ATOM     64  CD1 PHE A   9      41.771  30.338  -1.579  1.00144.78           C  
ATOM     65  CD2 PHE A   9      41.535  28.556  -0.032  1.00144.78           C  
ATOM     66  CE1 PHE A   9      40.564  30.856  -1.170  1.00144.78           C  
ATOM     67  CE2 PHE A   9      40.328  29.070   0.379  1.00144.78           C  
ATOM     68  CZ  PHE A   9      39.840  30.222  -0.190  1.00144.78           C  
ATOM     71  N   ILE A  10      46.440  27.676  -0.067  1.00146.83           N  
ATOM     72  CA  ILE A  10      47.663  26.955  -0.295  1.00146.83           C  
ATOM     77  C   ILE A  10      47.414  25.493  -0.029  1.00146.83           C  
ATOM     78  O   ILE A  10      46.487  25.147   0.702  1.00146.83           O  
ATOM     73  CB  ILE A  10      48.764  27.436   0.602  1.00146.83           C  
ATOM     74  CG1 ILE A  10      50.067  26.671   0.361  1.00146.83           C  
ATOM     75  CG2 ILE A  10      48.249  27.414   2.045  1.00146.83           C  
ATOM     76  CD1 ILE A  10      51.255  27.280   1.103  1.00146.83           C  
ATOM     79  N   GLY A  11      48.209  24.584  -0.650  1.00 65.31           N  
ATOM     80  CA  GLY A  11      48.025  23.166  -0.428  1.00 65.31           C  
ATOM     81  C   GLY A  11      48.425  22.374  -1.670  1.00 65.31           C  
ATOM     82  O   GLY A  11      48.818  22.959  -2.678  1.00 65.31           O  
ATOM     83  N   PHE A  12      48.434  21.011  -1.567  1.00306.84           N  
ATOM     84  CA  PHE A  12      48.867  20.060  -2.593  1.00306.84           C  
ATOM     92  C   PHE A  12      47.987  19.761  -3.895  1.00306.84           C  
ATOM     93  O   PHE A  12      48.228  20.450  -4.860  1.00306.84           O  
ATOM     85  CB  PHE A  12      49.152  18.695  -1.940  1.00306.84           C  
ATOM     86  CG  PHE A  12      50.265  18.005  -2.655  1.00306.84           C  
ATOM     87  CD1 PHE A  12      50.070  17.321  -3.828  1.00306.84           C  
ATOM     88  CD2 PHE A  12      51.537  18.062  -2.132  1.00306.84           C  
ATOM     89  CE1 PHE A  12      51.126  16.699  -4.456  1.00306.84           C  
ATOM     90  CE2 PHE A  12      52.594  17.441  -2.754  1.00306.84           C  
ATOM     91  CZ  PHE A  12      52.389  16.753  -3.922  1.00306.84           C  
ATOM     94  N   MET A  13      46.900  18.874  -4.015  1.00432.75           N  
ATOM     95  CA  MET A  13      46.208  18.481  -5.259  1.00432.75           C  
ATOM    100  C   MET A  13      44.879  17.950  -4.966  1.00432.75           C  
ATOM    101  O   MET A  13      44.648  17.254  -3.989  1.00432.75           O  
ATOM     96  CB  MET A  13      46.967  17.409  -6.054  1.00432.75           C  
ATOM     97  CG  MET A  13      47.090  16.084  -5.305  1.00432.75           C  
ATOM     98  SD  MET A  13      48.027  14.816  -6.200  1.00432.75           S  
ATOM     99  CE  MET A  13      46.753  14.548  -7.465  1.00432.75           C  
ATOM    102  N   GLY A  14      43.867  18.382  -5.727  1.00 50.91           N  
ATOM    103  CA  GLY A  14      42.567  17.943  -5.320  1.00 50.91           C  
ATOM    104  C   GLY A  14      42.290  18.647  -4.021  1.00 50.91           C  
ATOM    105  O   GLY A  14      41.285  18.391  -3.360  1.00 50.91           O  
ATOM    106  N   SER A  15      43.209  19.565  -3.633  1.00 92.75           N  
ATOM    107  CA  SER A  15      43.133  20.350  -2.475  1.00 92.75           C  
ATOM    110  C   SER A  15      42.017  21.237  -2.855  1.00 92.75           C  
ATOM    111  O   SER A  15      41.283  21.744  -2.014  1.00 92.75           O  
ATOM    108  CB  SER A  15      44.384  21.211  -2.236  1.00 92.75           C  
ATOM    109  OG  SER A  15      44.553  22.138  -3.298  1.00 92.75           O  
ATOM    112  N   GLY A  16      41.885  21.413  -4.186  1.00 42.34           N  
ATOM    113  CA  GLY A  16      40.804  22.125  -4.778  1.00 42.34           C  
ATOM    114  C   GLY A  16      40.956  23.576  -4.481  1.00 42.34           C  
ATOM    115  O   GLY A  16      39.969  24.270  -4.248  1.00 42.34           O  
ATOM    116  N   LYS A  17      42.205  24.073  -4.484  1.00 89.04           N  
ATOM    117  CA  LYS A  17      42.448  25.449  -4.162  1.00 89.04           C  
ATOM    123  C   LYS A  17      41.773  26.343  -5.158  1.00 89.04           C  
ATOM    124  O   LYS A  17      41.119  27.313  -4.778  1.00 89.04           O  
ATOM    118  CB  LYS A  17      43.947  25.789  -4.161  1.00 89.04           C  
ATOM    119  CG  LYS A  17      44.731  25.079  -3.054  1.00 89.04           C  
ATOM    120  CD  LYS A  17      46.247  25.116  -3.256  1.00 89.04           C  
ATOM    121  CE  LYS A  17      46.752  24.114  -4.298  1.00 89.04           C  
ATOM    122  NZ  LYS A  17      46.269  24.493  -5.645  1.00 89.04           N1+
ATOM    125  N   SER A  18      41.907  26.041  -6.464  1.00 37.03           N  
ATOM    126  CA  SER A  18      41.331  26.881  -7.476  1.00 37.03           C  
ATOM    129  C   SER A  18      39.840  26.827  -7.388  1.00 37.03           C  
ATOM    130  O   SER A  18      39.166  27.853  -7.465  1.00 37.03           O  
ATOM    127  CB  SER A  18      41.732  26.451  -8.898  1.00 37.03           C  
ATOM    128  OG  SER A  18      43.135  26.589  -9.067  1.00 37.03           O  
ATOM    131  N   THR A  19      39.281  25.619  -7.203  1.00114.82           N  
ATOM    132  CA  THR A  19      37.856  25.481  -7.191  1.00114.82           C  
ATOM    136  C   THR A  19      37.280  26.245  -6.033  1.00114.82           C  
ATOM    137  O   THR A  19      36.280  26.944  -6.183  1.00114.82           O  
ATOM    133  CB  THR A  19      37.427  24.041  -7.124  1.00114.82           C  
ATOM    135  CG2 THR A  19      37.762  23.459  -5.742  1.00114.82           C  
ATOM    134  OG1 THR A  19      36.038  23.930  -7.385  1.00114.82           O  
ATOM    138  N   LEU A  20      37.894  26.131  -4.839  1.00 59.91           N  
ATOM    139  CA  LEU A  20      37.390  26.799  -3.671  1.00 59.91           C  
ATOM    144  C   LEU A  20      37.548  28.287  -3.795  1.00 59.91           C  
ATOM    145  O   LEU A  20      36.639  29.040  -3.450  1.00 59.91           O  
ATOM    140  CB  LEU A  20      38.088  26.349  -2.373  1.00 59.91           C  
ATOM    141  CG  LEU A  20      37.563  27.051  -1.103  1.00 59.91           C  
ATOM    142  CD1 LEU A  20      36.066  26.790  -0.887  1.00 59.91           C  
ATOM    143  CD2 LEU A  20      38.401  26.669   0.131  1.00 59.91           C  
ATOM    146  N   ALA A  21      38.705  28.750  -4.298  1.00 32.49           N  
ATOM    147  CA  ALA A  21      38.961  30.162  -4.380  1.00 32.49           C  
ATOM    149  C   ALA A  21      37.957  30.793  -5.291  1.00 32.49           C  
ATOM    150  O   ALA A  21      37.461  31.884  -5.019  1.00 32.49           O  
ATOM    148  CB  ALA A  21      40.358  30.483  -4.936  1.00 32.49           C  
ATOM    151  N   ARG A  22      37.646  30.112  -6.408  1.00144.79           N  
ATOM    152  CA  ARG A  22      36.720  30.605  -7.386  1.00144.79           C  
ATOM    160  C   ARG A  22      35.375  30.738  -6.744  1.00144.79           C  
ATOM    161  O   ARG A  22      34.701  31.757  -6.887  1.00144.79           O  
ATOM    153  CB  ARG A  22      36.555  29.602  -8.541  1.00144.79           C  
ATOM    154  CG  ARG A  22      37.842  29.369  -9.331  1.00144.79           C  
ATOM    155  CD  ARG A  22      37.960  27.969  -9.935  1.00144.79           C  
ATOM    156  NE  ARG A  22      36.799  27.737 -10.837  1.00144.79           N  
ATOM    157  CZ  ARG A  22      36.480  26.458 -11.191  1.00144.79           C  
ATOM    158  NH1 ARG A  22      37.216  25.417 -10.703  1.00144.79           N1+
ATOM    159  NH2 ARG A  22      35.426  26.214 -12.023  1.00144.79           N  
ATOM    162  N   ALA A  23      34.961  29.703  -5.991  1.00 28.64           N  
ATOM    163  CA  ALA A  23      33.652  29.692  -5.400  1.00 28.64           C  
ATOM    165  C   ALA A  23      33.519  30.813  -4.417  1.00 28.64           C  
ATOM    166  O   ALA A  23      32.490  31.484  -4.370  1.00 28.64           O  
ATOM    164  CB  ALA A  23      33.351  28.384  -4.650  1.00 28.64           C  
ATOM    167  N   LEU A  24      34.560  31.035  -3.597  1.00 42.65           N  
ATOM    168  CA  LEU A  24      34.517  32.054  -2.588  1.00 42.65           C  
ATOM    173  C   LEU A  24      34.458  33.393  -3.253  1.00 42.65           C  
ATOM    174  O   LEU A  24      33.720  34.278  -2.823  1.00 42.65           O  
ATOM    169  CB  LEU A  24      35.753  32.018  -1.673  1.00 42.65           C  
ATOM    170  CG  LEU A  24      35.709  33.043  -0.527  1.00 42.65           C  
ATOM    171  CD1 LEU A  24      34.521  32.772   0.410  1.00 42.65           C  
ATOM    172  CD2 LEU A  24      37.051  33.096   0.223  1.00 42.65           C  
ATOM    175  N   ALA A  25      35.234  33.569  -4.339  1.00 23.46           N  
ATOM    176  CA  ALA A  25      35.278  34.828  -5.022  1.00 23.46           C  
ATOM    178  C   ALA A  25      33.919  35.140  -5.560  1.00 23.46           C  
ATOM    179  O   ALA A  25      33.468  36.279  -5.485  1.00 23.46           O  
ATOM    177  CB  ALA A  25      36.259  34.830  -6.206  1.00 23.46           C  
ATOM    180  N   LYS A  26      33.229  34.137  -6.132  1.00 90.31           N  
ATOM    181  CA  LYS A  26      31.926  34.380  -6.680  1.00 90.31           C  
ATOM    187  C   LYS A  26      30.985  34.759  -5.580  1.00 90.31           C  
ATOM    188  O   LYS A  26      30.217  35.710  -5.713  1.00 90.31           O  
ATOM    182  CB  LYS A  26      31.330  33.145  -7.381  1.00 90.31           C  
ATOM    183  CG  LYS A  26      29.939  33.391  -7.972  1.00 90.31           C  
ATOM    184  CD  LYS A  26      29.922  34.358  -9.156  1.00 90.31           C  
ATOM    185  CE  LYS A  26      28.514  34.684  -9.657  1.00 90.31           C  
ATOM    186  NZ  LYS A  26      27.829  33.444 -10.086  1.00 90.31           N1+
ATOM    189  N   ASP A  27      31.031  34.029  -4.450  1.00 47.18           N  
ATOM    190  CA  ASP A  27      30.097  34.281  -3.388  1.00 47.18           C  
ATOM    195  C   ASP A  27      30.295  35.670  -2.857  1.00 47.18           C  
ATOM    196  O   ASP A  27      29.340  36.430  -2.706  1.00 47.18           O  
ATOM    191  CB  ASP A  27      30.271  33.293  -2.218  1.00 47.18           C  
ATOM    192  CG  ASP A  27      29.160  33.493  -1.191  1.00 47.18           C  
ATOM    193  OD1 ASP A  27      29.017  34.630  -0.665  1.00 47.18           O  
ATOM    194  OD2 ASP A  27      28.439  32.498  -0.919  1.00 47.18           O1-
ATOM    197  N   LEU A  28      31.558  36.017  -2.559  1.00 76.68           N  
ATOM    198  CA  LEU A  28      31.976  37.275  -2.006  1.00 76.68           C  
ATOM    203  C   LEU A  28      31.903  38.378  -3.022  1.00 76.68           C  
ATOM    204  O   LEU A  28      31.833  39.550  -2.657  1.00 76.68           O  
ATOM    199  CB  LEU A  28      33.398  37.236  -1.423  1.00 76.68           C  
ATOM    200  CG  LEU A  28      33.509  36.321  -0.187  1.00 76.68           C  
ATOM    201  CD1 LEU A  28      34.910  36.394   0.443  1.00 76.68           C  
ATOM    202  CD2 LEU A  28      32.386  36.610   0.821  1.00 76.68           C  
ATOM    205  N   ASP A  29      31.924  38.042  -4.325  1.00 60.10           N  
ATOM    206  CA  ASP A  29      31.969  39.034  -5.364  1.00 60.10           C  
ATOM    211  C   ASP A  29      33.296  39.731  -5.315  1.00 60.10           C  
ATOM    212  O   ASP A  29      33.385  40.951  -5.446  1.00 60.10           O  
ATOM    207  CB  ASP A  29      30.859  40.097  -5.232  1.00 60.10           C  
ATOM    208  CG  ASP A  29      30.845  40.957  -6.489  1.00 60.10           C  
ATOM    209  OD1 ASP A  29      31.723  40.743  -7.366  1.00 60.10           O  
ATOM    210  OD2 ASP A  29      29.954  41.844  -6.587  1.00 60.10           O1-
ATOM    213  N   LEU A  30      34.372  38.939  -5.119  1.00 53.21           N  
ATOM    214  CA  LEU A  30      35.718  39.433  -5.087  1.00 53.21           C  
ATOM    219  C   LEU A  30      36.410  38.931  -6.320  1.00 53.21           C  
ATOM    220  O   LEU A  30      35.848  38.141  -7.078  1.00 53.21           O  
ATOM    215  CB  LEU A  30      36.510  38.933  -3.870  1.00 53.21           C  
ATOM    216  CG  LEU A  30      35.913  39.408  -2.531  1.00 53.21           C  
ATOM    217  CD1 LEU A  30      36.730  38.887  -1.341  1.00 53.21           C  
ATOM    218  CD2 LEU A  30      35.739  40.934  -2.509  1.00 53.21           C  
ATOM    221  N   VAL A  31      37.645  39.410  -6.575  1.00 31.06           N  
ATOM    222  CA  VAL A  31      38.367  38.989  -7.747  1.00 31.06           C  
ATOM    226  C   VAL A  31      39.001  37.661  -7.473  1.00 31.06           C  
ATOM    227  O   VAL A  31      39.476  37.399  -6.369  1.00 31.06           O  
ATOM    223  CB  VAL A  31      39.449  39.944  -8.150  1.00 31.06           C  
ATOM    224  CG1 VAL A  31      40.173  39.379  -9.384  1.00 31.06           C  
ATOM    225  CG2 VAL A  31      38.817  41.328  -8.375  1.00 31.06           C  
ATOM    228  N   PHE A  32      39.013  36.777  -8.492  1.00 70.42           N  
ATOM    229  CA  PHE A  32      39.589  35.464  -8.375  1.00 70.42           C  
ATOM    237  C   PHE A  32      40.878  35.439  -9.136  1.00 70.42           C  
ATOM    238  O   PHE A  32      40.907  35.697 -10.339  1.00 70.42           O  
ATOM    230  CB  PHE A  32      38.654  34.373  -8.938  1.00 70.42           C  
ATOM    231  CG  PHE A  32      39.387  33.084  -9.079  1.00 70.42           C  
ATOM    232  CD1 PHE A  32      39.848  32.396  -7.981  1.00 70.42           C  
ATOM    233  CD2 PHE A  32      39.576  32.542 -10.331  1.00 70.42           C  
ATOM    234  CE1 PHE A  32      40.513  31.202  -8.135  1.00 70.42           C  
ATOM    235  CE2 PHE A  32      40.238  31.348 -10.491  1.00 70.42           C  
ATOM    236  CZ  PHE A  32      40.712  30.675  -9.389  1.00 70.42           C  
ATOM    239  N   LEU A  33      41.994  35.128  -8.434  1.00 59.01           N  
ATOM    240  CA  LEU A  33      43.275  35.088  -9.078  1.00 59.01           C  
ATOM    245  C   LEU A  33      43.896  33.740  -8.842  1.00 59.01           C  
ATOM    246  O   LEU A  33      43.833  33.194  -7.740  1.00 59.01           O  
ATOM    241  CB  LEU A  33      44.275  36.121  -8.522  1.00 59.01           C  
ATOM    242  CG  LEU A  33      43.849  37.587  -8.731  1.00 59.01           C  
ATOM    243  CD1 LEU A  33      44.891  38.558  -8.152  1.00 59.01           C  
ATOM    244  CD2 LEU A  33      43.531  37.873 -10.207  1.00 59.01           C  
ATOM    247  N   ASP A  34      44.503  33.164  -9.900  1.00 63.75           N  
ATOM    248  CA  ASP A  34      45.182  31.903  -9.802  1.00 63.75           C  
ATOM    253  C   ASP A  34      46.590  32.155 -10.262  1.00 63.75           C  
ATOM    254  O   ASP A  34      46.816  32.646 -11.366  1.00 63.75           O  
ATOM    249  CB  ASP A  34      44.560  30.819 -10.700  1.00 63.75           C  
ATOM    250  CG  ASP A  34      45.171  29.466 -10.359  1.00 63.75           C  
ATOM    251  OD1 ASP A  34      46.381  29.427 -10.011  1.00 63.75           O  
ATOM    252  OD2 ASP A  34      44.427  28.451 -10.435  1.00 63.75           O1-
ATOM    255  N   SER A  35      47.583  31.826  -9.417  1.00 90.23           N  
ATOM    256  CA  SER A  35      48.959  32.112  -9.724  1.00 90.23           C  
ATOM    259  C   SER A  35      49.378  31.369 -10.953  1.00 90.23           C  
ATOM    260  O   SER A  35      50.072  31.920 -11.809  1.00 90.23           O  
ATOM    257  CB  SER A  35      49.900  31.691  -8.579  1.00 90.23           C  
ATOM    258  OG  SER A  35      51.246  31.987  -8.916  1.00 90.23           O  
ATOM    261  N   ASP A  36      48.976  30.087 -11.072  1.00 48.12           N  
ATOM    262  CA  ASP A  36      49.367  29.283 -12.196  1.00 48.12           C  
ATOM    267  C   ASP A  36      48.757  29.835 -13.447  1.00 48.12           C  
ATOM    268  O   ASP A  36      49.421  29.943 -14.476  1.00 48.12           O  
ATOM    263  CB  ASP A  36      48.923  27.817 -12.054  1.00 48.12           C  
ATOM    264  CG  ASP A  36      49.767  27.180 -10.956  1.00 48.12           C  
ATOM    265  OD1 ASP A  36      51.003  27.426 -10.943  1.00 48.12           O  
ATOM    266  OD2 ASP A  36      49.187  26.451 -10.108  1.00 48.12           O1-
ATOM    269  N   PHE A  37      47.473  30.224 -13.369  1.00101.18           N  
ATOM    270  CA  PHE A  37      46.716  30.711 -14.487  1.00101.18           C  
ATOM    278  C   PHE A  37      47.360  31.968 -14.984  1.00101.18           C  
ATOM    279  O   PHE A  37      47.518  32.156 -16.188  1.00101.18           O  
ATOM    271  CB  PHE A  37      45.271  31.030 -14.054  1.00101.18           C  
ATOM    272  CG  PHE A  37      44.461  31.530 -15.199  0.50101.18           C  
ATOM    273  CD1 PHE A  37      44.465  32.864 -15.537  0.50101.18           C  
ATOM    274  CD2 PHE A  37      43.677  30.662 -15.924  0.50101.18           C  
ATOM    275  CE1 PHE A  37      43.707  33.321 -16.589  0.50101.18           C  
ATOM    276  CE2 PHE A  37      42.917  31.113 -16.977  0.50101.18           C  
ATOM    277  CZ  PHE A  37      42.932  32.445 -17.313  0.50101.18           C  
ATOM    280  N   LEU A  38      47.764  32.860 -14.061  1.00 40.59           N  
ATOM    281  CA  LEU A  38      48.342  34.117 -14.439  1.00 40.59           C  
ATOM    286  C   LEU A  38      49.617  33.868 -15.179  1.00 40.59           C  
ATOM    287  O   LEU A  38      49.899  34.526 -16.179  1.00 40.59           O  
ATOM    282  CB  LEU A  38      48.668  35.013 -13.230  1.00 40.59           C  
ATOM    283  CG  LEU A  38      47.418  35.482 -12.457  1.00 40.59           C  
ATOM    284  CD1 LEU A  38      47.795  36.377 -11.262  1.00 40.59           C  
ATOM    285  CD2 LEU A  38      46.403  36.148 -13.398  1.00 40.59           C  
ATOM    288  N   ILE A  39      50.429  32.904 -14.705  1.00 36.77           N  
ATOM    289  CA  ILE A  39      51.683  32.620 -15.343  1.00 36.77           C  
ATOM    294  C   ILE A  39      51.428  32.112 -16.727  1.00 36.77           C  
ATOM    295  O   ILE A  39      52.088  32.526 -17.678  1.00 36.77           O  
ATOM    290  CB  ILE A  39      52.480  31.584 -14.608  1.00 36.77           C  
ATOM    291  CG1 ILE A  39      52.842  32.101 -13.205  1.00 36.77           C  
ATOM    292  CG2 ILE A  39      53.699  31.214 -15.469  1.00 36.77           C  
ATOM    293  CD1 ILE A  39      53.388  31.019 -12.277  1.00 36.77           C  
ATOM    296  N   GLU A  40      50.443  31.205 -16.878  1.00 36.23           N  
ATOM    297  CA  GLU A  40      50.157  30.621 -18.158  1.00 36.23           C  
ATOM    303  C   GLU A  40      49.732  31.692 -19.111  1.00 36.23           C  
ATOM    304  O   GLU A  40      50.138  31.690 -20.271  1.00 36.23           O  
ATOM    298  CB  GLU A  40      49.034  29.569 -18.098  1.00 36.23           C  
ATOM    299  CG  GLU A  40      49.445  28.276 -17.389  1.00 36.23           C  
ATOM    300  CD  GLU A  40      48.253  27.327 -17.398  1.00 36.23           C  
ATOM    301  OE1 GLU A  40      47.105  27.822 -17.549  1.00 36.23           O  
ATOM    302  OE2 GLU A  40      48.473  26.094 -17.246  1.00 36.23           O1-
ATOM    305  N   GLN A  41      48.905  32.647 -18.649  1.00 39.05           N  
ATOM    306  CA  GLN A  41      48.400  33.673 -19.518  1.00 39.05           C  
ATOM    312  C   GLN A  41      49.524  34.529 -20.016  1.00 39.05           C  
ATOM    313  O   GLN A  41      49.555  34.891 -21.191  1.00 39.05           O  
ATOM    307  CB  GLN A  41      47.391  34.597 -18.814  1.00 39.05           C  
ATOM    308  CG  GLN A  41      46.101  33.883 -18.402  1.00 39.05           C  
ATOM    309  CD  GLN A  41      45.348  33.505 -19.671  1.00 39.05           C  
ATOM    311  NE2 GLN A  41      45.240  34.469 -20.624  1.00 39.05           N  
ATOM    310  OE1 GLN A  41      44.863  32.383 -19.811  1.00 39.05           O  
ATOM    314  N   LYS A  42      50.486  34.871 -19.137  1.00 82.78           N  
ATOM    315  CA  LYS A  42      51.546  35.759 -19.525  1.00 82.78           C  
ATOM    321  C   LYS A  42      52.325  35.149 -20.653  1.00 82.78           C  
ATOM    322  O   LYS A  42      52.540  35.774 -21.689  1.00 82.78           O  
ATOM    316  CB  LYS A  42      52.550  36.002 -18.385  1.00 82.78           C  
ATOM    317  CG  LYS A  42      53.678  36.972 -18.746  1.00 82.78           C  
ATOM    318  CD  LYS A  42      54.632  37.258 -17.586  1.00 82.78           C  
ATOM    319  CE  LYS A  42      53.947  37.811 -16.336  1.00 82.78           C  
ATOM    320  NZ  LYS A  42      54.902  37.808 -15.206  1.00 82.78           N1+
ATOM    323  N   PHE A  43      52.760  33.892 -20.452  1.00 83.75           N  
ATOM    324  CA  PHE A  43      53.575  33.132 -21.358  1.00 83.75           C  
ATOM    332  C   PHE A  43      52.808  32.607 -22.533  1.00 83.75           C  
ATOM    333  O   PHE A  43      53.397  32.328 -23.576  1.00 83.75           O  
ATOM    325  CB  PHE A  43      54.294  31.971 -20.658  1.00 83.75           C  
ATOM    326  CG  PHE A  43      55.265  32.634 -19.748  1.00 83.75           C  
ATOM    327  CD1 PHE A  43      56.481  33.065 -20.229  1.00 83.75           C  
ATOM    328  CD2 PHE A  43      54.958  32.841 -18.424  1.00 83.75           C  
ATOM    329  CE1 PHE A  43      57.383  33.684 -19.398  1.00 83.75           C  
ATOM    330  CE2 PHE A  43      55.858  33.460 -17.588  1.00 83.75           C  
ATOM    331  CZ  PHE A  43      57.072  33.883 -18.074  1.00 83.75           C  
ATOM    334  N   ASN A  44      51.485  32.412 -22.392  1.00 52.81           N  
ATOM    335  CA  ASN A  44      50.710  31.819 -23.443  1.00 52.81           C  
ATOM    340  C   ASN A  44      51.174  30.407 -23.592  1.00 52.81           C  
ATOM    341  O   ASN A  44      51.192  29.854 -24.691  1.00 52.81           O  
ATOM    336  CB  ASN A  44      50.876  32.530 -24.799  1.00 52.81           C  
ATOM    337  CG  ASN A  44      49.810  32.002 -25.748  1.00 52.81           C  
ATOM    339  ND2 ASN A  44      49.728  32.604 -26.964  1.00 52.81           N  
ATOM    338  OD1 ASN A  44      49.073  31.072 -25.421  1.00 52.81           O  
ATOM    342  N   GLN A  45      51.568  29.789 -22.458  1.00 50.36           N  
ATOM    343  CA  GLN A  45      52.024  28.432 -22.458  1.00 50.36           C  
ATOM    349  C   GLN A  45      51.471  27.758 -21.241  1.00 50.36           C  
ATOM    350  O   GLN A  45      51.094  28.403 -20.263  1.00 50.36           O  
ATOM    344  CB  GLN A  45      53.557  28.318 -22.402  1.00 50.36           C  
ATOM    345  CG  GLN A  45      54.242  28.900 -23.641  1.00 50.36           C  
ATOM    346  CD  GLN A  45      55.747  28.826 -23.442  1.00 50.36           C  
ATOM    348  NE2 GLN A  45      56.458  28.192 -24.413  1.00 50.36           N  
ATOM    347  OE1 GLN A  45      56.277  29.320 -22.449  1.00 50.36           O  
ATOM    351  N   LYS A  46      51.395  26.417 -21.296  1.00147.20           N  
ATOM    352  CA  LYS A  46      50.904  25.614 -20.217  1.00147.20           C  
ATOM    358  C   LYS A  46      52.000  25.545 -19.197  1.00147.20           C  
ATOM    359  O   LYS A  46      53.177  25.673 -19.529  1.00147.20           O  
ATOM    353  CB  LYS A  46      50.620  24.175 -20.674  1.00147.20           C  
ATOM    354  CG  LYS A  46      49.722  23.379 -19.738  1.00147.20           C  
ATOM    355  CD  LYS A  46      49.464  21.954 -20.228  1.00147.20           C  
ATOM    356  CE  LYS A  46      49.326  21.847 -21.747  1.00147.20           C  
ATOM    357  NZ  LYS A  46      50.667  21.757 -22.370  1.00147.20           N1+
ATOM    360  N   VAL A  47      51.637  25.332 -17.919  1.00 41.76           N  
ATOM    361  CA  VAL A  47      52.612  25.261 -16.869  1.00 41.76           C  
ATOM    365  C   VAL A  47      53.564  24.146 -17.182  1.00 41.76           C  
ATOM    366  O   VAL A  47      54.772  24.285 -16.994  1.00 41.76           O  
ATOM    362  CB  VAL A  47      51.998  24.972 -15.528  1.00 41.76           C  
ATOM    363  CG1 VAL A  47      53.126  24.759 -14.504  1.00 41.76           C  
ATOM    364  CG2 VAL A  47      51.047  26.124 -15.159  1.00 41.76           C  
ATOM    367  N   SER A  48      53.049  23.012 -17.693  1.00 78.96           N  
ATOM    368  CA  SER A  48      53.894  21.883 -17.972  1.00 78.96           C  
ATOM    371  C   SER A  48      54.931  22.291 -18.968  1.00 78.96           C  
ATOM    372  O   SER A  48      56.096  21.919 -18.846  1.00 78.96           O  
ATOM    369  CB  SER A  48      53.140  20.706 -18.608  1.00 78.96           C  
ATOM    370  OG  SER A  48      52.174  20.198 -17.706  1.00 78.96           O  
ATOM    373  N   GLU A  49      54.522  23.071 -19.986  1.00 43.88           N  
ATOM    374  CA  GLU A  49      55.413  23.481 -21.032  1.00 43.88           C  
ATOM    380  C   GLU A  49      56.478  24.375 -20.471  1.00 43.88           C  
ATOM    381  O   GLU A  49      57.644  24.277 -20.852  1.00 43.88           O  
ATOM    375  CB  GLU A  49      54.678  24.238 -22.154  1.00 43.88           C  
ATOM    376  CG  GLU A  49      53.728  23.334 -22.947  1.00 43.88           C  
ATOM    377  CD  GLU A  49      52.856  24.202 -23.842  1.00 43.88           C  
ATOM    378  OE1 GLU A  49      52.516  25.337 -23.411  1.00 43.88           O  
ATOM    379  OE2 GLU A  49      52.513  23.744 -24.964  1.00 43.88           O1-
ATOM    382  N   ILE A  50      56.107  25.263 -19.529  1.00 91.99           N  
ATOM    383  CA  ILE A  50      57.043  26.200 -18.970  1.00 91.99           C  
ATOM    388  C   ILE A  50      58.136  25.439 -18.288  1.00 91.99           C  
ATOM    389  O   ILE A  50      59.317  25.755 -18.441  1.00 91.99           O  
ATOM    384  CB  ILE A  50      56.419  27.063 -17.908  1.00 91.99           C  
ATOM    385  CG1 ILE A  50      55.273  27.910 -18.481  1.00 91.99           C  
ATOM    386  CG2 ILE A  50      57.539  27.903 -17.274  1.00 91.99           C  
ATOM    387  CD1 ILE A  50      55.736  28.954 -19.492  1.00 91.99           C  
ATOM    390  N   PHE A  51      57.765  24.411 -17.506  1.00 51.52           N  
ATOM    391  CA  PHE A  51      58.736  23.632 -16.791  1.00 51.52           C  
ATOM    399  C   PHE A  51      59.621  22.923 -17.758  1.00 51.52           C  
ATOM    400  O   PHE A  51      60.837  22.876 -17.577  1.00 51.52           O  
ATOM    392  CB  PHE A  51      58.119  22.564 -15.869  1.00 51.52           C  
ATOM    393  CG  PHE A  51      57.623  23.237 -14.636  1.00 51.52           C  
ATOM    394  CD1 PHE A  51      58.495  23.493 -13.603  1.00 51.52           C  
ATOM    395  CD2 PHE A  51      56.305  23.605 -14.503  1.00 51.52           C  
ATOM    396  CE1 PHE A  51      58.061  24.108 -12.454  1.00 51.52           C  
ATOM    397  CE2 PHE A  51      55.866  24.222 -13.355  1.00 51.52           C  
ATOM    398  CZ  PHE A  51      56.744  24.476 -12.328  1.00 51.52           C  
ATOM    401  N   GLU A  52      59.039  22.351 -18.824  1.00 75.81           N  
ATOM    402  CA  GLU A  52      59.845  21.579 -19.717  1.00 75.81           C  
ATOM    408  C   GLU A  52      60.918  22.437 -20.318  1.00 75.81           C  
ATOM    409  O   GLU A  52      62.077  22.028 -20.370  1.00 75.81           O  
ATOM    403  CB  GLU A  52      59.049  21.002 -20.897  1.00 75.81           C  
ATOM    404  CG  GLU A  52      58.028  19.937 -20.495  1.00 75.81           C  
ATOM    405  CD  GLU A  52      57.334  19.471 -21.766  1.00 75.81           C  
ATOM    406  OE1 GLU A  52      57.642  20.037 -22.849  1.00 75.81           O  
ATOM    407  OE2 GLU A  52      56.481  18.549 -21.670  1.00 75.81           O1-
ATOM    410  N   GLN A  53      60.549  23.617 -20.859  1.00112.94           N  
ATOM    411  CA  GLN A  53      61.535  24.450 -21.491  1.00112.94           C  
ATOM    417  C   GLN A  53      62.420  25.229 -20.549  1.00112.94           C  
ATOM    418  O   GLN A  53      63.645  25.121 -20.606  1.00112.94           O  
ATOM    412  CB  GLN A  53      60.899  25.467 -22.457  1.00112.94           C  
ATOM    413  CG  GLN A  53      59.964  26.461 -21.764  1.00112.94           C  
ATOM    414  CD  GLN A  53      59.399  27.404 -22.817  1.00112.94           C  
ATOM    416  NE2 GLN A  53      58.832  28.551 -22.356  1.00112.94           N  
ATOM    415  OE1 GLN A  53      59.464  27.134 -24.016  1.00112.94           O  
ATOM    419  N   LYS A  54      61.800  26.033 -19.659  1.00133.96           N  
ATOM    420  CA  LYS A  54      62.459  26.980 -18.792  1.00133.96           C  
ATOM    426  C   LYS A  54      63.208  26.351 -17.664  1.00133.96           C  
ATOM    427  O   LYS A  54      64.305  26.803 -17.342  1.00133.96           O  
ATOM    421  CB  LYS A  54      61.464  27.960 -18.148  1.00133.96           C  
ATOM    422  CG  LYS A  54      60.760  28.878 -19.150  1.00133.96           C  
ATOM    423  CD  LYS A  54      61.689  29.865 -19.855  1.00133.96           C  
ATOM    424  CE  LYS A  54      60.970  30.750 -20.876  1.00133.96           C  
ATOM    425  NZ  LYS A  54      61.929  31.680 -21.512  1.00133.96           N1+
ATOM    428  N   ARG A  55      62.592  25.346 -17.004  1.00116.35           N  
ATOM    429  CA  ARG A  55      63.136  24.643 -15.870  1.00116.35           C  
ATOM    437  C   ARG A  55      62.505  25.196 -14.629  1.00116.35           C  
ATOM    438  O   ARG A  55      61.780  26.190 -14.659  1.00116.35           O  
ATOM    430  CB  ARG A  55      64.660  24.721 -15.638  1.00116.35           C  
ATOM    431  CG  ARG A  55      65.531  24.127 -16.747  1.00116.35           C  
ATOM    432  CD  ARG A  55      67.027  24.247 -16.436  1.00116.35           C  
ATOM    433  NE  ARG A  55      67.794  23.647 -17.565  1.00116.35           N  
ATOM    434  CZ  ARG A  55      69.071  24.064 -17.808  1.00116.35           C  
ATOM    435  NH1 ARG A  55      69.636  25.029 -17.025  1.00116.35           N1+
ATOM    436  NH2 ARG A  55      69.783  23.521 -18.839  1.00116.35           N  
ATOM    439  N   GLU A  56      62.815  24.560 -13.484  1.00 93.85           N  
ATOM    440  CA  GLU A  56      62.217  24.858 -12.214  1.00 93.85           C  
ATOM    446  C   GLU A  56      62.492  26.259 -11.741  1.00 93.85           C  
ATOM    447  O   GLU A  56      61.568  26.958 -11.333  1.00 93.85           O  
ATOM    441  CB  GLU A  56      62.708  23.916 -11.102  1.00 93.85           C  
ATOM    442  CG  GLU A  56      62.046  24.181  -9.747  1.00 93.85           C  
ATOM    443  CD  GLU A  56      60.648  23.581  -9.781  1.00 93.85           C  
ATOM    444  OE1 GLU A  56      60.543  22.330  -9.888  1.00 93.85           O  
ATOM    445  OE2 GLU A  56      59.666  24.367  -9.701  1.00 93.85           O1-
ATOM    448  N   ASN A  57      63.752  26.727 -11.819  1.00 39.23           N  
ATOM    449  CA  ASN A  57      64.111  27.991 -11.230  1.00 39.23           C  
ATOM    454  C   ASN A  57      63.325  29.107 -11.843  1.00 39.23           C  
ATOM    455  O   ASN A  57      62.879  30.012 -11.139  1.00 39.23           O  
ATOM    450  CB  ASN A  57      65.603  28.324 -11.407  1.00 39.23           C  
ATOM    451  CG  ASN A  57      66.412  27.322 -10.595  1.00 39.23           C  
ATOM    453  ND2 ASN A  57      67.376  26.637 -11.267  1.00 39.23           N  
ATOM    452  OD1 ASN A  57      66.191  27.147  -9.397  1.00 39.23           O  
ATOM    456  N   PHE A  58      63.128  29.073 -13.172  1.00 97.73           N  
ATOM    457  CA  PHE A  58      62.441  30.130 -13.862  1.00 97.73           C  
ATOM    465  C   PHE A  58      61.039  30.227 -13.349  1.00 97.73           C  
ATOM    466  O   PHE A  58      60.544  31.318 -13.067  1.00 97.73           O  
ATOM    458  CB  PHE A  58      62.379  29.869 -15.377  1.00 97.73           C  
ATOM    459  CG  PHE A  58      61.660  30.992 -16.044  1.00 97.73           C  
ATOM    460  CD1 PHE A  58      60.289  30.969 -16.153  1.00 97.73           C  
ATOM    461  CD2 PHE A  58      62.352  32.059 -16.565  1.00 97.73           C  
ATOM    462  CE1 PHE A  58      59.618  31.998 -16.770  1.00 97.73           C  
ATOM    463  CE2 PHE A  58      61.687  33.092 -17.182  1.00 97.73           C  
ATOM    464  CZ  PHE A  58      60.318  33.063 -17.286  1.00 97.73           C  
ATOM    467  N   PHE A  59      60.364  29.074 -13.200  1.00 55.60           N  
ATOM    468  CA  PHE A  59      58.991  29.060 -12.783  1.00 55.60           C  
ATOM    476  C   PHE A  59      58.895  29.623 -11.396  1.00 55.60           C  
ATOM    477  O   PHE A  59      58.010  30.426 -11.101  1.00 55.60           O  
ATOM    469  CB  PHE A  59      58.398  27.640 -12.772  1.00 55.60           C  
ATOM    470  CG  PHE A  59      56.924  27.747 -12.575  1.00 55.60           C  
ATOM    471  CD1 PHE A  59      56.099  28.025 -13.642  1.00 55.60           C  
ATOM    472  CD2 PHE A  59      56.363  27.558 -11.333  1.00 55.60           C  
ATOM    473  CE1 PHE A  59      54.737  28.122 -13.473  1.00 55.60           C  
ATOM    474  CE2 PHE A  59      55.002  27.653 -11.158  1.00 55.60           C  
ATOM    475  CZ  PHE A  59      54.187  27.935 -12.228  1.00 55.60           C  
ATOM    478  N   ARG A  60      59.821  29.228 -10.504  1.00137.00           N  
ATOM    479  CA  ARG A  60      59.775  29.675  -9.141  1.00137.00           C  
ATOM    487  C   ARG A  60      59.930  31.162  -9.127  1.00137.00           C  
ATOM    488  O   ARG A  60      59.273  31.859  -8.355  1.00137.00           O  
ATOM    480  CB  ARG A  60      60.900  29.069  -8.286  1.00137.00           C  
ATOM    481  CG  ARG A  60      60.877  27.538  -8.260  1.00137.00           C  
ATOM    482  CD  ARG A  60      59.727  26.932  -7.450  1.00137.00           C  
ATOM    483  NE  ARG A  60      58.533  26.829  -8.338  1.00137.00           N  
ATOM    484  CZ  ARG A  60      57.714  25.739  -8.250  1.00137.00           C  
ATOM    485  NH1 ARG A  60      58.028  24.714  -7.406  1.00137.00           N1+
ATOM    486  NH2 ARG A  60      56.579  25.673  -9.004  1.00137.00           N  
ATOM    489  N   GLU A  61      60.807  31.695  -9.996  1.00 25.53           N  
ATOM    490  CA  GLU A  61      61.024  33.110 -10.035  1.00 25.53           C  
ATOM    496  C   GLU A  61      59.732  33.758 -10.409  1.00 25.53           C  
ATOM    497  O   GLU A  61      59.362  34.789  -9.850  1.00 25.53           O  
ATOM    491  CB  GLU A  61      62.071  33.516 -11.085  1.00 25.53           C  
ATOM    492  CG  GLU A  61      63.486  33.040 -10.751  1.00 25.53           C  
ATOM    493  CD  GLU A  61      64.412  33.507 -11.865  1.00 25.53           C  
ATOM    494  OE1 GLU A  61      63.910  34.172 -12.810  1.00 25.53           O  
ATOM    495  OE2 GLU A  61      65.632  33.204 -11.788  1.00 25.53           O1-
ATOM    498  N   GLN A  62      58.999  33.163 -11.366  1.00 48.40           N  
ATOM    499  CA  GLN A  62      57.760  33.748 -11.783  1.00 48.40           C  
ATOM    505  C   GLN A  62      56.819  33.743 -10.634  1.00 48.40           C  
ATOM    506  O   GLN A  62      56.074  34.699 -10.439  1.00 48.40           O  
ATOM    500  CB  GLN A  62      57.083  32.989 -12.936  1.00 48.40           C  
ATOM    501  CG  GLN A  62      57.750  33.220 -14.291  1.00 48.40           C  
ATOM    502  CD  GLN A  62      57.360  34.619 -14.750  1.00 48.40           C  
ATOM    504  NE2 GLN A  62      58.376  35.445 -15.118  1.00 48.40           N  
ATOM    503  OE1 GLN A  62      56.182  34.973 -14.772  1.00 48.40           O  
ATOM    507  N   GLU A  63      56.787  32.659  -9.846  1.00 51.89           N  
ATOM    508  CA  GLU A  63      55.862  32.658  -8.754  1.00 51.89           C  
ATOM    514  C   GLU A  63      56.266  33.683  -7.738  1.00 51.89           C  
ATOM    515  O   GLU A  63      55.432  34.455  -7.271  1.00 51.89           O  
ATOM    509  CB  GLU A  63      55.807  31.303  -8.030  1.00 51.89           C  
ATOM    510  CG  GLU A  63      55.234  30.173  -8.889  1.00 51.89           C  
ATOM    511  CD  GLU A  63      55.240  28.904  -8.051  1.00 51.89           C  
ATOM    512  OE1 GLU A  63      56.335  28.529  -7.560  1.00 51.89           O  
ATOM    513  OE2 GLU A  63      54.147  28.295  -7.888  1.00 51.89           O1-
ATOM    516  N   GLN A  64      57.559  33.695  -7.350  1.00124.67           N  
ATOM    517  CA  GLN A  64      57.986  34.554  -6.277  1.00124.67           C  
ATOM    523  C   GLN A  64      58.103  35.988  -6.634  1.00124.67           C  
ATOM    524  O   GLN A  64      57.647  36.854  -5.887  1.00124.67           O  
ATOM    518  CB  GLN A  64      59.319  34.142  -5.637  1.00124.67           C  
ATOM    519  CG  GLN A  64      59.664  35.040  -4.449  1.00124.67           C  
ATOM    520  CD  GLN A  64      60.822  34.415  -3.693  1.00124.67           C  
ATOM    522  NE2 GLN A  64      61.826  35.254  -3.326  1.00124.67           N  
ATOM    521  OE1 GLN A  64      60.834  33.213  -3.432  1.00124.67           O  
ATOM    525  N   LYS A  65      58.724  36.270  -7.790  1.00123.00           N  
ATOM    526  CA  LYS A  65      58.919  37.635  -8.149  1.00123.00           C  
ATOM    532  C   LYS A  65      57.549  38.166  -8.255  1.00123.00           C  
ATOM    533  O   LYS A  65      57.272  39.309  -7.902  1.00123.00           O  
ATOM    527  CB  LYS A  65      59.639  37.818  -9.502  1.00123.00           C  
ATOM    528  CG  LYS A  65      58.858  37.337 -10.732  1.00123.00           C  
ATOM    529  CD  LYS A  65      57.740  38.282 -11.182  1.00123.00           C  
ATOM    530  CE  LYS A  65      56.945  37.780 -12.387  1.00123.00           C  
ATOM    531  NZ  LYS A  65      55.786  38.671 -12.619  1.00123.00           N1+
ATOM    534  N   MET A  66      56.655  37.306  -8.756  1.00176.18           N  
ATOM    535  CA  MET A  66      55.295  37.699  -8.918  1.00176.18           C  
ATOM    540  C   MET A  66      54.488  37.779  -7.634  1.00176.18           C  
ATOM    541  O   MET A  66      53.547  38.564  -7.613  1.00176.18           O  
ATOM    536  CB  MET A  66      54.469  36.818  -9.866  1.00176.18           C  
ATOM    537  CG  MET A  66      53.060  37.360 -10.116  1.00176.18           C  
ATOM    538  SD  MET A  66      52.002  36.283 -11.129  1.00176.18           S  
ATOM    539  CE  MET A  66      51.794  35.022  -9.837  1.00176.18           C  
ATOM    542  N   ALA A  67      54.778  36.977  -6.568  1.00163.13           N  
ATOM    543  CA  ALA A  67      54.053  36.914  -5.308  1.00163.13           C  
ATOM    545  C   ALA A  67      54.024  38.298  -4.751  1.00163.13           C  
ATOM    546  O   ALA A  67      53.107  38.661  -4.015  1.00163.13           O  
ATOM    544  CB  ALA A  67      54.740  36.013  -4.267  1.00163.13           C  
ATOM    547  N   ASP A  68      55.052  39.105  -5.069  1.00143.42           N  
ATOM    548  CA  ASP A  68      55.072  40.450  -4.577  1.00143.42           C  
ATOM    553  C   ASP A  68      53.868  41.185  -5.098  1.00143.42           C  
ATOM    554  O   ASP A  68      53.410  42.148  -4.487  1.00143.42           O  
ATOM    549  CB  ASP A  68      56.372  41.240  -4.862  1.00143.42           C  
ATOM    550  CG  ASP A  68      56.625  41.470  -6.345  1.00143.42           C  
ATOM    551  OD1 ASP A  68      55.728  41.180  -7.177  1.00143.42           O  
ATOM    552  OD2 ASP A  68      57.745  41.949  -6.667  1.00143.42           O1-
ATOM    555  N   PHE A  69      53.325  40.759  -6.251  1.00 49.10           N  
ATOM    556  CA  PHE A  69      52.148  41.348  -6.824  1.00 49.10           C  
ATOM    564  C   PHE A  69      51.014  41.176  -5.861  1.00 49.10           C  
ATOM    565  O   PHE A  69      50.259  42.111  -5.602  1.00 49.10           O  
ATOM    557  CB  PHE A  69      51.732  40.681  -8.147  1.00 49.10           C  
ATOM    558  CG  PHE A  69      50.479  41.342  -8.610  1.00 49.10           C  
ATOM    559  CD1 PHE A  69      50.519  42.558  -9.250  1.00 49.10           C  
ATOM    560  CD2 PHE A  69      49.259  40.736  -8.410  1.00 49.10           C  
ATOM    561  CE1 PHE A  69      49.360  43.164  -9.675  1.00 49.10           C  
ATOM    562  CE2 PHE A  69      48.097  41.335  -8.833  1.00 49.10           C  
ATOM    563  CZ  PHE A  69      48.146  42.554  -9.467  1.00 49.10           C  
ATOM    566  N   PHE A  70      50.881  39.969  -5.282  1.00 71.73           N  
ATOM    567  CA  PHE A  70      49.799  39.674  -4.385  1.00 71.73           C  
ATOM    575  C   PHE A  70      49.926  40.519  -3.153  1.00 71.73           C  
ATOM    576  O   PHE A  70      48.925  40.916  -2.560  1.00 71.73           O  
ATOM    568  CB  PHE A  70      49.756  38.206  -3.922  1.00 71.73           C  
ATOM    569  CG  PHE A  70      49.528  37.339  -5.115  1.00 71.73           C  
ATOM    570  CD1 PHE A  70      48.336  37.384  -5.797  1.00 71.73           C  
ATOM    571  CD2 PHE A  70      50.498  36.460  -5.535  1.00 71.73           C  
ATOM    572  CE1 PHE A  70      48.124  36.579  -6.892  1.00 71.73           C  
ATOM    573  CE2 PHE A  70      50.293  35.651  -6.628  1.00 71.73           C  
ATOM    574  CZ  PHE A  70      49.103  35.712  -7.310  1.00 71.73           C  
ATOM    577  N   SER A  71      51.166  40.800  -2.714  1.00 57.36           N  
ATOM    578  CA  SER A  71      51.341  41.510  -1.480  1.00 57.36           C  
ATOM    581  C   SER A  71      50.718  42.874  -1.554  1.00 57.36           C  
ATOM    582  O   SER A  71      50.286  43.406  -0.534  1.00 57.36           O  
ATOM    579  CB  SER A  71      52.818  41.680  -1.074  1.00 57.36           C  
ATOM    580  OG  SER A  71      53.484  42.577  -1.949  1.00 57.36           O  
ATOM    583  N   SER A  72      50.717  43.508  -2.744  1.00103.60           N  
ATOM    584  CA  SER A  72      50.179  44.835  -2.916  1.00103.60           C  
ATOM    587  C   SER A  72      48.678  44.906  -3.055  1.00103.60           C  
ATOM    588  O   SER A  72      48.043  45.772  -2.455  1.00103.60           O  
ATOM    585  CB  SER A  72      50.757  45.539  -4.151  1.00103.60           C  
ATOM    586  OG  SER A  72      50.190  46.834  -4.274  1.00103.60           O  
ATOM    589  N   CYS A  73      48.074  43.998  -3.852  1.00 60.40           N  
ATOM    590  CA  CYS A  73      46.684  44.100  -4.229  1.00 60.40           C  
ATOM    593  C   CYS A  73      45.765  43.745  -3.104  1.00 60.40           C  
ATOM    594  O   CYS A  73      46.189  43.258  -2.057  1.00 60.40           O  
ATOM    591  CB  CYS A  73      46.309  43.228  -5.441  1.00 60.40           C  
ATOM    592  SG  CYS A  73      46.470  41.449  -5.104  1.00 60.40           S  
ATOM    595  N   GLU A  74      44.454  44.034  -3.293  1.00103.97           N  
ATOM    596  CA  GLU A  74      43.498  43.744  -2.263  1.00103.97           C  
ATOM    602  C   GLU A  74      42.210  43.251  -2.855  1.00103.97           C  
ATOM    603  O   GLU A  74      41.972  43.341  -4.059  1.00103.97           O  
ATOM    597  CB  GLU A  74      43.153  44.954  -1.377  1.00103.97           C  
ATOM    598  CG  GLU A  74      44.276  45.347  -0.414  1.00103.97           C  
ATOM    599  CD  GLU A  74      43.813  46.554   0.388  1.00103.97           C  
ATOM    600  OE1 GLU A  74      43.356  47.541  -0.246  1.00103.97           O  
ATOM    601  OE2 GLU A  74      43.910  46.507   1.644  1.00103.97           O1-
ATOM    604  N   LYS A  75      41.339  42.716  -1.970  1.00 56.62           N  
ATOM    605  CA  LYS A  75      40.033  42.214  -2.291  1.00 56.62           C  
ATOM    611  C   LYS A  75      40.085  41.117  -3.310  1.00 56.62           C  
ATOM    612  O   LYS A  75      39.285  41.103  -4.246  1.00 56.62           O  
ATOM    606  CB  LYS A  75      39.075  43.299  -2.810  1.00 56.62           C  
ATOM    607  CG  LYS A  75      38.684  44.326  -1.747  1.00 56.62           C  
ATOM    608  CD  LYS A  75      37.977  45.559  -2.314  1.00 56.62           C  
ATOM    609  CE  LYS A  75      37.464  46.512  -1.234  1.00 56.62           C  
ATOM    610  NZ  LYS A  75      36.803  47.681  -1.857  1.00 56.62           N1+
ATOM    613  N   ALA A  76      41.006  40.147  -3.149  1.00 38.17           N  
ATOM    614  CA  ALA A  76      41.054  39.076  -4.104  1.00 38.17           C  
ATOM    616  C   ALA A  76      41.126  37.766  -3.378  1.00 38.17           C  
ATOM    617  O   ALA A  76      41.565  37.694  -2.230  1.00 38.17           O  
ATOM    615  CB  ALA A  76      42.270  39.139  -5.046  1.00 38.17           C  
ATOM    618  N   CYS A  77      40.635  36.696  -4.039  1.00 48.65           N  
ATOM    619  CA  CYS A  77      40.717  35.351  -3.537  1.00 48.65           C  
ATOM    622  C   CYS A  77      41.718  34.692  -4.432  1.00 48.65           C  
ATOM    623  O   CYS A  77      41.516  34.634  -5.643  1.00 48.65           O  
ATOM    620  CB  CYS A  77      39.398  34.570  -3.659  1.00 48.65           C  
ATOM    621  SG  CYS A  77      38.071  35.287  -2.644  1.00 48.65           S  
ATOM    624  N   ILE A  78      42.818  34.158  -3.859  1.00 64.46           N  
ATOM    625  CA  ILE A  78      43.886  33.711  -4.710  1.00 64.46           C  
ATOM    630  C   ILE A  78      44.206  32.264  -4.492  1.00 64.46           C  
ATOM    631  O   ILE A  78      44.320  31.791  -3.362  1.00 64.46           O  
ATOM    626  CB  ILE A  78      45.147  34.487  -4.460  1.00 64.46           C  
ATOM    627  CG1 ILE A  78      44.881  35.987  -4.673  1.00 64.46           C  
ATOM    628  CG2 ILE A  78      46.262  33.925  -5.358  1.00 64.46           C  
ATOM    629  CD1 ILE A  78      45.976  36.885  -4.100  1.00 64.46           C  
ATOM    632  N   ALA A  79      44.378  31.526  -5.608  1.00 42.03           N  
ATOM    633  CA  ALA A  79      44.746  30.141  -5.558  1.00 42.03           C  
ATOM    635  C   ALA A  79      46.192  30.077  -5.952  1.00 42.03           C  
ATOM    636  O   ALA A  79      46.653  30.874  -6.771  1.00 42.03           O  
ATOM    634  CB  ALA A  79      43.958  29.253  -6.537  1.00 42.03           C  
ATOM    637  N   THR A  80      46.958  29.138  -5.358  1.00 55.33           N  
ATOM    638  CA  THR A  80      48.363  29.078  -5.651  1.00 55.33           C  
ATOM    642  C   THR A  80      48.769  27.666  -5.954  1.00 55.33           C  
ATOM    643  O   THR A  80      48.060  26.712  -5.634  1.00 55.33           O  
ATOM    639  CB  THR A  80      49.218  29.552  -4.510  1.00 55.33           C  
ATOM    641  CG2 THR A  80      48.839  31.006  -4.181  1.00 55.33           C  
ATOM    640  OG1 THR A  80      49.019  28.726  -3.372  1.00 55.33           O  
ATOM    644  N   GLY A  81      49.950  27.506  -6.593  1.00 37.96           N  
ATOM    645  CA  GLY A  81      50.450  26.206  -6.952  1.00 37.96           C  
ATOM    646  C   GLY A  81      51.009  25.559  -5.721  1.00 37.96           C  
ATOM    647  O   GLY A  81      51.191  26.202  -4.688  1.00 37.96           O  
ATOM    648  N   GLY A  82      51.324  24.253  -5.826  1.00 53.80           N  
ATOM    649  CA  GLY A  82      51.776  23.457  -4.713  1.00 53.80           C  
ATOM    650  C   GLY A  82      53.070  23.985  -4.169  1.00 53.80           C  
ATOM    651  O   GLY A  82      53.286  23.994  -2.958  1.00 53.80           O  
ATOM    652  N   GLY A  83      53.977  24.373  -5.077  1.00 77.21           N  
ATOM    653  CA  GLY A  83      55.294  24.899  -4.842  1.00 77.21           C  
ATOM    654  C   GLY A  83      55.271  26.310  -4.314  1.00 77.21           C  
ATOM    655  O   GLY A  83      56.288  26.814  -3.841  1.00 77.21           O  
ATOM    656  N   PHE A  84      54.134  27.013  -4.456  1.00 91.53           N  
ATOM    657  CA  PHE A  84      53.996  28.421  -4.176  1.00 91.53           C  
ATOM    665  C   PHE A  84      54.376  28.723  -2.751  1.00 91.53           C  
ATOM    666  O   PHE A  84      54.860  29.816  -2.452  1.00 91.53           O  
ATOM    658  CB  PHE A  84      52.554  28.915  -4.407  1.00 91.53           C  
ATOM    659  CG  PHE A  84      52.543  30.407  -4.469  1.00 91.53           C  
ATOM    660  CD1 PHE A  84      52.839  31.050  -5.649  1.00 91.53           C  
ATOM    661  CD2 PHE A  84      52.226  31.164  -3.364  1.00 91.53           C  
ATOM    662  CE1 PHE A  84      52.830  32.423  -5.728  1.00 91.53           C  
ATOM    663  CE2 PHE A  84      52.215  32.539  -3.436  1.00 91.53           C  
ATOM    664  CZ  PHE A  84      52.517  33.171  -4.618  1.00 91.53           C  
ATOM    667  N   VAL A  85      54.174  27.762  -1.832  1.00131.56           N  
ATOM    668  CA  VAL A  85      54.426  27.960  -0.428  1.00131.56           C  
ATOM    672  C   VAL A  85      55.845  28.413  -0.209  1.00131.56           C  
ATOM    673  O   VAL A  85      56.144  29.058   0.795  1.00131.56           O  
ATOM    669  CB  VAL A  85      54.194  26.720   0.392  1.00131.56           C  
ATOM    670  CG1 VAL A  85      55.187  25.631  -0.052  1.00131.56           C  
ATOM    671  CG2 VAL A  85      54.305  27.091   1.881  1.00131.56           C  
ATOM    674  N   ASN A  86      56.759  28.054  -1.129  1.00 77.28           N  
ATOM    675  CA  ASN A  86      58.169  28.349  -1.082  1.00 77.28           C  
ATOM    680  C   ASN A  86      58.481  29.827  -1.207  1.00 77.28           C  
ATOM    681  O   ASN A  86      59.572  30.253  -0.836  1.00 77.28           O  
ATOM    676  CB  ASN A  86      58.954  27.598  -2.167  1.00 77.28           C  
ATOM    677  CG  ASN A  86      58.905  26.118  -1.806  1.00 77.28           C  
ATOM    679  ND2 ASN A  86      58.623  25.251  -2.816  1.00 77.28           N  
ATOM    678  OD1 ASN A  86      59.099  25.743  -0.651  1.00 77.28           O  
ATOM    682  N   VAL A  87      57.581  30.657  -1.774  1.00 66.76           N  
ATOM    683  CA  VAL A  87      57.894  32.056  -1.971  1.00 66.76           C  
ATOM    687  C   VAL A  87      58.277  32.703  -0.669  1.00 66.76           C  
ATOM    688  O   VAL A  87      57.891  32.263   0.411  1.00 66.76           O  
ATOM    684  CB  VAL A  87      56.776  32.860  -2.564  1.00 66.76           C  
ATOM    685  CG1 VAL A  87      56.453  32.291  -3.954  1.00 66.76           C  
ATOM    686  CG2 VAL A  87      55.591  32.862  -1.585  1.00 66.76           C  
ATOM    689  N   SER A  88      59.088  33.780  -0.773  1.00 71.74           N  
ATOM    690  CA  SER A  88      59.694  34.499   0.315  1.00 71.74           C  
ATOM    693  C   SER A  88      58.727  35.178   1.246  1.00 71.74           C  
ATOM    694  O   SER A  88      58.864  35.032   2.460  1.00 71.74           O  
ATOM    691  CB  SER A  88      60.673  35.577  -0.180  1.00 71.74           C  
ATOM    692  OG  SER A  88      59.980  36.564  -0.931  0.65 71.74           O  
ATOM    695  N   ASN A  89      57.745  35.960   0.746  1.00161.09           N  
ATOM    696  CA  ASN A  89      56.927  36.661   1.702  1.00161.09           C  
ATOM    701  C   ASN A  89      55.484  36.334   1.466  1.00161.09           C  
ATOM    702  O   ASN A  89      54.694  37.186   1.062  1.00161.09           O  
ATOM    697  CB  ASN A  89      57.079  38.184   1.581  1.00161.09           C  
ATOM    698  CG  ASN A  89      58.548  38.505   1.825  1.00161.09           C  
ATOM    700  ND2 ASN A  89      58.922  38.730   3.114  1.00161.09           N  
ATOM    699  OD1 ASN A  89      59.345  38.548   0.890  1.00161.09           O  
ATOM    703  N   LEU A  90      55.090  35.092   1.792  1.00 78.52           N  
ATOM    704  CA  LEU A  90      53.754  34.626   1.572  1.00 78.52           C  
ATOM    709  C   LEU A  90      52.798  35.375   2.454  1.00 78.52           C  
ATOM    710  O   LEU A  90      51.674  35.670   2.052  1.00 78.52           O  
ATOM    705  CB  LEU A  90      53.588  33.129   1.895  1.00 78.52           C  
ATOM    706  CG  LEU A  90      52.159  32.593   1.676  1.00 78.52           C  
ATOM    707  CD1 LEU A  90      51.751  32.675   0.195  1.00 78.52           C  
ATOM    708  CD2 LEU A  90      51.995  31.180   2.256  1.00 78.52           C  
ATOM    711  N   GLU A  91      53.232  35.718   3.682  1.00 88.41           N  
ATOM    712  CA  GLU A  91      52.363  36.321   4.653  1.00 88.41           C  
ATOM    718  C   GLU A  91      51.821  37.616   4.130  1.00 88.41           C  
ATOM    719  O   GLU A  91      50.687  37.982   4.434  1.00 88.41           O  
ATOM    713  CB  GLU A  91      53.050  36.627   5.998  1.00 88.41           C  
ATOM    714  CG  GLU A  91      54.112  37.728   5.931  1.00 88.41           C  
ATOM    715  CD  GLU A  91      55.379  37.148   5.324  1.00 88.41           C  
ATOM    716  OE1 GLU A  91      55.459  35.898   5.184  1.00 88.41           O  
ATOM    717  OE2 GLU A  91      56.290  37.953   4.995  1.00 88.41           O1-
ATOM    720  N   LYS A  92      52.617  38.364   3.343  1.00118.06           N  
ATOM    721  CA  LYS A  92      52.170  39.632   2.841  1.00118.06           C  
ATOM    727  C   LYS A  92      51.009  39.456   1.907  1.00118.06           C  
ATOM    728  O   LYS A  92      50.204  40.369   1.739  1.00118.06           O  
ATOM    722  CB  LYS A  92      53.223  40.435   2.059  1.00118.06           C  
ATOM    723  CG  LYS A  92      54.247  41.163   2.929  1.00118.06           C  
ATOM    724  CD  LYS A  92      55.269  41.949   2.102  1.00118.06           C  
ATOM    725  CE  LYS A  92      56.497  41.147   1.680  1.00118.06           C  
ATOM    726  NZ  LYS A  92      57.489  41.142   2.776  1.00118.06           N1+
ATOM    729  N   ALA A  93      50.914  38.287   1.247  1.00 55.04           N  
ATOM    730  CA  ALA A  93      49.902  38.041   0.253  1.00 55.04           C  
ATOM    732  C   ALA A  93      48.531  38.151   0.848  1.00 55.04           C  
ATOM    733  O   ALA A  93      47.605  38.622   0.185  1.00 55.04           O  
ATOM    731  CB  ALA A  93      50.016  36.640  -0.374  1.00 55.04           C  
ATOM    734  N   GLY A  94      48.332  37.683   2.095  1.00 30.36           N  
ATOM    735  CA  GLY A  94      47.016  37.813   2.655  1.00 30.36           C  
ATOM    736  C   GLY A  94      46.826  36.754   3.696  1.00 30.36           C  
ATOM    737  O   GLY A  94      47.788  36.163   4.183  1.00 30.36           O  
ATOM    738  N   PHE A  95      45.551  36.500   4.054  1.00 71.60           N  
ATOM    739  CA  PHE A  95      45.172  35.527   5.037  1.00 71.60           C  
ATOM    747  C   PHE A  95      45.271  34.198   4.350  1.00 71.60           C  
ATOM    748  O   PHE A  95      44.533  33.921   3.406  1.00 71.60           O  
ATOM    740  CB  PHE A  95      43.716  35.759   5.493  1.00 71.60           C  
ATOM    741  CG  PHE A  95      43.305  34.823   6.578  1.00 71.60           C  
ATOM    742  CD1 PHE A  95      43.675  35.058   7.883  1.00 71.60           C  
ATOM    743  CD2 PHE A  95      42.521  33.728   6.298  1.00 71.60           C  
ATOM    744  CE1 PHE A  95      43.285  34.203   8.888  1.00 71.60           C  
ATOM    745  CE2 PHE A  95      42.128  32.869   7.298  1.00 71.60           C  
ATOM    746  CZ  PHE A  95      42.512  33.105   8.595  1.00 71.60           C  
ATOM    749  N   CYS A  96      46.190  33.330   4.822  1.00 52.05           N  
ATOM    750  CA  CYS A  96      46.439  32.101   4.123  1.00 52.05           C  
ATOM    753  C   CYS A  96      45.679  30.964   4.727  1.00 52.05           C  
ATOM    754  O   CYS A  96      45.733  30.709   5.930  1.00 52.05           O  
ATOM    751  CB  CYS A  96      47.924  31.695   4.100  1.00 52.05           C  
ATOM    752  SG  CYS A  96      48.945  32.850   3.138  0.65 52.05           S  
ATOM    755  N   ILE A  97      44.951  30.234   3.860  1.00 58.26           N  
ATOM    756  CA  ILE A  97      44.196  29.097   4.289  1.00 58.26           C  
ATOM    761  C   ILE A  97      44.805  27.895   3.637  1.00 58.26           C  
ATOM    762  O   ILE A  97      44.966  27.837   2.419  1.00 58.26           O  
ATOM    757  CB  ILE A  97      42.748  29.180   3.898  1.00 58.26           C  
ATOM    758  CG1 ILE A  97      42.093  30.382   4.600  1.00 58.26           C  
ATOM    759  CG2 ILE A  97      42.074  27.837   4.220  1.00 58.26           C  
ATOM    760  CD1 ILE A  97      40.705  30.722   4.070  1.00 58.26           C  
ATOM    763  N   TYR A  98      45.152  26.889   4.456  1.00109.24           N  
ATOM    764  CA  TYR A  98      45.804  25.711   3.976  1.00109.24           C  
ATOM    773  C   TYR A  98      44.777  24.630   3.874  1.00109.24           C  
ATOM    774  O   TYR A  98      44.156  24.248   4.865  1.00109.24           O  
ATOM    765  CB  TYR A  98      46.966  25.313   4.910  1.00109.24           C  
ATOM    766  CG  TYR A  98      47.489  23.938   4.665  1.00109.24           C  
ATOM    767  CD1 TYR A  98      47.899  23.519   3.420  1.00109.24           C  
ATOM    768  CD2 TYR A  98      47.628  23.082   5.734  1.00109.24           C  
ATOM    769  CE1 TYR A  98      48.399  22.248   3.249  1.00109.24           C  
ATOM    770  CE2 TYR A  98      48.129  21.812   5.570  1.00109.24           C  
ATOM    771  CZ  TYR A  98      48.512  21.392   4.320  1.00109.24           C  
ATOM    772  OH  TYR A  98      49.026  20.090   4.139  1.00109.24           O  
ATOM    775  N   LEU A  99      44.546  24.138   2.635  1.00 81.31           N  
ATOM    776  CA  LEU A  99      43.584  23.094   2.433  1.00 81.31           C  
ATOM    781  C   LEU A  99      44.344  21.825   2.643  1.00 81.31           C  
ATOM    782  O   LEU A  99      45.225  21.481   1.859  1.00 81.31           O  
ATOM    777  CB  LEU A  99      42.992  23.087   1.013  1.00 81.31           C  
ATOM    778  CG  LEU A  99      42.208  24.376   0.686  1.00 81.31           C  
ATOM    779  CD1 LEU A  99      41.614  24.335  -0.731  1.00 81.31           C  
ATOM    780  CD2 LEU A  99      41.159  24.678   1.768  1.00 81.31           C  
ATOM    783  N   LYS A 100      44.001  21.084   3.712  1.00 65.14           N  
ATOM    784  CA  LYS A 100      44.811  19.973   4.123  1.00 65.14           C  
ATOM    790  C   LYS A 100      44.109  18.662   3.980  1.00 65.14           C  
ATOM    791  O   LYS A 100      42.920  18.532   4.276  1.00 65.14           O  
ATOM    785  CB  LYS A 100      45.234  20.080   5.597  1.00 65.14           C  
ATOM    786  CG  LYS A 100      46.098  18.919   6.088  1.00 65.14           C  
ATOM    787  CD  LYS A 100      46.686  19.147   7.481  1.00 65.14           C  
ATOM    788  CE  LYS A 100      47.492  17.958   8.002  1.00 65.14           C  
ATOM    789  NZ  LYS A 100      48.024  18.260   9.347  1.00 65.14           N1+
ATOM    792  N   ALA A 101      44.868  17.645   3.513  1.00 54.52           N  
ATOM    793  CA  ALA A 101      44.368  16.302   3.413  1.00 54.52           C  
ATOM    795  C   ALA A 101      45.548  15.374   3.406  1.00 54.52           C  
ATOM    796  O   ALA A 101      46.691  15.795   3.239  1.00 54.52           O  
ATOM    794  CB  ALA A 101      43.556  16.022   2.134  1.00 54.52           C  
ATOM    797  N   ASP A 102      45.296  14.069   3.619  1.00 76.77           N  
ATOM    798  CA  ASP A 102      46.356  13.098   3.624  1.00 76.77           C  
ATOM    803  C   ASP A 102      46.751  12.828   2.207  1.00 76.77           C  
ATOM    804  O   ASP A 102      45.994  13.093   1.277  1.00 76.77           O  
ATOM    799  CB  ASP A 102      45.959  11.760   4.273  1.00 76.77           C  
ATOM    800  CG  ASP A 102      44.793  11.175   3.488  1.00 76.77           C  
ATOM    801  OD1 ASP A 102      43.680  11.762   3.559  1.00 76.77           O  
ATOM    802  OD2 ASP A 102      44.996  10.128   2.818  1.00 76.77           O1-
ATOM    805  N   PHE A 103      47.965  12.270   2.018  1.00 71.57           N  
ATOM    806  CA  PHE A 103      48.510  12.028   0.712  1.00 71.57           C  
ATOM    814  C   PHE A 103      47.655  11.047  -0.029  1.00 71.57           C  
ATOM    815  O   PHE A 103      47.397  11.219  -1.219  1.00 71.57           O  
ATOM    807  CB  PHE A 103      49.950  11.480   0.758  1.00 71.57           C  
ATOM    808  CG  PHE A 103      50.432  11.349  -0.648  1.00 71.57           C  
ATOM    809  CD1 PHE A 103      50.889  12.451  -1.333  1.00 71.57           C  
ATOM    810  CD2 PHE A 103      50.437  10.125  -1.277  1.00 71.57           C  
ATOM    811  CE1 PHE A 103      51.337  12.339  -2.629  1.00 71.57           C  
ATOM    812  CE2 PHE A 103      50.884  10.006  -2.573  1.00 71.57           C  
ATOM    813  CZ  PHE A 103      51.334  11.113  -3.252  1.00 71.57           C  
ATOM    816  N   GLU A 104      47.180   9.990   0.651  1.00 81.26           N  
ATOM    817  CA  GLU A 104      46.405   8.998  -0.037  1.00 81.26           C  
ATOM    823  C   GLU A 104      45.164   9.625  -0.598  1.00 81.26           C  
ATOM    824  O   GLU A 104      44.742   9.283  -1.702  1.00 81.26           O  
ATOM    818  CB  GLU A 104      45.967   7.845   0.880  1.00 81.26           C  
ATOM    819  CG  GLU A 104      47.126   6.963   1.350  1.00 81.26           C  
ATOM    820  CD  GLU A 104      47.569   6.099   0.178  1.00 81.26           C  
ATOM    821  OE1 GLU A 104      46.948   6.217  -0.912  1.00 81.26           O  
ATOM    822  OE2 GLU A 104      48.533   5.308   0.358  1.00 81.26           O1-
ATOM    825  N   TYR A 105      44.538  10.547   0.158  1.00 74.43           N  
ATOM    826  CA  TYR A 105      43.313  11.173  -0.259  1.00 74.43           C  
ATOM    835  C   TYR A 105      43.554  12.036  -1.465  1.00 74.43           C  
ATOM    836  O   TYR A 105      42.808  11.982  -2.441  1.00 74.43           O  
ATOM    827  CB  TYR A 105      42.733  12.067   0.854  1.00 74.43           C  
ATOM    828  CG  TYR A 105      41.367  12.528   0.474  1.00 74.43           C  
ATOM    829  CD1 TYR A 105      41.180  13.619  -0.345  1.00 74.43           C  
ATOM    830  CD2 TYR A 105      40.265  11.863   0.958  1.00 74.43           C  
ATOM    831  CE1 TYR A 105      39.910  14.032  -0.677  1.00 74.43           C  
ATOM    832  CE2 TYR A 105      38.995  12.270   0.631  1.00 74.43           C  
ATOM    833  CZ  TYR A 105      38.816  13.357  -0.188  1.00 74.43           C  
ATOM    834  OH  TYR A 105      37.510  13.775  -0.522  1.00 74.43           O  
ATOM    837  N   LEU A 106      44.624  12.854  -1.424  1.00 67.05           N  
ATOM    838  CA  LEU A 106      44.925  13.806  -2.464  1.00 67.05           C  
ATOM    843  C   LEU A 106      45.307  13.145  -3.753  1.00 67.05           C  
ATOM    844  O   LEU A 106      44.945  13.630  -4.825  1.00 67.05           O  
ATOM    839  CB  LEU A 106      46.095  14.732  -2.084  1.00 67.05           C  
ATOM    840  CG  LEU A 106      45.806  15.647  -0.880  1.00 67.05           C  
ATOM    841  CD1 LEU A 106      47.012  16.546  -0.561  1.00 67.05           C  
ATOM    842  CD2 LEU A 106      44.512  16.451  -1.086  1.00 67.05           C  
ATOM    845  N   LYS A 107      46.055  12.028  -3.689  1.00103.76           N  
ATOM    846  CA  LYS A 107      46.604  11.441  -4.878  1.00103.76           C  
ATOM    852  C   LYS A 107      45.543  10.950  -5.806  1.00103.76           C  
ATOM    853  O   LYS A 107      45.742  10.950  -7.019  1.00103.76           O  
ATOM    847  CB  LYS A 107      47.598  10.299  -4.605  1.00103.76           C  
ATOM    848  CG  LYS A 107      46.991   9.004  -4.069  1.00103.76           C  
ATOM    849  CD  LYS A 107      48.000   7.854  -4.122  1.00103.76           C  
ATOM    850  CE  LYS A 107      47.449   6.496  -3.692  1.00103.76           C  
ATOM    851  NZ  LYS A 107      48.490   5.462  -3.889  1.00103.76           N1+
ATOM    854  N   LYS A 108      44.402  10.493  -5.265  1.00145.35           N  
ATOM    855  CA  LYS A 108      43.361   9.929  -6.074  1.00145.35           C  
ATOM    861  C   LYS A 108      42.748  10.939  -6.997  1.00145.35           C  
ATOM    862  O   LYS A 108      42.335  10.575  -8.096  1.00145.35           O  
ATOM    856  CB  LYS A 108      42.224   9.286  -5.253  1.00145.35           C  
ATOM    857  CG  LYS A 108      41.355  10.271  -4.472  1.00145.35           C  
ATOM    858  CD  LYS A 108      40.061   9.645  -3.943  1.00145.35           C  
ATOM    859  CE  LYS A 108      39.181   9.038  -5.039  1.00145.35           C  
ATOM    860  NZ  LYS A 108      38.717  10.094  -5.967  1.00145.35           N1+
ATOM    863  N   ARG A 109      42.652  12.228  -6.607  1.00161.08           N  
ATOM    864  CA  ARG A 109      41.917  13.123  -7.461  1.00161.08           C  
ATOM    872  C   ARG A 109      42.765  14.250  -7.955  1.00161.08           C  
ATOM    873  O   ARG A 109      43.879  14.495  -7.492  1.00161.08           O  
ATOM    865  CB  ARG A 109      40.722  13.807  -6.772  1.00161.08           C  
ATOM    866  CG  ARG A 109      39.713  12.856  -6.132  1.00161.08           C  
ATOM    867  CD  ARG A 109      38.331  13.486  -5.934  1.00161.08           C  
ATOM    868  NE  ARG A 109      38.507  14.791  -5.236  1.00161.08           N  
ATOM    869  CZ  ARG A 109      38.028  14.969  -3.970  1.00161.08           C  
ATOM    870  NH1 ARG A 109      37.399  13.941  -3.327  1.00161.08           N1+
ATOM    871  NH2 ARG A 109      38.166  16.180  -3.354  1.00161.08           N  
ATOM    874  N   LEU A 110      42.235  14.943  -8.983  1.00135.59           N  
ATOM    875  CA  LEU A 110      42.867  16.116  -9.502  1.00135.59           C  
ATOM    880  C   LEU A 110      41.780  17.087  -9.813  1.00135.59           C  
ATOM    881  O   LEU A 110      40.639  16.698 -10.049  1.00135.59           O  
ATOM    876  CB  LEU A 110      43.676  15.909 -10.795  1.00135.59           C  
ATOM    877  CG  LEU A 110      42.843  15.466 -12.011  1.00135.59           C  
ATOM    878  CD1 LEU A 110      43.734  15.295 -13.249  1.00135.59           C  
ATOM    879  CD2 LEU A 110      42.018  14.206 -11.706  1.00135.59           C  
ATOM    882  N   ASP A 111      42.099  18.391  -9.774  1.00 76.67           N  
ATOM    883  CA  ASP A 111      41.133  19.385 -10.127  1.00 76.67           C  
ATOM    888  C   ASP A 111      41.369  19.635 -11.577  1.00 76.67           C  
ATOM    889  O   ASP A 111      42.475  19.409 -12.065  1.00 76.67           O  
ATOM    884  CB  ASP A 111      41.346  20.704  -9.370  1.00 76.67           C  
ATOM    885  CG  ASP A 111      41.168  20.399  -7.889  1.00 76.67           C  
ATOM    886  OD1 ASP A 111      40.157  19.736  -7.537  1.00 76.67           O  
ATOM    887  OD2 ASP A 111      42.057  20.805  -7.092  1.00 76.67           O1-
ATOM    890  N   LYS A 112      40.338  20.120 -12.296  1.00 50.72           N  
ATOM    891  CA  LYS A 112      40.443  20.300 -13.717  1.00 50.72           C  
ATOM    897  C   LYS A 112      41.529  21.285 -14.020  1.00 50.72           C  
ATOM    898  O   LYS A 112      42.261  21.129 -14.993  1.00 50.72           O  
ATOM    892  CB  LYS A 112      39.158  20.810 -14.389  1.00 50.72           C  
ATOM    893  CG  LYS A 112      39.328  20.964 -15.904  1.00 50.72           C  
ATOM    894  CD  LYS A 112      38.018  21.118 -16.678  1.00 50.72           C  
ATOM    895  CE  LYS A 112      38.226  21.271 -18.186  1.00 50.72           C  
ATOM    896  NZ  LYS A 112      36.919  21.380 -18.873  1.00 50.72           N1+
ATOM    899  N   ASP A 113      41.689  22.321 -13.180  1.00 76.94           N  
ATOM    900  CA  ASP A 113      42.660  23.345 -13.446  1.00 76.94           C  
ATOM    905  C   ASP A 113      44.047  22.762 -13.428  1.00 76.94           C  
ATOM    906  O   ASP A 113      44.989  23.364 -13.936  1.00 76.94           O  
ATOM    901  CB  ASP A 113      42.600  24.520 -12.449  1.00 76.94           C  
ATOM    902  CG  ASP A 113      42.852  24.011 -11.037  1.00 76.94           C  
ATOM    903  OD1 ASP A 113      42.041  23.178 -10.552  1.00 76.94           O  
ATOM    904  OD2 ASP A 113      43.859  24.453 -10.422  1.00 76.94           O1-
ATOM    907  N   GLU A 114      44.213  21.608 -12.769  1.00 92.53           N  
ATOM    908  CA  GLU A 114      45.460  20.911 -12.583  1.00 92.53           C  
ATOM    914  C   GLU A 114      45.992  20.220 -13.803  1.00 92.53           C  
ATOM    915  O   GLU A 114      47.185  19.924 -13.855  1.00 92.53           O  
ATOM    909  CB  GLU A 114      45.366  19.849 -11.476  1.00 92.53           C  
ATOM    910  CG  GLU A 114      45.171  20.448 -10.082  1.00 92.53           C  
ATOM    911  CD  GLU A 114      45.061  19.300  -9.089  1.00 92.53           C  
ATOM    912  OE1 GLU A 114      44.798  18.153  -9.537  1.00 92.53           O  
ATOM    913  OE2 GLU A 114      45.238  19.556  -7.868  1.00 92.53           O1-
ATOM    916  N   ILE A 115      45.139  19.899 -14.794  1.00 96.76           N  
ATOM    917  CA  ILE A 115      45.565  19.082 -15.900  1.00 96.76           C  
ATOM    922  C   ILE A 115      46.747  19.667 -16.623  1.00 96.76           C  
ATOM    923  O   ILE A 115      47.643  18.929 -17.027  1.00 96.76           O  
ATOM    918  CB  ILE A 115      44.476  18.823 -16.903  1.00 96.76           C  
ATOM    919  CG1 ILE A 115      43.420  17.867 -16.316  1.00 96.76           C  
ATOM    920  CG2 ILE A 115      45.135  18.286 -18.186  1.00 96.76           C  
ATOM    921  CD1 ILE A 115      42.664  18.421 -15.111  1.00 96.76           C  
ATOM    924  N   SER A 116      46.786  20.995 -16.816  1.00105.39           N  
ATOM    925  CA  SER A 116      47.822  21.645 -17.578  1.00105.39           C  
ATOM    928  C   SER A 116      49.165  21.596 -16.892  1.00105.39           C  
ATOM    929  O   SER A 116      50.188  21.828 -17.532  1.00105.39           O  
ATOM    926  CB  SER A 116      47.518  23.138 -17.783  1.00105.39           C  
ATOM    927  OG  SER A 116      46.251  23.301 -18.398  1.00105.39           O  
ATOM    930  N   LYS A 117      49.202  21.382 -15.564  1.00 83.00           N  
ATOM    931  CA  LYS A 117      50.434  21.431 -14.817  1.00 83.00           C  
ATOM    937  C   LYS A 117      51.375  20.276 -15.038  1.00 83.00           C  
ATOM    938  O   LYS A 117      52.582  20.482 -15.152  1.00 83.00           O  
ATOM    932  CB  LYS A 117      50.193  21.548 -13.304  1.00 83.00           C  
ATOM    933  CG  LYS A 117      49.462  22.837 -12.924  1.00 83.00           C  
ATOM    934  CD  LYS A 117      48.990  22.878 -11.471  1.00 83.00           C  
ATOM    935  CE  LYS A 117      48.163  24.119 -11.130  1.00 83.00           C  
ATOM    936  NZ  LYS A 117      47.761  24.087  -9.705  1.00 83.00           N1+
ATOM    939  N   ARG A 118      50.876  19.027 -15.082  1.00166.07           N  
ATOM    940  CA  ARG A 118      51.782  17.913 -15.182  1.00166.07           C  
ATOM    948  C   ARG A 118      51.040  16.713 -15.679  1.00166.07           C  
ATOM    949  O   ARG A 118      49.866  16.799 -16.037  1.00166.07           O  
ATOM    941  CB  ARG A 118      52.498  17.620 -13.849  1.00166.07           C  
ATOM    942  CG  ARG A 118      51.579  17.518 -12.628  1.00166.07           C  
ATOM    943  CD  ARG A 118      50.648  16.313 -12.585  1.00166.07           C  
ATOM    944  NE  ARG A 118      49.867  16.435 -11.321  1.00166.07           N  
ATOM    945  CZ  ARG A 118      48.651  17.054 -11.321  1.00166.07           C  
ATOM    946  NH1 ARG A 118      48.057  17.401 -12.500  1.00166.07           N1+
ATOM    947  NH2 ARG A 118      48.023  17.331 -10.142  1.00166.07           N  
ATOM    950  N   PRO A 119      51.705  15.587 -15.735  1.00104.70           N  
ATOM    951  CA  PRO A 119      51.066  14.410 -16.255  1.00104.70           C  
ATOM    955  C   PRO A 119      49.949  13.937 -15.380  1.00104.70           C  
ATOM    956  O   PRO A 119      49.978  14.183 -14.175  1.00104.70           O  
ATOM    953  CB  PRO A 119      52.179  13.389 -16.466  1.00104.70           C  
ATOM    954  CG  PRO A 119      53.414  14.263 -16.747  1.00104.70           C  
ATOM    952  CD  PRO A 119      53.138  15.575 -15.991  1.00104.70           C  
ATOM    957  N   LEU A 120      48.945  13.266 -15.979  1.00 44.95           N  
ATOM    958  CA  LEU A 120      47.809  12.817 -15.231  1.00 44.95           C  
ATOM    963  C   LEU A 120      48.285  11.870 -14.190  1.00 44.95           C  
ATOM    964  O   LEU A 120      47.935  12.002 -13.015  1.00 44.95           O  
ATOM    959  CB  LEU A 120      46.782  12.071 -16.103  1.00 44.95           C  
ATOM    960  CG  LEU A 120      45.545  11.580 -15.327  1.00 44.95           C  
ATOM    961  CD1 LEU A 120      44.730  12.752 -14.764  1.00 44.95           C  
ATOM    962  CD2 LEU A 120      44.697  10.618 -16.177  1.00 44.95           C  
ATOM    965  N   PHE A 121      49.119  10.890 -14.593  1.00 62.92           N  
ATOM    966  CA  PHE A 121      49.621   9.972 -13.619  1.00 62.92           C  
ATOM    974  C   PHE A 121      51.051  10.316 -13.361  1.00 62.92           C  
ATOM    975  O   PHE A 121      51.967   9.839 -14.029  1.00 62.92           O  
ATOM    967  CB  PHE A 121      49.536   8.495 -14.043  1.00 62.92           C  
ATOM    968  CG  PHE A 121      48.094   8.121 -13.976  1.00 62.92           C  
ATOM    969  CD1 PHE A 121      47.521   7.808 -12.765  1.00 62.92           C  
ATOM    970  CD2 PHE A 121      47.315   8.082 -15.110  1.00 62.92           C  
ATOM    971  CE1 PHE A 121      46.192   7.463 -12.683  1.00 62.92           C  
ATOM    972  CE2 PHE A 121      45.986   7.737 -15.033  1.00 62.92           C  
ATOM    973  CZ  PHE A 121      45.422   7.426 -13.819  1.00 62.92           C  
ATOM    976  N   TYR A 122      51.251  11.161 -12.340  1.00 75.45           N  
ATOM    977  CA  TYR A 122      52.531  11.614 -11.893  1.00 75.45           C  
ATOM    986  C   TYR A 122      53.086  10.561 -10.988  1.00 75.45           C  
ATOM    987  O   TYR A 122      52.337   9.769 -10.419  1.00 75.45           O  
ATOM    978  CB  TYR A 122      52.444  12.934 -11.106  1.00 75.45           C  
ATOM    979  CG  TYR A 122      51.403  12.718 -10.059  1.00 75.45           C  
ATOM    980  CD1 TYR A 122      51.702  12.082  -8.876  1.00 75.45           C  
ATOM    981  CD2 TYR A 122      50.117  13.159 -10.272  1.00 75.45           C  
ATOM    982  CE1 TYR A 122      50.730  11.881  -7.924  1.00 75.45           C  
ATOM    983  CE2 TYR A 122      49.141  12.961  -9.325  1.00 75.45           C  
ATOM    984  CZ  TYR A 122      49.448  12.321  -8.149  1.00 75.45           C  
ATOM    985  OH  TYR A 122      48.453  12.111  -7.172  1.00 75.45           O  
ATOM    988  N   ASP A 123      54.429  10.493 -10.889  1.00 54.15           N  
ATOM    989  CA  ASP A 123      55.102   9.524 -10.065  1.00 54.15           C  
ATOM    994  C   ASP A 123      54.621   9.678  -8.649  1.00 54.15           C  
ATOM    995  O   ASP A 123      54.763  10.736  -8.040  1.00 54.15           O  
ATOM    990  CB  ASP A 123      56.631   9.725 -10.080  1.00 54.15           C  
ATOM    991  CG  ASP A 123      57.337   8.564  -9.391  1.00 54.15           C  
ATOM    992  OD1 ASP A 123      56.743   7.956  -8.461  1.00 54.15           O  
ATOM    993  OD2 ASP A 123      58.496   8.273  -9.791  1.00 54.15           O1-
ATOM    996  N   GLU A 124      54.036   8.593  -8.095  1.00 87.45           N  
ATOM    997  CA  GLU A 124      53.492   8.582  -6.765  1.00 87.45           C  
ATOM   1003  C   GLU A 124      54.579   8.680  -5.741  1.00 87.45           C  
ATOM   1004  O   GLU A 124      54.434   9.382  -4.741  1.00 87.45           O  
ATOM    998  CB  GLU A 124      52.699   7.299  -6.455  1.00 87.45           C  
ATOM    999  CG  GLU A 124      51.415   7.145  -7.275  1.00 87.45           C  
ATOM   1000  CD  GLU A 124      50.363   8.087  -6.710  1.00 87.45           C  
ATOM   1001  OE1 GLU A 124      50.657   8.757  -5.685  1.00 87.45           O  
ATOM   1002  OE2 GLU A 124      49.250   8.149  -7.298  1.00 87.45           O1-
ATOM   1005  N   ILE A 125      55.695   7.961  -5.953  1.00 90.40           N  
ATOM   1006  CA  ILE A 125      56.735   7.951  -4.967  1.00 90.40           C  
ATOM   1011  C   ILE A 125      57.351   9.310  -4.857  1.00 90.40           C  
ATOM   1012  O   ILE A 125      57.585   9.808  -3.756  1.00 90.40           O  
ATOM   1007  CB  ILE A 125      57.810   6.944  -5.246  1.00 90.40           C  
ATOM   1008  CG1 ILE A 125      58.689   6.786  -4.002  1.00 90.40           C  
ATOM   1009  CG2 ILE A 125      58.582   7.343  -6.515  1.00 90.40           C  
ATOM   1010  CD1 ILE A 125      59.594   5.561  -4.061  1.00 90.40           C  
ATOM   1013  N   LYS A 126      57.621   9.949  -6.007  1.00131.00           N  
ATOM   1014  CA  LYS A 126      58.243  11.237  -6.018  1.00131.00           C  
ATOM   1020  C   LYS A 126      57.322  12.208  -5.358  1.00131.00           C  
ATOM   1021  O   LYS A 126      57.750  13.053  -4.574  1.00131.00           O  
ATOM   1015  CB  LYS A 126      58.498  11.734  -7.447  1.00131.00           C  
ATOM   1016  CG  LYS A 126      59.327  13.013  -7.503  1.00131.00           C  
ATOM   1017  CD  LYS A 126      60.768  12.818  -7.034  1.00131.00           C  
ATOM   1018  CE  LYS A 126      60.913  12.712  -5.515  1.00131.00           C  
ATOM   1019  NZ  LYS A 126      62.335  12.521  -5.153  1.00131.00           N1+
ATOM   1022  N   ALA A 127      56.017  12.093  -5.660  1.00 35.72           N  
ATOM   1023  CA  ALA A 127      55.037  12.999  -5.143  1.00 35.72           C  
ATOM   1025  C   ALA A 127      54.990  12.895  -3.650  1.00 35.72           C  
ATOM   1026  O   ALA A 127      54.903  13.907  -2.958  1.00 35.72           O  
ATOM   1024  CB  ALA A 127      53.619  12.706  -5.666  1.00 35.72           C  
ATOM   1027  N   LYS A 128      55.058  11.668  -3.103  1.00102.57           N  
ATOM   1028  CA  LYS A 128      54.959  11.519  -1.677  1.00102.57           C  
ATOM   1034  C   LYS A 128      56.090  12.246  -1.031  1.00102.57           C  
ATOM   1035  O   LYS A 128      55.900  12.922  -0.021  1.00102.57           O  
ATOM   1029  CB  LYS A 128      55.042  10.057  -1.211  1.00102.57           C  
ATOM   1030  CG  LYS A 128      53.762   9.260  -1.444  1.00102.57           C  
ATOM   1031  CD  LYS A 128      53.970   7.749  -1.346  1.00102.57           C  
ATOM   1032  CE  LYS A 128      54.660   7.305  -0.054  1.00102.57           C  
ATOM   1033  NZ  LYS A 128      54.875   5.841  -0.074  1.00102.57           N1+
ATOM   1036  N   LYS A 129      57.304  12.132  -1.597  1.00 32.97           N  
ATOM   1037  CA  LYS A 129      58.437  12.771  -0.996  1.00 32.97           C  
ATOM   1043  C   LYS A 129      58.228  14.252  -0.988  1.00 32.97           C  
ATOM   1044  O   LYS A 129      58.507  14.918   0.008  1.00 32.97           O  
ATOM   1038  CB  LYS A 129      59.758  12.510  -1.739  1.00 32.97           C  
ATOM   1039  CG  LYS A 129      60.954  13.203  -1.080  1.00 32.97           C  
ATOM   1040  CD  LYS A 129      62.316  12.775  -1.626  1.00 32.97           C  
ATOM   1041  CE  LYS A 129      63.481  13.546  -1.000  1.00 32.97           C  
ATOM   1042  NZ  LYS A 129      64.764  13.085  -1.571  1.00 32.97           N1+
ATOM   1045  N   LEU A 130      57.728  14.805  -2.106  1.00 43.28           N  
ATOM   1046  CA  LEU A 130      57.532  16.219  -2.243  1.00 43.28           C  
ATOM   1051  C   LEU A 130      56.497  16.659  -1.253  1.00 43.28           C  
ATOM   1052  O   LEU A 130      56.618  17.714  -0.631  1.00 43.28           O  
ATOM   1047  CB  LEU A 130      57.028  16.594  -3.650  1.00 43.28           C  
ATOM   1048  CG  LEU A 130      56.798  18.099  -3.857  1.00 43.28           C  
ATOM   1049  CD1 LEU A 130      58.115  18.880  -3.739  1.00 43.28           C  
ATOM   1050  CD2 LEU A 130      56.062  18.372  -5.181  1.00 43.28           C  
ATOM   1053  N   TYR A 131      55.443  15.842  -1.084  1.00 67.49           N  
ATOM   1054  CA  TYR A 131      54.347  16.131  -0.205  1.00 67.49           C  
ATOM   1063  C   TYR A 131      54.855  16.228   1.199  1.00 67.49           C  
ATOM   1064  O   TYR A 131      54.537  17.174   1.918  1.00 67.49           O  
ATOM   1055  CB  TYR A 131      53.299  15.001  -0.289  1.00 67.49           C  
ATOM   1056  CG  TYR A 131      52.231  15.145   0.741  1.00 67.49           C  
ATOM   1057  CD1 TYR A 131      51.151  15.974   0.538  1.00 67.49           C  
ATOM   1058  CD2 TYR A 131      52.306  14.419   1.907  1.00 67.49           C  
ATOM   1059  CE1 TYR A 131      50.168  16.086   1.496  1.00 67.49           C  
ATOM   1060  CE2 TYR A 131      51.327  14.528   2.867  1.00 67.49           C  
ATOM   1061  CZ  TYR A 131      50.256  15.362   2.661  1.00 67.49           C  
ATOM   1062  OH  TYR A 131      49.249  15.474   3.643  1.00 67.49           O  
ATOM   1065  N   ASN A 132      55.696  15.264   1.609  1.00 38.71           N  
ATOM   1066  CA  ASN A 132      56.193  15.213   2.953  1.00 38.71           C  
ATOM   1071  C   ASN A 132      57.027  16.427   3.221  1.00 38.71           C  
ATOM   1072  O   ASN A 132      56.980  16.991   4.313  1.00 38.71           O  
ATOM   1067  CB  ASN A 132      57.058  13.966   3.209  1.00 38.71           C  
ATOM   1068  CG  ASN A 132      56.149  12.745   3.107  1.00 38.71           C  
ATOM   1070  ND2 ASN A 132      56.601  11.705   2.356  1.00 38.71           N  
ATOM   1069  OD1 ASN A 132      55.060  12.720   3.679  1.00 38.71           O  
ATOM   1073  N   GLU A 133      57.816  16.863   2.226  1.00 46.55           N  
ATOM   1074  CA  GLU A 133      58.703  17.978   2.396  1.00 46.55           C  
ATOM   1080  C   GLU A 133      57.921  19.238   2.645  1.00 46.55           C  
ATOM   1081  O   GLU A 133      58.309  20.061   3.471  1.00 46.55           O  
ATOM   1075  CB  GLU A 133      59.575  18.206   1.148  1.00 46.55           C  
ATOM   1076  CG  GLU A 133      60.527  17.041   0.859  1.00 46.55           C  
ATOM   1077  CD  GLU A 133      61.138  17.242  -0.522  1.00 46.55           C  
ATOM   1078  OE1 GLU A 133      60.429  17.792  -1.407  1.00 46.55           O  
ATOM   1079  OE2 GLU A 133      62.321  16.850  -0.712  1.00 46.55           O1-
ATOM   1082  N   ARG A 134      56.804  19.413   1.913  1.00101.68           N  
ATOM   1083  CA  ARG A 134      55.963  20.584   1.900  1.00101.68           C  
ATOM   1091  C   ARG A 134      55.149  20.796   3.151  1.00101.68           C  
ATOM   1092  O   ARG A 134      54.837  21.936   3.491  1.00101.68           O  
ATOM   1084  CB  ARG A 134      54.984  20.579   0.711  1.00101.68           C  
ATOM   1085  CG  ARG A 134      55.672  20.752  -0.648  1.00101.68           C  
ATOM   1086  CD  ARG A 134      54.700  20.745  -1.833  1.00101.68           C  
ATOM   1087  NE  ARG A 134      55.472  21.099  -3.059  1.00101.68           N  
ATOM   1088  CZ  ARG A 134      54.871  21.053  -4.284  1.00101.68           C  
ATOM   1089  NH1 ARG A 134      53.569  20.658  -4.393  1.00101.68           N1+
ATOM   1090  NH2 ARG A 134      55.568  21.415  -5.402  1.00101.68           N  
ATOM   1093  N   LEU A 135      54.784  19.729   3.884  1.00 63.70           N  
ATOM   1094  CA  LEU A 135      53.810  19.851   4.939  1.00 63.70           C  
ATOM   1099  C   LEU A 135      54.191  20.894   5.946  1.00 63.70           C  
ATOM   1100  O   LEU A 135      53.344  21.681   6.366  1.00 63.70           O  
ATOM   1095  CB  LEU A 135      53.609  18.538   5.715  1.00 63.70           C  
ATOM   1096  CG  LEU A 135      53.079  17.384   4.845  1.00 63.70           C  
ATOM   1097  CD1 LEU A 135      52.808  16.129   5.688  1.00 63.70           C  
ATOM   1098  CD2 LEU A 135      51.865  17.826   4.012  1.00 63.70           C  
ATOM   1101  N   SER A 136      55.467  20.947   6.356  1.00 77.64           N  
ATOM   1102  CA  SER A 136      55.862  21.876   7.374  1.00 77.64           C  
ATOM   1105  C   SER A 136      55.559  23.273   6.933  1.00 77.64           C  
ATOM   1106  O   SER A 136      55.041  24.073   7.710  1.00 77.64           O  
ATOM   1103  CB  SER A 136      57.367  21.802   7.661  1.00 77.64           C  
ATOM   1104  OG  SER A 136      57.710  22.759   8.649  1.00 77.64           O  
ATOM   1107  N   LYS A 137      55.881  23.602   5.668  1.00 70.31           N  
ATOM   1108  CA  LYS A 137      55.685  24.929   5.158  1.00 70.31           C  
ATOM   1114  C   LYS A 137      54.227  25.262   5.107  1.00 70.31           C  
ATOM   1115  O   LYS A 137      53.825  26.362   5.483  1.00 70.31           O  
ATOM   1109  CB  LYS A 137      56.258  25.130   3.745  1.00 70.31           C  
ATOM   1110  CG  LYS A 137      57.787  25.141   3.695  1.00 70.31           C  
ATOM   1111  CD  LYS A 137      58.348  25.072   2.272  1.00 70.31           C  
ATOM   1112  CE  LYS A 137      59.862  25.277   2.201  1.00 70.31           C  
ATOM   1113  NZ  LYS A 137      60.199  26.670   2.567  1.00 70.31           N1+
ATOM   1116  N   TYR A 138      53.380  24.319   4.657  1.00 75.43           N  
ATOM   1117  CA  TYR A 138      51.989  24.645   4.549  1.00 75.43           C  
ATOM   1126  C   TYR A 138      51.485  24.986   5.918  1.00 75.43           C  
ATOM   1127  O   TYR A 138      50.768  25.968   6.102  1.00 75.43           O  
ATOM   1118  CB  TYR A 138      51.101  23.481   4.066  1.00 75.43           C  
ATOM   1119  CG  TYR A 138      51.394  23.096   2.654  1.00 75.43           C  
ATOM   1120  CD1 TYR A 138      51.159  23.973   1.620  1.00 75.43           C  
ATOM   1121  CD2 TYR A 138      51.855  21.834   2.355  1.00 75.43           C  
ATOM   1122  CE1 TYR A 138      51.407  23.609   0.315  1.00 75.43           C  
ATOM   1123  CE2 TYR A 138      52.105  21.463   1.053  1.00 75.43           C  
ATOM   1124  CZ  TYR A 138      51.882  22.351   0.028  1.00 75.43           C  
ATOM   1125  OH  TYR A 138      52.136  21.972  -1.307  1.00 75.43           O  
ATOM   1128  N   GLU A 139      51.856  24.167   6.918  1.00 47.49           N  
ATOM   1129  CA  GLU A 139      51.367  24.328   8.257  1.00 47.49           C  
ATOM   1135  C   GLU A 139      51.852  25.617   8.854  1.00 47.49           C  
ATOM   1136  O   GLU A 139      51.086  26.339   9.491  1.00 47.49           O  
ATOM   1130  CB  GLU A 139      51.803  23.170   9.168  1.00 47.49           C  
ATOM   1131  CG  GLU A 139      51.173  21.836   8.757  1.00 47.49           C  
ATOM   1132  CD  GLU A 139      51.842  20.715   9.540  1.00 47.49           C  
ATOM   1133  OE1 GLU A 139      52.685  21.026  10.424  1.00 47.49           O  
ATOM   1134  OE2 GLU A 139      51.521  19.529   9.259  1.00 47.49           O1-
ATOM   1137  N   GLN A 140      53.139  25.943   8.650  1.00115.71           N  
ATOM   1138  CA  GLN A 140      53.760  27.104   9.226  1.00115.71           C  
ATOM   1144  C   GLN A 140      53.134  28.371   8.722  1.00115.71           C  
ATOM   1145  O   GLN A 140      52.843  29.283   9.495  1.00115.71           O  
ATOM   1139  CB  GLN A 140      55.234  27.169   8.813  1.00115.71           C  
ATOM   1140  CG  GLN A 140      55.912  28.495   9.130  1.00115.71           C  
ATOM   1141  CD  GLN A 140      57.282  28.466   8.465  1.00115.71           C  
ATOM   1143  NE2 GLN A 140      58.001  29.620   8.505  1.00115.71           N  
ATOM   1142  OE1 GLN A 140      57.698  27.445   7.920  1.00115.71           O  
ATOM   1146  N   LYS A 141      52.940  28.450   7.396  1.00143.85           N  
ATOM   1147  CA  LYS A 141      52.448  29.593   6.672  1.00143.85           C  
ATOM   1153  C   LYS A 141      50.991  29.858   6.922  1.00143.85           C  
ATOM   1154  O   LYS A 141      50.542  30.998   6.806  1.00143.85           O  
ATOM   1148  CB  LYS A 141      52.576  29.403   5.152  1.00143.85           C  
ATOM   1149  CG  LYS A 141      54.012  29.409   4.620  1.00143.85           C  
ATOM   1150  CD  LYS A 141      54.693  30.778   4.684  1.00143.85           C  
ATOM   1151  CE  LYS A 141      55.516  31.012   5.949  1.00143.85           C  
ATOM   1152  NZ  LYS A 141      56.122  32.363   5.907  1.00143.85           N1+
ATOM   1155  N   ALA A 142      50.198  28.810   7.205  1.00 56.32           N  
ATOM   1156  CA  ALA A 142      48.769  28.955   7.256  1.00 56.32           C  
ATOM   1158  C   ALA A 142      48.270  29.734   8.436  1.00 56.32           C  
ATOM   1159  O   ALA A 142      48.722  29.566   9.568  1.00 56.32           O  
ATOM   1157  CB  ALA A 142      48.031  27.606   7.249  1.00 56.32           C  
ATOM   1160  N   ASN A 143      47.334  30.667   8.154  1.00 68.22           N  
ATOM   1161  CA  ASN A 143      46.606  31.404   9.144  1.00 68.22           C  
ATOM   1166  C   ASN A 143      45.514  30.521   9.668  1.00 68.22           C  
ATOM   1167  O   ASN A 143      45.169  30.567  10.849  1.00 68.22           O  
ATOM   1162  CB  ASN A 143      45.959  32.678   8.576  1.00 68.22           C  
ATOM   1163  CG  ASN A 143      47.081  33.661   8.268  1.00 68.22           C  
ATOM   1165  ND2 ASN A 143      47.693  34.235   9.338  1.00 68.22           N  
ATOM   1164  OD1 ASN A 143      47.408  33.908   7.108  1.00 68.22           O  
ATOM   1168  N   PHE A 144      44.915  29.712   8.768  1.00 73.00           N  
ATOM   1169  CA  PHE A 144      43.835  28.834   9.124  1.00 73.00           C  
ATOM   1177  C   PHE A 144      44.058  27.533   8.410  1.00 73.00           C  
ATOM   1178  O   PHE A 144      44.376  27.515   7.222  1.00 73.00           O  
ATOM   1170  CB  PHE A 144      42.478  29.436   8.700  1.00 73.00           C  
ATOM   1171  CG  PHE A 144      41.331  28.532   9.005  1.00 73.00           C  
ATOM   1172  CD1 PHE A 144      40.965  28.253  10.300  1.00 73.00           C  
ATOM   1173  CD2 PHE A 144      40.585  28.004   7.976  1.00 73.00           C  
ATOM   1174  CE1 PHE A 144      39.894  27.430  10.561  1.00 73.00           C  
ATOM   1175  CE2 PHE A 144      39.513  27.181   8.230  1.00 73.00           C  
ATOM   1176  CZ  PHE A 144      39.167  26.889   9.527  1.00 73.00           C  
ATOM   1179  N   ILE A 145      43.898  26.399   9.125  1.00 42.87           N  
ATOM   1180  CA  ILE A 145      44.104  25.123   8.500  1.00 42.87           C  
ATOM   1185  C   ILE A 145      42.774  24.449   8.418  1.00 42.87           C  
ATOM   1186  O   ILE A 145      42.085  24.279   9.422  1.00 42.87           O  
ATOM   1181  CB  ILE A 145      45.030  24.210   9.254  1.00 42.87           C  
ATOM   1182  CG1 ILE A 145      46.442  24.819   9.312  1.00 42.87           C  
ATOM   1183  CG2 ILE A 145      44.987  22.823   8.588  1.00 42.87           C  
ATOM   1184  CD1 ILE A 145      47.386  24.078  10.257  1.00 42.87           C  
ATOM   1187  N   LEU A 146      42.376  24.062   7.191  1.00 68.00           N  
ATOM   1188  CA  LEU A 146      41.091  23.455   6.994  1.00 68.00           C  
ATOM   1193  C   LEU A 146      41.266  22.096   6.383  1.00 68.00           C  
ATOM   1194  O   LEU A 146      41.773  21.968   5.270  1.00 68.00           O  
ATOM   1189  CB  LEU A 146      40.212  24.287   6.044  1.00 68.00           C  
ATOM   1190  CG  LEU A 146      38.829  23.686   5.747  1.00 68.00           C  
ATOM   1191  CD1 LEU A 146      37.995  23.530   7.027  1.00 68.00           C  
ATOM   1192  CD2 LEU A 146      38.105  24.500   4.660  1.00 68.00           C  
ATOM   1195  N   ASN A 147      40.849  21.032   7.101  1.00 63.60           N  
ATOM   1196  CA  ASN A 147      40.938  19.717   6.523  1.00 63.60           C  
ATOM   1201  C   ASN A 147      39.763  19.566   5.600  1.00 63.60           C  
ATOM   1202  O   ASN A 147      38.611  19.678   6.016  1.00 63.60           O  
ATOM   1197  CB  ASN A 147      40.903  18.574   7.557  1.00 63.60           C  
ATOM   1198  CG  ASN A 147      41.235  17.263   6.846  1.00 63.60           C  
ATOM   1200  ND2 ASN A 147      42.356  16.613   7.259  1.00 63.60           N  
ATOM   1199  OD1 ASN A 147      40.518  16.830   5.946  1.00 63.60           O  
ATOM   1203  N   ILE A 148      40.056  19.356   4.301  1.00 88.56           N  
ATOM   1204  CA  ILE A 148      39.102  19.242   3.230  1.00 88.56           C  
ATOM   1209  C   ILE A 148      38.356  17.944   3.199  1.00 88.56           C  
ATOM   1210  O   ILE A 148      37.206  17.898   2.771  1.00 88.56           O  
ATOM   1205  CB  ILE A 148      39.732  19.459   1.885  1.00 88.56           C  
ATOM   1206  CG1 ILE A 148      40.788  18.381   1.587  1.00 88.56           C  
ATOM   1207  CG2 ILE A 148      40.297  20.888   1.872  1.00 88.56           C  
ATOM   1208  CD1 ILE A 148      41.264  18.385   0.135  1.00 88.56           C  
ATOM   1211  N   GLU A 149      39.004  16.847   3.614  1.00148.45           N  
ATOM   1212  CA  GLU A 149      38.529  15.505   3.428  1.00148.45           C  
ATOM   1218  C   GLU A 149      37.068  15.340   3.728  1.00148.45           C  
ATOM   1219  O   GLU A 149      36.555  15.744   4.771  1.00148.45           O  
ATOM   1213  CB  GLU A 149      39.375  14.521   4.252  1.00148.45           C  
ATOM   1214  CG  GLU A 149      39.443  13.102   3.703  1.00148.45           C  
ATOM   1215  CD  GLU A 149      40.678  12.462   4.328  1.00148.45           C  
ATOM   1216  OE1 GLU A 149      41.277  13.108   5.228  1.00148.45           O  
ATOM   1217  OE2 GLU A 149      41.046  11.331   3.913  1.00148.45           O1-
ATOM   1220  N   ASN A 150      36.365  14.729   2.750  1.00 62.08           N  
ATOM   1221  CA  ASN A 150      34.970  14.397   2.821  1.00 62.08           C  
ATOM   1226  C   ASN A 150      34.127  15.607   3.064  1.00 62.08           C  
ATOM   1227  O   ASN A 150      33.129  15.529   3.780  1.00 62.08           O  
ATOM   1222  CB  ASN A 150      34.673  13.374   3.926  1.00 62.08           C  
ATOM   1223  CG  ASN A 150      35.379  12.089   3.525  1.00 62.08           C  
ATOM   1225  ND2 ASN A 150      36.262  11.573   4.420  1.00 62.08           N  
ATOM   1224  OD1 ASN A 150      35.165  11.568   2.432  1.00 62.08           O  
ATOM   1228  N   LYS A 151      34.477  16.760   2.465  1.00 43.84           N  
ATOM   1229  CA  LYS A 151      33.633  17.904   2.672  1.00 43.84           C  
ATOM   1235  C   LYS A 151      33.239  18.442   1.335  1.00 43.84           C  
ATOM   1236  O   LYS A 151      34.035  18.456   0.399  1.00 43.84           O  
ATOM   1230  CB  LYS A 151      34.311  19.041   3.453  1.00 43.84           C  
ATOM   1231  CG  LYS A 151      34.573  18.689   4.919  1.00 43.84           C  
ATOM   1232  CD  LYS A 151      35.483  19.683   5.643  1.00 43.84           C  
ATOM   1233  CE  LYS A 151      35.722  19.326   7.110  1.00 43.84           C  
ATOM   1234  NZ  LYS A 151      36.585  20.349   7.744  1.00 43.84           N1+
ATOM   1237  N   ASN A 152      31.973  18.888   1.206  1.00 53.60           N  
ATOM   1238  CA  ASN A 152      31.519  19.435  -0.039  1.00 53.60           C  
ATOM   1243  C   ASN A 152      31.881  20.888  -0.076  1.00 53.60           C  
ATOM   1244  O   ASN A 152      32.308  21.459   0.926  1.00 53.60           O  
ATOM   1239  CB  ASN A 152      30.008  19.256  -0.290  1.00 53.60           C  
ATOM   1240  CG  ASN A 152      29.215  19.945   0.811  1.00 53.60           C  
ATOM   1242  ND2 ASN A 152      28.529  19.134   1.662  1.00 53.60           N  
ATOM   1241  OD1 ASN A 152      29.195  21.167   0.905  1.00 53.60           O  
ATOM   1245  N   ILE A 153      31.721  21.521  -1.255  1.00 76.24           N  
ATOM   1246  CA  ILE A 153      32.110  22.888  -1.462  1.00 76.24           C  
ATOM   1251  C   ILE A 153      31.340  23.783  -0.540  1.00 76.24           C  
ATOM   1252  O   ILE A 153      31.895  24.725   0.025  1.00 76.24           O  
ATOM   1247  CB  ILE A 153      31.876  23.352  -2.876  1.00 76.24           C  
ATOM   1248  CG1 ILE A 153      32.513  24.735  -3.106  1.00 76.24           C  
ATOM   1249  CG2 ILE A 153      30.366  23.307  -3.161  1.00 76.24           C  
ATOM   1250  CD1 ILE A 153      34.041  24.724  -3.084  1.00 76.24           C  
ATOM   1253  N   ASP A 154      30.035  23.511  -0.363  1.00 29.26           N  
ATOM   1254  CA  ASP A 154      29.211  24.351   0.458  1.00 29.26           C  
ATOM   1259  C   ASP A 154      29.728  24.326   1.861  1.00 29.26           C  
ATOM   1260  O   ASP A 154      29.784  25.360   2.526  1.00 29.26           O  
ATOM   1255  CB  ASP A 154      27.743  23.890   0.489  1.00 29.26           C  
ATOM   1256  CG  ASP A 154      27.145  24.118  -0.894  1.00 29.26           C  
ATOM   1257  OD1 ASP A 154      27.453  25.171  -1.514  1.00 29.26           O  
ATOM   1258  OD2 ASP A 154      26.379  23.230  -1.356  1.00 29.26           O1-
ATOM   1261  N   GLU A 155      30.126  23.137   2.350  1.00 32.80           N  
ATOM   1262  CA  GLU A 155      30.598  23.003   3.699  1.00 32.80           C  
ATOM   1268  C   GLU A 155      31.863  23.783   3.868  1.00 32.80           C  
ATOM   1269  O   GLU A 155      32.051  24.456   4.879  1.00 32.80           O  
ATOM   1263  CB  GLU A 155      30.905  21.545   4.079  1.00 32.80           C  
ATOM   1264  CG  GLU A 155      29.651  20.678   4.186  1.00 32.80           C  
ATOM   1265  CD  GLU A 155      30.076  19.266   4.562  1.00 32.80           C  
ATOM   1266  OE1 GLU A 155      30.725  18.602   3.710  1.00 32.80           O  
ATOM   1267  OE2 GLU A 155      29.760  18.833   5.702  1.00 32.80           O1-
ATOM   1270  N   LEU A 156      32.766  23.712   2.874  1.00 39.21           N  
ATOM   1271  CA  LEU A 156      34.025  24.391   2.975  1.00 39.21           C  
ATOM   1276  C   LEU A 156      33.788  25.868   3.018  1.00 39.21           C  
ATOM   1277  O   LEU A 156      34.402  26.582   3.810  1.00 39.21           O  
ATOM   1272  CB  LEU A 156      34.963  24.112   1.786  1.00 39.21           C  
ATOM   1273  CG  LEU A 156      35.433  22.647   1.701  1.00 39.21           C  
ATOM   1274  CD1 LEU A 156      36.363  22.423   0.497  1.00 39.21           C  
ATOM   1275  CD2 LEU A 156      36.061  22.189   3.025  1.00 39.21           C  
ATOM   1278  N   LEU A 157      32.870  26.367   2.172  1.00 35.54           N  
ATOM   1279  CA  LEU A 157      32.636  27.780   2.114  1.00 35.54           C  
ATOM   1284  C   LEU A 157      32.120  28.244   3.438  1.00 35.54           C  
ATOM   1285  O   LEU A 157      32.495  29.313   3.919  1.00 35.54           O  
ATOM   1280  CB  LEU A 157      31.600  28.179   1.047  1.00 35.54           C  
ATOM   1281  CG  LEU A 157      32.057  27.881  -0.393  1.00 35.54           C  
ATOM   1282  CD1 LEU A 157      30.994  28.299  -1.421  1.00 35.54           C  
ATOM   1283  CD2 LEU A 157      33.437  28.496  -0.677  1.00 35.54           C  
ATOM   1286  N   SER A 158      31.244  27.442   4.069  1.00 23.73           N  
ATOM   1287  CA  SER A 158      30.648  27.837   5.312  1.00 23.73           C  
ATOM   1290  C   SER A 158      31.708  28.012   6.353  1.00 23.73           C  
ATOM   1291  O   SER A 158      31.708  29.002   7.082  1.00 23.73           O  
ATOM   1288  CB  SER A 158      29.657  26.791   5.852  1.00 23.73           C  
ATOM   1289  OG  SER A 158      28.563  26.644   4.960  0.65 23.73           O  
ATOM   1292  N   GLU A 159      32.649  27.056   6.445  1.00 37.75           N  
ATOM   1293  CA  GLU A 159      33.650  27.114   7.471  1.00 37.75           C  
ATOM   1299  C   GLU A 159      34.517  28.311   7.262  1.00 37.75           C  
ATOM   1300  O   GLU A 159      34.856  29.016   8.211  1.00 37.75           O  
ATOM   1294  CB  GLU A 159      34.554  25.871   7.478  1.00 37.75           C  
ATOM   1295  CG  GLU A 159      33.815  24.594   7.885  1.00 37.75           C  
ATOM   1296  CD  GLU A 159      34.739  23.415   7.624  1.00 37.75           C  
ATOM   1297  OE1 GLU A 159      35.266  23.323   6.484  1.00 37.75           O  
ATOM   1298  OE2 GLU A 159      34.936  22.591   8.558  1.00 37.75           O1-
ATOM   1301  N   ILE A 160      34.900  28.568   6.001  1.00100.69           N  
ATOM   1302  CA  ILE A 160      35.783  29.652   5.690  1.00100.69           C  
ATOM   1307  C   ILE A 160      35.107  30.961   5.979  1.00100.69           C  
ATOM   1308  O   ILE A 160      35.703  31.872   6.553  1.00100.69           O  
ATOM   1303  CB  ILE A 160      36.239  29.596   4.253  1.00100.69           C  
ATOM   1304  CG1 ILE A 160      37.514  30.416   4.040  1.00100.69           C  
ATOM   1305  CG2 ILE A 160      35.084  30.013   3.331  1.00100.69           C  
ATOM   1306  CD1 ILE A 160      38.169  30.107   2.692  1.00100.69           C  
ATOM   1309  N   LYS A 161      33.820  31.085   5.614  1.00 96.27           N  
ATOM   1310  CA  LYS A 161      33.129  32.329   5.778  1.00 96.27           C  
ATOM   1316  C   LYS A 161      33.085  32.660   7.235  1.00 96.27           C  
ATOM   1317  O   LYS A 161      33.310  33.804   7.627  1.00 96.27           O  
ATOM   1311  CB  LYS A 161      31.698  32.254   5.218  1.00 96.27           C  
ATOM   1312  CG  LYS A 161      31.083  33.612   4.875  1.00 96.27           C  
ATOM   1313  CD  LYS A 161      29.862  33.503   3.957  1.00 96.27           C  
ATOM   1314  CE  LYS A 161      30.203  33.069   2.528  1.00 96.27           C  
ATOM   1315  NZ  LYS A 161      28.958  32.820   1.763  1.00 96.27           N1+
ATOM   1318  N   LYS A 162      32.817  31.651   8.085  1.00133.23           N  
ATOM   1319  CA  LYS A 162      32.719  31.886   9.495  1.00133.23           C  
ATOM   1325  C   LYS A 162      34.037  32.355  10.028  1.00133.23           C  
ATOM   1326  O   LYS A 162      34.091  33.299  10.814  1.00133.23           O  
ATOM   1320  CB  LYS A 162      32.321  30.628  10.288  1.00133.23           C  
ATOM   1321  CG  LYS A 162      30.872  30.194  10.058  1.00133.23           C  
ATOM   1322  CD  LYS A 162      29.842  31.238  10.498  1.00133.23           C  
ATOM   1323  CE  LYS A 162      29.828  32.499   9.629  1.00133.23           C  
ATOM   1324  NZ  LYS A 162      28.804  33.447  10.126  1.00133.23           N1+
ATOM   1327  N   VAL A 163      35.143  31.719   9.598  1.00 89.19           N  
ATOM   1328  CA  VAL A 163      36.428  32.066  10.129  1.00 89.19           C  
ATOM   1332  C   VAL A 163      36.744  33.478   9.754  1.00 89.19           C  
ATOM   1333  O   VAL A 163      37.361  34.213  10.522  1.00 89.19           O  
ATOM   1329  CB  VAL A 163      37.543  31.178   9.642  1.00 89.19           C  
ATOM   1330  CG1 VAL A 163      37.879  31.521   8.182  1.00 89.19           C  
ATOM   1331  CG2 VAL A 163      38.731  31.316  10.608  1.00 89.19           C  
ATOM   1334  N   ILE A 164      36.313  33.900   8.552  1.00 67.29           N  
ATOM   1335  CA  ILE A 164      36.650  35.204   8.064  1.00 67.29           C  
ATOM   1340  C   ILE A 164      36.095  36.269   8.955  1.00 67.29           C  
ATOM   1341  O   ILE A 164      36.814  37.195   9.327  1.00 67.29           O  
ATOM   1336  CB  ILE A 164      36.125  35.453   6.680  1.00 67.29           C  
ATOM   1337  CG1 ILE A 164      36.715  34.432   5.691  1.00 67.29           C  
ATOM   1338  CG2 ILE A 164      36.435  36.912   6.310  1.00 67.29           C  
ATOM   1339  CD1 ILE A 164      36.021  34.428   4.329  1.00 67.29           C  
ATOM   1342  N   LYS A 165      34.813  36.173   9.350  1.00254.14           N  
ATOM   1343  CA  LYS A 165      34.285  37.266  10.112  1.00254.14           C  
ATOM   1349  C   LYS A 165      33.570  36.759  11.317  1.00254.14           C  
ATOM   1350  O   LYS A 165      33.103  35.623  11.357  1.00254.14           O  
ATOM   1344  CB  LYS A 165      33.289  38.115   9.306  1.00254.14           C  
ATOM   1345  CG  LYS A 165      32.127  37.292   8.746  1.00254.14           C  
ATOM   1346  CD  LYS A 165      31.007  38.132   8.131  1.00254.14           C  
ATOM   1347  CE  LYS A 165      29.872  37.290   7.542  1.00254.14           C  
ATOM   1348  NZ  LYS A 165      28.859  38.169   6.917  1.00254.14           N1+
ATOM   1351  N   GLU A 166      33.498  37.611  12.358  1.00241.89           N  
ATOM   1352  CA  GLU A 166      32.767  37.272  13.540  1.00241.89           C  
ATOM   1358  C   GLU A 166      31.331  37.477  13.201  1.00241.89           C  
ATOM   1359  O   GLU A 166      30.997  38.273  12.325  1.00241.89           O  
ATOM   1353  CB  GLU A 166      33.083  38.176  14.746  1.00241.89           C  
ATOM   1354  CG  GLU A 166      34.457  37.936  15.377  1.00241.89           C  
ATOM   1355  CD  GLU A 166      34.321  36.793  16.375  1.00241.89           C  
ATOM   1356  OE1 GLU A 166      33.192  36.245  16.492  1.00241.89           O  
ATOM   1357  OE2 GLU A 166      35.339  36.457  17.037  1.00241.89           O1-
ATOM   1360  N   GLY A 167      30.433  36.735  13.873  1.00 75.98           N  
ATOM   1361  CA  GLY A 167      29.041  36.910  13.594  1.00 75.98           C  
ATOM   1362  C   GLY A 167      28.617  38.168  14.274  1.00 75.98           C  
ATOM   1363  O   GLY A 167      29.295  38.660  15.174  1.00 75.98           O  
ATOM   1364  N   GLY A 168      27.466  38.720  13.851  1.00 70.67           N  
ATOM   1365  CA  GLY A 168      26.969  39.916  14.459  1.00 70.67           C  
ATOM   1366  C   GLY A 168      27.702  41.065  13.853  1.00 70.67           C  
ATOM   1367  O   GLY A 168      28.504  40.893  12.937  1.00 70.67           O  
ATOM   1368  N   SER A 169      27.432  42.281  14.361  1.00 99.02           N  
ATOM   1369  CA  SER A 169      28.106  43.432  13.848  1.00 99.02           C  
ATOM   1372  C   SER A 169      29.102  43.829  14.881  1.00 99.02           C  
ATOM   1373  O   SER A 169      28.776  43.935  16.063  1.00 99.02           O  
ATOM   1370  CB  SER A 169      27.181  44.642  13.633  1.00 99.02           C  
ATOM   1371  OG  SER A 169      26.671  45.094  14.880  1.00 99.02           O  
TER   
HEADER    1via_chain_B
ATOM      1  N   MET B   1      42.282  61.342  -9.455  1.00 91.41           N  
ATOM      2  CA  MET B   1      43.113  61.218  -8.237  1.00 91.41           C  
ATOM      7  C   MET B   1      44.503  60.820  -8.602  1.00 91.41           C  
ATOM      8  O   MET B   1      45.236  61.584  -9.227  1.00 91.41           O  
ATOM      3  CB  MET B   1      42.524  60.149  -7.300  1.00 91.41           C  
ATOM      4  CG  MET B   1      43.255  60.041  -5.960  1.00 91.41           C  
ATOM      5  SD  MET B   1      43.004  61.456  -4.845  1.00 91.41           S  
ATOM      6  CE  MET B   1      41.259  61.091  -4.493  1.00 91.41           C  
ATOM      9  N   SER B   2      44.900  59.593  -8.216  1.00159.65           N  
ATOM     10  CA  SER B   2      46.219  59.129  -8.519  1.00159.65           C  
ATOM     13  C   SER B   2      46.091  58.043  -9.534  1.00159.65           C  
ATOM     14  O   SER B   2      45.023  57.461  -9.713  1.00159.65           O  
ATOM     11  CB  SER B   2      46.957  58.530  -7.307  1.00159.65           C  
ATOM     12  OG  SER B   2      47.158  59.525  -6.315  1.00159.65           O  
ATOM     15  N   LEU B   3      47.201  57.766 -10.241  1.00149.50           N  
ATOM     16  CA  LEU B   3      47.256  56.777 -11.274  1.00149.50           C  
ATOM     21  C   LEU B   3      47.971  55.603 -10.677  1.00149.50           C  
ATOM     22  O   LEU B   3      49.019  55.767 -10.057  1.00149.50           O  
ATOM     17  CB  LEU B   3      48.128  57.286 -12.439  1.00149.50           C  
ATOM     18  CG  LEU B   3      48.077  56.466 -13.734  1.00149.50           C  
ATOM     19  CD1 LEU B   3      46.708  56.631 -14.400  1.00149.50           C  
ATOM     20  CD2 LEU B   3      49.225  56.837 -14.686  1.00149.50           C  
ATOM     23  N   ALA B   4      47.418  54.383 -10.816  1.00 38.35           N  
ATOM     24  CA  ALA B   4      48.125  53.242 -10.309  1.00 38.35           C  
ATOM     26  C   ALA B   4      49.269  53.045 -11.245  1.00 38.35           C  
ATOM     27  O   ALA B   4      49.183  53.418 -12.412  1.00 38.35           O  
ATOM     25  CB  ALA B   4      47.298  51.945 -10.301  1.00 38.35           C  
ATOM     28  N   LYS B   5      50.386  52.468 -10.760  1.00 93.42           N  
ATOM     29  CA  LYS B   5      51.509  52.310 -11.636  1.00 93.42           C  
ATOM     35  C   LYS B   5      51.305  51.059 -12.430  1.00 93.42           C  
ATOM     36  O   LYS B   5      51.944  50.041 -12.173  1.00 93.42           O  
ATOM     30  CB  LYS B   5      52.835  52.150 -10.876  1.00 93.42           C  
ATOM     31  CG  LYS B   5      54.067  52.028 -11.773  1.00 93.42           C  
ATOM     32  CD  LYS B   5      55.376  52.083 -10.985  1.00 93.42           C  
ATOM     33  CE  LYS B   5      55.566  50.871 -10.072  1.00 93.42           C  
ATOM     34  NZ  LYS B   5      56.784  51.029  -9.248  1.00 93.42           N1+
ATOM     37  N   ASN B   6      50.418  51.126 -13.443  1.00 93.78           N  
ATOM     38  CA  ASN B   6      50.132  49.999 -14.286  1.00 93.78           C  
ATOM     43  C   ASN B   6      49.965  50.545 -15.670  1.00 93.78           C  
ATOM     44  O   ASN B   6      49.819  51.752 -15.857  1.00 93.78           O  
ATOM     39  CB  ASN B   6      48.798  49.297 -13.959  1.00 93.78           C  
ATOM     40  CG  ASN B   6      48.850  48.686 -12.563  1.00 93.78           C  
ATOM     42  ND2 ASN B   6      50.041  48.176 -12.155  1.00 93.78           N  
ATOM     41  OD1 ASN B   6      47.849  48.659 -11.849  1.00 93.78           O  
ATOM     45  N   ILE B   7      50.011  49.668 -16.692  1.00117.83           N  
ATOM     46  CA  ILE B   7      49.765  50.157 -18.015  1.00117.83           C  
ATOM     51  C   ILE B   7      48.473  49.513 -18.428  1.00117.83           C  
ATOM     52  O   ILE B   7      48.296  48.304 -18.282  1.00117.83           O  
ATOM     47  CB  ILE B   7      50.873  49.828 -18.986  1.00117.83           C  
ATOM     48  CG1 ILE B   7      50.842  50.763 -20.202  1.00117.83           C  
ATOM     49  CG2 ILE B   7      50.802  48.344 -19.369  1.00117.83           C  
ATOM     50  CD1 ILE B   7      52.128  50.690 -21.027  1.00117.83           C  
ATOM     53  N   VAL B   8      47.495  50.314 -18.899  1.00119.63           N  
ATOM     54  CA  VAL B   8      46.248  49.689 -19.224  1.00119.63           C  
ATOM     58  C   VAL B   8      45.941  49.976 -20.661  1.00119.63           C  
ATOM     59  O   VAL B   8      46.069  51.107 -21.127  1.00119.63           O  
ATOM     55  CB  VAL B   8      45.104  50.145 -18.360  1.00119.63           C  
ATOM     56  CG1 VAL B   8      44.547  51.479 -18.879  1.00119.63           C  
ATOM     57  CG2 VAL B   8      44.083  49.008 -18.273  1.00119.63           C  
ATOM     60  N   PHE B   9      45.523  48.933 -21.409  1.00 60.22           N  
ATOM     61  CA  PHE B   9      45.257  49.107 -22.808  1.00 60.22           C  
ATOM     69  C   PHE B   9      43.775  49.150 -23.011  1.00 60.22           C  
ATOM     70  O   PHE B   9      43.043  48.298 -22.508  1.00 60.22           O  
ATOM     62  CB  PHE B   9      45.788  47.959 -23.691  1.00 60.22           C  
ATOM     63  CG  PHE B   9      47.277  47.953 -23.614  1.00 60.22           C  
ATOM     64  CD1 PHE B   9      47.916  47.345 -22.557  1.00 60.22           C  
ATOM     65  CD2 PHE B   9      48.038  48.544 -24.598  1.00 60.22           C  
ATOM     66  CE1 PHE B   9      49.289  47.330 -22.480  1.00 60.22           C  
ATOM     67  CE2 PHE B   9      49.413  48.532 -24.525  1.00 60.22           C  
ATOM     68  CZ  PHE B   9      50.040  47.927 -23.463  1.00 60.22           C  
ATOM     71  N   ILE B  10      43.299  50.161 -23.768  1.00 56.02           N  
ATOM     72  CA  ILE B  10      41.894  50.292 -24.046  1.00 56.02           C  
ATOM     77  C   ILE B  10      41.728  50.441 -25.533  1.00 56.02           C  
ATOM     78  O   ILE B  10      42.650  50.878 -26.220  1.00 56.02           O  
ATOM     73  CB  ILE B  10      41.251  51.477 -23.382  1.00 56.02           C  
ATOM     74  CG1 ILE B  10      41.860  52.794 -23.892  1.00 56.02           C  
ATOM     75  CG2 ILE B  10      41.369  51.288 -21.861  1.00 56.02           C  
ATOM     76  CD1 ILE B  10      41.075  54.031 -23.454  1.00 56.02           C  
ATOM     79  N   GLY B  11      40.554  50.041 -26.078  1.00 57.21           N  
ATOM     80  CA  GLY B  11      40.319  50.163 -27.498  1.00 57.21           C  
ATOM     81  C   GLY B  11      39.272  49.160 -27.928  1.00 57.21           C  
ATOM     82  O   GLY B  11      38.831  48.340 -27.124  1.00 57.21           O  
ATOM     83  N   PHE B  12      38.759  49.288 -29.184  1.00195.39           N  
ATOM     84  CA  PHE B  12      37.728  48.407 -29.701  1.00195.39           C  
ATOM     92  C   PHE B  12      38.120  46.959 -30.063  1.00195.39           C  
ATOM     93  O   PHE B  12      38.161  46.118 -29.181  1.00195.39           O  
ATOM     85  CB  PHE B  12      37.066  49.040 -30.941  1.00195.39           C  
ATOM     86  CG  PHE B  12      35.803  48.322 -31.260  1.00195.39           C  
ATOM     87  CD1 PHE B  12      34.651  48.609 -30.564  1.00195.39           C  
ATOM     88  CD2 PHE B  12      35.761  47.383 -32.264  1.00195.39           C  
ATOM     89  CE1 PHE B  12      33.476  47.958 -30.855  1.00195.39           C  
ATOM     90  CE2 PHE B  12      34.589  46.728 -32.560  1.00195.39           C  
ATOM     91  CZ  PHE B  12      33.445  47.015 -31.855  1.00195.39           C  
ATOM     94  N   MET B  13      38.592  46.615 -31.303  1.00435.09           N  
ATOM     95  CA  MET B  13      38.753  45.201 -31.644  1.00435.09           C  
ATOM    100  C   MET B  13      39.779  45.020 -32.684  1.00435.09           C  
ATOM    101  O   MET B  13      39.933  45.808 -33.610  1.00435.09           O  
ATOM     96  CB  MET B  13      37.469  44.519 -32.146  1.00435.09           C  
ATOM     97  CG  MET B  13      37.654  43.022 -32.405  1.00435.09           C  
ATOM     98  SD  MET B  13      37.900  42.016 -30.909  1.00435.09           S  
ATOM     99  CE  MET B  13      36.194  42.174 -30.304  1.00435.09           C  
ATOM    102  N   GLY B  14      40.597  43.967 -32.512  1.00 48.23           N  
ATOM    103  CA  GLY B  14      41.708  43.807 -33.396  1.00 48.23           C  
ATOM    104  C   GLY B  14      42.676  44.850 -32.942  1.00 48.23           C  
ATOM    105  O   GLY B  14      43.712  45.087 -33.561  1.00 48.23           O  
ATOM    106  N   SER B  15      42.325  45.496 -31.811  1.00114.33           N  
ATOM    107  CA  SER B  15      43.065  46.538 -31.221  1.00114.33           C  
ATOM    110  C   SER B  15      44.293  45.835 -30.804  1.00114.33           C  
ATOM    111  O   SER B  15      45.382  46.401 -30.779  1.00114.33           O  
ATOM    108  CB  SER B  15      42.373  47.093 -29.967  1.00114.33           C  
ATOM    109  OG  SER B  15      43.141  48.139 -29.396  1.00114.33           O  
ATOM    112  N   GLY B  16      44.112  44.538 -30.498  1.00 34.43           N  
ATOM    113  CA  GLY B  16      45.202  43.702 -30.117  1.00 34.43           C  
ATOM    114  C   GLY B  16      45.606  44.046 -28.720  1.00 34.43           C  
ATOM    115  O   GLY B  16      46.776  43.930 -28.362  1.00 34.43           O  
ATOM    116  N   LYS B  17      44.645  44.486 -27.887  1.00190.42           N  
ATOM    117  CA  LYS B  17      44.996  44.865 -26.550  1.00190.42           C  
ATOM    123  C   LYS B  17      45.518  43.686 -25.788  1.00190.42           C  
ATOM    124  O   LYS B  17      46.498  43.810 -25.057  1.00190.42           O  
ATOM    118  CB  LYS B  17      43.837  45.492 -25.756  1.00190.42           C  
ATOM    119  CG  LYS B  17      42.635  44.573 -25.565  1.00190.42           C  
ATOM    120  CD  LYS B  17      41.927  44.199 -26.867  1.00190.42           C  
ATOM    121  CE  LYS B  17      41.026  45.311 -27.408  1.00190.42           C  
ATOM    122  NZ  LYS B  17      39.965  45.623 -26.424  1.00190.42           N1+
ATOM    125  N   SER B  18      44.887  42.506 -25.931  1.00 33.42           N  
ATOM    126  CA  SER B  18      45.329  41.360 -25.187  1.00 33.42           C  
ATOM    129  C   SER B  18      46.711  40.981 -25.627  1.00 33.42           C  
ATOM    130  O   SER B  18      47.589  40.731 -24.803  1.00 33.42           O  
ATOM    127  CB  SER B  18      44.423  40.132 -25.388  1.00 33.42           C  
ATOM    128  OG  SER B  18      43.133  40.384 -24.848  1.00 33.42           O  
ATOM    131  N   THR B  19      46.944  40.940 -26.952  1.00 37.80           N  
ATOM    132  CA  THR B  19      48.217  40.506 -27.456  1.00 37.80           C  
ATOM    136  C   THR B  19      49.292  41.464 -27.046  1.00 37.80           C  
ATOM    137  O   THR B  19      50.370  41.055 -26.614  1.00 37.80           O  
ATOM    133  CB  THR B  19      48.248  40.418 -28.953  1.00 37.80           C  
ATOM    135  CG2 THR B  19      49.641  39.926 -29.386  1.00 37.80           C  
ATOM    134  OG1 THR B  19      47.251  39.516 -29.411  1.00 37.80           O  
ATOM    138  N   LEU B  20      49.030  42.774 -27.180  1.00125.60           N  
ATOM    139  CA  LEU B  20      50.032  43.759 -26.886  1.00125.60           C  
ATOM    144  C   LEU B  20      50.326  43.753 -25.417  1.00125.60           C  
ATOM    145  O   LEU B  20      51.484  43.831 -25.009  1.00125.60           O  
ATOM    140  CB  LEU B  20      49.562  45.164 -27.305  1.00125.60           C  
ATOM    141  CG  LEU B  20      50.624  46.283 -27.306  1.00125.60           C  
ATOM    142  CD1 LEU B  20      49.980  47.594 -27.756  1.00125.60           C  
ATOM    143  CD2 LEU B  20      51.348  46.455 -25.965  1.00125.60           C  
ATOM    146  N   ALA B  21      49.280  43.654 -24.576  1.00 31.22           N  
ATOM    147  CA  ALA B  21      49.482  43.713 -23.156  1.00 31.22           C  
ATOM    149  C   ALA B  21      50.329  42.557 -22.735  1.00 31.22           C  
ATOM    150  O   ALA B  21      51.228  42.708 -21.909  1.00 31.22           O  
ATOM    148  CB  ALA B  21      48.166  43.641 -22.364  1.00 31.22           C  
ATOM    151  N   ARG B  22      50.060  41.365 -23.294  1.00 84.09           N  
ATOM    152  CA  ARG B  22      50.806  40.202 -22.921  1.00 84.09           C  
ATOM    160  C   ARG B  22      52.233  40.376 -23.340  1.00 84.09           C  
ATOM    161  O   ARG B  22      53.150  40.081 -22.577  1.00 84.09           O  
ATOM    153  CB  ARG B  22      50.258  38.918 -23.567  1.00 84.09           C  
ATOM    154  CG  ARG B  22      50.954  37.645 -23.087  1.00 84.09           C  
ATOM    155  CD  ARG B  22      50.371  36.375 -23.707  1.00 84.09           C  
ATOM    156  NE  ARG B  22      50.654  36.427 -25.169  1.00 84.09           N  
ATOM    157  CZ  ARG B  22      49.822  35.797 -26.048  1.00 84.09           C  
ATOM    158  NH1 ARG B  22      48.725  35.129 -25.587  1.00 84.09           N1+
ATOM    159  NH2 ARG B  22      50.086  35.836 -27.387  1.00 84.09           N  
ATOM    162  N   ALA B  23      52.462  40.893 -24.562  1.00 29.97           N  
ATOM    163  CA  ALA B  23      53.797  41.027 -25.075  1.00 29.97           C  
ATOM    165  C   ALA B  23      54.584  41.963 -24.211  1.00 29.97           C  
ATOM    166  O   ALA B  23      55.750  41.708 -23.914  1.00 29.97           O  
ATOM    164  CB  ALA B  23      53.822  41.594 -26.506  1.00 29.97           C  
ATOM    167  N   LEU B  24      53.968  43.083 -23.794  1.00 52.48           N  
ATOM    168  CA  LEU B  24      54.658  44.058 -22.999  1.00 52.48           C  
ATOM    173  C   LEU B  24      54.971  43.456 -21.663  1.00 52.48           C  
ATOM    174  O   LEU B  24      56.046  43.677 -21.110  1.00 52.48           O  
ATOM    169  CB  LEU B  24      53.829  45.340 -22.785  1.00 52.48           C  
ATOM    170  CG  LEU B  24      54.597  46.476 -22.081  1.00 52.48           C  
ATOM    171  CD1 LEU B  24      55.799  46.936 -22.922  1.00 52.48           C  
ATOM    172  CD2 LEU B  24      53.666  47.643 -21.713  1.00 52.48           C  
ATOM    175  N   ALA B  25      54.031  42.666 -21.111  1.00 26.54           N  
ATOM    176  CA  ALA B  25      54.229  42.086 -19.815  1.00 26.54           C  
ATOM    178  C   ALA B  25      55.424  41.187 -19.861  1.00 26.54           C  
ATOM    179  O   ALA B  25      56.248  41.205 -18.950  1.00 26.54           O  
ATOM    177  CB  ALA B  25      53.034  41.237 -19.351  1.00 26.54           C  
ATOM    180  N   LYS B  26      55.555  40.371 -20.922  1.00117.81           N  
ATOM    181  CA  LYS B  26      56.676  39.477 -21.000  1.00117.81           C  
ATOM    187  C   LYS B  26      57.945  40.263 -21.105  1.00117.81           C  
ATOM    188  O   LYS B  26      58.927  39.963 -20.427  1.00117.81           O  
ATOM    182  CB  LYS B  26      56.645  38.548 -22.226  1.00117.81           C  
ATOM    183  CG  LYS B  26      55.746  37.321 -22.074  1.00117.81           C  
ATOM    184  CD  LYS B  26      54.253  37.635 -22.016  1.00117.81           C  
ATOM    185  CE  LYS B  26      53.380  36.388 -21.866  1.00117.81           C  
ATOM    186  NZ  LYS B  26      53.518  35.527 -23.061  1.00117.81           N1+
ATOM    189  N   ASP B  27      57.953  41.303 -21.958  1.00 51.84           N  
ATOM    190  CA  ASP B  27      59.166  42.031 -22.199  1.00 51.84           C  
ATOM    195  C   ASP B  27      59.634  42.675 -20.929  1.00 51.84           C  
ATOM    196  O   ASP B  27      60.810  42.598 -20.575  1.00 51.84           O  
ATOM    191  CB  ASP B  27      58.982  43.142 -23.244  1.00 51.84           C  
ATOM    192  CG  ASP B  27      60.351  43.629 -23.697  1.00 51.84           C  
ATOM    193  OD1 ASP B  27      61.334  43.507 -22.917  1.00 51.84           O  
ATOM    194  OD2 ASP B  27      60.426  44.128 -24.850  1.00 51.84           O1-
ATOM    197  N   LEU B  28      58.708  43.347 -20.229  1.00 91.33           N  
ATOM    198  CA  LEU B  28      58.937  44.051 -18.999  1.00 91.33           C  
ATOM    203  C   LEU B  28      59.100  43.099 -17.849  1.00 91.33           C  
ATOM    204  O   LEU B  28      59.680  43.455 -16.825  1.00 91.33           O  
ATOM    199  CB  LEU B  28      57.804  45.031 -18.659  1.00 91.33           C  
ATOM    200  CG  LEU B  28      57.681  46.159 -19.698  1.00 91.33           C  
ATOM    201  CD1 LEU B  28      56.662  47.226 -19.261  1.00 91.33           C  
ATOM    202  CD2 LEU B  28      59.062  46.739 -20.043  1.00 91.33           C  
ATOM    205  N   ASP B  29      58.583  41.862 -17.983  1.00 61.30           N  
ATOM    206  CA  ASP B  29      58.565  40.906 -16.909  1.00 61.30           C  
ATOM    211  C   ASP B  29      57.621  41.380 -15.843  1.00 61.30           C  
ATOM    212  O   ASP B  29      57.896  41.257 -14.650  1.00 61.30           O  
ATOM    207  CB  ASP B  29      59.946  40.682 -16.267  1.00 61.30           C  
ATOM    208  CG  ASP B  29      59.862  39.462 -15.359  1.00 61.30           C  
ATOM    209  OD1 ASP B  29      58.744  38.895 -15.226  1.00 61.30           O  
ATOM    210  OD2 ASP B  29      60.917  39.079 -14.784  1.00 61.30           O1-
ATOM    213  N   LEU B  30      56.468  41.937 -16.270  1.00 51.58           N  
ATOM    214  CA  LEU B  30      55.442  42.407 -15.378  1.00 51.58           C  
ATOM    219  C   LEU B  30      54.293  41.446 -15.457  1.00 51.58           C  
ATOM    220  O   LEU B  30      54.296  40.526 -16.273  1.00 51.58           O  
ATOM    215  CB  LEU B  30      54.914  43.802 -15.745  1.00 51.58           C  
ATOM    216  CG  LEU B  30      55.989  44.899 -15.648  1.00 51.58           C  
ATOM    217  CD1 LEU B  30      55.420  46.277 -16.018  1.00 51.58           C  
ATOM    218  CD2 LEU B  30      56.676  44.885 -14.273  1.00 51.58           C  
ATOM    221  N   VAL B  31      53.287  41.614 -14.570  1.00 32.31           N  
ATOM    222  CA  VAL B  31      52.152  40.728 -14.556  1.00 32.31           C  
ATOM    226  C   VAL B  31      51.200  41.136 -15.639  1.00 32.31           C  
ATOM    227  O   VAL B  31      51.022  42.322 -15.912  1.00 32.31           O  
ATOM    223  CB  VAL B  31      51.398  40.752 -13.261  1.00 32.31           C  
ATOM    224  CG1 VAL B  31      50.183  39.817 -13.384  1.00 32.31           C  
ATOM    225  CG2 VAL B  31      52.366  40.377 -12.126  1.00 32.31           C  
ATOM    228  N   PHE B  32      50.563  40.139 -16.292  1.00 71.39           N  
ATOM    229  CA  PHE B  32      49.626  40.398 -17.352  1.00 71.39           C  
ATOM    237  C   PHE B  32      48.244  40.060 -16.874  1.00 71.39           C  
ATOM    238  O   PHE B  32      47.975  38.929 -16.472  1.00 71.39           O  
ATOM    230  CB  PHE B  32      49.941  39.572 -18.618  1.00 71.39           C  
ATOM    231  CG  PHE B  32      48.831  39.679 -19.610  1.00 71.39           C  
ATOM    232  CD1 PHE B  32      48.505  40.883 -20.190  1.00 71.39           C  
ATOM    233  CD2 PHE B  32      48.140  38.550 -19.996  1.00 71.39           C  
ATOM    234  CE1 PHE B  32      47.486  40.964 -21.111  1.00 71.39           C  
ATOM    235  CE2 PHE B  32      47.122  38.626 -20.919  1.00 71.39           C  
ATOM    236  CZ  PHE B  32      46.791  39.837 -21.476  1.00 71.39           C  
ATOM    239  N   LEU B  33      47.331  41.053 -16.899  1.00 60.79           N  
ATOM    240  CA  LEU B  33      45.978  40.826 -16.470  1.00 60.79           C  
ATOM    245  C   LEU B  33      45.049  41.194 -17.590  1.00 60.79           C  
ATOM    246  O   LEU B  33      45.243  42.202 -18.269  1.00 60.79           O  
ATOM    241  CB  LEU B  33      45.574  41.670 -15.247  1.00 60.79           C  
ATOM    242  CG  LEU B  33      46.349  41.322 -13.960  1.00 60.79           C  
ATOM    243  CD1 LEU B  33      45.898  42.201 -12.781  1.00 60.79           C  
ATOM    244  CD2 LEU B  33      46.258  39.821 -13.643  1.00 60.79           C  
ATOM    247  N   ASP B  34      44.012  40.357 -17.824  1.00 63.88           N  
ATOM    248  CA  ASP B  34      43.030  40.612 -18.844  1.00 63.88           C  
ATOM    253  C   ASP B  34      41.695  40.626 -18.156  1.00 63.88           C  
ATOM    254  O   ASP B  34      41.318  39.668 -17.484  1.00 63.88           O  
ATOM    249  CB  ASP B  34      43.005  39.528 -19.938  1.00 63.88           C  
ATOM    250  CG  ASP B  34      42.120  39.999 -21.084  1.00 63.88           C  
ATOM    251  OD1 ASP B  34      40.977  40.452 -20.808  1.00 63.88           O  
ATOM    252  OD2 ASP B  34      42.581  39.918 -22.254  1.00 63.88           O1-
ATOM    255  N   SER B  35      40.936  41.727 -18.311  1.00 95.35           N  
ATOM    256  CA  SER B  35      39.691  41.898 -17.611  1.00 95.35           C  
ATOM    259  C   SER B  35      38.698  40.845 -18.002  1.00 95.35           C  
ATOM    260  O   SER B  35      38.041  40.262 -17.140  1.00 95.35           O  
ATOM    257  CB  SER B  35      39.061  43.272 -17.896  1.00 95.35           C  
ATOM    258  OG  SER B  35      37.835  43.405 -17.196  1.00 95.35           O  
ATOM    261  N   ASP B  36      38.556  40.575 -19.316  1.00 47.22           N  
ATOM    262  CA  ASP B  36      37.587  39.619 -19.780  1.00 47.22           C  
ATOM    267  C   ASP B  36      37.940  38.249 -19.297  1.00 47.22           C  
ATOM    268  O   ASP B  36      37.067  37.481 -18.894  1.00 47.22           O  
ATOM    263  CB  ASP B  36      37.482  39.565 -21.314  1.00 47.22           C  
ATOM    264  CG  ASP B  36      36.727  40.805 -21.777  1.00 47.22           C  
ATOM    265  OD1 ASP B  36      35.962  41.373 -20.952  1.00 47.22           O  
ATOM    266  OD2 ASP B  36      36.900  41.197 -22.961  1.00 47.22           O1-
ATOM    269  N   PHE B  37      39.240  37.911 -19.321  1.00 85.43           N  
ATOM    270  CA  PHE B  37      39.697  36.607 -18.936  1.00 85.43           C  
ATOM    278  C   PHE B  37      39.372  36.401 -17.486  1.00 85.43           C  
ATOM    279  O   PHE B  37      38.879  35.345 -17.097  1.00 85.43           O  
ATOM    271  CB  PHE B  37      41.222  36.487 -19.105  1.00 85.43           C  
ATOM    272  CG  PHE B  37      41.662  35.107 -18.762  1.00 85.43           C  
ATOM    273  CD1 PHE B  37      41.638  34.112 -19.712  1.00 85.43           C  
ATOM    274  CD2 PHE B  37      42.110  34.808 -17.495  1.00 85.43           C  
ATOM    275  CE1 PHE B  37      42.048  32.837 -19.404  1.00 85.43           C  
ATOM    276  CE2 PHE B  37      42.521  33.535 -17.182  1.00 85.43           C  
ATOM    277  CZ  PHE B  37      42.491  32.547 -18.136  1.00 85.43           C  
ATOM    280  N   LEU B  38      39.634  37.424 -16.651  1.00 40.05           N  
ATOM    281  CA  LEU B  38      39.409  37.320 -15.235  1.00 40.05           C  
ATOM    286  C   LEU B  38      37.946  37.117 -14.985  1.00 40.05           C  
ATOM    287  O   LEU B  38      37.562  36.299 -14.153  1.00 40.05           O  
ATOM    282  CB  LEU B  38      39.826  38.585 -14.464  1.00 40.05           C  
ATOM    283  CG  LEU B  38      41.337  38.883 -14.512  1.00 40.05           C  
ATOM    284  CD1 LEU B  38      41.676  40.155 -13.720  1.00 40.05           C  
ATOM    285  CD2 LEU B  38      42.164  37.666 -14.066  1.00 40.05           C  
ATOM    288  N   ILE B  39      37.089  37.860 -15.710  1.00 44.15           N  
ATOM    289  CA  ILE B  39      35.670  37.778 -15.499  1.00 44.15           C  
ATOM    294  C   ILE B  39      35.224  36.388 -15.827  1.00 44.15           C  
ATOM    295  O   ILE B  39      34.463  35.771 -15.082  1.00 44.15           O  
ATOM    290  CB  ILE B  39      34.915  38.712 -16.409  1.00 44.15           C  
ATOM    291  CG1 ILE B  39      35.325  40.172 -16.153  1.00 44.15           C  
ATOM    292  CG2 ILE B  39      33.409  38.461 -16.233  1.00 44.15           C  
ATOM    293  CD1 ILE B  39      34.820  41.136 -17.228  1.00 44.15           C  
ATOM    296  N   GLU B  40      35.711  35.848 -16.958  1.00 43.03           N  
ATOM    297  CA  GLU B  40      35.306  34.547 -17.393  1.00 43.03           C  
ATOM    303  C   GLU B  40      35.757  33.524 -16.397  1.00 43.03           C  
ATOM    304  O   GLU B  40      35.054  32.551 -16.144  1.00 43.03           O  
ATOM    298  CB  GLU B  40      35.864  34.176 -18.778  1.00 43.03           C  
ATOM    299  CG  GLU B  40      35.261  35.037 -19.892  1.00 43.03           C  
ATOM    300  CD  GLU B  40      35.856  34.606 -21.225  1.00 43.03           C  
ATOM    301  OE1 GLU B  40      36.910  33.915 -21.209  1.00 43.03           O  
ATOM    302  OE2 GLU B  40      35.261  34.959 -22.278  1.00 43.03           O1-
ATOM    305  N   GLN B  41      36.945  33.714 -15.802  1.00112.87           N  
ATOM    306  CA  GLN B  41      37.470  32.751 -14.876  1.00112.87           C  
ATOM    312  C   GLN B  41      36.584  32.668 -13.666  1.00112.87           C  
ATOM    313  O   GLN B  41      36.287  31.582 -13.170  1.00112.87           O  
ATOM    307  CB  GLN B  41      38.874  33.148 -14.391  1.00112.87           C  
ATOM    308  CG  GLN B  41      39.624  32.019 -13.692  1.00112.87           C  
ATOM    309  CD  GLN B  41      40.155  31.103 -14.783  1.00112.87           C  
ATOM    311  NE2 GLN B  41      39.257  30.677 -15.713  1.00112.87           N  
ATOM    310  OE1 GLN B  41      41.340  30.778 -14.812  1.00112.87           O  
ATOM    314  N   LYS B  42      36.126  33.830 -13.166  1.00118.50           N  
ATOM    315  CA  LYS B  42      35.331  33.903 -11.972  1.00118.50           C  
ATOM    321  C   LYS B  42      34.071  33.105 -12.157  1.00118.50           C  
ATOM    322  O   LYS B  42      33.728  32.256 -11.335  1.00118.50           O  
ATOM    316  CB  LYS B  42      34.896  35.359 -11.728  1.00118.50           C  
ATOM    317  CG  LYS B  42      34.039  35.632 -10.490  1.00118.50           C  
ATOM    318  CD  LYS B  42      34.812  35.719  -9.178  1.00118.50           C  
ATOM    319  CE  LYS B  42      34.000  36.384  -8.064  1.00118.50           C  
ATOM    320  NZ  LYS B  42      33.721  37.795  -8.418  1.00118.50           N1+
ATOM    323  N   PHE B  43      33.351  33.390 -13.255  1.00 86.89           N  
ATOM    324  CA  PHE B  43      32.084  32.809 -13.621  1.00 86.89           C  
ATOM    332  C   PHE B  43      32.188  31.431 -14.189  1.00 86.89           C  
ATOM    333  O   PHE B  43      31.239  30.653 -14.101  1.00 86.89           O  
ATOM    325  CB  PHE B  43      31.317  33.655 -14.644  1.00 86.89           C  
ATOM    326  CG  PHE B  43      30.915  34.898 -13.939  1.00 86.89           C  
ATOM    327  CD1 PHE B  43      29.771  34.929 -13.177  1.00 86.89           C  
ATOM    328  CD2 PHE B  43      31.688  36.030 -14.032  1.00 86.89           C  
ATOM    329  CE1 PHE B  43      29.398  36.079 -12.523  1.00 86.89           C  
ATOM    330  CE2 PHE B  43      31.318  37.182 -13.380  1.00 86.89           C  
ATOM    331  CZ  PHE B  43      30.173  37.208 -12.622  1.00 86.89           C  
ATOM    334  N   ASN B  44      33.315  31.103 -14.838  1.00 62.58           N  
ATOM    335  CA  ASN B  44      33.441  29.845 -15.511  1.00 62.58           C  
ATOM    340  C   ASN B  44      32.467  29.848 -16.649  1.00 62.58           C  
ATOM    341  O   ASN B  44      31.861  28.827 -16.977  1.00 62.58           O  
ATOM    336  CB  ASN B  44      33.140  28.643 -14.607  1.00 62.58           C  
ATOM    337  CG  ASN B  44      33.841  27.441 -15.214  1.00 62.58           C  
ATOM    339  ND2 ASN B  44      34.652  26.742 -14.375  1.00 62.58           N  
ATOM    338  OD1 ASN B  44      33.693  27.147 -16.399  1.00 62.58           O  
ATOM    342  N   GLN B  45      32.300  31.029 -17.274  1.00 67.14           N  
ATOM    343  CA  GLN B  45      31.440  31.186 -18.411  1.00 67.14           C  
ATOM    349  C   GLN B  45      32.137  32.123 -19.349  1.00 67.14           C  
ATOM    350  O   GLN B  45      33.011  32.887 -18.943  1.00 67.14           O  
ATOM    344  CB  GLN B  45      30.104  31.868 -18.076  1.00 67.14           C  
ATOM    345  CG  GLN B  45      29.196  31.084 -17.126  1.00 67.14           C  
ATOM    346  CD  GLN B  45      28.024  31.998 -16.791  1.00 67.14           C  
ATOM    348  NE2 GLN B  45      27.326  32.502 -17.844  1.00 67.14           N  
ATOM    347  OE1 GLN B  45      27.745  32.272 -15.624  1.00 67.14           O  
ATOM    351  N   LYS B  46      31.778  32.073 -20.647  1.00115.84           N  
ATOM    352  CA  LYS B  46      32.352  33.002 -21.575  1.00115.84           C  
ATOM    358  C   LYS B  46      31.607  34.287 -21.408  1.00115.84           C  
ATOM    359  O   LYS B  46      30.489  34.314 -20.892  1.00115.84           O  
ATOM    353  CB  LYS B  46      32.243  32.594 -23.059  1.00115.84           C  
ATOM    354  CG  LYS B  46      33.136  31.419 -23.459  1.00115.84           C  
ATOM    355  CD  LYS B  46      34.628  31.725 -23.319  1.00115.84           C  
ATOM    356  CE  LYS B  46      35.529  30.510 -23.543  1.00115.84           C  
ATOM    357  NZ  LYS B  46      35.580  29.685 -22.315  1.00115.84           N1+
ATOM    360  N   VAL B  47      32.222  35.396 -21.857  1.00 52.46           N  
ATOM    361  CA  VAL B  47      31.638  36.699 -21.711  1.00 52.46           C  
ATOM    365  C   VAL B  47      30.304  36.732 -22.394  1.00 52.46           C  
ATOM    366  O   VAL B  47      29.359  37.328 -21.876  1.00 52.46           O  
ATOM    362  CB  VAL B  47      32.472  37.798 -22.315  1.00 52.46           C  
ATOM    363  CG1 VAL B  47      31.675  39.115 -22.279  1.00 52.46           C  
ATOM    364  CG2 VAL B  47      33.807  37.875 -21.554  1.00 52.46           C  
ATOM    367  N   SER B  48      30.177  36.091 -23.570  1.00 32.52           N  
ATOM    368  CA  SER B  48      28.938  36.158 -24.296  1.00 32.52           C  
ATOM    371  C   SER B  48      27.843  35.580 -23.457  1.00 32.52           C  
ATOM    372  O   SER B  48      26.741  36.128 -23.395  1.00 32.52           O  
ATOM    369  CB  SER B  48      28.980  35.363 -25.614  1.00 32.52           C  
ATOM    370  OG  SER B  48      29.106  33.973 -25.353  1.00 32.52           O  
ATOM    373  N   GLU B  49      28.126  34.446 -22.788  1.00 79.71           N  
ATOM    374  CA  GLU B  49      27.144  33.806 -21.971  1.00 79.71           C  
ATOM    380  C   GLU B  49      26.809  34.701 -20.842  1.00 79.71           C  
ATOM    381  O   GLU B  49      25.654  34.800 -20.433  1.00 79.71           O  
ATOM    375  CB  GLU B  49      27.585  32.465 -21.379  1.00 79.71           C  
ATOM    376  CG  GLU B  49      27.446  31.311 -22.365  1.00 79.71           C  
ATOM    377  CD  GLU B  49      28.522  31.459 -23.421  1.00 79.71           C  
ATOM    378  OE1 GLU B  49      29.719  31.528 -23.038  1.00 79.71           O  
ATOM    379  OE2 GLU B  49      28.161  31.511 -24.627  1.00 79.71           O1-
ATOM    382  N   ILE B  50      27.831  35.389 -20.312  1.00 56.75           N  
ATOM    383  CA  ILE B  50      27.559  36.245 -19.200  1.00 56.75           C  
ATOM    388  C   ILE B  50      26.566  37.266 -19.636  1.00 56.75           C  
ATOM    389  O   ILE B  50      25.552  37.471 -18.977  1.00 56.75           O  
ATOM    384  CB  ILE B  50      28.765  36.981 -18.689  1.00 56.75           C  
ATOM    385  CG1 ILE B  50      29.726  35.996 -18.008  1.00 56.75           C  
ATOM    386  CG2 ILE B  50      28.306  38.133 -17.771  1.00 56.75           C  
ATOM    387  CD1 ILE B  50      31.079  36.623 -17.684  1.00 56.75           C  
ATOM    390  N   PHE B  51      26.806  37.895 -20.797  1.00156.18           N  
ATOM    391  CA  PHE B  51      25.881  38.904 -21.215  1.00156.18           C  
ATOM    399  C   PHE B  51      24.511  38.331 -21.358  1.00156.18           C  
ATOM    400  O   PHE B  51      23.561  38.895 -20.820  1.00156.18           O  
ATOM    392  CB  PHE B  51      26.154  39.521 -22.608  1.00156.18           C  
ATOM    393  CG  PHE B  51      27.009  40.742 -22.538  1.00156.18           C  
ATOM    394  CD1 PHE B  51      28.379  40.674 -22.605  1.00156.18           C  
ATOM    395  CD2 PHE B  51      26.422  41.989 -22.418  1.00156.18           C  
ATOM    396  CE1 PHE B  51      29.150  41.813 -22.550  1.00156.18           C  
ATOM    397  CE2 PHE B  51      27.190  43.131 -22.362  1.00156.18           C  
ATOM    398  CZ  PHE B  51      28.557  43.048 -22.423  1.00156.18           C  
ATOM    401  N   GLU B  52      24.359  37.192 -22.061  1.00132.51           N  
ATOM    402  CA  GLU B  52      23.003  36.800 -22.325  1.00132.51           C  
ATOM    408  C   GLU B  52      22.275  36.475 -21.056  1.00132.51           C  
ATOM    409  O   GLU B  52      21.167  36.963 -20.841  1.00132.51           O  
ATOM    403  CB  GLU B  52      22.826  35.586 -23.272  1.00132.51           C  
ATOM    404  CG  GLU B  52      22.932  34.207 -22.612  1.00132.51           C  
ATOM    405  CD  GLU B  52      24.321  33.636 -22.798  1.00132.51           C  
ATOM    406  OE1 GLU B  52      25.059  34.118 -23.700  1.00132.51           O  
ATOM    407  OE2 GLU B  52      24.647  32.686 -22.034  1.00132.51           O1-
ATOM    410  N   GLN B  53      22.847  35.631 -20.175  1.00158.19           N  
ATOM    411  CA  GLN B  53      22.011  35.268 -19.069  1.00158.19           C  
ATOM    417  C   GLN B  53      21.834  36.351 -18.053  1.00158.19           C  
ATOM    418  O   GLN B  53      20.710  36.757 -17.769  1.00158.19           O  
ATOM    412  CB  GLN B  53      22.423  33.948 -18.377  1.00158.19           C  
ATOM    413  CG  GLN B  53      23.777  33.935 -17.668  1.00158.19           C  
ATOM    414  CD  GLN B  53      24.062  32.484 -17.287  1.00158.19           C  
ATOM    416  NE2 GLN B  53      23.933  31.564 -18.281  1.00158.19           N  
ATOM    415  OE1 GLN B  53      24.390  32.175 -16.142  1.00158.19           O  
ATOM    419  N   LYS B  54      22.912  36.851 -17.432  1.00216.51           N  
ATOM    420  CA  LYS B  54      22.568  37.846 -16.467  1.00216.51           C  
ATOM    426  C   LYS B  54      22.500  39.268 -16.894  1.00216.51           C  
ATOM    427  O   LYS B  54      21.686  40.008 -16.337  1.00216.51           O  
ATOM    421  CB  LYS B  54      23.173  37.745 -15.053  1.00216.51           C  
ATOM    422  CG  LYS B  54      22.206  37.056 -14.092  1.00216.51           C  
ATOM    423  CD  LYS B  54      22.735  36.864 -12.676  1.00216.51           C  
ATOM    424  CE  LYS B  54      23.669  35.668 -12.536  1.00216.51           C  
ATOM    425  NZ  LYS B  54      23.401  34.993 -11.249  1.00216.51           N1+
ATOM    428  N   ARG B  55      23.286  39.737 -17.890  1.00309.30           N  
ATOM    429  CA  ARG B  55      23.319  41.133 -17.607  1.00309.30           C  
ATOM    437  C   ARG B  55      24.153  42.044 -18.477  1.00309.30           C  
ATOM    438  O   ARG B  55      25.330  41.829 -18.744  1.00309.30           O  
ATOM    430  CB  ARG B  55      24.084  41.240 -16.286  1.00309.30           C  
ATOM    431  CG  ARG B  55      25.449  40.500 -16.386  1.00309.30           C  
ATOM    432  CD  ARG B  55      25.665  39.239 -15.529  1.00309.30           C  
ATOM    433  NE  ARG B  55      25.660  38.027 -16.401  1.00309.30           N  
ATOM    434  CZ  ARG B  55      26.256  36.858 -16.015  1.00309.30           C  
ATOM    435  NH1 ARG B  55      26.946  36.771 -14.848  1.00309.30           N1+
ATOM    436  NH2 ARG B  55      26.135  35.728 -16.787  1.00309.30           N  
ATOM    439  N   GLU B  56      23.571  43.162 -18.926  1.00124.01           N  
ATOM    440  CA  GLU B  56      24.473  44.170 -19.399  1.00124.01           C  
ATOM    446  C   GLU B  56      25.026  44.791 -18.136  1.00124.01           C  
ATOM    447  O   GLU B  56      26.227  45.022 -17.987  1.00124.01           O  
ATOM    441  CB  GLU B  56      23.737  45.248 -20.221  1.00124.01           C  
ATOM    442  CG  GLU B  56      24.637  46.135 -21.087  1.00124.01           C  
ATOM    443  CD  GLU B  56      24.934  47.417 -20.330  1.00124.01           C  
ATOM    444  OE1 GLU B  56      23.989  48.230 -20.147  1.00124.01           O  
ATOM    445  OE2 GLU B  56      26.112  47.601 -19.928  1.00124.01           O1-
ATOM    448  N   ASN B  57      24.118  45.021 -17.159  1.00 76.94           N  
ATOM    449  CA  ASN B  57      24.394  45.685 -15.908  1.00 76.94           C  
ATOM    454  C   ASN B  57      25.358  44.896 -15.070  1.00 76.94           C  
ATOM    455  O   ASN B  57      26.366  45.427 -14.607  1.00 76.94           O  
ATOM    450  CB  ASN B  57      23.135  45.824 -15.026  1.00 76.94           C  
ATOM    451  CG  ASN B  57      22.102  46.731 -15.687  1.00 76.94           C  
ATOM    453  ND2 ASN B  57      22.196  48.062 -15.424  1.00 76.94           N  
ATOM    452  OD1 ASN B  57      21.214  46.262 -16.397  1.00 76.94           O  
ATOM    456  N   PHE B  58      25.091  43.593 -14.861  1.00151.06           N  
ATOM    457  CA  PHE B  58      25.914  42.831 -13.958  1.00151.06           C  
ATOM    465  C   PHE B  58      27.292  42.732 -14.549  1.00151.06           C  
ATOM    466  O   PHE B  58      28.290  42.762 -13.831  1.00151.06           O  
ATOM    458  CB  PHE B  58      25.283  41.455 -13.631  1.00151.06           C  
ATOM    459  CG  PHE B  58      26.027  40.580 -12.677  1.00151.06           C  
ATOM    460  CD1 PHE B  58      27.123  39.833 -13.055  1.00151.06           C  
ATOM    461  CD2 PHE B  58      25.573  40.471 -11.384  1.00151.06           C  
ATOM    462  CE1 PHE B  58      27.763  39.021 -12.148  1.00151.06           C  
ATOM    463  CE2 PHE B  58      26.207  39.662 -10.472  1.00151.06           C  
ATOM    464  CZ  PHE B  58      27.307  38.933 -10.854  1.00151.06           C  
ATOM    467  N   PHE B  59      27.381  42.626 -15.890  1.00 83.66           N  
ATOM    468  CA  PHE B  59      28.640  42.548 -16.588  1.00 83.66           C  
ATOM    476  C   PHE B  59      29.437  43.792 -16.315  1.00 83.66           C  
ATOM    477  O   PHE B  59      30.619  43.729 -15.975  1.00 83.66           O  
ATOM    469  CB  PHE B  59      28.400  42.432 -18.110  1.00 83.66           C  
ATOM    470  CG  PHE B  59      29.680  42.378 -18.871  1.00 83.66           C  
ATOM    471  CD1 PHE B  59      30.297  41.180 -19.137  1.00 83.66           C  
ATOM    472  CD2 PHE B  59      30.265  43.532 -19.335  1.00 83.66           C  
ATOM    473  CE1 PHE B  59      31.475  41.134 -19.847  1.00 83.66           C  
ATOM    474  CE2 PHE B  59      31.442  43.488 -20.044  1.00 83.66           C  
ATOM    475  CZ  PHE B  59      32.055  42.290 -20.303  1.00 83.66           C  
ATOM    478  N   ARG B  60      28.794  44.966 -16.436  1.00141.25           N  
ATOM    479  CA  ARG B  60      29.471  46.216 -16.247  1.00141.25           C  
ATOM    487  C   ARG B  60      29.930  46.307 -14.830  1.00141.25           C  
ATOM    488  O   ARG B  60      31.004  46.839 -14.561  1.00141.25           O  
ATOM    480  CB  ARG B  60      28.570  47.413 -16.577  1.00141.25           C  
ATOM    481  CG  ARG B  60      28.138  47.339 -18.039  1.00141.25           C  
ATOM    482  CD  ARG B  60      29.319  47.447 -19.003  1.00141.25           C  
ATOM    483  NE  ARG B  60      28.992  46.647 -20.217  1.00141.25           N  
ATOM    484  CZ  ARG B  60      29.015  47.221 -21.456  1.00141.25           C  
ATOM    485  NH1 ARG B  60      29.166  48.568 -21.580  1.00141.25           N1+
ATOM    486  NH2 ARG B  60      28.881  46.444 -22.571  1.00141.25           N  
ATOM    489  N   GLU B  61      29.128  45.792 -13.877  1.00 48.96           N  
ATOM    490  CA  GLU B  61      29.545  45.858 -12.504  1.00 48.96           C  
ATOM    496  C   GLU B  61      30.797  45.058 -12.340  1.00 48.96           C  
ATOM    497  O   GLU B  61      31.710  45.467 -11.625  1.00 48.96           O  
ATOM    491  CB  GLU B  61      28.537  45.283 -11.497  1.00 48.96           C  
ATOM    492  CG  GLU B  61      27.352  46.199 -11.199  1.00 48.96           C  
ATOM    493  CD  GLU B  61      26.698  45.684  -9.924  1.00 48.96           C  
ATOM    494  OE1 GLU B  61      26.202  44.525  -9.934  1.00 48.96           O  
ATOM    495  OE2 GLU B  61      26.697  46.442  -8.917  1.00 48.96           O1-
ATOM    498  N   GLN B  62      30.884  43.887 -12.996  1.00 59.61           N  
ATOM    499  CA  GLN B  62      32.073  43.106 -12.815  1.00 59.61           C  
ATOM    505  C   GLN B  62      33.231  43.894 -13.314  1.00 59.61           C  
ATOM    506  O   GLN B  62      34.294  43.896 -12.700  1.00 59.61           O  
ATOM    500  CB  GLN B  62      32.073  41.761 -13.566  1.00 59.61           C  
ATOM    501  CG  GLN B  62      31.318  40.652 -12.833  1.00 59.61           C  
ATOM    502  CD  GLN B  62      32.246  40.110 -11.750  1.00 59.61           C  
ATOM    504  NE2 GLN B  62      31.878  40.342 -10.462  1.00 59.61           N  
ATOM    503  OE1 GLN B  62      33.273  39.497 -12.043  1.00 59.61           O  
ATOM    507  N   GLU B  63      33.066  44.579 -14.456  1.00 55.59           N  
ATOM    508  CA  GLU B  63      34.167  45.332 -14.969  1.00 55.59           C  
ATOM    514  C   GLU B  63      34.464  46.469 -14.033  1.00 55.59           C  
ATOM    515  O   GLU B  63      35.625  46.728 -13.718  1.00 55.59           O  
ATOM    509  CB  GLU B  63      33.872  45.894 -16.377  1.00 55.59           C  
ATOM    510  CG  GLU B  63      33.715  44.799 -17.443  1.00 55.59           C  
ATOM    511  CD  GLU B  63      33.426  45.437 -18.798  1.00 55.59           C  
ATOM    512  OE1 GLU B  63      32.404  46.165 -18.909  1.00 55.59           O  
ATOM    513  OE2 GLU B  63      34.223  45.197 -19.744  1.00 55.59           O1-
ATOM    516  N   GLN B  64      33.405  47.173 -13.572  1.00 96.47           N  
ATOM    517  CA  GLN B  64      33.500  48.360 -12.756  1.00 96.47           C  
ATOM    523  C   GLN B  64      33.987  48.160 -11.366  1.00 96.47           C  
ATOM    524  O   GLN B  64      34.964  48.783 -10.947  1.00 96.47           O  
ATOM    518  CB  GLN B  64      32.138  49.047 -12.583  1.00 96.47           C  
ATOM    519  CG  GLN B  64      32.124  50.045 -11.423  1.00 96.47           C  
ATOM    520  CD  GLN B  64      32.982  51.239 -11.793  1.00 96.47           C  
ATOM    522  NE2 GLN B  64      34.090  51.457 -11.032  1.00 96.47           N  
ATOM    521  OE1 GLN B  64      32.670  51.963 -12.735  1.00 96.47           O  
ATOM    525  N   LYS B  65      33.326  47.267 -10.615  1.00 88.28           N  
ATOM    526  CA  LYS B  65      33.680  47.123  -9.240  1.00 88.28           C  
ATOM    532  C   LYS B  65      35.078  46.656  -9.267  1.00 88.28           C  
ATOM    533  O   LYS B  65      35.914  47.039  -8.450  1.00 88.28           O  
ATOM    527  CB  LYS B  65      32.830  46.063  -8.518  1.00 88.28           C  
ATOM    528  CG  LYS B  65      33.093  45.970  -7.014  1.00 88.28           C  
ATOM    529  CD  LYS B  65      32.030  45.164  -6.266  1.00 88.28           C  
ATOM    530  CE  LYS B  65      30.725  45.931  -6.040  1.00 88.28           C  
ATOM    531  NZ  LYS B  65      30.093  46.253  -7.339  1.00 88.28           N1+
ATOM    534  N   MET B  66      35.343  45.823 -10.275  1.00205.30           N  
ATOM    535  CA  MET B  66      36.625  45.227 -10.411  1.00205.30           C  
ATOM    540  C   MET B  66      37.739  46.152 -10.865  1.00205.30           C  
ATOM    541  O   MET B  66      38.874  45.881 -10.495  1.00205.30           O  
ATOM    536  CB  MET B  66      36.655  43.988 -11.320  1.00205.30           C  
ATOM    537  CG  MET B  66      36.053  42.749 -10.653  1.00205.30           C  
ATOM    538  SD  MET B  66      37.023  42.137  -9.239  1.00205.30           S  
ATOM    539  CE  MET B  66      35.934  40.741  -8.841  1.00205.30           C  
ATOM    542  N   ALA B  67      37.490  47.216 -11.681  1.00158.12           N  
ATOM    543  CA  ALA B  67      38.487  48.150 -12.177  1.00158.12           C  
ATOM    545  C   ALA B  67      39.148  48.714 -10.967  1.00158.12           C  
ATOM    546  O   ALA B  67      40.303  49.138 -11.005  1.00158.12           O  
ATOM    544  CB  ALA B  67      37.877  49.325 -12.960  1.00158.12           C  
ATOM    547  N   ASP B  68      38.389  48.753  -9.862  1.00 62.67           N  
ATOM    548  CA  ASP B  68      38.871  49.244  -8.608  1.00 62.67           C  
ATOM    553  C   ASP B  68      40.058  48.420  -8.204  1.00 62.67           C  
ATOM    554  O   ASP B  68      40.999  48.925  -7.595  1.00 62.67           O  
ATOM    549  CB  ASP B  68      37.827  49.118  -7.487  1.00 62.67           C  
ATOM    550  CG  ASP B  68      36.683  50.064  -7.813  1.00 62.67           C  
ATOM    551  OD1 ASP B  68      36.947  51.116  -8.454  1.00 62.67           O  
ATOM    552  OD2 ASP B  68      35.525  49.741  -7.434  1.00 62.67           O1-
ATOM    555  N   PHE B  69      40.035  47.117  -8.530  1.00 52.64           N  
ATOM    556  CA  PHE B  69      41.088  46.200  -8.203  1.00 52.64           C  
ATOM    564  C   PHE B  69      42.351  46.655  -8.874  1.00 52.64           C  
ATOM    565  O   PHE B  69      43.418  46.674  -8.259  1.00 52.64           O  
ATOM    557  CB  PHE B  69      40.787  44.765  -8.669  1.00 52.64           C  
ATOM    558  CG  PHE B  69      41.918  43.900  -8.234  1.00 52.64           C  
ATOM    559  CD1 PHE B  69      41.983  43.440  -6.939  1.00 52.64           C  
ATOM    560  CD2 PHE B  69      42.905  43.540  -9.120  1.00 52.64           C  
ATOM    561  CE1 PHE B  69      43.023  42.639  -6.530  1.00 52.64           C  
ATOM    562  CE2 PHE B  69      43.948  42.739  -8.718  1.00 52.64           C  
ATOM    563  CZ  PHE B  69      44.007  42.286  -7.422  1.00 52.64           C  
ATOM    566  N   PHE B  70      42.262  47.064 -10.152  1.00 79.05           N  
ATOM    567  CA  PHE B  70      43.436  47.466 -10.877  1.00 79.05           C  
ATOM    575  C   PHE B  70      44.021  48.674 -10.212  1.00 79.05           C  
ATOM    576  O   PHE B  70      45.238  48.850 -10.181  1.00 79.05           O  
ATOM    568  CB  PHE B  70      43.185  47.813 -12.356  1.00 79.05           C  
ATOM    569  CG  PHE B  70      42.783  46.559 -13.056  1.00 79.05           C  
ATOM    570  CD1 PHE B  70      43.668  45.513 -13.180  1.00 79.05           C  
ATOM    571  CD2 PHE B  70      41.532  46.441 -13.617  1.00 79.05           C  
ATOM    572  CE1 PHE B  70      43.301  44.358 -13.829  1.00 79.05           C  
ATOM    573  CE2 PHE B  70      41.159  45.290 -14.269  1.00 79.05           C  
ATOM    574  CZ  PHE B  70      42.044  44.244 -14.376  1.00 79.05           C  
ATOM    577  N   SER B  71      43.161  49.556  -9.675  1.00 87.10           N  
ATOM    578  CA  SER B  71      43.622  50.754  -9.037  1.00 87.10           C  
ATOM    581  C   SER B  71      44.477  50.397  -7.857  1.00 87.10           C  
ATOM    582  O   SER B  71      45.361  51.157  -7.467  1.00 87.10           O  
ATOM    579  CB  SER B  71      42.463  51.603  -8.502  1.00 87.10           C  
ATOM    580  OG  SER B  71      42.980  52.670  -7.726  1.00 87.10           O  
ATOM    583  N   SER B  72      44.195  49.242  -7.234  1.00 97.54           N  
ATOM    584  CA  SER B  72      44.872  48.757  -6.062  1.00 97.54           C  
ATOM    587  C   SER B  72      46.247  48.214  -6.349  1.00 97.54           C  
ATOM    588  O   SER B  72      47.097  48.209  -5.459  1.00 97.54           O  
ATOM    585  CB  SER B  72      44.085  47.619  -5.394  1.00 97.54           C  
ATOM    586  OG  SER B  72      44.828  47.082  -4.313  1.00 97.54           O  
ATOM    589  N   CYS B  73      46.513  47.745  -7.586  1.00109.34           N  
ATOM    590  CA  CYS B  73      47.735  47.021  -7.847  1.00109.34           C  
ATOM    593  C   CYS B  73      48.764  47.876  -8.507  1.00109.34           C  
ATOM    594  O   CYS B  73      48.542  49.045  -8.820  1.00109.34           O  
ATOM    591  CB  CYS B  73      47.559  45.861  -8.838  1.00109.34           C  
ATOM    592  SG  CYS B  73      46.311  44.656  -8.334  1.00109.34           S  
ATOM    595  N   GLU B  74      49.958  47.272  -8.716  1.00 57.43           N  
ATOM    596  CA  GLU B  74      51.027  47.944  -9.390  1.00 57.43           C  
ATOM    602  C   GLU B  74      51.792  46.934 -10.198  1.00 57.43           C  
ATOM    603  O   GLU B  74      51.692  45.729  -9.977  1.00 57.43           O  
ATOM    597  CB  GLU B  74      52.037  48.618  -8.443  1.00 57.43           C  
ATOM    598  CG  GLU B  74      52.779  47.638  -7.531  1.00 57.43           C  
ATOM    599  CD  GLU B  74      53.738  48.433  -6.654  1.00 57.43           C  
ATOM    600  OE1 GLU B  74      54.431  49.335  -7.195  1.00 57.43           O  
ATOM    601  OE2 GLU B  74      53.785  48.152  -5.426  1.00 57.43           O1-
ATOM    604  N   LYS B  75      52.588  47.438 -11.163  1.00 85.00           N  
ATOM    605  CA  LYS B  75      53.454  46.650 -11.998  1.00 85.00           C  
ATOM    611  C   LYS B  75      52.693  45.638 -12.802  1.00 85.00           C  
ATOM    612  O   LYS B  75      53.124  44.492 -12.924  1.00 85.00           O  
ATOM    606  CB  LYS B  75      54.523  45.895 -11.190  1.00 85.00           C  
ATOM    607  CG  LYS B  75      55.438  46.810 -10.372  1.00 85.00           C  
ATOM    608  CD  LYS B  75      56.257  46.063  -9.316  1.00 85.00           C  
ATOM    609  CE  LYS B  75      56.996  46.982  -8.343  1.00 85.00           C  
ATOM    610  NZ  LYS B  75      58.062  47.726  -9.051  1.00 85.00           N1+
ATOM    613  N   ALA B  76      51.552  46.030 -13.400  1.00 41.93           N  
ATOM    614  CA  ALA B  76      50.824  45.083 -14.195  1.00 41.93           C  
ATOM    616  C   ALA B  76      50.515  45.700 -15.526  1.00 41.93           C  
ATOM    617  O   ALA B  76      50.404  46.919 -15.649  1.00 41.93           O  
ATOM    615  CB  ALA B  76      49.480  44.665 -13.571  1.00 41.93           C  
ATOM    618  N   CYS B  77      50.416  44.854 -16.574  1.00 53.06           N  
ATOM    619  CA  CYS B  77      50.009  45.298 -17.880  1.00 53.06           C  
ATOM    622  C   CYS B  77      48.634  44.734 -18.053  1.00 53.06           C  
ATOM    623  O   CYS B  77      48.454  43.517 -18.002  1.00 53.06           O  
ATOM    620  CB  CYS B  77      50.887  44.765 -19.025  1.00 53.06           C  
ATOM    621  SG  CYS B  77      52.569  45.454 -18.984  1.00 53.06           S  
ATOM    624  N   ILE B  78      47.621  45.601 -18.274  1.00118.86           N  
ATOM    625  CA  ILE B  78      46.276  45.093 -18.281  1.00118.86           C  
ATOM    630  C   ILE B  78      45.591  45.353 -19.585  1.00118.86           C  
ATOM    631  O   ILE B  78      45.687  46.435 -20.163  1.00118.86           O  
ATOM    626  CB  ILE B  78      45.361  45.697 -17.242  1.00118.86           C  
ATOM    627  CG1 ILE B  78      45.852  45.461 -15.803  1.00118.86           C  
ATOM    628  CG2 ILE B  78      43.952  45.134 -17.488  1.00118.86           C  
ATOM    629  CD1 ILE B  78      46.895  46.463 -15.321  1.00118.86           C  
ATOM    632  N   ALA B  79      44.850  44.333 -20.064  1.00 41.06           N  
ATOM    633  CA  ALA B  79      44.062  44.455 -21.256  1.00 41.06           C  
ATOM    635  C   ALA B  79      42.636  44.538 -20.802  1.00 41.06           C  
ATOM    636  O   ALA B  79      42.250  43.905 -19.819  1.00 41.06           O  
ATOM    634  CB  ALA B  79      44.178  43.250 -22.204  1.00 41.06           C  
ATOM    637  N   THR B  80      41.815  45.350 -21.501  1.00 53.57           N  
ATOM    638  CA  THR B  80      40.450  45.527 -21.091  1.00 53.57           C  
ATOM    642  C   THR B  80      39.539  45.323 -22.267  1.00 53.57           C  
ATOM    643  O   THR B  80      39.950  45.412 -23.425  1.00 53.57           O  
ATOM    639  CB  THR B  80      40.180  46.904 -20.557  1.00 53.57           C  
ATOM    641  CG2 THR B  80      41.091  47.155 -19.342  1.00 53.57           C  
ATOM    640  OG1 THR B  80      40.430  47.873 -21.563  1.00 53.57           O  
ATOM    644  N   GLY B  81      38.250  45.041 -21.980  1.00 37.57           N  
ATOM    645  CA  GLY B  81      37.275  44.812 -23.014  1.00 37.57           C  
ATOM    646  C   GLY B  81      36.904  46.140 -23.603  1.00 37.57           C  
ATOM    647  O   GLY B  81      37.254  47.193 -23.073  1.00 37.57           O  
ATOM    648  N   GLY B  82      36.148  46.106 -24.718  1.00 52.84           N  
ATOM    649  CA  GLY B  82      35.792  47.288 -25.457  1.00 52.84           C  
ATOM    650  C   GLY B  82      34.966  48.217 -24.611  1.00 52.84           C  
ATOM    651  O   GLY B  82      35.141  49.434 -24.658  1.00 52.84           O  
ATOM    652  N   GLY B  83      34.019  47.644 -23.849  1.00 77.87           N  
ATOM    653  CA  GLY B  83      33.064  48.281 -22.978  1.00 77.87           C  
ATOM    654  C   GLY B  83      33.696  48.864 -21.744  1.00 77.87           C  
ATOM    655  O   GLY B  83      33.072  49.650 -21.033  1.00 77.87           O  
ATOM    656  N   PHE B  84      34.929  48.447 -21.416  1.00157.51           N  
ATOM    657  CA  PHE B  84      35.585  48.753 -20.170  1.00157.51           C  
ATOM    665  C   PHE B  84      35.670  50.238 -19.968  1.00157.51           C  
ATOM    666  O   PHE B  84      35.711  50.718 -18.836  1.00157.51           O  
ATOM    658  CB  PHE B  84      37.005  48.153 -20.121  1.00157.51           C  
ATOM    659  CG  PHE B  84      37.486  48.094 -18.711  1.00157.51           C  
ATOM    660  CD1 PHE B  84      38.166  49.146 -18.139  1.00157.51           C  
ATOM    661  CD2 PHE B  84      37.258  46.965 -17.959  1.00157.51           C  
ATOM    662  CE1 PHE B  84      38.605  49.067 -16.837  1.00157.51           C  
ATOM    663  CE2 PHE B  84      37.693  46.881 -16.657  1.00157.51           C  
ATOM    664  CZ  PHE B  84      38.372  47.934 -16.094  1.00157.51           C  
ATOM    667  N   VAL B  85      35.704  51.007 -21.067  1.00142.11           N  
ATOM    668  CA  VAL B  85      35.846  52.434 -21.014  1.00142.11           C  
ATOM    672  C   VAL B  85      34.730  53.018 -20.184  1.00142.11           C  
ATOM    673  O   VAL B  85      34.878  54.096 -19.613  1.00142.11           O  
ATOM    669  CB  VAL B  85      35.768  53.043 -22.379  1.00142.11           C  
ATOM    670  CG1 VAL B  85      35.986  54.552 -22.249  0.65142.11           C  
ATOM    671  CG2 VAL B  85      36.761  52.328 -23.302  0.65142.11           C  
ATOM    674  N   ASN B  86      33.573  52.329 -20.127  1.00 98.06           N  
ATOM    675  CA  ASN B  86      32.386  52.750 -19.424  1.00 98.06           C  
ATOM    680  C   ASN B  86      32.581  52.817 -17.926  1.00 98.06           C  
ATOM    681  O   ASN B  86      31.808  53.475 -17.234  1.00 98.06           O  
ATOM    676  CB  ASN B  86      31.168  51.858 -19.718  1.00 98.06           C  
ATOM    677  CG  ASN B  86      30.701  52.194 -21.128  1.00 98.06           C  
ATOM    679  ND2 ASN B  86      31.056  53.416 -21.613  1.00 98.06           N  
ATOM    678  OD1 ASN B  86      30.036  51.394 -21.782  1.00 98.06           O  
ATOM    682  N   VAL B  87      33.570  52.103 -17.356  1.00 56.86           N  
ATOM    683  CA  VAL B  87      33.729  52.121 -15.923  1.00 56.86           C  
ATOM    687  C   VAL B  87      34.118  53.495 -15.464  1.00 56.86           C  
ATOM    688  O   VAL B  87      34.675  54.290 -16.215  1.00 56.86           O  
ATOM    684  CB  VAL B  87      34.781  51.178 -15.415  1.00 56.86           C  
ATOM    685  CG1 VAL B  87      34.394  49.742 -15.808  1.00 56.86           C  
ATOM    686  CG2 VAL B  87      36.147  51.636 -15.948  1.00 56.86           C  
ATOM    689  N   SER B  88      33.771  53.822 -14.202  1.00 81.86           N  
ATOM    690  CA  SER B  88      34.112  55.088 -13.627  1.00 81.86           C  
ATOM    693  C   SER B  88      35.505  54.987 -13.085  1.00 81.86           C  
ATOM    694  O   SER B  88      35.988  53.898 -12.780  1.00 81.86           O  
ATOM    691  CB  SER B  88      33.186  55.497 -12.469  1.00 81.86           C  
ATOM    692  OG  SER B  88      33.583  56.757 -11.952  1.00 81.86           O  
ATOM    695  N   ASN B  89      36.185  56.145 -12.953  1.00 60.49           N  
ATOM    696  CA  ASN B  89      37.504  56.213 -12.390  1.00 60.49           C  
ATOM    701  C   ASN B  89      38.453  55.322 -13.132  1.00 60.49           C  
ATOM    702  O   ASN B  89      39.296  54.663 -12.525  1.00 60.49           O  
ATOM    697  CB  ASN B  89      37.537  55.795 -10.910  1.00 60.49           C  
ATOM    698  CG  ASN B  89      36.761  56.828 -10.106  1.00 60.49           C  
ATOM    700  ND2 ASN B  89      35.464  56.525  -9.832  1.00 60.49           N  
ATOM    699  OD1 ASN B  89      37.290  57.875  -9.737  1.00 60.49           O  
ATOM    703  N   LEU B  90      38.373  55.313 -14.473  1.00 61.49           N  
ATOM    704  CA  LEU B  90      39.235  54.496 -15.280  1.00 61.49           C  
ATOM    709  C   LEU B  90      40.647  54.951 -15.074  1.00 61.49           C  
ATOM    710  O   LEU B  90      41.573  54.142 -15.062  1.00 61.49           O  
ATOM    705  CB  LEU B  90      38.928  54.618 -16.784  1.00 61.49           C  
ATOM    706  CG  LEU B  90      39.847  53.766 -17.681  1.00 61.49           C  
ATOM    707  CD1 LEU B  90      39.701  52.268 -17.377  1.00 61.49           C  
ATOM    708  CD2 LEU B  90      39.631  54.092 -19.168  1.00 61.49           C  
ATOM    711  N   GLU B  91      40.839  56.268 -14.878  1.00 84.09           N  
ATOM    712  CA  GLU B  91      42.146  56.849 -14.770  1.00 84.09           C  
ATOM    718  C   GLU B  91      42.904  56.239 -13.627  1.00 84.09           C  
ATOM    719  O   GLU B  91      44.118  56.080 -13.706  1.00 84.09           O  
ATOM    713  CB  GLU B  91      42.120  58.372 -14.540  1.00 84.09           C  
ATOM    714  CG  GLU B  91      41.412  58.802 -13.252  1.00 84.09           C  
ATOM    715  CD  GLU B  91      39.910  58.818 -13.506  1.00 84.09           C  
ATOM    716  OE1 GLU B  91      39.504  58.544 -14.667  1.00 84.09           O  
ATOM    717  OE2 GLU B  91      39.151  59.110 -12.544  1.00 84.09           O1-
ATOM    720  N   LYS B  92      42.220  55.875 -12.531  1.00101.85           N  
ATOM    721  CA  LYS B  92      42.878  55.332 -11.373  1.00101.85           C  
ATOM    727  C   LYS B  92      43.564  54.036 -11.704  1.00101.85           C  
ATOM    728  O   LYS B  92      44.511  53.642 -11.025  1.00101.85           O  
ATOM    722  CB  LYS B  92      41.921  55.060 -10.195  1.00101.85           C  
ATOM    723  CG  LYS B  92      41.587  56.302  -9.360  1.00101.85           C  
ATOM    724  CD  LYS B  92      40.744  57.361 -10.071  1.00101.85           C  
ATOM    725  CE  LYS B  92      40.447  58.576  -9.186  1.00101.85           C  
ATOM    726  NZ  LYS B  92      39.629  59.569  -9.920  1.00101.85           N1+
ATOM    729  N   ALA B  93      43.081  53.316 -12.730  1.00 57.87           N  
ATOM    730  CA  ALA B  93      43.582  52.016 -13.094  1.00 57.87           C  
ATOM    732  C   ALA B  93      45.021  52.069 -13.501  1.00 57.87           C  
ATOM    733  O   ALA B  93      45.766  51.126 -13.234  1.00 57.87           O  
ATOM    731  CB  ALA B  93      42.803  51.389 -14.264  1.00 57.87           C  
ATOM    734  N   GLY B  94      45.453  53.135 -14.204  1.00 38.30           N  
ATOM    735  CA  GLY B  94      46.838  53.183 -14.580  1.00 38.30           C  
ATOM    736  C   GLY B  94      46.989  54.046 -15.795  1.00 38.30           C  
ATOM    737  O   GLY B  94      46.047  54.709 -16.228  1.00 38.30           O  
ATOM    738  N   PHE B  95      48.213  54.045 -16.366  1.00 79.69           N  
ATOM    739  CA  PHE B  95      48.549  54.804 -17.536  1.00 79.69           C  
ATOM    747  C   PHE B  95      47.787  54.169 -18.654  1.00 79.69           C  
ATOM    748  O   PHE B  95      47.982  52.997 -18.966  1.00 79.69           O  
ATOM    740  CB  PHE B  95      50.063  54.713 -17.834  1.00 79.69           C  
ATOM    741  CG  PHE B  95      50.466  55.486 -19.045  1.00 79.69           C  
ATOM    742  CD1 PHE B  95      50.655  56.850 -18.985  1.00 79.69           C  
ATOM    743  CD2 PHE B  95      50.692  54.841 -20.239  1.00 79.69           C  
ATOM    744  CE1 PHE B  95      51.038  57.556 -20.101  1.00 79.69           C  
ATOM    745  CE2 PHE B  95      51.076  55.543 -21.360  1.00 79.69           C  
ATOM    746  CZ  PHE B  95      51.250  56.904 -21.293  1.00 79.69           C  
ATOM    749  N   CYS B  96      46.903  54.941 -19.309  1.00 96.31           N  
ATOM    750  CA  CYS B  96      46.040  54.309 -20.259  1.00 96.31           C  
ATOM    753  C   CYS B  96      46.536  54.530 -21.654  1.00 96.31           C  
ATOM    754  O   CYS B  96      46.780  55.658 -22.080  1.00 96.31           O  
ATOM    751  CB  CYS B  96      44.597  54.821 -20.161  1.00 96.31           C  
ATOM    752  SG  CYS B  96      43.427  53.716 -20.989  1.00 96.31           S  
ATOM    755  N   ILE B  97      46.688  53.423 -22.408  1.00 57.85           N  
ATOM    756  CA  ILE B  97      47.134  53.497 -23.768  1.00 57.85           C  
ATOM    761  C   ILE B  97      45.974  53.084 -24.617  1.00 57.85           C  
ATOM    762  O   ILE B  97      45.415  52.000 -24.453  1.00 57.85           O  
ATOM    757  CB  ILE B  97      48.275  52.564 -24.072  1.00 57.85           C  
ATOM    758  CG1 ILE B  97      49.488  52.895 -23.188  1.00 57.85           C  
ATOM    759  CG2 ILE B  97      48.587  52.642 -25.577  1.00 57.85           C  
ATOM    760  CD1 ILE B  97      50.596  51.846 -23.266  1.00 57.85           C  
ATOM    763  N   TYR B  98      45.589  53.955 -25.565  1.00109.83           N  
ATOM    764  CA  TYR B  98      44.463  53.697 -26.410  1.00109.83           C  
ATOM    773  C   TYR B  98      44.993  53.237 -27.726  1.00109.83           C  
ATOM    774  O   TYR B  98      45.693  53.970 -28.422  1.00109.83           O  
ATOM    765  CB  TYR B  98      43.586  54.958 -26.584  1.00109.83           C  
ATOM    766  CG  TYR B  98      42.614  54.822 -27.708  1.00109.83           C  
ATOM    767  CD1 TYR B  98      41.720  53.778 -27.774  1.00109.83           C  
ATOM    768  CD2 TYR B  98      42.566  55.798 -28.677  1.00109.83           C  
ATOM    769  CE1 TYR B  98      40.825  53.693 -28.816  1.00109.83           C  
ATOM    770  CE2 TYR B  98      41.673  55.720 -29.719  1.00109.83           C  
ATOM    771  CZ  TYR B  98      40.802  54.661 -29.791  1.00109.83           C  
ATOM    772  OH  TYR B  98      39.883  54.576 -30.860  1.00109.83           O  
ATOM    775  N   LEU B  99      44.685  51.972 -28.080  1.00 81.65           N  
ATOM    776  CA  LEU B  99      45.164  51.448 -29.326  1.00 81.65           C  
ATOM    781  C   LEU B  99      44.139  51.861 -30.328  1.00 81.65           C  
ATOM    782  O   LEU B  99      43.014  51.365 -30.320  1.00 81.65           O  
ATOM    777  CB  LEU B  99      45.287  49.912 -29.318  1.00 81.65           C  
ATOM    778  CG  LEU B  99      46.263  49.379 -28.244  1.00 81.65           C  
ATOM    779  CD1 LEU B  99      46.359  47.845 -28.274  1.00 81.65           C  
ATOM    780  CD2 LEU B  99      47.638  50.065 -28.336  1.00 81.65           C  
ATOM    783  N   LYS B 100      44.502  52.789 -31.236  1.00102.65           N  
ATOM    784  CA  LYS B 100      43.488  53.317 -32.102  1.00102.65           C  
ATOM    790  C   LYS B 100      43.698  52.922 -33.527  1.00102.65           C  
ATOM    791  O   LYS B 100      44.818  52.875 -34.037  1.00102.65           O  
ATOM    785  CB  LYS B 100      43.374  54.851 -32.079  1.00102.65           C  
ATOM    786  CG  LYS B 100      44.482  55.573 -32.840  1.00102.65           C  
ATOM    787  CD  LYS B 100      44.156  57.044 -33.102  1.00102.65           C  
ATOM    788  CE  LYS B 100      45.230  57.784 -33.899  1.00102.65           C  
ATOM    789  NZ  LYS B 100      44.800  59.177 -34.149  1.00102.65           N1+
ATOM    792  N   ALA B 101      42.566  52.623 -34.199  1.00 47.54           N  
ATOM    793  CA  ALA B 101      42.549  52.274 -35.590  1.00 47.54           C  
ATOM    795  C   ALA B 101      41.178  52.602 -36.097  1.00 47.54           C  
ATOM    796  O   ALA B 101      40.242  52.768 -35.318  1.00 47.54           O  
ATOM    794  CB  ALA B 101      42.780  50.777 -35.853  1.00 47.54           C  
ATOM    797  N   ASP B 102      41.018  52.734 -37.426  1.00105.30           N  
ATOM    798  CA  ASP B 102      39.714  53.019 -37.954  1.00105.30           C  
ATOM    803  C   ASP B 102      38.889  51.772 -37.903  1.00105.30           C  
ATOM    804  O   ASP B 102      39.413  50.660 -37.890  1.00105.30           O  
ATOM    799  CB  ASP B 102      39.726  53.592 -39.388  1.00105.30           C  
ATOM    800  CG  ASP B 102      40.488  52.649 -40.309  1.00105.30           C  
ATOM    801  OD1 ASP B 102      41.621  52.254 -39.930  1.00105.30           O  
ATOM    802  OD2 ASP B 102      39.957  52.315 -41.401  1.00105.30           O1-
ATOM    805  N   PHE B 103      37.551  51.941 -37.882  1.00 60.77           N  
ATOM    806  CA  PHE B 103      36.630  50.849 -37.771  1.00 60.77           C  
ATOM    814  C   PHE B 103      36.831  49.945 -38.942  1.00 60.77           C  
ATOM    815  O   PHE B 103      36.810  48.722 -38.812  1.00 60.77           O  
ATOM    807  CB  PHE B 103      35.165  51.324 -37.769  1.00 60.77           C  
ATOM    808  CG  PHE B 103      34.277  50.132 -37.656  1.00 60.77           C  
ATOM    809  CD1 PHE B 103      34.061  49.521 -36.442  1.00 60.77           C  
ATOM    810  CD2 PHE B 103      33.648  49.631 -38.774  1.00 60.77           C  
ATOM    811  CE1 PHE B 103      33.238  48.422 -36.348  1.00 60.77           C  
ATOM    812  CE2 PHE B 103      32.824  48.535 -38.685  1.00 60.77           C  
ATOM    813  CZ  PHE B 103      32.619  47.928 -37.470  1.00 60.77           C  
ATOM    816  N   GLU B 104      37.046  50.529 -40.131  1.00 83.38           N  
ATOM    817  CA  GLU B 104      37.221  49.733 -41.306  1.00 83.38           C  
ATOM    823  C   GLU B 104      38.428  48.861 -41.139  1.00 83.38           C  
ATOM    824  O   GLU B 104      38.436  47.722 -41.604  1.00 83.38           O  
ATOM    818  CB  GLU B 104      37.421  50.590 -42.566  1.00 83.38           C  
ATOM    819  CG  GLU B 104      36.157  51.340 -42.994  1.00 83.38           C  
ATOM    820  CD  GLU B 104      35.850  52.414 -41.958  1.00 83.38           C  
ATOM    821  OE1 GLU B 104      36.814  52.957 -41.356  1.00 83.38           O  
ATOM    822  OE2 GLU B 104      34.641  52.702 -41.754  1.00 83.38           O1-
ATOM    825  N   TYR B 105      39.490  49.379 -40.491  1.00 64.12           N  
ATOM    826  CA  TYR B 105      40.721  48.653 -40.316  1.00 64.12           C  
ATOM    835  C   TYR B 105      40.492  47.462 -39.428  1.00 64.12           C  
ATOM    836  O   TYR B 105      40.890  46.345 -39.756  1.00 64.12           O  
ATOM    827  CB  TYR B 105      41.787  49.535 -39.637  1.00 64.12           C  
ATOM    828  CG  TYR B 105      43.116  48.863 -39.661  1.00 64.12           C  
ATOM    829  CD1 TYR B 105      43.934  48.995 -40.759  1.00 64.12           C  
ATOM    830  CD2 TYR B 105      43.554  48.120 -38.589  1.00 64.12           C  
ATOM    831  CE1 TYR B 105      45.166  48.387 -40.796  1.00 64.12           C  
ATOM    832  CE2 TYR B 105      44.786  47.510 -38.619  1.00 64.12           C  
ATOM    833  CZ  TYR B 105      45.593  47.643 -39.723  1.00 64.12           C  
ATOM    834  OH  TYR B 105      46.857  47.017 -39.756  1.00 64.12           O  
ATOM    837  N   LEU B 106      39.814  47.679 -38.282  1.00 54.02           N  
ATOM    838  CA  LEU B 106      39.585  46.669 -37.283  1.00 54.02           C  
ATOM    843  C   LEU B 106      38.705  45.598 -37.835  1.00 54.02           C  
ATOM    844  O   LEU B 106      38.850  44.422 -37.506  1.00 54.02           O  
ATOM    839  CB  LEU B 106      38.907  47.223 -36.019  1.00 54.02           C  
ATOM    840  CG  LEU B 106      39.767  48.261 -35.273  1.00 54.02           C  
ATOM    841  CD1 LEU B 106      39.097  48.706 -33.964  1.00 54.02           C  
ATOM    842  CD2 LEU B 106      41.204  47.755 -35.068  1.00 54.02           C  
ATOM    845  N   LYS B 107      37.776  45.993 -38.714  1.00121.86           N  
ATOM    846  CA  LYS B 107      36.789  45.117 -39.266  1.00121.86           C  
ATOM    852  C   LYS B 107      37.469  43.945 -39.899  1.00121.86           C  
ATOM    853  O   LYS B 107      37.040  42.807 -39.715  1.00121.86           O  
ATOM    847  CB  LYS B 107      35.996  45.851 -40.357  1.00121.86           C  
ATOM    848  CG  LYS B 107      34.914  45.027 -41.043  1.00121.86           C  
ATOM    849  CD  LYS B 107      33.973  45.887 -41.889  1.00121.86           C  
ATOM    850  CE  LYS B 107      34.682  47.032 -42.622  1.00121.86           C  
ATOM    851  NZ  LYS B 107      35.659  46.494 -43.594  1.00121.86           N1+
ATOM    854  N   LYS B 108      38.557  44.183 -40.650  1.00 74.61           N  
ATOM    855  CA  LYS B 108      39.190  43.090 -41.328  1.00 74.61           C  
ATOM    861  C   LYS B 108      39.713  42.094 -40.340  1.00 74.61           C  
ATOM    862  O   LYS B 108      39.501  40.893 -40.501  1.00 74.61           O  
ATOM    856  CB  LYS B 108      40.387  43.511 -42.202  1.00 74.61           C  
ATOM    857  CG  LYS B 108      40.016  44.257 -43.486  1.00 74.61           C  
ATOM    858  CD  LYS B 108      39.469  45.668 -43.268  1.00 74.61           C  
ATOM    859  CE  LYS B 108      39.136  46.385 -44.578  1.00 74.61           C  
ATOM    860  NZ  LYS B 108      38.626  47.745 -44.300  1.00 74.61           N1+
ATOM    863  N   ARG B 109      40.390  42.557 -39.274  1.00 65.57           N  
ATOM    864  CA  ARG B 109      41.019  41.619 -38.389  1.00 65.57           C  
ATOM    872  C   ARG B 109      40.000  40.727 -37.762  1.00 65.57           C  
ATOM    873  O   ARG B 109      40.146  39.505 -37.805  1.00 65.57           O  
ATOM    865  CB  ARG B 109      41.845  42.305 -37.290  1.00 65.57           C  
ATOM    866  CG  ARG B 109      43.064  43.021 -37.879  1.00 65.57           C  
ATOM    867  CD  ARG B 109      44.025  43.612 -36.845  1.00 65.57           C  
ATOM    868  NE  ARG B 109      45.152  44.228 -37.600  1.00 65.57           N  
ATOM    869  CZ  ARG B 109      46.347  44.456 -36.981  1.00 65.57           C  
ATOM    870  NH1 ARG B 109      46.510  44.125 -35.667  1.00 65.57           N1+
ATOM    871  NH2 ARG B 109      47.383  45.009 -37.678  1.00 65.57           N  
ATOM    874  N   LEU B 110      38.927  41.284 -37.179  1.00123.19           N  
ATOM    875  CA  LEU B 110      37.952  40.388 -36.661  1.00123.19           C  
ATOM    880  C   LEU B 110      36.873  40.404 -37.689  1.00123.19           C  
ATOM    881  O   LEU B 110      35.914  41.169 -37.596  1.00123.19           O  
ATOM    876  CB  LEU B 110      37.346  40.832 -35.308  1.00123.19           C  
ATOM    877  CG  LEU B 110      36.472  39.777 -34.589  1.00123.19           C  
ATOM    878  CD1 LEU B 110      35.923  40.324 -33.262  1.00123.19           C  
ATOM    879  CD2 LEU B 110      35.356  39.208 -35.480  1.00123.19           C  
ATOM    882  N   ASP B 111      37.045  39.562 -38.726  1.00159.63           N  
ATOM    883  CA  ASP B 111      36.076  39.479 -39.775  1.00159.63           C  
ATOM    888  C   ASP B 111      36.016  38.040 -40.174  1.00159.63           C  
ATOM    889  O   ASP B 111      35.217  37.653 -41.027  1.00159.63           O  
ATOM    884  CB  ASP B 111      36.488  40.264 -41.021  1.00159.63           C  
ATOM    885  CG  ASP B 111      35.317  40.283 -41.991  1.00159.63           C  
ATOM    886  OD1 ASP B 111      34.173  40.012 -41.537  1.00159.63           O  
ATOM    887  OD2 ASP B 111      35.546  40.565 -43.197  1.00159.63           O1-
ATOM    890  N   LYS B 112      36.870  37.209 -39.546  1.00202.73           N  
ATOM    891  CA  LYS B 112      36.906  35.820 -39.880  1.00202.73           C  
ATOM    897  C   LYS B 112      35.738  35.174 -39.221  1.00202.73           C  
ATOM    898  O   LYS B 112      35.338  35.558 -38.123  1.00202.73           O  
ATOM    892  CB  LYS B 112      38.174  35.094 -39.391  1.00202.73           C  
ATOM    893  CG  LYS B 112      39.455  35.576 -40.075  1.00202.73           C  
ATOM    894  CD  LYS B 112      40.733  35.101 -39.381  1.00202.73           C  
ATOM    895  CE  LYS B 112      40.971  35.757 -38.019  1.00202.73           C  
ATOM    896  NZ  LYS B 112      40.096  35.136 -36.999  1.00202.73           N1+
ATOM    899  N   ASP B 113      35.140  34.176 -39.900  1.00195.33           N  
ATOM    900  CA  ASP B 113      34.016  33.512 -39.318  1.00195.33           C  
ATOM    905  C   ASP B 113      34.515  32.234 -38.735  1.00195.33           C  
ATOM    906  O   ASP B 113      34.735  31.256 -39.448  1.00195.33           O  
ATOM    901  CB  ASP B 113      32.917  33.158 -40.336  1.00195.33           C  
ATOM    902  CG  ASP B 113      31.702  32.659 -39.565  1.00195.33           C  
ATOM    903  OD1 ASP B 113      31.781  32.604 -38.309  1.00195.33           O  
ATOM    904  OD2 ASP B 113      30.680  32.323 -40.223  1.00195.33           O1-
ATOM    907  N   GLU B 114      34.724  32.220 -37.406  1.00226.87           N  
ATOM    908  CA  GLU B 114      35.187  31.032 -36.758  1.00226.87           C  
ATOM    914  C   GLU B 114      33.982  30.222 -36.419  1.00226.87           C  
ATOM    915  O   GLU B 114      32.851  30.670 -36.600  1.00226.87           O  
ATOM    909  CB  GLU B 114      36.000  31.281 -35.474  1.00226.87           C  
ATOM    910  CG  GLU B 114      36.623  30.006 -34.899  1.00226.87           C  
ATOM    911  CD  GLU B 114      37.678  30.406 -33.876  1.00226.87           C  
ATOM    912  OE1 GLU B 114      38.083  31.599 -33.876  1.00226.87           O  
ATOM    913  OE2 GLU B 114      38.099  29.520 -33.085  1.00226.87           O1-
ATOM    916  N   ILE B 115      34.196  28.986 -35.937  1.00 98.04           N  
ATOM    917  CA  ILE B 115      33.071  28.154 -35.646  1.00 98.04           C  
ATOM    922  C   ILE B 115      32.245  28.853 -34.619  1.00 98.04           C  
ATOM    923  O   ILE B 115      31.033  28.983 -34.780  1.00 98.04           O  
ATOM    918  CB  ILE B 115      33.459  26.824 -35.068  1.00 98.04           C  
ATOM    919  CG1 ILE B 115      34.300  26.025 -36.078  1.00 98.04           C  
ATOM    920  CG2 ILE B 115      32.173  26.106 -34.627  1.00 98.04           C  
ATOM    921  CD1 ILE B 115      34.979  24.801 -35.467  1.00 98.04           C  
ATOM    924  N   SER B 116      32.875  29.344 -33.534  1.00167.26           N  
ATOM    925  CA  SER B 116      32.081  30.032 -32.563  1.00167.26           C  
ATOM    928  C   SER B 116      32.803  31.280 -32.182  1.00167.26           C  
ATOM    929  O   SER B 116      33.876  31.226 -31.584  1.00167.26           O  
ATOM    926  CB  SER B 116      31.870  29.234 -31.262  1.00167.26           C  
ATOM    927  OG  SER B 116      31.155  28.036 -31.525  1.00167.26           O  
ATOM    930  N   LYS B 117      32.218  32.440 -32.533  1.00255.00           N  
ATOM    931  CA  LYS B 117      32.764  33.709 -32.150  1.00255.00           C  
ATOM    937  C   LYS B 117      31.728  34.724 -32.489  1.00255.00           C  
ATOM    938  O   LYS B 117      30.914  34.517 -33.388  1.00255.00           O  
ATOM    932  CB  LYS B 117      34.021  34.149 -32.922  1.00255.00           C  
ATOM    933  CG  LYS B 117      35.277  33.315 -32.672  1.00255.00           C  
ATOM    934  CD  LYS B 117      36.485  33.797 -33.480  1.00255.00           C  
ATOM    935  CE  LYS B 117      36.159  34.175 -34.927  1.00255.00           C  
ATOM    936  NZ  LYS B 117      37.385  34.638 -35.615  1.00255.00           N1+
ATOM    939  N   ARG B 118      31.719  35.855 -31.762  1.00226.15           N  
ATOM    940  CA  ARG B 118      30.792  36.875 -32.134  1.00226.15           C  
ATOM    948  C   ARG B 118      31.584  37.803 -32.988  1.00226.15           C  
ATOM    949  O   ARG B 118      32.269  38.702 -32.506  1.00226.15           O  
ATOM    941  CB  ARG B 118      30.244  37.682 -30.943  1.00226.15           C  
ATOM    942  CG  ARG B 118      29.164  38.698 -31.324  1.00226.15           C  
ATOM    943  CD  ARG B 118      27.869  38.051 -31.825  1.00226.15           C  
ATOM    944  NE  ARG B 118      26.866  39.134 -32.026  1.00226.15           N  
ATOM    945  CZ  ARG B 118      26.009  39.462 -31.016  1.00226.15           C  
ATOM    946  NH1 ARG B 118      26.068  38.796 -29.826  1.00226.15           N1+
ATOM    947  NH2 ARG B 118      25.085  40.451 -31.198  1.00226.15           N  
ATOM    950  N   PRO B 119      31.480  37.583 -34.265  1.00 69.49           N  
ATOM    951  CA  PRO B 119      32.234  38.332 -35.227  1.00 69.49           C  
ATOM    955  C   PRO B 119      31.936  39.779 -35.045  1.00 69.49           C  
ATOM    956  O   PRO B 119      30.818  40.114 -34.658  1.00 69.49           O  
ATOM    953  CB  PRO B 119      31.744  37.844 -36.588  1.00 69.49           C  
ATOM    954  CG  PRO B 119      30.279  37.457 -36.308  1.00 69.49           C  
ATOM    952  CD  PRO B 119      30.299  36.969 -34.849  1.00 69.49           C  
ATOM    957  N   LEU B 120      32.930  40.651 -35.293  1.00 36.58           N  
ATOM    958  CA  LEU B 120      32.664  42.051 -35.201  1.00 36.58           C  
ATOM    963  C   LEU B 120      31.664  42.335 -36.262  1.00 36.58           C  
ATOM    964  O   LEU B 120      30.698  43.067 -36.049  1.00 36.58           O  
ATOM    959  CB  LEU B 120      33.883  42.939 -35.506  1.00 36.58           C  
ATOM    960  CG  LEU B 120      35.008  42.860 -34.461  1.00 36.58           C  
ATOM    961  CD1 LEU B 120      36.171  43.792 -34.836  1.00 36.58           C  
ATOM    962  CD2 LEU B 120      34.474  43.110 -33.040  1.00 36.58           C  
ATOM    965  N   PHE B 121      31.868  41.724 -37.443  1.00146.30           N  
ATOM    966  CA  PHE B 121      30.972  41.972 -38.527  1.00146.30           C  
ATOM    974  C   PHE B 121      29.791  41.087 -38.308  1.00146.30           C  
ATOM    975  O   PHE B 121      29.304  40.436 -39.231  1.00146.30           O  
ATOM    967  CB  PHE B 121      31.611  41.603 -39.883  1.00146.30           C  
ATOM    968  CG  PHE B 121      30.780  42.099 -41.022  1.00146.30           C  
ATOM    969  CD1 PHE B 121      30.823  43.425 -41.387  1.00146.30           C  
ATOM    970  CD2 PHE B 121      29.986  41.244 -41.754  1.00146.30           C  
ATOM    971  CE1 PHE B 121      30.070  43.891 -42.439  1.00146.30           C  
ATOM    972  CE2 PHE B 121      29.230  41.704 -42.807  1.00146.30           C  
ATOM    973  CZ  PHE B 121      29.270  43.032 -43.153  1.00146.30           C  
ATOM    976  N   TYR B 122      29.287  41.033 -37.062  1.00158.07           N  
ATOM    977  CA  TYR B 122      28.084  40.288 -36.868  1.00158.07           C  
ATOM    986  C   TYR B 122      27.090  41.100 -37.622  1.00158.07           C  
ATOM    987  O   TYR B 122      26.318  40.598 -38.437  1.00158.07           O  
ATOM    978  CB  TYR B 122      27.649  40.254 -35.393  1.00158.07           C  
ATOM    979  CG  TYR B 122      26.480  39.340 -35.268  1.00158.07           C  
ATOM    980  CD1 TYR B 122      26.675  37.987 -35.115  1.00158.07           C  
ATOM    981  CD2 TYR B 122      25.195  39.829 -35.299  1.00158.07           C  
ATOM    982  CE1 TYR B 122      25.605  37.132 -34.996  1.00158.07           C  
ATOM    983  CE2 TYR B 122      24.120  38.979 -35.178  1.00158.07           C  
ATOM    984  CZ  TYR B 122      24.324  37.630 -35.027  1.00158.07           C  
ATOM    985  OH  TYR B 122      23.224  36.755 -34.903  1.00158.07           O  
ATOM    988  N   ASP B 123      27.135  42.416 -37.354  1.00 53.65           N  
ATOM    989  CA  ASP B 123      26.366  43.406 -38.038  1.00 53.65           C  
ATOM    994  C   ASP B 123      27.278  44.586 -38.094  1.00 53.65           C  
ATOM    995  O   ASP B 123      27.555  45.211 -37.072  1.00 53.65           O  
ATOM    990  CB  ASP B 123      25.089  43.834 -37.294  1.00 53.65           C  
ATOM    991  CG  ASP B 123      24.287  44.725 -38.232  1.00 53.65           C  
ATOM    992  OD1 ASP B 123      24.865  45.173 -39.258  1.00 53.65           O  
ATOM    993  OD2 ASP B 123      23.087  44.969 -37.938  1.00 53.65           O1-
ATOM    996  N   GLU B 124      27.787  44.915 -39.294  1.00 82.00           N  
ATOM    997  CA  GLU B 124      28.733  45.987 -39.387  1.00 82.00           C  
ATOM   1003  C   GLU B 124      28.073  47.262 -38.995  1.00 82.00           C  
ATOM   1004  O   GLU B 124      28.696  48.112 -38.362  1.00 82.00           O  
ATOM    998  CB  GLU B 124      29.298  46.212 -40.797  1.00 82.00           C  
ATOM    999  CG  GLU B 124      30.337  47.337 -40.826  1.00 82.00           C  
ATOM   1000  CD  GLU B 124      30.848  47.498 -42.250  1.00 82.00           C  
ATOM   1001  OE1 GLU B 124      30.296  46.824 -43.159  1.00 82.00           O  
ATOM   1002  OE2 GLU B 124      31.797  48.304 -42.446  1.00 82.00           O1-
ATOM   1005  N   ILE B 125      26.792  47.433 -39.361  1.00 91.02           N  
ATOM   1006  CA  ILE B 125      26.145  48.679 -39.087  1.00 91.02           C  
ATOM   1011  C   ILE B 125      26.094  48.915 -37.610  1.00 91.02           C  
ATOM   1012  O   ILE B 125      26.401  50.010 -37.143  1.00 91.02           O  
ATOM   1007  CB  ILE B 125      24.745  48.755 -39.638  1.00 91.02           C  
ATOM   1008  CG1 ILE B 125      24.215  50.193 -39.524  1.00 91.02           C  
ATOM   1009  CG2 ILE B 125      23.858  47.706 -38.948  1.00 91.02           C  
ATOM   1010  CD1 ILE B 125      22.911  50.419 -40.289  1.00 91.02           C  
ATOM   1013  N   LYS B 126      25.701  47.901 -36.821  1.00 95.84           N  
ATOM   1014  CA  LYS B 126      25.607  48.106 -35.408  1.00 95.84           C  
ATOM   1020  C   LYS B 126      26.958  48.256 -34.789  1.00 95.84           C  
ATOM   1021  O   LYS B 126      27.141  49.067 -33.884  1.00 95.84           O  
ATOM   1015  CB  LYS B 126      24.806  47.011 -34.702  1.00 95.84           C  
ATOM   1016  CG  LYS B 126      23.341  47.180 -35.082  1.00 95.84           C  
ATOM   1017  CD  LYS B 126      22.388  46.109 -34.580  1.00 95.84           C  
ATOM   1018  CE  LYS B 126      20.952  46.475 -34.942  1.00 95.84           C  
ATOM   1019  NZ  LYS B 126      20.712  47.897 -34.597  1.00 95.84           N1+
ATOM   1022  N   ALA B 127      27.948  47.482 -35.267  1.00 25.21           N  
ATOM   1023  CA  ALA B 127      29.252  47.547 -34.674  1.00 25.21           C  
ATOM   1025  C   ALA B 127      29.784  48.934 -34.844  1.00 25.21           C  
ATOM   1026  O   ALA B 127      30.358  49.506 -33.918  1.00 25.21           O  
ATOM   1024  CB  ALA B 127      30.253  46.582 -35.332  1.00 25.21           C  
ATOM   1027  N   LYS B 128      29.583  49.523 -36.035  1.00 67.16           N  
ATOM   1028  CA  LYS B 128      30.110  50.829 -36.301  1.00 67.16           C  
ATOM   1034  C   LYS B 128      29.472  51.813 -35.371  1.00 67.16           C  
ATOM   1035  O   LYS B 128      30.140  52.717 -34.870  1.00 67.16           O  
ATOM   1029  CB  LYS B 128      29.858  51.296 -37.744  1.00 67.16           C  
ATOM   1030  CG  LYS B 128      30.727  52.489 -38.146  1.00 67.16           C  
ATOM   1031  CD  LYS B 128      30.737  52.758 -39.651  1.00 67.16           C  
ATOM   1032  CE  LYS B 128      31.744  53.829 -40.074  1.00 67.16           C  
ATOM   1033  NZ  LYS B 128      31.413  55.120 -39.434  1.00 67.16           N1+
ATOM   1036  N   LYS B 129      28.160  51.662 -35.102  1.00125.37           N  
ATOM   1037  CA  LYS B 129      27.478  52.599 -34.254  1.00125.37           C  
ATOM   1043  C   LYS B 129      28.105  52.579 -32.900  1.00125.37           C  
ATOM   1044  O   LYS B 129      28.348  53.629 -32.308  1.00125.37           O  
ATOM   1038  CB  LYS B 129      25.993  52.265 -34.022  1.00125.37           C  
ATOM   1039  CG  LYS B 129      25.079  52.551 -35.210  1.00125.37           C  
ATOM   1040  CD  LYS B 129      23.675  51.960 -35.058  1.00125.37           C  
ATOM   1041  CE  LYS B 129      22.963  52.394 -33.775  1.00125.37           C  
ATOM   1042  NZ  LYS B 129      23.518  51.662 -32.616  1.00125.37           N1+
ATOM   1045  N   LEU B 130      28.380  51.374 -32.373  1.00 39.18           N  
ATOM   1046  CA  LEU B 130      28.933  51.249 -31.056  1.00 39.18           C  
ATOM   1051  C   LEU B 130      30.296  51.860 -31.058  1.00 39.18           C  
ATOM   1052  O   LEU B 130      30.687  52.553 -30.120  1.00 39.18           O  
ATOM   1047  CB  LEU B 130      29.079  49.779 -30.618  1.00 39.18           C  
ATOM   1048  CG  LEU B 130      29.665  49.610 -29.205  1.00 39.18           C  
ATOM   1049  CD1 LEU B 130      28.719  50.195 -28.145  1.00 39.18           C  
ATOM   1050  CD2 LEU B 130      30.041  48.146 -28.924  1.00 39.18           C  
ATOM   1053  N   TYR B 131      31.050  51.623 -32.144  1.00 65.35           N  
ATOM   1054  CA  TYR B 131      32.397  52.088 -32.275  1.00 65.35           C  
ATOM   1063  C   TYR B 131      32.413  53.586 -32.236  1.00 65.35           C  
ATOM   1064  O   TYR B 131      33.214  54.188 -31.521  1.00 65.35           O  
ATOM   1055  CB  TYR B 131      33.000  51.597 -33.603  1.00 65.35           C  
ATOM   1056  CG  TYR B 131      34.348  52.189 -33.805  1.00 65.35           C  
ATOM   1057  CD1 TYR B 131      34.469  53.431 -34.383  1.00 65.35           C  
ATOM   1058  CD2 TYR B 131      35.482  51.506 -33.435  1.00 65.35           C  
ATOM   1059  CE1 TYR B 131      35.707  53.991 -34.583  1.00 65.35           C  
ATOM   1060  CE2 TYR B 131      36.725  52.062 -33.633  1.00 65.35           C  
ATOM   1061  CZ  TYR B 131      36.836  53.305 -34.207  1.00 65.35           C  
ATOM   1062  OH  TYR B 131      38.106  53.883 -34.414  1.00 65.35           O  
ATOM   1065  N   ASN B 132      31.498  54.231 -32.979  1.00 34.19           N  
ATOM   1066  CA  ASN B 132      31.476  55.664 -33.054  1.00 34.19           C  
ATOM   1071  C   ASN B 132      31.194  56.233 -31.699  1.00 34.19           C  
ATOM   1072  O   ASN B 132      31.771  57.248 -31.314  1.00 34.19           O  
ATOM   1067  CB  ASN B 132      30.405  56.194 -34.023  1.00 34.19           C  
ATOM   1068  CG  ASN B 132      30.848  55.862 -35.442  1.00 34.19           C  
ATOM   1070  ND2 ASN B 132      29.898  55.951 -36.411  1.00 34.19           N  
ATOM   1069  OD1 ASN B 132      32.011  55.543 -35.685  1.00 34.19           O  
ATOM   1073  N   GLU B 133      30.292  55.591 -30.939  1.00 54.76           N  
ATOM   1074  CA  GLU B 133      29.887  56.094 -29.659  1.00 54.76           C  
ATOM   1080  C   GLU B 133      31.042  56.086 -28.695  1.00 54.76           C  
ATOM   1081  O   GLU B 133      31.210  57.028 -27.923  1.00 54.76           O  
ATOM   1075  CB  GLU B 133      28.743  55.254 -29.061  1.00 54.76           C  
ATOM   1076  CG  GLU B 133      27.476  55.301 -29.924  1.00 54.76           C  
ATOM   1077  CD  GLU B 133      26.458  54.313 -29.371  1.00 54.76           C  
ATOM   1078  OE1 GLU B 133      26.708  53.761 -28.266  1.00 54.76           O  
ATOM   1079  OE2 GLU B 133      25.419  54.095 -30.049  1.00 54.76           O1-
ATOM   1082  N   ARG B 134      31.852  55.010 -28.705  1.00101.60           N  
ATOM   1083  CA  ARG B 134      32.949  54.801 -27.794  1.00101.60           C  
ATOM   1091  C   ARG B 134      34.164  55.653 -28.048  1.00101.60           C  
ATOM   1092  O   ARG B 134      34.932  55.916 -27.124  1.00101.60           O  
ATOM   1084  CB  ARG B 134      33.375  53.327 -27.697  1.00101.60           C  
ATOM   1085  CG  ARG B 134      32.318  52.503 -26.960  1.00101.60           C  
ATOM   1086  CD  ARG B 134      32.677  51.037 -26.720  1.00101.60           C  
ATOM   1087  NE  ARG B 134      31.556  50.459 -25.926  1.00101.60           N  
ATOM   1088  CZ  ARG B 134      31.420  49.108 -25.790  1.00101.60           C  
ATOM   1089  NH1 ARG B 134      32.322  48.265 -26.372  1.00101.60           N1+
ATOM   1090  NH2 ARG B 134      30.377  48.602 -25.069  1.00101.60           N  
ATOM   1093  N   LEU B 135      34.383  56.120 -29.289  1.00 60.44           N  
ATOM   1094  CA  LEU B 135      35.628  56.763 -29.624  1.00 60.44           C  
ATOM   1099  C   LEU B 135      35.936  57.916 -28.717  1.00 60.44           C  
ATOM   1100  O   LEU B 135      37.077  58.061 -28.279  1.00 60.44           O  
ATOM   1095  CB  LEU B 135      35.650  57.316 -31.058  1.00 60.44           C  
ATOM   1096  CG  LEU B 135      35.575  56.224 -32.136  1.00 60.44           C  
ATOM   1097  CD1 LEU B 135      35.617  56.833 -33.547  1.00 60.44           C  
ATOM   1098  CD2 LEU B 135      36.652  55.151 -31.910  1.00 60.44           C  
ATOM   1101  N   SER B 136      34.946  58.763 -28.393  1.00 30.94           N  
ATOM   1102  CA  SER B 136      35.231  59.918 -27.592  1.00 30.94           C  
ATOM   1105  C   SER B 136      35.779  59.479 -26.271  1.00 30.94           C  
ATOM   1106  O   SER B 136      36.702  60.098 -25.742  1.00 30.94           O  
ATOM   1103  CB  SER B 136      33.980  60.772 -27.317  1.00 30.94           C  
ATOM   1104  OG  SER B 136      33.045  60.035 -26.545  1.00 30.94           O  
ATOM   1107  N   LYS B 137      35.224  58.391 -25.703  1.00 83.16           N  
ATOM   1108  CA  LYS B 137      35.660  57.922 -24.419  1.00 83.16           C  
ATOM   1114  C   LYS B 137      37.085  57.463 -24.485  1.00 83.16           C  
ATOM   1115  O   LYS B 137      37.885  57.778 -23.606  1.00 83.16           O  
ATOM   1109  CB  LYS B 137      34.860  56.717 -23.893  1.00 83.16           C  
ATOM   1110  CG  LYS B 137      33.423  56.999 -23.449  1.00 83.16           C  
ATOM   1111  CD  LYS B 137      32.410  57.085 -24.590  1.00 83.16           C  
ATOM   1112  CE  LYS B 137      30.962  57.172 -24.097  1.00 83.16           C  
ATOM   1113  NZ  LYS B 137      30.030  57.205 -25.246  1.00 83.16           N1+
ATOM   1116  N   TYR B 138      37.451  56.710 -25.540  1.00 67.61           N  
ATOM   1117  CA  TYR B 138      38.784  56.185 -25.597  1.00 67.61           C  
ATOM   1126  C   TYR B 138      39.741  57.329 -25.637  1.00 67.61           C  
ATOM   1127  O   TYR B 138      40.748  57.338 -24.932  1.00 67.61           O  
ATOM   1118  CB  TYR B 138      39.070  55.367 -26.869  1.00 67.61           C  
ATOM   1119  CG  TYR B 138      38.198  54.160 -26.904  1.00 67.61           C  
ATOM   1120  CD1 TYR B 138      38.428  53.101 -26.059  1.00 67.61           C  
ATOM   1121  CD2 TYR B 138      37.164  54.078 -27.809  1.00 67.61           C  
ATOM   1122  CE1 TYR B 138      37.629  51.982 -26.103  1.00 67.61           C  
ATOM   1123  CE2 TYR B 138      36.361  52.962 -27.858  1.00 67.61           C  
ATOM   1124  CZ  TYR B 138      36.593  51.912 -27.002  1.00 67.61           C  
ATOM   1125  OH  TYR B 138      35.773  50.765 -27.049  1.00 67.61           O  
ATOM   1128  N   GLU B 139      39.436  58.330 -26.476  1.00 51.83           N  
ATOM   1129  CA  GLU B 139      40.326  59.433 -26.683  1.00 51.83           C  
ATOM   1135  C   GLU B 139      40.472  60.259 -25.440  1.00 51.83           C  
ATOM   1136  O   GLU B 139      41.577  60.676 -25.098  1.00 51.83           O  
ATOM   1130  CB  GLU B 139      39.862  60.316 -27.853  1.00 51.83           C  
ATOM   1131  CG  GLU B 139      39.940  59.558 -29.183  1.00 51.83           C  
ATOM   1132  CD  GLU B 139      39.316  60.397 -30.287  1.00 51.83           C  
ATOM   1133  OE1 GLU B 139      38.540  61.335 -29.961  1.00 51.83           O  
ATOM   1134  OE2 GLU B 139      39.606  60.102 -31.478  1.00 51.83           O1-
ATOM   1137  N   GLN B 140      39.365  60.521 -24.719  1.00 45.34           N  
ATOM   1138  CA  GLN B 140      39.429  61.365 -23.559  1.00 45.34           C  
ATOM   1144  C   GLN B 140      40.237  60.730 -22.463  1.00 45.34           C  
ATOM   1145  O   GLN B 140      41.030  61.400 -21.805  1.00 45.34           O  
ATOM   1139  CB  GLN B 140      38.030  61.680 -22.998  1.00 45.34           C  
ATOM   1140  CG  GLN B 140      37.280  60.450 -22.485  1.00 45.34           C  
ATOM   1141  CD  GLN B 140      35.860  60.885 -22.150  1.00 45.34           C  
ATOM   1143  NE2 GLN B 140      35.216  60.178 -21.183  1.00 45.34           N  
ATOM   1142  OE1 GLN B 140      35.338  61.830 -22.737  1.00 45.34           O  
ATOM   1146  N   LYS B 141      40.031  59.421 -22.226  1.00136.82           N  
ATOM   1147  CA  LYS B 141      40.682  58.672 -21.181  1.00136.82           C  
ATOM   1153  C   LYS B 141      42.138  58.420 -21.445  1.00136.82           C  
ATOM   1154  O   LYS B 141      42.911  58.238 -20.506  1.00136.82           O  
ATOM   1148  CB  LYS B 141      40.044  57.298 -20.910  1.00136.82           C  
ATOM   1149  CG  LYS B 141      38.811  57.352 -20.006  1.00136.82           C  
ATOM   1150  CD  LYS B 141      37.564  57.956 -20.648  1.00136.82           C  
ATOM   1151  CE  LYS B 141      36.368  58.014 -19.695  1.00136.82           C  
ATOM   1152  NZ  LYS B 141      36.007  56.651 -19.244  1.00136.82           N1+
ATOM   1155  N   ALA B 142      42.550  58.345 -22.723  1.00 54.92           N  
ATOM   1156  CA  ALA B 142      43.892  57.927 -23.032  1.00 54.92           C  
ATOM   1158  C   ALA B 142      44.942  58.894 -22.578  1.00 54.92           C  
ATOM   1159  O   ALA B 142      44.845  60.102 -22.783  1.00 54.92           O  
ATOM   1157  CB  ALA B 142      44.118  57.687 -24.536  1.00 54.92           C  
ATOM   1160  N   ASN B 143      45.973  58.351 -21.894  1.00 66.66           N  
ATOM   1161  CA  ASN B 143      47.145  59.094 -21.538  1.00 66.66           C  
ATOM   1166  C   ASN B 143      47.974  59.220 -22.777  1.00 66.66           C  
ATOM   1167  O   ASN B 143      48.617  60.242 -23.018  1.00 66.66           O  
ATOM   1162  CB  ASN B 143      47.996  58.388 -20.469  1.00 66.66           C  
ATOM   1163  CG  ASN B 143      47.243  58.473 -19.149  1.00 66.66           C  
ATOM   1165  ND2 ASN B 143      47.113  59.714 -18.607  1.00 66.66           N  
ATOM   1164  OD1 ASN B 143      46.782  57.467 -18.613  1.00 66.66           O  
ATOM   1168  N   PHE B 144      47.991  58.140 -23.587  1.00 89.10           N  
ATOM   1169  CA  PHE B 144      48.761  58.093 -24.794  1.00 89.10           C  
ATOM   1177  C   PHE B 144      47.930  57.419 -25.839  1.00 89.10           C  
ATOM   1178  O   PHE B 144      47.328  56.375 -25.591  1.00 89.10           O  
ATOM   1170  CB  PHE B 144      50.065  57.302 -24.567  1.00 89.10           C  
ATOM   1171  CG  PHE B 144      50.798  57.062 -25.838  1.00 89.10           C  
ATOM   1172  CD1 PHE B 144      51.341  58.100 -26.557  1.00 89.10           C  
ATOM   1173  CD2 PHE B 144      50.980  55.771 -26.279  1.00 89.10           C  
ATOM   1174  CE1 PHE B 144      52.029  57.851 -27.721  1.00 89.10           C  
ATOM   1175  CE2 PHE B 144      51.668  55.515 -27.440  1.00 89.10           C  
ATOM   1176  CZ  PHE B 144      52.188  56.561 -28.166  1.00 89.10           C  
ATOM   1179  N   ILE B 145      47.871  58.005 -27.052  1.00114.74           N  
ATOM   1180  CA  ILE B 145      47.086  57.373 -28.068  1.00114.74           C  
ATOM   1185  C   ILE B 145      48.045  56.834 -29.081  1.00114.74           C  
ATOM   1186  O   ILE B 145      48.874  57.548 -29.644  1.00114.74           O  
ATOM   1181  CB  ILE B 145      46.073  58.275 -28.728  1.00114.74           C  
ATOM   1182  CG1 ILE B 145      45.031  57.432 -29.469  1.00114.74           C  
ATOM   1183  CG2 ILE B 145      46.776  59.295 -29.632  1.00114.74           C  
ATOM   1184  CD1 ILE B 145      43.817  58.243 -29.916  1.00114.74           C  
ATOM   1187  N   LEU B 146      47.974  55.512 -29.306  1.00 80.19           N  
ATOM   1188  CA  LEU B 146      48.884  54.874 -30.205  1.00 80.19           C  
ATOM   1193  C   LEU B 146      48.116  54.374 -31.384  1.00 80.19           C  
ATOM   1194  O   LEU B 146      47.171  53.605 -31.227  1.00 80.19           O  
ATOM   1189  CB  LEU B 146      49.562  53.670 -29.541  1.00 80.19           C  
ATOM   1190  CG  LEU B 146      50.474  52.874 -30.479  1.00 80.19           C  
ATOM   1191  CD1 LEU B 146      51.576  53.767 -31.065  1.00 80.19           C  
ATOM   1192  CD2 LEU B 146      51.020  51.630 -29.761  1.00 80.19           C  
ATOM   1195  N   ASN B 147      48.494  54.784 -32.614  1.00126.29           N  
ATOM   1196  CA  ASN B 147      47.737  54.223 -33.695  1.00126.29           C  
ATOM   1201  C   ASN B 147      48.434  52.957 -34.092  1.00126.29           C  
ATOM   1202  O   ASN B 147      49.622  52.939 -34.414  1.00126.29           O  
ATOM   1197  CB  ASN B 147      47.534  55.110 -34.944  1.00126.29           C  
ATOM   1198  CG  ASN B 147      48.802  55.170 -35.768  1.00126.29           C  
ATOM   1200  ND2 ASN B 147      49.681  56.156 -35.460  1.00126.29           N  
ATOM   1199  OD1 ASN B 147      48.999  54.355 -36.668  1.00126.29           O  
ATOM   1203  N   ILE B 148      47.692  51.841 -33.993  1.00 83.24           N  
ATOM   1204  CA  ILE B 148      48.162  50.513 -34.262  1.00 83.24           C  
ATOM   1209  C   ILE B 148      48.393  50.256 -35.719  1.00 83.24           C  
ATOM   1210  O   ILE B 148      49.236  49.437 -36.074  1.00 83.24           O  
ATOM   1205  CB  ILE B 148      47.249  49.448 -33.723  1.00 83.24           C  
ATOM   1206  CG1 ILE B 148      45.869  49.499 -34.399  1.00 83.24           C  
ATOM   1207  CG2 ILE B 148      47.201  49.615 -32.195  1.00 83.24           C  
ATOM   1208  CD1 ILE B 148      45.009  48.268 -34.109  1.00 83.24           C  
ATOM   1211  N   GLU B 149      47.621  50.905 -36.605  1.00 93.26           N  
ATOM   1212  CA  GLU B 149      47.635  50.592 -38.008  1.00 93.26           C  
ATOM   1218  C   GLU B 149      49.017  50.509 -38.576  1.00 93.26           C  
ATOM   1219  O   GLU B 149      49.892  51.330 -38.308  1.00 93.26           O  
ATOM   1213  CB  GLU B 149      46.856  51.618 -38.837  1.00 93.26           C  
ATOM   1214  CG  GLU B 149      45.375  51.654 -38.468  1.00 93.26           C  
ATOM   1215  CD  GLU B 149      44.756  52.872 -39.130  1.00 93.26           C  
ATOM   1216  OE1 GLU B 149      45.148  53.184 -40.286  1.00 93.26           O  
ATOM   1217  OE2 GLU B 149      43.882  53.511 -38.485  1.00 93.26           O1-
ATOM   1220  N   ASN B 150      49.222  49.452 -39.387  1.00 61.35           N  
ATOM   1221  CA  ASN B 150      50.428  49.217 -40.127  1.00 61.35           C  
ATOM   1226  C   ASN B 150      51.623  49.105 -39.230  1.00 61.35           C  
ATOM   1227  O   ASN B 150      52.712  49.527 -39.613  1.00 61.35           O  
ATOM   1222  CB  ASN B 150      50.728  50.345 -41.129  1.00 61.35           C  
ATOM   1223  CG  ASN B 150      49.576  50.420 -42.120  1.00 61.35           C  
ATOM   1225  ND2 ASN B 150      49.027  51.649 -42.309  1.00 61.35           N  
ATOM   1224  OD1 ASN B 150      49.170  49.415 -42.701  1.00 61.35           O  
ATOM   1228  N   LYS B 151      51.483  48.533 -38.019  1.00143.99           N  
ATOM   1229  CA  LYS B 151      52.679  48.396 -37.239  1.00143.99           C  
ATOM   1235  C   LYS B 151      52.722  47.022 -36.646  1.00143.99           C  
ATOM   1236  O   LYS B 151      51.698  46.470 -36.249  1.00143.99           O  
ATOM   1230  CB  LYS B 151      52.842  49.455 -36.128  1.00143.99           C  
ATOM   1231  CG  LYS B 151      51.770  49.472 -35.046  1.00143.99           C  
ATOM   1232  CD  LYS B 151      52.166  50.364 -33.870  1.00143.99           C  
ATOM   1233  CE  LYS B 151      52.480  51.805 -34.278  1.00143.99           C  
ATOM   1234  NZ  LYS B 151      53.144  52.518 -33.167  1.00143.99           N1+
ATOM   1237  N   ASN B 152      53.930  46.422 -36.606  1.00 58.24           N  
ATOM   1238  CA  ASN B 152      54.101  45.105 -36.061  1.00 58.24           C  
ATOM   1243  C   ASN B 152      54.275  45.221 -34.579  1.00 58.24           C  
ATOM   1244  O   ASN B 152      54.410  46.318 -34.041  1.00 58.24           O  
ATOM   1239  CB  ASN B 152      55.277  44.320 -36.679  1.00 58.24           C  
ATOM   1240  CG  ASN B 152      56.575  45.094 -36.492  1.00 58.24           C  
ATOM   1242  ND2 ASN B 152      57.395  45.163 -37.574  1.00 58.24           N  
ATOM   1241  OD1 ASN B 152      56.851  45.633 -35.423  1.00 58.24           O  
ATOM   1245  N   ILE B 153      54.268  44.070 -33.876  1.00 77.92           N  
ATOM   1246  CA  ILE B 153      54.324  44.061 -32.441  1.00 77.92           C  
ATOM   1251  C   ILE B 153      55.598  44.678 -31.957  1.00 77.92           C  
ATOM   1252  O   ILE B 153      55.588  45.438 -30.989  1.00 77.92           O  
ATOM   1247  CB  ILE B 153      54.220  42.687 -31.845  1.00 77.92           C  
ATOM   1248  CG1 ILE B 153      54.024  42.794 -30.322  1.00 77.92           C  
ATOM   1249  CG2 ILE B 153      55.460  41.879 -32.262  1.00 77.92           C  
ATOM   1250  CD1 ILE B 153      52.700  43.442 -29.916  1.00 77.92           C  
ATOM   1253  N   ASP B 154      56.733  44.379 -32.611  1.00 31.34           N  
ATOM   1254  CA  ASP B 154      57.986  44.896 -32.137  1.00 31.34           C  
ATOM   1259  C   ASP B 154      57.950  46.393 -32.163  1.00 31.34           C  
ATOM   1260  O   ASP B 154      58.386  47.045 -31.215  1.00 31.34           O  
ATOM   1255  CB  ASP B 154      59.176  44.451 -33.003  1.00 31.34           C  
ATOM   1256  CG  ASP B 154      59.376  42.957 -32.791  1.00 31.34           C  
ATOM   1257  OD1 ASP B 154      59.418  42.527 -31.607  1.00 31.34           O  
ATOM   1258  OD2 ASP B 154      59.494  42.228 -33.810  1.00 31.34           O1-
ATOM   1261  N   GLU B 155      57.424  46.980 -33.251  1.00100.61           N  
ATOM   1262  CA  GLU B 155      57.394  48.409 -33.369  1.00100.61           C  
ATOM   1268  C   GLU B 155      56.467  48.990 -32.351  1.00100.61           C  
ATOM   1269  O   GLU B 155      56.727  50.061 -31.805  1.00100.61           O  
ATOM   1263  CB  GLU B 155      57.017  48.898 -34.780  1.00100.61           C  
ATOM   1264  CG  GLU B 155      55.687  48.381 -35.321  1.00100.61           C  
ATOM   1265  CD  GLU B 155      55.630  48.771 -36.790  1.00100.61           C  
ATOM   1266  OE1 GLU B 155      55.381  49.975 -37.068  1.00100.61           O  
ATOM   1267  OE2 GLU B 155      55.842  47.879 -37.654  1.00100.61           O1-
ATOM   1270  N   LEU B 156      55.357  48.293 -32.064  1.00150.22           N  
ATOM   1271  CA  LEU B 156      54.384  48.783 -31.132  1.00150.22           C  
ATOM   1276  C   LEU B 156      55.047  48.866 -29.786  1.00150.22           C  
ATOM   1277  O   LEU B 156      54.936  49.866 -29.077  1.00150.22           O  
ATOM   1272  CB  LEU B 156      53.223  47.782 -31.001  1.00150.22           C  
ATOM   1273  CG  LEU B 156      51.938  48.334 -30.368  1.00150.22           C  
ATOM   1274  CD1 LEU B 156      52.208  49.034 -29.029  1.00150.22           C  
ATOM   1275  CD2 LEU B 156      51.141  49.173 -31.376  1.00150.22           C  
ATOM   1278  N   LEU B 157      55.783  47.802 -29.410  1.00 49.17           N  
ATOM   1279  CA  LEU B 157      56.391  47.741 -28.111  1.00 49.17           C  
ATOM   1284  C   LEU B 157      57.391  48.842 -27.985  1.00 49.17           C  
ATOM   1285  O   LEU B 157      57.429  49.544 -26.979  1.00 49.17           O  
ATOM   1280  CB  LEU B 157      57.120  46.411 -27.869  1.00 49.17           C  
ATOM   1281  CG  LEU B 157      56.179  45.194 -27.847  1.00 49.17           C  
ATOM   1282  CD1 LEU B 157      56.959  43.893 -27.601  1.00 49.17           C  
ATOM   1283  CD2 LEU B 157      55.026  45.397 -26.847  1.00 49.17           C  
ATOM   1286  N   SER B 158      58.209  49.046 -29.032  1.00 69.60           N  
ATOM   1287  CA  SER B 158      59.246  50.029 -28.957  1.00 69.60           C  
ATOM   1290  C   SER B 158      58.640  51.378 -28.743  1.00 69.60           C  
ATOM   1291  O   SER B 158      59.157  52.178 -27.965  1.00 69.60           O  
ATOM   1288  CB  SER B 158      60.102  50.090 -30.236  1.00 69.60           C  
ATOM   1289  OG  SER B 158      59.307  50.489 -31.343  1.00 69.60           O  
ATOM   1292  N   GLU B 159      57.514  51.665 -29.422  1.00110.09           N  
ATOM   1293  CA  GLU B 159      56.935  52.970 -29.312  1.00110.09           C  
ATOM   1299  C   GLU B 159      56.452  53.184 -27.907  1.00110.09           C  
ATOM   1300  O   GLU B 159      56.628  54.267 -27.351  1.00110.09           O  
ATOM   1294  CB  GLU B 159      55.784  53.203 -30.307  1.00110.09           C  
ATOM   1295  CG  GLU B 159      54.473  52.517 -29.938  1.00110.09           C  
ATOM   1296  CD  GLU B 159      53.732  53.520 -29.072  1.00110.09           C  
ATOM   1297  OE1 GLU B 159      54.074  54.728 -29.165  1.00110.09           O  
ATOM   1298  OE2 GLU B 159      52.820  53.101 -28.313  1.00110.09           O1-
ATOM   1301  N   ILE B 160      55.828  52.160 -27.286  1.00128.06           N  
ATOM   1302  CA  ILE B 160      55.350  52.315 -25.939  1.00128.06           C  
ATOM   1307  C   ILE B 160      56.501  52.480 -24.995  1.00128.06           C  
ATOM   1308  O   ILE B 160      56.453  53.316 -24.094  1.00128.06           O  
ATOM   1303  CB  ILE B 160      54.437  51.209 -25.473  1.00128.06           C  
ATOM   1304  CG1 ILE B 160      55.097  49.829 -25.557  1.00128.06           C  
ATOM   1305  CG2 ILE B 160      53.121  51.315 -26.250  1.00128.06           C  
ATOM   1306  CD1 ILE B 160      54.192  48.722 -25.014  1.00128.06           C  
ATOM   1309  N   LYS B 161      57.587  51.709 -25.185  1.00127.88           N  
ATOM   1310  CA  LYS B 161      58.699  51.814 -24.287  1.00127.88           C  
ATOM   1316  C   LYS B 161      59.213  53.214 -24.307  1.00127.88           C  
ATOM   1317  O   LYS B 161      59.608  53.740 -23.272  1.00127.88           O  
ATOM   1311  CB  LYS B 161      59.900  50.929 -24.660  1.00127.88           C  
ATOM   1312  CG  LYS B 161      59.842  49.491 -24.145  1.00127.88           C  
ATOM   1313  CD  LYS B 161      58.742  48.630 -24.757  1.00127.88           C  
ATOM   1314  CE  LYS B 161      59.001  47.138 -24.573  1.00127.88           C  
ATOM   1315  NZ  LYS B 161      60.268  46.790 -25.252  1.00127.88           N1+
ATOM   1318  N   LYS B 162      59.266  53.863 -25.481  1.00 74.53           N  
ATOM   1319  CA  LYS B 162      59.809  55.189 -25.487  1.00 74.53           C  
ATOM   1325  C   LYS B 162      58.930  56.140 -24.725  1.00 74.53           C  
ATOM   1326  O   LYS B 162      59.436  56.960 -23.961  1.00 74.53           O  
ATOM   1320  CB  LYS B 162      60.071  55.747 -26.898  1.00 74.53           C  
ATOM   1321  CG  LYS B 162      58.840  55.899 -27.787  1.00 74.53           C  
ATOM   1322  CD  LYS B 162      59.137  56.705 -29.051  1.00 74.53           C  
ATOM   1323  CE  LYS B 162      57.954  56.812 -30.012  1.00 74.53           C  
ATOM   1324  NZ  LYS B 162      58.347  57.595 -31.204  1.00 74.53           N1+
ATOM   1327  N   VAL B 163      57.590  56.058 -24.882  1.00113.00           N  
ATOM   1328  CA  VAL B 163      56.754  57.021 -24.214  1.00113.00           C  
ATOM   1332  C   VAL B 163      56.927  56.902 -22.733  1.00113.00           C  
ATOM   1333  O   VAL B 163      57.175  57.891 -22.045  1.00113.00           O  
ATOM   1329  CB  VAL B 163      55.288  56.892 -24.541  1.00113.00           C  
ATOM   1330  CG1 VAL B 163      55.097  57.222 -26.027  1.00113.00           C  
ATOM   1331  CG2 VAL B 163      54.783  55.492 -24.162  1.00113.00           C  
ATOM   1334  N   ILE B 164      56.821  55.671 -22.213  1.00135.16           N  
ATOM   1335  CA  ILE B 164      56.990  55.368 -20.825  1.00135.16           C  
ATOM   1340  C   ILE B 164      58.414  55.613 -20.422  1.00135.16           C  
ATOM   1341  O   ILE B 164      58.699  55.901 -19.260  1.00135.16           O  
ATOM   1336  CB  ILE B 164      56.392  54.036 -20.436  1.00135.16           C  
ATOM   1337  CG1 ILE B 164      56.832  52.901 -21.365  1.00135.16           C  
ATOM   1338  CG2 ILE B 164      54.866  54.219 -20.402  1.00135.16           C  
ATOM   1339  CD1 ILE B 164      58.283  52.513 -21.213  1.00135.16           C  
ATOM   1342  N   LYS B 165      59.341  55.520 -21.394  1.00169.29           N  
ATOM   1343  CA  LYS B 165      60.747  55.728 -21.196  1.00169.29           C  
ATOM   1349  C   LYS B 165      61.294  54.661 -20.316  1.00169.29           C  
ATOM   1350  O   LYS B 165      62.073  54.923 -19.402  1.00169.29           O  
ATOM   1344  CB  LYS B 165      61.075  57.107 -20.594  1.00169.29           C  
ATOM   1345  CG  LYS B 165      62.574  57.390 -20.499  1.00169.29           C  
ATOM   1346  CD  LYS B 165      62.902  58.873 -20.318  1.00169.29           C  
ATOM   1347  CE  LYS B 165      62.909  59.655 -21.634  1.00169.29           C  
ATOM   1348  NZ  LYS B 165      61.552  59.675 -22.224  1.00169.29           N1+
ATOM   1351  N   GLU B 166      60.883  53.407 -20.585  1.00267.81           N  
ATOM   1352  CA  GLU B 166      61.382  52.306 -19.824  1.00267.81           C  
ATOM   1358  C   GLU B 166      62.587  51.783 -20.522  1.00267.81           C  
ATOM   1359  O   GLU B 166      62.681  51.831 -21.749  1.00267.81           O  
ATOM   1353  CB  GLU B 166      60.399  51.130 -19.697  1.00267.81           C  
ATOM   1354  CG  GLU B 166      60.225  50.327 -20.987  1.00267.81           C  
ATOM   1355  CD  GLU B 166      58.901  49.588 -20.868  1.00267.81           C  
ATOM   1356  OE1 GLU B 166      58.215  49.782 -19.829  1.00267.81           O  
ATOM   1357  OE2 GLU B 166      58.550  48.834 -21.814  1.00267.81           O1-
ATOM   1360  N   GLY B 167      63.548  51.280 -19.727  1.00112.03           N  
ATOM   1361  CA  GLY B 167      64.746  50.712 -20.262  1.00112.03           C  
ATOM   1362  C   GLY B 167      65.597  50.348 -19.093  1.00112.03           C  
ATOM   1363  O   GLY B 167      65.466  50.923 -18.014  1.00112.03           O  
ATOM   1364  N   GLY B 168      66.499  49.368 -19.280  1.00 75.55           N  
ATOM   1365  CA  GLY B 168      67.365  48.979 -18.209  1.00 75.55           C  
ATOM   1366  C   GLY B 168      66.592  48.058 -17.327  1.00 75.55           C  
ATOM   1367  O   GLY B 168      65.397  47.845 -17.527  1.00 75.55           O  
ATOM   1368  N   SER B 169      67.268  47.485 -16.314  1.00139.77           N  
ATOM   1369  CA  SER B 169      66.598  46.598 -15.415  1.00139.77           C  
ATOM   1372  C   SER B 169      65.856  47.439 -14.430  1.00139.77           C  
ATOM   1373  O   SER B 169      66.229  48.580 -14.165  1.00139.77           O  
ATOM   1370  CB  SER B 169      67.554  45.691 -14.621  1.00139.77           C  
ATOM   1371  OG  SER B 169      68.254  44.827 -15.505  1.00139.77           O  
TER   
