# Supplementary material for: Structural Descriptors for Subunit Interface Regions in Homodimers: Effect of Lipid Membrane and Secondary Structure Type
Source: J Chem Inf Model. 2025 Mar 27;65(7):3117–26. doi: 10.1021/acs.jcim.4c01233 (PMC12004529; doi:10.1021/acs.jcim.4c01233)
Supplement: Supplementary file 3 — ci4c01233_si_003.tar [file ci4c01233_si_003.tar › database/alpha/2a6b_cytop.pdb]

HEADER    2a6b_chain_A
ATOM    104  N   MET A  13      12.685  54.290  -2.723  1.00276.84           N  
ATOM    105  CA  MET A  13      12.827  54.898  -1.439  1.00276.84           C  
ATOM    110  C   MET A  13      12.525  53.804  -0.468  1.00276.84           C  
ATOM    111  O   MET A  13      11.487  53.149  -0.556  1.00276.84           O  
ATOM    106  CB  MET A  13      11.842  56.061  -1.187  1.00276.84           C  
ATOM    107  CG  MET A  13      12.142  56.870   0.076  1.00276.84           C  
ATOM    108  SD  MET A  13      11.081  58.330   0.329  1.00276.84           S  
ATOM    109  CE  MET A  13      11.879  58.845   1.877  1.00276.84           C  
ATOM    112  N   GLU A  14      13.454  53.558   0.474  1.00227.36           N  
ATOM    113  CA  GLU A  14      13.265  52.511   1.435  1.00227.36           C  
ATOM    119  C   GLU A  14      12.365  53.047   2.494  1.00227.36           C  
ATOM    120  O   GLU A  14      12.132  54.251   2.568  1.00227.36           O  
ATOM    114  CB  GLU A  14      14.561  52.039   2.118  1.00227.36           C  
ATOM    115  CG  GLU A  14      15.492  51.244   1.198  1.00227.36           C  
ATOM    116  CD  GLU A  14      16.212  52.226   0.290  1.00227.36           C  
ATOM    117  OE1 GLU A  14      16.071  53.458   0.517  1.00227.36           O  
ATOM    118  OE2 GLU A  14      16.916  51.759  -0.644  1.00227.36           O1-
ATOM    121  N   THR A  15      11.806  52.160   3.336  1.00152.30           N  
ATOM    122  CA  THR A  15      10.922  52.678   4.327  1.00152.30           C  
ATOM    126  C   THR A  15      11.760  53.275   5.407  1.00152.30           C  
ATOM    127  O   THR A  15      12.618  54.117   5.142  1.00152.30           O  
ATOM    123  CB  THR A  15      10.032  51.630   4.933  1.00152.30           C  
ATOM    125  CG2 THR A  15       9.106  51.074   3.839  1.00152.30           C  
ATOM    124  OG1 THR A  15      10.808  50.586   5.504  1.00152.30           O  
ATOM    128  N   GLN A  16      11.514  52.874   6.667  1.00148.31           N  
ATOM    129  CA  GLN A  16      12.231  53.468   7.749  1.00148.31           C  
ATOM    135  C   GLN A  16      13.683  53.179   7.613  1.00148.31           C  
ATOM    136  O   GLN A  16      14.087  52.079   7.240  1.00148.31           O  
ATOM    130  CB  GLN A  16      11.765  53.015   9.139  1.00148.31           C  
ATOM    131  CG  GLN A  16      10.380  53.546   9.485  1.00148.31           C  
ATOM    132  CD  GLN A  16      10.022  53.048  10.872  1.00148.31           C  
ATOM    134  NE2 GLN A  16       9.561  53.981  11.747  1.00148.31           N  
ATOM    133  OE1 GLN A  16      10.161  51.865  11.174  1.00148.31           O  
ATOM    137  N   ASP A  17      14.509  54.206   7.892  1.00 59.07           N  
ATOM    138  CA  ASP A  17      15.927  54.036   7.820  0.50 59.07           C  
ATOM    143  C   ASP A  17      16.380  53.499   9.134  1.00 59.07           C  
ATOM    144  O   ASP A  17      15.784  53.764  10.178  1.00 59.07           O  
ATOM    139  CB  ASP A  17      16.717  55.336   7.543  0.50 59.07           C  
ATOM    140  CG  ASP A  17      16.560  55.708   6.072  0.50 59.07           C  
ATOM    141  OD1 ASP A  17      16.723  54.800   5.215  0.50 59.07           O  
ATOM    142  OD2 ASP A  17      16.275  56.901   5.784  0.50 59.07           O1-
ATOM    145  N   TYR A  18      17.457  52.696   9.084  1.00162.63           N  
ATOM    146  CA  TYR A  18      18.045  52.088  10.236  1.00162.63           C  
ATOM    155  C   TYR A  18      19.519  52.345  10.143  1.00162.63           C  
ATOM    156  O   TYR A  18      20.045  52.685   9.084  1.00162.63           O  
ATOM    147  CB  TYR A  18      17.842  50.558  10.280  1.00162.63           C  
ATOM    148  CG  TYR A  18      16.414  50.215  10.578  1.00162.63           C  
ATOM    149  CD1 TYR A  18      15.449  50.246   9.595  1.00162.63           C  
ATOM    150  CD2 TYR A  18      16.033  49.865  11.854  1.00162.63           C  
ATOM    151  CE1 TYR A  18      14.138  49.928   9.874  1.00162.63           C  
ATOM    152  CE2 TYR A  18      14.725  49.545  12.141  1.00162.63           C  
ATOM    153  CZ  TYR A  18      13.773  49.574  11.150  1.00162.63           C  
ATOM    154  OH  TYR A  18      12.431  49.245  11.442  1.00162.63           O  
ATOM    157  N   ALA A  19      20.213  52.194  11.286  1.00 52.23           N  
ATOM    158  CA  ALA A  19      21.625  52.411  11.434  1.00 52.23           C  
ATOM    160  C   ALA A  19      22.378  51.444  10.563  1.00 52.23           C  
ATOM    161  O   ALA A  19      23.487  51.745  10.119  1.00 52.23           O  
ATOM    159  CB  ALA A  19      22.091  52.219  12.888  1.00 52.23           C  
ATOM    162  N   PHE A  20      21.824  50.233  10.348  1.00 82.57           N  
ATOM    163  CA  PHE A  20      22.455  49.223   9.533  1.00 82.57           C  
ATOM    171  C   PHE A  20      21.558  48.923   8.365  1.00 82.57           C  
ATOM    172  O   PHE A  20      20.442  49.433   8.282  1.00 82.57           O  
ATOM    164  CB  PHE A  20      22.702  47.902  10.281  1.00 82.57           C  
ATOM    165  CG  PHE A  20      21.379  47.490  10.825  1.00 82.57           C  
ATOM    166  CD1 PHE A  20      20.936  48.016  12.018  1.00 82.57           C  
ATOM    167  CD2 PHE A  20      20.580  46.591  10.155  1.00 82.57           C  
ATOM    168  CE1 PHE A  20      19.716  47.658  12.534  1.00 82.57           C  
ATOM    169  CE2 PHE A  20      19.358  46.230  10.672  1.00 82.57           C  
ATOM    170  CZ  PHE A  20      18.928  46.758  11.865  1.00 82.57           C  
ATOM    173  N   GLN A  21      22.048  48.119   7.393  1.00105.94           N  
ATOM    174  CA  GLN A  21      21.215  47.791   6.266  1.00105.94           C  
ATOM    180  C   GLN A  21      20.588  46.459   6.553  1.00105.94           C  
ATOM    181  O   GLN A  21      21.261  45.453   6.718  1.00105.94           O  
ATOM    175  CB  GLN A  21      21.958  47.634   4.932  1.00105.94           C  
ATOM    176  CG  GLN A  21      22.681  48.895   4.470  1.00105.94           C  
ATOM    177  CD  GLN A  21      24.146  48.718   4.818  1.00105.94           C  
ATOM    179  NE2 GLN A  21      24.738  49.739   5.492  1.00105.94           N  
ATOM    178  OE1 GLN A  21      24.748  47.693   4.500  1.00105.94           O  
ATOM    182  N   PRO A  22      19.287  46.470   6.618  1.00 84.34           N  
ATOM    183  CA  PRO A  22      18.568  45.274   6.973  1.00 84.34           C  
ATOM    187  C   PRO A  22      18.621  44.105   6.034  1.00 84.34           C  
ATOM    188  O   PRO A  22      18.586  42.973   6.516  1.00 84.34           O  
ATOM    185  CB  PRO A  22      17.148  45.731   7.295  1.00 84.34           C  
ATOM    186  CG  PRO A  22      17.336  47.176   7.790  1.00 84.34           C  
ATOM    184  CD  PRO A  22      18.588  47.669   7.044  1.00 84.34           C  
ATOM    189  N   GLY A  23      18.679  44.315   4.708  1.00 30.96           N  
ATOM    190  CA  GLY A  23      18.688  43.162   3.851  1.00 30.96           C  
ATOM    191  C   GLY A  23      17.298  42.598   3.821  1.00 30.96           C  
ATOM    192  O   GLY A  23      16.366  43.191   4.363  1.00 30.96           O  
ATOM    193  N   LEU A  24      17.120  41.441   3.141  1.00121.00           N  
ATOM    194  CA  LEU A  24      15.818  40.845   2.985  1.00121.00           C  
ATOM    199  C   LEU A  24      15.222  40.280   4.245  1.00121.00           C  
ATOM    200  O   LEU A  24      14.136  40.689   4.654  1.00121.00           O  
ATOM    195  CB  LEU A  24      15.795  39.682   1.977  1.00121.00           C  
ATOM    196  CG  LEU A  24      15.874  40.086   0.494  1.00121.00           C  
ATOM    197  CD1 LEU A  24      17.196  40.794   0.147  1.00121.00           C  
ATOM    198  CD2 LEU A  24      15.597  38.868  -0.403  1.00121.00           C  
ATOM    201  N   THR A  25      15.920  39.331   4.904  1.00131.02           N  
ATOM    202  CA  THR A  25      15.323  38.624   6.013  1.00131.02           C  
ATOM    206  C   THR A  25      15.107  39.509   7.192  1.00131.02           C  
ATOM    207  O   THR A  25      14.021  39.529   7.772  1.00131.02           O  
ATOM    203  CB  THR A  25      16.142  37.459   6.488  1.00131.02           C  
ATOM    205  CG2 THR A  25      16.248  36.443   5.347  1.00131.02           C  
ATOM    204  OG1 THR A  25      17.431  37.889   6.901  1.00131.02           O  
ATOM    208  N   VAL A  26      16.143  40.271   7.579  1.00 46.93           N  
ATOM    209  CA  VAL A  26      16.018  41.148   8.702  1.00 46.93           C  
ATOM    213  C   VAL A  26      14.987  42.175   8.356  1.00 46.93           C  
ATOM    214  O   VAL A  26      14.162  42.547   9.185  1.00 46.93           O  
ATOM    210  CB  VAL A  26      17.288  41.886   9.022  1.00 46.93           C  
ATOM    211  CG1 VAL A  26      16.995  42.917  10.123  1.00 46.93           C  
ATOM    212  CG2 VAL A  26      18.370  40.866   9.408  1.00 46.93           C  
ATOM    215  N   GLY A  27      14.996  42.644   7.095  1.00 28.00           N  
ATOM    216  CA  GLY A  27      14.097  43.689   6.695  1.00 28.00           C  
ATOM    217  C   GLY A  27      12.683  43.237   6.884  1.00 28.00           C  
ATOM    218  O   GLY A  27      11.831  44.021   7.299  1.00 28.00           O  
ATOM    219  N   GLU A  28      12.383  41.967   6.546  1.00102.27           N  
ATOM    220  CA  GLU A  28      11.041  41.485   6.701  1.00102.27           C  
ATOM    226  C   GLU A  28      10.684  41.443   8.150  1.00102.27           C  
ATOM    227  O   GLU A  28       9.595  41.863   8.536  1.00102.27           O  
ATOM    221  CB  GLU A  28      10.820  40.062   6.162  1.00102.27           C  
ATOM    222  CG  GLU A  28      10.748  39.998   4.639  1.00102.27           C  
ATOM    223  CD  GLU A  28       9.509  40.774   4.214  1.00102.27           C  
ATOM    224  OE1 GLU A  28       8.664  41.079   5.098  1.00102.27           O  
ATOM    225  OE2 GLU A  28       9.397  41.081   2.996  1.00102.27           O1-
ATOM    228  N   LEU A  29      11.615  40.962   8.995  1.00 72.93           N  
ATOM    229  CA  LEU A  29      11.333  40.764  10.386  1.00 72.93           C  
ATOM    234  C   LEU A  29      11.026  42.085  11.038  1.00 72.93           C  
ATOM    235  O   LEU A  29      10.167  42.168  11.915  1.00 72.93           O  
ATOM    230  CB  LEU A  29      12.499  40.084  11.132  1.00 72.93           C  
ATOM    231  CG  LEU A  29      12.880  38.703  10.548  1.00 72.93           C  
ATOM    232  CD1 LEU A  29      13.936  37.986  11.406  1.00 72.93           C  
ATOM    233  CD2 LEU A  29      11.641  37.829  10.296  1.00 72.93           C  
ATOM    236  N   LEU A  30      11.713  43.156  10.601  1.00 81.23           N  
ATOM    237  CA  LEU A  30      11.602  44.486  11.141  1.00 81.23           C  
ATOM    242  C   LEU A  30      10.226  45.063  10.958  1.00 81.23           C  
ATOM    243  O   LEU A  30       9.783  45.876  11.767  1.00 81.23           O  
ATOM    238  CB  LEU A  30      12.595  45.485  10.503  1.00 81.23           C  
ATOM    239  CG  LEU A  30      14.062  45.262  10.920  1.00 81.23           C  
ATOM    240  CD1 LEU A  30      15.015  46.274  10.259  1.00 81.23           C  
ATOM    241  CD2 LEU A  30      14.190  45.271  12.451  1.00 81.23           C  
ATOM    244  N   LYS A  31       9.505  44.683   9.890  1.00 90.98           N  
ATOM    245  CA  LYS A  31       8.264  45.334   9.563  1.00 90.98           C  
ATOM    251  C   LYS A  31       7.258  45.266  10.676  1.00 90.98           C  
ATOM    252  O   LYS A  31       6.598  46.264  10.961  1.00 90.98           O  
ATOM    246  CB  LYS A  31       7.598  44.729   8.322  1.00 90.98           C  
ATOM    247  CG  LYS A  31       8.379  44.980   7.033  1.00 90.98           C  
ATOM    248  CD  LYS A  31       7.950  44.042   5.906  1.00 90.98           C  
ATOM    249  CE  LYS A  31       6.440  44.039   5.670  1.00 90.98           C  
ATOM    250  NZ  LYS A  31       6.061  42.868   4.850  1.00 90.98           N1+
ATOM    253  N   SER A  32       7.099  44.093  11.317  1.00104.29           N  
ATOM    254  CA  SER A  32       6.111  43.870  12.342  1.00104.29           C  
ATOM    257  C   SER A  32       6.431  44.581  13.633  1.00104.29           C  
ATOM    258  O   SER A  32       5.530  44.841  14.427  1.00104.29           O  
ATOM    255  CB  SER A  32       5.974  42.377  12.681  1.00104.29           C  
ATOM    256  OG  SER A  32       5.002  42.191  13.695  0.65104.29           O  
ATOM    259  N   SER A  33       7.726  44.831  13.915  1.00129.34           N  
ATOM    260  CA  SER A  33       8.208  45.419  15.148  1.00129.34           C  
ATOM    263  C   SER A  33       8.271  46.927  15.143  1.00129.34           C  
ATOM    264  O   SER A  33       8.638  47.521  16.155  1.00129.34           O  
ATOM    261  CB  SER A  33       9.642  44.959  15.472  1.00129.34           C  
ATOM    262  OG  SER A  33       9.713  43.542  15.510  1.00129.34           O  
ATOM    265  N   GLN A  34       7.898  47.599  14.044  1.00 71.55           N  
ATOM    266  CA  GLN A  34       8.241  48.986  13.855  1.00 71.55           C  
ATOM    272  C   GLN A  34       7.812  49.906  14.964  1.00 71.55           C  
ATOM    273  O   GLN A  34       8.619  50.709  15.431  1.00 71.55           O  
ATOM    267  CB  GLN A  34       7.656  49.521  12.539  1.00 71.55           C  
ATOM    268  CG  GLN A  34       8.146  48.730  11.322  1.00 71.55           C  
ATOM    269  CD  GLN A  34       7.476  49.294  10.080  1.00 71.55           C  
ATOM    271  NE2 GLN A  34       7.765  48.681   8.903  1.00 71.55           N  
ATOM    270  OE1 GLN A  34       6.712  50.253  10.156  1.00 71.55           O  
ATOM    274  N   LYS A  35       6.560  49.830  15.441  1.00 86.20           N  
ATOM    275  CA  LYS A  35       6.146  50.790  16.430  1.00 86.20           C  
ATOM    281  C   LYS A  35       6.932  50.632  17.696  1.00 86.20           C  
ATOM    282  O   LYS A  35       7.380  51.616  18.281  1.00 86.20           O  
ATOM    276  CB  LYS A  35       4.647  50.709  16.764  1.00 86.20           C  
ATOM    277  CG  LYS A  35       4.192  49.327  17.236  1.00 86.20           C  
ATOM    278  CD  LYS A  35       2.744  49.285  17.721  1.00 86.20           C  
ATOM    279  CE  LYS A  35       2.202  47.859  17.845  1.00 86.20           C  
ATOM    280  NZ  LYS A  35       0.724  47.877  17.950  1.00 86.20           N1+
ATOM    283  N   ASP A  36       7.135  49.386  18.151  1.00 42.32           N  
ATOM    284  CA  ASP A  36       7.832  49.149  19.379  1.00 42.32           C  
ATOM    289  C   ASP A  36       9.245  49.621  19.247  1.00 42.32           C  
ATOM    290  O   ASP A  36       9.791  50.237  20.162  1.00 42.32           O  
ATOM    285  CB  ASP A  36       7.859  47.657  19.739  1.00 42.32           C  
ATOM    286  CG  ASP A  36       6.449  47.253  20.143  1.00 42.32           C  
ATOM    287  OD1 ASP A  36       5.820  48.009  20.931  1.00 42.32           O  
ATOM    288  OD2 ASP A  36       5.984  46.183  19.674  1.00 42.32           O1-
ATOM    291  N   TRP A  37       9.855  49.360  18.077  1.00135.62           N  
ATOM    292  CA  TRP A  37      11.234  49.639  17.799  1.00135.62           C  
ATOM    303  C   TRP A  37      11.472  51.114  17.922  1.00135.62           C  
ATOM    304  O   TRP A  37      12.357  51.561  18.650  1.00135.62           O  
ATOM    293  CB  TRP A  37      11.558  49.251  16.353  1.00135.62           C  
ATOM    294  CG  TRP A  37      13.021  49.104  16.038  1.00135.62           C  
ATOM    296  CD1 TRP A  37      13.962  50.006  15.639  1.00135.62           C  
ATOM    295  CD2 TRP A  37      13.661  47.826  16.086  1.00135.62           C  
ATOM    298  CE2 TRP A  37      14.985  48.019  15.705  1.00135.62           C  
ATOM    299  CE3 TRP A  37      13.180  46.589  16.410  1.00135.62           C  
ATOM    297  NE1 TRP A  37      15.161  49.363  15.433  1.00135.62           N  
ATOM    300  CZ2 TRP A  37      15.841  46.961  15.642  1.00135.62           C  
ATOM    301  CZ3 TRP A  37      14.059  45.531  16.360  1.00135.62           C  
ATOM    302  CH2 TRP A  37      15.371  45.715  15.981  1.00135.62           C  
ATOM    305  N   GLN A  38      10.650  51.918  17.225  1.00 57.29           N  
ATOM    306  CA  GLN A  38      10.828  53.340  17.211  1.00 57.29           C  
ATOM    312  C   GLN A  38      10.612  53.891  18.587  1.00 57.29           C  
ATOM    313  O   GLN A  38      11.298  54.822  18.999  1.00 57.29           O  
ATOM    307  CB  GLN A  38       9.883  54.048  16.230  1.00 57.29           C  
ATOM    308  CG  GLN A  38      10.170  53.670  14.769  1.00 57.29           C  
ATOM    309  CD  GLN A  38      11.598  54.091  14.443  1.00 57.29           C  
ATOM    311  NE2 GLN A  38      12.400  53.139  13.899  1.00 57.29           N  
ATOM    310  OE1 GLN A  38      11.992  55.233  14.672  1.00 57.29           O  
ATOM    314  N   ALA A  39       9.646  53.332  19.338  1.00 29.24           N  
ATOM    315  CA  ALA A  39       9.353  53.809  20.661  1.00 29.24           C  
ATOM    317  C   ALA A  39      10.557  53.610  21.536  1.00 29.24           C  
ATOM    318  O   ALA A  39      10.873  54.456  22.373  1.00 29.24           O  
ATOM    316  CB  ALA A  39       8.186  53.048  21.314  1.00 29.24           C  
ATOM    319  N   ALA A  40      11.240  52.458  21.388  1.00 43.81           N  
ATOM    320  CA  ALA A  40      12.388  52.154  22.198  1.00 43.81           C  
ATOM    322  C   ALA A  40      13.500  53.110  21.896  1.00 43.81           C  
ATOM    323  O   ALA A  40      14.150  53.633  22.799  1.00 43.81           O  
ATOM    321  CB  ALA A  40      12.933  50.736  21.947  1.00 43.81           C  
ATOM    324  N   ILE A  41      13.713  53.383  20.599  1.00226.74           N  
ATOM    325  CA  ILE A  41      14.792  54.194  20.121  1.00226.74           C  
ATOM    330  C   ILE A  41      14.644  55.570  20.681  1.00226.74           C  
ATOM    331  O   ILE A  41      15.639  56.199  21.045  1.00226.74           O  
ATOM    326  CB  ILE A  41      14.742  54.307  18.622  1.00226.74           C  
ATOM    327  CG1 ILE A  41      14.797  52.930  17.950  1.00226.74           C  
ATOM    328  CG2 ILE A  41      15.939  55.150  18.189  1.00226.74           C  
ATOM    329  CD1 ILE A  41      16.154  52.254  18.104  1.00226.74           C  
ATOM    332  N   ASN A  42      13.406  56.099  20.736  1.00125.46           N  
ATOM    333  CA  ASN A  42      13.285  57.434  21.251  1.00125.46           C  
ATOM    338  C   ASN A  42      12.647  57.407  22.603  1.00125.46           C  
ATOM    339  O   ASN A  42      11.793  58.233  22.922  1.00125.46           O  
ATOM    334  CB  ASN A  42      12.457  58.357  20.343  1.00125.46           C  
ATOM    335  CG  ASN A  42      13.298  58.607  19.100  1.00125.46           C  
ATOM    337  ND2 ASN A  42      12.713  58.334  17.904  1.00125.46           N  
ATOM    336  OD1 ASN A  42      14.450  59.028  19.192  1.00125.46           O  
ATOM    340  N   HIS A  43      13.115  56.494  23.468  1.00 74.11           N  
ATOM    341  CA  HIS A  43      12.590  56.374  24.794  1.00 74.11           C  
ATOM    348  C   HIS A  43      13.180  57.475  25.616  1.00 74.11           C  
ATOM    349  O   HIS A  43      14.193  58.074  25.260  1.00 74.11           O  
ATOM    344  CB  HIS A  43      12.931  55.015  25.441  1.00 74.11           C  
ATOM    343  CG  HIS A  43      12.241  54.702  26.741  1.00 74.11           C  
ATOM    346  CD2 HIS A  43      11.020  54.141  26.967  1.00 74.11           C  
ATOM    342  ND1 HIS A  43      12.795  54.906  27.986  1.00 74.11           N  
ATOM    347  CE1 HIS A  43      11.890  54.460  28.897  1.00 74.11           C  
ATOM    345  NE2 HIS A  43      10.796  53.987  28.326  1.00 74.11           N  
ATOM    350  N   ARG A  44      12.523  57.762  26.752  1.00 89.87           N  
ATOM    351  CA  ARG A  44      12.879  58.788  27.687  1.00 89.87           C  
ATOM    359  C   ARG A  44      14.269  58.517  28.161  1.00 89.87           C  
ATOM    360  O   ARG A  44      15.074  59.436  28.314  1.00 89.87           O  
ATOM    352  CB  ARG A  44      11.985  58.708  28.936  1.00 89.87           C  
ATOM    353  CG  ARG A  44      12.378  59.638  30.080  1.00 89.87           C  
ATOM    354  CD  ARG A  44      11.672  59.293  31.398  1.00 89.87           C  
ATOM    355  NE  ARG A  44      12.145  60.264  32.427  1.00 89.87           N  
ATOM    356  CZ  ARG A  44      11.305  60.683  33.418  1.00 89.87           C  
ATOM    357  NH1 ARG A  44      10.037  60.194  33.494  1.00 89.87           N1+
ATOM    358  NH2 ARG A  44      11.738  61.605  34.326  1.00 89.87           N  
ATOM    361  N   PHE A  45      14.581  57.232  28.396  1.00115.34           N  
ATOM    362  CA  PHE A  45      15.856  56.840  28.911  1.00115.34           C  
ATOM    370  C   PHE A  45      16.923  57.326  27.980  1.00115.34           C  
ATOM    371  O   PHE A  45      17.911  57.920  28.408  1.00115.34           O  
ATOM    363  CB  PHE A  45      15.965  55.305  29.030  1.00115.34           C  
ATOM    364  CG  PHE A  45      17.340  54.943  29.474  1.00115.34           C  
ATOM    365  CD1 PHE A  45      18.333  54.753  28.541  1.00115.34           C  
ATOM    366  CD2 PHE A  45      17.642  54.786  30.808  1.00115.34           C  
ATOM    367  CE1 PHE A  45      19.609  54.419  28.933  1.00115.34           C  
ATOM    368  CE2 PHE A  45      18.916  54.454  31.204  1.00115.34           C  
ATOM    369  CZ  PHE A  45      19.901  54.266  30.266  1.00115.34           C  
ATOM    372  N   VAL A  46      16.736  57.094  26.671  1.00 45.12           N  
ATOM    373  CA  VAL A  46      17.719  57.462  25.694  1.00 45.12           C  
ATOM    377  C   VAL A  46      17.893  58.950  25.656  1.00 45.12           C  
ATOM    378  O   VAL A  46      19.021  59.441  25.622  1.00 45.12           O  
ATOM    374  CB  VAL A  46      17.355  57.003  24.316  1.00 45.12           C  
ATOM    375  CG1 VAL A  46      18.387  57.562  23.323  1.00 45.12           C  
ATOM    376  CG2 VAL A  46      17.264  55.465  24.332  1.00 45.12           C  
ATOM    379  N   LYS A  47      16.783  59.714  25.663  1.00140.34           N  
ATOM    380  CA  LYS A  47      16.929  61.136  25.558  1.00140.34           C  
ATOM    386  C   LYS A  47      17.642  61.681  26.760  1.00140.34           C  
ATOM    387  O   LYS A  47      18.520  62.531  26.629  1.00140.34           O  
ATOM    381  CB  LYS A  47      15.606  61.904  25.364  1.00140.34           C  
ATOM    382  CG  LYS A  47      14.618  61.842  26.527  1.00140.34           C  
ATOM    383  CD  LYS A  47      13.573  62.958  26.443  1.00140.34           C  
ATOM    384  CE  LYS A  47      13.106  63.255  25.014  1.00140.34           C  
ATOM    385  NZ  LYS A  47      11.695  62.849  24.839  1.00140.34           N1+
ATOM    388  N   GLU A  48      17.292  61.203  27.967  1.00 52.74           N  
ATOM    389  CA  GLU A  48      17.914  61.712  29.157  1.00 52.74           C  
ATOM    395  C   GLU A  48      19.362  61.314  29.198  1.00 52.74           C  
ATOM    396  O   GLU A  48      20.196  62.066  29.702  1.00 52.74           O  
ATOM    390  CB  GLU A  48      17.219  61.256  30.454  1.00 52.74           C  
ATOM    391  CG  GLU A  48      15.835  61.891  30.628  1.00 52.74           C  
ATOM    392  CD  GLU A  48      15.252  61.428  31.955  1.00 52.74           C  
ATOM    393  OE1 GLU A  48      15.526  60.259  32.340  1.00 52.74           O  
ATOM    394  OE2 GLU A  48      14.534  62.232  32.606  1.00 52.74           O1-
ATOM    397  N   LEU A  49      19.705  60.111  28.694  1.00 53.14           N  
ATOM    398  CA  LEU A  49      21.072  59.660  28.720  1.00 53.14           C  
ATOM    403  C   LEU A  49      21.911  60.564  27.856  1.00 53.14           C  
ATOM    404  O   LEU A  49      22.988  60.990  28.266  1.00 53.14           O  
ATOM    399  CB  LEU A  49      21.237  58.231  28.175  1.00 53.14           C  
ATOM    400  CG  LEU A  49      22.671  57.684  28.313  1.00 53.14           C  
ATOM    401  CD1 LEU A  49      23.005  57.365  29.778  1.00 53.14           C  
ATOM    402  CD2 LEU A  49      22.925  56.514  27.351  1.00 53.14           C  
ATOM    405  N   PHE A  50      21.438  60.900  26.638  1.00 74.49           N  
ATOM    406  CA  PHE A  50      22.206  61.758  25.770  1.00 74.49           C  
ATOM    414  C   PHE A  50      22.353  63.115  26.397  1.00 74.49           C  
ATOM    415  O   PHE A  50      23.404  63.743  26.291  1.00 74.49           O  
ATOM    407  CB  PHE A  50      21.593  61.986  24.369  1.00 74.49           C  
ATOM    408  CG  PHE A  50      21.968  60.903  23.406  1.00 74.49           C  
ATOM    409  CD1 PHE A  50      23.213  60.918  22.819  1.00 74.49           C  
ATOM    410  CD2 PHE A  50      21.086  59.906  23.051  1.00 74.49           C  
ATOM    411  CE1 PHE A  50      23.583  59.950  21.916  1.00 74.49           C  
ATOM    412  CE2 PHE A  50      21.449  58.934  22.145  1.00 74.49           C  
ATOM    413  CZ  PHE A  50      22.702  58.950  21.578  1.00 74.49           C  
ATOM    416  N   ALA A  51      21.275  63.621  27.026  1.00 41.44           N  
ATOM    417  CA  ALA A  51      21.254  64.918  27.648  1.00 41.44           C  
ATOM    419  C   ALA A  51      22.200  64.959  28.813  1.00 41.44           C  
ATOM    420  O   ALA A  51      22.797  65.997  29.094  1.00 41.44           O  
ATOM    418  CB  ALA A  51      19.852  65.308  28.149  1.00 41.44           C  
ATOM    421  N   GLY A  52      22.340  63.837  29.549  1.00 29.54           N  
ATOM    422  CA  GLY A  52      23.195  63.811  30.704  1.00 29.54           C  
ATOM    423  C   GLY A  52      22.363  64.157  31.899  1.00 29.54           C  
ATOM    424  O   GLY A  52      22.866  64.261  33.016  1.00 29.54           O  
ATOM    425  N   THR A  53      21.060  64.387  31.665  1.00 65.30           N  
ATOM    426  CA  THR A  53      20.104  64.753  32.673  1.00 65.30           C  
ATOM    430  C   THR A  53      19.668  63.596  33.529  1.00 65.30           C  
ATOM    431  O   THR A  53      19.288  63.801  34.680  1.00 65.30           O  
ATOM    427  CB  THR A  53      18.895  65.419  32.095  1.00 65.30           C  
ATOM    429  CG2 THR A  53      19.370  66.681  31.353  1.00 65.30           C  
ATOM    428  OG1 THR A  53      18.222  64.546  31.200  1.00 65.30           O  
ATOM    432  N   ILE A  54      19.696  62.358  32.998  1.00 86.07           N  
ATOM    433  CA  ILE A  54      19.156  61.200  33.669  1.00 86.07           C  
ATOM    438  C   ILE A  54      19.603  61.110  35.105  1.00 86.07           C  
ATOM    439  O   ILE A  54      20.764  61.340  35.437  1.00 86.07           O  
ATOM    434  CB  ILE A  54      19.455  59.912  32.946  1.00 86.07           C  
ATOM    435  CG1 ILE A  54      18.586  58.767  33.488  1.00 86.07           C  
ATOM    436  CG2 ILE A  54      20.969  59.649  33.007  1.00 86.07           C  
ATOM    437  CD1 ILE A  54      18.605  57.526  32.597  1.00 86.07           C  
ATOM    440  N   GLU A  55      18.645  60.792  36.006  1.00 38.62           N  
ATOM    441  CA  GLU A  55      18.904  60.689  37.416  1.00 38.62           C  
ATOM    447  C   GLU A  55      19.688  59.436  37.659  1.00 38.62           C  
ATOM    448  O   GLU A  55      19.522  58.438  36.961  1.00 38.62           O  
ATOM    442  CB  GLU A  55      17.630  60.606  38.280  1.00 38.62           C  
ATOM    443  CG  GLU A  55      16.776  61.877  38.290  1.00 38.62           C  
ATOM    444  CD  GLU A  55      15.569  61.618  39.188  1.00 38.62           C  
ATOM    445  OE1 GLU A  55      15.490  60.494  39.748  1.00 38.62           O  
ATOM    446  OE2 GLU A  55      14.714  62.534  39.326  1.00 38.62           O1-
ATOM    449  N   ASN A  56      20.572  59.456  38.679  1.00 55.91           N  
ATOM    450  CA  ASN A  56      21.391  58.314  38.974  1.00 55.91           C  
ATOM    455  C   ASN A  56      20.544  57.157  39.396  1.00 55.91           C  
ATOM    456  O   ASN A  56      20.853  56.011  39.072  1.00 55.91           O  
ATOM    451  CB  ASN A  56      22.452  58.535  40.070  1.00 55.91           C  
ATOM    452  CG  ASN A  56      23.703  59.137  39.437  1.00 55.91           C  
ATOM    454  ND2 ASN A  56      24.777  59.285  40.257  1.00 55.91           N  
ATOM    453  OD1 ASN A  56      23.738  59.436  38.244  1.00 55.91           O  
ATOM    457  N   LYS A  57      19.450  57.411  40.133  1.00104.88           N  
ATOM    458  CA  LYS A  57      18.664  56.310  40.608  1.00104.88           C  
ATOM    464  C   LYS A  57      18.140  55.550  39.431  1.00104.88           C  
ATOM    465  O   LYS A  57      18.132  54.320  39.427  1.00104.88           O  
ATOM    459  CB  LYS A  57      17.450  56.749  41.438  1.00104.88           C  
ATOM    460  CG  LYS A  57      16.900  55.623  42.310  1.00104.88           C  
ATOM    461  CD  LYS A  57      17.866  55.250  43.433  1.00104.88           C  
ATOM    462  CE  LYS A  57      18.062  56.380  44.446  1.00104.88           C  
ATOM    463  NZ  LYS A  57      19.178  56.052  45.361  1.00104.88           N1+
ATOM    466  N   VAL A  58      17.674  56.268  38.396  1.00 37.24           N  
ATOM    467  CA  VAL A  58      17.116  55.594  37.261  1.00 37.24           C  
ATOM    471  C   VAL A  58      18.175  54.793  36.568  1.00 37.24           C  
ATOM    472  O   VAL A  58      17.951  53.638  36.207  1.00 37.24           O  
ATOM    468  CB  VAL A  58      16.507  56.534  36.263  1.00 37.24           C  
ATOM    469  CG1 VAL A  58      16.120  55.729  35.009  1.00 37.24           C  
ATOM    470  CG2 VAL A  58      15.312  57.239  36.932  1.00 37.24           C  
ATOM    473  N   LEU A  59      19.368  55.383  36.371  1.00 53.04           N  
ATOM    474  CA  LEU A  59      20.415  54.721  35.647  1.00 53.04           C  
ATOM    479  C   LEU A  59      20.853  53.505  36.408  1.00 53.04           C  
ATOM    480  O   LEU A  59      21.119  52.454  35.826  1.00 53.04           O  
ATOM    475  CB  LEU A  59      21.618  55.651  35.427  1.00 53.04           C  
ATOM    476  CG  LEU A  59      22.778  55.030  34.632  1.00 53.04           C  
ATOM    477  CD1 LEU A  59      22.330  54.612  33.221  1.00 53.04           C  
ATOM    478  CD2 LEU A  59      23.974  55.990  34.601  1.00 53.04           C  
ATOM    481  N   LYS A  60      20.933  53.628  37.743  1.00 96.38           N  
ATOM    482  CA  LYS A  60      21.386  52.567  38.593  1.00 96.38           C  
ATOM    488  C   LYS A  60      20.452  51.395  38.498  1.00 96.38           C  
ATOM    489  O   LYS A  60      20.882  50.251  38.365  1.00 96.38           O  
ATOM    483  CB  LYS A  60      21.464  53.048  40.050  1.00 96.38           C  
ATOM    484  CG  LYS A  60      22.164  52.079  40.992  1.00 96.38           C  
ATOM    485  CD  LYS A  60      22.731  52.773  42.230  1.00 96.38           C  
ATOM    486  CE  LYS A  60      21.675  53.452  43.103  1.00 96.38           C  
ATOM    487  NZ  LYS A  60      21.586  52.761  44.411  1.00 96.38           N1+
ATOM    490  N   ASP A  61      19.134  51.656  38.530  1.00 38.83           N  
ATOM    491  CA  ASP A  61      18.145  50.609  38.487  1.00 38.83           C  
ATOM    496  C   ASP A  61      18.268  49.870  37.188  1.00 38.83           C  
ATOM    497  O   ASP A  61      18.189  48.643  37.145  1.00 38.83           O  
ATOM    492  CB  ASP A  61      16.706  51.159  38.528  1.00 38.83           C  
ATOM    493  CG  ASP A  61      16.418  51.719  39.915  1.00 38.83           C  
ATOM    494  OD1 ASP A  61      17.141  51.340  40.874  1.00 38.83           O  
ATOM    495  OD2 ASP A  61      15.459  52.530  40.030  1.00 38.83           O1-
ATOM    498  N   TYR A  62      18.459  50.623  36.092  1.00 73.05           N  
ATOM    499  CA  TYR A  62      18.550  50.130  34.746  1.00 73.05           C  
ATOM    508  C   TYR A  62      19.758  49.251  34.610  1.00 73.05           C  
ATOM    509  O   TYR A  62      19.678  48.156  34.052  1.00 73.05           O  
ATOM    500  CB  TYR A  62      18.679  51.334  33.791  1.00 73.05           C  
ATOM    501  CG  TYR A  62      19.027  50.956  32.391  1.00 73.05           C  
ATOM    502  CD1 TYR A  62      20.342  50.778  32.026  1.00 73.05           C  
ATOM    503  CD2 TYR A  62      18.045  50.810  31.438  1.00 73.05           C  
ATOM    504  CE1 TYR A  62      20.674  50.447  30.734  1.00 73.05           C  
ATOM    505  CE2 TYR A  62      18.372  50.480  30.144  1.00 73.05           C  
ATOM    506  CZ  TYR A  62      19.687  50.299  29.790  1.00 73.05           C  
ATOM    507  OH  TYR A  62      20.017  49.963  28.459  1.00 73.05           O  
ATOM    510  N   LEU A  63      20.912  49.708  35.132  1.00 53.25           N  
ATOM    511  CA  LEU A  63      22.142  48.972  35.011  1.00 53.25           C  
ATOM    516  C   LEU A  63      22.083  47.686  35.776  1.00 53.25           C  
ATOM    517  O   LEU A  63      22.603  46.670  35.317  1.00 53.25           O  
ATOM    512  CB  LEU A  63      23.376  49.767  35.480  1.00 53.25           C  
ATOM    513  CG  LEU A  63      23.800  50.868  34.487  1.00 53.25           C  
ATOM    514  CD1 LEU A  63      25.029  51.645  34.988  1.00 53.25           C  
ATOM    515  CD2 LEU A  63      24.021  50.270  33.086  1.00 53.25           C  
ATOM    518  N   ILE A  64      21.455  47.689  36.966  1.00 37.70           N  
ATOM    519  CA  ILE A  64      21.397  46.494  37.758  1.00 37.70           C  
ATOM    524  C   ILE A  64      20.648  45.435  37.003  1.00 37.70           C  
ATOM    525  O   ILE A  64      21.082  44.285  36.940  1.00 37.70           O  
ATOM    520  CB  ILE A  64      20.716  46.722  39.078  1.00 37.70           C  
ATOM    521  CG1 ILE A  64      21.549  47.714  39.911  1.00 37.70           C  
ATOM    522  CG2 ILE A  64      20.502  45.363  39.769  1.00 37.70           C  
ATOM    523  CD1 ILE A  64      20.832  48.262  41.145  1.00 37.70           C  
ATOM    526  N   GLN A  65      19.498  45.793  36.403  1.00 45.00           N  
ATOM    527  CA  GLN A  65      18.728  44.834  35.661  1.00 45.00           C  
ATOM    533  C   GLN A  65      19.474  44.429  34.427  1.00 45.00           C  
ATOM    534  O   GLN A  65      19.450  43.266  34.023  1.00 45.00           O  
ATOM    528  CB  GLN A  65      17.353  45.356  35.208  1.00 45.00           C  
ATOM    529  CG  GLN A  65      16.396  45.623  36.368  1.00 45.00           C  
ATOM    530  CD  GLN A  65      16.281  44.342  37.185  1.00 45.00           C  
ATOM    532  NE2 GLN A  65      16.797  44.386  38.443  1.00 45.00           N  
ATOM    531  OE1 GLN A  65      15.754  43.330  36.722  1.00 45.00           O  
ATOM    535  N   ASP A  66      20.161  45.394  33.796  1.00 62.11           N  
ATOM    536  CA  ASP A  66      20.840  45.176  32.549  1.00 62.11           C  
ATOM    541  C   ASP A  66      21.955  44.193  32.738  1.00 62.11           C  
ATOM    542  O   ASP A  66      22.295  43.445  31.822  1.00 62.11           O  
ATOM    537  CB  ASP A  66      21.443  46.470  31.981  1.00 62.11           C  
ATOM    538  CG  ASP A  66      21.626  46.307  30.479  1.00 62.11           C  
ATOM    539  OD1 ASP A  66      20.771  45.633  29.844  1.00 62.11           O  
ATOM    540  OD2 ASP A  66      22.627  46.856  29.947  1.00 62.11           O1-
ATOM    543  N   TYR A  67      22.565  44.176  33.938  1.00 86.01           N  
ATOM    544  CA  TYR A  67      23.689  43.313  34.177  1.00 86.01           C  
ATOM    553  C   TYR A  67      23.215  41.902  33.999  1.00 86.01           C  
ATOM    554  O   TYR A  67      23.953  41.058  33.494  1.00 86.01           O  
ATOM    545  CB  TYR A  67      24.283  43.474  35.585  1.00 86.01           C  
ATOM    546  CG  TYR A  67      25.628  42.829  35.577  1.00 86.01           C  
ATOM    547  CD1 TYR A  67      26.723  43.519  35.113  1.00 86.01           C  
ATOM    548  CD2 TYR A  67      25.801  41.542  36.031  1.00 86.01           C  
ATOM    549  CE1 TYR A  67      27.971  42.938  35.103  1.00 86.01           C  
ATOM    550  CE2 TYR A  67      27.046  40.956  36.022  1.00 86.01           C  
ATOM    551  CZ  TYR A  67      28.135  41.653  35.559  1.00 86.01           C  
ATOM    552  OH  TYR A  67      29.413  41.056  35.551  1.00 86.01           O  
ATOM    555  N   HIS A  68      21.975  41.606  34.439  1.00 62.55           N  
ATOM    556  CA  HIS A  68      21.389  40.298  34.283  1.00 62.55           C  
ATOM    563  C   HIS A  68      21.204  39.998  32.822  1.00 62.55           C  
ATOM    564  O   HIS A  68      21.357  38.858  32.388  1.00 62.55           O  
ATOM    559  CB  HIS A  68      19.992  40.178  34.911  1.00 62.55           C  
ATOM    558  CG  HIS A  68      20.016  40.289  36.400  1.00 62.55           C  
ATOM    561  CD2 HIS A  68      19.711  41.341  37.205  1.00 62.55           C  
ATOM    557  ND1 HIS A  68      20.383  39.263  37.239  1.00 62.55           N  
ATOM    562  CE1 HIS A  68      20.282  39.742  38.504  1.00 62.55           C  
ATOM    560  NE2 HIS A  68      19.878  40.998  38.534  1.00 62.55           N  
ATOM    565  N   PHE A  69      20.836  41.018  32.026  1.00 95.76           N  
ATOM    566  CA  PHE A  69      20.648  40.846  30.611  1.00 95.76           C  
ATOM    574  C   PHE A  69      21.957  40.445  30.006  1.00 95.76           C  
ATOM    575  O   PHE A  69      22.023  39.579  29.133  1.00 95.76           O  
ATOM    567  CB  PHE A  69      20.178  42.140  29.922  1.00 95.76           C  
ATOM    568  CG  PHE A  69      20.200  41.937  28.447  1.00 95.76           C  
ATOM    569  CD1 PHE A  69      19.128  41.375  27.793  1.00 95.76           C  
ATOM    570  CD2 PHE A  69      21.305  42.311  27.718  1.00 95.76           C  
ATOM    571  CE1 PHE A  69      19.158  41.190  26.429  1.00 95.76           C  
ATOM    572  CE2 PHE A  69      21.341  42.129  26.354  1.00 95.76           C  
ATOM    573  CZ  PHE A  69      20.262  41.575  25.708  1.00 95.76           C  
ATOM    576  N   PHE A  70      23.037  41.067  30.507  1.00 93.34           N  
ATOM    577  CA  PHE A  70      24.396  40.912  30.074  1.00 93.34           C  
ATOM    585  C   PHE A  70      24.758  39.463  30.197  1.00 93.34           C  
ATOM    586  O   PHE A  70      25.324  38.877  29.277  1.00 93.34           O  
ATOM    578  CB  PHE A  70      25.288  41.768  31.004  1.00 93.34           C  
ATOM    579  CG  PHE A  70      26.740  41.727  30.672  1.00 93.34           C  
ATOM    580  CD1 PHE A  70      27.205  42.270  29.499  1.00 93.34           C  
ATOM    581  CD2 PHE A  70      27.645  41.204  31.569  1.00 93.34           C  
ATOM    582  CE1 PHE A  70      28.546  42.250  29.203  1.00 93.34           C  
ATOM    583  CE2 PHE A  70      28.991  41.183  31.279  1.00 93.34           C  
ATOM    584  CZ  PHE A  70      29.442  41.706  30.092  1.00 93.34           C  
ATOM    587  N   ASP A  71      24.400  38.836  31.332  1.00 51.55           N  
ATOM    588  CA  ASP A  71      24.738  37.466  31.601  1.00 51.55           C  
ATOM    593  C   ASP A  71      24.167  36.589  30.520  1.00 51.55           C  
ATOM    594  O   ASP A  71      24.865  35.748  29.952  1.00 51.55           O  
ATOM    589  CB  ASP A  71      24.127  37.002  32.936  1.00 51.55           C  
ATOM    590  CG  ASP A  71      24.588  35.585  33.244  1.00 51.55           C  
ATOM    591  OD1 ASP A  71      25.486  35.077  32.522  1.00 51.55           O  
ATOM    592  OD2 ASP A  71      24.039  34.992  34.211  1.00 51.55           O1-
ATOM    595  N   ALA A  72      22.873  36.768  30.200  1.00 47.37           N  
ATOM    596  CA  ALA A  72      22.216  35.980  29.192  1.00 47.37           C  
ATOM    598  C   ALA A  72      22.830  36.294  27.863  1.00 47.37           C  
ATOM    599  O   ALA A  72      22.946  35.432  26.993  1.00 47.37           O  
ATOM    597  CB  ALA A  72      20.710  36.276  29.091  1.00 47.37           C  
ATOM    600  N   PHE A  73      23.226  37.570  27.697  1.00 90.29           N  
ATOM    601  CA  PHE A  73      23.780  38.160  26.510  1.00 90.29           C  
ATOM    609  C   PHE A  73      25.034  37.418  26.135  1.00 90.29           C  
ATOM    610  O   PHE A  73      25.223  37.043  24.978  1.00 90.29           O  
ATOM    602  CB  PHE A  73      24.165  39.628  26.807  1.00 90.29           C  
ATOM    603  CG  PHE A  73      24.685  40.386  25.625  1.00 90.29           C  
ATOM    604  CD1 PHE A  73      23.827  41.075  24.796  1.00 90.29           C  
ATOM    605  CD2 PHE A  73      26.035  40.437  25.366  1.00 90.29           C  
ATOM    606  CE1 PHE A  73      24.299  41.783  23.718  1.00 90.29           C  
ATOM    607  CE2 PHE A  73      26.514  41.144  24.288  1.00 90.29           C  
ATOM    608  CZ  PHE A  73      25.648  41.822  23.463  1.00 90.29           C  
ATOM    611  N   LEU A  74      25.885  37.141  27.143  1.00127.37           N  
ATOM    612  CA  LEU A  74      27.169  36.496  27.050  1.00127.37           C  
ATOM    617  C   LEU A  74      27.012  35.126  26.495  1.00127.37           C  
ATOM    618  O   LEU A  74      27.975  34.521  26.032  1.00127.37           O  
ATOM    613  CB  LEU A  74      27.878  36.362  28.413  1.00127.37           C  
ATOM    614  CG  LEU A  74      28.711  37.588  28.834  1.00127.37           C  
ATOM    615  CD1 LEU A  74      30.072  37.581  28.124  1.00127.37           C  
ATOM    616  CD2 LEU A  74      27.970  38.908  28.584  1.00127.37           C  
ATOM    619  N   SER A  75      25.784  34.594  26.549  1.00117.58           N  
ATOM    620  CA  SER A  75      25.516  33.253  26.125  1.00117.58           C  
ATOM    623  C   SER A  75      25.930  33.015  24.672  1.00117.58           C  
ATOM    624  O   SER A  75      25.733  31.904  24.189  1.00117.58           O  
ATOM    621  CB  SER A  75      24.031  32.886  26.255  1.00117.58           C  
ATOM    622  OG  SER A  75      23.666  32.879  27.626  1.00117.58           O  
ATOM    625  N   MET A  76      26.499  34.025  23.949  1.00249.09           N  
ATOM    626  CA  MET A  76      26.955  33.990  22.577  0.70249.09           C  
ATOM    631  C   MET A  76      28.071  32.989  22.506  1.00249.09           C  
ATOM    632  O   MET A  76      28.387  32.468  21.436  1.00249.09           O  
ATOM    627  CB  MET A  76      27.454  35.344  22.064  0.70249.09           C  
ATOM    628  CG  MET A  76      26.291  36.320  21.912  0.70249.09           C  
ATOM    629  SD  MET A  76      26.713  37.942  21.221  1.00249.09           S  
ATOM    630  CE  MET A  76      24.988  38.516  21.258  1.00249.09           C  
ATOM    633  N   LEU A  77      28.772  32.770  23.635  1.00212.46           N  
ATOM    634  CA  LEU A  77      29.848  31.825  23.578  1.00212.46           C  
ATOM    639  C   LEU A  77      29.351  30.453  23.328  1.00212.46           C  
ATOM    640  O   LEU A  77      29.635  29.848  22.292  1.00212.46           O  
ATOM    635  CB  LEU A  77      30.673  31.800  24.891  1.00212.46           C  
ATOM    636  CG  LEU A  77      31.940  30.907  24.913  1.00212.46           C  
ATOM    637  CD1 LEU A  77      31.636  29.401  24.842  1.00212.46           C  
ATOM    638  CD2 LEU A  77      32.962  31.364  23.862  1.00212.46           C  
ATOM    641  N   GLY A  78      28.545  29.935  24.263  1.00 89.98           N  
ATOM    642  CA  GLY A  78      28.146  28.583  24.079  1.00 89.98           C  
ATOM    643  C   GLY A  78      27.307  28.541  22.861  1.00 89.98           C  
ATOM    644  O   GLY A  78      27.444  27.651  22.021  1.00 89.98           O  
ATOM    645  N   ALA A  79      26.393  29.516  22.751  1.00100.52           N  
ATOM    646  CA  ALA A  79      25.484  29.412  21.660  1.00100.52           C  
ATOM    648  C   ALA A  79      26.080  29.659  20.310  1.00100.52           C  
ATOM    649  O   ALA A  79      26.148  28.758  19.477  1.00100.52           O  
ATOM    647  CB  ALA A  79      24.312  30.398  21.798  1.00100.52           C  
ATOM    650  N   CYS A  80      26.578  30.889  20.087  1.00 64.69           N  
ATOM    651  CA  CYS A  80      26.998  31.291  18.774  1.00 64.69           C  
ATOM    654  C   CYS A  80      28.273  30.626  18.390  1.00 64.69           C  
ATOM    655  O   CYS A  80      28.423  30.101  17.287  1.00 64.69           O  
ATOM    652  CB  CYS A  80      27.220  32.809  18.685  1.00 64.69           C  
ATOM    653  SG  CYS A  80      25.719  33.745  19.103  1.00 64.69           S  
ATOM    656  N   VAL A  81      29.236  30.629  19.325  1.00 40.78           N  
ATOM    657  CA  VAL A  81      30.527  30.116  19.010  1.00 40.78           C  
ATOM    661  C   VAL A  81      30.383  28.652  18.717  1.00 40.78           C  
ATOM    662  O   VAL A  81      30.907  28.152  17.724  1.00 40.78           O  
ATOM    658  CB  VAL A  81      31.484  30.277  20.158  1.00 40.78           C  
ATOM    659  CG1 VAL A  81      32.838  29.683  19.745  1.00 40.78           C  
ATOM    660  CG2 VAL A  81      31.522  31.757  20.573  1.00 40.78           C  
ATOM    663  N   ALA A  82      29.658  27.909  19.578  1.00 57.73           N  
ATOM    664  CA  ALA A  82      29.542  26.490  19.379  1.00 57.73           C  
ATOM    666  C   ALA A  82      28.763  26.153  18.140  1.00 57.73           C  
ATOM    667  O   ALA A  82      29.132  25.248  17.393  1.00 57.73           O  
ATOM    665  CB  ALA A  82      28.841  25.780  20.549  1.00 57.73           C  
ATOM    668  N   HIS A  83      27.632  26.847  17.934  1.00111.82           N  
ATOM    669  CA  HIS A  83      26.664  26.569  16.904  1.00111.82           C  
ATOM    676  C   HIS A  83      26.978  27.052  15.517  1.00111.82           C  
ATOM    677  O   HIS A  83      26.491  26.469  14.550  1.00111.82           O  
ATOM    672  CB  HIS A  83      25.270  27.067  17.296  1.00111.82           C  
ATOM    671  CG  HIS A  83      24.846  26.427  18.582  1.00111.82           C  
ATOM    674  CD2 HIS A  83      25.307  25.293  19.180  1.00111.82           C  
ATOM    670  ND1 HIS A  83      23.881  26.929  19.424  1.00111.82           N  
ATOM    675  CE1 HIS A  83      23.808  26.083  20.482  1.00111.82           C  
ATOM    673  NE2 HIS A  83      24.655  25.074  20.379  1.00111.82           N  
ATOM    678  N   ALA A  84      27.746  28.147  15.359  1.00 58.34           N  
ATOM    679  CA  ALA A  84      27.915  28.720  14.046  1.00 58.34           C  
ATOM    681  C   ALA A  84      28.535  27.734  13.099  1.00 58.34           C  
ATOM    682  O   ALA A  84      29.357  26.900  13.474  1.00 58.34           O  
ATOM    680  CB  ALA A  84      28.780  29.993  14.048  1.00 58.34           C  
ATOM    683  N   ASP A  85      28.070  27.796  11.830  1.00 94.48           N  
ATOM    684  CA  ASP A  85      28.472  27.003  10.701  1.00 94.48           C  
ATOM    689  C   ASP A  85      29.826  27.375  10.148  1.00 94.48           C  
ATOM    690  O   ASP A  85      30.524  26.515   9.607  1.00 94.48           O  
ATOM    685  CB  ASP A  85      27.398  27.043   9.593  1.00 94.48           C  
ATOM    686  CG  ASP A  85      26.996  28.494   9.325  1.00 94.48           C  
ATOM    687  OD1 ASP A  85      27.889  29.344   9.066  1.00 94.48           O  
ATOM    688  OD2 ASP A  85      25.768  28.767   9.381  1.00 94.48           O1-
ATOM    691  N   LYS A  86      30.230  28.659  10.239  1.00 97.63           N  
ATOM    692  CA  LYS A  86      31.469  29.078   9.633  1.00 97.63           C  
ATOM    698  C   LYS A  86      32.477  29.364  10.705  1.00 97.63           C  
ATOM    699  O   LYS A  86      32.150  29.916  11.753  1.00 97.63           O  
ATOM    693  CB  LYS A  86      31.312  30.388   8.833  1.00 97.63           C  
ATOM    694  CG  LYS A  86      30.372  30.289   7.628  1.00 97.63           C  
ATOM    695  CD  LYS A  86      29.872  31.646   7.114  1.00 97.63           C  
ATOM    696  CE  LYS A  86      30.772  32.313   6.066  1.00 97.63           C  
ATOM    697  NZ  LYS A  86      30.466  31.782   4.716  1.00 97.63           N1+
ATOM    700  N   LEU A  87      33.754  28.998  10.457  1.00 41.73           N  
ATOM    701  CA  LEU A  87      34.801  29.225  11.414  1.00 41.73           C  
ATOM    706  C   LEU A  87      35.010  30.700  11.557  1.00 41.73           C  
ATOM    707  O   LEU A  87      35.285  31.200  12.646  1.00 41.73           O  
ATOM    702  CB  LEU A  87      36.159  28.624  11.019  1.00 41.73           C  
ATOM    703  CG  LEU A  87      37.241  28.895  12.085  1.00 41.73           C  
ATOM    704  CD1 LEU A  87      36.964  28.118  13.380  1.00 41.73           C  
ATOM    705  CD2 LEU A  87      38.655  28.665  11.528  1.00 41.73           C  
ATOM    708  N   GLU A  88      34.875  31.435  10.439  1.00 40.67           N  
ATOM    709  CA  GLU A  88      35.080  32.854  10.407  1.00 40.67           C  
ATOM    715  C   GLU A  88      34.101  33.472  11.356  1.00 40.67           C  
ATOM    716  O   GLU A  88      34.419  34.419  12.072  1.00 40.67           O  
ATOM    710  CB  GLU A  88      34.786  33.412   9.001  1.00 40.67           C  
ATOM    711  CG  GLU A  88      35.023  34.910   8.809  1.00 40.67           C  
ATOM    712  CD  GLU A  88      34.658  35.221   7.362  1.00 40.67           C  
ATOM    713  OE1 GLU A  88      33.446  35.139   7.026  1.00 40.67           O  
ATOM    714  OE2 GLU A  88      35.588  35.533   6.569  1.00 40.67           O1-
ATOM    717  N   SER A  89      32.869  32.934  11.368  1.00 85.50           N  
ATOM    718  CA  SER A  89      31.803  33.424  12.193  1.00 85.50           C  
ATOM    721  C   SER A  89      32.126  33.182  13.644  1.00 85.50           C  
ATOM    722  O   SER A  89      31.905  34.049  14.489  1.00 85.50           O  
ATOM    719  CB  SER A  89      30.483  32.703  11.858  1.00 85.50           C  
ATOM    720  OG  SER A  89      29.393  33.298  12.541  1.00 85.50           O  
ATOM    723  N   LYS A  90      32.666  31.995  13.977  1.00119.73           N  
ATOM    724  CA  LYS A  90      32.916  31.709  15.362  1.00119.73           C  
ATOM    730  C   LYS A  90      33.954  32.652  15.877  1.00119.73           C  
ATOM    731  O   LYS A  90      33.859  33.122  17.011  1.00119.73           O  
ATOM    725  CB  LYS A  90      33.371  30.264  15.647  1.00119.73           C  
ATOM    726  CG  LYS A  90      34.808  29.933  15.238  1.00119.73           C  
ATOM    727  CD  LYS A  90      35.291  28.589  15.794  1.00119.73           C  
ATOM    728  CE  LYS A  90      35.424  28.551  17.317  1.00119.73           C  
ATOM    729  NZ  LYS A  90      35.809  27.191  17.757  0.65119.73           N1+
ATOM    732  N   LEU A  91      34.963  32.967  15.041  1.00 45.80           N  
ATOM    733  CA  LEU A  91      36.038  33.830  15.436  1.00 45.80           C  
ATOM    738  C   LEU A  91      35.498  35.191  15.737  1.00 45.80           C  
ATOM    739  O   LEU A  91      35.934  35.841  16.685  1.00 45.80           O  
ATOM    734  CB  LEU A  91      37.115  34.022  14.351  1.00 45.80           C  
ATOM    735  CG  LEU A  91      37.988  32.784  14.059  1.00 45.80           C  
ATOM    736  CD1 LEU A  91      39.039  33.096  12.981  1.00 45.80           C  
ATOM    737  CD2 LEU A  91      38.627  32.230  15.340  1.00 45.80           C  
ATOM    740  N   ARG A  92      34.540  35.671  14.922  1.00130.44           N  
ATOM    741  CA  ARG A  92      34.011  36.990  15.113  1.00130.44           C  
ATOM    749  C   ARG A  92      33.321  37.051  16.439  1.00130.44           C  
ATOM    750  O   ARG A  92      33.452  38.027  17.176  1.00130.44           O  
ATOM    742  CB  ARG A  92      33.007  37.383  14.016  1.00130.44           C  
ATOM    743  CG  ARG A  92      32.531  38.828  14.148  1.00130.44           C  
ATOM    744  CD  ARG A  92      33.646  39.857  13.955  1.00130.44           C  
ATOM    745  NE  ARG A  92      33.130  41.153  14.478  1.00130.44           N  
ATOM    746  CZ  ARG A  92      33.288  41.438  15.805  1.00130.44           C  
ATOM    747  NH1 ARG A  92      33.977  40.573  16.602  1.00130.44           N1+
ATOM    748  NH2 ARG A  92      32.758  42.579  16.336  1.00130.44           N  
ATOM    751  N   PHE A  93      32.559  35.999  16.784  1.00 59.31           N  
ATOM    752  CA  PHE A  93      31.873  35.980  18.042  1.00 59.31           C  
ATOM    760  C   PHE A  93      32.890  35.965  19.133  1.00 59.31           C  
ATOM    761  O   PHE A  93      32.712  36.599  20.171  1.00 59.31           O  
ATOM    753  CB  PHE A  93      30.953  34.764  18.222  1.00 59.31           C  
ATOM    754  CG  PHE A  93      29.759  35.001  17.369  1.00 59.31           C  
ATOM    755  CD1 PHE A  93      28.762  35.839  17.813  1.00 59.31           C  
ATOM    756  CD2 PHE A  93      29.621  34.393  16.143  1.00 59.31           C  
ATOM    757  CE1 PHE A  93      27.645  36.077  17.047  1.00 59.31           C  
ATOM    758  CE2 PHE A  93      28.507  34.630  15.370  1.00 59.31           C  
ATOM    759  CZ  PHE A  93      27.516  35.469  15.824  1.00 59.31           C  
ATOM    762  N   ALA A  94      33.989  35.218  18.927  1.00 30.05           N  
ATOM    763  CA  ALA A  94      35.011  35.134  19.924  1.00 30.05           C  
ATOM    765  C   ALA A  94      35.597  36.497  20.148  1.00 30.05           C  
ATOM    766  O   ALA A  94      35.863  36.880  21.285  1.00 30.05           O  
ATOM    764  CB  ALA A  94      36.146  34.175  19.523  1.00 30.05           C  
ATOM    767  N   LYS A  95      35.815  37.277  19.069  1.00 57.69           N  
ATOM    768  CA  LYS A  95      36.411  38.576  19.225  1.00 57.69           C  
ATOM    774  C   LYS A  95      35.498  39.451  20.028  1.00 57.69           C  
ATOM    775  O   LYS A  95      35.954  40.213  20.879  1.00 57.69           O  
ATOM    769  CB  LYS A  95      36.678  39.308  17.895  1.00 57.69           C  
ATOM    770  CG  LYS A  95      37.309  40.692  18.095  1.00 57.69           C  
ATOM    771  CD  LYS A  95      37.868  41.329  16.821  1.00 57.69           C  
ATOM    772  CE  LYS A  95      39.359  41.066  16.610  1.00 57.69           C  
ATOM    773  NZ  LYS A  95      39.835  41.744  15.382  1.00 57.69           N1+
ATOM    776  N   GLN A  96      34.178  39.365  19.771  1.00 55.84           N  
ATOM    777  CA  GLN A  96      33.231  40.205  20.453  1.00 55.84           C  
ATOM    783  C   GLN A  96      33.222  39.866  21.911  1.00 55.84           C  
ATOM    784  O   GLN A  96      33.118  40.754  22.757  1.00 55.84           O  
ATOM    778  CB  GLN A  96      31.794  40.059  19.917  1.00 55.84           C  
ATOM    779  CG  GLN A  96      30.800  41.040  20.551  1.00 55.84           C  
ATOM    780  CD  GLN A  96      31.080  42.427  19.985  1.00 55.84           C  
ATOM    782  NE2 GLN A  96      30.256  43.431  20.389  1.00 55.84           N  
ATOM    781  OE1 GLN A  96      32.009  42.614  19.200  1.00 55.84           O  
ATOM    785  N   LEU A  97      33.334  38.568  22.254  1.00 56.60           N  
ATOM    786  CA  LEU A  97      33.306  38.177  23.636  1.00 56.60           C  
ATOM    791  C   LEU A  97      34.483  38.778  24.348  1.00 56.60           C  
ATOM    792  O   LEU A  97      34.361  39.222  25.489  1.00 56.60           O  
ATOM    787  CB  LEU A  97      33.307  36.649  23.844  1.00 56.60           C  
ATOM    788  CG  LEU A  97      31.945  36.009  23.503  1.00 56.60           C  
ATOM    789  CD1 LEU A  97      31.958  34.480  23.683  1.00 56.60           C  
ATOM    790  CD2 LEU A  97      30.819  36.674  24.321  1.00 56.60           C  
ATOM    793  N   GLY A  98      35.661  38.825  23.701  1.00 17.93           N  
ATOM    794  CA  GLY A  98      36.808  39.383  24.365  1.00 17.93           C  
ATOM    795  C   GLY A  98      36.532  40.824  24.677  1.00 17.93           C  
ATOM    796  O   GLY A  98      36.895  41.320  25.743  1.00 17.93           O  
ATOM    797  N   PHE A  99      35.882  41.529  23.734  1.00 62.09           N  
ATOM    798  CA  PHE A  99      35.578  42.928  23.852  1.00 62.09           C  
ATOM    806  C   PHE A  99      34.693  43.152  25.041  1.00 62.09           C  
ATOM    807  O   PHE A  99      34.967  44.007  25.882  1.00 62.09           O  
ATOM    799  CB  PHE A  99      34.823  43.412  22.601  1.00 62.09           C  
ATOM    800  CG  PHE A  99      34.440  44.839  22.759  1.00 62.09           C  
ATOM    801  CD1 PHE A  99      35.318  45.845  22.434  1.00 62.09           C  
ATOM    802  CD2 PHE A  99      33.190  45.166  23.227  1.00 62.09           C  
ATOM    803  CE1 PHE A  99      34.956  47.162  22.580  1.00 62.09           C  
ATOM    804  CE2 PHE A  99      32.822  46.482  23.375  1.00 62.09           C  
ATOM    805  CZ  PHE A  99      33.708  47.484  23.053  1.00 62.09           C  
ATOM    808  N   LEU A 100      33.617  42.351  25.151  1.00101.62           N  
ATOM    809  CA  LEU A 100      32.658  42.492  26.213  1.00101.62           C  
ATOM    814  C   LEU A 100      33.323  42.276  27.530  1.00101.62           C  
ATOM    815  O   LEU A 100      33.040  42.984  28.495  1.00101.62           O  
ATOM    810  CB  LEU A 100      31.502  41.473  26.154  1.00101.62           C  
ATOM    811  CG  LEU A 100      30.360  41.817  25.180  1.00101.62           C  
ATOM    812  CD1 LEU A 100      29.529  42.997  25.703  1.00101.62           C  
ATOM    813  CD2 LEU A 100      30.865  42.055  23.754  1.00101.62           C  
ATOM    816  N   GLU A 101      34.216  41.274  27.609  1.00 94.46           N  
ATOM    817  CA  GLU A 101      34.845  40.974  28.858  1.00 94.46           C  
ATOM    823  C   GLU A 101      35.631  42.150  29.321  1.00 94.46           C  
ATOM    824  O   GLU A 101      35.482  42.580  30.463  1.00 94.46           O  
ATOM    818  CB  GLU A 101      35.822  39.792  28.729  1.00 94.46           C  
ATOM    819  CG  GLU A 101      36.746  39.613  29.936  1.00 94.46           C  
ATOM    820  CD  GLU A 101      35.877  39.357  31.152  1.00 94.46           C  
ATOM    821  OE1 GLU A 101      35.306  40.345  31.685  1.00 94.46           O  
ATOM    822  OE2 GLU A 101      35.772  38.171  31.564  1.00 94.46           O1-
ATOM    825  N   ALA A 102      36.529  42.679  28.470  1.00 64.87           N  
ATOM    826  CA  ALA A 102      37.305  43.786  28.936  1.00 64.87           C  
ATOM    828  C   ALA A 102      36.522  45.069  29.045  1.00 64.87           C  
ATOM    829  O   ALA A 102      36.393  45.634  30.129  1.00 64.87           O  
ATOM    827  CB  ALA A 102      38.523  44.073  28.041  1.00 64.87           C  
ATOM    830  N   ASP A 103      35.946  45.539  27.914  1.00 75.60           N  
ATOM    831  CA  ASP A 103      35.344  46.850  27.865  1.00 75.60           C  
ATOM    836  C   ASP A 103      34.003  46.961  28.528  1.00 75.60           C  
ATOM    837  O   ASP A 103      33.782  47.854  29.346  1.00 75.60           O  
ATOM    832  CB  ASP A 103      35.190  47.372  26.424  1.00 75.60           C  
ATOM    833  CG  ASP A 103      36.588  47.594  25.855  1.00 75.60           C  
ATOM    834  OD1 ASP A 103      37.572  47.358  26.603  1.00 75.60           O  
ATOM    835  OD2 ASP A 103      36.695  48.000  24.667  1.00 75.60           O1-
ATOM    838  N   GLU A 104      33.051  46.077  28.174  1.00 80.53           N  
ATOM    839  CA  GLU A 104      31.725  46.253  28.691  1.00 80.53           C  
ATOM    845  C   GLU A 104      31.653  45.917  30.147  1.00 80.53           C  
ATOM    846  O   GLU A 104      31.049  46.645  30.935  1.00 80.53           O  
ATOM    840  CB  GLU A 104      30.662  45.466  27.912  1.00 80.53           C  
ATOM    841  CG  GLU A 104      29.253  45.934  28.278  1.00 80.53           C  
ATOM    842  CD  GLU A 104      28.318  45.638  27.119  1.00 80.53           C  
ATOM    843  OE1 GLU A 104      28.606  46.109  25.988  1.00 80.53           O  
ATOM    844  OE2 GLU A 104      27.291  44.945  27.356  1.00 80.53           O1-
ATOM    847  N   ASP A 105      32.298  44.811  30.549  1.00 47.04           N  
ATOM    848  CA  ASP A 105      32.289  44.380  31.917  1.00 47.04           C  
ATOM    853  C   ASP A 105      32.973  45.440  32.722  1.00 47.04           C  
ATOM    854  O   ASP A 105      32.580  45.721  33.852  1.00 47.04           O  
ATOM    849  CB  ASP A 105      33.075  43.069  32.106  1.00 47.04           C  
ATOM    850  CG  ASP A 105      32.877  42.547  33.525  1.00 47.04           C  
ATOM    851  OD1 ASP A 105      32.203  43.239  34.334  1.00 47.04           O  
ATOM    852  OD2 ASP A 105      33.408  41.442  33.815  1.00 47.04           O1-
ATOM    855  N   GLY A 106      34.020  46.061  32.148  1.00 14.89           N  
ATOM    856  CA  GLY A 106      34.759  47.069  32.851  1.00 14.89           C  
ATOM    857  C   GLY A 106      33.849  48.218  33.157  1.00 14.89           C  
ATOM    858  O   GLY A 106      33.907  48.796  34.242  1.00 14.89           O  
ATOM    859  N   TYR A 107      32.986  48.586  32.195  1.00 61.72           N  
ATOM    860  CA  TYR A 107      32.084  49.685  32.384  1.00 61.72           C  
ATOM    869  C   TYR A 107      31.157  49.378  33.518  1.00 61.72           C  
ATOM    870  O   TYR A 107      30.957  50.209  34.402  1.00 61.72           O  
ATOM    861  CB  TYR A 107      31.244  49.968  31.124  1.00 61.72           C  
ATOM    862  CG  TYR A 107      30.061  50.807  31.478  1.00 61.72           C  
ATOM    863  CD1 TYR A 107      30.185  52.136  31.809  1.00 61.72           C  
ATOM    864  CD2 TYR A 107      28.808  50.241  31.450  1.00 61.72           C  
ATOM    865  CE1 TYR A 107      29.072  52.879  32.124  1.00 61.72           C  
ATOM    866  CE2 TYR A 107      27.694  50.979  31.762  1.00 61.72           C  
ATOM    867  CZ  TYR A 107      27.825  52.303  32.101  1.00 61.72           C  
ATOM    868  OH  TYR A 107      26.683  53.066  32.421  1.00 61.72           O  
ATOM    871  N   PHE A 108      30.603  48.151  33.550  1.00 66.54           N  
ATOM    872  CA  PHE A 108      29.662  47.811  34.577  1.00 66.54           C  
ATOM    880  C   PHE A 108      30.301  47.952  35.923  1.00 66.54           C  
ATOM    881  O   PHE A 108      29.719  48.547  36.829  1.00 66.54           O  
ATOM    873  CB  PHE A 108      29.114  46.370  34.461  1.00 66.54           C  
ATOM    874  CG  PHE A 108      28.069  46.327  33.392  1.00 66.54           C  
ATOM    875  CD1 PHE A 108      26.780  46.715  33.674  1.00 66.54           C  
ATOM    876  CD2 PHE A 108      28.363  45.894  32.120  1.00 66.54           C  
ATOM    877  CE1 PHE A 108      25.804  46.682  32.709  1.00 66.54           C  
ATOM    878  CE2 PHE A 108      27.389  45.858  31.146  1.00 66.54           C  
ATOM    879  CZ  PHE A 108      26.104  46.252  31.438  1.00 66.54           C  
ATOM    882  N   GLN A 109      31.528  47.434  36.095  1.00 50.68           N  
ATOM    883  CA  GLN A 109      32.149  47.478  37.385  1.00 50.68           C  
ATOM    889  C   GLN A 109      32.360  48.906  37.793  1.00 50.68           C  
ATOM    890  O   GLN A 109      32.114  49.267  38.943  1.00 50.68           O  
ATOM    884  CB  GLN A 109      33.516  46.769  37.403  1.00 50.68           C  
ATOM    885  CG  GLN A 109      33.458  45.307  36.935  1.00 50.68           C  
ATOM    886  CD  GLN A 109      32.805  44.441  38.006  1.00 50.68           C  
ATOM    888  NE2 GLN A 109      32.531  43.154  37.656  1.00 50.68           N  
ATOM    887  OE1 GLN A 109      32.552  44.888  39.123  1.00 50.68           O  
ATOM    891  N   LYS A 110      32.824  49.761  36.861  1.00 73.59           N  
ATOM    892  CA  LYS A 110      33.076  51.143  37.178  1.00 73.59           C  
ATOM    898  C   LYS A 110      31.792  51.832  37.510  1.00 73.59           C  
ATOM    899  O   LYS A 110      31.726  52.603  38.462  1.00 73.59           O  
ATOM    893  CB  LYS A 110      33.680  51.954  36.020  1.00 73.59           C  
ATOM    894  CG  LYS A 110      35.071  51.492  35.597  1.00 73.59           C  
ATOM    895  CD  LYS A 110      35.628  52.275  34.407  1.00 73.59           C  
ATOM    896  CE  LYS A 110      36.871  51.630  33.792  1.00 73.59           C  
ATOM    897  NZ  LYS A 110      37.815  51.229  34.856  1.00 73.59           N1+
ATOM    900  N   ALA A 111      30.729  51.577  36.725  1.00 33.53           N  
ATOM    901  CA  ALA A 111      29.491  52.268  36.935  1.00 33.53           C  
ATOM    903  C   ALA A 111      28.947  51.930  38.287  1.00 33.53           C  
ATOM    904  O   ALA A 111      28.464  52.807  38.998  1.00 33.53           O  
ATOM    902  CB  ALA A 111      28.414  51.923  35.890  1.00 33.53           C  
ATOM    905  N   PHE A 112      29.024  50.648  38.691  1.00 63.68           N  
ATOM    906  CA  PHE A 112      28.492  50.268  39.967  1.00 63.68           C  
ATOM    914  C   PHE A 112      29.269  50.969  41.034  1.00 63.68           C  
ATOM    915  O   PHE A 112      28.716  51.358  42.060  1.00 63.68           O  
ATOM    907  CB  PHE A 112      28.516  48.753  40.257  1.00 63.68           C  
ATOM    908  CG  PHE A 112      27.558  48.093  39.317  1.00 63.68           C  
ATOM    909  CD1 PHE A 112      26.231  48.463  39.306  1.00 63.68           C  
ATOM    910  CD2 PHE A 112      27.968  47.081  38.481  1.00 63.68           C  
ATOM    911  CE1 PHE A 112      25.336  47.859  38.452  1.00 63.68           C  
ATOM    912  CE2 PHE A 112      27.077  46.472  37.628  1.00 63.68           C  
ATOM    913  CZ  PHE A 112      25.760  46.864  37.606  1.00 63.68           C  
ATOM    916  N   LYS A 113      30.588  51.131  40.824  1.00 74.81           N  
ATOM    917  CA  LYS A 113      31.434  51.765  41.793  1.00 74.81           C  
ATOM    923  C   LYS A 113      30.961  53.170  42.030  1.00 74.81           C  
ATOM    924  O   LYS A 113      30.760  53.574  43.174  1.00 74.81           O  
ATOM    918  CB  LYS A 113      32.884  51.872  41.290  1.00 74.81           C  
ATOM    919  CG  LYS A 113      33.883  52.325  42.352  1.00 74.81           C  
ATOM    920  CD  LYS A 113      35.338  52.140  41.920  1.00 74.81           C  
ATOM    921  CE  LYS A 113      35.700  50.699  41.561  1.00 74.81           C  
ATOM    922  NZ  LYS A 113      37.108  50.629  41.115  1.00 74.81           N1+
ATOM    925  N   GLU A 114      30.743  53.945  40.945  1.00 77.47           N  
ATOM    926  CA  GLU A 114      30.370  55.330  41.064  1.00 77.47           C  
ATOM    932  C   GLU A 114      29.024  55.425  41.714  1.00 77.47           C  
ATOM    933  O   GLU A 114      28.799  56.254  42.594  1.00 77.47           O  
ATOM    927  CB  GLU A 114      30.281  56.042  39.699  1.00 77.47           C  
ATOM    928  CG  GLU A 114      30.097  57.558  39.784  1.00 77.47           C  
ATOM    929  CD  GLU A 114      31.425  58.210  40.167  1.00 77.47           C  
ATOM    930  OE1 GLU A 114      32.338  57.477  40.631  1.00 77.47           O  
ATOM    931  OE2 GLU A 114      31.542  59.455  39.998  1.00 77.47           O1-
ATOM    934  N   LEU A 115      28.102  54.548  41.283  1.00125.86           N  
ATOM    935  CA  LEU A 115      26.738  54.424  41.723  1.00125.86           C  
ATOM    940  C   LEU A 115      26.710  53.926  43.133  1.00125.86           C  
ATOM    941  O   LEU A 115      25.680  54.014  43.802  1.00125.86           O  
ATOM    936  CB  LEU A 115      25.912  53.487  40.824  1.00125.86           C  
ATOM    937  CG  LEU A 115      25.491  54.123  39.481  1.00125.86           C  
ATOM    938  CD1 LEU A 115      24.287  55.061  39.656  1.00125.86           C  
ATOM    939  CD2 LEU A 115      26.657  54.859  38.807  1.00125.86           C  
ATOM    942  N   LYS A 116      27.832  53.336  43.590  1.00122.93           N  
ATOM    943  CA  LYS A 116      27.994  52.810  44.918  1.00122.93           C  
ATOM    949  C   LYS A 116      27.062  51.668  45.159  1.00122.93           C  
ATOM    950  O   LYS A 116      26.442  51.560  46.219  1.00122.93           O  
ATOM    944  CB  LYS A 116      27.864  53.875  46.025  1.00122.93           C  
ATOM    945  CG  LYS A 116      29.067  54.829  46.055  1.00122.93           C  
ATOM    946  CD  LYS A 116      28.993  55.924  47.124  1.00122.93           C  
ATOM    947  CE  LYS A 116      28.021  57.069  46.809  1.00122.93           C  
ATOM    948  NZ  LYS A 116      28.673  58.088  45.957  1.00122.93           N1+
ATOM    951  N   VAL A 117      26.956  50.769  44.162  1.00 49.65           N  
ATOM    952  CA  VAL A 117      26.178  49.578  44.309  1.00 49.65           C  
ATOM    956  C   VAL A 117      27.126  48.511  44.754  1.00 49.65           C  
ATOM    957  O   VAL A 117      28.087  48.181  44.058  1.00 49.65           O  
ATOM    953  CB  VAL A 117      25.527  49.131  43.030  1.00 49.65           C  
ATOM    954  CG1 VAL A 117      24.914  47.734  43.234  1.00 49.65           C  
ATOM    955  CG2 VAL A 117      24.501  50.200  42.621  1.00 49.65           C  
ATOM    958  N   ALA A 118      26.864  47.953  45.949  1.00 35.36           N  
ATOM    959  CA  ALA A 118      27.696  46.945  46.540  1.00 35.36           C  
ATOM    961  C   ALA A 118      27.469  45.657  45.816  1.00 35.36           C  
ATOM    962  O   ALA A 118      26.475  45.481  45.114  1.00 35.36           O  
ATOM    960  CB  ALA A 118      27.405  46.700  48.032  1.00 35.36           C  
ATOM    963  N   GLU A 119      28.416  44.716  45.984  1.00 73.78           N  
ATOM    964  CA  GLU A 119      28.376  43.460  45.297  1.00 73.78           C  
ATOM    970  C   GLU A 119      27.098  42.778  45.660  1.00 73.78           C  
ATOM    971  O   GLU A 119      26.360  42.330  44.784  1.00 73.78           O  
ATOM    965  CB  GLU A 119      29.559  42.569  45.717  1.00 73.78           C  
ATOM    966  CG  GLU A 119      29.729  41.297  44.886  1.00 73.78           C  
ATOM    967  CD  GLU A 119      28.749  40.265  45.414  1.00 73.78           C  
ATOM    968  OE1 GLU A 119      28.492  40.269  46.648  1.00 73.78           O  
ATOM    969  OE2 GLU A 119      28.244  39.458  44.590  1.00 73.78           O1-
ATOM    972  N   ASN A 120      26.782  42.727  46.965  1.00103.50           N  
ATOM    973  CA  ASN A 120      25.579  42.090  47.415  1.00103.50           C  
ATOM    978  C   ASN A 120      24.380  42.877  46.981  1.00103.50           C  
ATOM    979  O   ASN A 120      23.291  42.323  46.842  1.00103.50           O  
ATOM    974  CB  ASN A 120      25.559  41.780  48.926  1.00103.50           C  
ATOM    975  CG  ASN A 120      25.912  43.026  49.712  1.00103.50           C  
ATOM    977  ND2 ASN A 120      25.101  43.334  50.759  1.00103.50           N  
ATOM    976  OD1 ASN A 120      26.899  43.694  49.413  1.00103.50           O  
ATOM    980  N   ASP A 121      24.542  44.196  46.758  1.00 65.93           N  
ATOM    981  CA  ASP A 121      23.446  45.003  46.306  1.00 65.93           C  
ATOM    986  C   ASP A 121      23.013  44.467  44.976  1.00 65.93           C  
ATOM    987  O   ASP A 121      21.907  44.745  44.517  1.00 65.93           O  
ATOM    982  CB  ASP A 121      23.780  46.493  46.150  1.00 65.93           C  
ATOM    983  CG  ASP A 121      23.807  47.097  47.546  1.00 65.93           C  
ATOM    984  OD1 ASP A 121      23.435  46.375  48.509  1.00 65.93           O  
ATOM    985  OD2 ASP A 121      24.187  48.293  47.667  1.00 65.93           O1-
ATOM    988  N   TYR A 122      23.926  43.778  44.265  1.00 69.56           N  
ATOM    989  CA  TYR A 122      23.567  43.104  43.047  1.00 69.56           C  
ATOM    998  C   TYR A 122      22.684  41.936  43.397  1.00 69.56           C  
ATOM    999  O   TYR A 122      21.660  41.689  42.763  1.00 69.56           O  
ATOM    990  CB  TYR A 122      24.791  42.523  42.306  1.00 69.56           C  
ATOM    991  CG  TYR A 122      24.341  42.036  40.967  1.00 69.56           C  
ATOM    992  CD1 TYR A 122      24.186  42.936  39.940  1.00 69.56           C  
ATOM    993  CD2 TYR A 122      24.082  40.705  40.722  1.00 69.56           C  
ATOM    994  CE1 TYR A 122      23.774  42.529  38.692  1.00 69.56           C  
ATOM    995  CE2 TYR A 122      23.668  40.291  39.475  1.00 69.56           C  
ATOM    996  CZ  TYR A 122      23.512  41.203  38.458  1.00 69.56           C  
ATOM    997  OH  TYR A 122      23.088  40.782  37.180  1.00 69.56           O  
ATOM   1000  N   LEU A 123      23.081  41.202  44.456  1.00123.04           N  
ATOM   1001  CA  LEU A 123      22.462  39.991  44.937  1.00123.04           C  
ATOM   1006  C   LEU A 123      21.052  40.233  45.388  1.00123.04           C  
ATOM   1007  O   LEU A 123      20.159  39.434  45.112  1.00123.04           O  
ATOM   1002  CB  LEU A 123      23.182  39.474  46.196  1.00123.04           C  
ATOM   1003  CG  LEU A 123      24.581  38.873  45.974  1.00123.04           C  
ATOM   1004  CD1 LEU A 123      25.467  39.767  45.102  1.00123.04           C  
ATOM   1005  CD2 LEU A 123      25.248  38.591  47.329  1.00123.04           C  
ATOM   1008  N   GLU A 124      20.831  41.337  46.117  1.00 94.06           N  
ATOM   1009  CA  GLU A 124      19.565  41.609  46.735  1.00 94.06           C  
ATOM   1015  C   GLU A 124      18.494  41.883  45.726  1.00 94.06           C  
ATOM   1016  O   GLU A 124      17.361  41.431  45.884  1.00 94.06           O  
ATOM   1010  CB  GLU A 124      19.640  42.828  47.668  1.00 94.06           C  
ATOM   1011  CG  GLU A 124      20.696  42.664  48.767  1.00 94.06           C  
ATOM   1012  CD  GLU A 124      20.358  41.422  49.575  1.00 94.06           C  
ATOM   1013  OE1 GLU A 124      20.813  40.317  49.183  1.00 94.06           O  
ATOM   1014  OE2 GLU A 124      19.636  41.562  50.599  1.00 94.06           O1-
ATOM   1017  N   VAL A 125      18.831  42.612  44.647  1.00 44.95           N  
ATOM   1018  CA  VAL A 125      17.815  43.049  43.732  1.00 44.95           C  
ATOM   1022  C   VAL A 125      17.213  41.893  43.000  1.00 44.95           C  
ATOM   1023  O   VAL A 125      17.906  41.081  42.389  1.00 44.95           O  
ATOM   1019  CB  VAL A 125      18.338  44.013  42.707  1.00 44.95           C  
ATOM   1020  CG1 VAL A 125      17.199  44.408  41.755  1.00 44.95           C  
ATOM   1021  CG2 VAL A 125      18.979  45.198  43.448  1.00 44.95           C  
ATOM   1024  N   THR A 126      15.866  41.811  43.033  1.00110.84           N  
ATOM   1025  CA  THR A 126      15.195  40.764  42.326  1.00110.84           C  
ATOM   1029  C   THR A 126      15.098  41.202  40.913  1.00110.84           C  
ATOM   1030  O   THR A 126      15.240  42.385  40.604  1.00110.84           O  
ATOM   1026  CB  THR A 126      13.787  40.501  42.761  1.00110.84           C  
ATOM   1028  CG2 THR A 126      13.793  40.064  44.230  1.00110.84           C  
ATOM   1027  OG1 THR A 126      12.993  41.665  42.588  1.00110.84           O  
ATOM   1031  N   LEU A 127      14.883  40.239  40.001  1.00 97.02           N  
ATOM   1032  CA  LEU A 127      14.743  40.635  38.639  1.00 97.02           C  
ATOM   1037  C   LEU A 127      13.355  41.140  38.448  1.00 97.02           C  
ATOM   1038  O   LEU A 127      12.399  40.611  39.014  1.00 97.02           O  
ATOM   1033  CB  LEU A 127      14.972  39.518  37.605  1.00 97.02           C  
ATOM   1034  CG  LEU A 127      16.413  38.980  37.571  1.00 97.02           C  
ATOM   1035  CD1 LEU A 127      16.757  38.250  38.878  1.00 97.02           C  
ATOM   1036  CD2 LEU A 127      16.671  38.129  36.318  1.00 97.02           C  
ATOM   1039  N   HIS A 128      13.226  42.203  37.635  1.00 54.67           N  
ATOM   1040  CA  HIS A 128      11.951  42.767  37.306  1.00 54.67           C  
ATOM   1047  C   HIS A 128      11.295  41.770  36.407  1.00 54.67           C  
ATOM   1048  O   HIS A 128      11.980  40.984  35.749  1.00 54.67           O  
ATOM   1043  CB  HIS A 128      12.069  44.103  36.550  1.00 54.67           C  
ATOM   1042  CG  HIS A 128      10.761  44.793  36.303  1.00 54.67           C  
ATOM   1045  CD2 HIS A 128      10.156  45.800  36.992  1.00 54.67           C  
ATOM   1041  ND1 HIS A 128       9.917  44.494  35.257  1.00 54.67           N  
ATOM   1046  CE1 HIS A 128       8.850  45.327  35.360  1.00 54.67           C  
ATOM   1044  NE2 HIS A 128       8.950  46.138  36.398  1.00 54.67           N  
ATOM   1049  N   PRO A 129       9.994  41.744  36.343  1.00 61.92           N  
ATOM   1050  CA  PRO A 129       9.333  40.753  35.545  1.00 61.92           C  
ATOM   1054  C   PRO A 129       9.741  40.846  34.111  1.00 61.92           C  
ATOM   1055  O   PRO A 129       9.746  39.823  33.426  1.00 61.92           O  
ATOM   1052  CB  PRO A 129       7.841  40.953  35.808  1.00 61.92           C  
ATOM   1053  CG  PRO A 129       7.802  41.539  37.237  1.00 61.92           C  
ATOM   1051  CD  PRO A 129       9.137  42.290  37.384  1.00 61.92           C  
ATOM   1056  N   VAL A 130      10.055  42.058  33.623  1.00 37.83           N  
ATOM   1057  CA  VAL A 130      10.475  42.219  32.262  1.00 37.83           C  
ATOM   1061  C   VAL A 130      11.816  41.571  32.086  1.00 37.83           C  
ATOM   1062  O   VAL A 130      12.058  40.891  31.091  1.00 37.83           O  
ATOM   1058  CB  VAL A 130      10.586  43.663  31.868  1.00 37.83           C  
ATOM   1059  CG1 VAL A 130      11.106  43.750  30.422  1.00 37.83           C  
ATOM   1060  CG2 VAL A 130       9.209  44.321  32.074  1.00 37.83           C  
ATOM   1063  N   THR A 131      12.720  41.761  33.069  1.00 36.89           N  
ATOM   1064  CA  THR A 131      14.055  41.239  32.988  1.00 36.89           C  
ATOM   1068  C   THR A 131      13.973  39.746  32.943  1.00 36.89           C  
ATOM   1069  O   THR A 131      14.654  39.097  32.149  1.00 36.89           O  
ATOM   1065  CB  THR A 131      14.891  41.632  34.177  1.00 36.89           C  
ATOM   1067  CG2 THR A 131      16.307  41.058  34.021  1.00 36.89           C  
ATOM   1066  OG1 THR A 131      14.950  43.049  34.275  1.00 36.89           O  
ATOM   1070  N   LYS A 132      13.115  39.158  33.794  1.00114.03           N  
ATOM   1071  CA  LYS A 132      13.010  37.732  33.860  1.00114.03           C  
ATOM   1077  C   LYS A 132      12.475  37.205  32.563  1.00114.03           C  
ATOM   1078  O   LYS A 132      12.920  36.168  32.071  1.00114.03           O  
ATOM   1072  CB  LYS A 132      12.111  37.254  35.008  1.00114.03           C  
ATOM   1073  CG  LYS A 132      12.315  35.772  35.306  1.00114.03           C  
ATOM   1074  CD  LYS A 132      13.735  35.451  35.785  1.00114.03           C  
ATOM   1075  CE  LYS A 132      13.985  33.949  35.915  1.00114.03           C  
ATOM   1076  NZ  LYS A 132      13.379  33.249  34.760  1.00114.03           N1+
ATOM   1079  N   ALA A 133      11.497  37.908  31.964  1.00 33.50           N  
ATOM   1080  CA  ALA A 133      10.920  37.450  30.733  1.00 33.50           C  
ATOM   1082  C   ALA A 133      11.976  37.433  29.673  1.00 33.50           C  
ATOM   1083  O   ALA A 133      12.030  36.518  28.853  1.00 33.50           O  
ATOM   1081  CB  ALA A 133       9.778  38.350  30.234  1.00 33.50           C  
ATOM   1084  N   PHE A 134      12.854  38.453  29.669  1.00147.45           N  
ATOM   1085  CA  PHE A 134      13.844  38.588  28.641  1.00147.45           C  
ATOM   1093  C   PHE A 134      14.805  37.430  28.743  1.00147.45           C  
ATOM   1094  O   PHE A 134      15.224  36.867  27.732  1.00147.45           O  
ATOM   1086  CB  PHE A 134      14.650  39.896  28.768  1.00147.45           C  
ATOM   1087  CG  PHE A 134      15.056  40.330  27.396  1.00147.45           C  
ATOM   1088  CD1 PHE A 134      16.006  39.656  26.668  1.00147.45           C  
ATOM   1089  CD2 PHE A 134      14.471  41.448  26.843  1.00147.45           C  
ATOM   1090  CE1 PHE A 134      16.356  40.092  25.410  1.00147.45           C  
ATOM   1091  CE2 PHE A 134      14.816  41.888  25.588  1.00147.45           C  
ATOM   1092  CZ  PHE A 134      15.759  41.202  24.862  1.00147.45           C  
ATOM   1095  N   GLN A 135      15.168  37.047  29.984  1.00102.42           N  
ATOM   1096  CA  GLN A 135      16.115  36.002  30.283  1.00102.42           C  
ATOM   1102  C   GLN A 135      15.580  34.699  29.762  1.00102.42           C  
ATOM   1103  O   GLN A 135      16.313  33.880  29.208  1.00102.42           O  
ATOM   1097  CB  GLN A 135      16.264  35.810  31.803  1.00102.42           C  
ATOM   1098  CG  GLN A 135      16.562  37.109  32.556  1.00102.42           C  
ATOM   1099  CD  GLN A 135      17.997  37.511  32.271  1.00102.42           C  
ATOM   1101  NE2 GLN A 135      18.182  38.647  31.549  1.00102.42           N  
ATOM   1100  OE1 GLN A 135      18.934  36.827  32.682  1.00102.42           O  
ATOM   1104  N   ASP A 136      14.257  34.511  29.903  1.00 55.49           N  
ATOM   1105  CA  ASP A 136      13.562  33.304  29.560  1.00 55.49           C  
ATOM   1110  C   ASP A 136      13.781  33.061  28.106  1.00 55.49           C  
ATOM   1111  O   ASP A 136      13.787  31.922  27.639  1.00 55.49           O  
ATOM   1106  CB  ASP A 136      12.051  33.440  29.783  1.00 55.49           C  
ATOM   1107  CG  ASP A 136      11.850  33.649  31.277  1.00 55.49           C  
ATOM   1108  OD1 ASP A 136      12.811  33.362  32.040  1.00 55.49           O  
ATOM   1109  OD2 ASP A 136      10.745  34.104  31.676  1.00 55.49           O1-
ATOM   1112  N   LEU A 137      14.008  34.153  27.356  1.00215.22           N  
ATOM   1113  CA  LEU A 137      14.219  34.097  25.945  1.00215.22           C  
ATOM   1118  C   LEU A 137      15.396  33.196  25.664  1.00215.22           C  
ATOM   1119  O   LEU A 137      15.535  32.697  24.549  1.00215.22           O  
ATOM   1114  CB  LEU A 137      14.497  35.462  25.295  1.00215.22           C  
ATOM   1115  CG  LEU A 137      13.259  36.363  25.186  1.00215.22           C  
ATOM   1116  CD1 LEU A 137      13.585  37.647  24.403  1.00215.22           C  
ATOM   1117  CD2 LEU A 137      12.061  35.604  24.595  1.00215.22           C  
ATOM   1120  N   MET A 138      16.267  32.955  26.677  1.00264.39           N  
ATOM   1121  CA  MET A 138      17.452  32.137  26.593  1.00264.39           C  
ATOM   1126  C   MET A 138      17.019  30.786  26.147  1.00264.39           C  
ATOM   1127  O   MET A 138      17.800  30.021  25.586  1.00264.39           O  
ATOM   1122  CB  MET A 138      18.174  31.998  27.943  1.00264.39           C  
ATOM   1123  CG  MET A 138      17.354  31.317  29.036  1.00264.39           C  
ATOM   1124  SD  MET A 138      18.227  31.164  30.626  1.00264.39           S  
ATOM   1125  CE  MET A 138      19.459  29.968  30.036  1.00264.39           C  
ATOM   1128  N   TYR A 139      15.759  30.410  26.423  1.00167.50           N  
ATOM   1129  CA  TYR A 139      15.340  29.107  26.030  1.00167.50           C  
ATOM   1138  C   TYR A 139      15.410  28.884  24.559  1.00167.50           C  
ATOM   1139  O   TYR A 139      16.091  27.967  24.099  1.00167.50           O  
ATOM   1130  CB  TYR A 139      13.898  28.834  26.480  1.00167.50           C  
ATOM   1131  CG  TYR A 139      13.433  27.611  25.773  1.00167.50           C  
ATOM   1132  CD1 TYR A 139      13.949  26.374  26.084  1.00167.50           C  
ATOM   1133  CD2 TYR A 139      12.460  27.707  24.806  1.00167.50           C  
ATOM   1134  CE1 TYR A 139      13.511  25.250  25.427  1.00167.50           C  
ATOM   1135  CE2 TYR A 139      12.019  26.586  24.144  1.00167.50           C  
ATOM   1136  CZ  TYR A 139      12.548  25.355  24.453  1.00167.50           C  
ATOM   1137  OH  TYR A 139      12.100  24.200  23.778  1.00167.50           O  
ATOM   1140  N   SER A 140      14.753  29.732  23.755  1.00 70.59           N  
ATOM   1141  CA  SER A 140      14.795  29.400  22.368  1.00 70.59           C  
ATOM   1144  C   SER A 140      16.198  29.576  21.915  1.00 70.59           C  
ATOM   1145  O   SER A 140      16.724  28.759  21.161  1.00 70.59           O  
ATOM   1142  CB  SER A 140      13.916  30.290  21.478  1.00 70.59           C  
ATOM   1143  OG  SER A 140      12.551  30.149  21.841  1.00 70.59           O  
ATOM   1146  N   ALA A 141      16.848  30.651  22.391  1.00 92.92           N  
ATOM   1147  CA  ALA A 141      18.141  30.855  21.828  1.00 92.92           C  
ATOM   1149  C   ALA A 141      19.123  29.805  22.238  1.00 92.92           C  
ATOM   1150  O   ALA A 141      19.607  29.024  21.422  1.00 92.92           O  
ATOM   1148  CB  ALA A 141      18.739  32.214  22.222  1.00 92.92           C  
ATOM   1151  N   VAL A 142      19.390  29.719  23.550  1.00 65.17           N  
ATOM   1152  CA  VAL A 142      20.403  28.827  24.023  1.00 65.17           C  
ATOM   1156  C   VAL A 142      19.982  27.399  23.924  1.00 65.17           C  
ATOM   1157  O   VAL A 142      20.712  26.576  23.374  1.00 65.17           O  
ATOM   1153  CB  VAL A 142      20.778  29.075  25.451  1.00 65.17           C  
ATOM   1154  CG1 VAL A 142      21.713  27.938  25.904  1.00 65.17           C  
ATOM   1155  CG2 VAL A 142      21.412  30.474  25.555  1.00 65.17           C  
ATOM   1158  N   ALA A 143      18.767  27.086  24.417  1.00 52.33           N  
ATOM   1159  CA  ALA A 143      18.352  25.715  24.521  1.00 52.33           C  
ATOM   1161  C   ALA A 143      18.352  25.115  23.168  1.00 52.33           C  
ATOM   1162  O   ALA A 143      18.861  24.013  22.968  1.00 52.33           O  
ATOM   1160  CB  ALA A 143      16.932  25.552  25.096  1.00 52.33           C  
ATOM   1163  N   SER A 144      17.794  25.841  22.189  1.00205.04           N  
ATOM   1164  CA  SER A 144      17.865  25.293  20.880  1.00205.04           C  
ATOM   1167  C   SER A 144      19.278  25.543  20.509  1.00205.04           C  
ATOM   1168  O   SER A 144      19.868  26.504  20.982  1.00205.04           O  
ATOM   1165  CB  SER A 144      16.981  26.014  19.850  1.00205.04           C  
ATOM   1166  OG  SER A 144      17.144  25.419  18.572  1.00205.04           O  
ATOM   1169  N   SER A 145      19.905  24.651  19.736  1.00184.68           N  
ATOM   1170  CA  SER A 145      21.226  24.977  19.308  1.00184.68           C  
ATOM   1173  C   SER A 145      20.976  25.482  17.938  1.00184.68           C  
ATOM   1174  O   SER A 145      21.495  24.969  16.949  1.00184.68           O  
ATOM   1171  CB  SER A 145      22.132  23.743  19.177  1.00184.68           C  
ATOM   1172  OG  SER A 145      22.213  23.063  20.420  1.00184.68           O  
ATOM   1175  N   ASP A 146      20.171  26.552  17.879  1.00 99.97           N  
ATOM   1176  CA  ASP A 146      19.695  27.049  16.631  1.00 99.97           C  
ATOM   1181  C   ASP A 146      20.354  28.374  16.410  1.00 99.97           C  
ATOM   1182  O   ASP A 146      20.068  29.343  17.109  1.00 99.97           O  
ATOM   1177  CB  ASP A 146      18.173  27.263  16.700  1.00 99.97           C  
ATOM   1178  CG  ASP A 146      17.572  27.181  15.309  1.00 99.97           C  
ATOM   1179  OD1 ASP A 146      17.957  27.998  14.434  1.00 99.97           O  
ATOM   1180  OD2 ASP A 146      16.722  26.275  15.106  1.00 99.97           O1-
ATOM   1183  N   TYR A 147      21.237  28.443  15.398  1.00 95.85           N  
ATOM   1184  CA  TYR A 147      22.011  29.618  15.112  1.00 95.85           C  
ATOM   1193  C   TYR A 147      21.080  30.748  14.783  1.00 95.85           C  
ATOM   1194  O   TYR A 147      21.299  31.884  15.206  1.00 95.85           O  
ATOM   1185  CB  TYR A 147      22.958  29.388  13.914  1.00 95.85           C  
ATOM   1186  CG  TYR A 147      23.916  30.522  13.757  1.00 95.85           C  
ATOM   1187  CD1 TYR A 147      24.940  30.697  14.660  1.00 95.85           C  
ATOM   1188  CD2 TYR A 147      23.826  31.384  12.686  1.00 95.85           C  
ATOM   1189  CE1 TYR A 147      25.839  31.727  14.519  1.00 95.85           C  
ATOM   1190  CE2 TYR A 147      24.723  32.418  12.539  1.00 95.85           C  
ATOM   1191  CZ  TYR A 147      25.729  32.592  13.458  1.00 95.85           C  
ATOM   1192  OH  TYR A 147      26.650  33.650  13.308  1.00 95.85           O  
ATOM   1195  N   ALA A 148      20.014  30.460  14.010  1.00 54.71           N  
ATOM   1196  CA  ALA A 148      19.076  31.454  13.556  1.00 54.71           C  
ATOM   1198  C   ALA A 148      18.365  32.078  14.719  1.00 54.71           C  
ATOM   1199  O   ALA A 148      18.167  33.290  14.750  1.00 54.71           O  
ATOM   1197  CB  ALA A 148      18.004  30.865  12.625  1.00 54.71           C  
ATOM   1200  N   HIS A 149      17.938  31.268  15.703  1.00 91.81           N  
ATOM   1201  CA  HIS A 149      17.244  31.814  16.839  1.00 91.81           C  
ATOM   1208  C   HIS A 149      18.169  32.700  17.615  1.00 91.81           C  
ATOM   1209  O   HIS A 149      17.752  33.747  18.105  1.00 91.81           O  
ATOM   1204  CB  HIS A 149      16.658  30.755  17.793  1.00 91.81           C  
ATOM   1203  CG  HIS A 149      15.279  30.299  17.408  1.00 91.81           C  
ATOM   1206  CD2 HIS A 149      14.860  29.291  16.593  1.00 91.81           C  
ATOM   1202  ND1 HIS A 149      14.131  30.895  17.885  1.00 91.81           N  
ATOM   1207  CE1 HIS A 149      13.085  30.226  17.347  1.00 91.81           C  
ATOM   1205  NE2 HIS A 149      13.478  29.245  16.555  1.00 91.81           N  
ATOM   1210  N   LEU A 150      19.448  32.304  17.763  1.00137.52           N  
ATOM   1211  CA  LEU A 150      20.388  33.115  18.492  1.00137.52           C  
ATOM   1216  C   LEU A 150      20.590  34.412  17.776  1.00137.52           C  
ATOM   1217  O   LEU A 150      20.708  35.452  18.418  1.00137.52           O  
ATOM   1212  CB  LEU A 150      21.800  32.512  18.657  1.00137.52           C  
ATOM   1213  CG  LEU A 150      21.947  31.459  19.769  1.00137.52           C  
ATOM   1214  CD1 LEU A 150      21.640  32.075  21.144  1.00137.52           C  
ATOM   1215  CD2 LEU A 150      21.150  30.185  19.480  1.00137.52           C  
ATOM   1218  N   LEU A 151      20.596  34.381  16.429  1.00128.63           N  
ATOM   1219  CA  LEU A 151      20.881  35.499  15.562  1.00128.63           C  
ATOM   1224  C   LEU A 151      19.893  36.585  15.784  1.00128.63           C  
ATOM   1225  O   LEU A 151      20.136  37.750  15.487  1.00128.63           O  
ATOM   1220  CB  LEU A 151      20.868  35.132  14.070  1.00128.63           C  
ATOM   1221  CG  LEU A 151      21.995  34.149  13.716  1.00128.63           C  
ATOM   1222  CD1 LEU A 151      22.057  33.863  12.208  1.00128.63           C  
ATOM   1223  CD2 LEU A 151      23.336  34.632  14.295  1.00128.63           C  
ATOM   1226  N   VAL A 152      18.735  36.254  16.348  1.00204.78           N  
ATOM   1227  CA  VAL A 152      17.781  37.273  16.666  1.00204.78           C  
ATOM   1231  C   VAL A 152      18.464  38.383  17.554  1.00204.78           C  
ATOM   1232  O   VAL A 152      17.796  39.377  17.793  1.00204.78           O  
ATOM   1228  CB  VAL A 152      16.552  36.700  17.335  1.00204.78           C  
ATOM   1229  CG1 VAL A 152      15.568  37.806  17.764  1.00204.78           C  
ATOM   1230  CG2 VAL A 152      15.921  35.726  16.324  1.00204.78           C  
ATOM   1233  N   MET A 153      19.786  38.246  18.024  1.00311.66           N  
ATOM   1234  CA  MET A 153      20.742  39.100  18.771  1.00311.66           C  
ATOM   1239  C   MET A 153      20.856  40.361  17.974  1.00311.66           C  
ATOM   1240  O   MET A 153      21.333  41.394  18.440  1.00311.66           O  
ATOM   1235  CB  MET A 153      22.164  38.515  18.857  1.00311.66           C  
ATOM   1236  CG  MET A 153      22.292  37.258  19.718  1.00311.66           C  
ATOM   1237  SD  MET A 153      21.964  37.486  21.490  1.00311.66           S  
ATOM   1238  CE  MET A 153      22.265  35.743  21.900  1.00311.66           C  
ATOM   1241  N   LEU A 154      20.473  40.276  16.695  1.00141.86           N  
ATOM   1242  CA  LEU A 154      20.421  41.458  15.898  1.00141.86           C  
ATOM   1247  C   LEU A 154      19.538  42.440  16.620  1.00141.86           C  
ATOM   1248  O   LEU A 154      19.783  43.643  16.561  1.00141.86           O  
ATOM   1243  CB  LEU A 154      19.837  41.195  14.488  1.00141.86           C  
ATOM   1244  CG  LEU A 154      20.845  40.651  13.444  1.00141.86           C  
ATOM   1245  CD1 LEU A 154      21.622  39.423  13.926  1.00141.86           C  
ATOM   1246  CD2 LEU A 154      20.172  40.442  12.079  1.00141.86           C  
ATOM   1249  N   VAL A 155      18.478  41.983  17.312  1.00115.90           N  
ATOM   1250  CA  VAL A 155      17.603  42.915  17.980  1.00115.90           C  
ATOM   1254  C   VAL A 155      18.308  43.682  19.065  1.00115.90           C  
ATOM   1255  O   VAL A 155      18.242  44.910  19.091  1.00115.90           O  
ATOM   1251  CB  VAL A 155      16.395  42.253  18.594  1.00115.90           C  
ATOM   1252  CG1 VAL A 155      15.589  41.586  17.463  1.00115.90           C  
ATOM   1253  CG2 VAL A 155      16.825  41.270  19.696  1.00115.90           C  
ATOM   1256  N   ILE A 156      19.024  43.003  19.985  1.00143.21           N  
ATOM   1257  CA  ILE A 156      19.561  43.750  21.082  1.00143.21           C  
ATOM   1262  C   ILE A 156      20.577  44.720  20.581  1.00143.21           C  
ATOM   1263  O   ILE A 156      20.516  45.908  20.891  1.00143.21           O  
ATOM   1258  CB  ILE A 156      20.166  42.881  22.160  1.00143.21           C  
ATOM   1259  CG1 ILE A 156      20.549  43.731  23.385  1.00143.21           C  
ATOM   1260  CG2 ILE A 156      21.322  42.058  21.568  1.00143.21           C  
ATOM   1261  CD1 ILE A 156      19.345  44.315  24.120  1.00143.21           C  
ATOM   1264  N   ALA A 157      21.543  44.231  19.791  1.00 71.45           N  
ATOM   1265  CA  ALA A 157      22.588  45.076  19.313  1.00 71.45           C  
ATOM   1267  C   ALA A 157      22.141  46.057  18.272  1.00 71.45           C  
ATOM   1268  O   ALA A 157      22.442  47.247  18.342  1.00 71.45           O  
ATOM   1266  CB  ALA A 157      23.735  44.268  18.681  1.00 71.45           C  
ATOM   1269  N   GLU A 158      21.417  45.561  17.256  1.00174.90           N  
ATOM   1270  CA  GLU A 158      21.337  46.352  16.063  1.00174.90           C  
ATOM   1276  C   GLU A 158      20.479  47.542  15.983  1.00174.90           C  
ATOM   1277  O   GLU A 158      20.863  48.678  16.264  1.00174.90           O  
ATOM   1271  CB  GLU A 158      21.001  45.439  14.891  1.00174.90           C  
ATOM   1272  CG  GLU A 158      21.953  44.252  14.965  1.00174.90           C  
ATOM   1273  CD  GLU A 158      21.825  43.405  13.726  1.00174.90           C  
ATOM   1274  OE1 GLU A 158      20.803  43.529  13.002  1.00174.90           O  
ATOM   1275  OE2 GLU A 158      22.764  42.598  13.499  1.00174.90           O1-
ATOM   1278  N   GLY A 159      19.225  47.279  15.633  1.00108.66           N  
ATOM   1279  CA  GLY A 159      18.375  48.391  15.472  1.00108.66           C  
ATOM   1280  C   GLY A 159      18.228  48.838  16.851  1.00108.66           C  
ATOM   1281  O   GLY A 159      17.957  49.995  17.145  1.00108.66           O  
ATOM   1282  N   LEU A 160      18.327  47.881  17.774  1.00281.66           N  
ATOM   1283  CA  LEU A 160      18.025  48.538  18.978  1.00281.66           C  
ATOM   1288  C   LEU A 160      19.088  49.392  19.571  1.00281.66           C  
ATOM   1289  O   LEU A 160      18.932  50.607  19.666  1.00281.66           O  
ATOM   1284  CB  LEU A 160      17.304  47.676  20.019  1.00281.66           C  
ATOM   1285  CG  LEU A 160      15.843  47.521  19.557  1.00281.66           C  
ATOM   1286  CD1 LEU A 160      14.971  46.746  20.550  1.00281.66           C  
ATOM   1287  CD2 LEU A 160      15.255  48.894  19.201  1.00281.66           C  
ATOM   1290  N   TYR A 161      20.224  48.803  19.953  1.00 99.49           N  
ATOM   1291  CA  TYR A 161      21.195  49.628  20.593  1.00 99.49           C  
ATOM   1300  C   TYR A 161      21.930  50.503  19.641  1.00 99.49           C  
ATOM   1301  O   TYR A 161      22.177  51.674  19.921  1.00 99.49           O  
ATOM   1292  CB  TYR A 161      22.136  48.847  21.510  1.00 99.49           C  
ATOM   1293  CG  TYR A 161      21.299  48.761  22.736  1.00 99.49           C  
ATOM   1294  CD1 TYR A 161      20.213  47.920  22.813  1.00 99.49           C  
ATOM   1295  CD2 TYR A 161      21.600  49.565  23.809  1.00 99.49           C  
ATOM   1296  CE1 TYR A 161      19.450  47.877  23.958  1.00 99.49           C  
ATOM   1297  CE2 TYR A 161      20.843  49.525  24.952  1.00 99.49           C  
ATOM   1298  CZ  TYR A 161      19.764  48.681  25.027  1.00 99.49           C  
ATOM   1299  OH  TYR A 161      18.986  48.643  26.204  1.00 99.49           O  
ATOM   1302  N   LEU A 162      22.304  49.953  18.481  1.00 45.41           N  
ATOM   1303  CA  LEU A 162      23.061  50.728  17.550  1.00 45.41           C  
ATOM   1308  C   LEU A 162      22.216  51.869  17.061  1.00 45.41           C  
ATOM   1309  O   LEU A 162      22.707  52.982  16.889  1.00 45.41           O  
ATOM   1304  CB  LEU A 162      23.511  49.904  16.332  1.00 45.41           C  
ATOM   1305  CG  LEU A 162      24.341  50.711  15.316  1.00 45.41           C  
ATOM   1306  CD1 LEU A 162      25.688  51.135  15.917  1.00 45.41           C  
ATOM   1307  CD2 LEU A 162      24.493  49.962  13.982  1.00 45.41           C  
ATOM   1310  N   ASP A 163      20.912  51.631  16.817  1.00 84.17           N  
ATOM   1311  CA  ASP A 163      20.122  52.685  16.239  1.00 84.17           C  
ATOM   1316  C   ASP A 163      20.018  53.839  17.195  1.00 84.17           C  
ATOM   1317  O   ASP A 163      20.144  54.990  16.783  1.00 84.17           O  
ATOM   1312  CB  ASP A 163      18.703  52.248  15.837  1.00 84.17           C  
ATOM   1313  CG  ASP A 163      18.158  53.085  14.685  1.00 84.17           C  
ATOM   1314  OD1 ASP A 163      18.904  53.938  14.136  1.00 84.17           O  
ATOM   1315  OD2 ASP A 163      16.971  52.853  14.326  1.00 84.17           O1-
ATOM   1318  N   TRP A 164      19.748  53.598  18.494  1.00 99.09           N  
ATOM   1319  CA  TRP A 164      19.676  54.747  19.355  1.00 99.09           C  
ATOM   1330  C   TRP A 164      21.042  55.302  19.652  1.00 99.09           C  
ATOM   1331  O   TRP A 164      21.212  56.515  19.764  1.00 99.09           O  
ATOM   1320  CB  TRP A 164      18.849  54.589  20.646  1.00 99.09           C  
ATOM   1321  CG  TRP A 164      19.301  53.583  21.671  1.00 99.09           C  
ATOM   1323  CD1 TRP A 164      18.801  52.350  21.963  1.00 99.09           C  
ATOM   1322  CD2 TRP A 164      20.385  53.816  22.575  1.00 99.09           C  
ATOM   1325  CE2 TRP A 164      20.474  52.701  23.404  1.00 99.09           C  
ATOM   1326  CE3 TRP A 164      21.235  54.877  22.710  1.00 99.09           C  
ATOM   1324  NE1 TRP A 164      19.492  51.808  23.022  1.00 99.09           N  
ATOM   1327  CZ2 TRP A 164      21.418  52.626  24.388  1.00 99.09           C  
ATOM   1328  CZ3 TRP A 164      22.188  54.799  23.697  1.00 99.09           C  
ATOM   1329  CH2 TRP A 164      22.277  53.697  24.522  1.00 99.09           C  
ATOM   1332  N   GLY A 165      22.064  54.435  19.780  1.00 42.70           N  
ATOM   1333  CA  GLY A 165      23.393  54.863  20.129  1.00 42.70           C  
ATOM   1334  C   GLY A 165      23.940  55.792  19.082  1.00 42.70           C  
ATOM   1335  O   GLY A 165      24.736  56.678  19.389  1.00 42.70           O  
ATOM   1336  N   SER A 166      23.569  55.557  17.810  1.00106.63           N  
ATOM   1337  CA  SER A 166      24.036  56.279  16.654  1.00106.63           C  
ATOM   1340  C   SER A 166      23.416  57.644  16.530  1.00106.63           C  
ATOM   1341  O   SER A 166      23.773  58.393  15.622  1.00106.63           O  
ATOM   1338  CB  SER A 166      23.716  55.559  15.337  1.00106.63           C  
ATOM   1339  OG  SER A 166      24.318  54.276  15.321  0.50106.63           O  
ATOM   1342  N   LYS A 167      22.463  58.008  17.404  1.00125.46           N  
ATOM   1343  CA  LYS A 167      21.745  59.253  17.282  1.00125.46           C  
ATOM   1349  C   LYS A 167      22.689  60.410  17.132  1.00125.46           C  
ATOM   1350  O   LYS A 167      23.782  60.425  17.694  1.00125.46           O  
ATOM   1344  CB  LYS A 167      20.917  59.596  18.534  1.00125.46           C  
ATOM   1345  CG  LYS A 167      19.719  58.691  18.805  1.00125.46           C  
ATOM   1346  CD  LYS A 167      18.620  58.812  17.755  1.00125.46           C  
ATOM   1347  CE  LYS A 167      17.314  58.133  18.167  1.00125.46           C  
ATOM   1348  NZ  LYS A 167      16.410  58.037  16.999  1.00125.46           N1+
ATOM   1351  N   ASP A 168      22.274  61.432  16.349  1.00106.11           N  
ATOM   1352  CA  ASP A 168      23.100  62.596  16.198  1.00106.11           C  
ATOM   1357  C   ASP A 168      22.735  63.572  17.278  1.00106.11           C  
ATOM   1358  O   ASP A 168      22.072  64.581  17.039  1.00106.11           O  
ATOM   1353  CB  ASP A 168      22.988  63.269  14.807  1.00106.11           C  
ATOM   1354  CG  ASP A 168      21.549  63.683  14.515  1.00106.11           C  
ATOM   1355  OD1 ASP A 168      20.619  63.076  15.109  1.00106.11           O  
ATOM   1356  OD2 ASP A 168      21.364  64.609  13.682  1.00106.11           O1-
ATOM   1359  N   LEU A 169      23.176  63.271  18.518  1.00 56.31           N  
ATOM   1360  CA  LEU A 169      22.950  64.115  19.657  1.00 56.31           C  
ATOM   1365  C   LEU A 169      24.294  64.309  20.287  1.00 56.31           C  
ATOM   1366  O   LEU A 169      25.131  63.408  20.263  1.00 56.31           O  
ATOM   1361  CB  LEU A 169      22.057  63.465  20.734  1.00 56.31           C  
ATOM   1362  CG  LEU A 169      20.608  63.167  20.289  1.00 56.31           C  
ATOM   1363  CD1 LEU A 169      19.806  62.469  21.402  1.00 56.31           C  
ATOM   1364  CD2 LEU A 169      19.903  64.435  19.782  1.00 56.31           C  
ATOM   1367  N   ALA A 170      24.544  65.494  20.873  1.00 25.73           N  
ATOM   1368  CA  ALA A 170      25.822  65.733  21.483  1.00 25.73           C  
ATOM   1370  C   ALA A 170      25.982  64.791  22.641  1.00 25.73           C  
ATOM   1371  O   ALA A 170      25.027  64.505  23.360  1.00 25.73           O  
ATOM   1369  CB  ALA A 170      25.985  67.172  22.006  1.00 25.73           C  
ATOM   1372  N   LEU A 171      27.216  64.274  22.836  1.00 66.06           N  
ATOM   1373  CA  LEU A 171      27.531  63.366  23.911  1.00 66.06           C  
ATOM   1378  C   LEU A 171      27.585  64.100  25.211  1.00 66.06           C  
ATOM   1379  O   LEU A 171      27.981  65.267  25.294  1.00 66.06           O  
ATOM   1374  CB  LEU A 171      28.909  62.684  23.798  1.00 66.06           C  
ATOM   1375  CG  LEU A 171      28.983  61.443  22.896  1.00 66.06           C  
ATOM   1376  CD1 LEU A 171      30.413  60.886  22.859  1.00 66.06           C  
ATOM   1377  CD2 LEU A 171      27.993  60.367  23.371  1.00 66.06           C  
ATOM   1380  N   PRO A 172      27.164  63.406  26.232  1.00 75.68           N  
ATOM   1381  CA  PRO A 172      27.226  63.910  27.578  1.00 75.68           C  
ATOM   1385  C   PRO A 172      28.626  63.796  28.101  1.00 75.68           C  
ATOM   1386  O   PRO A 172      29.372  62.941  27.631  1.00 75.68           O  
ATOM   1383  CB  PRO A 172      26.206  63.106  28.387  1.00 75.68           C  
ATOM   1384  CG  PRO A 172      25.851  61.907  27.489  1.00 75.68           C  
ATOM   1382  CD  PRO A 172      26.094  62.434  26.070  1.00 75.68           C  
ATOM   1387  N   GLU A 173      29.012  64.676  29.047  1.00 86.47           N  
ATOM   1388  CA  GLU A 173      30.329  64.689  29.627  1.00 86.47           C  
ATOM   1394  C   GLU A 173      30.581  63.565  30.595  1.00 86.47           C  
ATOM   1395  O   GLU A 173      31.694  63.043  30.643  1.00 86.47           O  
ATOM   1389  CB  GLU A 173      30.662  65.996  30.362  1.00 86.47           C  
ATOM   1390  CG  GLU A 173      31.046  67.148  29.431  1.00 86.47           C  
ATOM   1391  CD  GLU A 173      32.455  66.876  28.919  1.00 86.47           C  
ATOM   1392  OE1 GLU A 173      32.761  65.686  28.638  1.00 86.47           O  
ATOM   1393  OE2 GLU A 173      33.243  67.851  28.799  1.00 86.47           O1-
ATOM   1396  N   VAL A 174      29.579  63.168  31.409  1.00 53.69           N  
ATOM   1397  CA  VAL A 174      29.799  62.188  32.447  1.00 53.69           C  
ATOM   1401  C   VAL A 174      30.185  60.874  31.831  1.00 53.69           C  
ATOM   1402  O   VAL A 174      29.635  60.473  30.809  1.00 53.69           O  
ATOM   1398  CB  VAL A 174      28.576  61.921  33.283  1.00 53.69           C  
ATOM   1399  CG1 VAL A 174      28.910  60.844  34.329  1.00 53.69           C  
ATOM   1400  CG2 VAL A 174      28.076  63.248  33.874  1.00 53.69           C  
ATOM   1403  N   TYR A 175      31.146  60.169  32.470  1.00 60.54           N  
ATOM   1404  CA  TYR A 175      31.660  58.900  32.021  1.00 60.54           C  
ATOM   1413  C   TYR A 175      30.578  57.870  32.042  1.00 60.54           C  
ATOM   1414  O   TYR A 175      30.399  57.114  31.089  1.00 60.54           O  
ATOM   1405  CB  TYR A 175      32.793  58.380  32.925  1.00 60.54           C  
ATOM   1406  CG  TYR A 175      33.122  56.965  32.573  1.00 60.54           C  
ATOM   1407  CD1 TYR A 175      32.474  55.920  33.191  1.00 60.54           C  
ATOM   1408  CD2 TYR A 175      34.082  56.678  31.629  1.00 60.54           C  
ATOM   1409  CE1 TYR A 175      32.775  54.617  32.873  1.00 60.54           C  
ATOM   1410  CE2 TYR A 175      34.388  55.376  31.306  1.00 60.54           C  
ATOM   1411  CZ  TYR A 175      33.736  54.342  31.931  1.00 60.54           C  
ATOM   1412  OH  TYR A 175      34.045  53.003  31.605  1.00 60.54           O  
ATOM   1415  N   ILE A 176      29.798  57.843  33.133  1.00199.51           N  
ATOM   1416  CA  ILE A 176      28.782  56.849  33.291  1.00199.51           C  
ATOM   1421  C   ILE A 176      27.819  56.993  32.158  1.00199.51           C  
ATOM   1422  O   ILE A 176      27.277  56.005  31.668  1.00199.51           O  
ATOM   1417  CB  ILE A 176      28.002  57.037  34.557  1.00199.51           C  
ATOM   1418  CG1 ILE A 176      28.905  56.921  35.787  1.00199.51           C  
ATOM   1419  CG2 ILE A 176      26.911  55.960  34.569  1.00199.51           C  
ATOM   1420  CD1 ILE A 176      29.414  55.500  36.002  1.00199.51           C  
ATOM   1423  N   HIS A 177      27.494  58.237  31.771  1.00 83.37           N  
ATOM   1424  CA  HIS A 177      26.571  58.440  30.687  1.00 83.37           C  
ATOM   1431  C   HIS A 177      27.187  58.148  29.345  1.00 83.37           C  
ATOM   1432  O   HIS A 177      26.642  57.393  28.540  1.00 83.37           O  
ATOM   1427  CB  HIS A 177      26.021  59.876  30.685  1.00 83.37           C  
ATOM   1426  CG  HIS A 177      25.348  60.188  31.991  1.00 83.37           C  
ATOM   1429  CD2 HIS A 177      24.342  59.532  32.630  1.00 83.37           C  
ATOM   1425  ND1 HIS A 177      25.685  61.244  32.806  1.00 83.37           N  
ATOM   1430  CE1 HIS A 177      24.877  61.173  33.895  1.00 83.37           C  
ATOM   1428  NE2 HIS A 177      24.046  60.150  33.833  1.00 83.37           N  
ATOM   1433  N   SER A 178      28.379  58.726  29.099  1.00 93.40           N  
ATOM   1434  CA  SER A 178      29.073  58.706  27.841  1.00 93.40           C  
ATOM   1437  C   SER A 178      29.459  57.320  27.419  1.00 93.40           C  
ATOM   1438  O   SER A 178      29.265  56.943  26.264  1.00 93.40           O  
ATOM   1435  CB  SER A 178      30.376  59.515  27.940  1.00 93.40           C  
ATOM   1436  OG  SER A 178      31.160  59.340  26.773  1.00 93.40           O  
ATOM   1439  N   GLU A 179      30.017  56.525  28.348  1.00 81.95           N  
ATOM   1440  CA  GLU A 179      30.538  55.224  28.032  1.00 81.95           C  
ATOM   1446  C   GLU A 179      29.441  54.307  27.596  1.00 81.95           C  
ATOM   1447  O   GLU A 179      29.636  53.459  26.727  1.00 81.95           O  
ATOM   1441  CB  GLU A 179      31.266  54.553  29.212  1.00 81.95           C  
ATOM   1442  CG  GLU A 179      31.903  53.205  28.855  1.00 81.95           C  
ATOM   1443  CD  GLU A 179      33.114  53.483  27.977  1.00 81.95           C  
ATOM   1444  OE1 GLU A 179      33.657  54.615  28.077  1.00 81.95           O  
ATOM   1445  OE2 GLU A 179      33.512  52.577  27.198  1.00 81.95           O1-
ATOM   1448  N   TRP A 180      28.255  54.440  28.205  1.00 81.64           N  
ATOM   1449  CA  TRP A 180      27.175  53.571  27.865  1.00 81.64           C  
ATOM   1460  C   TRP A 180      26.836  53.788  26.420  1.00 81.64           C  
ATOM   1461  O   TRP A 180      26.603  52.837  25.676  1.00 81.64           O  
ATOM   1450  CB  TRP A 180      25.933  53.828  28.735  1.00 81.64           C  
ATOM   1451  CG  TRP A 180      24.821  52.856  28.462  1.00 81.64           C  
ATOM   1453  CD1 TRP A 180      23.580  53.040  27.927  1.00 81.64           C  
ATOM   1452  CD2 TRP A 180      24.974  51.447  28.671  1.00 81.64           C  
ATOM   1455  CE2 TRP A 180      23.791  50.838  28.258  1.00 81.64           C  
ATOM   1456  CE3 TRP A 180      26.023  50.721  29.157  1.00 81.64           C  
ATOM   1454  NE1 TRP A 180      22.941  51.828  27.811  1.00 81.64           N  
ATOM   1457  CZ2 TRP A 180      23.641  49.483  28.327  1.00 81.64           C  
ATOM   1458  CZ3 TRP A 180      25.866  49.355  29.235  1.00 81.64           C  
ATOM   1459  CH2 TRP A 180      24.695  48.749  28.827  1.00 81.64           C  
ATOM   1462  N   ILE A 181      26.787  55.058  25.982  1.00 49.92           N  
ATOM   1463  CA  ILE A 181      26.476  55.344  24.614  1.00 49.92           C  
ATOM   1468  C   ILE A 181      27.579  54.843  23.726  1.00 49.92           C  
ATOM   1469  O   ILE A 181      27.321  54.240  22.687  1.00 49.92           O  
ATOM   1464  CB  ILE A 181      26.286  56.806  24.351  1.00 49.92           C  
ATOM   1465  CG1 ILE A 181      25.127  57.358  25.198  1.00 49.92           C  
ATOM   1466  CG2 ILE A 181      26.047  56.986  22.842  1.00 49.92           C  
ATOM   1467  CD1 ILE A 181      25.083  58.885  25.209  1.00 49.92           C  
ATOM   1470  N   ASN A 182      28.847  55.059  24.130  1.00 52.12           N  
ATOM   1471  CA  ASN A 182      30.002  54.722  23.340  1.00 52.12           C  
ATOM   1476  C   ASN A 182      30.066  53.248  23.087  1.00 52.12           C  
ATOM   1477  O   ASN A 182      30.471  52.815  22.010  1.00 52.12           O  
ATOM   1472  CB  ASN A 182      31.317  55.135  24.014  1.00 52.12           C  
ATOM   1473  CG  ASN A 182      31.399  56.648  23.914  0.65 52.12           C  
ATOM   1475  ND2 ASN A 182      31.684  57.320  25.059  0.65 52.12           N  
ATOM   1474  OD1 ASN A 182      31.199  57.218  22.842  0.65 52.12           O  
ATOM   1478  N   LEU A 183      29.668  52.424  24.069  1.00 84.44           N  
ATOM   1479  CA  LEU A 183      29.755  51.005  23.876  1.00 84.44           C  
ATOM   1484  C   LEU A 183      28.899  50.613  22.709  1.00 84.44           C  
ATOM   1485  O   LEU A 183      29.188  49.631  22.034  1.00 84.44           O  
ATOM   1480  CB  LEU A 183      29.285  50.188  25.098  1.00 84.44           C  
ATOM   1481  CG  LEU A 183      30.303  50.133  26.255  1.00 84.44           C  
ATOM   1482  CD1 LEU A 183      29.733  49.402  27.481  1.00 84.44           C  
ATOM   1483  CD2 LEU A 183      31.620  49.487  25.788  1.00 84.44           C  
ATOM   1486  N   HIS A 184      27.765  51.310  22.537  1.00147.40           N  
ATOM   1487  CA  HIS A 184      26.737  51.145  21.546  1.00147.40           C  
ATOM   1494  C   HIS A 184      26.912  51.895  20.245  1.00147.40           C  
ATOM   1495  O   HIS A 184      26.003  51.856  19.419  1.00147.40           O  
ATOM   1490  CB  HIS A 184      25.365  51.353  22.181  1.00147.40           C  
ATOM   1489  CG  HIS A 184      25.268  50.344  23.289  1.00147.40           C  
ATOM   1492  CD2 HIS A 184      24.797  49.068  23.275  1.00147.40           C  
ATOM   1488  ND1 HIS A 184      25.759  50.545  24.563  1.00147.40           N  
ATOM   1493  CE1 HIS A 184      25.563  49.389  25.249  1.00147.40           C  
ATOM   1491  NE2 HIS A 184      24.980  48.463  24.507  1.00147.40           N  
ATOM   1496  N   ARG A 185      27.973  52.713  20.063  1.00163.89           N  
ATOM   1497  CA  ARG A 185      28.094  53.460  18.832  1.00163.89           C  
ATOM   1505  C   ARG A 185      29.491  53.364  18.278  1.00163.89           C  
ATOM   1506  O   ARG A 185      30.397  52.842  18.923  1.00163.89           O  
ATOM   1498  CB  ARG A 185      27.724  54.945  18.995  1.00163.89           C  
ATOM   1499  CG  ARG A 185      28.532  55.651  20.082  1.00163.89           C  
ATOM   1500  CD  ARG A 185      27.955  57.007  20.502  1.00163.89           C  
ATOM   1501  NE  ARG A 185      28.410  58.029  19.521  1.00163.89           N  
ATOM   1502  CZ  ARG A 185      28.043  59.335  19.686  1.00163.89           C  
ATOM   1503  NH1 ARG A 185      27.193  59.683  20.696  1.00163.89           N1+
ATOM   1504  NH2 ARG A 185      28.535  60.294  18.848  1.00163.89           N  
ATOM   1507  N   GLY A 186      29.690  53.853  17.028  1.00 36.55           N  
ATOM   1508  CA  GLY A 186      30.999  53.854  16.427  1.00 36.55           C  
ATOM   1509  C   GLY A 186      31.104  52.775  15.391  1.00 36.55           C  
ATOM   1510  O   GLY A 186      30.274  51.864  15.306  1.00 36.55           O  
ATOM   1511  N   PRO A 187      32.138  52.882  14.591  1.00 67.01           N  
ATOM   1512  CA  PRO A 187      32.370  51.968  13.506  1.00 67.01           C  
ATOM   1516  C   PRO A 187      32.582  50.534  13.891  1.00 67.01           C  
ATOM   1517  O   PRO A 187      32.132  49.657  13.152  1.00 67.01           O  
ATOM   1514  CB  PRO A 187      33.511  52.569  12.692  1.00 67.01           C  
ATOM   1515  CG  PRO A 187      33.373  54.080  12.944  1.00 67.01           C  
ATOM   1513  CD  PRO A 187      32.747  54.179  14.348  1.00 67.01           C  
ATOM   1518  N   PHE A 188      33.263  50.254  15.017  1.00 69.25           N  
ATOM   1519  CA  PHE A 188      33.488  48.885  15.390  1.00 69.25           C  
ATOM   1527  C   PHE A 188      32.173  48.243  15.707  1.00 69.25           C  
ATOM   1528  O   PHE A 188      31.894  47.128  15.270  1.00 69.25           O  
ATOM   1520  CB  PHE A 188      34.449  48.738  16.589  1.00 69.25           C  
ATOM   1521  CG  PHE A 188      34.458  47.314  17.047  1.00 69.25           C  
ATOM   1522  CD1 PHE A 188      34.736  46.289  16.170  1.00 69.25           C  
ATOM   1523  CD2 PHE A 188      34.244  47.005  18.374  1.00 69.25           C  
ATOM   1524  CE1 PHE A 188      34.757  44.981  16.599  1.00 69.25           C  
ATOM   1525  CE2 PHE A 188      34.266  45.701  18.809  1.00 69.25           C  
ATOM   1526  CZ  PHE A 188      34.518  44.686  17.922  1.00 69.25           C  
ATOM   1529  N   PHE A 189      31.322  48.945  16.472  1.00 70.19           N  
ATOM   1530  CA  PHE A 189      30.049  48.413  16.868  1.00 70.19           C  
ATOM   1538  C   PHE A 189      29.175  48.293  15.656  1.00 70.19           C  
ATOM   1539  O   PHE A 189      28.406  47.340  15.529  1.00 70.19           O  
ATOM   1531  CB  PHE A 189      29.365  49.283  17.940  1.00 70.19           C  
ATOM   1532  CG  PHE A 189      28.184  48.551  18.492  1.00 70.19           C  
ATOM   1533  CD1 PHE A 189      28.339  47.328  19.107  1.00 70.19           C  
ATOM   1534  CD2 PHE A 189      26.926  49.105  18.440  1.00 70.19           C  
ATOM   1535  CE1 PHE A 189      27.261  46.655  19.627  1.00 70.19           C  
ATOM   1536  CE2 PHE A 189      25.842  48.437  18.961  1.00 70.19           C  
ATOM   1537  CZ  PHE A 189      26.006  47.206  19.551  1.00 70.19           C  
ATOM   1540  N   ALA A 190      29.259  49.270  14.730  1.00 32.30           N  
ATOM   1541  CA  ALA A 190      28.434  49.224  13.558  1.00 32.30           C  
ATOM   1543  C   ALA A 190      28.777  48.006  12.755  1.00 32.30           C  
ATOM   1544  O   ALA A 190      27.885  47.323  12.254  1.00 32.30           O  
ATOM   1542  CB  ALA A 190      28.618  50.448  12.642  1.00 32.30           C  
ATOM   1545  N   GLU A 191      30.080  47.693  12.619  1.00 41.07           N  
ATOM   1546  CA  GLU A 191      30.494  46.566  11.831  0.70 41.07           C  
ATOM   1552  C   GLU A 191      29.957  45.302  12.431  1.00 41.07           C  
ATOM   1553  O   GLU A 191      29.495  44.419  11.712  1.00 41.07           O  
ATOM   1547  CB  GLU A 191      32.018  46.404  11.762  0.70 41.07           C  
ATOM   1548  CG  GLU A 191      32.448  45.123  11.048  0.70 41.07           C  
ATOM   1549  CD  GLU A 191      33.961  45.157  10.925  1.00 41.07           C  
ATOM   1550  OE1 GLU A 191      34.469  46.111  10.278  1.00 41.07           O  
ATOM   1551  OE2 GLU A 191      34.629  44.237  11.466  1.00 41.07           O1-
ATOM   1554  N   TRP A 192      29.999  45.190  13.771  1.00 96.85           N  
ATOM   1555  CA  TRP A 192      29.536  44.019  14.462  1.00 96.85           C  
ATOM   1566  C   TRP A 192      28.090  43.811  14.150  1.00 96.85           C  
ATOM   1567  O   TRP A 192      27.663  42.712  13.798  1.00 96.85           O  
ATOM   1556  CB  TRP A 192      29.713  44.147  15.992  1.00 96.85           C  
ATOM   1557  CG  TRP A 192      29.024  43.087  16.818  1.00 96.85           C  
ATOM   1559  CD1 TRP A 192      28.012  43.236  17.723  1.00 96.85           C  
ATOM   1558  CD2 TRP A 192      29.272  41.675  16.719  1.00 96.85           C  
ATOM   1561  CE2 TRP A 192      28.388  41.038  17.591  1.00 96.85           C  
ATOM   1562  CE3 TRP A 192      30.152  40.966  15.952  1.00 96.85           C  
ATOM   1560  NE1 TRP A 192      27.628  42.009  18.206  1.00 96.85           N  
ATOM   1563  CZ2 TRP A 192      28.374  39.680  17.709  1.00 96.85           C  
ATOM   1564  CZ3 TRP A 192      30.138  39.596  16.086  1.00 96.85           C  
ATOM   1565  CH2 TRP A 192      29.266  38.963  16.947  1.00 96.85           C  
ATOM   1568  N   VAL A 193      27.300  44.886  14.240  1.00 55.16           N  
ATOM   1569  CA  VAL A 193      25.892  44.811  13.992  1.00 55.16           C  
ATOM   1573  C   VAL A 193      25.663  44.337  12.580  1.00 55.16           C  
ATOM   1574  O   VAL A 193      24.837  43.460  12.336  1.00 55.16           O  
ATOM   1570  CB  VAL A 193      25.249  46.159  14.169  1.00 55.16           C  
ATOM   1571  CG1 VAL A 193      23.804  46.118  13.658  1.00 55.16           C  
ATOM   1572  CG2 VAL A 193      25.370  46.555  15.652  1.00 55.16           C  
ATOM   1575  N   GLN A 194      26.414  44.875  11.604  1.00 59.38           N  
ATOM   1576  CA  GLN A 194      26.220  44.496  10.229  1.00 59.38           C  
ATOM   1582  C   GLN A 194      26.522  43.037  10.054  1.00 59.38           C  
ATOM   1583  O   GLN A 194      25.858  42.340   9.288  1.00 59.38           O  
ATOM   1577  CB  GLN A 194      27.131  45.279   9.273  1.00 59.38           C  
ATOM   1578  CG  GLN A 194      27.017  44.817   7.822  1.00 59.38           C  
ATOM   1579  CD  GLN A 194      25.624  45.161   7.327  1.00 59.38           C  
ATOM   1581  NE2 GLN A 194      25.535  45.617   6.052  1.00 59.38           N  
ATOM   1580  OE1 GLN A 194      24.637  45.034   8.049  1.00 59.38           O  
ATOM   1584  N   PHE A 195      27.547  42.535  10.764  1.00 63.48           N  
ATOM   1585  CA  PHE A 195      27.954  41.160  10.678  1.00 63.48           C  
ATOM   1593  C   PHE A 195      26.813  40.284  11.097  1.00 63.48           C  
ATOM   1594  O   PHE A 195      26.494  39.299  10.431  1.00 63.48           O  
ATOM   1586  CB  PHE A 195      29.142  40.896  11.618  1.00 63.48           C  
ATOM   1587  CG  PHE A 195      29.387  39.435  11.755  1.00 63.48           C  
ATOM   1588  CD1 PHE A 195      30.134  38.747  10.829  1.00 63.48           C  
ATOM   1589  CD2 PHE A 195      28.875  38.758  12.838  1.00 63.48           C  
ATOM   1590  CE1 PHE A 195      30.358  37.398  10.980  1.00 63.48           C  
ATOM   1591  CE2 PHE A 195      29.096  37.411  12.993  1.00 63.48           C  
ATOM   1592  CZ  PHE A 195      29.838  36.728  12.061  1.00 63.48           C  
ATOM   1595  N   LEU A 196      26.157  40.647  12.216  1.00 60.57           N  
ATOM   1596  CA  LEU A 196      25.074  39.869  12.753  1.00 60.57           C  
ATOM   1601  C   LEU A 196      23.965  39.823  11.748  1.00 60.57           C  
ATOM   1602  O   LEU A 196      23.379  38.769  11.506  1.00 60.57           O  
ATOM   1597  CB  LEU A 196      24.479  40.486  14.029  1.00 60.57           C  
ATOM   1598  CG  LEU A 196      25.478  40.587  15.194  1.00 60.57           C  
ATOM   1599  CD1 LEU A 196      24.827  41.209  16.438  1.00 60.57           C  
ATOM   1600  CD2 LEU A 196      26.144  39.231  15.475  1.00 60.57           C  
ATOM   1603  N   VAL A 197      23.666  40.980  11.132  1.00 53.72           N  
ATOM   1604  CA  VAL A 197      22.598  41.118  10.177  1.00 53.72           C  
ATOM   1608  C   VAL A 197      22.866  40.228   9.004  1.00 53.72           C  
ATOM   1609  O   VAL A 197      21.982  39.516   8.528  1.00 53.72           O  
ATOM   1605  CB  VAL A 197      22.526  42.505   9.602  1.00 53.72           C  
ATOM   1606  CG1 VAL A 197      21.419  42.541   8.537  1.00 53.72           C  
ATOM   1607  CG2 VAL A 197      22.351  43.519  10.739  1.00 53.72           C  
ATOM   1610  N   ASP A 198      24.114  40.256   8.501  1.00 44.46           N  
ATOM   1611  CA  ASP A 198      24.445  39.485   7.339  1.00 44.46           C  
ATOM   1616  C   ASP A 198      24.283  38.025   7.632  1.00 44.46           C  
ATOM   1617  O   ASP A 198      23.829  37.267   6.777  1.00 44.46           O  
ATOM   1612  CB  ASP A 198      25.885  39.712   6.844  1.00 44.46           C  
ATOM   1613  CG  ASP A 198      25.923  41.006   6.041  1.00 44.46           C  
ATOM   1614  OD1 ASP A 198      24.913  41.302   5.349  1.00 44.46           O  
ATOM   1615  OD2 ASP A 198      26.964  41.714   6.105  1.00 44.46           O1-
ATOM   1618  N   GLU A 199      24.664  37.592   8.847  1.00 88.21           N  
ATOM   1619  CA  GLU A 199      24.580  36.203   9.215  1.00 88.21           C  
ATOM   1625  C   GLU A 199      23.149  35.759   9.252  1.00 88.21           C  
ATOM   1626  O   GLU A 199      22.813  34.672   8.782  1.00 88.21           O  
ATOM   1620  CB  GLU A 199      25.176  35.918  10.603  1.00 88.21           C  
ATOM   1621  CG  GLU A 199      26.685  36.162  10.678  1.00 88.21           C  
ATOM   1622  CD  GLU A 199      27.383  35.082   9.867  1.00 88.21           C  
ATOM   1623  OE1 GLU A 199      27.430  33.915  10.342  1.00 88.21           O  
ATOM   1624  OE2 GLU A 199      27.878  35.411   8.758  1.00 88.21           O1-
ATOM   1627  N   LEU A 200      22.259  36.590   9.823  1.00 56.84           N  
ATOM   1628  CA  LEU A 200      20.872  36.228   9.902  1.00 56.84           C  
ATOM   1633  C   LEU A 200      20.314  36.140   8.517  1.00 56.84           C  
ATOM   1634  O   LEU A 200      19.505  35.261   8.221  1.00 56.84           O  
ATOM   1629  CB  LEU A 200      20.029  37.222  10.722  1.00 56.84           C  
ATOM   1630  CG  LEU A 200      18.536  36.839  10.811  1.00 56.84           C  
ATOM   1631  CD1 LEU A 200      18.331  35.473  11.482  1.00 56.84           C  
ATOM   1632  CD2 LEU A 200      17.722  37.952  11.489  1.00 56.84           C  
ATOM   1635  N   ASN A 201      20.722  37.056   7.620  1.00 54.08           N  
ATOM   1636  CA  ASN A 201      20.218  37.003   6.277  1.00 54.08           C  
ATOM   1641  C   ASN A 201      20.667  35.719   5.648  1.00 54.08           C  
ATOM   1642  O   ASN A 201      19.912  35.090   4.910  1.00 54.08           O  
ATOM   1637  CB  ASN A 201      20.708  38.158   5.381  1.00 54.08           C  
ATOM   1638  CG  ASN A 201      20.000  39.426   5.833  1.00 54.08           C  
ATOM   1640  ND2 ASN A 201      19.554  40.264   4.859  1.00 54.08           N  
ATOM   1639  OD1 ASN A 201      19.830  39.663   7.026  1.00 54.08           O  
ATOM   1643  N   ARG A 202      21.923  35.306   5.907  1.00158.96           N  
ATOM   1644  CA  ARG A 202      22.458  34.112   5.310  1.00158.96           C  
ATOM   1652  C   ARG A 202      21.690  32.887   5.716  1.00158.96           C  
ATOM   1653  O   ARG A 202      21.181  32.153   4.871  1.00158.96           O  
ATOM   1645  CB  ARG A 202      23.893  33.824   5.776  1.00158.96           C  
ATOM   1646  CG  ARG A 202      24.958  34.695   5.132  1.00158.96           C  
ATOM   1647  CD  ARG A 202      26.275  34.728   5.913  1.00158.96           C  
ATOM   1648  NE  ARG A 202      26.676  33.334   6.273  1.00158.96           N  
ATOM   1649  CZ  ARG A 202      26.344  32.799   7.487  1.00158.96           C  
ATOM   1650  NH1 ARG A 202      25.494  33.459   8.327  1.00158.96           N1+
ATOM   1651  NH2 ARG A 202      26.879  31.610   7.887  1.00158.96           N  
ATOM   1654  N   VAL A 203      21.607  32.638   7.036  1.00 70.32           N  
ATOM   1655  CA  VAL A 203      20.997  31.450   7.578  1.00 70.32           C  
ATOM   1659  C   VAL A 203      19.500  31.478   7.481  1.00 70.32           C  
ATOM   1660  O   VAL A 203      18.853  30.438   7.375  1.00 70.32           O  
ATOM   1656  CB  VAL A 203      21.353  31.226   9.018  1.00 70.32           C  
ATOM   1657  CG1 VAL A 203      22.878  31.045   9.110  1.00 70.32           C  
ATOM   1658  CG2 VAL A 203      20.812  32.397   9.856  1.00 70.32           C  
ATOM   1661  N   GLY A 204      18.924  32.682   7.602  1.00 59.83           N  
ATOM   1662  CA  GLY A 204      17.512  32.954   7.613  1.00 59.83           C  
ATOM   1663  C   GLY A 204      16.845  32.738   6.288  1.00 59.83           C  
ATOM   1664  O   GLY A 204      15.632  32.530   6.244  1.00 59.83           O  
ATOM   1665  N   LYS A 205      17.597  32.803   5.173  1.00118.97           N  
ATOM   1666  CA  LYS A 205      16.973  32.911   3.880  1.00118.97           C  
ATOM   1672  C   LYS A 205      15.919  31.882   3.590  1.00118.97           C  
ATOM   1673  O   LYS A 205      14.833  32.268   3.164  1.00118.97           O  
ATOM   1667  CB  LYS A 205      17.943  32.848   2.691  1.00118.97           C  
ATOM   1668  CG  LYS A 205      17.176  32.908   1.366  1.00118.97           C  
ATOM   1669  CD  LYS A 205      18.031  33.099   0.113  1.00118.97           C  
ATOM   1670  CE  LYS A 205      17.242  32.891  -1.184  1.00118.97           C  
ATOM   1671  NZ  LYS A 205      16.863  31.466  -1.325  1.00118.97           N1+
ATOM   1674  N   ASN A 206      16.150  30.566   3.775  1.00189.29           N  
ATOM   1675  CA  ASN A 206      15.069  29.694   3.382  1.00189.29           C  
ATOM   1680  C   ASN A 206      14.638  28.839   4.532  1.00189.29           C  
ATOM   1681  O   ASN A 206      14.802  27.619   4.523  1.00189.29           O  
ATOM   1676  CB  ASN A 206      15.450  28.789   2.200  1.00189.29           C  
ATOM   1677  CG  ASN A 206      16.708  28.029   2.574  1.00189.29           C  
ATOM   1679  ND2 ASN A 206      17.309  27.334   1.574  1.00189.29           N  
ATOM   1678  OD1 ASN A 206      17.163  28.073   3.715  1.00189.29           O  
ATOM   1682  N   ARG A 207      13.979  29.461   5.525  1.00177.78           N  
ATOM   1683  CA  ARG A 207      13.597  28.723   6.688  1.00177.78           C  
ATOM   1691  C   ARG A 207      12.101  28.638   6.698  1.00177.78           C  
ATOM   1692  O   ARG A 207      11.416  29.620   6.418  1.00177.78           O  
ATOM   1684  CB  ARG A 207      13.988  29.459   7.978  1.00177.78           C  
ATOM   1685  CG  ARG A 207      15.449  29.903   7.986  1.00177.78           C  
ATOM   1686  CD  ARG A 207      16.376  28.961   8.749  1.00177.78           C  
ATOM   1687  NE  ARG A 207      16.021  29.071  10.187  1.00177.78           N  
ATOM   1688  CZ  ARG A 207      16.376  28.078  11.049  1.00177.78           C  
ATOM   1689  NH1 ARG A 207      17.018  26.968  10.581  1.00177.78           N1+
ATOM   1690  NH2 ARG A 207      16.091  28.192  12.378  1.00177.78           N  
ATOM   1693  N   GLU A 208      11.558  27.434   6.984  1.00 73.37           N  
ATOM   1694  CA  GLU A 208      10.137  27.226   7.100  1.00 73.37           C  
ATOM   1700  C   GLU A 208       9.610  27.823   8.376  1.00 73.37           C  
ATOM   1701  O   GLU A 208       8.462  28.256   8.425  1.00 73.37           O  
ATOM   1695  CB  GLU A 208       9.705  25.754   7.134  1.00 73.37           C  
ATOM   1696  CG  GLU A 208       9.669  25.076   5.769  1.00 73.37           C  
ATOM   1697  CD  GLU A 208       8.967  23.743   5.976  1.00 73.37           C  
ATOM   1698  OE1 GLU A 208       8.478  23.507   7.114  1.00 73.37           O  
ATOM   1699  OE2 GLU A 208       8.901  22.948   5.003  1.00 73.37           O1-
ATOM   1702  N   ASP A 209      10.448  27.809   9.436  1.00118.29           N  
ATOM   1703  CA  ASP A 209      10.209  28.198  10.807  1.00118.29           C  
ATOM   1708  C   ASP A 209      10.155  29.687  10.985  1.00118.29           C  
ATOM   1709  O   ASP A 209      10.279  30.191  12.095  1.00118.29           O  
ATOM   1704  CB  ASP A 209      11.186  27.592  11.838  1.00118.29           C  
ATOM   1705  CG  ASP A 209      12.608  28.098  11.654  1.00118.29           C  
ATOM   1706  OD1 ASP A 209      13.018  28.370  10.495  1.00118.29           O  
ATOM   1707  OD2 ASP A 209      13.312  28.209  12.692  1.00118.29           O1-
ATOM   1710  N   LEU A 210      10.051  30.438   9.880  1.00130.57           N  
ATOM   1711  CA  LEU A 210      10.109  31.871   9.896  1.00130.57           C  
ATOM   1716  C   LEU A 210       9.083  32.410  10.863  1.00130.57           C  
ATOM   1717  O   LEU A 210       9.339  33.402  11.547  1.00130.57           O  
ATOM   1712  CB  LEU A 210       9.816  32.420   8.487  1.00130.57           C  
ATOM   1713  CG  LEU A 210      10.207  33.887   8.250  1.00130.57           C  
ATOM   1714  CD1 LEU A 210       9.484  34.838   9.207  1.00130.57           C  
ATOM   1715  CD2 LEU A 210      11.734  34.059   8.250  1.00130.57           C  
ATOM   1718  N   THR A 211       7.897  31.778  10.960  1.00 38.64           N  
ATOM   1719  CA  THR A 211       6.871  32.264  11.842  1.00 38.64           C  
ATOM   1723  C   THR A 211       7.387  32.275  13.246  1.00 38.64           C  
ATOM   1724  O   THR A 211       7.213  33.260  13.962  1.00 38.64           O  
ATOM   1720  CB  THR A 211       5.660  31.381  11.859  1.00 38.64           C  
ATOM   1722  CG2 THR A 211       4.630  31.972  12.840  1.00 38.64           C  
ATOM   1721  OG1 THR A 211       5.105  31.275  10.556  1.00 38.64           O  
ATOM   1725  N   GLU A 212       8.034  31.177  13.685  1.00 93.84           N  
ATOM   1726  CA  GLU A 212       8.497  31.122  15.042  1.00 93.84           C  
ATOM   1732  C   GLU A 212       9.562  32.148  15.251  1.00 93.84           C  
ATOM   1733  O   GLU A 212       9.610  32.791  16.297  1.00 93.84           O  
ATOM   1727  CB  GLU A 212       8.988  29.731  15.497  1.00 93.84           C  
ATOM   1728  CG  GLU A 212      10.137  29.121  14.700  1.00 93.84           C  
ATOM   1729  CD  GLU A 212      10.534  27.818  15.387  1.00 93.84           C  
ATOM   1730  OE1 GLU A 212       9.849  27.430  16.371  1.00 93.84           O  
ATOM   1731  OE2 GLU A 212      11.534  27.196  14.940  1.00 93.84           O1-
ATOM   1734  N   LEU A 213      10.436  32.352  14.250  1.00 59.10           N  
ATOM   1735  CA  LEU A 213      11.484  33.317  14.380  1.00 59.10           C  
ATOM   1740  C   LEU A 213      10.864  34.668  14.563  1.00 59.10           C  
ATOM   1741  O   LEU A 213      11.327  35.470  15.369  1.00 59.10           O  
ATOM   1736  CB  LEU A 213      12.386  33.360  13.136  1.00 59.10           C  
ATOM   1737  CG  LEU A 213      13.198  32.070  12.938  1.00 59.10           C  
ATOM   1738  CD1 LEU A 213      14.078  32.156  11.682  1.00 59.10           C  
ATOM   1739  CD2 LEU A 213      13.998  31.722  14.205  1.00 59.10           C  
ATOM   1742  N   GLN A 214       9.783  34.955  13.817  1.00 55.10           N  
ATOM   1743  CA  GLN A 214       9.118  36.222  13.884  1.00 55.10           C  
ATOM   1749  C   GLN A 214       8.533  36.413  15.251  1.00 55.10           C  
ATOM   1750  O   GLN A 214       8.571  37.521  15.781  1.00 55.10           O  
ATOM   1744  CB  GLN A 214       7.990  36.355  12.844  1.00 55.10           C  
ATOM   1745  CG  GLN A 214       7.296  37.720  12.860  1.00 55.10           C  
ATOM   1746  CD  GLN A 214       8.311  38.785  12.464  1.00 55.10           C  
ATOM   1748  NE2 GLN A 214       8.669  39.660  13.441  1.00 55.10           N  
ATOM   1747  OE1 GLN A 214       8.772  38.841  11.325  1.00 55.10           O  
ATOM   1751  N   GLN A 215       7.984  35.338  15.862  1.00 57.25           N  
ATOM   1752  CA  GLN A 215       7.362  35.434  17.158  1.00 57.25           C  
ATOM   1758  C   GLN A 215       8.394  35.878  18.137  1.00 57.25           C  
ATOM   1759  O   GLN A 215       8.155  36.760  18.959  1.00 57.25           O  
ATOM   1753  CB  GLN A 215       6.892  34.088  17.753  1.00 57.25           C  
ATOM   1754  CG  GLN A 215       5.804  33.330  16.998  1.00 57.25           C  
ATOM   1755  CD  GLN A 215       5.516  32.044  17.775  1.00 57.25           C  
ATOM   1757  NE2 GLN A 215       5.321  32.170  19.116  1.00 57.25           N  
ATOM   1756  OE1 GLN A 215       5.459  30.954  17.206  1.00 57.25           O  
ATOM   1760  N   ARG A 216       9.580  35.252  18.064  1.00 90.33           N  
ATOM   1761  CA  ARG A 216      10.645  35.540  18.967  1.00 90.33           C  
ATOM   1769  C   ARG A 216      11.056  36.963  18.805  1.00 90.33           C  
ATOM   1770  O   ARG A 216      11.240  37.692  19.777  1.00 90.33           O  
ATOM   1762  CB  ARG A 216      11.891  34.699  18.673  1.00 90.33           C  
ATOM   1763  CG  ARG A 216      13.163  35.279  19.293  1.00 90.33           C  
ATOM   1764  CD  ARG A 216      14.309  34.275  19.312  1.00 90.33           C  
ATOM   1765  NE  ARG A 216      13.925  33.286  20.349  1.00 90.33           N  
ATOM   1766  CZ  ARG A 216      14.340  33.493  21.629  1.00 90.33           C  
ATOM   1767  NH1 ARG A 216      15.367  34.356  21.880  1.00 90.33           N1+
ATOM   1768  NH2 ARG A 216      13.685  32.879  22.656  1.00 90.33           N  
ATOM   1771  N   TRP A 217      11.176  37.382  17.539  1.00 96.64           N  
ATOM   1772  CA  TRP A 217      11.633  38.678  17.150  1.00 96.64           C  
ATOM   1783  C   TRP A 217      10.724  39.715  17.749  1.00 96.64           C  
ATOM   1784  O   TRP A 217      11.164  40.614  18.464  1.00 96.64           O  
ATOM   1773  CB  TRP A 217      11.571  38.771  15.612  1.00 96.64           C  
ATOM   1774  CG  TRP A 217      12.099  40.017  14.955  1.00 96.64           C  
ATOM   1776  CD1 TRP A 217      11.447  41.179  14.667  1.00 96.64           C  
ATOM   1775  CD2 TRP A 217      13.438  40.165  14.451  1.00 96.64           C  
ATOM   1778  CE2 TRP A 217      13.525  41.433  13.879  1.00 96.64           C  
ATOM   1779  CE3 TRP A 217      14.505  39.310  14.456  1.00 96.64           C  
ATOM   1777  NE1 TRP A 217      12.297  42.046  14.021  1.00 96.64           N  
ATOM   1780  CZ2 TRP A 217      14.683  41.870  13.305  1.00 96.64           C  
ATOM   1781  CZ3 TRP A 217      15.676  39.758  13.882  1.00 96.64           C  
ATOM   1782  CH2 TRP A 217      15.761  41.015  13.319  1.00 96.64           C  
ATOM   1785  N   ASN A 218       9.407  39.583  17.514  1.00 43.36           N  
ATOM   1786  CA  ASN A 218       8.470  40.570  17.969  1.00 43.36           C  
ATOM   1791  C   ASN A 218       8.489  40.638  19.464  1.00 43.36           C  
ATOM   1792  O   ASN A 218       8.430  41.720  20.045  1.00 43.36           O  
ATOM   1787  CB  ASN A 218       7.030  40.269  17.530  1.00 43.36           C  
ATOM   1788  CG  ASN A 218       6.952  40.507  16.030  1.00 43.36           C  
ATOM   1790  ND2 ASN A 218       5.951  39.867  15.368  1.00 43.36           N  
ATOM   1789  OD1 ASN A 218       7.755  41.246  15.461  1.00 43.36           O  
ATOM   1793  N   GLN A 219       8.581  39.471  20.125  1.00 57.83           N  
ATOM   1794  CA  GLN A 219       8.568  39.385  21.558  1.00 57.83           C  
ATOM   1800  C   GLN A 219       9.743  40.122  22.122  1.00 57.83           C  
ATOM   1801  O   GLN A 219       9.605  40.864  23.094  1.00 57.83           O  
ATOM   1795  CB  GLN A 219       8.719  37.935  22.042  1.00 57.83           C  
ATOM   1796  CG  GLN A 219       9.066  37.823  23.526  1.00 57.83           C  
ATOM   1797  CD  GLN A 219       7.809  38.058  24.341  1.00 57.83           C  
ATOM   1799  NE2 GLN A 219       7.626  37.230  25.404  1.00 57.83           N  
ATOM   1798  OE1 GLN A 219       7.009  38.943  24.041  1.00 57.83           O  
ATOM   1802  N   ALA A 220      10.934  39.926  21.524  1.00 44.66           N  
ATOM   1803  CA  ALA A 220      12.135  40.535  22.018  1.00 44.66           C  
ATOM   1805  C   ALA A 220      12.060  42.022  21.888  1.00 44.66           C  
ATOM   1806  O   ALA A 220      12.477  42.752  22.785  1.00 44.66           O  
ATOM   1804  CB  ALA A 220      13.397  40.059  21.276  1.00 44.66           C  
ATOM   1807  N   VAL A 221      11.528  42.518  20.755  1.00 44.34           N  
ATOM   1808  CA  VAL A 221      11.462  43.939  20.555  1.00 44.34           C  
ATOM   1812  C   VAL A 221      10.578  44.534  21.607  1.00 44.34           C  
ATOM   1813  O   VAL A 221      10.921  45.550  22.206  1.00 44.34           O  
ATOM   1809  CB  VAL A 221      10.893  44.310  19.216  1.00 44.34           C  
ATOM   1810  CG1 VAL A 221      10.804  45.845  19.124  1.00 44.34           C  
ATOM   1811  CG2 VAL A 221      11.762  43.667  18.120  1.00 44.34           C  
ATOM   1814  N   ALA A 222       9.428  43.891  21.889  1.00 28.99           N  
ATOM   1815  CA  ALA A 222       8.493  44.420  22.842  1.00 28.99           C  
ATOM   1817  C   ALA A 222       9.166  44.508  24.173  1.00 28.99           C  
ATOM   1818  O   ALA A 222       8.994  45.482  24.904  1.00 28.99           O  
ATOM   1816  CB  ALA A 222       7.251  43.529  23.023  1.00 28.99           C  
ATOM   1819  N   LEU A 223       9.963  43.482  24.515  1.00 54.24           N  
ATOM   1820  CA  LEU A 223      10.620  43.430  25.788  1.00 54.24           C  
ATOM   1825  C   LEU A 223      11.597  44.560  25.895  1.00 54.24           C  
ATOM   1826  O   LEU A 223      11.741  45.155  26.964  1.00 54.24           O  
ATOM   1821  CB  LEU A 223      11.369  42.102  26.021  1.00 54.24           C  
ATOM   1822  CG  LEU A 223      10.415  40.893  26.133  1.00 54.24           C  
ATOM   1823  CD1 LEU A 223      11.176  39.578  26.372  1.00 54.24           C  
ATOM   1824  CD2 LEU A 223       9.324  41.155  27.184  1.00 54.24           C  
ATOM   1827  N   GLU A 224      12.293  44.897  24.793  1.00 95.69           N  
ATOM   1828  CA  GLU A 224      13.275  45.943  24.843  1.00 95.69           C  
ATOM   1834  C   GLU A 224      12.610  47.243  25.199  1.00 95.69           C  
ATOM   1835  O   GLU A 224      13.168  48.020  25.973  1.00 95.69           O  
ATOM   1829  CB  GLU A 224      14.046  46.127  23.527  1.00 95.69           C  
ATOM   1830  CG  GLU A 224      15.041  44.997  23.265  1.00 95.69           C  
ATOM   1831  CD  GLU A 224      16.165  45.124  24.286  1.00 95.69           C  
ATOM   1832  OE1 GLU A 224      16.606  46.279  24.527  1.00 95.69           O  
ATOM   1833  OE2 GLU A 224      16.592  44.079  24.842  1.00 95.69           O1-
ATOM   1836  N   LEU A 225      11.405  47.525  24.649  1.00127.56           N  
ATOM   1837  CA  LEU A 225      10.760  48.772  24.973  1.00127.56           C  
ATOM   1842  C   LEU A 225      10.433  48.790  26.428  1.00127.56           C  
ATOM   1843  O   LEU A 225      10.696  49.770  27.120  1.00127.56           O  
ATOM   1838  CB  LEU A 225       9.375  49.021  24.353  1.00127.56           C  
ATOM   1839  CG  LEU A 225       9.337  49.241  22.844  1.00127.56           C  
ATOM   1840  CD1 LEU A 225       9.585  47.931  22.108  1.00127.56           C  
ATOM   1841  CD2 LEU A 225       8.039  49.938  22.408  1.00127.56           C  
ATOM   1844  N   ALA A 226       9.864  47.678  26.925  1.00 40.96           N  
ATOM   1845  CA  ALA A 226       9.376  47.586  28.272  1.00 40.96           C  
ATOM   1847  C   ALA A 226      10.510  47.790  29.226  1.00 40.96           C  
ATOM   1848  O   ALA A 226      10.342  48.367  30.301  1.00 40.96           O  
ATOM   1846  CB  ALA A 226       8.749  46.216  28.580  1.00 40.96           C  
ATOM   1849  N   PHE A 227      11.700  47.314  28.830  1.00 70.78           N  
ATOM   1850  CA  PHE A 227      12.914  47.304  29.599  1.00 70.78           C  
ATOM   1858  C   PHE A 227      13.297  48.715  29.960  1.00 70.78           C  
ATOM   1859  O   PHE A 227      13.723  48.987  31.082  1.00 70.78           O  
ATOM   1851  CB  PHE A 227      14.043  46.688  28.751  1.00 70.78           C  
ATOM   1852  CG  PHE A 227      15.209  46.350  29.607  1.00 70.78           C  
ATOM   1853  CD1 PHE A 227      15.207  45.185  30.340  1.00 70.78           C  
ATOM   1854  CD2 PHE A 227      16.311  47.171  29.666  1.00 70.78           C  
ATOM   1855  CE1 PHE A 227      16.280  44.850  31.132  1.00 70.78           C  
ATOM   1856  CE2 PHE A 227      17.387  46.838  30.457  1.00 70.78           C  
ATOM   1857  CZ  PHE A 227      17.373  45.678  31.192  1.00 70.78           C  
ATOM   1860  N   PHE A 228      13.137  49.665  29.020  1.00 91.41           N  
ATOM   1861  CA  PHE A 228      13.535  51.030  29.238  1.00 91.41           C  
ATOM   1869  C   PHE A 228      12.750  51.633  30.375  1.00 91.41           C  
ATOM   1870  O   PHE A 228      13.244  52.527  31.053  1.00 91.41           O  
ATOM   1862  CB  PHE A 228      13.397  51.929  27.989  1.00 91.41           C  
ATOM   1863  CG  PHE A 228      14.501  51.606  27.029  1.00 91.41           C  
ATOM   1864  CD1 PHE A 228      15.787  52.035  27.282  1.00 91.41           C  
ATOM   1865  CD2 PHE A 228      14.261  50.908  25.864  1.00 91.41           C  
ATOM   1866  CE1 PHE A 228      16.813  51.758  26.409  1.00 91.41           C  
ATOM   1867  CE2 PHE A 228      15.285  50.629  24.985  1.00 91.41           C  
ATOM   1868  CZ  PHE A 228      16.564  51.052  25.256  1.00 91.41           C  
ATOM   1871  N   ASP A 229      11.489  51.201  30.573  1.00 71.06           N  
ATOM   1872  CA  ASP A 229      10.601  51.686  31.602  1.00 71.06           C  
ATOM   1877  C   ASP A 229      11.042  51.303  32.995  1.00 71.06           C  
ATOM   1878  O   ASP A 229      10.660  51.957  33.964  1.00 71.06           O  
ATOM   1873  CB  ASP A 229       9.155  51.169  31.447  1.00 71.06           C  
ATOM   1874  CG  ASP A 229       8.442  51.976  30.370  1.00 71.06           C  
ATOM   1875  OD1 ASP A 229       8.298  53.213  30.561  1.00 71.06           O  
ATOM   1876  OD2 ASP A 229       8.035  51.372  29.343  1.00 71.06           O1-
ATOM   1879  N   ILE A 230      11.863  50.247  33.151  1.00 59.05           N  
ATOM   1880  CA  ILE A 230      12.125  49.692  34.456  1.00 59.05           C  
ATOM   1885  C   ILE A 230      12.660  50.710  35.430  1.00 59.05           C  
ATOM   1886  O   ILE A 230      12.234  50.731  36.582  1.00 59.05           O  
ATOM   1881  CB  ILE A 230      13.094  48.547  34.407  1.00 59.05           C  
ATOM   1882  CG1 ILE A 230      12.542  47.421  33.518  1.00 59.05           C  
ATOM   1883  CG2 ILE A 230      13.370  48.100  35.853  1.00 59.05           C  
ATOM   1884  CD1 ILE A 230      13.596  46.380  33.144  1.00 59.05           C  
ATOM   1887  N   GLY A 231      13.600  51.581  35.023  1.00 33.08           N  
ATOM   1888  CA  GLY A 231      14.158  52.523  35.960  1.00 33.08           C  
ATOM   1889  C   GLY A 231      13.103  53.459  36.476  1.00 33.08           C  
ATOM   1890  O   GLY A 231      13.145  53.870  37.634  1.00 33.08           O  
ATOM   1891  N   TYR A 232      12.170  53.863  35.598  1.00 94.93           N  
ATOM   1892  CA  TYR A 232      11.131  54.817  35.866  1.00 94.93           C  
ATOM   1901  C   TYR A 232      10.064  54.288  36.785  1.00 94.93           C  
ATOM   1902  O   TYR A 232       9.480  55.041  37.563  1.00 94.93           O  
ATOM   1893  CB  TYR A 232      10.520  55.344  34.562  1.00 94.93           C  
ATOM   1894  CG  TYR A 232      11.697  55.969  33.895  1.00 94.93           C  
ATOM   1895  CD1 TYR A 232      12.156  57.198  34.307  1.00 94.93           C  
ATOM   1896  CD2 TYR A 232      12.354  55.322  32.874  1.00 94.93           C  
ATOM   1897  CE1 TYR A 232      13.249  57.778  33.703  1.00 94.93           C  
ATOM   1898  CE2 TYR A 232      13.446  55.895  32.265  1.00 94.93           C  
ATOM   1899  CZ  TYR A 232      13.895  57.125  32.680  1.00 94.93           C  
ATOM   1900  OH  TYR A 232      15.015  57.713  32.056  1.00 94.93           O  
ATOM   1903  N   ASP A 233       9.765  52.978  36.710  1.00211.65           N  
ATOM   1904  CA  ASP A 233       8.672  52.416  37.456  1.00211.65           C  
ATOM   1909  C   ASP A 233       8.926  52.498  38.922  1.00211.65           C  
ATOM   1910  O   ASP A 233      10.010  52.863  39.368  1.00211.65           O  
ATOM   1905  CB  ASP A 233       8.365  50.942  37.095  1.00211.65           C  
ATOM   1906  CG  ASP A 233       9.532  49.995  37.407  1.00211.65           C  
ATOM   1907  OD1 ASP A 233      10.395  50.297  38.273  1.00211.65           O  
ATOM   1908  OD2 ASP A 233       9.571  48.921  36.747  1.00211.65           O1-
ATOM   1911  N   VAL A 234       7.890  52.196  39.724  1.00 31.29           N  
ATOM   1912  CA  VAL A 234       8.076  52.179  41.145  1.00 31.29           C  
ATOM   1916  C   VAL A 234       7.370  50.922  41.649  1.00 31.29           C  
ATOM   1917  O   VAL A 234       8.061  50.048  42.236  1.00 31.29           O  
ATOM   1913  CB  VAL A 234       7.437  53.336  41.857  1.00 31.29           C  
ATOM   1914  CG1 VAL A 234       7.581  53.101  43.373  1.00 31.29           C  
ATOM   1915  CG2 VAL A 234       8.084  54.643  41.363  1.00 31.29           C  
ATOM   1918  OXT VAL A 234       6.127  50.830  41.458  1.00 31.29           O1-
TER   
HEADER    2a6b_chain_B
ATOM    104  N   MET B  13      50.001  11.360  48.966  1.00235.65           N  
ATOM    105  CA  MET B  13      51.001  10.929  48.043  1.00235.65           C  
ATOM    110  C   MET B  13      50.633  11.386  46.673  1.00235.65           C  
ATOM    111  O   MET B  13      49.656  10.917  46.093  1.00235.65           O  
ATOM    106  CB  MET B  13      51.117   9.391  48.037  1.00235.65           C  
ATOM    107  CG  MET B  13      52.154   8.785  47.091  1.00235.65           C  
ATOM    108  SD  MET B  13      52.357   6.990  47.309  1.00235.65           S  
ATOM    109  CE  MET B  13      50.616   6.602  46.966  1.00235.65           C  
ATOM    112  N   GLU B  14      51.416  12.334  46.123  1.00228.42           N  
ATOM    113  CA  GLU B  14      51.196  12.723  44.764  1.00228.42           C  
ATOM    119  C   GLU B  14      52.279  12.041  43.996  1.00228.42           C  
ATOM    120  O   GLU B  14      53.426  12.484  43.962  1.00228.42           O  
ATOM    114  CB  GLU B  14      51.282  14.243  44.521  1.00228.42           C  
ATOM    115  CG  GLU B  14      52.597  14.892  44.955  1.00228.42           C  
ATOM    116  CD  GLU B  14      52.638  16.296  44.370  1.00228.42           C  
ATOM    117  OE1 GLU B  14      51.541  16.850  44.091  1.00228.42           O  
ATOM    118  OE2 GLU B  14      53.765  16.828  44.188  1.00228.42           O1-
ATOM    121  N   THR B  15      51.938  10.903  43.369  1.00180.46           N  
ATOM    122  CA  THR B  15      52.966  10.161  42.711  1.00180.46           C  
ATOM    126  C   THR B  15      53.500  10.938  41.552  1.00180.46           C  
ATOM    127  O   THR B  15      54.705  11.164  41.453  1.00180.46           O  
ATOM    123  CB  THR B  15      52.479   8.837  42.196  1.00180.46           C  
ATOM    125  CG2 THR B  15      51.954   8.014  43.386  1.00180.46           C  
ATOM    124  OG1 THR B  15      51.450   9.025  41.235  1.00180.46           O  
ATOM    128  N   GLN B  16      52.614  11.414  40.658  1.00 71.11           N  
ATOM    129  CA  GLN B  16      53.114  12.089  39.495  1.00 71.11           C  
ATOM    135  C   GLN B  16      52.928  13.554  39.680  1.00 71.11           C  
ATOM    136  O   GLN B  16      51.927  14.000  40.238  1.00 71.11           O  
ATOM    130  CB  GLN B  16      52.404  11.694  38.187  1.00 71.11           C  
ATOM    131  CG  GLN B  16      52.997  12.354  36.936  1.00 71.11           C  
ATOM    132  CD  GLN B  16      54.339  11.695  36.650  1.00 71.11           C  
ATOM    134  NE2 GLN B  16      54.624  10.571  37.360  1.00 71.11           N  
ATOM    133  OE1 GLN B  16      55.119  12.166  35.823  1.00 71.11           O  
ATOM    137  N   ASP B  17      53.918  14.340  39.214  1.00107.17           N  
ATOM    138  CA  ASP B  17      53.833  15.764  39.319  0.50107.17           C  
ATOM    143  C   ASP B  17      53.409  16.316  37.994  1.00107.17           C  
ATOM    144  O   ASP B  17      53.722  15.765  36.939  1.00107.17           O  
ATOM    139  CB  ASP B  17      55.139  16.429  39.811  0.50107.17           C  
ATOM    140  CG  ASP B  17      56.302  16.078  38.893  0.50107.17           C  
ATOM    141  OD1 ASP B  17      56.130  16.132  37.645  0.50107.17           O  
ATOM    142  OD2 ASP B  17      57.381  15.732  39.437  0.50107.17           O1-
ATOM    145  N   TYR B  18      52.631  17.415  38.034  1.00 63.01           N  
ATOM    146  CA  TYR B  18      52.125  18.035  36.845  1.00 63.01           C  
ATOM    155  C   TYR B  18      52.378  19.507  36.956  1.00 63.01           C  
ATOM    156  O   TYR B  18      52.706  20.020  38.024  1.00 63.01           O  
ATOM    147  CB  TYR B  18      50.606  17.863  36.651  1.00 63.01           C  
ATOM    148  CG  TYR B  18      50.314  16.419  36.413  1.00 63.01           C  
ATOM    149  CD1 TYR B  18      50.412  15.881  35.149  1.00 63.01           C  
ATOM    150  CD2 TYR B  18      49.932  15.606  37.455  1.00 63.01           C  
ATOM    151  CE1 TYR B  18      50.143  14.549  34.933  1.00 63.01           C  
ATOM    152  CE2 TYR B  18      49.661  14.274  37.247  1.00 63.01           C  
ATOM    153  CZ  TYR B  18      49.763  13.745  35.983  1.00 63.01           C  
ATOM    154  OH  TYR B  18      49.485  12.378  35.767  1.00 63.01           O  
ATOM    157  N   ALA B  19      52.239  20.212  35.818  1.00 48.26           N  
ATOM    158  CA  ALA B  19      52.430  21.629  35.701  1.00 48.26           C  
ATOM    160  C   ALA B  19      51.412  22.325  36.551  1.00 48.26           C  
ATOM    161  O   ALA B  19      51.649  23.434  37.029  1.00 48.26           O  
ATOM    159  CB  ALA B  19      52.262  22.140  34.258  1.00 48.26           C  
ATOM    162  N   PHE B  20      50.222  21.711  36.706  1.00 75.31           N  
ATOM    163  CA  PHE B  20      49.152  22.292  37.470  1.00 75.31           C  
ATOM    171  C   PHE B  20      48.879  21.426  38.667  1.00 75.31           C  
ATOM    172  O   PHE B  20      49.395  20.315  38.768  1.00 75.31           O  
ATOM    164  CB  PHE B  20      47.849  22.409  36.656  1.00 75.31           C  
ATOM    165  CG  PHE B  20      47.516  21.058  36.108  1.00 75.31           C  
ATOM    166  CD1 PHE B  20      48.089  20.634  34.931  1.00 75.31           C  
ATOM    167  CD2 PHE B  20      46.639  20.215  36.754  1.00 75.31           C  
ATOM    168  CE1 PHE B  20      47.797  19.397  34.403  1.00 75.31           C  
ATOM    169  CE2 PHE B  20      46.344  18.976  36.231  1.00 75.31           C  
ATOM    170  CZ  PHE B  20      46.923  18.563  35.055  1.00 75.31           C  
ATOM    173  N   GLN B  21      48.086  21.947  39.633  1.00 57.74           N  
ATOM    174  CA  GLN B  21      47.744  21.197  40.815  1.00 57.74           C  
ATOM    180  C   GLN B  21      46.419  20.547  40.554  1.00 57.74           C  
ATOM    181  O   GLN B  21      45.401  21.213  40.381  1.00 57.74           O  
ATOM    175  CB  GLN B  21      47.588  22.073  42.067  1.00 57.74           C  
ATOM    176  CG  GLN B  21      48.905  22.711  42.504  1.00 57.74           C  
ATOM    177  CD  GLN B  21      49.834  21.577  42.914  1.00 57.74           C  
ATOM    179  NE2 GLN B  21      51.041  21.523  42.291  1.00 57.74           N  
ATOM    178  OE1 GLN B  21      49.488  20.752  43.759  1.00 57.74           O  
ATOM    182  N   PRO B  22      46.431  19.242  40.518  1.00 80.92           N  
ATOM    183  CA  PRO B  22      45.251  18.496  40.169  1.00 80.92           C  
ATOM    187  C   PRO B  22      44.067  18.565  41.085  1.00 80.92           C  
ATOM    188  O   PRO B  22      42.942  18.532  40.590  1.00 80.92           O  
ATOM    185  CB  PRO B  22      45.728  17.065  39.926  1.00 80.92           C  
ATOM    186  CG  PRO B  22      47.192  17.237  39.483  1.00 80.92           C  
ATOM    184  CD  PRO B  22      47.651  18.526  40.183  1.00 80.92           C  
ATOM    189  N   GLY B  23      44.263  18.635  42.413  1.00 30.39           N  
ATOM    190  CA  GLY B  23      43.103  18.664  43.257  1.00 30.39           C  
ATOM    191  C   GLY B  23      42.533  17.274  43.309  1.00 30.39           C  
ATOM    192  O   GLY B  23      43.118  16.331  42.778  1.00 30.39           O  
ATOM    193  N   LEU B  24      41.379  17.112  43.994  1.00122.51           N  
ATOM    194  CA  LEU B  24      40.816  15.803  44.180  1.00122.51           C  
ATOM    199  C   LEU B  24      40.209  15.204  42.942  1.00122.51           C  
ATOM    200  O   LEU B  24      40.569  14.096  42.550  1.00122.51           O  
ATOM    195  CB  LEU B  24      39.750  15.768  45.295  1.00122.51           C  
ATOM    196  CG  LEU B  24      39.298  14.350  45.720  1.00122.51           C  
ATOM    197  CD1 LEU B  24      38.411  13.655  44.674  1.00122.51           C  
ATOM    198  CD2 LEU B  24      40.514  13.501  46.125  1.00122.51           C  
ATOM    201  N   THR B  25      39.272  15.920  42.284  1.00 47.02           N  
ATOM    202  CA  THR B  25      38.539  15.332  41.191  1.00 47.02           C  
ATOM    206  C   THR B  25      39.427  15.077  40.019  1.00 47.02           C  
ATOM    207  O   THR B  25      39.438  13.984  39.455  1.00 47.02           O  
ATOM    203  CB  THR B  25      37.409  16.201  40.719  1.00 47.02           C  
ATOM    205  CG2 THR B  25      36.685  15.470  39.577  1.00 47.02           C  
ATOM    204  OG1 THR B  25      36.501  16.454  41.782  1.00 47.02           O  
ATOM    208  N   VAL B  26      40.202  16.097  39.620  1.00 46.63           N  
ATOM    209  CA  VAL B  26      41.078  15.973  38.495  1.00 46.63           C  
ATOM    213  C   VAL B  26      42.130  14.960  38.824  1.00 46.63           C  
ATOM    214  O   VAL B  26      42.525  14.161  37.978  1.00 46.63           O  
ATOM    210  CB  VAL B  26      41.762  17.266  38.164  1.00 46.63           C  
ATOM    211  CG1 VAL B  26      42.742  17.020  37.005  1.00 46.63           C  
ATOM    212  CG2 VAL B  26      40.683  18.320  37.862  1.00 46.63           C  
ATOM    215  N   GLY B  27      42.603  14.962  40.083  1.00 24.64           N  
ATOM    216  CA  GLY B  27      43.655  14.069  40.471  1.00 24.64           C  
ATOM    217  C   GLY B  27      43.201  12.657  40.277  1.00 24.64           C  
ATOM    218  O   GLY B  27      43.975  11.807  39.838  1.00 24.64           O  
ATOM    219  N   GLU B  28      41.933  12.362  40.624  1.00101.45           N  
ATOM    220  CA  GLU B  28      41.429  11.025  40.493  1.00101.45           C  
ATOM    226  C   GLU B  28      41.379  10.645  39.046  1.00101.45           C  
ATOM    227  O   GLU B  28      41.768   9.539  38.673  1.00101.45           O  
ATOM    221  CB  GLU B  28      40.008  10.858  41.054  1.00101.45           C  
ATOM    222  CG  GLU B  28      39.926  10.990  42.575  1.00101.45           C  
ATOM    223  CD  GLU B  28      40.689   9.831  43.205  1.00101.45           C  
ATOM    224  OE1 GLU B  28      41.937   9.781  43.046  1.00101.45           O  
ATOM    225  OE2 GLU B  28      40.031   8.977  43.859  1.00101.45           O1-
ATOM    228  N   LEU B  29      40.925  11.576  38.185  1.00 57.49           N  
ATOM    229  CA  LEU B  29      40.744  11.305  36.786  1.00 57.49           C  
ATOM    234  C   LEU B  29      42.062  10.953  36.159  1.00 57.49           C  
ATOM    235  O   LEU B  29      42.141  10.066  35.311  1.00 57.49           O  
ATOM    230  CB  LEU B  29      40.171  12.513  36.019  1.00 57.49           C  
ATOM    231  CG  LEU B  29      38.734  12.882  36.435  1.00 57.49           C  
ATOM    232  CD1 LEU B  29      38.195  14.086  35.642  1.00 57.49           C  
ATOM    233  CD2 LEU B  29      37.812  11.659  36.347  1.00 57.49           C  
ATOM    236  N   LEU B  30      43.138  11.635  36.586  1.00 75.55           N  
ATOM    237  CA  LEU B  30      44.466  11.505  36.048  1.00 75.55           C  
ATOM    242  C   LEU B  30      45.020  10.120  36.235  1.00 75.55           C  
ATOM    243  O   LEU B  30      45.791   9.648  35.402  1.00 75.55           O  
ATOM    238  CB  LEU B  30      45.468  12.458  36.730  1.00 75.55           C  
ATOM    239  CG  LEU B  30      45.275  13.948  36.393  1.00 75.55           C  
ATOM    240  CD1 LEU B  30      46.257  14.822  37.190  1.00 75.55           C  
ATOM    241  CD2 LEU B  30      45.387  14.191  34.879  1.00 75.55           C  
ATOM    244  N   LYS B  31      44.656   9.421  37.322  1.00 54.71           N  
ATOM    245  CA  LYS B  31      45.326   8.185  37.625  1.00 54.71           C  
ATOM    251  C   LYS B  31      45.244   7.191  36.505  1.00 54.71           C  
ATOM    252  O   LYS B  31      46.236   6.531  36.200  1.00 54.71           O  
ATOM    246  CB  LYS B  31      44.789   7.482  38.886  1.00 54.71           C  
ATOM    247  CG  LYS B  31      45.160   8.182  40.195  1.00 54.71           C  
ATOM    248  CD  LYS B  31      44.442   7.606  41.419  1.00 54.71           C  
ATOM    249  CE  LYS B  31      44.932   8.189  42.747  1.00 54.71           C  
ATOM    250  NZ  LYS B  31      44.275   7.501  43.881  1.00 54.71           N1+
ATOM    253  N   SER B  32      44.071   7.039  35.870  1.00 63.04           N  
ATOM    254  CA  SER B  32      43.897   6.035  34.854  1.00 63.04           C  
ATOM    257  C   SER B  32      44.600   6.366  33.562  1.00 63.04           C  
ATOM    258  O   SER B  32      44.901   5.462  32.787  1.00 63.04           O  
ATOM    255  CB  SER B  32      42.416   5.777  34.541  1.00 63.04           C  
ATOM    256  OG  SER B  32      41.800   6.979  34.110  0.65 63.04           O  
ATOM    259  N   SER B  33      44.806   7.660  33.251  1.00 81.99           N  
ATOM    260  CA  SER B  33      45.395   8.093  32.004  1.00 81.99           C  
ATOM    263  C   SER B  33      46.897   8.231  32.030  1.00 81.99           C  
ATOM    264  O   SER B  33      47.480   8.688  31.048  1.00 81.99           O  
ATOM    261  CB  SER B  33      44.808   9.432  31.520  1.00 81.99           C  
ATOM    262  OG  SER B  33      45.036  10.451  32.482  1.00 81.99           O  
ATOM    265  N   GLN B  34      47.579   7.827  33.112  1.00101.07           N  
ATOM    266  CA  GLN B  34      48.964   8.175  33.299  1.00101.07           C  
ATOM    272  C   GLN B  34      49.880   7.721  32.194  1.00101.07           C  
ATOM    273  O   GLN B  34      50.731   8.497  31.757  1.00101.07           O  
ATOM    267  CB  GLN B  34      49.492   7.623  34.631  1.00101.07           C  
ATOM    268  CG  GLN B  34      50.833   8.212  35.047  1.00101.07           C  
ATOM    269  CD  GLN B  34      51.155   7.668  36.429  1.00101.07           C  
ATOM    271  NE2 GLN B  34      52.359   8.022  36.953  1.00101.07           N  
ATOM    270  OE1 GLN B  34      50.352   6.954  37.030  1.00101.07           O  
ATOM    274  N   LYS B  35      49.756   6.478  31.694  1.00 74.49           N  
ATOM    275  CA  LYS B  35      50.703   6.037  30.705  1.00 74.49           C  
ATOM    281  C   LYS B  35      50.612   6.883  29.472  1.00 74.49           C  
ATOM    282  O   LYS B  35      51.630   7.335  28.948  1.00 74.49           O  
ATOM    276  CB  LYS B  35      50.491   4.573  30.277  1.00 74.49           C  
ATOM    277  CG  LYS B  35      50.893   3.551  31.344  1.00 74.49           C  
ATOM    278  CD  LYS B  35      49.995   3.554  32.583  1.00 74.49           C  
ATOM    279  CE  LYS B  35      50.444   2.572  33.668  1.00 74.49           C  
ATOM    280  NZ  LYS B  35      49.588   2.714  34.866  1.00 74.49           N1+
ATOM    283  N   ASP B  36      49.385   7.131  28.979  1.00 40.73           N  
ATOM    284  CA  ASP B  36      49.207   7.883  27.769  1.00 40.73           C  
ATOM    289  C   ASP B  36      49.653   9.297  27.955  1.00 40.73           C  
ATOM    290  O   ASP B  36      50.241   9.886  27.051  1.00 40.73           O  
ATOM    285  CB  ASP B  36      47.752   7.924  27.273  1.00 40.73           C  
ATOM    286  CG  ASP B  36      47.440   6.597  26.597  1.00 40.73           C  
ATOM    287  OD1 ASP B  36      48.371   5.756  26.481  1.00 40.73           O  
ATOM    288  OD2 ASP B  36      46.269   6.414  26.170  1.00 40.73           O1-
ATOM    291  N   TRP B  37      49.380   9.876  29.138  1.00107.18           N  
ATOM    292  CA  TRP B  37      49.659  11.260  29.384  1.00107.18           C  
ATOM    303  C   TRP B  37      51.142  11.479  29.289  1.00107.18           C  
ATOM    304  O   TRP B  37      51.612  12.375  28.591  1.00107.18           O  
ATOM    293  CB  TRP B  37      49.218  11.660  30.799  1.00107.18           C  
ATOM    294  CG  TRP B  37      48.972  13.130  31.020  1.00107.18           C  
ATOM    296  CD1 TRP B  37      49.817  14.160  31.318  1.00107.18           C  
ATOM    295  CD2 TRP B  37      47.646  13.677  31.007  1.00107.18           C  
ATOM    298  CE2 TRP B  37      47.754  15.029  31.307  1.00107.18           C  
ATOM    299  CE3 TRP B  37      46.436  13.090  30.776  1.00107.18           C  
ATOM    297  NE1 TRP B  37      49.093  15.319  31.494  1.00107.18           N  
ATOM    300  CZ2 TRP B  37      46.637  15.814  31.382  1.00107.18           C  
ATOM    301  CZ3 TRP B  37      45.316  13.888  30.840  1.00107.18           C  
ATOM    302  CH2 TRP B  37      45.416  15.228  31.141  1.00107.18           C  
ATOM    305  N   GLN B  38      51.928  10.634  29.974  1.00127.44           N  
ATOM    306  CA  GLN B  38      53.351  10.804  30.006  1.00127.44           C  
ATOM    312  C   GLN B  38      53.904  10.604  28.626  1.00127.44           C  
ATOM    313  O   GLN B  38      54.828  11.300  28.208  1.00127.44           O  
ATOM    307  CB  GLN B  38      54.034   9.815  30.963  1.00127.44           C  
ATOM    308  CG  GLN B  38      55.418  10.278  31.408  1.00127.44           C  
ATOM    309  CD  GLN B  38      55.212  11.410  32.407  1.00127.44           C  
ATOM    311  NE2 GLN B  38      53.946  11.596  32.868  1.00127.44           N  
ATOM    310  OE1 GLN B  38      56.154  12.114  32.767  1.00127.44           O  
ATOM    314  N   ALA B  39      53.349   9.634  27.878  1.00 28.46           N  
ATOM    315  CA  ALA B  39      53.823   9.352  26.553  1.00 28.46           C  
ATOM    317  C   ALA B  39      53.605  10.556  25.684  1.00 28.46           C  
ATOM    318  O   ALA B  39      54.448  10.885  24.851  1.00 28.46           O  
ATOM    316  CB  ALA B  39      53.076   8.176  25.902  1.00 28.46           C  
ATOM    319  N   ALA B  40      52.450  11.232  25.836  1.00 42.14           N  
ATOM    320  CA  ALA B  40      52.139  12.364  25.008  1.00 42.14           C  
ATOM    322  C   ALA B  40      53.102  13.486  25.257  1.00 42.14           C  
ATOM    323  O   ALA B  40      53.641  14.074  24.320  1.00 42.14           O  
ATOM    321  CB  ALA B  40      50.727  12.921  25.271  1.00 42.14           C  
ATOM    324  N   ILE B  41      53.366  13.793  26.539  1.00 97.24           N  
ATOM    325  CA  ILE B  41      54.197  14.910  26.880  1.00 97.24           C  
ATOM    330  C   ILE B  41      55.605  14.698  26.412  1.00 97.24           C  
ATOM    331  O   ILE B  41      56.293  15.671  26.099  1.00 97.24           O  
ATOM    326  CB  ILE B  41      54.132  15.288  28.338  1.00 97.24           C  
ATOM    327  CG1 ILE B  41      54.616  14.166  29.265  1.00 97.24           C  
ATOM    328  CG2 ILE B  41      52.686  15.745  28.618  1.00 97.24           C  
ATOM    329  CD1 ILE B  41      54.679  14.610  30.726  1.00 97.24           C  
ATOM    332  N   ASN B  42      56.107  13.445  26.407  1.00112.79           N  
ATOM    333  CA  ASN B  42      57.448  13.259  25.919  1.00112.79           C  
ATOM    338  C   ASN B  42      57.420  12.648  24.548  1.00112.79           C  
ATOM    339  O   ASN B  42      58.262  11.816  24.209  1.00112.79           O  
ATOM    334  CB  ASN B  42      58.298  12.337  26.804  1.00112.79           C  
ATOM    335  CG  ASN B  42      58.554  13.076  28.107  1.00112.79           C  
ATOM    337  ND2 ASN B  42      58.364  12.367  29.253  1.00112.79           N  
ATOM    336  OD1 ASN B  42      58.904  14.255  28.109  1.00112.79           O  
ATOM    340  N   HIS B  43      56.491  13.101  23.688  1.00 58.39           N  
ATOM    341  CA  HIS B  43      56.386  12.569  22.360  1.00 58.39           C  
ATOM    348  C   HIS B  43      57.499  13.146  21.536  1.00 58.39           C  
ATOM    349  O   HIS B  43      58.073  14.180  21.877  1.00 58.39           O  
ATOM    344  CB  HIS B  43      55.047  12.920  21.682  1.00 58.39           C  
ATOM    343  CG  HIS B  43      54.806  12.174  20.402  1.00 58.39           C  
ATOM    346  CD2 HIS B  43      54.080  11.043  20.172  1.00 58.39           C  
ATOM    342  ND1 HIS B  43      55.323  12.542  19.181  1.00 58.39           N  
ATOM    347  CE1 HIS B  43      54.890  11.625  18.279  1.00 58.39           C  
ATOM    345  NE2 HIS B  43      54.133  10.696  18.835  1.00 58.39           N  
ATOM    350  N   ARG B  44      57.831  12.474  20.416  1.00118.66           N  
ATOM    351  CA  ARG B  44      58.892  12.899  19.547  1.00118.66           C  
ATOM    359  C   ARG B  44      58.568  14.267  19.034  1.00118.66           C  
ATOM    360  O   ARG B  44      59.458  15.097  18.862  1.00118.66           O  
ATOM    352  CB  ARG B  44      59.064  12.030  18.291  1.00118.66           C  
ATOM    353  CG  ARG B  44      60.210  12.536  17.410  1.00118.66           C  
ATOM    354  CD  ARG B  44      60.100  12.161  15.932  1.00118.66           C  
ATOM    355  NE  ARG B  44      60.131  10.679  15.826  1.00118.66           N  
ATOM    356  CZ  ARG B  44      60.598  10.090  14.687  1.00118.66           C  
ATOM    357  NH1 ARG B  44      61.149  10.850  13.696  1.00118.66           N1+
ATOM    358  NH2 ARG B  44      60.504   8.737  14.536  1.00118.66           N  
ATOM    361  N   PHE B  45      57.277  14.538  18.771  1.00104.95           N  
ATOM    362  CA  PHE B  45      56.880  15.807  18.235  1.00104.95           C  
ATOM    370  C   PHE B  45      57.328  16.893  19.168  1.00104.95           C  
ATOM    371  O   PHE B  45      57.892  17.899  18.738  1.00104.95           O  
ATOM    363  CB  PHE B  45      55.348  15.901  18.068  1.00104.95           C  
ATOM    364  CG  PHE B  45      54.958  17.253  17.566  1.00104.95           C  
ATOM    365  CD1 PHE B  45      54.898  17.514  16.216  1.00104.95           C  
ATOM    366  CD2 PHE B  45      54.644  18.260  18.450  1.00104.95           C  
ATOM    367  CE1 PHE B  45      54.534  18.760  15.758  1.00104.95           C  
ATOM    368  CE2 PHE B  45      54.278  19.507  17.998  1.00104.95           C  
ATOM    369  CZ  PHE B  45      54.221  19.759  16.649  1.00104.95           C  
ATOM    372  N   VAL B  46      57.098  16.713  20.481  1.00 48.40           N  
ATOM    373  CA  VAL B  46      57.445  17.711  21.453  1.00 48.40           C  
ATOM    377  C   VAL B  46      58.930  17.900  21.475  1.00 48.40           C  
ATOM    378  O   VAL B  46      59.423  19.027  21.514  1.00 48.40           O  
ATOM    374  CB  VAL B  46      56.994  17.330  22.836  1.00 48.40           C  
ATOM    375  CG1 VAL B  46      57.488  18.390  23.833  1.00 48.40           C  
ATOM    376  CG2 VAL B  46      55.463  17.165  22.811  1.00 48.40           C  
ATOM    379  N   LYS B  47      59.682  16.787  21.439  1.00128.28           N  
ATOM    380  CA  LYS B  47      61.111  16.849  21.527  1.00128.28           C  
ATOM    386  C   LYS B  47      61.657  17.605  20.352  1.00128.28           C  
ATOM    387  O   LYS B  47      62.499  18.488  20.510  1.00128.28           O  
ATOM    381  CB  LYS B  47      61.731  15.443  21.512  1.00128.28           C  
ATOM    382  CG  LYS B  47      63.167  15.384  22.027  1.00128.28           C  
ATOM    383  CD  LYS B  47      63.640  13.955  22.303  1.00128.28           C  
ATOM    384  CE  LYS B  47      62.561  13.062  22.922  1.00128.28           C  
ATOM    385  NZ  LYS B  47      62.050  13.667  24.173  1.00128.28           N1+
ATOM    388  N   GLU B  48      61.175  17.283  19.136  1.00 63.48           N  
ATOM    389  CA  GLU B  48      61.674  17.897  17.937  1.00 63.48           C  
ATOM    395  C   GLU B  48      61.297  19.347  17.884  1.00 63.48           C  
ATOM    396  O   GLU B  48      62.061  20.165  17.374  1.00 63.48           O  
ATOM    390  CB  GLU B  48      61.189  17.203  16.648  1.00 63.48           C  
ATOM    391  CG  GLU B  48      61.802  15.809  16.465  1.00 63.48           C  
ATOM    392  CD  GLU B  48      61.392  15.248  15.108  1.00 63.48           C  
ATOM    393  OE1 GLU B  48      60.731  15.989  14.333  1.00 63.48           O  
ATOM    394  OE2 GLU B  48      61.740  14.069  14.825  1.00 63.48           O1-
ATOM    397  N   LEU B  49      60.098  19.709  18.379  1.00 55.56           N  
ATOM    398  CA  LEU B  49      59.681  21.082  18.313  1.00 55.56           C  
ATOM    403  C   LEU B  49      60.583  21.932  19.161  1.00 55.56           C  
ATOM    404  O   LEU B  49      61.026  22.995  18.730  1.00 55.56           O  
ATOM    399  CB  LEU B  49      58.231  21.295  18.776  1.00 55.56           C  
ATOM    400  CG  LEU B  49      57.741  22.738  18.567  1.00 55.56           C  
ATOM    401  CD1 LEU B  49      57.746  23.106  17.075  1.00 55.56           C  
ATOM    402  CD2 LEU B  49      56.368  22.967  19.220  1.00 55.56           C  
ATOM    405  N   PHE B  50      60.905  21.476  20.389  1.00 63.57           N  
ATOM    406  CA  PHE B  50      61.758  22.245  21.258  1.00 63.57           C  
ATOM    414  C   PHE B  50      63.123  22.369  20.651  1.00 63.57           C  
ATOM    415  O   PHE B  50      63.776  23.403  20.773  1.00 63.57           O  
ATOM    407  CB  PHE B  50      61.919  21.648  22.666  1.00 63.57           C  
ATOM    408  CG  PHE B  50      60.741  22.063  23.480  1.00 63.57           C  
ATOM    409  CD1 PHE B  50      60.754  23.291  24.101  1.00 63.57           C  
ATOM    410  CD2 PHE B  50      59.641  21.251  23.635  1.00 63.57           C  
ATOM    411  CE1 PHE B  50      59.693  23.712  24.863  1.00 63.57           C  
ATOM    412  CE2 PHE B  50      58.574  21.668  24.398  1.00 63.57           C  
ATOM    413  CZ  PHE B  50      58.598  22.897  25.014  1.00 63.57           C  
ATOM    416  N   ALA B  51      63.605  21.285  20.022  1.00 41.02           N  
ATOM    417  CA  ALA B  51      64.894  21.233  19.392  1.00 41.02           C  
ATOM    419  C   ALA B  51      64.946  22.164  18.217  1.00 41.02           C  
ATOM    420  O   ALA B  51      65.997  22.731  17.922  1.00 41.02           O  
ATOM    418  CB  ALA B  51      65.247  19.828  18.878  1.00 41.02           C  
ATOM    421  N   GLY B  52      63.825  22.320  17.486  1.00 28.78           N  
ATOM    422  CA  GLY B  52      63.826  23.145  16.310  1.00 28.78           C  
ATOM    423  C   GLY B  52      64.153  22.270  15.134  1.00 28.78           C  
ATOM    424  O   GLY B  52      64.289  22.747  14.010  1.00 28.78           O  
ATOM    425  N   THR B  53      64.324  20.961  15.397  1.00 61.24           N  
ATOM    426  CA  THR B  53      64.647  19.946  14.429  1.00 61.24           C  
ATOM    430  C   THR B  53      63.478  19.586  13.550  1.00 61.24           C  
ATOM    431  O   THR B  53      63.677  19.210  12.398  1.00 61.24           O  
ATOM    427  CB  THR B  53      65.136  18.682  15.073  1.00 61.24           C  
ATOM    429  CG2 THR B  53      66.392  19.011  15.897  1.00 61.24           C  
ATOM    428  OG1 THR B  53      64.130  18.138  15.914  1.00 61.24           O  
ATOM    432  N   ILE B  54      62.237  19.671  14.077  1.00135.99           N  
ATOM    433  CA  ILE B  54      61.020  19.240  13.423  1.00135.99           C  
ATOM    438  C   ILE B  54      61.003  19.597  11.961  1.00135.99           C  
ATOM    439  O   ILE B  54      61.318  20.719  11.568  1.00135.99           O  
ATOM    434  CB  ILE B  54      59.789  19.844  14.056  1.00135.99           C  
ATOM    435  CG1 ILE B  54      58.493  19.181  13.562  1.00135.99           C  
ATOM    436  CG2 ILE B  54      59.827  21.360  13.810  1.00135.99           C  
ATOM    437  CD1 ILE B  54      58.191  17.838  14.218  1.00135.99           C  
ATOM    440  N   GLU B  55      60.631  18.612  11.113  1.00 49.63           N  
ATOM    441  CA  GLU B  55      60.554  18.793   9.688  1.00 49.63           C  
ATOM    447  C   GLU B  55      59.349  19.641   9.423  1.00 49.63           C  
ATOM    448  O   GLU B  55      58.337  19.531  10.113  1.00 49.63           O  
ATOM    442  CB  GLU B  55      60.344  17.470   8.929  1.00 49.63           C  
ATOM    443  CG  GLU B  55      61.468  16.452   9.128  1.00 49.63           C  
ATOM    444  CD  GLU B  55      61.008  15.122   8.541  1.00 49.63           C  
ATOM    445  OE1 GLU B  55      60.607  15.114   7.346  1.00 49.63           O  
ATOM    446  OE2 GLU B  55      61.044  14.100   9.277  1.00 49.63           O1-
ATOM    449  N   ASN B  56      59.419  20.513   8.401  1.00110.42           N  
ATOM    450  CA  ASN B  56      58.316  21.387   8.127  1.00110.42           C  
ATOM    455  C   ASN B  56      57.124  20.581   7.711  1.00110.42           C  
ATOM    456  O   ASN B  56      55.991  20.932   8.036  1.00110.42           O  
ATOM    451  CB  ASN B  56      58.620  22.462   7.066  1.00110.42           C  
ATOM    452  CG  ASN B  56      58.950  21.786   5.750  1.00110.42           C  
ATOM    454  ND2 ASN B  56      60.268  21.637   5.455  1.00110.42           N  
ATOM    453  OD1 ASN B  56      58.054  21.407   5.000  1.00110.42           O  
ATOM    457  N   LYS B  57      57.347  19.467   6.988  1.00 70.26           N  
ATOM    458  CA  LYS B  57      56.276  18.647   6.498  1.00 70.26           C  
ATOM    464  C   LYS B  57      55.502  18.117   7.668  1.00 70.26           C  
ATOM    465  O   LYS B  57      54.272  18.083   7.646  1.00 70.26           O  
ATOM    459  CB  LYS B  57      56.810  17.445   5.697  1.00 70.26           C  
ATOM    460  CG  LYS B  57      55.752  16.655   4.925  1.00 70.26           C  
ATOM    461  CD  LYS B  57      56.363  15.695   3.898  1.00 70.26           C  
ATOM    462  CE  LYS B  57      57.098  14.511   4.533  1.00 70.26           C  
ATOM    463  NZ  LYS B  57      57.745  13.687   3.488  1.00 70.26           N1+
ATOM    466  N   VAL B  58      56.211  17.676   8.723  1.00 39.54           N  
ATOM    467  CA  VAL B  58      55.556  17.117   9.872  1.00 39.54           C  
ATOM    471  C   VAL B  58      54.754  18.174  10.573  1.00 39.54           C  
ATOM    472  O   VAL B  58      53.606  17.939  10.949  1.00 39.54           O  
ATOM    468  CB  VAL B  58      56.522  16.537  10.866  1.00 39.54           C  
ATOM    469  CG1 VAL B  58      55.736  16.061  12.100  1.00 39.54           C  
ATOM    470  CG2 VAL B  58      57.320  15.419  10.173  1.00 39.54           C  
ATOM    473  N   LEU B  59      55.339  19.373  10.763  1.00 48.92           N  
ATOM    474  CA  LEU B  59      54.681  20.425  11.485  1.00 48.92           C  
ATOM    479  C   LEU B  59      53.472  20.879  10.728  1.00 48.92           C  
ATOM    480  O   LEU B  59      52.423  21.135  11.318  1.00 48.92           O  
ATOM    475  CB  LEU B  59      55.595  21.644  11.715  1.00 48.92           C  
ATOM    476  CG  LEU B  59      54.922  22.788  12.494  1.00 48.92           C  
ATOM    477  CD1 LEU B  59      54.521  22.338  13.910  1.00 48.92           C  
ATOM    478  CD2 LEU B  59      55.805  24.047  12.499  1.00 48.92           C  
ATOM    481  N   LYS B  60      53.586  20.994   9.391  1.00120.92           N  
ATOM    482  CA  LYS B  60      52.479  21.478   8.621  1.00120.92           C  
ATOM    488  C   LYS B  60      51.338  20.511   8.690  1.00120.92           C  
ATOM    489  O   LYS B  60      50.186  20.914   8.841  1.00120.92           O  
ATOM    483  CB  LYS B  60      52.830  21.761   7.151  1.00120.92           C  
ATOM    484  CG  LYS B  60      52.980  20.539   6.249  1.00120.92           C  
ATOM    485  CD  LYS B  60      53.188  20.936   4.786  1.00120.92           C  
ATOM    486  CE  LYS B  60      52.266  22.068   4.328  1.00120.92           C  
ATOM    487  NZ  LYS B  60      52.787  22.682   3.084  1.00120.92           N1+
ATOM    490  N   ASP B  61      51.625  19.200   8.604  1.00 42.12           N  
ATOM    491  CA  ASP B  61      50.574  18.217   8.639  1.00 42.12           C  
ATOM    496  C   ASP B  61      49.865  18.307   9.954  1.00 42.12           C  
ATOM    497  O   ASP B  61      48.640  18.224  10.014  1.00 42.12           O  
ATOM    492  CB  ASP B  61      51.078  16.773   8.456  1.00 42.12           C  
ATOM    493  CG  ASP B  61      51.302  16.541   6.966  1.00 42.12           C  
ATOM    494  OD1 ASP B  61      50.512  17.109   6.166  1.00 42.12           O  
ATOM    495  OD2 ASP B  61      52.253  15.796   6.606  1.00 42.12           O1-
ATOM    498  N   TYR B  62      50.627  18.489  11.045  1.00 78.78           N  
ATOM    499  CA  TYR B  62      50.103  18.583  12.379  1.00 78.78           C  
ATOM    508  C   TYR B  62      49.228  19.795  12.483  1.00 78.78           C  
ATOM    509  O   TYR B  62      48.121  19.725  13.015  1.00 78.78           O  
ATOM    500  CB  TYR B  62      51.265  18.703  13.389  1.00 78.78           C  
ATOM    501  CG  TYR B  62      50.838  19.172  14.744  1.00 78.78           C  
ATOM    502  CD1 TYR B  62      50.718  20.521  14.991  1.00 78.78           C  
ATOM    503  CD2 TYR B  62      50.595  18.290  15.772  1.00 78.78           C  
ATOM    504  CE1 TYR B  62      50.344  20.985  16.231  1.00 78.78           C  
ATOM    505  CE2 TYR B  62      50.220  18.746  17.016  1.00 78.78           C  
ATOM    506  CZ  TYR B  62      50.093  20.096  17.249  1.00 78.78           C  
ATOM    507  OH  TYR B  62      49.709  20.571  18.522  1.00 78.78           O  
ATOM    510  N   LEU B  63      49.698  20.942  11.956  1.00 52.30           N  
ATOM    511  CA  LEU B  63      48.965  22.173  12.075  1.00 52.30           C  
ATOM    516  C   LEU B  63      47.679  22.110  11.312  1.00 52.30           C  
ATOM    517  O   LEU B  63      46.663  22.625  11.775  1.00 52.30           O  
ATOM    512  CB  LEU B  63      49.736  23.411  11.576  1.00 52.30           C  
ATOM    513  CG  LEU B  63      50.943  23.793  12.455  1.00 52.30           C  
ATOM    514  CD1 LEU B  63      51.665  25.035  11.907  1.00 52.30           C  
ATOM    515  CD2 LEU B  63      50.535  23.947  13.930  1.00 52.30           C  
ATOM    518  N   ILE B  64      47.683  21.489  10.118  1.00 37.73           N  
ATOM    519  CA  ILE B  64      46.490  21.450   9.321  1.00 37.73           C  
ATOM    524  C   ILE B  64      45.428  20.702  10.068  1.00 37.73           C  
ATOM    525  O   ILE B  64      44.280  21.136  10.136  1.00 37.73           O  
ATOM    520  CB  ILE B  64      46.707  20.762   8.004  1.00 37.73           C  
ATOM    521  CG1 ILE B  64      47.774  21.513   7.191  1.00 37.73           C  
ATOM    522  CG2 ILE B  64      45.352  20.652   7.285  1.00 37.73           C  
ATOM    523  CD1 ILE B  64      48.291  20.729   5.985  1.00 37.73           C  
ATOM    526  N   GLN B  65      45.789  19.549  10.657  1.00 39.93           N  
ATOM    527  CA  GLN B  65      44.843  18.752  11.384  1.00 39.93           C  
ATOM    533  C   GLN B  65      44.415  19.508  12.603  1.00 39.93           C  
ATOM    534  O   GLN B  65      43.246  19.493  12.983  1.00 39.93           O  
ATOM    528  CB  GLN B  65      45.443  17.412  11.846  1.00 39.93           C  
ATOM    529  CG  GLN B  65      45.929  16.541  10.685  1.00 39.93           C  
ATOM    530  CD  GLN B  65      44.721  16.182   9.834  1.00 39.93           C  
ATOM    532  NE2 GLN B  65      44.923  16.113   8.491  1.00 39.93           N  
ATOM    531  OE1 GLN B  65      43.625  15.973  10.351  1.00 39.93           O  
ATOM    535  N   ASP B  66      45.371  20.208  13.238  1.00 59.51           N  
ATOM    536  CA  ASP B  66      45.147  20.914  14.468  1.00 59.51           C  
ATOM    541  C   ASP B  66      44.169  22.031  14.265  1.00 59.51           C  
ATOM    542  O   ASP B  66      43.413  22.369  15.174  1.00 59.51           O  
ATOM    537  CB  ASP B  66      46.431  21.533  15.040  1.00 59.51           C  
ATOM    538  CG  ASP B  66      46.144  21.953  16.476  1.00 59.51           C  
ATOM    539  OD1 ASP B  66      45.438  21.188  17.186  1.00 59.51           O  
ATOM    540  OD2 ASP B  66      46.614  23.051  16.876  1.00 59.51           O1-
ATOM    543  N   TYR B  67      44.154  22.653  13.074  1.00 81.85           N  
ATOM    544  CA  TYR B  67      43.283  23.777  12.887  1.00 81.85           C  
ATOM    553  C   TYR B  67      41.873  23.291  13.041  1.00 81.85           C  
ATOM    554  O   TYR B  67      41.010  24.020  13.528  1.00 81.85           O  
ATOM    545  CB  TYR B  67      43.457  24.478  11.527  1.00 81.85           C  
ATOM    546  CG  TYR B  67      42.800  25.818  11.625  1.00 81.85           C  
ATOM    547  CD1 TYR B  67      43.404  26.835  12.334  1.00 81.85           C  
ATOM    548  CD2 TYR B  67      41.598  26.071  11.007  1.00 81.85           C  
ATOM    549  CE1 TYR B  67      42.821  28.078  12.436  1.00 81.85           C  
ATOM    550  CE2 TYR B  67      41.010  27.312  11.105  1.00 81.85           C  
ATOM    551  CZ  TYR B  67      41.618  28.318  11.820  1.00 81.85           C  
ATOM    552  OH  TYR B  67      41.011  29.589  11.916  1.00 81.85           O  
ATOM    555  N   HIS B  68      41.594  22.051  12.595  1.00 51.91           N  
ATOM    556  CA  HIS B  68      40.286  21.462  12.729  1.00 51.91           C  
ATOM    563  C   HIS B  68      39.973  21.265  14.188  1.00 51.91           C  
ATOM    564  O   HIS B  68      38.827  21.411  14.613  1.00 51.91           O  
ATOM    559  CB  HIS B  68      40.186  20.092  12.040  1.00 51.91           C  
ATOM    558  CG  HIS B  68      40.386  20.179  10.556  1.00 51.91           C  
ATOM    561  CD2 HIS B  68      41.511  19.990   9.816  1.00 51.91           C  
ATOM    557  ND1 HIS B  68      39.391  20.487   9.654  1.00 51.91           N  
ATOM    562  CE1 HIS B  68      39.961  20.468   8.423  1.00 51.91           C  
ATOM    560  NE2 HIS B  68      41.248  20.170   8.471  1.00 51.91           N  
ATOM    565  N   PHE B  69      40.995  20.902  14.985  1.00117.38           N  
ATOM    566  CA  PHE B  69      40.886  20.681  16.404  1.00117.38           C  
ATOM    574  C   PHE B  69      40.468  21.975  17.042  1.00117.38           C  
ATOM    575  O   PHE B  69      39.592  22.014  17.907  1.00117.38           O  
ATOM    567  CB  PHE B  69      42.262  20.308  16.994  1.00117.38           C  
ATOM    568  CG  PHE B  69      42.174  20.009  18.452  1.00117.38           C  
ATOM    569  CD1 PHE B  69      41.995  21.016  19.374  1.00117.38           C  
ATOM    570  CD2 PHE B  69      42.311  18.716  18.902  1.00117.38           C  
ATOM    571  CE1 PHE B  69      41.928  20.736  20.719  1.00117.38           C  
ATOM    572  CE2 PHE B  69      42.247  18.431  20.245  1.00117.38           C  
ATOM    573  CZ  PHE B  69      42.050  19.440  21.156  1.00117.38           C  
ATOM    576  N   PHE B  70      41.090  23.076  16.587  1.00 78.26           N  
ATOM    577  CA  PHE B  70      40.905  24.404  17.101  1.00 78.26           C  
ATOM    585  C   PHE B  70      39.462  24.786  16.939  1.00 78.26           C  
ATOM    586  O   PHE B  70      38.871  25.383  17.838  1.00 78.26           O  
ATOM    578  CB  PHE B  70      41.802  25.402  16.336  1.00 78.26           C  
ATOM    579  CG  PHE B  70      41.728  26.776  16.914  1.00 78.26           C  
ATOM    580  CD1 PHE B  70      42.302  27.058  18.133  1.00 78.26           C  
ATOM    581  CD2 PHE B  70      41.123  27.793  16.212  1.00 78.26           C  
ATOM    582  CE1 PHE B  70      42.244  28.329  18.656  1.00 78.26           C  
ATOM    583  CE2 PHE B  70      41.063  29.066  16.729  1.00 78.26           C  
ATOM    584  CZ  PHE B  70      41.623  29.335  17.955  1.00 78.26           C  
ATOM    587  N   ASP B  71      38.850  24.436  15.791  1.00 52.87           N  
ATOM    588  CA  ASP B  71      37.483  24.796  15.526  1.00 52.87           C  
ATOM    593  C   ASP B  71      36.599  24.230  16.600  1.00 52.87           C  
ATOM    594  O   ASP B  71      35.780  24.936  17.186  1.00 52.87           O  
ATOM    589  CB  ASP B  71      36.973  24.204  14.202  1.00 52.87           C  
ATOM    590  CG  ASP B  71      35.556  24.709  13.975  1.00 52.87           C  
ATOM    591  OD1 ASP B  71      35.311  25.910  14.269  1.00 52.87           O  
ATOM    592  OD2 ASP B  71      34.698  23.903  13.528  1.00 52.87           O1-
ATOM    595  N   ALA B  72      36.754  22.927  16.890  1.00 47.09           N  
ATOM    596  CA  ALA B  72      35.969  22.248  17.883  1.00 47.09           C  
ATOM    598  C   ALA B  72      36.299  22.828  19.222  1.00 47.09           C  
ATOM    599  O   ALA B  72      35.450  22.902  20.111  1.00 47.09           O  
ATOM    597  CB  ALA B  72      36.265  20.741  17.950  1.00 47.09           C  
ATOM    600  N   PHE B  73      37.573  23.226  19.386  1.00139.24           N  
ATOM    601  CA  PHE B  73      38.128  23.762  20.599  1.00139.24           C  
ATOM    609  C   PHE B  73      37.392  25.022  20.962  1.00139.24           C  
ATOM    610  O   PHE B  73      37.019  25.216  22.118  1.00139.24           O  
ATOM    602  CB  PHE B  73      39.600  24.175  20.407  1.00139.24           C  
ATOM    603  CG  PHE B  73      40.234  24.486  21.721  1.00139.24           C  
ATOM    604  CD1 PHE B  73      39.973  25.666  22.381  1.00139.24           C  
ATOM    605  CD2 PHE B  73      41.087  23.577  22.302  1.00139.24           C  
ATOM    606  CE1 PHE B  73      40.570  25.939  23.592  1.00139.24           C  
ATOM    607  CE2 PHE B  73      41.687  23.842  23.509  1.00139.24           C  
ATOM    608  CZ  PHE B  73      41.426  25.025  24.158  1.00139.24           C  
ATOM    611  N   LEU B  74      37.134  25.887  19.956  1.00 94.61           N  
ATOM    612  CA  LEU B  74      36.491  27.169  20.105  1.00 94.61           C  
ATOM    617  C   LEU B  74      35.127  26.969  20.643  1.00 94.61           C  
ATOM    618  O   LEU B  74      34.477  27.915  21.086  1.00 94.61           O  
ATOM    613  CB  LEU B  74      36.347  27.999  18.820  1.00 94.61           C  
ATOM    614  CG  LEU B  74      37.628  28.734  18.403  1.00 94.61           C  
ATOM    615  CD1 LEU B  74      37.404  29.544  17.115  1.00 94.61           C  
ATOM    616  CD2 LEU B  74      38.159  29.602  19.558  1.00 94.61           C  
ATOM    619  N   SER B  75      34.645  25.718  20.608  1.00120.32           N  
ATOM    620  CA  SER B  75      33.330  25.412  21.088  1.00120.32           C  
ATOM    623  C   SER B  75      33.160  25.836  22.553  1.00120.32           C  
ATOM    624  O   SER B  75      32.077  25.632  23.092  1.00120.32           O  
ATOM    621  CB  SER B  75      32.990  23.910  21.000  1.00120.32           C  
ATOM    622  OG  SER B  75      32.956  23.496  19.641  1.00120.32           O  
ATOM    625  N   MET B  76      34.192  26.440  23.214  1.00275.29           N  
ATOM    626  CA  MET B  76      34.285  26.941  24.567  0.70275.29           C  
ATOM    631  C   MET B  76      33.201  27.966  24.654  1.00275.29           C  
ATOM    632  O   MET B  76      32.667  28.239  25.730  1.00275.29           O  
ATOM    627  CB  MET B  76      35.585  27.727  24.791  0.70275.29           C  
ATOM    628  CG  MET B  76      36.851  26.920  24.516  0.70275.29           C  
ATOM    629  SD  MET B  76      38.335  27.953  24.320  1.00275.29           S  
ATOM    630  CE  MET B  76      37.775  28.731  22.775  1.00275.29           C  
ATOM    633  N   LEU B  77      32.938  28.645  23.520  1.00210.10           N  
ATOM    634  CA  LEU B  77      31.921  29.652  23.530  1.00210.10           C  
ATOM    639  C   LEU B  77      30.539  29.134  23.655  1.00210.10           C  
ATOM    640  O   LEU B  77      29.836  29.476  24.603  1.00210.10           O  
ATOM    635  CB  LEU B  77      32.009  30.626  22.332  1.00210.10           C  
ATOM    636  CG  LEU B  77      32.391  30.031  20.956  1.00210.10           C  
ATOM    637  CD1 LEU B  77      31.308  29.128  20.349  1.00210.10           C  
ATOM    638  CD2 LEU B  77      32.799  31.153  19.991  1.00210.10           C  
ATOM    641  N   GLY B  78      30.119  28.255  22.738  1.00 91.51           N  
ATOM    642  CA  GLY B  78      28.759  27.851  22.816  1.00 91.51           C  
ATOM    643  C   GLY B  78      28.615  27.109  24.084  1.00 91.51           C  
ATOM    644  O   GLY B  78      27.674  27.318  24.847  1.00 91.51           O  
ATOM    645  N   ALA B  79      29.562  26.198  24.333  1.00106.22           N  
ATOM    646  CA  ALA B  79      29.372  25.413  25.503  1.00106.22           C  
ATOM    648  C   ALA B  79      29.633  26.106  26.804  1.00106.22           C  
ATOM    649  O   ALA B  79      28.737  26.273  27.628  1.00106.22           O  
ATOM    647  CB  ALA B  79      30.251  24.153  25.492  1.00106.22           C  
ATOM    650  N   CYS B  80      30.879  26.573  26.998  1.00 63.21           N  
ATOM    651  CA  CYS B  80      31.265  27.039  28.300  1.00 63.21           C  
ATOM    654  C   CYS B  80      30.620  28.327  28.680  1.00 63.21           C  
ATOM    655  O   CYS B  80      30.047  28.446  29.764  1.00 63.21           O  
ATOM    652  CB  CYS B  80      32.786  27.212  28.441  1.00 63.21           C  
ATOM    653  SG  CYS B  80      33.656  25.616  28.417  1.00 63.21           S  
ATOM    656  N   VAL B  81      30.687  29.348  27.809  1.00122.05           N  
ATOM    657  CA  VAL B  81      30.132  30.575  28.285  1.00122.05           C  
ATOM    661  C   VAL B  81      28.651  30.419  28.409  1.00122.05           C  
ATOM    662  O   VAL B  81      28.046  30.930  29.348  1.00122.05           O  
ATOM    658  CB  VAL B  81      30.498  31.810  27.498  1.00122.05           C  
ATOM    659  CG1 VAL B  81      32.028  31.960  27.553  1.00122.05           C  
ATOM    660  CG2 VAL B  81      29.919  31.762  26.082  1.00122.05           C  
ATOM    663  N   ALA B  82      28.011  29.711  27.460  1.00 53.51           N  
ATOM    664  CA  ALA B  82      26.585  29.574  27.554  1.00 53.51           C  
ATOM    666  C   ALA B  82      26.186  28.772  28.764  1.00 53.51           C  
ATOM    667  O   ALA B  82      25.248  29.131  29.471  1.00 53.51           O  
ATOM    665  CB  ALA B  82      25.969  28.890  26.321  1.00 53.51           C  
ATOM    668  N   HIS B  83      26.869  27.636  28.999  1.00110.32           N  
ATOM    669  CA  HIS B  83      26.543  26.677  30.027  1.00110.32           C  
ATOM    676  C   HIS B  83      27.048  26.932  31.426  1.00110.32           C  
ATOM    677  O   HIS B  83      26.479  26.398  32.377  1.00110.32           O  
ATOM    672  CB  HIS B  83      26.870  25.249  29.579  1.00110.32           C  
ATOM    671  CG  HIS B  83      26.083  24.988  28.331  1.00110.32           C  
ATOM    674  CD2 HIS B  83      24.736  25.023  28.140  1.00110.32           C  
ATOM    670  ND1 HIS B  83      26.628  24.750  27.089  1.00110.32           N  
ATOM    675  CE1 HIS B  83      25.594  24.658  26.216  1.00110.32           C  
ATOM    673  NE2 HIS B  83      24.425  24.818  26.810  1.00110.32           N  
ATOM    678  N   ALA B  84      28.140  27.698  31.613  1.00 54.58           N  
ATOM    679  CA  ALA B  84      28.728  27.830  32.926  1.00 54.58           C  
ATOM    681  C   ALA B  84      27.748  28.404  33.908  1.00 54.58           C  
ATOM    682  O   ALA B  84      26.861  29.180  33.559  1.00 54.58           O  
ATOM    680  CB  ALA B  84      30.001  28.694  32.946  1.00 54.58           C  
ATOM    683  N   ASP B  85      27.895  27.968  35.180  1.00143.80           N  
ATOM    684  CA  ASP B  85      27.072  28.297  36.316  1.00143.80           C  
ATOM    689  C   ASP B  85      27.245  29.727  36.723  1.00143.80           C  
ATOM    690  O   ASP B  85      26.282  30.385  37.112  1.00143.80           O  
ATOM    685  CB  ASP B  85      27.506  27.547  37.588  1.00143.80           C  
ATOM    686  CG  ASP B  85      27.630  26.055  37.327  1.00143.80           C  
ATOM    687  OD1 ASP B  85      28.501  25.679  36.496  1.00143.80           O  
ATOM    688  OD2 ASP B  85      26.878  25.273  37.964  1.00143.80           O1-
ATOM    691  N   LYS B  86      28.495  30.232  36.681  1.00120.16           N  
ATOM    692  CA  LYS B  86      28.763  31.525  37.246  1.00120.16           C  
ATOM    698  C   LYS B  86      29.205  32.509  36.206  1.00120.16           C  
ATOM    699  O   LYS B  86      29.801  32.159  35.188  1.00120.16           O  
ATOM    693  CB  LYS B  86      29.844  31.456  38.337  1.00120.16           C  
ATOM    694  CG  LYS B  86      31.096  30.704  37.884  1.00120.16           C  
ATOM    695  CD  LYS B  86      32.281  30.846  38.840  1.00120.16           C  
ATOM    696  CE  LYS B  86      32.112  30.073  40.149  1.00120.16           C  
ATOM    697  NZ  LYS B  86      33.301  30.261  41.013  1.00120.16           N1+
ATOM    700  N   LEU B  87      28.902  33.797  36.467  1.00 38.38           N  
ATOM    701  CA  LEU B  87      29.224  34.888  35.594  1.00 38.38           C  
ATOM    706  C   LEU B  87      30.708  35.017  35.499  1.00 38.38           C  
ATOM    707  O   LEU B  87      31.252  35.248  34.422  1.00 38.38           O  
ATOM    702  CB  LEU B  87      28.692  36.235  36.110  1.00 38.38           C  
ATOM    703  CG  LEU B  87      29.045  37.422  35.197  1.00 38.38           C  
ATOM    704  CD1 LEU B  87      28.432  37.261  33.798  1.00 38.38           C  
ATOM    705  CD2 LEU B  87      28.672  38.758  35.856  1.00 38.38           C  
ATOM    708  N   GLU B  88      31.406  34.841  36.634  1.00 38.24           N  
ATOM    709  CA  GLU B  88      32.827  35.015  36.687  1.00 38.24           C  
ATOM    715  C   GLU B  88      33.440  34.066  35.709  1.00 38.24           C  
ATOM    716  O   GLU B  88      34.361  34.420  34.975  1.00 38.24           O  
ATOM    710  CB  GLU B  88      33.378  34.659  38.082  1.00 38.24           C  
ATOM    711  CG  GLU B  88      34.888  34.841  38.264  1.00 38.24           C  
ATOM    712  CD  GLU B  88      35.228  34.381  39.678  1.00 38.24           C  
ATOM    713  OE1 GLU B  88      34.568  33.416  40.150  1.00 38.24           O  
ATOM    714  OE2 GLU B  88      36.140  34.981  40.304  1.00 38.24           O1-
ATOM    717  N   SER B  89      32.921  32.826  35.678  1.00 86.71           N  
ATOM    718  CA  SER B  89      33.437  31.796  34.828  1.00 86.71           C  
ATOM    721  C   SER B  89      33.193  32.143  33.391  1.00 86.71           C  
ATOM    722  O   SER B  89      34.053  31.928  32.537  1.00 86.71           O  
ATOM    719  CB  SER B  89      32.769  30.437  35.101  1.00 86.71           C  
ATOM    720  OG  SER B  89      33.306  29.447  34.239  1.00 86.71           O  
ATOM    723  N   LYS B  90      32.008  32.704  33.084  1.00110.35           N  
ATOM    724  CA  LYS B  90      31.674  33.007  31.724  1.00110.35           C  
ATOM    730  C   LYS B  90      32.664  33.992  31.195  1.00110.35           C  
ATOM    731  O   LYS B  90      33.146  33.851  30.071  1.00110.35           O  
ATOM    725  CB  LYS B  90      30.284  33.649  31.574  1.00110.35           C  
ATOM    726  CG  LYS B  90      29.877  33.862  30.117  1.00110.35           C  
ATOM    727  CD  LYS B  90      28.415  34.286  29.942  1.00110.35           C  
ATOM    728  CE  LYS B  90      28.230  35.796  29.775  1.00110.35           C  
ATOM    729  NZ  LYS B  90      27.856  36.112  28.377  0.65110.35           N1+
ATOM    732  N   LEU B  91      33.002  35.017  32.002  1.00 92.16           N  
ATOM    733  CA  LEU B  91      33.912  36.034  31.562  1.00 92.16           C  
ATOM    738  C   LEU B  91      35.268  35.462  31.326  1.00 92.16           C  
ATOM    739  O   LEU B  91      35.957  35.875  30.397  1.00 92.16           O  
ATOM    734  CB  LEU B  91      34.092  37.216  32.530  1.00 92.16           C  
ATOM    735  CG  LEU B  91      32.922  38.214  32.516  1.00 92.16           C  
ATOM    736  CD1 LEU B  91      31.633  37.596  33.064  1.00 92.16           C  
ATOM    737  CD2 LEU B  91      33.307  39.524  33.216  1.00 92.16           C  
ATOM    740  N   ARG B  92      35.706  34.512  32.170  1.00124.07           N  
ATOM    741  CA  ARG B  92      37.025  33.979  31.997  1.00124.07           C  
ATOM    749  C   ARG B  92      37.095  33.292  30.671  1.00124.07           C  
ATOM    750  O   ARG B  92      38.082  33.418  29.948  1.00124.07           O  
ATOM    742  CB  ARG B  92      37.418  32.961  33.081  1.00124.07           C  
ATOM    743  CG  ARG B  92      38.882  32.540  32.967  1.00124.07           C  
ATOM    744  CD  ARG B  92      39.845  33.717  33.138  1.00124.07           C  
ATOM    745  NE  ARG B  92      41.235  33.222  32.931  1.00124.07           N  
ATOM    746  CZ  ARG B  92      41.757  33.151  31.670  1.00124.07           C  
ATOM    747  NH1 ARG B  92      40.977  33.443  30.588  1.00124.07           N1+
ATOM    748  NH2 ARG B  92      43.064  32.801  31.490  1.00124.07           N  
ATOM    751  N   PHE B  93      36.039  32.539  30.315  1.00 56.71           N  
ATOM    752  CA  PHE B  93      36.017  31.858  29.055  1.00 56.71           C  
ATOM    760  C   PHE B  93      36.015  32.876  27.963  1.00 56.71           C  
ATOM    761  O   PHE B  93      36.678  32.703  26.941  1.00 56.71           O  
ATOM    753  CB  PHE B  93      34.786  30.950  28.872  1.00 56.71           C  
ATOM    754  CG  PHE B  93      35.030  29.713  29.670  1.00 56.71           C  
ATOM    755  CD1 PHE B  93      35.772  28.691  29.124  1.00 56.71           C  
ATOM    756  CD2 PHE B  93      34.534  29.562  30.946  1.00 56.71           C  
ATOM    757  CE1 PHE B  93      36.017  27.537  29.831  1.00 56.71           C  
ATOM    758  CE2 PHE B  93      34.776  28.409  31.657  1.00 56.71           C  
ATOM    759  CZ  PHE B  93      35.518  27.395  31.101  1.00 56.71           C  
ATOM    762  N   ALA B  94      35.255  33.969  28.153  1.00 34.40           N  
ATOM    763  CA  ALA B  94      35.155  34.983  27.146  1.00 34.40           C  
ATOM    765  C   ALA B  94      36.502  35.593  26.915  1.00 34.40           C  
ATOM    766  O   ALA B  94      36.885  35.841  25.773  1.00 34.40           O  
ATOM    764  CB  ALA B  94      34.181  36.109  27.534  1.00 34.40           C  
ATOM    767  N   LYS B  95      37.270  35.861  27.988  1.00 85.40           N  
ATOM    768  CA  LYS B  95      38.534  36.494  27.754  1.00 85.40           C  
ATOM    774  C   LYS B  95      39.462  35.554  27.047  1.00 85.40           C  
ATOM    775  O   LYS B  95      40.256  35.981  26.210  1.00 85.40           O  
ATOM    769  CB  LYS B  95      39.216  37.088  29.003  1.00 85.40           C  
ATOM    770  CG  LYS B  95      40.019  36.144  29.892  1.00 85.40           C  
ATOM    771  CD  LYS B  95      40.927  36.938  30.839  1.00 85.40           C  
ATOM    772  CE  LYS B  95      41.847  36.098  31.724  1.00 85.40           C  
ATOM    773  NZ  LYS B  95      42.705  36.989  32.538  1.00 85.40           N1+
ATOM    776  N   GLN B  96      39.394  34.244  27.358  1.00 50.42           N  
ATOM    777  CA  GLN B  96      40.277  33.301  26.729  1.00 50.42           C  
ATOM    783  C   GLN B  96      39.958  33.256  25.269  1.00 50.42           C  
ATOM    784  O   GLN B  96      40.848  33.134  24.427  1.00 50.42           O  
ATOM    778  CB  GLN B  96      40.149  31.873  27.288  1.00 50.42           C  
ATOM    779  CG  GLN B  96      41.250  30.935  26.789  1.00 50.42           C  
ATOM    780  CD  GLN B  96      42.558  31.411  27.409  1.00 50.42           C  
ATOM    782  NE2 GLN B  96      43.698  30.802  26.986  1.00 50.42           N  
ATOM    781  OE1 GLN B  96      42.564  32.308  28.251  1.00 50.42           O  
ATOM    785  N   LEU B  97      38.661  33.363  24.933  1.00137.83           N  
ATOM    786  CA  LEU B  97      38.231  33.273  23.571  1.00137.83           C  
ATOM    791  C   LEU B  97      38.847  34.416  22.813  1.00137.83           C  
ATOM    792  O   LEU B  97      39.301  34.248  21.683  1.00137.83           O  
ATOM    787  CB  LEU B  97      36.699  33.365  23.454  1.00137.83           C  
ATOM    788  CG  LEU B  97      36.159  32.998  22.062  1.00137.83           C  
ATOM    789  CD1 LEU B  97      36.408  31.514  21.751  1.00137.83           C  
ATOM    790  CD2 LEU B  97      34.683  33.381  21.913  1.00137.83           C  
ATOM    793  N   GLY B  98      38.893  35.616  23.424  1.00 18.90           N  
ATOM    794  CA  GLY B  98      39.442  36.762  22.753  1.00 18.90           C  
ATOM    795  C   GLY B  98      40.892  36.519  22.461  1.00 18.90           C  
ATOM    796  O   GLY B  98      41.382  36.865  21.388  1.00 18.90           O  
ATOM    797  N   PHE B  99      41.617  35.919  23.424  1.00 55.61           N  
ATOM    798  CA  PHE B  99      43.023  35.658  23.282  1.00 55.61           C  
ATOM    806  C   PHE B  99      43.242  34.718  22.142  1.00 55.61           C  
ATOM    807  O   PHE B  99      44.115  34.940  21.303  1.00 55.61           O  
ATOM    799  CB  PHE B  99      43.615  35.016  24.553  1.00 55.61           C  
ATOM    800  CG  PHE B  99      44.995  34.509  24.290  1.00 55.61           C  
ATOM    801  CD1 PHE B  99      46.075  35.359  24.240  1.00 55.61           C  
ATOM    802  CD2 PHE B  99      45.208  33.160  24.116  1.00 55.61           C  
ATOM    803  CE1 PHE B  99      47.341  34.870  24.006  1.00 55.61           C  
ATOM    804  CE2 PHE B  99      46.470  32.666  23.883  1.00 55.61           C  
ATOM    805  CZ  PHE B  99      47.541  33.523  23.824  1.00 55.61           C  
ATOM    808  N   LEU B 100      42.430  33.650  22.073  1.00 50.59           N  
ATOM    809  CA  LEU B 100      42.588  32.639  21.070  1.00 50.59           C  
ATOM    814  C   LEU B 100      42.396  33.251  19.726  1.00 50.59           C  
ATOM    815  O   LEU B 100      43.139  32.957  18.791  1.00 50.59           O  
ATOM    810  CB  LEU B 100      41.562  31.499  21.211  1.00 50.59           C  
ATOM    811  CG  LEU B 100      41.699  30.707  22.526  1.00 50.59           C  
ATOM    812  CD1 LEU B 100      40.653  29.581  22.619  1.00 50.59           C  
ATOM    813  CD2 LEU B 100      43.138  30.206  22.724  1.00 50.59           C  
ATOM    816  N   GLU B 101      41.384  34.124  19.592  1.00 78.57           N  
ATOM    817  CA  GLU B 101      41.102  34.692  18.310  1.00 78.57           C  
ATOM    823  C   GLU B 101      42.251  35.538  17.867  1.00 78.57           C  
ATOM    824  O   GLU B 101      42.672  35.445  16.716  1.00 78.57           O  
ATOM    818  CB  GLU B 101      39.824  35.552  18.318  1.00 78.57           C  
ATOM    819  CG  GLU B 101      39.292  35.897  16.925  1.00 78.57           C  
ATOM    820  CD  GLU B 101      39.895  37.220  16.477  1.00 78.57           C  
ATOM    821  OE1 GLU B 101      40.431  37.953  17.350  1.00 78.57           O  
ATOM    822  OE2 GLU B 101      39.819  37.520  15.255  1.00 78.57           O1-
ATOM    825  N   ALA B 102      42.761  36.433  18.737  1.00 58.49           N  
ATOM    826  CA  ALA B 102      43.846  37.249  18.277  1.00 58.49           C  
ATOM    828  C   ALA B 102      45.145  36.496  18.148  1.00 58.49           C  
ATOM    829  O   ALA B 102      45.710  36.402  17.060  1.00 58.49           O  
ATOM    827  CB  ALA B 102      44.111  38.451  19.199  1.00 58.49           C  
ATOM    830  N   ASP B 103      45.637  35.911  19.262  1.00 71.88           N  
ATOM    831  CA  ASP B 103      46.952  35.320  19.262  1.00 71.88           C  
ATOM    836  C   ASP B 103      47.049  33.984  18.586  1.00 71.88           C  
ATOM    837  O   ASP B 103      47.937  33.761  17.763  1.00 71.88           O  
ATOM    832  CB  ASP B 103      47.535  35.154  20.675  1.00 71.88           C  
ATOM    833  CG  ASP B 103      47.792  36.546  21.235  1.00 71.88           C  
ATOM    834  OD1 ASP B 103      47.279  37.526  20.635  1.00 71.88           O  
ATOM    835  OD2 ASP B 103      48.506  36.652  22.267  1.00 71.88           O1-
ATOM    838  N   GLU B 104      46.153  33.046  18.942  1.00 90.82           N  
ATOM    839  CA  GLU B 104      46.234  31.693  18.458  1.00 90.82           C  
ATOM    845  C   GLU B 104      45.953  31.642  16.992  1.00 90.82           C  
ATOM    846  O   GLU B 104      46.700  31.052  16.212  1.00 90.82           O  
ATOM    840  CB  GLU B 104      45.189  30.794  19.139  1.00 90.82           C  
ATOM    841  CG  GLU B 104      45.412  29.293  18.950  1.00 90.82           C  
ATOM    842  CD  GLU B 104      46.195  28.779  20.149  1.00 90.82           C  
ATOM    843  OE1 GLU B 104      46.475  29.594  21.070  1.00 90.82           O  
ATOM    844  OE2 GLU B 104      46.515  27.562  20.167  1.00 90.82           O1-
ATOM    847  N   ASP B 105      44.854  32.293  16.583  1.00 50.13           N  
ATOM    848  CA  ASP B 105      44.432  32.283  15.217  1.00 50.13           C  
ATOM    853  C   ASP B 105      45.502  32.949  14.423  1.00 50.13           C  
ATOM    854  O   ASP B 105      45.840  32.505  13.328  1.00 50.13           O  
ATOM    849  CB  ASP B 105      43.131  33.082  15.020  1.00 50.13           C  
ATOM    850  CG  ASP B 105      42.615  32.848  13.611  1.00 50.13           C  
ATOM    851  OD1 ASP B 105      42.796  31.715  13.091  1.00 50.13           O  
ATOM    852  OD2 ASP B 105      42.040  33.809  13.030  1.00 50.13           O1-
ATOM    855  N   GLY B 106      46.088  34.022  14.983  1.00 15.83           N  
ATOM    856  CA  GLY B 106      47.083  34.776  14.279  1.00 15.83           C  
ATOM    857  C   GLY B 106      48.237  33.880  13.965  1.00 15.83           C  
ATOM    858  O   GLY B 106      48.815  33.958  12.882  1.00 15.83           O  
ATOM    859  N   TYR B 107      48.609  33.007  14.919  1.00 55.36           N  
ATOM    860  CA  TYR B 107      49.715  32.115  14.727  1.00 55.36           C  
ATOM    869  C   TYR B 107      49.412  31.197  13.586  1.00 55.36           C  
ATOM    870  O   TYR B 107      50.240  31.000  12.699  1.00 55.36           O  
ATOM    861  CB  TYR B 107      49.986  31.249  15.970  1.00 55.36           C  
ATOM    862  CG  TYR B 107      50.944  30.170  15.590  1.00 55.36           C  
ATOM    863  CD1 TYR B 107      52.287  30.424  15.437  1.00 55.36           C  
ATOM    864  CD2 TYR B 107      50.488  28.885  15.399  1.00 55.36           C  
ATOM    865  CE1 TYR B 107      53.158  29.415  15.089  1.00 55.36           C  
ATOM    866  CE2 TYR B 107      51.353  27.875  15.052  1.00 55.36           C  
ATOM    867  CZ  TYR B 107      52.691  28.138  14.896  1.00 55.36           C  
ATOM    868  OH  TYR B 107      53.573  27.095  14.540  1.00 55.36           O  
ATOM    871  N   PHE B 108      48.189  30.643  13.549  1.00 64.84           N  
ATOM    872  CA  PHE B 108      47.869  29.702  12.517  1.00 64.84           C  
ATOM    880  C   PHE B 108      48.045  30.347  11.179  1.00 64.84           C  
ATOM    881  O   PHE B 108      48.678  29.775  10.295  1.00 64.84           O  
ATOM    873  CB  PHE B 108      46.416  29.189  12.579  1.00 64.84           C  
ATOM    874  CG  PHE B 108      46.284  28.168  13.660  1.00 64.84           C  
ATOM    875  CD1 PHE B 108      46.624  26.858  13.409  1.00 64.84           C  
ATOM    876  CD2 PHE B 108      45.812  28.506  14.908  1.00 64.84           C  
ATOM    877  CE1 PHE B 108      46.506  25.901  14.388  1.00 64.84           C  
ATOM    878  CE2 PHE B 108      45.691  27.553  15.892  1.00 64.84           C  
ATOM    879  CZ  PHE B 108      46.037  26.248  15.632  1.00 64.84           C  
ATOM    882  N   GLN B 109      47.510  31.566  10.991  1.00 92.39           N  
ATOM    883  CA  GLN B 109      47.595  32.181   9.698  1.00 92.39           C  
ATOM    889  C   GLN B 109      49.026  32.417   9.325  1.00 92.39           C  
ATOM    890  O   GLN B 109      49.412  32.182   8.181  1.00 92.39           O  
ATOM    884  CB  GLN B 109      46.821  33.509   9.596  1.00 92.39           C  
ATOM    885  CG  GLN B 109      45.309  33.317   9.419  1.00 92.39           C  
ATOM    886  CD  GLN B 109      44.680  32.872  10.730  1.00 92.39           C  
ATOM    888  NE2 GLN B 109      44.417  31.544  10.865  1.00 92.39           N  
ATOM    887  OE1 GLN B 109      44.409  33.691  11.606  1.00 92.39           O  
ATOM    891  N   LYS B 110      49.860  32.881  10.274  1.00 36.57           N  
ATOM    892  CA  LYS B 110      51.237  33.155   9.969  1.00 36.57           C  
ATOM    898  C   LYS B 110      51.936  31.873   9.622  1.00 36.57           C  
ATOM    899  O   LYS B 110      52.721  31.824   8.676  1.00 36.57           O  
ATOM    893  CB  LYS B 110      51.995  33.811  11.146  1.00 36.57           C  
ATOM    894  CG  LYS B 110      51.476  35.211  11.504  1.00 36.57           C  
ATOM    895  CD  LYS B 110      51.957  35.751  12.857  1.00 36.57           C  
ATOM    896  CE  LYS B 110      51.364  37.122  13.206  1.00 36.57           C  
ATOM    897  NZ  LYS B 110      51.793  37.544  14.558  1.00 36.57           N1+
ATOM    900  N   ALA B 111      51.663  30.793  10.380  1.00 31.40           N  
ATOM    901  CA  ALA B 111      52.316  29.533  10.159  1.00 31.40           C  
ATOM    903  C   ALA B 111      51.963  28.995   8.805  1.00 31.40           C  
ATOM    904  O   ALA B 111      52.829  28.491   8.091  1.00 31.40           O  
ATOM    902  CB  ALA B 111      51.915  28.465  11.190  1.00 31.40           C  
ATOM    905  N   PHE B 112      50.681  29.089   8.406  1.00 64.59           N  
ATOM    906  CA  PHE B 112      50.282  28.550   7.139  1.00 64.59           C  
ATOM    914  C   PHE B 112      50.997  29.282   6.047  1.00 64.59           C  
ATOM    915  O   PHE B 112      51.420  28.674   5.065  1.00 64.59           O  
ATOM    907  CB  PHE B 112      48.765  28.634   6.852  1.00 64.59           C  
ATOM    908  CG  PHE B 112      48.030  27.667   7.724  1.00 64.59           C  
ATOM    909  CD1 PHE B 112      48.155  26.310   7.529  1.00 64.59           C  
ATOM    910  CD2 PHE B 112      47.180  28.112   8.713  1.00 64.59           C  
ATOM    911  CE1 PHE B 112      47.474  25.416   8.324  1.00 64.59           C  
ATOM    912  CE2 PHE B 112      46.497  27.224   9.512  1.00 64.59           C  
ATOM    913  CZ  PHE B 112      46.643  25.871   9.320  1.00 64.59           C  
ATOM    916  N   LYS B 113      51.142  30.617   6.169  1.00 49.09           N  
ATOM    917  CA  LYS B 113      51.779  31.333   5.101  1.00 49.09           C  
ATOM    923  C   LYS B 113      53.208  30.900   4.962  1.00 49.09           C  
ATOM    924  O   LYS B 113      53.690  30.706   3.847  1.00 49.09           O  
ATOM    918  CB  LYS B 113      51.748  32.863   5.237  1.00 49.09           C  
ATOM    919  CG  LYS B 113      52.172  33.528   3.924  1.00 49.09           C  
ATOM    920  CD  LYS B 113      51.764  34.993   3.771  1.00 49.09           C  
ATOM    921  CE  LYS B 113      52.052  35.535   2.367  1.00 49.09           C  
ATOM    922  NZ  LYS B 113      51.314  36.799   2.143  1.00 49.09           N1+
ATOM    925  N   GLU B 114      53.934  30.725   6.082  1.00 43.37           N  
ATOM    926  CA  GLU B 114      55.316  30.346   5.976  1.00 43.37           C  
ATOM    932  C   GLU B 114      55.402  28.978   5.364  1.00 43.37           C  
ATOM    933  O   GLU B 114      56.262  28.711   4.524  1.00 43.37           O  
ATOM    927  CB  GLU B 114      56.049  30.334   7.329  1.00 43.37           C  
ATOM    928  CG  GLU B 114      57.564  30.155   7.194  1.00 43.37           C  
ATOM    929  CD  GLU B 114      58.212  30.642   8.481  1.00 43.37           C  
ATOM    930  OE1 GLU B 114      57.451  31.009   9.415  1.00 43.37           O  
ATOM    931  OE2 GLU B 114      59.470  30.662   8.545  1.00 43.37           O1-
ATOM    934  N   LEU B 115      54.496  28.079   5.782  1.00 90.55           N  
ATOM    935  CA  LEU B 115      54.393  26.719   5.329  1.00 90.55           C  
ATOM    940  C   LEU B 115      53.886  26.668   3.919  1.00 90.55           C  
ATOM    941  O   LEU B 115      53.949  25.618   3.282  1.00 90.55           O  
ATOM    936  CB  LEU B 115      53.528  25.821   6.230  1.00 90.55           C  
ATOM    937  CG  LEU B 115      54.209  25.533   7.584  1.00 90.55           C  
ATOM    938  CD1 LEU B 115      53.342  24.630   8.473  1.00 90.55           C  
ATOM    939  CD2 LEU B 115      55.632  24.980   7.388  1.00 90.55           C  
ATOM    942  N   LYS B 116      53.320  27.784   3.417  1.00122.76           N  
ATOM    943  CA  LYS B 116      52.808  27.868   2.076  1.00122.76           C  
ATOM    949  C   LYS B 116      51.629  26.968   1.918  1.00122.76           C  
ATOM    950  O   LYS B 116      51.504  26.244   0.929  1.00122.76           O  
ATOM    944  CB  LYS B 116      53.837  27.503   0.994  1.00122.76           C  
ATOM    945  CG  LYS B 116      55.047  28.436   0.964  1.00122.76           C  
ATOM    946  CD  LYS B 116      56.161  27.965   0.026  1.00122.76           C  
ATOM    947  CE  LYS B 116      56.382  26.451   0.046  1.00122.76           C  
ATOM    948  NZ  LYS B 116      56.788  26.011   1.398  1.00122.76           N1+
ATOM    951  N   VAL B 117      50.723  27.000   2.911  1.00 44.73           N  
ATOM    952  CA  VAL B 117      49.516  26.242   2.819  1.00 44.73           C  
ATOM    956  C   VAL B 117      48.440  27.203   2.419  1.00 44.73           C  
ATOM    957  O   VAL B 117      48.108  28.133   3.153  1.00 44.73           O  
ATOM    953  CB  VAL B 117      49.121  25.625   4.127  1.00 44.73           C  
ATOM    954  CG1 VAL B 117      47.766  24.918   3.955  1.00 44.73           C  
ATOM    955  CG2 VAL B 117      50.258  24.697   4.591  1.00 44.73           C  
ATOM    958  N   ALA B 118      47.869  26.987   1.220  1.00 36.74           N  
ATOM    959  CA  ALA B 118      46.843  27.832   0.681  1.00 36.74           C  
ATOM    961  C   ALA B 118      45.557  27.533   1.384  1.00 36.74           C  
ATOM    962  O   ALA B 118      45.409  26.508   2.050  1.00 36.74           O  
ATOM    960  CB  ALA B 118      46.610  27.616  -0.823  1.00 36.74           C  
ATOM    963  N   GLU B 119      44.582  28.447   1.241  1.00 54.40           N  
ATOM    964  CA  GLU B 119      43.303  28.316   1.874  1.00 54.40           C  
ATOM    970  C   GLU B 119      42.703  27.019   1.443  1.00 54.40           C  
ATOM    971  O   GLU B 119      42.251  26.228   2.270  1.00 54.40           O  
ATOM    965  CB  GLU B 119      42.336  29.409   1.390  1.00 54.40           C  
ATOM    966  CG  GLU B 119      40.893  29.267   1.871  1.00 54.40           C  
ATOM    967  CD  GLU B 119      40.028  30.117   0.945  1.00 54.40           C  
ATOM    968  OE1 GLU B 119      39.815  29.683  -0.219  1.00 54.40           O  
ATOM    969  OE2 GLU B 119      39.575  31.209   1.383  1.00 54.40           O1-
ATOM    972  N   ASN B 120      42.721  26.757   0.126  1.00 82.36           N  
ATOM    973  CA  ASN B 120      42.106  25.582  -0.413  1.00 82.36           C  
ATOM    978  C   ASN B 120      42.882  24.395   0.047  1.00 82.36           C  
ATOM    979  O   ASN B 120      42.343  23.297   0.179  1.00 82.36           O  
ATOM    974  CB  ASN B 120      42.049  25.574  -1.947  1.00 82.36           C  
ATOM    975  CG  ASN B 120      40.906  24.647  -2.331  1.00 82.36           C  
ATOM    977  ND2 ASN B 120      40.389  24.795  -3.582  1.00 82.36           N  
ATOM    976  OD1 ASN B 120      40.474  23.817  -1.533  1.00 82.36           O  
ATOM    980  N   ASP B 121      44.183  24.602   0.299  1.00108.89           N  
ATOM    981  CA  ASP B 121      45.067  23.557   0.715  1.00108.89           C  
ATOM    986  C   ASP B 121      44.541  23.040   2.020  1.00108.89           C  
ATOM    987  O   ASP B 121      44.832  21.913   2.420  1.00108.89           O  
ATOM    982  CB  ASP B 121      46.489  24.093   0.930  1.00108.89           C  
ATOM    983  CG  ASP B 121      47.464  22.947   0.750  1.00108.89           C  
ATOM    984  OD1 ASP B 121      47.512  22.045   1.631  1.00108.89           O  
ATOM    985  OD2 ASP B 121      48.182  22.968  -0.281  1.00108.89           O1-
ATOM    988  N   TYR B 122      43.850  23.911   2.777  1.00 63.88           N  
ATOM    989  CA  TYR B 122      43.197  23.528   3.996  1.00 63.88           C  
ATOM    998  C   TYR B 122      41.978  22.694   3.692  1.00 63.88           C  
ATOM    999  O   TYR B 122      41.746  21.655   4.308  1.00 63.88           O  
ATOM    990  CB  TYR B 122      42.754  24.762   4.806  1.00 63.88           C  
ATOM    991  CG  TYR B 122      42.139  24.317   6.086  1.00 63.88           C  
ATOM    992  CD1 TYR B 122      42.940  23.918   7.131  1.00 63.88           C  
ATOM    993  CD2 TYR B 122      40.772  24.315   6.249  1.00 63.88           C  
ATOM    994  CE1 TYR B 122      42.388  23.512   8.320  1.00 63.88           C  
ATOM    995  CE2 TYR B 122      40.214  23.909   7.438  1.00 63.88           C  
ATOM    996  CZ  TYR B 122      41.023  23.504   8.473  1.00 63.88           C  
ATOM    997  OH  TYR B 122      40.455  23.087   9.694  1.00 63.88           O  
ATOM   1000  N   LEU B 123      41.168  23.132   2.706  1.00 97.15           N  
ATOM   1001  CA  LEU B 123      39.920  22.485   2.392  1.00 97.15           C  
ATOM   1006  C   LEU B 123      40.133  21.089   1.898  1.00 97.15           C  
ATOM   1007  O   LEU B 123      39.378  20.185   2.247  1.00 97.15           O  
ATOM   1002  CB  LEU B 123      39.110  23.204   1.298  1.00 97.15           C  
ATOM   1003  CG  LEU B 123      38.509  24.554   1.726  1.00 97.15           C  
ATOM   1004  CD1 LEU B 123      37.450  24.369   2.819  1.00 97.15           C  
ATOM   1005  CD2 LEU B 123      39.599  25.561   2.113  1.00 97.15           C  
ATOM   1008  N   GLU B 124      41.156  20.881   1.054  1.00 86.71           N  
ATOM   1009  CA  GLU B 124      41.365  19.611   0.422  1.00 86.71           C  
ATOM   1015  C   GLU B 124      41.777  18.545   1.393  1.00 86.71           C  
ATOM   1016  O   GLU B 124      41.386  17.390   1.236  1.00 86.71           O  
ATOM   1010  CB  GLU B 124      42.421  19.671  -0.692  1.00 86.71           C  
ATOM   1011  CG  GLU B 124      42.035  20.633  -1.819  1.00 86.71           C  
ATOM   1012  CD  GLU B 124      40.633  20.286  -2.303  1.00 86.71           C  
ATOM   1013  OE1 GLU B 124      40.253  19.085  -2.243  1.00 86.71           O  
ATOM   1014  OE2 GLU B 124      39.920  21.227  -2.740  1.00 86.71           O1-
ATOM   1017  N   VAL B 125      42.571  18.890   2.422  1.00 40.39           N  
ATOM   1018  CA  VAL B 125      43.104  17.876   3.289  1.00 40.39           C  
ATOM   1022  C   VAL B 125      42.008  17.162   4.013  1.00 40.39           C  
ATOM   1023  O   VAL B 125      41.113  17.769   4.601  1.00 40.39           O  
ATOM   1019  CB  VAL B 125      44.065  18.421   4.305  1.00 40.39           C  
ATOM   1020  CG1 VAL B 125      44.546  17.272   5.209  1.00 40.39           C  
ATOM   1021  CG2 VAL B 125      45.196  19.144   3.552  1.00 40.39           C  
ATOM   1024  N   THR B 126      42.084  15.814   3.991  1.00 27.27           N  
ATOM   1025  CA  THR B 126      41.112  14.972   4.623  1.00 27.27           C  
ATOM   1029  C   THR B 126      41.429  14.934   6.081  1.00 27.27           C  
ATOM   1030  O   THR B 126      42.583  15.092   6.477  1.00 27.27           O  
ATOM   1026  CB  THR B 126      41.163  13.559   4.115  1.00 27.27           C  
ATOM   1028  CG2 THR B 126      40.100  12.720   4.842  1.00 27.27           C  
ATOM   1027  OG1 THR B 126      40.940  13.534   2.713  1.00 27.27           O  
ATOM   1031  N   LEU B 127      40.397  14.754   6.930  1.00 89.17           N  
ATOM   1032  CA  LEU B 127      40.663  14.662   8.332  1.00 89.17           C  
ATOM   1037  C   LEU B 127      41.201  13.300   8.608  1.00 89.17           C  
ATOM   1038  O   LEU B 127      40.707  12.297   8.095  1.00 89.17           O  
ATOM   1033  CB  LEU B 127      39.433  14.883   9.231  1.00 89.17           C  
ATOM   1034  CG  LEU B 127      38.962  16.348   9.293  1.00 89.17           C  
ATOM   1035  CD1 LEU B 127      38.542  16.878   7.913  1.00 89.17           C  
ATOM   1036  CD2 LEU B 127      37.871  16.532  10.360  1.00 89.17           C  
ATOM   1039  N   HIS B 128      42.250  13.243   9.444  1.00 53.97           N  
ATOM   1040  CA  HIS B 128      42.827  11.997   9.833  1.00 53.97           C  
ATOM   1047  C   HIS B 128      41.804  11.356  10.712  1.00 53.97           C  
ATOM   1048  O   HIS B 128      40.959  12.043  11.291  1.00 53.97           O  
ATOM   1043  CB  HIS B 128      44.133  12.189  10.633  1.00 53.97           C  
ATOM   1042  CG  HIS B 128      44.886  10.927  10.940  1.00 53.97           C  
ATOM   1045  CD2 HIS B 128      45.810  10.258  10.197  1.00 53.97           C  
ATOM   1041  ND1 HIS B 128      44.762  10.218  12.114  1.00 53.97           N  
ATOM   1046  CE1 HIS B 128      45.613   9.163  12.025  1.00 53.97           C  
ATOM   1044  NE2 HIS B 128      46.270   9.145  10.879  1.00 53.97           N  
ATOM   1049  N   PRO B 129      41.822  10.061  10.812  1.00 61.97           N  
ATOM   1050  CA  PRO B 129      40.849   9.367  11.604  1.00 61.97           C  
ATOM   1054  C   PRO B 129      40.917   9.806  13.035  1.00 61.97           C  
ATOM   1055  O   PRO B 129      39.884   9.819  13.703  1.00 61.97           O  
ATOM   1052  CB  PRO B 129      41.131   7.883  11.377  1.00 61.97           C  
ATOM   1053  CG  PRO B 129      41.745   7.845   9.962  1.00 61.97           C  
ATOM   1051  CD  PRO B 129      42.425   9.214   9.797  1.00 61.97           C  
ATOM   1056  N   VAL B 130      42.121  10.147  13.530  1.00 32.94           N  
ATOM   1057  CA  VAL B 130      42.281  10.594  14.884  1.00 32.94           C  
ATOM   1061  C   VAL B 130      41.598  11.914  15.038  1.00 32.94           C  
ATOM   1062  O   VAL B 130      40.912  12.159  16.028  1.00 32.94           O  
ATOM   1058  CB  VAL B 130      43.721  10.810  15.261  1.00 32.94           C  
ATOM   1059  CG1 VAL B 130      43.781  11.395  16.683  1.00 32.94           C  
ATOM   1060  CG2 VAL B 130      44.473   9.478  15.104  1.00 32.94           C  
ATOM   1063  N   THR B 131      41.778  12.803  14.044  1.00 33.97           N  
ATOM   1064  CA  THR B 131      41.223  14.121  14.115  1.00 33.97           C  
ATOM   1068  C   THR B 131      39.730  14.015  14.135  1.00 33.97           C  
ATOM   1069  O   THR B 131      39.065  14.699  14.913  1.00 33.97           O  
ATOM   1065  CB  THR B 131      41.631  14.975  12.952  1.00 33.97           C  
ATOM   1067  CG2 THR B 131      41.014  16.373  13.125  1.00 33.97           C  
ATOM   1066  OG1 THR B 131      43.047  15.072  12.898  1.00 33.97           O  
ATOM   1070  N   LYS B 132      39.162  13.139  13.283  1.00 78.41           N  
ATOM   1071  CA  LYS B 132      37.736  12.994  13.232  1.00 78.41           C  
ATOM   1077  C   LYS B 132      37.234  12.467  14.538  1.00 78.41           C  
ATOM   1078  O   LYS B 132      36.198  12.906  15.035  1.00 78.41           O  
ATOM   1072  CB  LYS B 132      37.243  12.041  12.133  1.00 78.41           C  
ATOM   1073  CG  LYS B 132      35.730  11.828  12.206  1.00 78.41           C  
ATOM   1074  CD  LYS B 132      34.920  13.114  12.037  1.00 78.41           C  
ATOM   1075  CE  LYS B 132      33.423  12.917  12.289  1.00 78.41           C  
ATOM   1076  NZ  LYS B 132      32.750  14.229  12.421  1.00 78.41           N1+
ATOM   1079  N   ALA B 133      37.961  11.506  15.132  1.00 28.78           N  
ATOM   1080  CA  ALA B 133      37.535  10.911  16.365  1.00 28.78           C  
ATOM   1082  C   ALA B 133      37.496  11.971  17.420  1.00 28.78           C  
ATOM   1083  O   ALA B 133      36.597  11.992  18.258  1.00 28.78           O  
ATOM   1081  CB  ALA B 133      38.488   9.804  16.847  1.00 28.78           C  
ATOM   1084  N   PHE B 134      38.485  12.882  17.395  1.00121.29           N  
ATOM   1085  CA  PHE B 134      38.620  13.895  18.400  1.00121.29           C  
ATOM   1093  C   PHE B 134      37.426  14.812  18.314  1.00121.29           C  
ATOM   1094  O   PHE B 134      36.852  15.194  19.334  1.00121.29           O  
ATOM   1086  CB  PHE B 134      39.874  14.755  18.178  1.00121.29           C  
ATOM   1087  CG  PHE B 134      40.426  15.076  19.523  1.00121.29           C  
ATOM   1088  CD1 PHE B 134      39.764  15.896  20.404  1.00121.29           C  
ATOM   1089  CD2 PHE B 134      41.641  14.544  19.892  1.00121.29           C  
ATOM   1090  CE1 PHE B 134      40.306  16.165  21.641  1.00121.29           C  
ATOM   1091  CE2 PHE B 134      42.188  14.811  21.124  1.00121.29           C  
ATOM   1092  CZ  PHE B 134      41.517  15.623  22.004  1.00121.29           C  
ATOM   1095  N   GLN B 135      37.023  15.191  17.082  1.00 56.13           N  
ATOM   1096  CA  GLN B 135      35.920  16.095  16.874  1.00 56.13           C  
ATOM   1102  C   GLN B 135      34.642  15.481  17.357  1.00 56.13           C  
ATOM   1103  O   GLN B 135      33.790  16.176  17.910  1.00 56.13           O  
ATOM   1097  CB  GLN B 135      35.668  16.474  15.408  1.00 56.13           C  
ATOM   1098  CG  GLN B 135      36.662  17.479  14.828  1.00 56.13           C  
ATOM   1099  CD  GLN B 135      36.107  17.891  13.473  1.00 56.13           C  
ATOM   1101  NE2 GLN B 135      36.660  18.988  12.889  1.00 56.13           N  
ATOM   1100  OE1 GLN B 135      35.193  17.254  12.950  1.00 56.13           O  
ATOM   1104  N   ASP B 136      34.479  14.159  17.167  1.00 57.08           N  
ATOM   1105  CA  ASP B 136      33.269  13.475  17.536  1.00 57.08           C  
ATOM   1110  C   ASP B 136      33.080  13.654  19.000  1.00 57.08           C  
ATOM   1111  O   ASP B 136      31.964  13.641  19.512  1.00 57.08           O  
ATOM   1106  CB  ASP B 136      33.309  11.960  17.276  1.00 57.08           C  
ATOM   1107  CG  ASP B 136      33.167  11.724  15.782  1.00 57.08           C  
ATOM   1108  OD1 ASP B 136      32.219  12.293  15.176  1.00 57.08           O  
ATOM   1109  OD2 ASP B 136      34.000  10.959  15.230  1.00 57.08           O1-
ATOM   1112  N   LEU B 137      34.198  13.861  19.712  1.00120.08           N  
ATOM   1113  CA  LEU B 137      34.210  14.030  21.130  1.00120.08           C  
ATOM   1118  C   LEU B 137      33.338  15.221  21.451  1.00120.08           C  
ATOM   1119  O   LEU B 137      32.926  15.389  22.598  1.00120.08           O  
ATOM   1114  CB  LEU B 137      35.625  14.252  21.689  1.00120.08           C  
ATOM   1115  CG  LEU B 137      35.689  14.374  23.222  1.00120.08           C  
ATOM   1116  CD1 LEU B 137      35.080  13.137  23.898  1.00120.08           C  
ATOM   1117  CD2 LEU B 137      37.129  14.632  23.698  1.00120.08           C  
ATOM   1120  N   MET B 138      33.055  16.083  20.439  1.00298.72           N  
ATOM   1121  CA  MET B 138      32.241  17.266  20.510  1.00298.72           C  
ATOM   1126  C   MET B 138      30.865  16.886  20.953  1.00298.72           C  
ATOM   1127  O   MET B 138      30.153  17.699  21.529  1.00298.72           O  
ATOM   1122  CB  MET B 138      32.174  18.014  19.168  1.00298.72           C  
ATOM   1123  CG  MET B 138      31.391  19.325  19.235  1.00298.72           C  
ATOM   1124  SD  MET B 138      31.740  20.467  17.865  1.00298.72           S  
ATOM   1125  CE  MET B 138      31.219  19.327  16.553  1.00298.72           C  
ATOM   1128  N   TYR B 139      30.400  15.660  20.666  1.00156.29           N  
ATOM   1129  CA  TYR B 139      29.079  15.357  21.123  1.00156.29           C  
ATOM   1138  C   TYR B 139      28.974  15.365  22.602  1.00156.29           C  
ATOM   1139  O   TYR B 139      28.091  16.021  23.157  1.00156.29           O  
ATOM   1130  CB  TYR B 139      28.556  13.987  20.665  1.00156.29           C  
ATOM   1131  CG  TYR B 139      28.259  14.094  19.210  1.00156.29           C  
ATOM   1132  CD1 TYR B 139      27.052  14.605  18.787  1.00156.29           C  
ATOM   1133  CD2 TYR B 139      29.182  13.703  18.270  1.00156.29           C  
ATOM   1134  CE1 TYR B 139      26.764  14.715  17.448  1.00156.29           C  
ATOM   1135  CE2 TYR B 139      28.900  13.808  16.928  1.00156.29           C  
ATOM   1136  CZ  TYR B 139      27.691  14.313  16.517  1.00156.29           C  
ATOM   1137  OH  TYR B 139      27.402  14.422  15.141  1.00156.29           O  
ATOM   1140  N   SER B 140      29.887  14.660  23.284  1.00 60.08           N  
ATOM   1141  CA  SER B 140      29.741  14.606  24.700  1.00 60.08           C  
ATOM   1144  C   SER B 140      29.877  16.001  25.191  1.00 60.08           C  
ATOM   1145  O   SER B 140      29.126  16.435  26.064  1.00 60.08           O  
ATOM   1142  CB  SER B 140      30.812  13.743  25.390  1.00 60.08           C  
ATOM   1143  OG  SER B 140      30.606  13.737  26.795  1.00 60.08           O  
ATOM   1146  N   ALA B 141      30.837  16.752  24.624  1.00 92.71           N  
ATOM   1147  CA  ALA B 141      30.990  18.055  25.187  1.00 92.71           C  
ATOM   1149  C   ALA B 141      29.867  18.989  24.857  1.00 92.71           C  
ATOM   1150  O   ALA B 141      29.111  19.418  25.725  1.00 92.71           O  
ATOM   1148  CB  ALA B 141      32.294  18.734  24.733  1.00 92.71           C  
ATOM   1151  N   VAL B 142      29.695  19.271  23.555  1.00 58.03           N  
ATOM   1152  CA  VAL B 142      28.759  20.260  23.106  1.00 58.03           C  
ATOM   1156  C   VAL B 142      27.347  19.804  23.254  1.00 58.03           C  
ATOM   1157  O   VAL B 142      26.512  20.511  23.815  1.00 58.03           O  
ATOM   1153  CB  VAL B 142      28.969  20.613  21.665  1.00 58.03           C  
ATOM   1154  CG1 VAL B 142      27.891  21.623  21.243  1.00 58.03           C  
ATOM   1155  CG2 VAL B 142      30.408  21.133  21.505  1.00 58.03           C  
ATOM   1158  N   ALA B 143      27.061  18.580  22.781  1.00 34.38           N  
ATOM   1159  CA  ALA B 143      25.710  18.105  22.719  1.00 34.38           C  
ATOM   1161  C   ALA B 143      25.130  18.039  24.088  1.00 34.38           C  
ATOM   1162  O   ALA B 143      23.977  18.411  24.301  1.00 34.38           O  
ATOM   1160  CB  ALA B 143      25.600  16.695  22.114  1.00 34.38           C  
ATOM   1163  N   SER B 144      25.931  17.569  25.055  1.00 83.84           N  
ATOM   1164  CA  SER B 144      25.461  17.381  26.394  1.00 83.84           C  
ATOM   1167  C   SER B 144      25.113  18.688  27.026  1.00 83.84           C  
ATOM   1168  O   SER B 144      24.256  18.734  27.905  1.00 83.84           O  
ATOM   1165  CB  SER B 144      26.506  16.721  27.303  1.00 83.84           C  
ATOM   1166  OG  SER B 144      26.004  16.657  28.629  1.00 83.84           O  
ATOM   1169  N   SER B 145      25.785  19.778  26.615  1.00104.63           N  
ATOM   1170  CA  SER B 145      25.570  21.063  27.214  1.00104.63           C  
ATOM   1173  C   SER B 145      25.787  20.904  28.686  1.00104.63           C  
ATOM   1174  O   SER B 145      25.190  21.600  29.506  1.00104.63           O  
ATOM   1171  CB  SER B 145      24.196  21.709  26.919  1.00104.63           C  
ATOM   1172  OG  SER B 145      23.139  21.026  27.571  1.00104.63           O  
ATOM   1175  N   ASP B 146      26.684  19.966  29.051  1.00 69.38           N  
ATOM   1176  CA  ASP B 146      27.017  19.705  30.419  1.00 69.38           C  
ATOM   1181  C   ASP B 146      28.372  20.304  30.643  1.00 69.38           C  
ATOM   1182  O   ASP B 146      29.341  19.954  29.972  1.00 69.38           O  
ATOM   1177  CB  ASP B 146      27.081  18.197  30.733  1.00 69.38           C  
ATOM   1178  CG  ASP B 146      27.356  17.985  32.213  1.00 69.38           C  
ATOM   1179  OD1 ASP B 146      28.462  18.378  32.671  1.00 69.38           O  
ATOM   1180  OD2 ASP B 146      26.467  17.426  32.908  1.00 69.38           O1-
ATOM   1183  N   TYR B 147      28.466  21.215  31.628  1.00 99.43           N  
ATOM   1184  CA  TYR B 147      29.654  21.972  31.903  1.00 99.43           C  
ATOM   1193  C   TYR B 147      30.782  21.049  32.277  1.00 99.43           C  
ATOM   1194  O   TYR B 147      31.922  21.269  31.868  1.00 99.43           O  
ATOM   1185  CB  TYR B 147      29.402  22.990  33.034  1.00 99.43           C  
ATOM   1186  CG  TYR B 147      30.621  23.800  33.324  1.00 99.43           C  
ATOM   1187  CD1 TYR B 147      31.179  24.618  32.369  1.00 99.43           C  
ATOM   1188  CD2 TYR B 147      31.175  23.784  34.585  1.00 99.43           C  
ATOM   1189  CE1 TYR B 147      32.293  25.377  32.650  1.00 99.43           C  
ATOM   1190  CE2 TYR B 147      32.286  24.540  34.873  1.00 99.43           C  
ATOM   1191  CZ  TYR B 147      32.849  25.337  33.906  1.00 99.43           C  
ATOM   1192  OH  TYR B 147      33.990  26.113  34.206  1.00 99.43           O  
ATOM   1195  N   ALA B 148      30.495  19.995  33.070  1.00 53.77           N  
ATOM   1196  CA  ALA B 148      31.498  19.072  33.539  1.00 53.77           C  
ATOM   1198  C   ALA B 148      32.133  18.342  32.393  1.00 53.77           C  
ATOM   1199  O   ALA B 148      33.344  18.127  32.383  1.00 53.77           O  
ATOM   1197  CB  ALA B 148      30.924  18.003  34.481  1.00 53.77           C  
ATOM   1200  N   HIS B 149      31.327  17.914  31.406  1.00 86.38           N  
ATOM   1201  CA  HIS B 149      31.850  17.190  30.279  1.00 86.38           C  
ATOM   1208  C   HIS B 149      32.751  18.090  29.489  1.00 86.38           C  
ATOM   1209  O   HIS B 149      33.787  17.658  28.987  1.00 86.38           O  
ATOM   1204  CB  HIS B 149      30.747  16.661  29.353  1.00 86.38           C  
ATOM   1203  CG  HIS B 149      30.049  15.482  29.956  1.00 86.38           C  
ATOM   1206  CD2 HIS B 149      28.984  15.414  30.801  1.00 86.38           C  
ATOM   1202  ND1 HIS B 149      30.444  14.181  29.741  1.00 86.38           N  
ATOM   1207  CE1 HIS B 149      29.605  13.394  30.460  1.00 86.38           C  
ATOM   1205  NE2 HIS B 149      28.701  14.097  31.120  1.00 86.38           N  
ATOM   1210  N   LEU B 150      32.362  19.370  29.365  1.00 93.18           N  
ATOM   1211  CA  LEU B 150      33.090  20.373  28.630  1.00 93.18           C  
ATOM   1216  C   LEU B 150      34.425  20.569  29.293  1.00 93.18           C  
ATOM   1217  O   LEU B 150      35.455  20.692  28.629  1.00 93.18           O  
ATOM   1212  CB  LEU B 150      32.423  21.757  28.749  1.00 93.18           C  
ATOM   1213  CG  LEU B 150      30.941  21.818  28.336  1.00 93.18           C  
ATOM   1214  CD1 LEU B 150      30.371  23.235  28.511  1.00 93.18           C  
ATOM   1215  CD2 LEU B 150      30.735  21.284  26.912  1.00 93.18           C  
ATOM   1218  N   LEU B 151      34.415  20.570  30.642  1.00122.60           N  
ATOM   1219  CA  LEU B 151      35.536  20.851  31.506  1.00122.60           C  
ATOM   1224  C   LEU B 151      36.616  19.861  31.295  1.00122.60           C  
ATOM   1225  O   LEU B 151      37.782  20.110  31.587  1.00122.60           O  
ATOM   1220  CB  LEU B 151      35.197  20.867  33.006  1.00122.60           C  
ATOM   1221  CG  LEU B 151      34.389  22.108  33.422  1.00122.60           C  
ATOM   1222  CD1 LEU B 151      34.071  22.103  34.927  1.00122.60           C  
ATOM   1223  CD2 LEU B 151      35.101  23.394  32.969  1.00122.60           C  
ATOM   1226  N   VAL B 152      36.269  18.702  30.743  1.00202.98           N  
ATOM   1227  CA  VAL B 152      37.261  17.717  30.437  1.00202.98           C  
ATOM   1231  C   VAL B 152      38.392  18.382  29.563  1.00202.98           C  
ATOM   1232  O   VAL B 152      39.390  17.688  29.368  1.00202.98           O  
ATOM   1228  CB  VAL B 152      36.658  16.528  29.734  1.00202.98           C  
ATOM   1229  CG1 VAL B 152      37.745  15.501  29.368  1.00202.98           C  
ATOM   1230  CG2 VAL B 152      35.576  15.952  30.670  1.00202.98           C  
ATOM   1233  N   MET B 153      38.280  19.691  29.060  1.00279.48           N  
ATOM   1234  CA  MET B 153      39.144  20.636  28.300  1.00279.48           C  
ATOM   1239  C   MET B 153      40.395  20.778  29.103  1.00279.48           C  
ATOM   1240  O   MET B 153      41.427  21.272  28.645  1.00279.48           O  
ATOM   1235  CB  MET B 153      38.542  22.042  28.116  1.00279.48           C  
ATOM   1236  CG  MET B 153      37.413  22.084  27.085  1.00279.48           C  
ATOM   1237  SD  MET B 153      36.704  23.735  26.806  1.00279.48           S  
ATOM   1238  CE  MET B 153      35.669  23.262  25.391  1.00279.48           C  
ATOM   1241  N   LEU B 154      40.286  20.390  30.376  1.00136.79           N  
ATOM   1242  CA  LEU B 154      41.415  20.319  31.244  1.00136.79           C  
ATOM   1247  C   LEU B 154      42.431  19.462  30.543  1.00136.79           C  
ATOM   1248  O   LEU B 154      43.629  19.725  30.627  1.00136.79           O  
ATOM   1243  CB  LEU B 154      41.003  19.626  32.567  1.00136.79           C  
ATOM   1244  CG  LEU B 154      42.069  19.420  33.663  1.00136.79           C  
ATOM   1245  CD1 LEU B 154      41.435  18.843  34.934  1.00136.79           C  
ATOM   1246  CD2 LEU B 154      43.263  18.563  33.203  1.00136.79           C  
ATOM   1249  N   VAL B 155      41.996  18.389  29.856  1.00106.67           N  
ATOM   1250  CA  VAL B 155      42.948  17.531  29.204  1.00106.67           C  
ATOM   1254  C   VAL B 155      43.680  18.248  28.110  1.00106.67           C  
ATOM   1255  O   VAL B 155      44.910  18.223  28.072  1.00106.67           O  
ATOM   1251  CB  VAL B 155      42.329  16.282  28.633  1.00106.67           C  
ATOM   1252  CG1 VAL B 155      41.335  16.660  27.522  1.00106.67           C  
ATOM   1253  CG2 VAL B 155      43.465  15.353  28.172  1.00106.67           C  
ATOM   1256  N   ILE B 156      42.965  18.940  27.204  1.00162.64           N  
ATOM   1257  CA  ILE B 156      43.681  19.515  26.105  1.00162.64           C  
ATOM   1262  C   ILE B 156      44.641  20.538  26.622  1.00162.64           C  
ATOM   1263  O   ILE B 156      45.833  20.469  26.338  1.00162.64           O  
ATOM   1258  CB  ILE B 156      42.754  20.111  25.063  1.00162.64           C  
ATOM   1259  CG1 ILE B 156      43.504  20.475  23.765  1.00162.64           C  
ATOM   1260  CG2 ILE B 156      41.950  21.264  25.691  1.00162.64           C  
ATOM   1261  CD1 ILE B 156      44.517  21.614  23.891  1.00162.64           C  
ATOM   1264  N   ALA B 157      44.164  21.514  27.409  1.00 69.70           N  
ATOM   1265  CA  ALA B 157      45.049  22.543  27.860  1.00 69.70           C  
ATOM   1267  C   ALA B 157      46.024  22.095  28.912  1.00 69.70           C  
ATOM   1268  O   ALA B 157      47.218  22.375  28.823  1.00 69.70           O  
ATOM   1266  CB  ALA B 157      44.296  23.752  28.441  1.00 69.70           C  
ATOM   1269  N   GLU B 158      45.523  21.406  29.954  1.00157.67           N  
ATOM   1270  CA  GLU B 158      46.347  21.298  31.126  1.00157.67           C  
ATOM   1276  C   GLU B 158      47.504  20.387  31.161  1.00157.67           C  
ATOM   1277  O   GLU B 158      48.653  20.757  30.908  1.00157.67           O  
ATOM   1271  CB  GLU B 158      45.488  21.032  32.377  1.00157.67           C  
ATOM   1272  CG  GLU B 158      44.542  22.207  32.657  1.00157.67           C  
ATOM   1273  CD  GLU B 158      43.649  21.891  33.849  1.00157.67           C  
ATOM   1274  OE1 GLU B 158      44.051  21.047  34.692  1.00157.67           O  
ATOM   1275  OE2 GLU B 158      42.541  22.487  33.923  1.00157.67           O1-
ATOM   1278  N   GLY B 159      47.199  19.121  31.438  1.00105.88           N  
ATOM   1279  CA  GLY B 159      48.282  18.224  31.556  1.00105.88           C  
ATOM   1280  C   GLY B 159      48.756  18.159  30.181  1.00105.88           C  
ATOM   1281  O   GLY B 159      49.930  17.942  29.897  1.00105.88           O  
ATOM   1282  N   LEU B 160      47.803  18.315  29.261  1.00273.44           N  
ATOM   1283  CA  LEU B 160      48.388  18.073  28.004  1.00273.44           C  
ATOM   1288  C   LEU B 160      49.301  19.131  27.482  1.00273.44           C  
ATOM   1289  O   LEU B 160      50.520  18.972  27.481  1.00273.44           O  
ATOM   1284  CB  LEU B 160      47.387  17.660  26.913  1.00273.44           C  
ATOM   1285  CG  LEU B 160      46.953  16.188  27.053  1.00273.44           C  
ATOM   1286  CD1 LEU B 160      48.109  15.222  26.746  1.00273.44           C  
ATOM   1287  CD2 LEU B 160      46.353  15.920  28.435  1.00273.44           C  
ATOM   1290  N   TYR B 161      48.744  20.284  27.090  1.00 96.09           N  
ATOM   1291  CA  TYR B 161      49.569  21.267  26.456  1.00 96.09           C  
ATOM   1300  C   TYR B 161      50.480  21.960  27.414  1.00 96.09           C  
ATOM   1301  O   TYR B 161      51.649  22.191  27.110  1.00 96.09           O  
ATOM   1292  CB  TYR B 161      48.768  22.299  25.645  1.00 96.09           C  
ATOM   1293  CG  TYR B 161      48.467  21.653  24.331  1.00 96.09           C  
ATOM   1294  CD1 TYR B 161      47.556  20.629  24.218  1.00 96.09           C  
ATOM   1295  CD2 TYR B 161      49.108  22.086  23.193  1.00 96.09           C  
ATOM   1296  CE1 TYR B 161      47.294  20.046  23.000  1.00 96.09           C  
ATOM   1297  CE2 TYR B 161      48.853  21.508  21.971  1.00 96.09           C  
ATOM   1298  CZ  TYR B 161      47.943  20.485  21.873  1.00 96.09           C  
ATOM   1299  OH  TYR B 161      47.681  19.892  20.620  1.00 96.09           O  
ATOM   1302  N   LEU B 162      49.963  22.323  28.599  1.00 47.53           N  
ATOM   1303  CA  LEU B 162      50.760  23.040  29.549  1.00 47.53           C  
ATOM   1308  C   LEU B 162      51.894  22.176  30.008  1.00 47.53           C  
ATOM   1309  O   LEU B 162      53.019  22.653  30.150  1.00 47.53           O  
ATOM   1304  CB  LEU B 162      49.970  23.459  30.801  1.00 47.53           C  
ATOM   1305  CG  LEU B 162      50.807  24.227  31.842  1.00 47.53           C  
ATOM   1306  CD1 LEU B 162      51.328  25.559  31.278  1.00 47.53           C  
ATOM   1307  CD2 LEU B 162      50.029  24.406  33.155  1.00 47.53           C  
ATOM   1310  N   ASP B 163      51.642  20.871  30.242  1.00 95.23           N  
ATOM   1311  CA  ASP B 163      52.698  20.055  30.776  1.00 95.23           C  
ATOM   1316  C   ASP B 163      53.850  20.013  29.819  1.00 95.23           C  
ATOM   1317  O   ASP B 163      54.999  20.139  30.237  1.00 95.23           O  
ATOM   1312  CB  ASP B 163      52.334  18.579  31.017  1.00 95.23           C  
ATOM   1313  CG  ASP B 163      51.387  18.454  32.198  1.00 95.23           C  
ATOM   1314  OD1 ASP B 163      51.065  19.498  32.823  1.00 95.23           O  
ATOM   1315  OD2 ASP B 163      50.979  17.297  32.492  1.00 95.23           O1-
ATOM   1318  N   TRP B 164      53.593  19.786  28.516  1.00 83.36           N  
ATOM   1319  CA  TRP B 164      54.698  19.718  27.597  1.00 83.36           C  
ATOM   1330  C   TRP B 164      55.293  21.076  27.369  1.00 83.36           C  
ATOM   1331  O   TRP B 164      56.512  21.230  27.309  1.00 83.36           O  
ATOM   1320  CB  TRP B 164      54.381  19.050  26.238  1.00 83.36           C  
ATOM   1321  CG  TRP B 164      53.368  19.710  25.332  1.00 83.36           C  
ATOM   1323  CD1 TRP B 164      52.021  19.505  25.242  1.00 83.36           C  
ATOM   1322  CD2 TRP B 164      53.700  20.676  24.322  1.00 83.36           C  
ATOM   1325  CE2 TRP B 164      52.518  21.009  23.663  1.00 83.36           C  
ATOM   1326  CE3 TRP B 164      54.896  21.234  23.967  1.00 83.36           C  
ATOM   1324  NE1 TRP B 164      51.495  20.282  24.238  1.00 83.36           N  
ATOM   1327  CZ2 TRP B 164      52.513  21.908  22.636  1.00 83.36           C  
ATOM   1328  CZ3 TRP B 164      54.888  22.148  22.937  1.00 83.36           C  
ATOM   1329  CH2 TRP B 164      53.718  22.477  22.284  1.00 83.36           C  
ATOM   1332  N   GLY B 165      54.439  22.109  27.262  1.00 41.12           N  
ATOM   1333  CA  GLY B 165      54.881  23.441  26.959  1.00 41.12           C  
ATOM   1334  C   GLY B 165      55.796  23.951  28.031  1.00 41.12           C  
ATOM   1335  O   GLY B 165      56.694  24.744  27.758  1.00 41.12           O  
ATOM   1336  N   SER B 166      55.537  23.555  29.291  1.00 59.93           N  
ATOM   1337  CA  SER B 166      56.250  24.015  30.453  1.00 59.93           C  
ATOM   1340  C   SER B 166      57.605  23.380  30.617  1.00 59.93           C  
ATOM   1341  O   SER B 166      58.332  23.737  31.542  1.00 59.93           O  
ATOM   1338  CB  SER B 166      55.480  23.761  31.759  1.00 59.93           C  
ATOM   1339  OG  SER B 166      55.416  22.367  32.029  0.50 59.93           O  
ATOM   1342  N   LYS B 167      57.996  22.421  29.757  1.00 76.18           N  
ATOM   1343  CA  LYS B 167      59.239  21.725  29.977  1.00 76.18           C  
ATOM   1349  C   LYS B 167      60.400  22.674  29.983  1.00 76.18           C  
ATOM   1350  O   LYS B 167      60.400  23.685  29.282  1.00 76.18           O  
ATOM   1344  CB  LYS B 167      59.523  20.641  28.927  1.00 76.18           C  
ATOM   1345  CG  LYS B 167      58.523  19.489  28.993  1.00 76.18           C  
ATOM   1346  CD  LYS B 167      58.561  18.563  27.781  1.00 76.18           C  
ATOM   1347  CE  LYS B 167      57.564  17.410  27.888  1.00 76.18           C  
ATOM   1348  NZ  LYS B 167      57.850  16.619  29.108  1.00 76.18           N1+
ATOM   1351  N   ASP B 168      61.430  22.365  30.806  1.00 51.81           N  
ATOM   1352  CA  ASP B 168      62.597  23.204  30.882  1.00 51.81           C  
ATOM   1357  C   ASP B 168      63.521  22.823  29.776  1.00 51.81           C  
ATOM   1358  O   ASP B 168      64.490  22.091  29.981  1.00 51.81           O  
ATOM   1353  CB  ASP B 168      63.413  23.061  32.180  1.00 51.81           C  
ATOM   1354  CG  ASP B 168      62.745  23.849  33.295  1.00 51.81           C  
ATOM   1355  OD1 ASP B 168      61.772  24.594  33.003  1.00 51.81           O  
ATOM   1356  OD2 ASP B 168      63.216  23.729  34.457  1.00 51.81           O1-
ATOM   1359  N   LEU B 169      63.234  23.319  28.561  1.00 51.14           N  
ATOM   1360  CA  LEU B 169      64.071  23.061  27.429  1.00 51.14           C  
ATOM   1365  C   LEU B 169      64.278  24.390  26.781  1.00 51.14           C  
ATOM   1366  O   LEU B 169      63.381  25.232  26.787  1.00 51.14           O  
ATOM   1361  CB  LEU B 169      63.405  22.150  26.383  1.00 51.14           C  
ATOM   1362  CG  LEU B 169      63.088  20.732  26.896  1.00 51.14           C  
ATOM   1363  CD1 LEU B 169      62.423  19.877  25.805  1.00 51.14           C  
ATOM   1364  CD2 LEU B 169      64.334  20.055  27.491  1.00 51.14           C  
ATOM   1367  N   ALA B 170      65.473  24.622  26.208  1.00 24.38           N  
ATOM   1368  CA  ALA B 170      65.713  25.892  25.586  1.00 24.38           C  
ATOM   1370  C   ALA B 170      64.778  26.017  24.424  1.00 24.38           C  
ATOM   1371  O   ALA B 170      64.528  25.051  23.705  1.00 24.38           O  
ATOM   1369  CB  ALA B 170      67.150  26.062  25.063  1.00 24.38           C  
ATOM   1372  N   LEU B 171      64.220  27.229  24.229  1.00 58.57           N  
ATOM   1373  CA  LEU B 171      63.297  27.461  23.149  1.00 58.57           C  
ATOM   1378  C   LEU B 171      64.046  27.619  21.860  1.00 58.57           C  
ATOM   1379  O   LEU B 171      65.155  28.149  21.806  1.00 58.57           O  
ATOM   1374  CB  LEU B 171      62.418  28.714  23.331  1.00 58.57           C  
ATOM   1375  CG  LEU B 171      61.316  28.564  24.398  1.00 58.57           C  
ATOM   1376  CD1 LEU B 171      60.483  29.848  24.520  1.00 58.57           C  
ATOM   1377  CD2 LEU B 171      60.425  27.344  24.110  1.00 58.57           C  
ATOM   1380  N   PRO B 172      63.419  27.133  20.819  1.00 68.52           N  
ATOM   1381  CA  PRO B 172      63.909  27.167  19.464  1.00 68.52           C  
ATOM   1385  C   PRO B 172      63.842  28.567  18.934  1.00 68.52           C  
ATOM   1386  O   PRO B 172      63.022  29.346  19.418  1.00 68.52           O  
ATOM   1383  CB  PRO B 172      62.993  26.230  18.681  1.00 68.52           C  
ATOM   1384  CG  PRO B 172      61.677  26.259  19.480  1.00 68.52           C  
ATOM   1382  CD  PRO B 172      62.136  26.465  20.933  1.00 68.52           C  
ATOM   1387  N   GLU B 173      64.719  28.904  17.966  1.00 48.24           N  
ATOM   1388  CA  GLU B 173      64.814  30.210  17.371  1.00 48.24           C  
ATOM   1394  C   GLU B 173      63.698  30.528  16.413  1.00 48.24           C  
ATOM   1395  O   GLU B 173      63.216  31.660  16.386  1.00 48.24           O  
ATOM   1389  CB  GLU B 173      66.149  30.407  16.638  1.00 48.24           C  
ATOM   1390  CG  GLU B 173      67.340  30.412  17.601  1.00 48.24           C  
ATOM   1391  CD  GLU B 173      68.615  30.542  16.786  1.00 48.24           C  
ATOM   1392  OE1 GLU B 173      68.522  30.955  15.600  1.00 48.24           O  
ATOM   1393  OE2 GLU B 173      69.704  30.230  17.340  1.00 48.24           O1-
ATOM   1396  N   VAL B 174      63.251  29.550  15.596  1.00 42.18           N  
ATOM   1397  CA  VAL B 174      62.289  29.835  14.561  1.00 42.18           C  
ATOM   1401  C   VAL B 174      60.957  30.161  15.168  1.00 42.18           C  
ATOM   1402  O   VAL B 174      60.524  29.536  16.134  1.00 42.18           O  
ATOM   1398  CB  VAL B 174      62.101  28.704  13.591  1.00 42.18           C  
ATOM   1399  CG1 VAL B 174      61.019  29.099  12.573  1.00 42.18           C  
ATOM   1400  CG2 VAL B 174      63.464  28.384  12.951  1.00 42.18           C  
ATOM   1403  N   TYR B 175      60.264  31.155  14.570  1.00124.25           N  
ATOM   1404  CA  TYR B 175      59.006  31.665  15.043  1.00124.25           C  
ATOM   1413  C   TYR B 175      57.952  30.603  15.026  1.00124.25           C  
ATOM   1414  O   TYR B 175      57.219  30.437  16.001  1.00124.25           O  
ATOM   1405  CB  TYR B 175      58.509  32.850  14.190  1.00124.25           C  
ATOM   1406  CG  TYR B 175      57.103  33.200  14.560  1.00124.25           C  
ATOM   1407  CD1 TYR B 175      56.835  34.091  15.574  1.00124.25           C  
ATOM   1408  CD2 TYR B 175      56.048  32.632  13.883  1.00124.25           C  
ATOM   1409  CE1 TYR B 175      55.538  34.412  15.904  1.00124.25           C  
ATOM   1410  CE2 TYR B 175      54.750  32.948  14.208  1.00124.25           C  
ATOM   1411  CZ  TYR B 175      54.492  33.838  15.220  1.00124.25           C  
ATOM   1412  OH  TYR B 175      53.158  34.161  15.551  1.00124.25           O  
ATOM   1415  N   ILE B 176      57.867  29.826  13.932  1.00 73.86           N  
ATOM   1416  CA  ILE B 176      56.831  28.842  13.814  1.00 73.86           C  
ATOM   1421  C   ILE B 176      56.982  27.844  14.923  1.00 73.86           C  
ATOM   1422  O   ILE B 176      55.996  27.296  15.408  1.00 73.86           O  
ATOM   1417  CB  ILE B 176      56.829  28.125  12.488  1.00 73.86           C  
ATOM   1418  CG1 ILE B 176      58.118  27.315  12.281  1.00 73.86           C  
ATOM   1419  CG2 ILE B 176      56.578  29.169  11.385  1.00 73.86           C  
ATOM   1420  CD1 ILE B 176      58.039  26.352  11.093  1.00 73.86           C  
ATOM   1423  N   HIS B 177      58.227  27.493  15.290  1.00 72.96           N  
ATOM   1424  CA  HIS B 177      58.438  26.567  16.369  1.00 72.96           C  
ATOM   1431  C   HIS B 177      58.169  27.185  17.717  1.00 72.96           C  
ATOM   1432  O   HIS B 177      57.402  26.654  18.519  1.00 72.96           O  
ATOM   1427  CB  HIS B 177      59.874  26.017  16.349  1.00 72.96           C  
ATOM   1426  CG  HIS B 177      60.195  25.399  15.017  1.00 72.96           C  
ATOM   1429  CD2 HIS B 177      59.358  24.942  14.045  1.00 72.96           C  
ATOM   1425  ND1 HIS B 177      61.470  25.199  14.537  1.00 72.96           N  
ATOM   1430  CE1 HIS B 177      61.343  24.640  13.306  1.00 72.96           C  
ATOM   1428  NE2 HIS B 177      60.080  24.465  12.964  1.00 72.96           N  
ATOM   1433  N   SER B 178      58.772  28.362  17.986  1.00 43.19           N  
ATOM   1434  CA  SER B 178      58.733  28.971  19.291  1.00 43.19           C  
ATOM   1437  C   SER B 178      57.356  29.409  19.678  1.00 43.19           C  
ATOM   1438  O   SER B 178      56.950  29.243  20.827  1.00 43.19           O  
ATOM   1435  CB  SER B 178      59.649  30.205  19.415  1.00 43.19           C  
ATOM   1436  OG  SER B 178      59.194  31.258  18.576  1.00 43.19           O  
ATOM   1439  N   GLU B 179      56.598  29.980  18.730  1.00 81.77           N  
ATOM   1440  CA  GLU B 179      55.315  30.541  19.039  1.00 81.77           C  
ATOM   1446  C   GLU B 179      54.370  29.477  19.489  1.00 81.77           C  
ATOM   1447  O   GLU B 179      53.549  29.708  20.377  1.00 81.77           O  
ATOM   1441  CB  GLU B 179      54.680  31.270  17.843  1.00 81.77           C  
ATOM   1442  CG  GLU B 179      53.346  31.947  18.169  1.00 81.77           C  
ATOM   1443  CD  GLU B 179      53.615  33.114  19.110  1.00 81.77           C  
ATOM   1444  OE1 GLU B 179      54.764  33.213  19.617  1.00 81.77           O  
ATOM   1445  OE2 GLU B 179      52.673  33.920  19.339  1.00 81.77           O1-
ATOM   1448  N   TRP B 180      54.446  28.280  18.883  1.00 83.49           N  
ATOM   1449  CA  TRP B 180      53.522  27.249  19.242  1.00 83.49           C  
ATOM   1460  C   TRP B 180      53.763  26.870  20.671  1.00 83.49           C  
ATOM   1461  O   TRP B 180      52.820  26.612  21.418  1.00 83.49           O  
ATOM   1450  CB  TRP B 180      53.587  26.019  18.313  1.00 83.49           C  
ATOM   1451  CG  TRP B 180      52.478  25.024  18.555  1.00 83.49           C  
ATOM   1453  CD1 TRP B 180      52.530  23.747  19.034  1.00 83.49           C  
ATOM   1452  CD2 TRP B 180      51.086  25.331  18.365  1.00 83.49           C  
ATOM   1455  CE2 TRP B 180      50.360  24.200  18.732  1.00 83.49           C  
ATOM   1456  CE3 TRP B 180      50.464  26.466  17.926  1.00 83.49           C  
ATOM   1454  NE1 TRP B 180      51.258  23.233  19.134  1.00 83.49           N  
ATOM   1457  CZ2 TRP B 180      48.995  24.186  18.666  1.00 83.49           C  
ATOM   1458  CZ3 TRP B 180      49.088  26.447  17.857  1.00 83.49           C  
ATOM   1459  CH2 TRP B 180      48.367  25.329  18.220  1.00 83.49           C  
ATOM   1462  N   ILE B 181      55.040  26.814  21.091  1.00 46.35           N  
ATOM   1463  CA  ILE B 181      55.369  26.491  22.450  1.00 46.35           C  
ATOM   1468  C   ILE B 181      54.887  27.581  23.367  1.00 46.35           C  
ATOM   1469  O   ILE B 181      54.273  27.308  24.397  1.00 46.35           O  
ATOM   1464  CB  ILE B 181      56.846  26.353  22.660  1.00 46.35           C  
ATOM   1465  CG1 ILE B 181      57.396  25.217  21.779  1.00 46.35           C  
ATOM   1466  CG2 ILE B 181      57.098  26.156  24.165  1.00 46.35           C  
ATOM   1467  CD1 ILE B 181      58.920  25.207  21.670  1.00 46.35           C  
ATOM   1470  N   ASN B 182      55.130  28.854  22.997  1.00 58.82           N  
ATOM   1471  CA  ASN B 182      54.821  29.977  23.842  1.00 58.82           C  
ATOM   1476  C   ASN B 182      53.351  30.100  24.069  1.00 58.82           C  
ATOM   1477  O   ASN B 182      52.918  30.580  25.115  1.00 58.82           O  
ATOM   1472  CB  ASN B 182      55.368  31.315  23.321  1.00 58.82           C  
ATOM   1473  CG  ASN B 182      56.838  31.365  23.718  0.65 58.82           C  
ATOM   1475  ND2 ASN B 182      57.666  32.085  22.916  0.65 58.82           N  
ATOM   1474  OD1 ASN B 182      57.239  30.785  24.728  0.65 58.82           O  
ATOM   1478  N   LEU B 183      52.537  29.690  23.088  1.00 73.77           N  
ATOM   1479  CA  LEU B 183      51.115  29.797  23.233  1.00 73.77           C  
ATOM   1484  C   LEU B 183      50.675  28.938  24.390  1.00 73.77           C  
ATOM   1485  O   LEU B 183      49.688  29.245  25.052  1.00 73.77           O  
ATOM   1480  CB  LEU B 183      50.371  29.330  21.970  1.00 73.77           C  
ATOM   1481  CG  LEU B 183      50.634  30.220  20.738  1.00 73.77           C  
ATOM   1482  CD1 LEU B 183      49.869  29.708  19.507  1.00 73.77           C  
ATOM   1483  CD2 LEU B 183      50.328  31.697  21.037  1.00 73.77           C  
ATOM   1486  N   HIS B 184      51.334  27.780  24.568  1.00153.10           N  
ATOM   1487  CA  HIS B 184      51.117  26.769  25.570  1.00153.10           C  
ATOM   1494  C   HIS B 184      51.886  26.936  26.857  1.00153.10           C  
ATOM   1495  O   HIS B 184      51.877  26.012  27.669  1.00153.10           O  
ATOM   1490  CB  HIS B 184      51.247  25.364  24.984  1.00153.10           C  
ATOM   1489  CG  HIS B 184      50.267  25.298  23.850  1.00153.10           C  
ATOM   1492  CD2 HIS B 184      48.915  25.142  23.864  1.00153.10           C  
ATOM   1488  ND1 HIS B 184      50.608  25.505  22.533  1.00153.10           N  
ATOM   1493  CE1 HIS B 184      49.455  25.469  21.819  1.00153.10           C  
ATOM   1491  NE2 HIS B 184      48.401  25.252  22.583  1.00153.10           N  
ATOM   1496  N   ARG B 185      52.692  28.007  27.030  1.00119.66           N  
ATOM   1497  CA  ARG B 185      53.482  28.109  28.234  1.00119.66           C  
ATOM   1505  C   ARG B 185      53.368  29.494  28.822  1.00119.66           C  
ATOM   1506  O   ARG B 185      52.867  30.417  28.181  1.00119.66           O  
ATOM   1498  CB  ARG B 185      54.970  27.836  27.967  1.00119.66           C  
ATOM   1499  CG  ARG B 185      55.852  27.856  29.214  1.00119.66           C  
ATOM   1500  CD  ARG B 185      57.332  27.624  28.905  1.00119.66           C  
ATOM   1501  NE  ARG B 185      57.873  28.901  28.361  1.00119.66           N  
ATOM   1502  CZ  ARG B 185      59.101  28.928  27.766  1.00119.66           C  
ATOM   1503  NH1 ARG B 185      59.817  27.776  27.622  1.00119.66           N1+
ATOM   1504  NH2 ARG B 185      59.612  30.115  27.329  1.00119.66           N  
ATOM   1507  N   GLY B 186      53.827  29.670  30.087  1.00 38.21           N  
ATOM   1508  CA  GLY B 186      53.823  30.973  30.706  1.00 38.21           C  
ATOM   1509  C   GLY B 186      52.752  31.064  31.755  1.00 38.21           C  
ATOM   1510  O   GLY B 186      51.854  30.231  31.848  1.00 38.21           O  
ATOM   1511  N   PRO B 187      52.872  32.097  32.559  1.00 65.28           N  
ATOM   1512  CA  PRO B 187      51.965  32.336  33.651  1.00 65.28           C  
ATOM   1516  C   PRO B 187      50.539  32.546  33.250  1.00 65.28           C  
ATOM   1517  O   PRO B 187      49.653  32.102  33.977  1.00 65.28           O  
ATOM   1514  CB  PRO B 187      52.561  33.502  34.434  1.00 65.28           C  
ATOM   1515  CG  PRO B 187      54.072  33.373  34.173  1.00 65.28           C  
ATOM   1513  CD  PRO B 187      54.168  32.714  32.786  1.00 65.28           C  
ATOM   1518  N   PHE B 188      50.291  33.214  32.112  1.00 54.65           N  
ATOM   1519  CA  PHE B 188      48.949  33.466  31.667  1.00 54.65           C  
ATOM   1527  C   PHE B 188      48.280  32.150  31.408  1.00 54.65           C  
ATOM   1528  O   PHE B 188      47.175  31.893  31.886  1.00 54.65           O  
ATOM   1520  CB  PHE B 188      48.956  34.284  30.360  1.00 54.65           C  
ATOM   1521  CG  PHE B 188      47.587  34.348  29.775  1.00 54.65           C  
ATOM   1522  CD1 PHE B 188      46.633  35.198  30.284  1.00 54.65           C  
ATOM   1523  CD2 PHE B 188      47.271  33.565  28.688  1.00 54.65           C  
ATOM   1524  CE1 PHE B 188      45.376  35.248  29.725  1.00 54.65           C  
ATOM   1525  CE2 PHE B 188      46.018  33.611  28.124  1.00 54.65           C  
ATOM   1526  CZ  PHE B 188      45.068  34.454  28.646  1.00 54.65           C  
ATOM   1529  N   PHE B 189      48.958  31.267  30.654  1.00 67.61           N  
ATOM   1530  CA  PHE B 189      48.402  29.997  30.282  1.00 67.61           C  
ATOM   1538  C   PHE B 189      48.282  29.132  31.496  1.00 67.61           C  
ATOM   1539  O   PHE B 189      47.331  28.361  31.623  1.00 67.61           O  
ATOM   1531  CB  PHE B 189      49.246  29.251  29.233  1.00 67.61           C  
ATOM   1532  CG  PHE B 189      48.469  28.049  28.813  1.00 67.61           C  
ATOM   1533  CD1 PHE B 189      47.340  28.192  28.040  1.00 67.61           C  
ATOM   1534  CD2 PHE B 189      48.873  26.784  29.169  1.00 67.61           C  
ATOM   1535  CE1 PHE B 189      46.616  27.093  27.640  1.00 67.61           C  
ATOM   1536  CE2 PHE B 189      48.154  25.681  28.771  1.00 67.61           C  
ATOM   1537  CZ  PHE B 189      47.023  25.834  28.007  1.00 67.61           C  
ATOM   1540  N   ALA B 190      49.270  29.220  32.405  1.00 33.08           N  
ATOM   1541  CA  ALA B 190      49.268  28.402  33.581  1.00 33.08           C  
ATOM   1543  C   ALA B 190      48.069  28.732  34.417  1.00 33.08           C  
ATOM   1544  O   ALA B 190      47.418  27.836  34.950  1.00 33.08           O  
ATOM   1542  CB  ALA B 190      50.520  28.617  34.453  1.00 33.08           C  
ATOM   1545  N   GLU B 191      47.738  30.032  34.557  1.00 78.45           N  
ATOM   1546  CA  GLU B 191      46.626  30.410  35.385  0.70 78.45           C  
ATOM   1552  C   GLU B 191      45.344  29.922  34.776  1.00 78.45           C  
ATOM   1553  O   GLU B 191      44.434  29.506  35.491  1.00 78.45           O  
ATOM   1547  CB  GLU B 191      46.518  31.924  35.627  0.70 78.45           C  
ATOM   1548  CG  GLU B 191      45.546  32.263  36.761  0.70 78.45           C  
ATOM   1549  CD  GLU B 191      46.118  31.711  38.066  1.00 78.45           C  
ATOM   1550  OE1 GLU B 191      47.315  31.985  38.357  1.00 78.45           O  
ATOM   1551  OE2 GLU B 191      45.367  31.004  38.786  1.00 78.45           O1-
ATOM   1554  N   TRP B 192      45.235  29.967  33.433  1.00 88.87           N  
ATOM   1555  CA  TRP B 192      44.065  29.517  32.720  1.00 88.87           C  
ATOM   1566  C   TRP B 192      43.842  28.056  32.970  1.00 88.87           C  
ATOM   1567  O   TRP B 192      42.723  27.634  33.261  1.00 88.87           O  
ATOM   1556  CB  TRP B 192      44.193  29.760  31.202  1.00 88.87           C  
ATOM   1557  CG  TRP B 192      43.200  29.038  30.316  1.00 88.87           C  
ATOM   1559  CD1 TRP B 192      43.435  28.020  29.438  1.00 88.87           C  
ATOM   1558  CD2 TRP B 192      41.786  29.288  30.273  1.00 88.87           C  
ATOM   1561  CE2 TRP B 192      41.238  28.406  29.339  1.00 88.87           C  
ATOM   1562  CE3 TRP B 192      41.006  30.171  30.957  1.00 88.87           C  
ATOM   1560  NE1 TRP B 192      42.263  27.641  28.829  1.00 88.87           N  
ATOM   1563  CZ2 TRP B 192      39.899  28.399  29.074  1.00 88.87           C  
ATOM   1564  CZ3 TRP B 192      39.656  30.163  30.682  1.00 88.87           C  
ATOM   1565  CH2 TRP B 192      39.111  29.297  29.758  1.00 88.87           C  
ATOM   1568  N   VAL B 193      44.899  27.229  32.875  1.00127.38           N  
ATOM   1569  CA  VAL B 193      44.704  25.823  33.102  1.00127.38           C  
ATOM   1573  C   VAL B 193      44.276  25.592  34.520  1.00127.38           C  
ATOM   1574  O   VAL B 193      43.438  24.732  34.789  1.00127.38           O  
ATOM   1570  CB  VAL B 193      45.899  24.948  32.816  1.00127.38           C  
ATOM   1571  CG1 VAL B 193      46.104  24.865  31.301  1.00127.38           C  
ATOM   1572  CG2 VAL B 193      47.127  25.508  33.539  1.00127.38           C  
ATOM   1575  N   GLN B 194      44.833  26.354  35.477  1.00 47.87           N  
ATOM   1576  CA  GLN B 194      44.492  26.168  36.861  1.00 47.87           C  
ATOM   1582  C   GLN B 194      43.036  26.481  37.038  1.00 47.87           C  
ATOM   1583  O   GLN B 194      42.336  25.820  37.804  1.00 47.87           O  
ATOM   1577  CB  GLN B 194      45.280  27.107  37.788  1.00 47.87           C  
ATOM   1578  CG  GLN B 194      44.977  26.893  39.269  1.00 47.87           C  
ATOM   1579  CD  GLN B 194      45.600  25.567  39.680  1.00 47.87           C  
ATOM   1581  NE2 GLN B 194      45.078  24.971  40.785  1.00 47.87           N  
ATOM   1580  OE1 GLN B 194      46.524  25.073  39.037  1.00 47.87           O  
ATOM   1584  N   PHE B 195      42.546  27.514  36.327  1.00 60.73           N  
ATOM   1585  CA  PHE B 195      41.171  27.924  36.406  1.00 60.73           C  
ATOM   1593  C   PHE B 195      40.301  26.788  35.972  1.00 60.73           C  
ATOM   1594  O   PHE B 195      39.328  26.457  36.649  1.00 60.73           O  
ATOM   1586  CB  PHE B 195      40.887  29.129  35.487  1.00 60.73           C  
ATOM   1587  CG  PHE B 195      39.414  29.285  35.308  1.00 60.73           C  
ATOM   1588  CD1 PHE B 195      38.621  29.873  36.267  1.00 60.73           C  
ATOM   1589  CD2 PHE B 195      38.828  28.847  34.142  1.00 60.73           C  
ATOM   1590  CE1 PHE B 195      37.266  30.006  36.066  1.00 60.73           C  
ATOM   1591  CE2 PHE B 195      37.477  28.978  33.934  1.00 60.73           C  
ATOM   1592  CZ  PHE B 195      36.691  29.557  34.901  1.00 60.73           C  
ATOM   1595  N   LEU B 196      40.644  26.142  34.843  1.00 59.43           N  
ATOM   1596  CA  LEU B 196      39.827  25.068  34.348  1.00 59.43           C  
ATOM   1601  C   LEU B 196      39.807  23.951  35.343  1.00 59.43           C  
ATOM   1602  O   LEU B 196      38.759  23.361  35.602  1.00 59.43           O  
ATOM   1597  CB  LEU B 196      40.308  24.484  33.005  1.00 59.43           C  
ATOM   1598  CG  LEU B 196      40.154  25.448  31.811  1.00 59.43           C  
ATOM   1599  CD1 LEU B 196      40.632  24.804  30.498  1.00 59.43           C  
ATOM   1600  CD2 LEU B 196      38.717  25.981  31.705  1.00 59.43           C  
ATOM   1603  N   VAL B 197      40.969  23.632  35.938  1.00111.57           N  
ATOM   1604  CA  VAL B 197      41.049  22.530  36.856  1.00111.57           C  
ATOM   1608  C   VAL B 197      40.207  22.826  38.070  1.00111.57           C  
ATOM   1609  O   VAL B 197      39.517  21.950  38.592  1.00111.57           O  
ATOM   1605  CB  VAL B 197      42.465  22.237  37.273  1.00111.57           C  
ATOM   1606  CG1 VAL B 197      42.904  23.197  38.386  1.00111.57           C  
ATOM   1607  CG2 VAL B 197      42.571  20.752  37.631  1.00111.57           C  
ATOM   1610  N   ASP B 198      40.230  24.087  38.548  1.00 36.61           N  
ATOM   1611  CA  ASP B 198      39.493  24.460  39.724  1.00 36.61           C  
ATOM   1616  C   ASP B 198      38.031  24.281  39.451  1.00 36.61           C  
ATOM   1617  O   ASP B 198      37.278  23.821  40.308  1.00 36.61           O  
ATOM   1612  CB  ASP B 198      39.681  25.939  40.101  1.00 36.61           C  
ATOM   1613  CG  ASP B 198      41.116  26.152  40.557  1.00 36.61           C  
ATOM   1614  OD1 ASP B 198      41.815  25.141  40.829  1.00 36.61           O  
ATOM   1615  OD2 ASP B 198      41.530  27.340  40.640  1.00 36.61           O1-
ATOM   1618  N   GLU B 199      37.590  24.663  38.239  1.00 97.77           N  
ATOM   1619  CA  GLU B 199      36.203  24.568  37.887  1.00 97.77           C  
ATOM   1625  C   GLU B 199      35.765  23.135  37.840  1.00 97.77           C  
ATOM   1626  O   GLU B 199      34.678  22.802  38.308  1.00 97.77           O  
ATOM   1620  CB  GLU B 199      35.891  25.227  36.537  1.00 97.77           C  
ATOM   1621  CG  GLU B 199      35.871  26.753  36.630  1.00 97.77           C  
ATOM   1622  CD  GLU B 199      34.615  27.117  37.408  1.00 97.77           C  
ATOM   1623  OE1 GLU B 199      33.708  26.249  37.485  1.00 97.77           O  
ATOM   1624  OE2 GLU B 199      34.542  28.257  37.938  1.00 97.77           O1-
ATOM   1627  N   LEU B 200      36.595  22.241  37.273  1.00 61.50           N  
ATOM   1628  CA  LEU B 200      36.208  20.861  37.179  1.00 61.50           C  
ATOM   1633  C   LEU B 200      36.112  20.303  38.564  1.00 61.50           C  
ATOM   1634  O   LEU B 200      35.228  19.503  38.867  1.00 61.50           O  
ATOM   1629  CB  LEU B 200      37.195  20.013  36.353  1.00 61.50           C  
ATOM   1630  CG  LEU B 200      36.712  18.571  36.091  1.00 61.50           C  
ATOM   1631  CD1 LEU B 200      35.361  18.564  35.359  1.00 61.50           C  
ATOM   1632  CD2 LEU B 200      37.771  17.759  35.328  1.00 61.50           C  
ATOM   1635  N   ASN B 201      37.033  20.709  39.453  1.00 38.88           N  
ATOM   1636  CA  ASN B 201      36.998  20.223  40.800  1.00 38.88           C  
ATOM   1641  C   ASN B 201      35.731  20.699  41.448  1.00 38.88           C  
ATOM   1642  O   ASN B 201      35.104  19.954  42.200  1.00 38.88           O  
ATOM   1637  CB  ASN B 201      38.188  20.719  41.639  1.00 38.88           C  
ATOM   1638  CG  ASN B 201      39.447  20.067  41.081  1.00 38.88           C  
ATOM   1640  ND2 ASN B 201      40.584  20.812  41.113  1.00 38.88           N  
ATOM   1639  OD1 ASN B 201      39.419  18.923  40.628  1.00 38.88           O  
ATOM   1643  N   ARG B 202      35.330  21.963  41.196  1.00145.75           N  
ATOM   1644  CA  ARG B 202      34.144  22.509  41.802  1.00145.75           C  
ATOM   1652  C   ARG B 202      32.906  21.777  41.363  1.00145.75           C  
ATOM   1653  O   ARG B 202      32.154  21.260  42.187  1.00145.75           O  
ATOM   1645  CB  ARG B 202      33.936  23.992  41.426  1.00145.75           C  
ATOM   1646  CG  ARG B 202      32.652  24.631  41.970  1.00145.75           C  
ATOM   1647  CD  ARG B 202      32.551  26.138  41.692  1.00145.75           C  
ATOM   1648  NE  ARG B 202      32.276  26.335  40.238  1.00145.75           N  
ATOM   1649  CZ  ARG B 202      30.999  26.493  39.776  1.00145.75           C  
ATOM   1650  NH1 ARG B 202      29.949  26.512  40.649  1.00145.75           N1+
ATOM   1651  NH2 ARG B 202      30.778  26.638  38.437  1.00145.75           N  
ATOM   1654  N   VAL B 203      32.668  21.714  40.040  1.00130.60           N  
ATOM   1655  CA  VAL B 203      31.477  21.115  39.495  1.00130.60           C  
ATOM   1659  C   VAL B 203      31.483  19.613  39.588  1.00130.60           C  
ATOM   1660  O   VAL B 203      30.432  18.987  39.713  1.00130.60           O  
ATOM   1656  CB  VAL B 203      31.248  21.508  38.067  1.00130.60           C  
ATOM   1657  CG1 VAL B 203      32.447  21.047  37.229  1.00130.60           C  
ATOM   1658  CG2 VAL B 203      29.908  20.919  37.608  1.00130.60           C  
ATOM   1661  N   GLY B 204      32.670  18.999  39.461  1.00 62.41           N  
ATOM   1662  CA  GLY B 204      32.899  17.576  39.448  1.00 62.41           C  
ATOM   1663  C   GLY B 204      32.657  16.923  40.778  1.00 62.41           C  
ATOM   1664  O   GLY B 204      32.424  15.717  40.842  1.00 62.41           O  
ATOM   1665  N   LYS B 205      32.719  17.701  41.872  1.00117.95           N  
ATOM   1666  CA  LYS B 205      32.807  17.209  43.219  1.00117.95           C  
ATOM   1672  C   LYS B 205      31.794  16.146  43.542  1.00117.95           C  
ATOM   1673  O   LYS B 205      32.188  15.084  44.025  1.00117.95           O  
ATOM   1667  CB  LYS B 205      32.597  18.349  44.233  1.00117.95           C  
ATOM   1668  CG  LYS B 205      32.868  17.971  45.692  1.00117.95           C  
ATOM   1669  CD  LYS B 205      34.352  17.773  46.005  1.00117.95           C  
ATOM   1670  CE  LYS B 205      34.634  17.398  47.461  1.00117.95           C  
ATOM   1671  NZ  LYS B 205      36.088  17.209  47.664  1.00117.95           N1+
ATOM   1674  N   ASN B 206      30.481  16.355  43.311  1.00141.29           N  
ATOM   1675  CA  ASN B 206      29.602  15.285  43.700  1.00141.29           C  
ATOM   1680  C   ASN B 206      28.734  14.903  42.545  1.00141.29           C  
ATOM   1681  O   ASN B 206      27.541  15.207  42.529  1.00141.29           O  
ATOM   1676  CB  ASN B 206      28.648  15.666  44.847  1.00141.29           C  
ATOM   1677  CG  ASN B 206      29.460  15.847  46.123  1.00141.29           C  
ATOM   1679  ND2 ASN B 206      29.029  16.810  46.982  1.00141.29           N  
ATOM   1678  OD1 ASN B 206      30.448  15.153  46.352  1.00141.29           O  
ATOM   1682  N   ARG B 207      29.284  14.174  41.556  1.00214.70           N  
ATOM   1683  CA  ARG B 207      28.409  13.794  40.492  1.00214.70           C  
ATOM   1691  C   ARG B 207      28.379  12.304  40.381  1.00214.70           C  
ATOM   1692  O   ARG B 207      29.367  11.615  40.626  1.00214.70           O  
ATOM   1684  CB  ARG B 207      28.712  14.444  39.131  1.00214.70           C  
ATOM   1685  CG  ARG B 207      30.117  14.240  38.579  1.00214.70           C  
ATOM   1686  CD  ARG B 207      30.349  15.114  37.349  1.00214.70           C  
ATOM   1687  NE  ARG B 207      29.547  14.545  36.225  1.00214.70           N  
ATOM   1688  CZ  ARG B 207      28.674  15.336  35.531  1.00214.70           C  
ATOM   1689  NH1 ARG B 207      28.430  16.610  35.948  1.00214.70           N1+
ATOM   1690  NH2 ARG B 207      28.042  14.852  34.422  1.00214.70           N  
ATOM   1693  N   GLU B 208      27.178  11.783  40.064  1.00108.57           N  
ATOM   1694  CA  GLU B 208      26.869  10.389  39.907  1.00108.57           C  
ATOM   1700  C   GLU B 208      27.512   9.846  38.658  1.00108.57           C  
ATOM   1701  O   GLU B 208      27.806   8.655  38.579  1.00108.57           O  
ATOM   1695  CB  GLU B 208      25.351  10.142  39.859  1.00108.57           C  
ATOM   1696  CG  GLU B 208      24.609  10.952  38.795  1.00108.57           C  
ATOM   1697  CD  GLU B 208      23.132  10.916  39.162  1.00108.57           C  
ATOM   1698  OE1 GLU B 208      22.835  10.977  40.386  1.00108.57           O  
ATOM   1699  OE2 GLU B 208      22.284  10.826  38.236  1.00108.57           O1-
ATOM   1702  N   ASP B 209      27.723  10.735  37.666  1.00207.01           N  
ATOM   1703  CA  ASP B 209      28.213  10.579  36.312  1.00207.01           C  
ATOM   1708  C   ASP B 209      29.671  10.235  36.227  1.00207.01           C  
ATOM   1709  O   ASP B 209      30.187  10.133  35.115  1.00207.01           O  
ATOM   1704  CB  ASP B 209      28.207  11.876  35.482  1.00207.01           C  
ATOM   1705  CG  ASP B 209      26.809  12.373  35.215  1.00207.01           C  
ATOM   1706  OD1 ASP B 209      26.022  12.462  36.192  1.00207.01           O  
ATOM   1707  OD2 ASP B 209      26.513  12.674  34.028  1.00207.01           O1-
ATOM   1710  N   LEU B 210      30.403  10.120  37.343  1.00 77.30           N  
ATOM   1711  CA  LEU B 210      31.843  10.059  37.291  1.00 77.30           C  
ATOM   1716  C   LEU B 210      32.354   9.000  36.348  1.00 77.30           C  
ATOM   1717  O   LEU B 210      33.341   9.240  35.653  1.00 77.30           O  
ATOM   1712  CB  LEU B 210      32.470   9.818  38.675  1.00 77.30           C  
ATOM   1713  CG  LEU B 210      34.008   9.774  38.663  1.00 77.30           C  
ATOM   1714  CD1 LEU B 210      34.601  11.120  38.211  1.00 77.30           C  
ATOM   1715  CD2 LEU B 210      34.561   9.313  40.023  1.00 77.30           C  
ATOM   1718  N   THR B 211      31.725   7.813  36.272  1.00 40.24           N  
ATOM   1719  CA  THR B 211      32.250   6.813  35.378  1.00 40.24           C  
ATOM   1723  C   THR B 211      32.246   7.337  33.975  1.00 40.24           C  
ATOM   1724  O   THR B 211      33.211   7.150  33.236  1.00 40.24           O  
ATOM   1720  CB  THR B 211      31.456   5.538  35.366  1.00 40.24           C  
ATOM   1722  CG2 THR B 211      32.063   4.588  34.314  1.00 40.24           C  
ATOM   1721  OG1 THR B 211      31.463   4.936  36.652  1.00 40.24           O  
ATOM   1725  N   GLU B 212      31.156   8.013  33.576  1.00 79.07           N  
ATOM   1726  CA  GLU B 212      31.011   8.531  32.245  1.00 79.07           C  
ATOM   1732  C   GLU B 212      32.081   9.546  31.996  1.00 79.07           C  
ATOM   1733  O   GLU B 212      32.686   9.568  30.926  1.00 79.07           O  
ATOM   1727  CB  GLU B 212      29.652   9.222  32.066  1.00 79.07           C  
ATOM   1728  CG  GLU B 212      29.348   9.697  30.648  1.00 79.07           C  
ATOM   1729  CD  GLU B 212      27.969  10.342  30.702  1.00 79.07           C  
ATOM   1730  OE1 GLU B 212      27.316  10.235  31.774  1.00 79.07           O  
ATOM   1731  OE2 GLU B 212      27.555  10.955  29.683  1.00 79.07           O1-
ATOM   1734  N   LEU B 213      32.348  10.420  32.983  1.00 68.28           N  
ATOM   1735  CA  LEU B 213      33.335  11.440  32.801  1.00 68.28           C  
ATOM   1740  C   LEU B 213      34.683  10.810  32.642  1.00 68.28           C  
ATOM   1741  O   LEU B 213      35.482  11.251  31.820  1.00 68.28           O  
ATOM   1736  CB  LEU B 213      33.398  12.433  33.968  1.00 68.28           C  
ATOM   1737  CG  LEU B 213      32.121  13.282  34.118  1.00 68.28           C  
ATOM   1738  CD1 LEU B 213      32.269  14.253  35.294  1.00 68.28           C  
ATOM   1739  CD2 LEU B 213      31.743  13.995  32.809  1.00 68.28           C  
ATOM   1742  N   GLN B 214      34.980   9.754  33.419  1.00 55.90           N  
ATOM   1743  CA  GLN B 214      36.272   9.135  33.342  1.00 55.90           C  
ATOM   1749  C   GLN B 214      36.462   8.528  31.992  1.00 55.90           C  
ATOM   1750  O   GLN B 214      37.551   8.582  31.426  1.00 55.90           O  
ATOM   1744  CB  GLN B 214      36.499   8.043  34.402  1.00 55.90           C  
ATOM   1745  CG  GLN B 214      37.881   7.387  34.310  1.00 55.90           C  
ATOM   1746  CD  GLN B 214      38.951   8.472  34.393  1.00 55.90           C  
ATOM   1748  NE2 GLN B 214      39.863   8.360  35.394  1.00 55.90           N  
ATOM   1747  OE1 GLN B 214      38.987   9.395  33.581  1.00 55.90           O  
ATOM   1751  N   GLN B 215      35.393   7.937  31.440  1.00 89.49           N  
ATOM   1752  CA  GLN B 215      35.479   7.270  30.179  1.00 89.49           C  
ATOM   1758  C   GLN B 215      35.832   8.270  29.127  1.00 89.49           C  
ATOM   1759  O   GLN B 215      36.649   8.000  28.247  1.00 89.49           O  
ATOM   1753  CB  GLN B 215      34.149   6.596  29.815  1.00 89.49           C  
ATOM   1754  CG  GLN B 215      34.242   5.622  28.646  1.00 89.49           C  
ATOM   1755  CD  GLN B 215      32.896   4.921  28.555  1.00 89.49           C  
ATOM   1757  NE2 GLN B 215      31.793   5.716  28.603  1.00 89.49           N  
ATOM   1756  OE1 GLN B 215      32.822   3.699  28.448  1.00 89.49           O  
ATOM   1760  N   ARG B 216      35.218   9.464  29.192  1.00158.97           N  
ATOM   1761  CA  ARG B 216      35.488  10.470  28.215  1.00158.97           C  
ATOM   1769  C   ARG B 216      36.911  10.912  28.371  1.00158.97           C  
ATOM   1770  O   ARG B 216      37.637  11.080  27.391  1.00158.97           O  
ATOM   1762  CB  ARG B 216      34.578  11.690  28.387  1.00158.97           C  
ATOM   1763  CG  ARG B 216      34.383  12.463  27.090  1.00158.97           C  
ATOM   1764  CD  ARG B 216      33.463  13.668  27.243  1.00158.97           C  
ATOM   1765  NE  ARG B 216      34.268  14.870  26.912  1.00158.97           N  
ATOM   1766  CZ  ARG B 216      33.624  16.040  26.657  1.00158.97           C  
ATOM   1767  NH1 ARG B 216      32.279  16.120  26.866  1.00158.97           N1+
ATOM   1768  NH2 ARG B 216      34.319  17.114  26.183  1.00158.97           N  
ATOM   1771  N   TRP B 217      37.349  11.072  29.635  1.00 83.54           N  
ATOM   1772  CA  TRP B 217      38.663  11.543  29.968  1.00 83.54           C  
ATOM   1783  C   TRP B 217      39.683  10.620  29.370  1.00 83.54           C  
ATOM   1784  O   TRP B 217      40.585  11.048  28.651  1.00 83.54           O  
ATOM   1773  CB  TRP B 217      38.891  11.520  31.492  1.00 83.54           C  
ATOM   1774  CG  TRP B 217      40.261  11.945  31.966  1.00 83.54           C  
ATOM   1776  CD1 TRP B 217      41.413  11.220  32.050  1.00 83.54           C  
ATOM   1775  CD2 TRP B 217      40.565  13.249  32.484  1.00 83.54           C  
ATOM   1778  CE2 TRP B 217      41.909  13.244  32.853  1.00 83.54           C  
ATOM   1779  CE3 TRP B 217      39.782  14.356  32.647  1.00 83.54           C  
ATOM   1777  NE1 TRP B 217      42.420  11.994  32.575  1.00 83.54           N  
ATOM   1780  CZ2 TRP B 217      42.497  14.354  33.391  1.00 83.54           C  
ATOM   1781  CZ3 TRP B 217      40.378  15.475  33.184  1.00 83.54           C  
ATOM   1782  CH2 TRP B 217      41.708  15.472  33.549  1.00 83.54           C  
ATOM   1785  N   ASN B 218      39.541   9.308  29.618  1.00 43.55           N  
ATOM   1786  CA  ASN B 218      40.524   8.361  29.168  1.00 43.55           C  
ATOM   1791  C   ASN B 218      40.617   8.390  27.675  1.00 43.55           C  
ATOM   1792  O   ASN B 218      41.711   8.334  27.114  1.00 43.55           O  
ATOM   1787  CB  ASN B 218      40.182   6.918  29.572  1.00 43.55           C  
ATOM   1788  CG  ASN B 218      40.399   6.808  31.068  1.00 43.55           C  
ATOM   1790  ND2 ASN B 218      39.440   6.161  31.783  1.00 43.55           N  
ATOM   1789  OD1 ASN B 218      41.402   7.294  31.588  1.00 43.55           O  
ATOM   1793  N   GLN B 219      39.464   8.479  26.994  1.00 46.24           N  
ATOM   1794  CA  GLN B 219      39.424   8.456  25.559  1.00 46.24           C  
ATOM   1800  C   GLN B 219      40.159   9.640  25.013  1.00 46.24           C  
ATOM   1801  O   GLN B 219      40.922   9.518  24.054  1.00 46.24           O  
ATOM   1795  CB  GLN B 219      37.982   8.550  25.030  1.00 46.24           C  
ATOM   1796  CG  GLN B 219      37.868   8.570  23.504  1.00 46.24           C  
ATOM   1797  CD  GLN B 219      38.302   7.212  22.974  1.00 46.24           C  
ATOM   1799  NE2 GLN B 219      37.309   6.374  22.567  1.00 46.24           N  
ATOM   1798  OE1 GLN B 219      39.492   6.903  22.919  1.00 46.24           O  
ATOM   1802  N   ALA B 220      39.944  10.826  25.614  1.00 39.45           N  
ATOM   1803  CA  ALA B 220      40.542  12.031  25.117  1.00 39.45           C  
ATOM   1805  C   ALA B 220      42.030  11.967  25.241  1.00 39.45           C  
ATOM   1806  O   ALA B 220      42.755  12.381  24.337  1.00 39.45           O  
ATOM   1804  CB  ALA B 220      40.063  13.289  25.863  1.00 39.45           C  
ATOM   1807  N   VAL B 221      42.529  11.444  26.372  1.00 38.55           N  
ATOM   1808  CA  VAL B 221      43.947  11.390  26.582  1.00 38.55           C  
ATOM   1812  C   VAL B 221      44.551  10.521  25.520  1.00 38.55           C  
ATOM   1813  O   VAL B 221      45.583  10.855  24.938  1.00 38.55           O  
ATOM   1809  CB  VAL B 221      44.301  10.786  27.906  1.00 38.55           C  
ATOM   1810  CG1 VAL B 221      45.832  10.711  28.011  1.00 38.55           C  
ATOM   1811  CG2 VAL B 221      43.635  11.613  29.019  1.00 38.55           C  
ATOM   1814  N   ALA B 222      43.902   9.382  25.225  1.00 25.68           N  
ATOM   1815  CA  ALA B 222      44.439   8.457  24.269  1.00 25.68           C  
ATOM   1817  C   ALA B 222      44.547   9.135  22.938  1.00 25.68           C  
ATOM   1818  O   ALA B 222      45.538   8.973  22.230  1.00 25.68           O  
ATOM   1816  CB  ALA B 222      43.556   7.210  24.090  1.00 25.68           C  
ATOM   1819  N   LEU B 223      43.520   9.917  22.560  1.00 61.41           N  
ATOM   1820  CA  LEU B 223      43.528  10.577  21.284  1.00 61.41           C  
ATOM   1825  C   LEU B 223      44.606  11.615  21.223  1.00 61.41           C  
ATOM   1826  O   LEU B 223      45.214  11.813  20.173  1.00 61.41           O  
ATOM   1821  CB  LEU B 223      42.188  11.225  20.899  1.00 61.41           C  
ATOM   1822  CG  LEU B 223      41.111  10.187  20.529  1.00 61.41           C  
ATOM   1823  CD1 LEU B 223      39.805  10.869  20.095  1.00 61.41           C  
ATOM   1824  CD2 LEU B 223      41.639   9.183  19.489  1.00 61.41           C  
ATOM   1827  N   GLU B 224      44.877  12.319  22.339  1.00 78.29           N  
ATOM   1828  CA  GLU B 224      45.884  13.344  22.307  1.00 78.29           C  
ATOM   1834  C   GLU B 224      47.191  12.714  21.952  1.00 78.29           C  
ATOM   1835  O   GLU B 224      47.956  13.256  21.156  1.00 78.29           O  
ATOM   1829  CB  GLU B 224      46.066  14.057  23.656  1.00 78.29           C  
ATOM   1830  CG  GLU B 224      44.905  14.984  24.022  1.00 78.29           C  
ATOM   1831  CD  GLU B 224      45.096  16.314  23.303  1.00 78.29           C  
ATOM   1832  OE1 GLU B 224      45.577  16.308  22.137  1.00 78.29           O  
ATOM   1833  OE2 GLU B 224      44.765  17.360  23.918  1.00 78.29           O1-
ATOM   1836  N   LEU B 225      47.481  11.539  22.535  1.00 40.91           N  
ATOM   1837  CA  LEU B 225      48.724  10.878  22.273  1.00 40.91           C  
ATOM   1842  C   LEU B 225      48.771  10.490  20.824  1.00 40.91           C  
ATOM   1843  O   LEU B 225      49.783  10.677  20.154  1.00 40.91           O  
ATOM   1838  CB  LEU B 225      48.897   9.607  23.122  1.00 40.91           C  
ATOM   1839  CG  LEU B 225      50.222   8.867  22.868  1.00 40.91           C  
ATOM   1840  CD1 LEU B 225      51.428   9.742  23.252  1.00 40.91           C  
ATOM   1841  CD2 LEU B 225      50.235   7.499  23.570  1.00 40.91           C  
ATOM   1844  N   ALA B 226      47.652   9.964  20.291  1.00 36.82           N  
ATOM   1845  CA  ALA B 226      47.574   9.501  18.931  1.00 36.82           C  
ATOM   1847  C   ALA B 226      47.784  10.644  17.981  1.00 36.82           C  
ATOM   1848  O   ALA B 226      48.374  10.479  16.916  1.00 36.82           O  
ATOM   1846  CB  ALA B 226      46.210   8.875  18.592  1.00 36.82           C  
ATOM   1849  N   PHE B 227      47.301  11.840  18.358  1.00 64.67           N  
ATOM   1850  CA  PHE B 227      47.304  13.019  17.535  1.00 64.67           C  
ATOM   1858  C   PHE B 227      48.715  13.370  17.153  1.00 64.67           C  
ATOM   1859  O   PHE B 227      48.982  13.739  16.010  1.00 64.67           O  
ATOM   1851  CB  PHE B 227      46.711  14.222  18.294  1.00 64.67           C  
ATOM   1852  CG  PHE B 227      46.445  15.348  17.352  1.00 64.67           C  
ATOM   1853  CD1 PHE B 227      45.237  15.428  16.698  1.00 64.67           C  
ATOM   1854  CD2 PHE B 227      47.387  16.327  17.131  1.00 64.67           C  
ATOM   1855  CE1 PHE B 227      44.972  16.463  15.832  1.00 64.67           C  
ATOM   1856  CE2 PHE B 227      47.128  17.364  16.265  1.00 64.67           C  
ATOM   1857  CZ  PHE B 227      45.920  17.435  15.614  1.00 64.67           C  
ATOM   1860  N   PHE B 228      49.667  13.246  18.096  1.00100.31           N  
ATOM   1861  CA  PHE B 228      51.029  13.634  17.854  1.00100.31           C  
ATOM   1869  C   PHE B 228      51.636  12.802  16.761  1.00100.31           C  
ATOM   1870  O   PHE B 228      52.557  13.250  16.081  1.00100.31           O  
ATOM   1862  CB  PHE B 228      51.936  13.607  19.100  1.00100.31           C  
ATOM   1863  CG  PHE B 228      51.544  14.771  19.954  1.00100.31           C  
ATOM   1864  CD1 PHE B 228      51.892  16.057  19.597  1.00100.31           C  
ATOM   1865  CD2 PHE B 228      50.842  14.584  21.123  1.00100.31           C  
ATOM   1866  CE1 PHE B 228      51.535  17.132  20.380  1.00100.31           C  
ATOM   1867  CE2 PHE B 228      50.482  15.656  21.911  1.00100.31           C  
ATOM   1868  CZ  PHE B 228      50.828  16.935  21.541  1.00100.31           C  
ATOM   1871  N   ASP B 229      51.182  11.548  16.601  1.00 62.82           N  
ATOM   1872  CA  ASP B 229      51.668  10.632  15.600  1.00 62.82           C  
ATOM   1877  C   ASP B 229      51.288  11.060  14.201  1.00 62.82           C  
ATOM   1878  O   ASP B 229      51.941  10.662  13.237  1.00 62.82           O  
ATOM   1873  CB  ASP B 229      51.131   9.206  15.804  1.00 62.82           C  
ATOM   1874  CG  ASP B 229      51.755   8.657  17.079  1.00 62.82           C  
ATOM   1875  OD1 ASP B 229      52.997   8.794  17.238  1.00 62.82           O  
ATOM   1876  OD2 ASP B 229      50.994   8.106  17.919  1.00 62.82           O1-
ATOM   1879  N   ILE B 230      50.238  11.889  14.035  1.00 54.41           N  
ATOM   1880  CA  ILE B 230      49.694  12.166  12.727  1.00 54.41           C  
ATOM   1885  C   ILE B 230      50.725  12.681  11.763  1.00 54.41           C  
ATOM   1886  O   ILE B 230      50.755  12.245  10.612  1.00 54.41           O  
ATOM   1881  CB  ILE B 230      48.576  13.172  12.763  1.00 54.41           C  
ATOM   1882  CG1 ILE B 230      47.374  12.609  13.543  1.00 54.41           C  
ATOM   1883  CG2 ILE B 230      48.243  13.577  11.317  1.00 54.41           C  
ATOM   1884  CD1 ILE B 230      46.307  13.654  13.864  1.00 54.41           C  
ATOM   1887  N   GLY B 231      51.600  13.613  12.173  1.00 32.47           N  
ATOM   1888  CA  GLY B 231      52.548  14.166  11.242  1.00 32.47           C  
ATOM   1889  C   GLY B 231      53.481  13.107  10.728  1.00 32.47           C  
ATOM   1890  O   GLY B 231      53.877  13.143   9.564  1.00 32.47           O  
ATOM   1891  N   TYR B 232      53.905  12.178  11.607  1.00 98.56           N  
ATOM   1892  CA  TYR B 232      54.836  11.127  11.289  1.00 98.56           C  
ATOM   1901  C   TYR B 232      54.250  10.074  10.396  1.00 98.56           C  
ATOM   1902  O   TYR B 232      54.940   9.531   9.531  1.00 98.56           O  
ATOM   1893  CB  TYR B 232      55.425  10.469  12.550  1.00 98.56           C  
ATOM   1894  CG  TYR B 232      56.255  11.550  13.148  1.00 98.56           C  
ATOM   1895  CD1 TYR B 232      57.570  11.716  12.773  1.00 98.56           C  
ATOM   1896  CD2 TYR B 232      55.707  12.418  14.062  1.00 98.56           C  
ATOM   1897  CE1 TYR B 232      58.331  12.725  13.314  1.00 98.56           C  
ATOM   1898  CE2 TYR B 232      56.463  13.429  14.607  1.00 98.56           C  
ATOM   1899  CZ  TYR B 232      57.775  13.585  14.231  1.00 98.56           C  
ATOM   1900  OH  TYR B 232      58.546  14.626  14.789  1.00 98.56           O  
ATOM   1903  N   ASP B 233      52.965   9.733  10.585  1.00183.75           N  
ATOM   1904  CA  ASP B 233      52.401   8.637   9.849  1.00183.75           C  
ATOM   1909  C   ASP B 233      52.134   9.065   8.443  1.00183.75           C  
ATOM   1910  O   ASP B 233      51.261   9.890   8.182  1.00183.75           O  
ATOM   1905  CB  ASP B 233      51.079   8.142  10.465  1.00183.75           C  
ATOM   1906  CG  ASP B 233      50.785   6.727   9.988  1.00183.75           C  
ATOM   1907  OD1 ASP B 233      51.565   6.197   9.153  1.00183.75           O  
ATOM   1908  OD2 ASP B 233      49.771   6.152  10.468  1.00183.75           O1-
ATOM   1911  N   VAL B 234      52.892   8.504   7.486  1.00 81.94           N  
ATOM   1912  CA  VAL B 234      52.687   8.868   6.118  1.00 81.94           C  
ATOM   1916  C   VAL B 234      51.812   7.797   5.483  1.00 81.94           C  
ATOM   1917  O   VAL B 234      50.917   8.168   4.680  1.00 81.94           O  
ATOM   1913  CB  VAL B 234      53.959   8.945   5.330  1.00 81.94           C  
ATOM   1914  CG1 VAL B 234      54.816  10.084   5.907  1.00 81.94           C  
ATOM   1915  CG2 VAL B 234      54.643   7.568   5.368  1.00 81.94           C  
ATOM   1918  OXT VAL B 234      52.027   6.593   5.790  1.00 81.94           O1-
TER   
