# Supplementary material for: Structural Descriptors for Subunit Interface Regions in Homodimers: Effect of Lipid Membrane and Secondary Structure Type
Source: J Chem Inf Model. 2025 Mar 27;65(7):3117–26. doi: 10.1021/acs.jcim.4c01233 (PMC12004529; doi:10.1021/acs.jcim.4c01233)
Supplement: Supplementary file 3 — ci4c01233_si_003.tar [file ci4c01233_si_003.tar › database/alpha/1rvg_cytop.pdb]

ATOM      1  N   MET A   1      45.515  21.047 137.240  1.00 66.07           N  
ATOM      2  CA  MET A   1      45.824  20.139 138.362  1.00 66.07           C  
ATOM      3  C   MET A   1      44.564  19.748 139.064  1.00 66.07           C  
ATOM      4  O   MET A   1      43.519  20.366 138.869  1.00 66.07           O  
ATOM      5  CB  MET A   1      46.778  20.815 139.358  1.00 66.07           C  
ATOM      6  CG  MET A   1      47.321  19.860 140.423  1.00 66.07           C  
ATOM      7  SD  MET A   1      48.572  20.593 141.519  1.00 66.07           S  
ATOM      8  CE  MET A   1      49.882  20.606 140.262  1.00 66.07           C  
ATOM      9  N   LEU A   2      44.637  18.696 139.906  1.00 51.18           N  
ATOM     10  CA  LEU A   2      43.463  18.218 140.575  1.00 51.18           C  
ATOM     11  C   LEU A   2      43.328  18.953 141.872  1.00 51.18           C  
ATOM     12  O   LEU A   2      44.271  19.021 142.660  1.00 51.18           O  
ATOM     13  CB  LEU A   2      43.523  16.715 140.904  1.00 51.18           C  
ATOM     14  CG  LEU A   2      42.273  16.179 141.628  1.00 51.18           C  
ATOM     15  CD1 LEU A   2      41.019  16.282 140.742  1.00 51.18           C  
ATOM     16  CD2 LEU A   2      42.511  14.759 142.162  1.00 51.18           C  
ATOM     17  N   VAL A   3      42.131  19.524 142.119  1.00 38.54           N  
ATOM     18  CA  VAL A   3      41.897  20.278 143.316  1.00 38.54           C  
ATOM     19  C   VAL A   3      40.509  19.973 143.785  1.00 38.54           C  
ATOM     20  O   VAL A   3      39.747  19.289 143.103  1.00 38.54           O  
ATOM     21  CB  VAL A   3      41.962  21.765 143.111  1.00 38.54           C  
ATOM     22  CG1 VAL A   3      43.388  22.144 142.681  1.00 38.54           C  
ATOM     23  CG2 VAL A   3      40.878  22.168 142.093  1.00 38.54           C  
ATOM     24  N   THR A   4      40.159  20.473 144.988  1.00 33.01           N  
ATOM     25  CA  THR A   4      38.860  20.247 145.553  1.00 33.01           C  
ATOM     26  C   THR A   4      37.872  21.111 144.846  1.00 33.01           C  
ATOM     27  O   THR A   4      38.228  22.102 144.211  1.00 33.01           O  
ATOM     28  CB  THR A   4      38.779  20.563 147.019  1.00 33.01           C  
ATOM     29  CG2 THR A   4      39.783  19.675 147.774  1.00 33.01           C  
ATOM     30  OG1 THR A   4      39.070  21.936 147.239  1.00 33.01           O  
ATOM     31  N   GLY A   5      36.587  20.723 144.925  1.00 24.70           N  
ATOM     32  CA  GLY A   5      35.538  21.464 144.290  1.00 24.70           C  
ATOM     33  C   GLY A   5      35.446  22.820 144.920  1.00 24.70           C  
ATOM     34  O   GLY A   5      35.155  23.808 144.248  1.00 24.70           O  
ATOM     35  N   LEU A   6      35.658  22.895 146.247  1.00117.29           N  
ATOM     36  CA  LEU A   6      35.523  24.131 146.969  1.00117.29           C  
ATOM     37  C   LEU A   6      36.573  25.099 146.526  1.00117.29           C  
ATOM     38  O   LEU A   6      36.306  26.292 146.396  1.00117.29           O  
ATOM     39  CB  LEU A   6      35.650  23.944 148.497  1.00117.29           C  
ATOM     40  CG  LEU A   6      35.269  25.180 149.344  1.00117.29           C  
ATOM     41  CD1 LEU A   6      36.240  26.353 149.165  1.00117.29           C  
ATOM     42  CD2 LEU A   6      33.808  25.585 149.095  1.00117.29           C  
ATOM     43  N   GLU A   7      37.803  24.617 146.271  1.00 74.76           N  
ATOM     44  CA  GLU A   7      38.865  25.520 145.928  1.00 74.76           C  
ATOM     45  C   GLU A   7      38.454  26.253 144.690  1.00 74.76           C  
ATOM     46  O   GLU A   7      38.669  27.458 144.576  1.00 74.76           O  
ATOM     47  CB  GLU A   7      40.190  24.780 145.651  1.00 74.76           C  
ATOM     48  CG  GLU A   7      41.420  25.685 145.514  1.00 74.76           C  
ATOM     49  CD  GLU A   7      41.637  26.016 144.042  1.00 74.76           C  
ATOM     50  OE1 GLU A   7      40.719  25.735 143.227  1.00 74.76           O  
ATOM     51  OE2 GLU A   7      42.729  26.553 143.713  1.00 74.76           O1-
ATOM     52  N   ILE A   8      37.867  25.535 143.718  1.00115.27           N  
ATOM     53  CA  ILE A   8      37.462  26.151 142.489  1.00115.27           C  
ATOM     54  C   ILE A   8      36.256  27.040 142.677  1.00115.27           C  
ATOM     55  O   ILE A   8      36.218  28.156 142.162  1.00115.27           O  
ATOM     56  CB  ILE A   8      37.189  25.136 141.407  1.00115.27           C  
ATOM     57  CG1 ILE A   8      37.248  25.781 140.021  1.00115.27           C  
ATOM     58  CG2 ILE A   8      35.853  24.430 141.671  1.00115.27           C  
ATOM     59  CD1 ILE A   8      37.242  24.734 138.908  1.00115.27           C  
ATOM     60  N   LEU A   9      35.233  26.558 143.415  1.00 65.04           N  
ATOM     61  CA  LEU A   9      33.972  27.235 143.583  1.00 65.04           C  
ATOM     62  C   LEU A   9      34.074  28.487 144.399  1.00 65.04           C  
ATOM     63  O   LEU A   9      33.408  29.477 144.099  1.00 65.04           O  
ATOM     64  CB  LEU A   9      32.909  26.323 144.219  1.00 65.04           C  
ATOM     65  CG  LEU A   9      32.579  25.098 143.341  1.00 65.04           C  
ATOM     66  CD1 LEU A   9      31.480  24.225 143.968  1.00 65.04           C  
ATOM     67  CD2 LEU A   9      32.259  25.518 141.898  1.00 65.04           C  
ATOM     68  N   LYS A  10      34.883  28.475 145.472  1.00108.08           N  
ATOM     69  CA  LYS A  10      34.975  29.621 146.331  1.00108.08           C  
ATOM     70  C   LYS A  10      35.537  30.768 145.555  1.00108.08           C  
ATOM     71  O   LYS A  10      35.061  31.897 145.666  1.00108.08           O  
ATOM     72  CB  LYS A  10      35.867  29.367 147.559  1.00108.08           C  
ATOM     73  CG  LYS A  10      37.345  29.138 147.237  1.00108.08           C  
ATOM     74  CD  LYS A  10      38.200  28.933 148.489  1.00108.08           C  
ATOM     75  CE  LYS A  10      37.930  29.961 149.587  1.00108.08           C  
ATOM     76  NZ  LYS A  10      38.475  29.476 150.873  1.00108.08           N1+
ATOM     77  N   LYS A  11      36.572  30.507 144.739  1.00125.61           N  
ATOM     78  CA  LYS A  11      37.190  31.550 143.980  1.00125.61           C  
ATOM     79  C   LYS A  11      36.217  32.075 142.970  1.00125.61           C  
ATOM     80  O   LYS A  11      36.142  33.282 142.749  1.00125.61           O  
ATOM     81  CB  LYS A  11      38.484  31.097 143.273  1.00125.61           C  
ATOM     82  CG  LYS A  11      38.319  29.924 142.304  1.00125.61           C  
ATOM     83  CD  LYS A  11      39.626  29.520 141.615  1.00125.61           C  
ATOM     84  CE  LYS A  11      39.876  30.212 140.274  1.00125.61           C  
ATOM     85  NZ  LYS A  11      39.917  31.680 140.455  1.00125.61           N1+
ATOM     86  N   ALA A  12      35.430  31.182 142.341  1.00 32.74           N  
ATOM     87  CA  ALA A  12      34.518  31.596 141.312  1.00 32.74           C  
ATOM     88  C   ALA A  12      33.494  32.539 141.865  1.00 32.74           C  
ATOM     89  O   ALA A  12      33.215  33.576 141.268  1.00 32.74           O  
ATOM     90  CB  ALA A  12      33.756  30.413 140.689  1.00 32.74           C  
ATOM     91  N   ARG A  13      32.913  32.213 143.034  1.00 68.64           N  
ATOM     92  CA  ARG A  13      31.892  33.044 143.609  1.00 68.64           C  
ATOM     93  C   ARG A  13      32.488  34.372 143.957  1.00 68.64           C  
ATOM     94  O   ARG A  13      31.882  35.418 143.726  1.00 68.64           O  
ATOM     95  CB  ARG A  13      31.303  32.434 144.892  1.00 68.64           C  
ATOM     96  CG  ARG A  13      30.212  33.285 145.542  1.00 68.64           C  
ATOM     97  CD  ARG A  13      29.573  32.619 146.761  1.00 68.64           C  
ATOM     98  NE  ARG A  13      28.534  33.545 147.288  1.00 68.64           N  
ATOM     99  CZ  ARG A  13      27.246  33.110 147.403  1.00 68.64           C  
ATOM    100  NH1 ARG A  13      26.912  31.846 147.008  1.00 68.64           N1+
ATOM    101  NH2 ARG A  13      26.286  33.938 147.909  1.00 68.64           N  
ATOM    102  N   GLU A  14      33.707  34.367 144.521  1.00 71.15           N  
ATOM    103  CA  GLU A  14      34.311  35.608 144.910  1.00 71.15           C  
ATOM    104  C   GLU A  14      34.538  36.442 143.686  1.00 71.15           C  
ATOM    105  O   GLU A  14      34.299  37.650 143.687  1.00 71.15           O  
ATOM    106  CB  GLU A  14      35.686  35.432 145.573  1.00 71.15           C  
ATOM    107  CG  GLU A  14      35.640  34.759 146.943  1.00 71.15           C  
ATOM    108  CD  GLU A  14      37.072  34.702 147.447  1.00 71.15           C  
ATOM    109  OE1 GLU A  14      37.930  35.409 146.852  1.00 71.15           O  
ATOM    110  OE2 GLU A  14      37.331  33.957 148.429  1.00 71.15           O1-
ATOM    111  N   GLU A  15      35.030  35.801 142.611  1.00110.47           N  
ATOM    112  CA  GLU A  15      35.370  36.439 141.369  1.00110.47           C  
ATOM    113  C   GLU A  15      34.153  36.875 140.601  1.00110.47           C  
ATOM    114  O   GLU A  15      34.221  37.838 139.841  1.00110.47           O  
ATOM    115  CB  GLU A  15      36.213  35.540 140.456  1.00110.47           C  
ATOM    116  CG  GLU A  15      37.585  35.217 141.053  1.00110.47           C  
ATOM    117  CD  GLU A  15      38.270  36.536 141.383  1.00110.47           C  
ATOM    118  OE1 GLU A  15      38.063  37.040 142.519  1.00110.47           O  
ATOM    119  OE2 GLU A  15      39.004  37.060 140.503  1.00110.47           O1-
ATOM    120  N   GLY A  16      33.010  36.171 140.735  1.00 38.85           N  
ATOM    121  CA  GLY A  16      31.845  36.604 140.008  1.00 38.85           C  
ATOM    122  C   GLY A  16      31.668  35.837 138.723  1.00 38.85           C  
ATOM    123  O   GLY A  16      30.984  36.310 137.816  1.00 38.85           O  
ATOM    124  N   TYR A  17      32.275  34.639 138.590  1.00 76.31           N  
ATOM    125  CA  TYR A  17      32.056  33.887 137.383  1.00 76.31           C  
ATOM    126  C   TYR A  17      31.617  32.503 137.765  1.00 76.31           C  
ATOM    127  O   TYR A  17      31.655  32.134 138.938  1.00 76.31           O  
ATOM    128  CB  TYR A  17      33.283  33.799 136.450  1.00 76.31           C  
ATOM    129  CG  TYR A  17      34.405  33.084 137.124  1.00 76.31           C  
ATOM    130  CD1 TYR A  17      34.521  31.715 137.037  1.00 76.31           C  
ATOM    131  CD2 TYR A  17      35.351  33.787 137.835  1.00 76.31           C  
ATOM    132  CE1 TYR A  17      35.558  31.056 137.657  1.00 76.31           C  
ATOM    133  CE2 TYR A  17      36.388  33.133 138.457  1.00 76.31           C  
ATOM    134  CZ  TYR A  17      36.497  31.766 138.366  1.00 76.31           C  
ATOM    135  OH  TYR A  17      37.561  31.096 139.003  1.00 76.31           O  
ATOM    136  N   GLY A  18      31.137  31.708 136.783  1.00 32.61           N  
ATOM    137  CA  GLY A  18      30.648  30.395 137.114  1.00 32.61           C  
ATOM    138  C   GLY A  18      31.509  29.356 136.465  1.00 32.61           C  
ATOM    139  O   GLY A  18      32.071  29.580 135.396  1.00 32.61           O  
ATOM    140  N   VAL A  19      31.620  28.173 137.108  1.00 41.53           N  
ATOM    141  CA  VAL A  19      32.402  27.087 136.581  1.00 41.53           C  
ATOM    142  C   VAL A  19      31.454  25.969 136.270  1.00 41.53           C  
ATOM    143  O   VAL A  19      30.573  25.646 137.065  1.00 41.53           O  
ATOM    144  CB  VAL A  19      33.425  26.564 137.553  1.00 41.53           C  
ATOM    145  CG1 VAL A  19      34.125  25.345 136.929  1.00 41.53           C  
ATOM    146  CG2 VAL A  19      34.386  27.708 137.919  1.00 41.53           C  
ATOM    147  N   GLY A  20      31.600  25.354 135.077  1.00 42.53           N  
ATOM    148  CA  GLY A  20      30.680  24.324 134.683  1.00 42.53           C  
ATOM    149  C   GLY A  20      31.065  22.975 135.210  1.00 42.53           C  
ATOM    150  O   GLY A  20      32.241  22.621 135.289  1.00 42.53           O  
ATOM    151  N   ALA A  21      30.038  22.170 135.554  1.00 55.68           N  
ATOM    152  CA  ALA A  21      30.240  20.805 135.946  1.00 55.68           C  
ATOM    153  C   ALA A  21      29.648  20.024 134.819  1.00 55.68           C  
ATOM    154  O   ALA A  21      28.431  19.989 134.652  1.00 55.68           O  
ATOM    155  CB  ALA A  21      29.485  20.411 137.226  1.00 55.68           C  
ATOM    156  N   PHE A  22      30.498  19.352 134.021  1.00 57.47           N  
ATOM    157  CA  PHE A  22      29.983  18.676 132.866  1.00 57.47           C  
ATOM    158  C   PHE A  22      29.989  17.198 133.110  1.00 57.47           C  
ATOM    159  O   PHE A  22      31.008  16.622 133.491  1.00 57.47           O  
ATOM    160  CB  PHE A  22      30.824  18.926 131.601  1.00 57.47           C  
ATOM    161  CG  PHE A  22      30.772  20.385 131.300  1.00 57.47           C  
ATOM    162  CD1 PHE A  22      31.636  21.256 131.924  1.00 57.47           C  
ATOM    163  CD2 PHE A  22      29.865  20.886 130.394  1.00 57.47           C  
ATOM    164  CE1 PHE A  22      31.596  22.604 131.652  1.00 57.47           C  
ATOM    165  CE2 PHE A  22      29.821  22.232 130.118  1.00 57.47           C  
ATOM    166  CZ  PHE A  22      30.686  23.094 130.747  1.00 57.47           C  
ATOM    167  N   ASN A  23      28.833  16.543 132.877  1.00 55.73           N  
ATOM    168  CA  ASN A  23      28.724  15.127 133.093  1.00 55.73           C  
ATOM    169  C   ASN A  23      29.402  14.405 131.965  1.00 55.73           C  
ATOM    170  O   ASN A  23      29.248  14.773 130.800  1.00 55.73           O  
ATOM    171  CB  ASN A  23      27.270  14.622 133.141  1.00 55.73           C  
ATOM    172  CG  ASN A  23      26.602  15.197 134.381  1.00 55.73           C  
ATOM    173  ND2 ASN A  23      26.488  14.364 135.449  1.00 55.73           N  
ATOM    174  OD1 ASN A  23      26.184  16.353 134.397  1.00 55.73           O  
ATOM    175  N   VAL A  24      30.174  13.346 132.297  1.00 47.55           N  
ATOM    176  CA  VAL A  24      30.865  12.566 131.303  1.00 47.55           C  
ATOM    177  C   VAL A  24      30.694  11.114 131.645  1.00 47.55           C  
ATOM    178  O   VAL A  24      30.527  10.757 132.812  1.00 47.55           O  
ATOM    179  CB  VAL A  24      32.342  12.831 131.262  1.00 47.55           C  
ATOM    180  CG1 VAL A  24      32.570  14.296 130.855  1.00 47.55           C  
ATOM    181  CG2 VAL A  24      32.944  12.466 132.631  1.00 47.55           C  
ATOM    182  N   ASN A  25      30.713  10.227 130.623  1.00111.79           N  
ATOM    183  CA  ASN A  25      30.527   8.829 130.906  1.00111.79           C  
ATOM    184  C   ASN A  25      31.589   8.002 130.236  1.00111.79           C  
ATOM    185  O   ASN A  25      31.712   6.813 130.527  1.00111.79           O  
ATOM    186  CB  ASN A  25      29.174   8.296 130.402  1.00111.79           C  
ATOM    187  CG  ASN A  25      28.072   8.934 131.237  1.00111.79           C  
ATOM    188  ND2 ASN A  25      27.435   8.125 132.126  1.00111.79           N  
ATOM    189  OD1 ASN A  25      27.781  10.121 131.099  1.00111.79           O  
ATOM    190  N   ASN A  26      32.392   8.588 129.325  1.00 74.86           N  
ATOM    191  CA  ASN A  26      33.386   7.787 128.663  1.00 74.86           C  
ATOM    192  C   ASN A  26      34.549   8.649 128.269  1.00 74.86           C  
ATOM    193  O   ASN A  26      34.656   9.800 128.693  1.00 74.86           O  
ATOM    194  CB  ASN A  26      32.848   7.036 127.429  1.00 74.86           C  
ATOM    195  CG  ASN A  26      32.305   8.025 126.406  1.00 74.86           C  
ATOM    196  ND2 ASN A  26      31.514   7.501 125.432  1.00 74.86           N  
ATOM    197  OD1 ASN A  26      32.559   9.227 126.473  1.00 74.86           O  
ATOM    198  N   MET A  27      35.478   8.086 127.468  1.00 56.48           N  
ATOM    199  CA  MET A  27      36.684   8.777 127.096  1.00 56.48           C  
ATOM    200  C   MET A  27      36.427  10.003 126.266  1.00 56.48           C  
ATOM    201  O   MET A  27      37.008  11.052 126.531  1.00 56.48           O  
ATOM    202  CB  MET A  27      37.666   7.922 126.280  1.00 56.48           C  
ATOM    203  CG  MET A  27      38.973   8.666 125.996  1.00 56.48           C  
ATOM    204  SD  MET A  27      40.150   7.793 124.920  1.00 56.48           S  
ATOM    205  CE  MET A  27      39.213   8.083 123.392  1.00 56.48           C  
ATOM    206  N   GLU A  28      35.548   9.919 125.248  1.00133.25           N  
ATOM    207  CA  GLU A  28      35.376  11.018 124.333  1.00133.25           C  
ATOM    208  C   GLU A  28      34.820  12.211 125.041  1.00133.25           C  
ATOM    209  O   GLU A  28      35.225  13.344 124.779  1.00133.25           O  
ATOM    210  CB  GLU A  28      34.392  10.699 123.191  1.00133.25           C  
ATOM    211  CG  GLU A  28      34.812   9.514 122.323  1.00133.25           C  
ATOM    212  CD  GLU A  28      34.429   8.241 123.061  1.00133.25           C  
ATOM    213  OE1 GLU A  28      33.606   8.338 124.009  1.00133.25           O  
ATOM    214  OE2 GLU A  28      34.950   7.156 122.688  1.00133.25           O1-
ATOM    215  N   PHE A  29      33.847  11.990 125.942  1.00 55.86           N  
ATOM    216  CA  PHE A  29      33.247  13.082 126.650  1.00 55.86           C  
ATOM    217  C   PHE A  29      34.265  13.724 127.539  1.00 55.86           C  
ATOM    218  O   PHE A  29      34.324  14.949 127.646  1.00 55.86           O  
ATOM    219  CB  PHE A  29      32.029  12.666 127.497  1.00 55.86           C  
ATOM    220  CG  PHE A  29      30.861  12.531 126.574  1.00 55.86           C  
ATOM    221  CD1 PHE A  29      30.683  11.415 125.787  1.00 55.86           C  
ATOM    222  CD2 PHE A  29      29.929  13.542 126.505  1.00 55.86           C  
ATOM    223  CE1 PHE A  29      29.598  11.315 124.945  1.00 55.86           C  
ATOM    224  CE2 PHE A  29      28.844  13.449 125.667  1.00 55.86           C  
ATOM    225  CZ  PHE A  29      28.676  12.333 124.884  1.00 55.86           C  
ATOM    226  N   LEU A  30      35.090  12.902 128.211  1.00 95.49           N  
ATOM    227  CA  LEU A  30      36.080  13.393 129.127  1.00 95.49           C  
ATOM    228  C   LEU A  30      37.101  14.186 128.366  1.00 95.49           C  
ATOM    229  O   LEU A  30      37.527  15.251 128.812  1.00 95.49           O  
ATOM    230  CB  LEU A  30      36.752  12.226 129.884  1.00 95.49           C  
ATOM    231  CG  LEU A  30      37.709  12.599 131.038  1.00 95.49           C  
ATOM    232  CD1 LEU A  30      38.162  11.334 131.784  1.00 95.49           C  
ATOM    233  CD2 LEU A  30      38.907  13.438 130.566  1.00 95.49           C  
ATOM    234  N   GLN A  31      37.522  13.694 127.188  1.00104.08           N  
ATOM    235  CA  GLN A  31      38.520  14.376 126.413  1.00104.08           C  
ATOM    236  C   GLN A  31      37.992  15.699 125.939  1.00104.08           C  
ATOM    237  O   GLN A  31      38.708  16.700 125.950  1.00104.08           O  
ATOM    238  CB  GLN A  31      39.010  13.526 125.219  1.00104.08           C  
ATOM    239  CG  GLN A  31      37.929  13.111 124.221  1.00104.08           C  
ATOM    240  CD  GLN A  31      38.552  12.085 123.278  1.00104.08           C  
ATOM    241  NE2 GLN A  31      39.818  12.343 122.851  1.00104.08           N  
ATOM    242  OE1 GLN A  31      37.931  11.083 122.927  1.00104.08           O  
ATOM    243  N   ALA A  32      36.713  15.746 125.522  1.00 32.94           N  
ATOM    244  CA  ALA A  32      36.159  16.966 125.008  1.00 32.94           C  
ATOM    245  C   ALA A  32      36.143  18.018 126.075  1.00 32.94           C  
ATOM    246  O   ALA A  32      36.500  19.169 125.826  1.00 32.94           O  
ATOM    247  CB  ALA A  32      34.718  16.798 124.497  1.00 32.94           C  
ATOM    248  N   VAL A  33      35.731  17.644 127.301  1.00 48.23           N  
ATOM    249  CA  VAL A  33      35.606  18.578 128.386  1.00 48.23           C  
ATOM    250  C   VAL A  33      36.945  19.152 128.742  1.00 48.23           C  
ATOM    251  O   VAL A  33      37.089  20.367 128.864  1.00 48.23           O  
ATOM    252  CB  VAL A  33      35.059  17.925 129.627  1.00 48.23           C  
ATOM    253  CG1 VAL A  33      35.068  18.941 130.781  1.00 48.23           C  
ATOM    254  CG2 VAL A  33      33.664  17.363 129.305  1.00 48.23           C  
ATOM    255  N   LEU A  34      37.965  18.293 128.919  1.00107.67           N  
ATOM    256  CA  LEU A  34      39.255  18.769 129.331  1.00107.67           C  
ATOM    257  C   LEU A  34      39.912  19.592 128.266  1.00107.67           C  
ATOM    258  O   LEU A  34      40.577  20.580 128.571  1.00107.67           O  
ATOM    259  CB  LEU A  34      40.198  17.656 129.818  1.00107.67           C  
ATOM    260  CG  LEU A  34      39.769  17.107 131.199  1.00107.67           C  
ATOM    261  CD1 LEU A  34      38.416  16.390 131.139  1.00107.67           C  
ATOM    262  CD2 LEU A  34      40.862  16.247 131.843  1.00107.67           C  
ATOM    263  N   GLU A  35      39.764  19.209 126.986  1.00 86.70           N  
ATOM    264  CA  GLU A  35      40.378  19.963 125.929  1.00 86.70           C  
ATOM    265  C   GLU A  35      39.757  21.323 125.863  1.00 86.70           C  
ATOM    266  O   GLU A  35      40.445  22.315 125.626  1.00 86.70           O  
ATOM    267  CB  GLU A  35      40.258  19.264 124.562  1.00 86.70           C  
ATOM    268  CG  GLU A  35      38.839  18.827 124.201  1.00 86.70           C  
ATOM    269  CD  GLU A  35      38.912  18.150 122.841  1.00 86.70           C  
ATOM    270  OE1 GLU A  35      39.927  18.375 122.129  1.00 86.70           O  
ATOM    271  OE2 GLU A  35      37.961  17.399 122.497  1.00 86.70           O1-
ATOM    272  N   ALA A  36      38.432  21.410 126.076  1.00 25.72           N  
ATOM    273  CA  ALA A  36      37.778  22.684 126.013  1.00 25.72           C  
ATOM    274  C   ALA A  36      38.344  23.556 127.091  1.00 25.72           C  
ATOM    275  O   ALA A  36      38.607  24.737 126.871  1.00 25.72           O  
ATOM    276  CB  ALA A  36      36.259  22.590 126.233  1.00 25.72           C  
ATOM    277  N   ALA A  37      38.559  22.979 128.290  1.00 36.55           N  
ATOM    278  CA  ALA A  37      39.043  23.721 129.417  1.00 36.55           C  
ATOM    279  C   ALA A  37      40.412  24.263 129.140  1.00 36.55           C  
ATOM    280  O   ALA A  37      40.692  25.414 129.462  1.00 36.55           O  
ATOM    281  CB  ALA A  37      39.134  22.867 130.693  1.00 36.55           C  
ATOM    282  N   GLU A  38      41.313  23.455 128.544  1.00 93.46           N  
ATOM    283  CA  GLU A  38      42.644  23.938 128.292  1.00 93.46           C  
ATOM    284  C   GLU A  38      42.623  25.048 127.289  1.00 93.46           C  
ATOM    285  O   GLU A  38      43.312  26.053 127.451  1.00 93.46           O  
ATOM    286  CB  GLU A  38      43.623  22.866 127.773  1.00 93.46           C  
ATOM    287  CG  GLU A  38      44.320  22.048 128.868  1.00 93.46           C  
ATOM    288  CD  GLU A  38      43.363  21.027 129.456  1.00 93.46           C  
ATOM    289  OE1 GLU A  38      42.505  21.428 130.286  1.00 93.46           O  
ATOM    290  OE2 GLU A  38      43.485  19.828 129.094  1.00 93.46           O1-
ATOM    291  N   GLU A  39      41.820  24.906 126.223  1.00 97.75           N  
ATOM    292  CA  GLU A  39      41.812  25.898 125.187  1.00 97.75           C  
ATOM    293  C   GLU A  39      41.307  27.191 125.754  1.00 97.75           C  
ATOM    294  O   GLU A  39      41.812  28.267 125.439  1.00 97.75           O  
ATOM    295  CB  GLU A  39      40.914  25.485 124.010  1.00 97.75           C  
ATOM    296  CG  GLU A  39      41.163  26.294 122.742  1.00 97.75           C  
ATOM    297  CD  GLU A  39      40.379  25.636 121.618  1.00 97.75           C  
ATOM    298  OE1 GLU A  39      40.632  24.429 121.357  1.00 97.75           O  
ATOM    299  OE2 GLU A  39      39.527  26.328 121.000  1.00 97.75           O1-
ATOM    300  N   GLN A  40      40.261  27.096 126.592  1.00 92.38           N  
ATOM    301  CA  GLN A  40      39.619  28.192 127.259  1.00 92.38           C  
ATOM    302  C   GLN A  40      40.477  28.700 128.378  1.00 92.38           C  
ATOM    303  O   GLN A  40      40.291  29.824 128.841  1.00 92.38           O  
ATOM    304  CB  GLN A  40      38.235  27.821 127.813  1.00 92.38           C  
ATOM    305  CG  GLN A  40      37.234  27.463 126.712  1.00 92.38           C  
ATOM    306  CD  GLN A  40      37.035  28.691 125.833  1.00 92.38           C  
ATOM    307  NE2 GLN A  40      38.042  28.989 124.969  1.00 92.38           N  
ATOM    308  OE1 GLN A  40      36.013  29.371 125.915  1.00 92.38           O  
ATOM    309  N   ARG A  41      41.406  27.865 128.886  1.00134.88           N  
ATOM    310  CA  ARG A  41      42.216  28.268 129.999  1.00134.88           C  
ATOM    311  C   ARG A  41      41.285  28.501 131.147  1.00134.88           C  
ATOM    312  O   ARG A  41      41.440  29.470 131.892  1.00134.88           O  
ATOM    313  CB  ARG A  41      42.968  29.588 129.751  1.00134.88           C  
ATOM    314  CG  ARG A  41      44.035  29.516 128.657  1.00134.88           C  
ATOM    315  CD  ARG A  41      44.480  30.899 128.179  1.00134.88           C  
ATOM    316  NE  ARG A  41      43.285  31.537 127.559  1.00134.88           N  
ATOM    317  CZ  ARG A  41      43.218  32.888 127.390  1.00134.88           C  
ATOM    318  NH1 ARG A  41      44.258  33.684 127.775  1.00134.88           N1+
ATOM    319  NH2 ARG A  41      42.102  33.438 126.831  1.00134.88           N  
ATOM    320  N   SER A  42      40.292  27.603 131.325  1.00 96.91           N  
ATOM    321  CA  SER A  42      39.341  27.802 132.383  1.00 96.91           C  
ATOM    322  C   SER A  42      39.283  26.597 133.272  1.00 96.91           C  
ATOM    323  O   SER A  42      39.593  25.471 132.881  1.00 96.91           O  
ATOM    324  CB  SER A  42      37.900  28.043 131.902  1.00 96.91           C  
ATOM    325  OG  SER A  42      37.319  26.820 131.472  1.00 96.91           O  
ATOM    326  N   PRO A  43      38.874  26.839 134.494  1.00167.23           N  
ATOM    327  CA  PRO A  43      38.740  25.771 135.450  1.00167.23           C  
ATOM    328  C   PRO A  43      37.540  24.972 135.053  1.00167.23           C  
ATOM    329  O   PRO A  43      36.697  25.496 134.328  1.00167.23           O  
ATOM    330  CB  PRO A  43      38.594  26.448 136.810  1.00167.23           C  
ATOM    331  CG  PRO A  43      39.302  27.801 136.632  1.00167.23           C  
ATOM    332  CD  PRO A  43      39.149  28.115 135.135  1.00167.23           C  
ATOM    333  N   VAL A  44      37.443  23.698 135.480  1.00102.58           N  
ATOM    334  CA  VAL A  44      36.293  22.933 135.091  1.00102.58           C  
ATOM    335  C   VAL A  44      36.065  21.831 136.082  1.00102.58           C  
ATOM    336  O   VAL A  44      36.959  21.454 136.837  1.00102.58           O  
ATOM    337  CB  VAL A  44      36.433  22.305 133.732  1.00102.58           C  
ATOM    338  CG1 VAL A  44      37.585  21.285 133.772  1.00102.58           C  
ATOM    339  CG2 VAL A  44      35.078  21.701 133.325  1.00102.58           C  
ATOM    340  N   ILE A  45      34.826  21.296 136.112  1.00 47.36           N  
ATOM    341  CA  ILE A  45      34.509  20.220 137.009  1.00 47.36           C  
ATOM    342  C   ILE A  45      34.028  19.062 136.195  1.00 47.36           C  
ATOM    343  O   ILE A  45      33.143  19.192 135.350  1.00 47.36           O  
ATOM    344  CB  ILE A  45      33.430  20.563 137.993  1.00 47.36           C  
ATOM    345  CG1 ILE A  45      33.886  21.724 138.891  1.00 47.36           C  
ATOM    346  CG2 ILE A  45      33.068  19.288 138.774  1.00 47.36           C  
ATOM    347  CD1 ILE A  45      32.762  22.320 139.736  1.00 47.36           C  
ATOM    348  N   LEU A  46      34.611  17.877 136.445  1.00159.24           N  
ATOM    349  CA  LEU A  46      34.235  16.715 135.704  1.00159.24           C  
ATOM    350  C   LEU A  46      33.227  16.014 136.566  1.00159.24           C  
ATOM    351  O   LEU A  46      33.535  15.605 137.684  1.00159.24           O  
ATOM    352  CB  LEU A  46      35.460  15.816 135.472  1.00159.24           C  
ATOM    353  CG  LEU A  46      35.291  14.760 134.379  1.00159.24           C  
ATOM    354  CD1 LEU A  46      35.062  15.424 133.016  1.00159.24           C  
ATOM    355  CD2 LEU A  46      36.502  13.824 134.337  1.00159.24           C  
ATOM    356  N   ALA A  47      31.978  15.872 136.072  1.00 43.80           N  
ATOM    357  CA  ALA A  47      30.951  15.293 136.894  1.00 43.80           C  
ATOM    358  C   ALA A  47      30.686  13.884 136.470  1.00 43.80           C  
ATOM    359  O   ALA A  47      30.505  13.592 135.290  1.00 43.80           O  
ATOM    360  CB  ALA A  47      29.612  16.050 136.826  1.00 43.80           C  
ATOM    361  N   LEU A  48      30.665  12.966 137.458  1.00101.47           N  
ATOM    362  CA  LEU A  48      30.386  11.583 137.194  1.00101.47           C  
ATOM    363  C   LEU A  48      29.250  11.177 138.078  1.00101.47           C  
ATOM    364  O   LEU A  48      29.371  11.172 139.303  1.00101.47           O  
ATOM    365  CB  LEU A  48      31.560  10.650 137.543  1.00101.47           C  
ATOM    366  CG  LEU A  48      32.841  10.911 136.728  1.00101.47           C  
ATOM    367  CD1 LEU A  48      33.387  12.326 136.977  1.00101.47           C  
ATOM    368  CD2 LEU A  48      33.895   9.823 136.993  1.00101.47           C  
ATOM    369  N   SER A  49      28.111  10.809 137.465  1.00 77.32           N  
ATOM    370  CA  SER A  49      26.954  10.372 138.192  1.00 77.32           C  
ATOM    371  C   SER A  49      27.203   8.952 138.595  1.00 77.32           C  
ATOM    372  O   SER A  49      28.211   8.355 138.223  1.00 77.32           O  
ATOM    373  CB  SER A  49      25.682  10.400 137.328  1.00 77.32           C  
ATOM    374  OG  SER A  49      24.574   9.901 138.057  1.00 77.32           O  
ATOM    375  N   GLU A  50      26.294   8.381 139.407  1.00 38.07           N  
ATOM    376  CA  GLU A  50      26.426   7.016 139.819  1.00 38.07           C  
ATOM    377  C   GLU A  50      26.289   6.167 138.596  1.00 38.07           C  
ATOM    378  O   GLU A  50      26.913   5.113 138.482  1.00 38.07           O  
ATOM    379  CB  GLU A  50      25.364   6.600 140.852  1.00 38.07           C  
ATOM    380  CG  GLU A  50      25.546   7.324 142.189  1.00 38.07           C  
ATOM    381  CD  GLU A  50      24.465   6.865 143.158  1.00 38.07           C  
ATOM    382  OE1 GLU A  50      23.274   6.838 142.749  1.00 38.07           O  
ATOM    383  OE2 GLU A  50      24.818   6.533 144.320  1.00 38.07           O1-
ATOM    384  N   GLY A  51      25.441   6.609 137.648  1.00 14.62           N  
ATOM    385  CA  GLY A  51      25.245   5.873 136.432  1.00 14.62           C  
ATOM    386  C   GLY A  51      26.538   5.837 135.682  1.00 14.62           C  
ATOM    387  O   GLY A  51      26.913   4.807 135.124  1.00 14.62           O  
ATOM    388  N   ALA A  52      27.253   6.975 135.643  1.00 26.79           N  
ATOM    389  CA  ALA A  52      28.502   7.048 134.940  1.00 26.79           C  
ATOM    390  C   ALA A  52      29.443   6.100 135.606  1.00 26.79           C  
ATOM    391  O   ALA A  52      30.254   5.446 134.954  1.00 26.79           O  
ATOM    392  CB  ALA A  52      29.138   8.449 134.992  1.00 26.79           C  
ATOM    393  N   MET A  53      29.354   6.010 136.944  1.00 64.39           N  
ATOM    394  CA  MET A  53      30.238   5.174 137.698  1.00 64.39           C  
ATOM    395  C   MET A  53      30.019   3.747 137.293  1.00 64.39           C  
ATOM    396  O   MET A  53      30.970   2.984 137.134  1.00 64.39           O  
ATOM    397  CB  MET A  53      29.977   5.284 139.211  1.00 64.39           C  
ATOM    398  CG  MET A  53      31.166   4.880 140.082  1.00 64.39           C  
ATOM    399  SD  MET A  53      32.514   6.104 140.095  1.00 64.39           S  
ATOM    400  CE  MET A  53      31.592   7.364 141.025  1.00 64.39           C  
ATOM    401  N   LYS A  54      28.745   3.347 137.123  1.00 93.93           N  
ATOM    402  CA  LYS A  54      28.427   1.997 136.748  1.00 93.93           C  
ATOM    403  C   LYS A  54      28.975   1.704 135.388  1.00 93.93           C  
ATOM    404  O   LYS A  54      29.663   0.703 135.186  1.00 93.93           O  
ATOM    405  CB  LYS A  54      26.909   1.781 136.643  1.00 93.93           C  
ATOM    406  CG  LYS A  54      26.502   0.363 136.239  1.00 93.93           C  
ATOM    407  CD  LYS A  54      24.987   0.177 136.151  1.00 93.93           C  
ATOM    408  CE  LYS A  54      24.335   1.008 135.042  1.00 93.93           C  
ATOM    409  NZ  LYS A  54      24.648   0.425 133.717  1.00 93.93           N1+
ATOM    410  N   TYR A  55      28.665   2.583 134.418  1.00 55.35           N  
ATOM    411  CA  TYR A  55      29.041   2.384 133.049  1.00 55.35           C  
ATOM    412  C   TYR A  55      30.527   2.486 132.858  1.00 55.35           C  
ATOM    413  O   TYR A  55      31.148   1.585 132.298  1.00 55.35           O  
ATOM    414  CB  TYR A  55      28.358   3.427 132.144  1.00 55.35           C  
ATOM    415  CG  TYR A  55      28.789   3.241 130.732  1.00 55.35           C  
ATOM    416  CD1 TYR A  55      28.325   2.183 129.985  1.00 55.35           C  
ATOM    417  CD2 TYR A  55      29.638   4.152 130.146  1.00 55.35           C  
ATOM    418  CE1 TYR A  55      28.723   2.024 128.677  1.00 55.35           C  
ATOM    419  CE2 TYR A  55      30.038   3.998 128.840  1.00 55.35           C  
ATOM    420  CZ  TYR A  55      29.578   2.934 128.103  1.00 55.35           C  
ATOM    421  OH  TYR A  55      29.986   2.775 126.762  1.00 55.35           O  
ATOM    422  N   GLY A  56      31.133   3.594 133.328  1.00 33.88           N  
ATOM    423  CA  GLY A  56      32.535   3.863 133.150  1.00 33.88           C  
ATOM    424  C   GLY A  56      33.393   2.946 133.960  1.00 33.88           C  
ATOM    425  O   GLY A  56      34.431   2.480 133.491  1.00 33.88           O  
ATOM    426  N   GLY A  57      33.007   2.707 135.227  1.00 21.12           N  
ATOM    427  CA  GLY A  57      33.761   1.821 136.064  1.00 21.12           C  
ATOM    428  C   GLY A  57      35.090   2.433 136.388  1.00 21.12           C  
ATOM    429  O   GLY A  57      35.247   3.651 136.433  1.00 21.12           O  
ATOM    430  N   ARG A  58      36.095   1.563 136.622  1.00125.53           N  
ATOM    431  CA  ARG A  58      37.412   1.978 137.005  1.00125.53           C  
ATOM    432  C   ARG A  58      38.047   2.746 135.894  1.00125.53           C  
ATOM    433  O   ARG A  58      38.814   3.676 136.137  1.00125.53           O  
ATOM    434  CB  ARG A  58      38.376   0.830 137.344  1.00125.53           C  
ATOM    435  CG  ARG A  58      39.668   1.354 137.978  1.00125.53           C  
ATOM    436  CD  ARG A  58      40.824   0.354 137.979  1.00125.53           C  
ATOM    437  NE  ARG A  58      41.593   0.571 136.720  1.00125.53           N  
ATOM    438  CZ  ARG A  58      42.569   1.525 136.676  1.00125.53           C  
ATOM    439  NH1 ARG A  58      42.848   2.269 137.786  1.00125.53           N1+
ATOM    440  NH2 ARG A  58      43.261   1.738 135.519  1.00125.53           N  
ATOM    441  N   ALA A  59      37.765   2.367 134.634  1.00 29.20           N  
ATOM    442  CA  ALA A  59      38.405   3.019 133.530  1.00 29.20           C  
ATOM    443  C   ALA A  59      38.058   4.476 133.547  1.00 29.20           C  
ATOM    444  O   ALA A  59      38.930   5.323 133.357  1.00 29.20           O  
ATOM    445  CB  ALA A  59      37.956   2.456 132.171  1.00 29.20           C  
ATOM    446  N   LEU A  60      36.775   4.814 133.774  1.00 57.14           N  
ATOM    447  CA  LEU A  60      36.379   6.196 133.760  1.00 57.14           C  
ATOM    448  C   LEU A  60      37.001   6.946 134.896  1.00 57.14           C  
ATOM    449  O   LEU A  60      37.556   8.027 134.703  1.00 57.14           O  
ATOM    450  CB  LEU A  60      34.861   6.398 133.880  1.00 57.14           C  
ATOM    451  CG  LEU A  60      34.462   7.885 133.935  1.00 57.14           C  
ATOM    452  CD1 LEU A  60      34.832   8.631 132.645  1.00 57.14           C  
ATOM    453  CD2 LEU A  60      32.985   8.047 134.303  1.00 57.14           C  
ATOM    454  N   THR A  61      36.943   6.377 136.115  1.00 40.99           N  
ATOM    455  CA  THR A  61      37.442   7.053 137.278  1.00 40.99           C  
ATOM    456  C   THR A  61      38.914   7.251 137.132  1.00 40.99           C  
ATOM    457  O   THR A  61      39.450   8.285 137.525  1.00 40.99           O  
ATOM    458  CB  THR A  61      37.216   6.286 138.548  1.00 40.99           C  
ATOM    459  CG2 THR A  61      35.705   6.068 138.732  1.00 40.99           C  
ATOM    460  OG1 THR A  61      37.898   5.039 138.500  1.00 40.99           O  
ATOM    461  N   LEU A  62      39.614   6.252 136.567  1.00104.74           N  
ATOM    462  CA  LEU A  62      41.036   6.382 136.468  1.00104.74           C  
ATOM    463  C   LEU A  62      41.340   7.551 135.581  1.00104.74           C  
ATOM    464  O   LEU A  62      42.200   8.369 135.903  1.00104.74           O  
ATOM    465  CB  LEU A  62      41.721   5.128 135.895  1.00104.74           C  
ATOM    466  CG  LEU A  62      43.262   5.166 135.978  1.00104.74           C  
ATOM    467  CD1 LEU A  62      43.881   6.181 135.006  1.00104.74           C  
ATOM    468  CD2 LEU A  62      43.724   5.383 137.428  1.00104.74           C  
ATOM    469  N   MET A  63      40.633   7.668 134.441  1.00 36.24           N  
ATOM    470  CA  MET A  63      40.919   8.731 133.519  1.00 36.24           C  
ATOM    471  C   MET A  63      40.613  10.062 134.136  1.00 36.24           C  
ATOM    472  O   MET A  63      41.391  11.005 134.000  1.00 36.24           O  
ATOM    473  CB  MET A  63      40.123   8.635 132.204  1.00 36.24           C  
ATOM    474  CG  MET A  63      40.526   7.440 131.337  1.00 36.24           C  
ATOM    475  SD  MET A  63      39.605   7.293 129.777  1.00 36.24           S  
ATOM    476  CE  MET A  63      38.039   6.794 130.551  1.00 36.24           C  
ATOM    477  N   ALA A  64      39.475  10.179 134.846  1.00 42.82           N  
ATOM    478  CA  ALA A  64      39.093  11.461 135.367  1.00 42.82           C  
ATOM    479  C   ALA A  64      40.105  11.961 136.357  1.00 42.82           C  
ATOM    480  O   ALA A  64      40.538  13.111 136.278  1.00 42.82           O  
ATOM    481  CB  ALA A  64      37.726  11.428 136.075  1.00 42.82           C  
ATOM    482  N   VAL A  65      40.513  11.109 137.318  1.00 50.29           N  
ATOM    483  CA  VAL A  65      41.425  11.535 138.346  1.00 50.29           C  
ATOM    484  C   VAL A  65      42.795  11.812 137.802  1.00 50.29           C  
ATOM    485  O   VAL A  65      43.366  12.872 138.053  1.00 50.29           O  
ATOM    486  CB  VAL A  65      41.575  10.517 139.440  1.00 50.29           C  
ATOM    487  CG1 VAL A  65      42.616  11.034 140.447  1.00 50.29           C  
ATOM    488  CG2 VAL A  65      40.192  10.250 140.057  1.00 50.29           C  
ATOM    489  N   GLU A  66      43.360  10.866 137.029  1.00124.67           N  
ATOM    490  CA  GLU A  66      44.720  11.005 136.588  1.00124.67           C  
ATOM    491  C   GLU A  66      44.879  12.127 135.608  1.00124.67           C  
ATOM    492  O   GLU A  66      45.855  12.872 135.676  1.00124.67           O  
ATOM    493  CB  GLU A  66      45.284   9.723 135.958  1.00124.67           C  
ATOM    494  CG  GLU A  66      46.801   9.788 135.790  1.00124.67           C  
ATOM    495  CD  GLU A  66      47.401   9.981 137.176  1.00124.67           C  
ATOM    496  OE1 GLU A  66      47.013   9.222 138.104  1.00124.67           O  
ATOM    497  OE2 GLU A  66      48.255  10.896 137.327  1.00124.67           O1-
ATOM    498  N   LEU A  67      43.928  12.278 134.668  1.00 48.97           N  
ATOM    499  CA  LEU A  67      44.020  13.300 133.663  1.00 48.97           C  
ATOM    500  C   LEU A  67      43.916  14.641 134.319  1.00 48.97           C  
ATOM    501  O   LEU A  67      44.531  15.612 133.878  1.00 48.97           O  
ATOM    502  CB  LEU A  67      42.921  13.202 132.592  1.00 48.97           C  
ATOM    503  CG  LEU A  67      43.030  11.917 131.750  1.00 48.97           C  
ATOM    504  CD1 LEU A  67      42.003  11.901 130.606  1.00 48.97           C  
ATOM    505  CD2 LEU A  67      44.472  11.695 131.265  1.00 48.97           C  
ATOM    506  N   ALA A  68      43.115  14.730 135.394  1.00 30.01           N  
ATOM    507  CA  ALA A  68      42.913  15.983 136.066  1.00 30.01           C  
ATOM    508  C   ALA A  68      44.232  16.473 136.582  1.00 30.01           C  
ATOM    509  O   ALA A  68      44.525  17.667 136.527  1.00 30.01           O  
ATOM    510  CB  ALA A  68      41.946  15.864 137.259  1.00 30.01           C  
ATOM    511  N   LYS A  69      45.072  15.557 137.097  1.00 37.07           N  
ATOM    512  CA  LYS A  69      46.338  15.943 137.652  1.00 37.07           C  
ATOM    513  C   LYS A  69      47.187  16.570 136.582  1.00 37.07           C  
ATOM    514  O   LYS A  69      47.900  17.539 136.834  1.00 37.07           O  
ATOM    515  CB  LYS A  69      47.118  14.746 138.220  1.00 37.07           C  
ATOM    516  CG  LYS A  69      46.415  14.072 139.401  1.00 37.07           C  
ATOM    517  CD  LYS A  69      47.005  12.706 139.754  1.00 37.07           C  
ATOM    518  CE  LYS A  69      46.294  12.011 140.916  1.00 37.07           C  
ATOM    519  NZ  LYS A  69      46.868  10.663 141.124  1.00 37.07           N1+
ATOM    520  N   GLU A  70      47.146  16.009 135.359  1.00 40.81           N  
ATOM    521  CA  GLU A  70      47.932  16.470 134.246  1.00 40.81           C  
ATOM    522  C   GLU A  70      47.470  17.810 133.758  1.00 40.81           C  
ATOM    523  O   GLU A  70      48.272  18.608 133.275  1.00 40.81           O  
ATOM    524  CB  GLU A  70      47.896  15.510 133.044  1.00 40.81           C  
ATOM    525  CG  GLU A  70      48.639  14.195 133.291  1.00 40.81           C  
ATOM    526  CD  GLU A  70      48.520  13.350 132.032  1.00 40.81           C  
ATOM    527  OE1 GLU A  70      47.812  13.794 131.088  1.00 40.81           O  
ATOM    528  OE2 GLU A  70      49.134  12.251 131.994  1.00 40.81           O1-
ATOM    529  N   ALA A  71      46.159  18.096 133.867  1.00 45.52           N  
ATOM    530  CA  ALA A  71      45.598  19.288 133.296  1.00 45.52           C  
ATOM    531  C   ALA A  71      46.317  20.518 133.765  1.00 45.52           C  
ATOM    532  O   ALA A  71      46.799  20.616 134.892  1.00 45.52           O  
ATOM    533  CB  ALA A  71      44.101  19.467 133.606  1.00 45.52           C  
ATOM    534  N   ARG A  72      46.423  21.475 132.822  1.00146.65           N  
ATOM    535  CA  ARG A  72      47.017  22.777 132.912  1.00146.65           C  
ATOM    536  C   ARG A  72      46.142  23.681 133.733  1.00146.65           C  
ATOM    537  O   ARG A  72      46.574  24.752 134.159  1.00146.65           O  
ATOM    538  CB  ARG A  72      47.140  23.445 131.535  1.00146.65           C  
ATOM    539  CG  ARG A  72      48.041  22.693 130.557  1.00146.65           C  
ATOM    540  CD  ARG A  72      48.206  23.423 129.223  1.00146.65           C  
ATOM    541  NE  ARG A  72      48.835  24.740 129.525  1.00146.65           N  
ATOM    542  CZ  ARG A  72      49.453  25.457 128.541  1.00146.65           C  
ATOM    543  NH1 ARG A  72      49.492  24.981 127.263  1.00146.65           N1+
ATOM    544  NH2 ARG A  72      50.038  26.654 128.840  1.00146.65           N  
ATOM    545  N   VAL A  73      44.851  23.329 133.884  1.00 52.46           N  
ATOM    546  CA  VAL A  73      43.933  24.195 134.572  1.00 52.46           C  
ATOM    547  C   VAL A  73      43.374  23.458 135.753  1.00 52.46           C  
ATOM    548  O   VAL A  73      43.523  22.243 135.862  1.00 52.46           O  
ATOM    549  CB  VAL A  73      42.768  24.589 133.713  1.00 52.46           C  
ATOM    550  CG1 VAL A  73      43.305  25.343 132.484  1.00 52.46           C  
ATOM    551  CG2 VAL A  73      41.971  23.320 133.360  1.00 52.46           C  
ATOM    552  N   PRO A  74      42.748  24.165 136.665  1.00162.23           N  
ATOM    553  CA  PRO A  74      42.206  23.509 137.826  1.00162.23           C  
ATOM    554  C   PRO A  74      41.059  22.615 137.472  1.00162.23           C  
ATOM    555  O   PRO A  74      40.165  23.048 136.745  1.00162.23           O  
ATOM    556  CB  PRO A  74      41.842  24.620 138.806  1.00162.23           C  
ATOM    557  CG  PRO A  74      42.818  25.753 138.440  1.00162.23           C  
ATOM    558  CD  PRO A  74      43.110  25.546 136.942  1.00162.23           C  
ATOM    559  N   VAL A  75      41.044  21.376 138.002  1.00 45.49           N  
ATOM    560  CA  VAL A  75      39.974  20.470 137.698  1.00 45.49           C  
ATOM    561  C   VAL A  75      39.602  19.750 138.957  1.00 45.49           C  
ATOM    562  O   VAL A  75      40.449  19.463 139.801  1.00 45.49           O  
ATOM    563  CB  VAL A  75      40.339  19.416 136.687  1.00 45.49           C  
ATOM    564  CG1 VAL A  75      39.146  18.456 136.510  1.00 45.49           C  
ATOM    565  CG2 VAL A  75      40.774  20.107 135.384  1.00 45.49           C  
ATOM    566  N   ALA A  76      38.297  19.449 139.113  1.00 39.04           N  
ATOM    567  CA  ALA A  76      37.841  18.716 140.255  1.00 39.04           C  
ATOM    568  C   ALA A  76      37.025  17.575 139.729  1.00 39.04           C  
ATOM    569  O   ALA A  76      36.329  17.712 138.724  1.00 39.04           O  
ATOM    570  CB  ALA A  76      36.936  19.536 141.190  1.00 39.04           C  
ATOM    571  N   VAL A  77      37.115  16.396 140.379  1.00125.62           N  
ATOM    572  CA  VAL A  77      36.302  15.308 139.924  1.00125.62           C  
ATOM    573  C   VAL A  77      35.194  15.203 140.928  1.00125.62           C  
ATOM    574  O   VAL A  77      35.425  15.061 142.129  1.00125.62           O  
ATOM    575  CB  VAL A  77      37.051  14.006 139.764  1.00125.62           C  
ATOM    576  CG1 VAL A  77      37.227  13.282 141.107  1.00125.62           C  
ATOM    577  CG2 VAL A  77      36.346  13.194 138.672  1.00125.62           C  
ATOM    578  N   HIS A  78      33.940  15.301 140.446  1.00 68.52           N  
ATOM    579  CA  HIS A  78      32.811  15.392 141.329  1.00 68.52           C  
ATOM    580  C   HIS A  78      31.855  14.260 141.122  1.00 68.52           C  
ATOM    581  O   HIS A  78      31.547  13.872 139.995  1.00 68.52           O  
ATOM    582  CB  HIS A  78      32.032  16.706 141.117  1.00 68.52           C  
ATOM    583  CG  HIS A  78      30.811  16.867 141.973  1.00 68.52           C  
ATOM    584  CD2 HIS A  78      29.495  16.765 141.638  1.00 68.52           C  
ATOM    585  ND1 HIS A  78      30.833  17.188 143.312  1.00 68.52           N  
ATOM    586  CE1 HIS A  78      29.539  17.262 143.718  1.00 68.52           C  
ATOM    587  NE2 HIS A  78      28.691  17.013 142.736  1.00 68.52           N  
ATOM    588  N   LEU A  79      31.342  13.712 142.243  1.00123.07           N  
ATOM    589  CA  LEU A  79      30.376  12.656 142.180  1.00123.07           C  
ATOM    590  C   LEU A  79      29.062  13.369 142.111  1.00123.07           C  
ATOM    591  O   LEU A  79      28.692  14.099 143.030  1.00123.07           O  
ATOM    592  CB  LEU A  79      30.380  11.766 143.441  1.00123.07           C  
ATOM    593  CG  LEU A  79      29.626  10.425 143.313  1.00123.07           C  
ATOM    594  CD1 LEU A  79      29.459   9.754 144.684  1.00123.07           C  
ATOM    595  CD2 LEU A  79      28.310  10.554 142.537  1.00123.07           C  
ATOM    596  N   ASP A  80      28.325  13.180 140.999  0.50 73.39           N  
ATOM    597  CA  ASP A  80      27.090  13.880 140.791  0.50 73.39           C  
ATOM    598  C   ASP A  80      25.956  13.054 141.318  0.50 73.39           C  
ATOM    599  O   ASP A  80      25.824  11.874 140.997  0.50 73.39           O  
ATOM    600  CB  ASP A  80      26.812  14.138 139.299  0.50 73.39           C  
ATOM    601  CG  ASP A  80      25.547  14.969 139.163  0.50 73.39           C  
ATOM    602  OD1 ASP A  80      25.060  15.484 140.204  0.50 73.39           O  
ATOM    603  OD2 ASP A  80      25.052  15.104 138.011  0.50 73.39           O1-
ATOM    604  N   HIS A  81      25.102  13.684 142.150  0.50 91.96           N  
ATOM    605  CA  HIS A  81      23.918  13.078 142.695  0.50 91.96           C  
ATOM    606  C   HIS A  81      24.181  11.771 143.380  0.50 91.96           C  
ATOM    607  O   HIS A  81      23.612  10.747 143.005  0.50 91.96           O  
ATOM    608  CB  HIS A  81      22.799  12.869 141.662  0.50 91.96           C  
ATOM    609  CG  HIS A  81      22.165  14.160 141.240  0.50 91.96           C  
ATOM    610  CD2 HIS A  81      22.336  14.909 140.116  0.50 91.96           C  
ATOM    611  ND1 HIS A  81      21.238  14.834 142.002  0.50 91.96           N  
ATOM    612  CE1 HIS A  81      20.895  15.948 141.310  0.50 91.96           C  
ATOM    613  NE2 HIS A  81      21.535  16.036 140.158  0.50 91.96           N  
ATOM    614  N   GLY A  82      25.060  11.764 144.403  0.50 32.56           N  
ATOM    615  CA  GLY A  82      25.269  10.550 145.143  0.50 32.56           C  
ATOM    616  C   GLY A  82      24.018  10.288 145.932  0.50 32.56           C  
ATOM    617  O   GLY A  82      23.473  11.190 146.565  0.50 32.56           O  
ATOM    618  N   SER A  83      23.500   9.045 145.859  1.00 68.06           N  
ATOM    619  CA  SER A  83      22.307   8.638 146.554  1.00 68.06           C  
ATOM    620  C   SER A  83      22.567   8.076 147.925  1.00 68.06           C  
ATOM    621  O   SER A  83      21.631   7.945 148.713  1.00 68.06           O  
ATOM    622  CB  SER A  83      21.508   7.578 145.777  1.00 68.06           C  
ATOM    623  OG  SER A  83      22.266   6.383 145.659  1.00 68.06           O  
ATOM    624  N   SER A  84      23.815   7.691 148.259  1.00100.17           N  
ATOM    625  CA  SER A  84      23.965   7.001 149.512  1.00100.17           C  
ATOM    626  C   SER A  84      25.319   7.264 150.101  1.00100.17           C  
ATOM    627  O   SER A  84      26.200   7.828 149.459  1.00100.17           O  
ATOM    628  CB  SER A  84      23.844   5.485 149.321  1.00100.17           C  
ATOM    629  OG  SER A  84      23.995   4.830 150.566  1.00100.17           O  
ATOM    630  N   TYR A  85      25.494   6.868 151.382  1.00 72.26           N  
ATOM    631  CA  TYR A  85      26.738   7.023 152.081  1.00 72.26           C  
ATOM    632  C   TYR A  85      27.777   6.164 151.433  1.00 72.26           C  
ATOM    633  O   TYR A  85      28.900   6.607 151.202  1.00 72.26           O  
ATOM    634  CB  TYR A  85      26.659   6.589 153.554  1.00 72.26           C  
ATOM    635  CG  TYR A  85      28.030   6.672 154.143  1.00 72.26           C  
ATOM    636  CD1 TYR A  85      28.532   7.871 154.592  1.00 72.26           C  
ATOM    637  CD2 TYR A  85      28.812   5.543 154.251  1.00 72.26           C  
ATOM    638  CE1 TYR A  85      29.793   7.940 155.138  1.00 72.26           C  
ATOM    639  CE2 TYR A  85      30.072   5.606 154.795  1.00 72.26           C  
ATOM    640  CZ  TYR A  85      30.563   6.808 155.242  1.00 72.26           C  
ATOM    641  OH  TYR A  85      31.855   6.881 155.803  1.00 72.26           O  
ATOM    642  N   GLU A  86      27.428   4.902 151.122  1.00 96.26           N  
ATOM    643  CA  GLU A  86      28.378   4.004 150.531  1.00 96.26           C  
ATOM    644  C   GLU A  86      28.746   4.460 149.159  1.00 96.26           C  
ATOM    645  O   GLU A  86      29.879   4.261 148.728  1.00 96.26           O  
ATOM    646  CB  GLU A  86      27.918   2.537 150.486  1.00 96.26           C  
ATOM    647  CG  GLU A  86      26.451   2.359 150.113  1.00 96.26           C  
ATOM    648  CD  GLU A  86      25.680   2.549 151.410  1.00 96.26           C  
ATOM    649  OE1 GLU A  86      26.341   2.804 152.453  1.00 96.26           O  
ATOM    650  OE2 GLU A  86      24.429   2.436 151.383  1.00 96.26           O1-
ATOM    651  N   SER A  87      27.803   5.071 148.421  1.00 28.12           N  
ATOM    652  CA  SER A  87      28.125   5.515 147.097  1.00 28.12           C  
ATOM    653  C   SER A  87      29.210   6.541 147.221  1.00 28.12           C  
ATOM    654  O   SER A  87      30.146   6.583 146.423  1.00 28.12           O  
ATOM    655  CB  SER A  87      26.924   6.171 146.393  1.00 28.12           C  
ATOM    656  OG  SER A  87      27.290   6.596 145.090  1.00 28.12           O  
ATOM    657  N   VAL A  88      29.105   7.400 148.252  1.00 42.22           N  
ATOM    658  CA  VAL A  88      30.065   8.441 148.492  1.00 42.22           C  
ATOM    659  C   VAL A  88      31.386   7.832 148.846  1.00 42.22           C  
ATOM    660  O   VAL A  88      32.440   8.317 148.438  1.00 42.22           O  
ATOM    661  CB  VAL A  88      29.665   9.345 149.620  1.00 42.22           C  
ATOM    662  CG1 VAL A  88      30.827  10.312 149.903  1.00 42.22           C  
ATOM    663  CG2 VAL A  88      28.350  10.049 149.240  1.00 42.22           C  
ATOM    664  N   LEU A  89      31.361   6.740 149.625  1.00141.48           N  
ATOM    665  CA  LEU A  89      32.571   6.135 150.086  1.00141.48           C  
ATOM    666  C   LEU A  89      33.324   5.611 148.897  1.00141.48           C  
ATOM    667  O   LEU A  89      34.551   5.681 148.853  1.00141.48           O  
ATOM    668  CB  LEU A  89      32.282   5.011 151.092  1.00141.48           C  
ATOM    669  CG  LEU A  89      33.516   4.604 151.903  1.00141.48           C  
ATOM    670  CD1 LEU A  89      34.074   5.811 152.672  1.00141.48           C  
ATOM    671  CD2 LEU A  89      33.194   3.439 152.845  1.00141.48           C  
ATOM    672  N   ARG A  90      32.605   5.073 147.892  1.00 74.85           N  
ATOM    673  CA  ARG A  90      33.231   4.544 146.711  1.00 74.85           C  
ATOM    674  C   ARG A  90      33.926   5.664 146.000  1.00 74.85           C  
ATOM    675  O   ARG A  90      35.028   5.498 145.481  1.00 74.85           O  
ATOM    676  CB  ARG A  90      32.230   4.004 145.679  1.00 74.85           C  
ATOM    677  CG  ARG A  90      31.298   2.899 146.170  1.00 74.85           C  
ATOM    678  CD  ARG A  90      30.344   2.437 145.067  1.00 74.85           C  
ATOM    679  NE  ARG A  90      29.264   1.629 145.693  1.00 74.85           N  
ATOM    680  CZ  ARG A  90      27.988   1.753 145.223  1.00 74.85           C  
ATOM    681  NH1 ARG A  90      27.723   2.606 144.191  1.00 74.85           N1+
ATOM    682  NH2 ARG A  90      26.978   1.032 145.791  1.00 74.85           N  
ATOM    683  N   ALA A  91      33.270   6.838 145.933  1.00 29.55           N  
ATOM    684  CA  ALA A  91      33.812   7.972 145.241  1.00 29.55           C  
ATOM    685  C   ALA A  91      35.077   8.385 145.924  1.00 29.55           C  
ATOM    686  O   ALA A  91      36.057   8.737 145.271  1.00 29.55           O  
ATOM    687  CB  ALA A  91      32.859   9.181 145.247  1.00 29.55           C  
ATOM    688  N   LEU A  92      35.081   8.348 147.270  1.00 39.83           N  
ATOM    689  CA  LEU A  92      36.225   8.746 148.035  1.00 39.83           C  
ATOM    690  C   LEU A  92      37.344   7.808 147.713  1.00 39.83           C  
ATOM    691  O   LEU A  92      38.497   8.216 147.578  1.00 39.83           O  
ATOM    692  CB  LEU A  92      35.973   8.664 149.550  1.00 39.83           C  
ATOM    693  CG  LEU A  92      34.813   9.557 150.031  1.00 39.83           C  
ATOM    694  CD1 LEU A  92      34.612   9.440 151.550  1.00 39.83           C  
ATOM    695  CD2 LEU A  92      34.983  11.008 149.554  1.00 39.83           C  
ATOM    696  N   ARG A  93      37.026   6.509 147.587  1.00 38.85           N  
ATOM    697  CA  ARG A  93      38.024   5.519 147.302  1.00 38.85           C  
ATOM    698  C   ARG A  93      38.596   5.775 145.940  1.00 38.85           C  
ATOM    699  O   ARG A  93      39.792   5.604 145.710  1.00 38.85           O  
ATOM    700  CB  ARG A  93      37.475   4.085 147.322  1.00 38.85           C  
ATOM    701  CG  ARG A  93      38.575   3.047 147.112  1.00 38.85           C  
ATOM    702  CD  ARG A  93      38.081   1.602 147.121  1.00 38.85           C  
ATOM    703  NE  ARG A  93      39.263   0.745 146.835  1.00 38.85           N  
ATOM    704  CZ  ARG A  93      39.701   0.624 145.548  1.00 38.85           C  
ATOM    705  NH1 ARG A  93      39.075   1.319 144.553  1.00 38.85           N1+
ATOM    706  NH2 ARG A  93      40.765  -0.180 145.261  1.00 38.85           N  
ATOM    707  N   ALA A  94      37.727   6.204 145.009  1.00 70.58           N  
ATOM    708  CA  ALA A  94      37.998   6.481 143.626  1.00 70.58           C  
ATOM    709  C   ALA A  94      38.965   7.623 143.503  1.00 70.58           C  
ATOM    710  O   ALA A  94      39.580   7.800 142.452  1.00 70.58           O  
ATOM    711  CB  ALA A  94      36.734   6.843 142.828  1.00 70.58           C  
ATOM    712  N   GLY A  95      39.061   8.497 144.524  1.00 40.91           N  
ATOM    713  CA  GLY A  95      40.004   9.576 144.420  1.00 40.91           C  
ATOM    714  C   GLY A  95      39.301  10.842 144.028  1.00 40.91           C  
ATOM    715  O   GLY A  95      39.938  11.802 143.597  1.00 40.91           O  
ATOM    716  N   PHE A  96      37.962  10.875 144.161  1.00114.03           N  
ATOM    717  CA  PHE A  96      37.187  12.049 143.852  1.00114.03           C  
ATOM    718  C   PHE A  96      37.549  13.135 144.820  1.00114.03           C  
ATOM    719  O   PHE A  96      37.885  12.890 145.975  1.00114.03           O  
ATOM    720  CB  PHE A  96      35.671  11.838 144.025  1.00114.03           C  
ATOM    721  CG  PHE A  96      35.115  11.073 142.874  1.00114.03           C  
ATOM    722  CD1 PHE A  96      35.504   9.780 142.619  1.00114.03           C  
ATOM    723  CD2 PHE A  96      34.157  11.651 142.072  1.00114.03           C  
ATOM    724  CE1 PHE A  96      34.969   9.087 141.556  1.00114.03           C  
ATOM    725  CE2 PHE A  96      33.619  10.964 141.011  1.00114.03           C  
ATOM    726  CZ  PHE A  96      34.027   9.679 140.750  1.00114.03           C  
ATOM    727  N   THR A  97      37.618  14.368 144.303  1.00174.36           N  
ATOM    728  CA  THR A  97      37.874  15.573 145.032  1.00174.36           C  
ATOM    729  C   THR A  97      36.619  16.248 145.525  1.00174.36           C  
ATOM    730  O   THR A  97      36.701  17.183 146.321  1.00174.36           O  
ATOM    731  CB  THR A  97      38.690  16.502 144.196  1.00174.36           C  
ATOM    732  CG2 THR A  97      37.833  17.017 143.037  1.00174.36           C  
ATOM    733  OG1 THR A  97      39.193  17.560 144.986  1.00174.36           O  
ATOM    734  N   SER A  98      35.436  15.893 144.976  1.00 62.11           N  
ATOM    735  CA  SER A  98      34.218  16.548 145.384  1.00 62.11           C  
ATOM    736  C   SER A  98      33.094  15.553 145.301  1.00 62.11           C  
ATOM    737  O   SER A  98      33.098  14.678 144.436  1.00 62.11           O  
ATOM    738  CB  SER A  98      33.855  17.741 144.483  1.00 62.11           C  
ATOM    739  OG  SER A  98      32.655  18.350 144.933  1.00 62.11           O  
ATOM    740  N   VAL A  99      32.093  15.659 146.207  1.00126.97           N  
ATOM    741  CA  VAL A  99      31.015  14.708 146.187  1.00126.97           C  
ATOM    742  C   VAL A  99      29.730  15.408 146.512  1.00126.97           C  
ATOM    743  O   VAL A  99      29.699  16.341 147.313  1.00126.97           O  
ATOM    744  CB  VAL A  99      31.150  13.654 147.243  1.00126.97           C  
ATOM    745  CG1 VAL A  99      29.960  12.701 147.128  1.00126.97           C  
ATOM    746  CG2 VAL A  99      32.515  12.971 147.120  1.00126.97           C  
ATOM    747  N   MET A 100      28.618  14.952 145.898  1.00 61.41           N  
ATOM    748  CA  MET A 100      27.333  15.515 146.191  1.00 61.41           C  
ATOM    749  C   MET A 100      26.512  14.444 146.836  1.00 61.41           C  
ATOM    750  O   MET A 100      26.359  13.353 146.290  1.00 61.41           O  
ATOM    751  CB  MET A 100      26.549  15.945 144.941  1.00 61.41           C  
ATOM    752  CG  MET A 100      25.170  16.533 145.250  1.00 61.41           C  
ATOM    753  SD  MET A 100      24.101  16.738 143.792  1.00 61.41           S  
ATOM    754  CE  MET A 100      22.681  17.434 144.685  1.00 61.41           C  
ATOM    755  N   ILE A 101      25.960  14.727 148.031  1.00123.87           N  
ATOM    756  CA  ILE A 101      25.083  13.766 148.632  1.00123.87           C  
ATOM    757  C   ILE A 101      23.714  14.363 148.451  1.00123.87           C  
ATOM    758  O   ILE A 101      23.440  15.469 148.919  1.00123.87           O  
ATOM    759  CB  ILE A 101      25.395  13.480 150.084  1.00123.87           C  
ATOM    760  CG1 ILE A 101      24.672  12.208 150.558  1.00123.87           C  
ATOM    761  CG2 ILE A 101      25.127  14.731 150.937  1.00123.87           C  
ATOM    762  CD1 ILE A 101      23.154  12.277 150.459  1.00123.87           C  
ATOM    763  N   ASP A 102      22.824  13.653 147.721  1.00125.37           N  
ATOM    764  CA  ASP A 102      21.556  14.226 147.340  1.00125.37           C  
ATOM    765  C   ASP A 102      20.395  13.590 148.063  1.00125.37           C  
ATOM    766  O   ASP A 102      19.927  12.515 147.691  1.00125.37           O  
ATOM    767  CB  ASP A 102      21.292  14.084 145.827  1.00125.37           C  
ATOM    768  CG  ASP A 102      20.067  14.901 145.436  1.00125.37           C  
ATOM    769  OD1 ASP A 102      19.418  15.488 146.342  1.00125.37           O  
ATOM    770  OD2 ASP A 102      19.765  14.952 144.214  1.00125.37           O1-
ATOM    771  N   LYS A 103      20.008  14.202 149.201  1.00217.08           N  
ATOM    772  CA  LYS A 103      18.892  13.936 150.079  1.00217.08           C  
ATOM    773  C   LYS A 103      17.659  14.786 149.899  1.00217.08           C  
ATOM    774  O   LYS A 103      16.746  14.678 150.716  1.00217.08           O  
ATOM    775  CB  LYS A 103      19.288  13.904 151.558  1.00217.08           C  
ATOM    776  CG  LYS A 103      20.101  12.643 151.838  1.00217.08           C  
ATOM    777  CD  LYS A 103      19.349  11.376 151.413  1.00217.08           C  
ATOM    778  CE  LYS A 103      20.203  10.108 151.423  1.00217.08           C  
ATOM    779  NZ  LYS A 103      19.388   8.945 151.003  1.00217.08           N1+
ATOM    780  N   SER A 104      17.619  15.720 148.930  1.00127.28           N  
ATOM    781  CA  SER A 104      16.581  16.725 148.839  1.00127.28           C  
ATOM    782  C   SER A 104      15.195  16.149 148.863  1.00127.28           C  
ATOM    783  O   SER A 104      14.242  16.860 149.182  1.00127.28           O  
ATOM    784  CB  SER A 104      16.671  17.544 147.540  1.00127.28           C  
ATOM    785  OG  SER A 104      17.897  18.253 147.497  1.00127.28           O  
ATOM    786  N   HIS A 105      15.026  14.875 148.472  1.00 79.18           N  
ATOM    787  CA  HIS A 105      13.739  14.234 148.482  1.00 79.18           C  
ATOM    788  C   HIS A 105      13.287  13.974 149.892  1.00 79.18           C  
ATOM    789  O   HIS A 105      12.092  13.837 150.154  1.00 79.18           O  
ATOM    790  CB  HIS A 105      13.717  12.911 147.691  1.00 79.18           C  
ATOM    791  CG  HIS A 105      14.879  12.006 147.976  1.00 79.18           C  
ATOM    792  CD2 HIS A 105      14.949  10.852 148.693  1.00 79.18           C  
ATOM    793  ND1 HIS A 105      16.150  12.223 147.489  1.00 79.18           N  
ATOM    794  CE1 HIS A 105      16.920  11.197 147.933  1.00 79.18           C  
ATOM    795  NE2 HIS A 105      16.234  10.340 148.667  1.00 79.18           N  
ATOM    796  N   GLU A 106      14.245  13.849 150.829  1.00133.55           N  
ATOM    797  CA  GLU A 106      13.979  13.525 152.203  1.00133.55           C  
ATOM    798  C   GLU A 106      13.629  14.755 152.983  1.00133.55           C  
ATOM    799  O   GLU A 106      13.793  15.886 152.531  1.00133.55           O  
ATOM    800  CB  GLU A 106      15.191  12.895 152.906  1.00133.55           C  
ATOM    801  CG  GLU A 106      15.618  11.556 152.310  1.00133.55           C  
ATOM    802  CD  GLU A 106      14.583  10.513 152.698  1.00133.55           C  
ATOM    803  OE1 GLU A 106      14.679   9.987 153.838  1.00133.55           O  
ATOM    804  OE2 GLU A 106      13.686  10.227 151.860  1.00133.55           O1-
ATOM    805  N   ASP A 107      13.131  14.521 154.211  1.00141.32           N  
ATOM    806  CA  ASP A 107      12.724  15.527 155.146  1.00141.32           C  
ATOM    807  C   ASP A 107      13.944  16.306 155.550  1.00141.32           C  
ATOM    808  O   ASP A 107      15.074  15.875 155.335  1.00141.32           O  
ATOM    809  CB  ASP A 107      12.092  14.860 156.384  1.00141.32           C  
ATOM    810  CG  ASP A 107      11.784  15.881 157.456  1.00141.32           C  
ATOM    811  OD1 ASP A 107      12.732  16.235 158.206  1.00141.32           O  
ATOM    812  OD2 ASP A 107      10.599  16.294 157.566  1.00141.32           O1-
ATOM    813  N   PHE A 108      13.736  17.497 156.146  1.00113.13           N  
ATOM    814  CA  PHE A 108      14.797  18.402 156.488  1.00113.13           C  
ATOM    815  C   PHE A 108      15.747  17.739 157.440  1.00113.13           C  
ATOM    816  O   PHE A 108      16.960  17.786 157.245  1.00113.13           O  
ATOM    817  CB  PHE A 108      14.255  19.680 157.159  1.00113.13           C  
ATOM    818  CG  PHE A 108      15.341  20.700 157.244  1.00113.13           C  
ATOM    819  CD1 PHE A 108      16.236  20.701 158.289  1.00113.13           C  
ATOM    820  CD2 PHE A 108      15.455  21.667 156.271  1.00113.13           C  
ATOM    821  CE1 PHE A 108      17.231  21.650 158.358  1.00113.13           C  
ATOM    822  CE2 PHE A 108      16.447  22.617 156.335  1.00113.13           C  
ATOM    823  CZ  PHE A 108      17.338  22.609 157.381  1.00113.13           C  
ATOM    824  N   GLU A 109      15.224  17.089 158.497  1.00 87.64           N  
ATOM    825  CA  GLU A 109      16.070  16.486 159.489  1.00 87.64           C  
ATOM    826  C   GLU A 109      16.860  15.367 158.875  1.00 87.64           C  
ATOM    827  O   GLU A 109      18.047  15.217 159.158  1.00 87.64           O  
ATOM    828  CB  GLU A 109      15.274  15.912 160.673  1.00 87.64           C  
ATOM    829  CG  GLU A 109      14.507  16.983 161.450  1.00 87.64           C  
ATOM    830  CD  GLU A 109      15.501  18.033 161.926  1.00 87.64           C  
ATOM    831  OE1 GLU A 109      16.643  17.647 162.288  1.00 87.64           O  
ATOM    832  OE2 GLU A 109      15.133  19.238 161.927  1.00 87.64           O1-
ATOM    833  N   THR A 110      16.216  14.547 158.022  1.00119.49           N  
ATOM    834  CA  THR A 110      16.879  13.428 157.408  1.00119.49           C  
ATOM    835  C   THR A 110      17.951  13.915 156.485  1.00119.49           C  
ATOM    836  O   THR A 110      19.051  13.365 156.453  1.00119.49           O  
ATOM    837  CB  THR A 110      15.944  12.557 156.620  1.00119.49           C  
ATOM    838  CG2 THR A 110      14.953  11.882 157.573  1.00119.49           C  
ATOM    839  OG1 THR A 110      15.247  13.325 155.655  1.00119.49           O  
ATOM    840  N   ASN A 111      17.658  14.973 155.710  1.00 37.21           N  
ATOM    841  CA  ASN A 111      18.605  15.490 154.769  1.00 37.21           C  
ATOM    842  C   ASN A 111      19.804  15.956 155.532  1.00 37.21           C  
ATOM    843  O   ASN A 111      20.944  15.734 155.123  1.00 37.21           O  
ATOM    844  CB  ASN A 111      18.042  16.696 153.996  1.00 37.21           C  
ATOM    845  CG  ASN A 111      18.994  17.052 152.863  1.00 37.21           C  
ATOM    846  ND2 ASN A 111      18.474  17.796 151.850  1.00 37.21           N  
ATOM    847  OD1 ASN A 111      20.169  16.688 152.879  1.00 37.21           O  
ATOM    848  N   VAL A 112      19.569  16.624 156.674  1.00 39.82           N  
ATOM    849  CA  VAL A 112      20.645  17.156 157.460  1.00 39.82           C  
ATOM    850  C   VAL A 112      21.493  16.048 158.005  1.00 39.82           C  
ATOM    851  O   VAL A 112      22.720  16.109 157.945  1.00 39.82           O  
ATOM    852  CB  VAL A 112      20.168  17.968 158.624  1.00 39.82           C  
ATOM    853  CG1 VAL A 112      21.391  18.384 159.459  1.00 39.82           C  
ATOM    854  CG2 VAL A 112      19.347  19.153 158.086  1.00 39.82           C  
ATOM    855  N   ARG A 113      20.855  14.998 158.549  1.00 76.08           N  
ATOM    856  CA  ARG A 113      21.575  13.932 159.188  1.00 76.08           C  
ATOM    857  C   ARG A 113      22.454  13.220 158.206  1.00 76.08           C  
ATOM    858  O   ARG A 113      23.640  13.009 158.460  1.00 76.08           O  
ATOM    859  CB  ARG A 113      20.615  12.894 159.796  1.00 76.08           C  
ATOM    860  CG  ARG A 113      21.300  11.720 160.496  1.00 76.08           C  
ATOM    861  CD  ARG A 113      20.316  10.744 161.148  1.00 76.08           C  
ATOM    862  NE  ARG A 113      19.462  10.166 160.071  1.00 76.08           N  
ATOM    863  CZ  ARG A 113      18.289  10.774 159.725  1.00 76.08           C  
ATOM    864  NH1 ARG A 113      17.902  11.923 160.354  1.00 76.08           N1+
ATOM    865  NH2 ARG A 113      17.502  10.232 158.751  1.00 76.08           N  
ATOM    866  N   GLU A 114      21.893  12.834 157.046  1.00 59.77           N  
ATOM    867  CA  GLU A 114      22.639  12.069 156.090  1.00 59.77           C  
ATOM    868  C   GLU A 114      23.704  12.907 155.449  1.00 59.77           C  
ATOM    869  O   GLU A 114      24.811  12.430 155.208  1.00 59.77           O  
ATOM    870  CB  GLU A 114      21.724  11.420 155.039  1.00 59.77           C  
ATOM    871  CG  GLU A 114      20.775  10.424 155.719  1.00 59.77           C  
ATOM    872  CD  GLU A 114      19.884   9.757 154.686  1.00 59.77           C  
ATOM    873  OE1 GLU A 114      20.419   8.939 153.891  1.00 59.77           O  
ATOM    874  OE2 GLU A 114      18.657  10.041 154.688  1.00 59.77           O1-
ATOM    875  N   THR A 115      23.402  14.187 155.159  1.00 31.97           N  
ATOM    876  CA  THR A 115      24.374  15.050 154.545  1.00 31.97           C  
ATOM    877  C   THR A 115      25.516  15.220 155.495  1.00 31.97           C  
ATOM    878  O   THR A 115      26.680  15.223 155.095  1.00 31.97           O  
ATOM    879  CB  THR A 115      23.832  16.418 154.242  1.00 31.97           C  
ATOM    880  CG2 THR A 115      24.951  17.269 153.620  1.00 31.97           C  
ATOM    881  OG1 THR A 115      22.730  16.322 153.351  1.00 31.97           O  
ATOM    882  N   ARG A 116      25.202  15.353 156.796  1.00113.64           N  
ATOM    883  CA  ARG A 116      26.203  15.575 157.800  1.00113.64           C  
ATOM    884  C   ARG A 116      27.144  14.413 157.852  1.00113.64           C  
ATOM    885  O   ARG A 116      28.350  14.595 158.010  1.00113.64           O  
ATOM    886  CB  ARG A 116      25.619  15.745 159.209  1.00113.64           C  
ATOM    887  CG  ARG A 116      26.714  15.911 160.261  1.00113.64           C  
ATOM    888  CD  ARG A 116      27.586  17.141 160.012  1.00113.64           C  
ATOM    889  NE  ARG A 116      28.774  17.042 160.903  1.00113.64           N  
ATOM    890  CZ  ARG A 116      29.999  17.403 160.421  1.00113.64           C  
ATOM    891  NH1 ARG A 116      30.116  17.838 159.132  1.00113.64           N1+
ATOM    892  NH2 ARG A 116      31.103  17.326 161.217  1.00113.64           N  
ATOM    893  N   ARG A 117      26.617  13.183 157.731  1.00 57.18           N  
ATOM    894  CA  ARG A 117      27.435  12.005 157.813  1.00 57.18           C  
ATOM    895  C   ARG A 117      28.419  12.031 156.684  1.00 57.18           C  
ATOM    896  O   ARG A 117      29.592  11.701 156.861  1.00 57.18           O  
ATOM    897  CB  ARG A 117      26.595  10.721 157.691  1.00 57.18           C  
ATOM    898  CG  ARG A 117      27.373   9.414 157.861  1.00 57.18           C  
ATOM    899  CD  ARG A 117      26.478   8.178 157.733  1.00 57.18           C  
ATOM    900  NE  ARG A 117      27.333   6.972 157.916  1.00 57.18           N  
ATOM    901  CZ  ARG A 117      26.992   5.795 157.313  1.00 57.18           C  
ATOM    902  NH1 ARG A 117      25.881   5.727 156.524  1.00 57.18           N1+
ATOM    903  NH2 ARG A 117      27.766   4.685 157.495  1.00 57.18           N  
ATOM    904  N   VAL A 118      27.960  12.428 155.482  1.00 37.87           N  
ATOM    905  CA  VAL A 118      28.815  12.469 154.329  1.00 37.87           C  
ATOM    906  C   VAL A 118      29.903  13.474 154.559  1.00 37.87           C  
ATOM    907  O   VAL A 118      31.070  13.210 154.278  1.00 37.87           O  
ATOM    908  CB  VAL A 118      28.092  12.877 153.078  1.00 37.87           C  
ATOM    909  CG1 VAL A 118      29.122  13.043 151.947  1.00 37.87           C  
ATOM    910  CG2 VAL A 118      27.003  11.834 152.778  1.00 37.87           C  
ATOM    911  N   VAL A 119      29.548  14.646 155.116  1.00 42.63           N  
ATOM    912  CA  VAL A 119      30.488  15.715 155.306  1.00 42.63           C  
ATOM    913  C   VAL A 119      31.620  15.242 156.163  1.00 42.63           C  
ATOM    914  O   VAL A 119      32.783  15.520 155.873  1.00 42.63           O  
ATOM    915  CB  VAL A 119      29.874  16.891 156.009  1.00 42.63           C  
ATOM    916  CG1 VAL A 119      30.983  17.907 156.327  1.00 42.63           C  
ATOM    917  CG2 VAL A 119      28.742  17.455 155.134  1.00 42.63           C  
ATOM    918  N   GLU A 120      31.311  14.507 157.244  1.00 49.72           N  
ATOM    919  CA  GLU A 120      32.327  14.078 158.162  1.00 49.72           C  
ATOM    920  C   GLU A 120      33.298  13.183 157.457  1.00 49.72           C  
ATOM    921  O   GLU A 120      34.510  13.335 157.607  1.00 49.72           O  
ATOM    922  CB  GLU A 120      31.740  13.271 159.331  1.00 49.72           C  
ATOM    923  CG  GLU A 120      30.774  14.082 160.193  1.00 49.72           C  
ATOM    924  CD  GLU A 120      30.137  13.146 161.206  1.00 49.72           C  
ATOM    925  OE1 GLU A 120      30.605  11.982 161.313  1.00 49.72           O  
ATOM    926  OE2 GLU A 120      29.169  13.582 161.883  1.00 49.72           O1-
ATOM    927  N   ALA A 121      32.790  12.212 156.674  1.00 35.64           N  
ATOM    928  CA  ALA A 121      33.657  11.282 156.010  1.00 35.64           C  
ATOM    929  C   ALA A 121      34.498  11.982 154.986  1.00 35.64           C  
ATOM    930  O   ALA A 121      35.708  11.770 154.920  1.00 35.64           O  
ATOM    931  CB  ALA A 121      32.891  10.161 155.286  1.00 35.64           C  
ATOM    932  N   ALA A 122      33.873  12.844 154.161  1.00 39.17           N  
ATOM    933  CA  ALA A 122      34.565  13.515 153.093  1.00 39.17           C  
ATOM    934  C   ALA A 122      35.598  14.454 153.637  1.00 39.17           C  
ATOM    935  O   ALA A 122      36.723  14.509 153.144  1.00 39.17           O  
ATOM    936  CB  ALA A 122      33.622  14.343 152.201  1.00 39.17           C  
ATOM    937  N   HIS A 123      35.253  15.217 154.688  1.00 56.83           N  
ATOM    938  CA  HIS A 123      36.172  16.189 155.204  1.00 56.83           C  
ATOM    939  C   HIS A 123      37.377  15.504 155.760  1.00 56.83           C  
ATOM    940  O   HIS A 123      38.482  16.041 155.691  1.00 56.83           O  
ATOM    941  CB  HIS A 123      35.573  17.109 156.284  1.00 56.83           C  
ATOM    942  CG  HIS A 123      34.670  18.161 155.706  1.00 56.83           C  
ATOM    943  CD2 HIS A 123      34.253  18.349 154.422  1.00 56.83           C  
ATOM    944  ND1 HIS A 123      34.097  19.178 156.437  1.00 56.83           N  
ATOM    945  CE1 HIS A 123      33.371  19.927 155.566  1.00 56.83           C  
ATOM    946  NE2 HIS A 123      33.436  19.462 154.332  1.00 56.83           N  
ATOM    947  N   ALA A 124      37.209  14.298 156.329  1.00 34.66           N  
ATOM    948  CA  ALA A 124      38.350  13.650 156.903  1.00 34.66           C  
ATOM    949  C   ALA A 124      39.376  13.449 155.825  1.00 34.66           C  
ATOM    950  O   ALA A 124      40.566  13.676 156.038  1.00 34.66           O  
ATOM    951  CB  ALA A 124      38.016  12.267 157.488  1.00 34.66           C  
ATOM    952  N   VAL A 125      38.921  13.004 154.639  1.00 91.73           N  
ATOM    953  CA  VAL A 125      39.722  12.730 153.476  1.00 91.73           C  
ATOM    954  C   VAL A 125      40.137  13.972 152.732  1.00 91.73           C  
ATOM    955  O   VAL A 125      40.910  13.882 151.779  1.00 91.73           O  
ATOM    956  CB  VAL A 125      39.106  11.740 152.522  1.00 91.73           C  
ATOM    957  CG1 VAL A 125      38.974  10.401 153.265  1.00 91.73           C  
ATOM    958  CG2 VAL A 125      37.776  12.274 151.971  1.00 91.73           C  
ATOM    959  N   GLY A 126      39.565  15.153 153.043  1.00 38.73           N  
ATOM    960  CA  GLY A 126      40.002  16.336 152.346  1.00 38.73           C  
ATOM    961  C   GLY A 126      39.145  16.550 151.136  1.00 38.73           C  
ATOM    962  O   GLY A 126      39.515  17.291 150.226  1.00 38.73           O  
ATOM    963  N   VAL A 127      37.968  15.898 151.095  1.00 48.32           N  
ATOM    964  CA  VAL A 127      37.086  16.059 149.977  1.00 48.32           C  
ATOM    965  C   VAL A 127      35.985  16.986 150.392  1.00 48.32           C  
ATOM    966  O   VAL A 127      35.490  16.934 151.516  1.00 48.32           O  
ATOM    967  CB  VAL A 127      36.457  14.772 149.527  1.00 48.32           C  
ATOM    968  CG1 VAL A 127      35.429  15.077 148.425  1.00 48.32           C  
ATOM    969  CG2 VAL A 127      37.579  13.817 149.083  1.00 48.32           C  
ATOM    970  N   THR A 128      35.598  17.884 149.467  1.00141.52           N  
ATOM    971  CA  THR A 128      34.603  18.894 149.679  1.00141.52           C  
ATOM    972  C   THR A 128      33.282  18.328 149.236  1.00141.52           C  
ATOM    973  O   THR A 128      33.253  17.415 148.413  1.00141.52           O  
ATOM    974  CB  THR A 128      34.919  20.065 148.806  1.00141.52           C  
ATOM    975  CG2 THR A 128      33.975  21.198 149.146  1.00141.52           C  
ATOM    976  OG1 THR A 128      36.247  20.500 149.038  1.00141.52           O  
ATOM    977  N   VAL A 129      32.142  18.863 149.740  1.00130.97           N  
ATOM    978  CA  VAL A 129      30.904  18.228 149.372  1.00130.97           C  
ATOM    979  C   VAL A 129      29.795  19.200 149.077  1.00130.97           C  
ATOM    980  O   VAL A 129      29.731  20.310 149.608  1.00130.97           O  
ATOM    981  CB  VAL A 129      30.456  17.256 150.428  1.00130.97           C  
ATOM    982  CG1 VAL A 129      30.431  17.997 151.771  1.00130.97           C  
ATOM    983  CG2 VAL A 129      29.106  16.638 150.030  1.00130.97           C  
ATOM    984  N   GLU A 130      28.878  18.760 148.182  1.00 49.65           N  
ATOM    985  CA  GLU A 130      27.724  19.501 147.756  1.00 49.65           C  
ATOM    986  C   GLU A 130      26.516  18.790 148.294  1.00 49.65           C  
ATOM    987  O   GLU A 130      26.472  17.562 148.335  1.00 49.65           O  
ATOM    988  CB  GLU A 130      27.569  19.532 146.227  1.00 49.65           C  
ATOM    989  CG  GLU A 130      26.349  20.311 145.737  1.00 49.65           C  
ATOM    990  CD  GLU A 130      26.292  20.160 144.223  1.00 49.65           C  
ATOM    991  OE1 GLU A 130      27.351  20.350 143.568  1.00 49.65           O  
ATOM    992  OE2 GLU A 130      25.189  19.845 143.702  1.00 49.65           O1-
ATOM    993  N   ALA A 131      25.502  19.561 148.734  1.00 36.31           N  
ATOM    994  CA  ALA A 131      24.284  19.000 149.248  1.00 36.31           C  
ATOM    995  C   ALA A 131      23.171  19.770 148.607  1.00 36.31           C  
ATOM    996  O   ALA A 131      23.400  20.853 148.072  1.00 36.31           O  
ATOM    997  CB  ALA A 131      24.130  19.149 150.771  1.00 36.31           C  
ATOM    998  N   GLU A 132      21.934  19.224 148.603  0.50 81.93           N  
ATOM    999  CA  GLU A 132      20.887  19.959 147.952  0.50 81.93           C  
ATOM   1000  C   GLU A 132      19.716  20.134 148.871  0.50 81.93           C  
ATOM   1001  O   GLU A 132      19.238  19.184 149.493  0.50 81.93           O  
ATOM   1002  CB  GLU A 132      20.379  19.295 146.655  0.50 81.93           C  
ATOM   1003  CG  GLU A 132      19.484  20.201 145.800  0.50 81.93           C  
ATOM   1004  CD  GLU A 132      19.058  19.430 144.553  0.50 81.93           C  
ATOM   1005  OE1 GLU A 132      19.396  18.219 144.466  0.50 81.93           O  
ATOM   1006  OE2 GLU A 132      18.395  20.039 143.671  0.50 81.93           O1-
ATOM   1007  N   LEU A 133      19.225  21.386 148.972  1.00 53.47           N  
ATOM   1008  CA  LEU A 133      18.073  21.682 149.773  1.00 53.47           C  
ATOM   1009  C   LEU A 133      17.059  22.276 148.846  1.00 53.47           C  
ATOM   1010  O   LEU A 133      17.338  23.254 148.153  1.00 53.47           O  
ATOM   1011  CB  LEU A 133      18.353  22.713 150.879  1.00 53.47           C  
ATOM   1012  CG  LEU A 133      17.132  23.030 151.760  1.00 53.47           C  
ATOM   1013  CD1 LEU A 133      16.686  21.794 152.560  1.00 53.47           C  
ATOM   1014  CD2 LEU A 133      17.388  24.255 152.649  1.00 53.47           C  
ATOM   1015  N   GLY A 134      15.836  21.715 148.833  1.00 31.72           N  
ATOM   1016  CA  GLY A 134      14.814  22.194 147.946  1.00 31.72           C  
ATOM   1017  C   GLY A 134      14.591  21.155 146.893  1.00 31.72           C  
ATOM   1018  O   GLY A 134      15.423  20.273 146.688  1.00 31.72           O  
ATOM   1019  N   ARG A 135      13.433  21.235 146.205  1.00124.68           N  
ATOM   1020  CA  ARG A 135      13.118  20.263 145.198  1.00124.68           C  
ATOM   1021  C   ARG A 135      13.037  20.963 143.883  1.00124.68           C  
ATOM   1022  O   ARG A 135      12.329  21.955 143.719  1.00124.68           O  
ATOM   1023  CB  ARG A 135      11.764  19.573 145.425  1.00124.68           C  
ATOM   1024  CG  ARG A 135      11.744  18.672 146.660  1.00124.68           C  
ATOM   1025  CD  ARG A 135      12.040  17.207 146.340  1.00124.68           C  
ATOM   1026  NE  ARG A 135      13.443  17.129 145.846  1.00124.68           N  
ATOM   1027  CZ  ARG A 135      13.896  15.979 145.268  1.00124.68           C  
ATOM   1028  NH1 ARG A 135      13.057  14.912 145.120  1.00124.68           N1+
ATOM   1029  NH2 ARG A 135      15.189  15.894 144.839  1.00124.68           N  
ATOM   1030  N   LEU A 136      13.784  20.436 142.904  0.50155.37           N  
ATOM   1031  CA  LEU A 136      13.839  20.973 141.581  0.50155.37           C  
ATOM   1032  C   LEU A 136      12.547  20.684 140.873  0.50155.37           C  
ATOM   1033  O   LEU A 136      12.155  19.529 140.706  0.50155.37           O  
ATOM   1034  CB  LEU A 136      15.091  20.398 140.888  0.50155.37           C  
ATOM   1035  CG  LEU A 136      15.187  20.514 139.372  0.50155.37           C  
ATOM   1036  CD1 LEU A 136      16.624  20.232 138.894  0.50155.37           C  
ATOM   1037  CD2 LEU A 136      14.202  19.513 138.748  0.50155.37           C  
ATOM   1038  N   ALA A 137      11.849  21.756 140.432  0.50 42.80           N  
ATOM   1039  CA  ALA A 137      10.600  21.618 139.736  0.50 42.80           C  
ATOM   1040  C   ALA A 137      10.375  22.880 138.964  0.50 42.80           C  
ATOM   1041  O   ALA A 137      10.965  23.916 139.262  0.50 42.80           O  
ATOM   1042  CB  ALA A 137       9.392  21.432 140.672  0.50 42.80           C  
ATOM   1043  N   GLY A 138       9.496  22.821 137.944  0.50 32.31           N  
ATOM   1044  CA  GLY A 138       9.254  23.959 137.105  0.50 32.31           C  
ATOM   1045  C   GLY A 138       8.527  25.010 137.876  0.50 32.31           C  
ATOM   1046  O   GLY A 138       7.681  24.721 138.722  0.50 32.31           O  
ATOM   1047  N   ILE A 139       8.838  26.283 137.559  0.50 87.75           N  
ATOM   1048  CA  ILE A 139       8.216  27.401 138.199  0.50 87.75           C  
ATOM   1049  C   ILE A 139       7.448  28.111 137.157  0.50 87.75           C  
ATOM   1050  O   ILE A 139       7.868  28.216 136.006  0.50 87.75           O  
ATOM   1051  CB  ILE A 139       9.165  28.387 138.812  0.50 87.75           C  
ATOM   1052  CG1 ILE A 139       9.909  27.746 139.993  0.50 87.75           C  
ATOM   1053  CG2 ILE A 139       8.367  29.646 139.193  0.50 87.75           C  
ATOM   1054  CD1 ILE A 139      11.006  28.634 140.572  0.50 87.75           C  
ATOM   1055  N   GLU A 140       6.265  28.570 137.583  0.00233.42           N  
ATOM   1056  CA  GLU A 140       5.242  29.179 136.806  0.00233.42           C  
ATOM   1057  C   GLU A 140       4.110  28.345 137.243  0.00233.42           C  
ATOM   1058  O   GLU A 140       4.064  27.958 138.409  0.00233.42           O  
ATOM   1059  CB  GLU A 140       5.391  29.076 135.275  0.00233.42           C  
ATOM   1060  CG  GLU A 140       5.506  27.646 134.742  0.00233.42           C  
ATOM   1061  CD  GLU A 140       6.093  27.730 133.339  0.00233.42           C  
ATOM   1062  OE1 GLU A 140       5.878  28.772 132.664  0.00233.42           O  
ATOM   1063  OE2 GLU A 140       6.770  26.752 132.924  0.00233.42           O1-
ATOM   1064  N   GLU A 141       3.192  28.019 136.331  0.00182.43           N  
ATOM   1065  CA  GLU A 141       2.079  27.217 136.723  0.00182.43           C  
ATOM   1066  C   GLU A 141       1.207  28.102 137.554  0.00182.43           C  
ATOM   1067  O   GLU A 141       1.666  28.744 138.497  0.00182.43           O  
ATOM   1068  CB  GLU A 141       2.459  25.941 137.500  0.00182.43           C  
ATOM   1069  CG  GLU A 141       3.231  24.933 136.643  0.00182.43           C  
ATOM   1070  CD  GLU A 141       3.727  23.808 137.540  0.00182.43           C  
ATOM   1071  OE1 GLU A 141       3.766  24.013 138.783  0.00182.43           O  
ATOM   1072  OE2 GLU A 141       4.078  22.729 136.994  0.00182.43           O1-
ATOM   1073  N   HIS A 142      -0.099  28.167 137.233  1.00225.72           N  
ATOM   1074  CA  HIS A 142      -0.898  29.091 137.976  1.00225.72           C  
ATOM   1075  C   HIS A 142      -1.771  28.389 138.957  1.00225.72           C  
ATOM   1076  O   HIS A 142      -2.319  27.319 138.698  1.00225.72           O  
ATOM   1077  CB  HIS A 142      -1.808  29.975 137.105  1.00225.72           C  
ATOM   1078  CG  HIS A 142      -1.039  30.949 136.261  1.00225.72           C  
ATOM   1079  CD2 HIS A 142      -0.533  32.171 136.585  1.00225.72           C  
ATOM   1080  ND1 HIS A 142      -0.700  30.738 134.945  1.00225.72           N  
ATOM   1081  CE1 HIS A 142      -0.011  31.834 134.537  1.00225.72           C  
ATOM   1082  NE2 HIS A 142       0.116  32.731 135.498  1.00225.72           N  
ATOM   1083  N   VAL A 143      -1.875  29.012 140.144  1.00144.43           N  
ATOM   1084  CA  VAL A 143      -2.702  28.590 141.230  1.00144.43           C  
ATOM   1085  C   VAL A 143      -2.881  29.825 142.043  1.00144.43           C  
ATOM   1086  O   VAL A 143      -2.162  30.803 141.839  1.00144.43           O  
ATOM   1087  CB  VAL A 143      -2.043  27.595 142.134  1.00144.43           C  
ATOM   1088  CG1 VAL A 143      -1.748  26.318 141.331  1.00144.43           C  
ATOM   1089  CG2 VAL A 143      -0.792  28.255 142.740  1.00144.43           C  
ATOM   1090  N   ALA A 144      -3.861  29.854 142.964  1.00185.00           N  
ATOM   1091  CA  ALA A 144      -3.897  31.039 143.762  1.00185.00           C  
ATOM   1092  C   ALA A 144      -2.671  30.952 144.604  1.00185.00           C  
ATOM   1093  O   ALA A 144      -2.455  29.953 145.289  1.00185.00           O  
ATOM   1094  CB  ALA A 144      -5.111  31.121 144.703  1.00185.00           C  
ATOM   1095  N   VAL A 145      -1.817  31.990 144.577  1.00123.61           N  
ATOM   1096  CA  VAL A 145      -0.634  31.853 145.365  1.00123.61           C  
ATOM   1097  C   VAL A 145      -0.397  33.107 146.127  1.00123.61           C  
ATOM   1098  O   VAL A 145      -0.505  34.212 145.598  1.00123.61           O  
ATOM   1099  CB  VAL A 145       0.603  31.595 144.554  1.00123.61           C  
ATOM   1100  CG1 VAL A 145       0.845  32.800 143.628  1.00123.61           C  
ATOM   1101  CG2 VAL A 145       1.766  31.318 145.520  1.00123.61           C  
ATOM   1102  N   ASP A 146      -0.086  32.942 147.423  1.00132.26           N  
ATOM   1103  CA  ASP A 146       0.295  34.037 148.256  1.00132.26           C  
ATOM   1104  C   ASP A 146       1.378  33.477 149.107  1.00132.26           C  
ATOM   1105  O   ASP A 146       1.587  33.907 150.241  1.00132.26           O  
ATOM   1106  CB  ASP A 146      -0.822  34.509 149.199  1.00132.26           C  
ATOM   1107  CG  ASP A 146      -1.865  35.231 148.360  1.00132.26           C  
ATOM   1108  OD1 ASP A 146      -1.465  36.105 147.544  1.00132.26           O  
ATOM   1109  OD2 ASP A 146      -3.075  34.926 148.530  1.00132.26           O1-
ATOM   1110  N   GLU A 147       2.106  32.491 148.554  1.00245.71           N  
ATOM   1111  CA  GLU A 147       3.132  31.849 149.311  1.00245.71           C  
ATOM   1112  C   GLU A 147       4.238  31.499 148.373  1.00245.71           C  
ATOM   1113  O   GLU A 147       4.186  31.794 147.180  1.00245.71           O  
ATOM   1114  CB  GLU A 147       2.665  30.548 149.984  1.00245.71           C  
ATOM   1115  CG  GLU A 147       1.559  30.768 151.018  1.00245.71           C  
ATOM   1116  CD  GLU A 147       2.135  31.573 152.175  1.00245.71           C  
ATOM   1117  OE1 GLU A 147       3.369  31.828 152.166  1.00245.71           O  
ATOM   1118  OE2 GLU A 147       1.346  31.943 153.086  1.00245.71           O1-
ATOM   1119  N   LYS A 148       5.290  30.875 148.929  0.00189.18           N  
ATOM   1120  CA  LYS A 148       6.448  30.458 148.215  0.00189.18           C  
ATOM   1121  C   LYS A 148       6.042  29.225 147.474  0.00189.18           C  
ATOM   1122  O   LYS A 148       4.976  28.663 147.725  0.00189.18           O  
ATOM   1123  CB  LYS A 148       7.554  30.063 149.210  0.00189.18           C  
ATOM   1124  CG  LYS A 148       8.980  30.271 148.724  0.00189.18           C  
ATOM   1125  CD  LYS A 148       9.361  31.752 148.643  0.00189.18           C  
ATOM   1126  CE  LYS A 148       9.393  32.462 150.001  0.00189.18           C  
ATOM   1127  NZ  LYS A 148       8.022  32.597 150.543  0.00189.18           N1+
ATOM   1128  N   ASP A 149       6.867  28.796 146.502  0.00 53.20           N  
ATOM   1129  CA  ASP A 149       6.574  27.580 145.805  0.00 53.20           C  
ATOM   1130  C   ASP A 149       6.623  26.539 146.869  0.00 53.20           C  
ATOM   1131  O   ASP A 149       7.317  26.705 147.870  0.00 53.20           O  
ATOM   1132  CB  ASP A 149       7.641  27.237 144.745  0.00 53.20           C  
ATOM   1133  CG  ASP A 149       7.160  26.084 143.878  0.00 53.20           C  
ATOM   1134  OD1 ASP A 149       6.011  25.613 144.094  0.00 53.20           O  
ATOM   1135  OD2 ASP A 149       7.942  25.661 142.985  0.00 53.20           O1-
ATOM   1136  N   ALA A 150       5.869  25.440 146.703  0.00 57.37           N  
ATOM   1137  CA  ALA A 150       5.851  24.483 147.768  0.00 57.37           C  
ATOM   1138  C   ALA A 150       7.243  23.962 147.989  0.00 57.37           C  
ATOM   1139  O   ALA A 150       7.705  23.869 149.125  0.00 57.37           O  
ATOM   1140  CB  ALA A 150       4.958  23.270 147.452  0.00 57.37           C  
ATOM   1141  N   LEU A 151       7.918  23.579 146.891  1.00151.32           N  
ATOM   1142  CA  LEU A 151       9.230  22.981 146.821  1.00151.32           C  
ATOM   1143  C   LEU A 151      10.439  23.887 146.935  1.00151.32           C  
ATOM   1144  O   LEU A 151      11.499  23.418 147.343  1.00151.32           O  
ATOM   1145  CB  LEU A 151       9.427  22.166 145.532  1.00151.32           C  
ATOM   1146  CG  LEU A 151       8.502  20.940 145.434  1.00151.32           C  
ATOM   1147  CD1 LEU A 151       7.021  21.351 145.398  1.00151.32           C  
ATOM   1148  CD2 LEU A 151       8.889  20.049 144.246  1.00151.32           C  
ATOM   1149  N   LEU A 152      10.365  25.178 146.548  1.00 83.44           N  
ATOM   1150  CA  LEU A 152      11.566  25.972 146.377  1.00 83.44           C  
ATOM   1151  C   LEU A 152      12.362  26.161 147.640  1.00 83.44           C  
ATOM   1152  O   LEU A 152      11.864  26.004 148.752  1.00 83.44           O  
ATOM   1153  CB  LEU A 152      11.310  27.349 145.739  1.00 83.44           C  
ATOM   1154  CG  LEU A 152      10.790  27.244 144.292  1.00 83.44           C  
ATOM   1155  CD1 LEU A 152      10.649  28.627 143.634  1.00 83.44           C  
ATOM   1156  CD2 LEU A 152      11.649  26.275 143.465  1.00 83.44           C  
ATOM   1157  N   THR A 153      13.669  26.482 147.458  1.00 57.84           N  
ATOM   1158  CA  THR A 153      14.629  26.636 148.518  1.00 57.84           C  
ATOM   1159  C   THR A 153      14.332  27.866 149.322  1.00 57.84           C  
ATOM   1160  O   THR A 153      14.193  28.967 148.789  1.00 57.84           O  
ATOM   1161  CB  THR A 153      16.035  26.761 148.005  1.00 57.84           C  
ATOM   1162  CG2 THR A 153      16.997  26.887 149.198  1.00 57.84           C  
ATOM   1163  OG1 THR A 153      16.372  25.621 147.228  1.00 57.84           O  
ATOM   1164  N   ASN A 154      14.266  27.701 150.660  1.00 60.24           N  
ATOM   1165  CA  ASN A 154      13.973  28.799 151.535  1.00 60.24           C  
ATOM   1166  C   ASN A 154      15.282  29.311 152.039  1.00 60.24           C  
ATOM   1167  O   ASN A 154      16.126  28.544 152.497  1.00 60.24           O  
ATOM   1168  CB  ASN A 154      13.112  28.388 152.743  1.00 60.24           C  
ATOM   1169  CG  ASN A 154      12.811  29.624 153.575  1.00 60.24           C  
ATOM   1170  ND2 ASN A 154      11.633  30.255 153.323  1.00 60.24           N  
ATOM   1171  OD1 ASN A 154      13.605  30.023 154.426  1.00 60.24           O  
ATOM   1172  N   PRO A 155      15.479  30.598 151.946  1.00 86.51           N  
ATOM   1173  CA  PRO A 155      16.732  31.178 152.338  1.00 86.51           C  
ATOM   1174  C   PRO A 155      17.132  30.959 153.764  1.00 86.51           C  
ATOM   1175  O   PRO A 155      18.300  30.662 154.005  1.00 86.51           O  
ATOM   1176  CB  PRO A 155      16.656  32.640 151.911  1.00 86.51           C  
ATOM   1177  CG  PRO A 155      15.723  32.602 150.685  1.00 86.51           C  
ATOM   1178  CD  PRO A 155      14.804  31.393 150.933  1.00 86.51           C  
ATOM   1179  N   GLU A 156      16.199  31.091 154.723  1.00 98.18           N  
ATOM   1180  CA  GLU A 156      16.561  30.942 156.105  1.00 98.18           C  
ATOM   1181  C   GLU A 156      16.925  29.509 156.342  1.00 98.18           C  
ATOM   1182  O   GLU A 156      17.897  29.204 157.032  1.00 98.18           O  
ATOM   1183  CB  GLU A 156      15.406  31.299 157.059  1.00 98.18           C  
ATOM   1184  CG  GLU A 156      15.850  31.812 158.435  1.00 98.18           C  
ATOM   1185  CD  GLU A 156      16.826  30.835 159.073  1.00 98.18           C  
ATOM   1186  OE1 GLU A 156      18.054  30.986 158.833  1.00 98.18           O  
ATOM   1187  OE2 GLU A 156      16.359  29.932 159.817  1.00 98.18           O1-
ATOM   1188  N   GLU A 157      16.146  28.588 155.747  1.00 36.31           N  
ATOM   1189  CA  GLU A 157      16.344  27.178 155.928  1.00 36.31           C  
ATOM   1190  C   GLU A 157      17.680  26.825 155.358  1.00 36.31           C  
ATOM   1191  O   GLU A 157      18.408  26.005 155.918  1.00 36.31           O  
ATOM   1192  CB  GLU A 157      15.281  26.347 155.190  1.00 36.31           C  
ATOM   1193  CG  GLU A 157      13.866  26.559 155.735  1.00 36.31           C  
ATOM   1194  CD  GLU A 157      12.899  25.777 154.859  1.00 36.31           C  
ATOM   1195  OE1 GLU A 157      13.376  25.095 153.914  1.00 36.31           O  
ATOM   1196  OE2 GLU A 157      11.669  25.855 155.121  1.00 36.31           O1-
ATOM   1197  N   ALA A 158      18.038  27.454 154.223  1.00 26.05           N  
ATOM   1198  CA  ALA A 158      19.278  27.156 153.569  1.00 26.05           C  
ATOM   1199  C   ALA A 158      20.396  27.491 154.504  1.00 26.05           C  
ATOM   1200  O   ALA A 158      21.364  26.742 154.626  1.00 26.05           O  
ATOM   1201  CB  ALA A 158      19.491  27.978 152.287  1.00 26.05           C  
ATOM   1202  N   ARG A 159      20.281  28.632 155.204  1.00107.97           N  
ATOM   1203  CA  ARG A 159      21.312  29.057 156.107  1.00107.97           C  
ATOM   1204  C   ARG A 159      21.459  28.021 157.179  1.00107.97           C  
ATOM   1205  O   ARG A 159      22.572  27.615 157.514  1.00107.97           O  
ATOM   1206  CB  ARG A 159      20.937  30.359 156.827  1.00107.97           C  
ATOM   1207  CG  ARG A 159      22.001  30.866 157.800  1.00107.97           C  
ATOM   1208  CD  ARG A 159      21.405  31.619 158.990  1.00107.97           C  
ATOM   1209  NE  ARG A 159      21.401  30.659 160.129  1.00107.97           N  
ATOM   1210  CZ  ARG A 159      20.472  30.731 161.126  1.00107.97           C  
ATOM   1211  NH1 ARG A 159      19.450  31.633 161.055  1.00107.97           N1+
ATOM   1212  NH2 ARG A 159      20.579  29.894 162.198  1.00107.97           N  
ATOM   1213  N   ILE A 160      20.322  27.555 157.726  1.00 86.56           N  
ATOM   1214  CA  ILE A 160      20.322  26.605 158.803  1.00 86.56           C  
ATOM   1215  C   ILE A 160      20.966  25.343 158.328  1.00 86.56           C  
ATOM   1216  O   ILE A 160      21.797  24.753 159.017  1.00 86.56           O  
ATOM   1217  CB  ILE A 160      18.934  26.216 159.229  1.00 86.56           C  
ATOM   1218  CG1 ILE A 160      18.170  27.413 159.815  1.00 86.56           C  
ATOM   1219  CG2 ILE A 160      19.058  25.031 160.201  1.00 86.56           C  
ATOM   1220  CD1 ILE A 160      18.779  27.952 161.107  1.00 86.56           C  
ATOM   1221  N   PHE A 161      20.600  24.916 157.110  1.00 53.65           N  
ATOM   1222  CA  PHE A 161      21.028  23.669 156.550  1.00 53.65           C  
ATOM   1223  C   PHE A 161      22.523  23.645 156.448  1.00 53.65           C  
ATOM   1224  O   PHE A 161      23.165  22.683 156.869  1.00 53.65           O  
ATOM   1225  CB  PHE A 161      20.425  23.491 155.142  1.00 53.65           C  
ATOM   1226  CG  PHE A 161      20.799  22.173 154.555  1.00 53.65           C  
ATOM   1227  CD1 PHE A 161      20.146  21.027 154.943  1.00 53.65           C  
ATOM   1228  CD2 PHE A 161      21.780  22.091 153.595  1.00 53.65           C  
ATOM   1229  CE1 PHE A 161      20.482  19.811 154.394  1.00 53.65           C  
ATOM   1230  CE2 PHE A 161      22.120  20.879 153.044  1.00 53.65           C  
ATOM   1231  CZ  PHE A 161      21.472  19.735 153.445  1.00 53.65           C  
ATOM   1232  N   MET A 162      23.123  24.715 155.897  1.00 42.11           N  
ATOM   1233  CA  MET A 162      24.543  24.760 155.694  1.00 42.11           C  
ATOM   1234  C   MET A 162      25.253  24.751 157.011  1.00 42.11           C  
ATOM   1235  O   MET A 162      26.279  24.089 157.165  1.00 42.11           O  
ATOM   1236  CB  MET A 162      24.979  26.028 154.941  1.00 42.11           C  
ATOM   1237  CG  MET A 162      24.338  26.157 153.554  1.00 42.11           C  
ATOM   1238  SD  MET A 162      24.828  24.874 152.363  1.00 42.11           S  
ATOM   1239  CE  MET A 162      26.403  25.664 151.925  1.00 42.11           C  
ATOM   1240  N   GLU A 163      24.733  25.496 158.004  1.00 42.35           N  
ATOM   1241  CA  GLU A 163      25.422  25.576 159.261  1.00 42.35           C  
ATOM   1242  C   GLU A 163      25.458  24.227 159.909  1.00 42.35           C  
ATOM   1243  O   GLU A 163      26.504  23.785 160.379  1.00 42.35           O  
ATOM   1244  CB  GLU A 163      24.742  26.543 160.246  1.00 42.35           C  
ATOM   1245  CG  GLU A 163      24.825  28.007 159.811  1.00 42.35           C  
ATOM   1246  CD  GLU A 163      24.117  28.851 160.862  1.00 42.35           C  
ATOM   1247  OE1 GLU A 163      23.599  28.260 161.846  1.00 42.35           O  
ATOM   1248  OE2 GLU A 163      24.088  30.100 160.694  1.00 42.35           O1-
ATOM   1249  N   ARG A 164      24.305  23.533 159.948  1.00109.66           N  
ATOM   1250  CA  ARG A 164      24.226  22.260 160.609  1.00109.66           C  
ATOM   1251  C   ARG A 164      25.026  21.206 159.897  1.00109.66           C  
ATOM   1252  O   ARG A 164      25.722  20.417 160.534  1.00109.66           O  
ATOM   1253  CB  ARG A 164      22.780  21.743 160.729  1.00109.66           C  
ATOM   1254  CG  ARG A 164      21.927  22.541 161.717  1.00109.66           C  
ATOM   1255  CD  ARG A 164      20.460  22.101 161.764  1.00109.66           C  
ATOM   1256  NE  ARG A 164      20.425  20.683 162.221  1.00109.66           N  
ATOM   1257  CZ  ARG A 164      19.326  19.911 161.974  1.00109.66           C  
ATOM   1258  NH1 ARG A 164      18.256  20.435 161.309  1.00109.66           N1+
ATOM   1259  NH2 ARG A 164      19.301  18.611 162.388  1.00109.66           N  
ATOM   1260  N   THR A 165      24.914  21.131 158.557  1.00 50.21           N  
ATOM   1261  CA  THR A 165      25.582  20.106 157.794  1.00 50.21           C  
ATOM   1262  C   THR A 165      27.061  20.325 157.682  1.00 50.21           C  
ATOM   1263  O   THR A 165      27.841  19.380 157.796  1.00 50.21           O  
ATOM   1264  CB  THR A 165      25.045  19.976 156.400  1.00 50.21           C  
ATOM   1265  CG2 THR A 165      23.543  19.661 156.486  1.00 50.21           C  
ATOM   1266  OG1 THR A 165      25.254  21.178 155.674  1.00 50.21           O  
ATOM   1267  N   GLY A 166      27.493  21.578 157.443  1.00 20.78           N  
ATOM   1268  CA  GLY A 166      28.895  21.825 157.269  1.00 20.78           C  
ATOM   1269  C   GLY A 166      29.261  21.569 155.832  1.00 20.78           C  
ATOM   1270  O   GLY A 166      30.439  21.462 155.499  1.00 20.78           O  
ATOM   1271  N   ALA A 167      28.251  21.464 154.938  1.00 39.50           N  
ATOM   1272  CA  ALA A 167      28.494  21.216 153.540  1.00 39.50           C  
ATOM   1273  C   ALA A 167      29.147  22.430 152.946  1.00 39.50           C  
ATOM   1274  O   ALA A 167      28.944  23.547 153.414  1.00 39.50           O  
ATOM   1275  CB  ALA A 167      27.215  20.932 152.735  1.00 39.50           C  
ATOM   1276  N   ASP A 168      30.022  22.221 151.939  1.00102.59           N  
ATOM   1277  CA  ASP A 168      30.760  23.285 151.309  1.00102.59           C  
ATOM   1278  C   ASP A 168      29.989  24.119 150.310  1.00102.59           C  
ATOM   1279  O   ASP A 168      30.206  25.327 150.230  1.00102.59           O  
ATOM   1280  CB  ASP A 168      32.043  22.787 150.659  1.00102.59           C  
ATOM   1281  CG  ASP A 168      32.945  22.310 151.793  1.00102.59           C  
ATOM   1282  OD1 ASP A 168      33.375  23.166 152.612  1.00102.59           O  
ATOM   1283  OD2 ASP A 168      33.213  21.080 151.856  1.00102.59           O1-
ATOM   1284  N   TYR A 169      29.121  23.506 149.474  1.00 98.22           N  
ATOM   1285  CA  TYR A 169      28.355  24.244 148.496  1.00 98.22           C  
ATOM   1286  C   TYR A 169      26.964  23.687 148.432  1.00 98.22           C  
ATOM   1287  O   TYR A 169      26.736  22.531 148.783  1.00 98.22           O  
ATOM   1288  CB  TYR A 169      28.996  24.304 147.096  1.00 98.22           C  
ATOM   1289  CG  TYR A 169      29.986  23.199 146.988  1.00 98.22           C  
ATOM   1290  CD1 TYR A 169      29.629  21.910 146.662  1.00 98.22           C  
ATOM   1291  CD2 TYR A 169      31.309  23.491 147.224  1.00 98.22           C  
ATOM   1292  CE1 TYR A 169      30.594  20.930 146.578  1.00 98.22           C  
ATOM   1293  CE2 TYR A 169      32.272  22.518 147.141  1.00 98.22           C  
ATOM   1294  CZ  TYR A 169      31.914  21.234 146.816  1.00 98.22           C  
ATOM   1295  OH  TYR A 169      32.903  20.233 146.732  1.00 98.22           O  
ATOM   1296  N   LEU A 170      25.986  24.512 147.992  1.00 74.44           N  
ATOM   1297  CA  LEU A 170      24.608  24.098 148.044  1.00 74.44           C  
ATOM   1298  C   LEU A 170      23.917  24.227 146.718  1.00 74.44           C  
ATOM   1299  O   LEU A 170      24.009  25.252 146.043  1.00 74.44           O  
ATOM   1300  CB  LEU A 170      23.800  24.965 149.026  1.00 74.44           C  
ATOM   1301  CG  LEU A 170      22.310  24.600 149.145  1.00 74.44           C  
ATOM   1302  CD1 LEU A 170      22.115  23.217 149.786  1.00 74.44           C  
ATOM   1303  CD2 LEU A 170      21.531  25.714 149.864  1.00 74.44           C  
ATOM   1304  N   ALA A 171      23.158  23.177 146.332  1.00 47.63           N  
ATOM   1305  CA  ALA A 171      22.378  23.227 145.128  1.00 47.63           C  
ATOM   1306  C   ALA A 171      21.065  23.821 145.538  1.00 47.63           C  
ATOM   1307  O   ALA A 171      20.483  23.419 146.544  1.00 47.63           O  
ATOM   1308  CB  ALA A 171      22.096  21.847 144.512  1.00 47.63           C  
ATOM   1309  N   VAL A 172      20.563  24.808 144.770  1.00127.14           N  
ATOM   1310  CA  VAL A 172      19.366  25.491 145.175  1.00127.14           C  
ATOM   1311  C   VAL A 172      18.300  25.383 144.120  1.00127.14           C  
ATOM   1312  O   VAL A 172      18.595  25.357 142.925  1.00127.14           O  
ATOM   1313  CB  VAL A 172      19.659  26.927 145.497  1.00127.14           C  
ATOM   1314  CG1 VAL A 172      20.539  27.497 144.379  1.00127.14           C  
ATOM   1315  CG2 VAL A 172      18.346  27.691 145.693  1.00127.14           C  
ATOM   1316  N   ALA A 173      17.016  25.292 144.553  1.00 83.13           N  
ATOM   1317  CA  ALA A 173      15.930  25.149 143.616  1.00 83.13           C  
ATOM   1318  C   ALA A 173      15.239  26.473 143.416  1.00 83.13           C  
ATOM   1319  O   ALA A 173      14.431  26.924 144.230  1.00 83.13           O  
ATOM   1320  CB  ALA A 173      14.863  24.133 144.061  1.00 83.13           C  
ATOM   1321  N   ILE A 174      15.676  27.163 142.349  1.00162.37           N  
ATOM   1322  CA  ILE A 174      15.242  28.402 141.762  1.00162.37           C  
ATOM   1323  C   ILE A 174      14.178  28.312 140.704  1.00162.37           C  
ATOM   1324  O   ILE A 174      13.640  29.349 140.309  1.00162.37           O  
ATOM   1325  CB  ILE A 174      16.389  29.251 141.296  1.00162.37           C  
ATOM   1326  CG1 ILE A 174      17.229  28.549 140.222  1.00162.37           C  
ATOM   1327  CG2 ILE A 174      17.185  29.640 142.552  1.00162.37           C  
ATOM   1328  CD1 ILE A 174      18.292  29.465 139.615  1.00162.37           C  
ATOM   1329  N   GLY A 175      13.936  27.123 140.106  1.00 70.13           N  
ATOM   1330  CA  GLY A 175      13.007  27.070 139.005  1.00 70.13           C  
ATOM   1331  C   GLY A 175      13.517  26.147 137.937  1.00 70.13           C  
ATOM   1332  O   GLY A 175      12.789  25.808 137.005  1.00 70.13           O  
ATOM   1333  N   THR A 176      14.778  25.698 138.047  1.00130.15           N  
ATOM   1334  CA  THR A 176      15.341  24.821 137.060  1.00130.15           C  
ATOM   1335  C   THR A 176      14.932  23.394 137.312  1.00130.15           C  
ATOM   1336  O   THR A 176      14.328  23.070 138.334  1.00130.15           O  
ATOM   1337  CB  THR A 176      16.832  24.925 137.047  1.00130.15           C  
ATOM   1338  CG2 THR A 176      17.381  24.588 138.439  1.00130.15           C  
ATOM   1339  OG1 THR A 176      17.378  24.059 136.074  1.00130.15           O  
ATOM   1340  N   SER A 177      15.224  22.514 136.329  0.50108.51           N  
ATOM   1341  CA  SER A 177      14.890  21.120 136.398  0.50108.51           C  
ATOM   1342  C   SER A 177      15.692  20.411 135.346  0.50108.51           C  
ATOM   1343  O   SER A 177      16.087  21.018 134.353  0.50108.51           O  
ATOM   1344  CB  SER A 177      13.403  20.876 136.093  0.50108.51           C  
ATOM   1345  OG  SER A 177      13.102  19.493 136.158  0.50108.51           O  
ATOM   1346  N   HIS A 178      15.944  19.097 135.529  0.50 52.60           N  
ATOM   1347  CA  HIS A 178      16.732  18.324 134.603  0.50 52.60           C  
ATOM   1348  C   HIS A 178      15.893  17.999 133.406  0.50 52.60           C  
ATOM   1349  O   HIS A 178      14.669  18.093 133.446  0.50 52.60           O  
ATOM   1350  CB  HIS A 178      17.192  16.977 135.181  0.50 52.60           C  
ATOM   1351  CG  HIS A 178      17.978  17.122 136.447  0.50 52.60           C  
ATOM   1352  CD2 HIS A 178      19.319  17.057 136.668  0.50 52.60           C  
ATOM   1353  ND1 HIS A 178      17.406  17.366 137.676  0.50 52.60           N  
ATOM   1354  CE1 HIS A 178      18.420  17.434 138.573  0.50 52.60           C  
ATOM   1355  NE2 HIS A 178      19.601  17.253 138.009  0.50 52.60           N  
ATOM   1356  N   GLY A 179      16.550  17.621 132.289  0.50 36.89           N  
ATOM   1357  CA  GLY A 179      15.822  17.211 131.123  0.50 36.89           C  
ATOM   1358  C   GLY A 179      15.796  18.294 130.089  0.50 36.89           C  
ATOM   1359  O   GLY A 179      16.233  19.423 130.308  0.50 36.89           O  
ATOM   1360  N   ALA A 180      15.340  17.894 128.886  0.50 69.13           N  
ATOM   1361  CA  ALA A 180      15.152  18.692 127.709  0.50 69.13           C  
ATOM   1362  C   ALA A 180      13.985  19.628 127.857  0.50 69.13           C  
ATOM   1363  O   ALA A 180      13.947  20.667 127.197  0.50 69.13           O  
ATOM   1364  CB  ALA A 180      14.911  17.836 126.454  0.50 69.13           C  
ATOM   1365  N   TYR A 181      12.956  19.254 128.650  1.00 78.67           N  
ATOM   1366  CA  TYR A 181      11.781  20.089 128.702  1.00 78.67           C  
ATOM   1367  C   TYR A 181      11.724  20.825 130.008  1.00 78.67           C  
ATOM   1368  O   TYR A 181      11.050  20.385 130.937  1.00 78.67           O  
ATOM   1369  CB  TYR A 181      10.478  19.274 128.671  1.00 78.67           C  
ATOM   1370  CG  TYR A 181      10.499  18.375 127.486  1.00 78.67           C  
ATOM   1371  CD1 TYR A 181      10.094  18.812 126.246  1.00 78.67           C  
ATOM   1372  CD2 TYR A 181      10.929  17.076 127.630  1.00 78.67           C  
ATOM   1373  CE1 TYR A 181      10.119  17.959 125.168  1.00 78.67           C  
ATOM   1374  CE2 TYR A 181      10.957  16.221 126.556  1.00 78.67           C  
ATOM   1375  CZ  TYR A 181      10.551  16.663 125.321  1.00 78.67           C  
ATOM   1376  OH  TYR A 181      10.579  15.786 124.217  1.00 78.67           O  
ATOM   1377  N   LYS A 182      12.407  21.981 130.117  0.50135.07           N  
ATOM   1378  CA  LYS A 182      12.356  22.716 131.350  0.50135.07           C  
ATOM   1379  C   LYS A 182      10.994  23.304 131.572  0.50135.07           C  
ATOM   1380  O   LYS A 182      10.358  23.036 132.589  0.50135.07           O  
ATOM   1381  CB  LYS A 182      13.385  23.857 131.417  0.50135.07           C  
ATOM   1382  CG  LYS A 182      14.818  23.382 131.677  1.00135.07           C  
ATOM   1383  CD  LYS A 182      15.399  22.502 130.568  1.00135.07           C  
ATOM   1384  CE  LYS A 182      16.925  22.379 130.602  1.00135.07           C  
ATOM   1385  NZ  LYS A 182      17.353  21.543 131.744  1.00135.07           N1+
ATOM   1386  N   GLY A 183      10.470  24.082 130.602  0.50 29.36           N  
ATOM   1387  CA  GLY A 183       9.193  24.694 130.835  0.50 29.36           C  
ATOM   1388  C   GLY A 183       8.665  25.216 129.538  0.50 29.36           C  
ATOM   1389  O   GLY A 183       9.405  25.383 128.570  0.50 29.36           O  
ATOM   1390  N   LYS A 184       7.345  25.493 129.487  0.50150.64           N  
ATOM   1391  CA  LYS A 184       6.812  26.008 128.262  0.50150.64           C  
ATOM   1392  C   LYS A 184       7.337  27.389 128.059  0.50150.64           C  
ATOM   1393  O   LYS A 184       7.075  28.299 128.843  0.50150.64           O  
ATOM   1394  CB  LYS A 184       5.272  26.004 128.181  0.50150.64           C  
ATOM   1395  CG  LYS A 184       4.560  26.115 129.530  0.50150.64           C  
ATOM   1396  CD  LYS A 184       4.739  24.851 130.378  0.50150.64           C  
ATOM   1397  CE  LYS A 184       3.808  24.754 131.588  0.50150.64           C  
ATOM   1398  NZ  LYS A 184       4.406  25.439 132.752  0.50150.64           N1+
ATOM   1399  N   GLY A 185       8.096  27.569 126.960  0.50 21.10           N  
ATOM   1400  CA  GLY A 185       8.686  28.843 126.676  0.50 21.10           C  
ATOM   1401  C   GLY A 185       9.853  28.991 127.594  0.50 21.10           C  
ATOM   1402  O   GLY A 185      10.342  28.005 128.143  0.50 21.10           O  
ATOM   1403  N   ARG A 186      10.343  30.232 127.799  1.00168.02           N  
ATOM   1404  CA  ARG A 186      11.479  30.303 128.666  1.00168.02           C  
ATOM   1405  C   ARG A 186      11.016  30.109 130.073  1.00168.02           C  
ATOM   1406  O   ARG A 186      10.010  30.659 130.520  1.00168.02           O  
ATOM   1407  CB  ARG A 186      12.349  31.575 128.575  1.00168.02           C  
ATOM   1408  CG  ARG A 186      11.692  32.890 128.984  1.00168.02           C  
ATOM   1409  CD  ARG A 186      12.629  34.091 128.814  1.00168.02           C  
ATOM   1410  NE  ARG A 186      13.792  33.912 129.732  1.00168.02           N  
ATOM   1411  CZ  ARG A 186      14.774  34.858 129.775  1.00168.02           C  
ATOM   1412  NH1 ARG A 186      14.706  35.954 128.965  1.00168.02           N1+
ATOM   1413  NH2 ARG A 186      15.826  34.711 130.634  1.00168.02           N  
ATOM   1414  N   PRO A 187      11.753  29.286 130.766  1.00 86.40           N  
ATOM   1415  CA  PRO A 187      11.461  28.940 132.128  1.00 86.40           C  
ATOM   1416  C   PRO A 187      11.745  30.081 133.050  1.00 86.40           C  
ATOM   1417  O   PRO A 187      12.744  30.774 132.867  1.00 86.40           O  
ATOM   1418  CB  PRO A 187      12.282  27.682 132.432  1.00 86.40           C  
ATOM   1419  CG  PRO A 187      13.340  27.633 131.314  1.00 86.40           C  
ATOM   1420  CD  PRO A 187      12.651  28.337 130.133  1.00 86.40           C  
ATOM   1421  N   PHE A 188      10.888  30.262 134.070  1.00121.50           N  
ATOM   1422  CA  PHE A 188      10.980  31.332 135.018  1.00121.50           C  
ATOM   1423  C   PHE A 188      12.006  30.998 136.064  1.00121.50           C  
ATOM   1424  O   PHE A 188      11.960  29.929 136.669  1.00121.50           O  
ATOM   1425  CB  PHE A 188       9.618  31.535 135.713  1.00121.50           C  
ATOM   1426  CG  PHE A 188       9.682  32.622 136.726  1.00121.50           C  
ATOM   1427  CD1 PHE A 188      10.056  32.344 138.020  1.00121.50           C  
ATOM   1428  CD2 PHE A 188       9.355  33.914 136.387  1.00121.50           C  
ATOM   1429  CE1 PHE A 188      10.110  33.343 138.963  1.00121.50           C  
ATOM   1430  CE2 PHE A 188       9.408  34.917 137.326  1.00121.50           C  
ATOM   1431  CZ  PHE A 188       9.786  34.633 138.617  1.00121.50           C  
ATOM   1432  N   ILE A 189      12.956  31.929 136.312  1.00100.86           N  
ATOM   1433  CA  ILE A 189      13.945  31.721 137.334  1.00100.86           C  
ATOM   1434  C   ILE A 189      13.735  32.774 138.373  1.00100.86           C  
ATOM   1435  O   ILE A 189      13.696  33.965 138.071  1.00100.86           O  
ATOM   1436  CB  ILE A 189      15.366  31.839 136.855  1.00100.86           C  
ATOM   1437  CG1 ILE A 189      15.737  30.669 135.929  1.00100.86           C  
ATOM   1438  CG2 ILE A 189      16.271  31.934 138.092  1.00100.86           C  
ATOM   1439  CD1 ILE A 189      15.004  30.668 134.593  1.00100.86           C  
ATOM   1440  N   ASP A 190      13.606  32.348 139.645  1.00 79.08           N  
ATOM   1441  CA  ASP A 190      13.319  33.285 140.692  1.00 79.08           C  
ATOM   1442  C   ASP A 190      14.612  33.869 141.176  1.00 79.08           C  
ATOM   1443  O   ASP A 190      15.190  33.423 142.167  1.00 79.08           O  
ATOM   1444  CB  ASP A 190      12.584  32.644 141.880  1.00 79.08           C  
ATOM   1445  CG  ASP A 190      11.944  33.755 142.703  1.00 79.08           C  
ATOM   1446  OD1 ASP A 190      12.610  34.802 142.917  1.00 79.08           O  
ATOM   1447  OD2 ASP A 190      10.767  33.573 143.114  1.00 79.08           O1-
ATOM   1448  N   HIS A 191      15.081  34.923 140.482  1.00 58.03           N  
ATOM   1449  CA  HIS A 191      16.316  35.577 140.804  1.00 58.03           C  
ATOM   1450  C   HIS A 191      16.197  36.220 142.148  1.00 58.03           C  
ATOM   1451  O   HIS A 191      17.177  36.306 142.887  1.00 58.03           O  
ATOM   1452  CB  HIS A 191      16.706  36.666 139.789  1.00 58.03           C  
ATOM   1453  CG  HIS A 191      17.042  36.105 138.439  1.00 58.03           C  
ATOM   1454  CD2 HIS A 191      16.344  36.143 137.270  1.00 58.03           C  
ATOM   1455  ND1 HIS A 191      18.200  35.413 138.162  1.00 58.03           N  
ATOM   1456  CE1 HIS A 191      18.146  35.069 136.851  1.00 58.03           C  
ATOM   1457  NE2 HIS A 191      17.039  35.489 136.267  1.00 58.03           N  
ATOM   1458  N   ALA A 192      14.994  36.716 142.491  1.00 27.95           N  
ATOM   1459  CA  ALA A 192      14.807  37.380 143.750  1.00 27.95           C  
ATOM   1460  C   ALA A 192      15.088  36.410 144.856  1.00 27.95           C  
ATOM   1461  O   ALA A 192      15.756  36.749 145.830  1.00 27.95           O  
ATOM   1462  CB  ALA A 192      13.371  37.892 143.946  1.00 27.95           C  
ATOM   1463  N   ARG A 193      14.593  35.164 144.720  1.00144.84           N  
ATOM   1464  CA  ARG A 193      14.769  34.159 145.733  1.00144.84           C  
ATOM   1465  C   ARG A 193      16.222  33.877 145.888  1.00144.84           C  
ATOM   1466  O   ARG A 193      16.717  33.723 147.002  1.00144.84           O  
ATOM   1467  CB  ARG A 193      14.193  32.791 145.336  1.00144.84           C  
ATOM   1468  CG  ARG A 193      12.676  32.678 145.356  1.00144.84           C  
ATOM   1469  CD  ARG A 193      12.189  31.410 144.652  1.00144.84           C  
ATOM   1470  NE  ARG A 193      10.705  31.390 144.740  1.00144.84           N  
ATOM   1471  CZ  ARG A 193      10.123  30.711 145.766  1.00144.84           C  
ATOM   1472  NH1 ARG A 193      10.925  30.043 146.646  1.00144.84           N1+
ATOM   1473  NH2 ARG A 193       8.763  30.690 145.893  1.00144.84           N  
ATOM   1474  N   LEU A 194      16.931  33.787 144.748  1.00 51.63           N  
ATOM   1475  CA  LEU A 194      18.319  33.428 144.730  1.00 51.63           C  
ATOM   1476  C   LEU A 194      19.120  34.464 145.457  1.00 51.63           C  
ATOM   1477  O   LEU A 194      20.039  34.134 146.204  1.00 51.63           O  
ATOM   1478  CB  LEU A 194      18.862  33.297 143.296  1.00 51.63           C  
ATOM   1479  CG  LEU A 194      20.344  32.889 143.215  1.00 51.63           C  
ATOM   1480  CD1 LEU A 194      20.576  31.504 143.837  1.00 51.63           C  
ATOM   1481  CD2 LEU A 194      20.864  32.978 141.772  1.00 51.63           C  
ATOM   1482  N   GLU A 195      18.784  35.752 145.269  1.00 60.25           N  
ATOM   1483  CA  GLU A 195      19.536  36.797 145.904  1.00 60.25           C  
ATOM   1484  C   GLU A 195      19.408  36.658 147.389  1.00 60.25           C  
ATOM   1485  O   GLU A 195      20.377  36.848 148.122  1.00 60.25           O  
ATOM   1486  CB  GLU A 195      19.044  38.204 145.528  1.00 60.25           C  
ATOM   1487  CG  GLU A 195      19.846  39.328 146.193  1.00 60.25           C  
ATOM   1488  CD  GLU A 195      21.195  39.418 145.497  1.00 60.25           C  
ATOM   1489  OE1 GLU A 195      21.460  38.566 144.607  1.00 60.25           O  
ATOM   1490  OE2 GLU A 195      21.980  40.339 145.845  1.00 60.25           O1-
ATOM   1491  N   ARG A 196      18.198  36.322 147.871  1.00 90.34           N  
ATOM   1492  CA  ARG A 196      17.956  36.196 149.280  1.00 90.34           C  
ATOM   1493  C   ARG A 196      18.783  35.078 149.841  1.00 90.34           C  
ATOM   1494  O   ARG A 196      19.373  35.212 150.912  1.00 90.34           O  
ATOM   1495  CB  ARG A 196      16.472  35.919 149.577  1.00 90.34           C  
ATOM   1496  CG  ARG A 196      15.610  37.182 149.496  1.00 90.34           C  
ATOM   1497  CD  ARG A 196      14.149  36.931 149.116  1.00 90.34           C  
ATOM   1498  NE  ARG A 196      13.847  35.491 149.347  1.00 90.34           N  
ATOM   1499  CZ  ARG A 196      12.845  34.899 148.634  1.00 90.34           C  
ATOM   1500  NH1 ARG A 196      12.125  35.632 147.735  1.00 90.34           N1+
ATOM   1501  NH2 ARG A 196      12.569  33.575 148.810  1.00 90.34           N  
ATOM   1502  N   ILE A 197      18.855  33.942 149.124  1.00 44.75           N  
ATOM   1503  CA  ILE A 197      19.596  32.808 149.598  1.00 44.75           C  
ATOM   1504  C   ILE A 197      21.044  33.182 149.688  1.00 44.75           C  
ATOM   1505  O   ILE A 197      21.703  32.930 150.696  1.00 44.75           O  
ATOM   1506  CB  ILE A 197      19.479  31.644 148.654  1.00 44.75           C  
ATOM   1507  CG1 ILE A 197      18.004  31.221 148.521  1.00 44.75           C  
ATOM   1508  CG2 ILE A 197      20.407  30.521 149.144  1.00 44.75           C  
ATOM   1509  CD1 ILE A 197      17.731  30.286 147.343  1.00 44.75           C  
ATOM   1510  N   ALA A 198      21.558  33.850 148.640  1.00 38.78           N  
ATOM   1511  CA  ALA A 198      22.945  34.207 148.549  1.00 38.78           C  
ATOM   1512  C   ALA A 198      23.299  35.091 149.698  1.00 38.78           C  
ATOM   1513  O   ALA A 198      24.421  35.041 150.200  1.00 38.78           O  
ATOM   1514  CB  ALA A 198      23.282  34.971 147.257  1.00 38.78           C  
ATOM   1515  N   ARG A 199      22.363  35.959 150.124  1.00146.03           N  
ATOM   1516  CA  ARG A 199      22.663  36.857 151.198  1.00146.03           C  
ATOM   1517  C   ARG A 199      22.972  36.058 152.431  1.00146.03           C  
ATOM   1518  O   ARG A 199      23.968  36.309 153.108  1.00146.03           O  
ATOM   1519  CB  ARG A 199      21.470  37.760 151.557  1.00146.03           C  
ATOM   1520  CG  ARG A 199      20.911  38.547 150.370  1.00146.03           C  
ATOM   1521  CD  ARG A 199      21.982  39.234 149.525  1.00146.03           C  
ATOM   1522  NE  ARG A 199      22.677  40.221 150.396  1.00146.03           N  
ATOM   1523  CZ  ARG A 199      23.860  40.763 149.985  1.00146.03           C  
ATOM   1524  NH1 ARG A 199      24.389  40.405 148.779  1.00146.03           N1+
ATOM   1525  NH2 ARG A 199      24.513  41.660 150.780  1.00146.03           N  
ATOM   1526  N   LEU A 200      22.092  35.091 152.760  1.00 72.18           N  
ATOM   1527  CA  LEU A 200      22.197  34.255 153.928  1.00 72.18           C  
ATOM   1528  C   LEU A 200      23.275  33.212 153.823  1.00 72.18           C  
ATOM   1529  O   LEU A 200      23.914  32.896 154.825  1.00 72.18           O  
ATOM   1530  CB  LEU A 200      20.882  33.532 154.261  1.00 72.18           C  
ATOM   1531  CG  LEU A 200      19.759  34.503 154.666  1.00 72.18           C  
ATOM   1532  CD1 LEU A 200      18.470  33.752 155.034  1.00 72.18           C  
ATOM   1533  CD2 LEU A 200      20.231  35.463 155.771  1.00 72.18           C  
ATOM   1534  N   VAL A 201      23.475  32.598 152.635  1.00132.62           N  
ATOM   1535  CA  VAL A 201      24.482  31.568 152.542  1.00132.62           C  
ATOM   1536  C   VAL A 201      25.645  32.041 151.726  1.00132.62           C  
ATOM   1537  O   VAL A 201      25.542  32.276 150.523  1.00132.62           O  
ATOM   1538  CB  VAL A 201      24.024  30.288 151.901  1.00132.62           C  
ATOM   1539  CG1 VAL A 201      23.101  29.542 152.866  1.00132.62           C  
ATOM   1540  CG2 VAL A 201      23.346  30.628 150.566  1.00132.62           C  
ATOM   1541  N   PRO A 202      26.761  32.178 152.392  1.00 79.51           N  
ATOM   1542  CA  PRO A 202      27.988  32.599 151.768  1.00 79.51           C  
ATOM   1543  C   PRO A 202      28.650  31.551 150.926  1.00 79.51           C  
ATOM   1544  O   PRO A 202      29.479  31.910 150.091  1.00 79.51           O  
ATOM   1545  CB  PRO A 202      28.882  33.118 152.897  1.00 79.51           C  
ATOM   1546  CG  PRO A 202      28.244  32.567 154.185  1.00 79.51           C  
ATOM   1547  CD  PRO A 202      26.758  32.435 153.821  1.00 79.51           C  
ATOM   1548  N   ALA A 203      28.332  30.257 151.127  1.00 48.62           N  
ATOM   1549  CA  ALA A 203      29.006  29.227 150.388  1.00 48.62           C  
ATOM   1550  C   ALA A 203      28.575  29.304 148.954  1.00 48.62           C  
ATOM   1551  O   ALA A 203      27.481  29.764 148.639  1.00 48.62           O  
ATOM   1552  CB  ALA A 203      28.692  27.809 150.894  1.00 48.62           C  
ATOM   1553  N   PRO A 204      29.431  28.874 148.061  1.00 75.94           N  
ATOM   1554  CA  PRO A 204      29.138  28.905 146.652  1.00 75.94           C  
ATOM   1555  C   PRO A 204      27.864  28.154 146.384  1.00 75.94           C  
ATOM   1556  O   PRO A 204      27.621  27.142 147.039  1.00 75.94           O  
ATOM   1557  CB  PRO A 204      30.335  28.233 145.983  1.00 75.94           C  
ATOM   1558  CG  PRO A 204      30.828  27.242 147.055  1.00 75.94           C  
ATOM   1559  CD  PRO A 204      30.492  27.935 148.387  1.00 75.94           C  
ATOM   1560  N   LEU A 205      27.041  28.622 145.419  1.00 60.49           N  
ATOM   1561  CA  LEU A 205      25.771  27.994 145.145  1.00 60.49           C  
ATOM   1562  C   LEU A 205      25.855  27.190 143.877  1.00 60.49           C  
ATOM   1563  O   LEU A 205      26.637  27.504 142.981  1.00 60.49           O  
ATOM   1564  CB  LEU A 205      24.622  28.998 144.945  1.00 60.49           C  
ATOM   1565  CG  LEU A 205      24.304  29.847 146.189  1.00 60.49           C  
ATOM   1566  CD1 LEU A 205      23.144  30.816 145.912  1.00 60.49           C  
ATOM   1567  CD2 LEU A 205      24.063  28.968 147.430  1.00 60.49           C  
ATOM   1568  N   VAL A 206      25.020  26.127 143.779  1.00 49.34           N  
ATOM   1569  CA  VAL A 206      25.050  25.248 142.638  1.00 49.34           C  
ATOM   1570  C   VAL A 206      23.719  25.256 141.930  1.00 49.34           C  
ATOM   1571  O   VAL A 206      22.660  25.296 142.557  1.00 49.34           O  
ATOM   1572  CB  VAL A 206      25.347  23.823 143.005  1.00 49.34           C  
ATOM   1573  CG1 VAL A 206      25.349  22.966 141.730  1.00 49.34           C  
ATOM   1574  CG2 VAL A 206      26.668  23.784 143.791  1.00 49.34           C  
ATOM   1575  N   LEU A 207      23.748  25.216 140.575  0.50118.56           N  
ATOM   1576  CA  LEU A 207      22.548  25.252 139.780  0.50118.56           C  
ATOM   1577  C   LEU A 207      22.480  23.992 138.954  0.50118.56           C  
ATOM   1578  O   LEU A 207      23.339  23.738 138.111  0.50118.56           O  
ATOM   1579  CB  LEU A 207      22.537  26.474 138.829  0.50118.56           C  
ATOM   1580  CG  LEU A 207      21.226  26.787 138.070  0.50118.56           C  
ATOM   1581  CD1 LEU A 207      21.397  28.034 137.186  0.50118.56           C  
ATOM   1582  CD2 LEU A 207      20.705  25.601 137.254  0.50118.56           C  
ATOM   1583  N   HIS A 208      21.433  23.167 139.183  0.50 77.88           N  
ATOM   1584  CA  HIS A 208      21.234  21.939 138.455  0.50 77.88           C  
ATOM   1585  C   HIS A 208      20.283  22.163 137.311  0.50 77.88           C  
ATOM   1586  O   HIS A 208      19.525  23.128 137.294  0.50 77.88           O  
ATOM   1587  CB  HIS A 208      20.640  20.801 139.302  0.50 77.88           C  
ATOM   1588  CG  HIS A 208      21.632  20.177 140.236  0.50 77.88           C  
ATOM   1589  CD2 HIS A 208      22.003  20.532 141.496  0.50 77.88           C  
ATOM   1590  ND1 HIS A 208      22.378  19.062 139.925  0.50 77.88           N  
ATOM   1591  CE1 HIS A 208      23.157  18.797 141.004  0.50 77.88           C  
ATOM   1592  NE2 HIS A 208      22.965  19.663 141.983  0.50 77.88           N  
ATOM   1593  N   GLY A 209      20.332  21.277 136.292  0.50 49.80           N  
ATOM   1594  CA  GLY A 209      19.389  21.303 135.199  0.50 49.80           C  
ATOM   1595  C   GLY A 209      19.501  22.596 134.437  0.50 49.80           C  
ATOM   1596  O   GLY A 209      18.508  23.140 133.961  0.50 49.80           O  
ATOM   1597  N   ALA A 210      20.729  23.130 134.369  1.00115.25           N  
ATOM   1598  CA  ALA A 210      21.183  24.348 133.751  1.00115.25           C  
ATOM   1599  C   ALA A 210      21.276  24.372 132.244  1.00115.25           C  
ATOM   1600  O   ALA A 210      21.502  25.445 131.690  1.00115.25           O  
ATOM   1601  CB  ALA A 210      22.553  24.800 134.283  1.00115.25           C  
ATOM   1602  N   SER A 211      21.288  23.221 131.544  1.00110.86           N  
ATOM   1603  CA  SER A 211      21.528  23.225 130.116  1.00110.86           C  
ATOM   1604  C   SER A 211      20.592  24.150 129.381  1.00110.86           C  
ATOM   1605  O   SER A 211      19.438  24.339 129.761  1.00110.86           O  
ATOM   1606  CB  SER A 211      21.345  21.850 129.456  1.00110.86           C  
ATOM   1607  OG  SER A 211      22.259  20.919 130.007  1.00110.86           O  
ATOM   1608  N   ALA A 212      21.120  24.790 128.309  1.00 65.78           N  
ATOM   1609  CA  ALA A 212      20.421  25.706 127.442  1.00 65.78           C  
ATOM   1610  C   ALA A 212      19.404  25.030 126.560  1.00 65.78           C  
ATOM   1611  O   ALA A 212      18.310  25.557 126.356  1.00 65.78           O  
ATOM   1612  CB  ALA A 212      21.374  26.480 126.515  1.00 65.78           C  
ATOM   1613  N   VAL A 213      19.738  23.849 126.002  1.00106.33           N  
ATOM   1614  CA  VAL A 213      18.851  23.174 125.089  1.00106.33           C  
ATOM   1615  C   VAL A 213      18.441  24.137 123.996  1.00106.33           C  
ATOM   1616  O   VAL A 213      17.260  24.368 123.748  1.00106.33           O  
ATOM   1617  CB  VAL A 213      17.644  22.597 125.783  1.00106.33           C  
ATOM   1618  CG1 VAL A 213      16.735  21.886 124.762  1.00106.33           C  
ATOM   1619  CG2 VAL A 213      18.140  21.674 126.912  1.00106.33           C  
ATOM   1620  N   PRO A 214      19.407  24.720 123.329  1.00 87.35           N  
ATOM   1621  CA  PRO A 214      19.174  25.687 122.280  1.00 87.35           C  
ATOM   1622  C   PRO A 214      18.372  25.114 121.148  1.00 87.35           C  
ATOM   1623  O   PRO A 214      18.543  23.944 120.807  1.00 87.35           O  
ATOM   1624  CB  PRO A 214      20.565  26.107 121.808  1.00 87.35           C  
ATOM   1625  CG  PRO A 214      21.417  24.854 122.072  1.00 87.35           C  
ATOM   1626  CD  PRO A 214      20.771  24.215 123.312  1.00 87.35           C  
ATOM   1627  N   PRO A 215      17.526  25.925 120.575  1.00145.70           N  
ATOM   1628  CA  PRO A 215      16.664  25.544 119.487  1.00145.70           C  
ATOM   1629  C   PRO A 215      17.439  25.020 118.314  1.00145.70           C  
ATOM   1630  O   PRO A 215      16.923  24.154 117.610  1.00145.70           O  
ATOM   1631  CB  PRO A 215      15.894  26.814 119.124  1.00145.70           C  
ATOM   1632  CG  PRO A 215      16.859  27.945 119.528  1.00145.70           C  
ATOM   1633  CD  PRO A 215      17.623  27.366 120.731  1.00145.70           C  
ATOM   1634  N   GLU A 216      18.656  25.540 118.064  1.00119.57           N  
ATOM   1635  CA  GLU A 216      19.430  25.128 116.925  1.00119.57           C  
ATOM   1636  C   GLU A 216      19.791  23.693 117.123  1.00119.57           C  
ATOM   1637  O   GLU A 216      19.731  22.890 116.194  1.00119.57           O  
ATOM   1638  CB  GLU A 216      20.781  25.846 116.833  1.00119.57           C  
ATOM   1639  CG  GLU A 216      20.675  27.363 116.933  1.00119.57           C  
ATOM   1640  CD  GLU A 216      20.613  27.700 118.415  1.00119.57           C  
ATOM   1641  OE1 GLU A 216      21.595  27.377 119.136  1.00119.57           O  
ATOM   1642  OE2 GLU A 216      19.582  28.280 118.848  1.00119.57           O1-
ATOM   1643  N   LEU A 217      20.190  23.349 118.362  1.00164.99           N  
ATOM   1644  CA  LEU A 217      20.607  22.014 118.676  1.00164.99           C  
ATOM   1645  C   LEU A 217      19.461  21.092 118.472  1.00164.99           C  
ATOM   1646  O   LEU A 217      19.613  20.019 117.890  1.00164.99           O  
ATOM   1647  CB  LEU A 217      20.974  21.797 120.154  1.00164.99           C  
ATOM   1648  CG  LEU A 217      22.340  22.329 120.602  1.00164.99           C  
ATOM   1649  CD1 LEU A 217      22.564  22.048 122.092  1.00164.99           C  
ATOM   1650  CD2 LEU A 217      23.469  21.732 119.754  1.00164.99           C  
ATOM   1651  N   VAL A 218      18.276  21.495 118.960  1.00 28.74           N  
ATOM   1652  CA  VAL A 218      17.133  20.644 118.848  1.00 28.74           C  
ATOM   1653  C   VAL A 218      16.891  20.426 117.394  1.00 28.74           C  
ATOM   1654  O   VAL A 218      16.617  19.311 116.955  1.00 28.74           O  
ATOM   1655  CB  VAL A 218      15.883  21.246 119.420  1.00 28.74           C  
ATOM   1656  CG1 VAL A 218      14.712  20.289 119.132  1.00 28.74           C  
ATOM   1657  CG2 VAL A 218      16.108  21.531 120.915  1.00 28.74           C  
ATOM   1658  N   GLU A 219      17.019  21.506 116.605  1.00 71.80           N  
ATOM   1659  CA  GLU A 219      16.771  21.462 115.195  1.00 71.80           C  
ATOM   1660  C   GLU A 219      17.723  20.508 114.536  1.00 71.80           C  
ATOM   1661  O   GLU A 219      17.323  19.728 113.675  1.00 71.80           O  
ATOM   1662  CB  GLU A 219      16.912  22.854 114.558  1.00 71.80           C  
ATOM   1663  CG  GLU A 219      16.868  22.851 113.033  1.00 71.80           C  
ATOM   1664  CD  GLU A 219      18.315  22.818 112.570  1.00 71.80           C  
ATOM   1665  OE1 GLU A 219      18.931  23.913 112.505  1.00 71.80           O  
ATOM   1666  OE2 GLU A 219      18.832  21.705 112.294  1.00 71.80           O1-
ATOM   1667  N   ARG A 220      19.011  20.532 114.930  1.00103.57           N  
ATOM   1668  CA  ARG A 220      19.986  19.660 114.334  1.00103.57           C  
ATOM   1669  C   ARG A 220      19.660  18.234 114.659  1.00103.57           C  
ATOM   1670  O   ARG A 220      19.879  17.340 113.844  1.00103.57           O  
ATOM   1671  CB  ARG A 220      21.426  19.906 114.821  1.00103.57           C  
ATOM   1672  CG  ARG A 220      22.393  18.838 114.303  1.00103.57           C  
ATOM   1673  CD  ARG A 220      23.855  19.035 114.707  1.00103.57           C  
ATOM   1674  NE  ARG A 220      24.445  20.039 113.778  1.00103.57           N  
ATOM   1675  CZ  ARG A 220      25.778  19.998 113.484  1.00103.57           C  
ATOM   1676  NH1 ARG A 220      26.570  19.028 114.026  1.00103.57           N1+
ATOM   1677  NH2 ARG A 220      26.320  20.926 112.643  1.00103.57           N  
ATOM   1678  N   PHE A 221      19.165  17.985 115.885  1.00 55.42           N  
ATOM   1679  CA  PHE A 221      18.838  16.659 116.336  1.00 55.42           C  
ATOM   1680  C   PHE A 221      17.723  16.117 115.500  1.00 55.42           C  
ATOM   1681  O   PHE A 221      17.777  14.987 115.017  1.00 55.42           O  
ATOM   1682  CB  PHE A 221      18.380  16.674 117.808  1.00 55.42           C  
ATOM   1683  CG  PHE A 221      18.019  15.298 118.256  1.00 55.42           C  
ATOM   1684  CD1 PHE A 221      18.990  14.374 118.562  1.00 55.42           C  
ATOM   1685  CD2 PHE A 221      16.695  14.943 118.393  1.00 55.42           C  
ATOM   1686  CE1 PHE A 221      18.647  13.109 118.982  1.00 55.42           C  
ATOM   1687  CE2 PHE A 221      16.347  13.681 118.812  1.00 55.42           C  
ATOM   1688  CZ  PHE A 221      17.323  12.760 119.106  1.00 55.42           C  
ATOM   1689  N   ARG A 222      16.687  16.941 115.285  1.00145.43           N  
ATOM   1690  CA  ARG A 222      15.507  16.562 114.565  1.00145.43           C  
ATOM   1691  C   ARG A 222      15.883  16.224 113.154  1.00145.43           C  
ATOM   1692  O   ARG A 222      15.392  15.250 112.585  1.00145.43           O  
ATOM   1693  CB  ARG A 222      14.500  17.723 114.567  1.00145.43           C  
ATOM   1694  CG  ARG A 222      13.115  17.401 114.018  1.00145.43           C  
ATOM   1695  CD  ARG A 222      12.106  18.523 114.284  1.00145.43           C  
ATOM   1696  NE  ARG A 222      11.770  18.490 115.738  1.00145.43           N  
ATOM   1697  CZ  ARG A 222      11.636  19.649 116.448  1.00145.43           C  
ATOM   1698  NH1 ARG A 222      11.898  20.851 115.857  1.00145.43           N1+
ATOM   1699  NH2 ARG A 222      11.236  19.611 117.752  1.00145.43           N  
ATOM   1700  N   ALA A 223      16.798  17.010 112.563  1.00 34.93           N  
ATOM   1701  CA  ALA A 223      17.197  16.827 111.196  1.00 34.93           C  
ATOM   1702  C   ALA A 223      17.802  15.464 111.031  1.00 34.93           C  
ATOM   1703  O   ALA A 223      17.633  14.823 109.995  1.00 34.93           O  
ATOM   1704  CB  ALA A 223      18.247  17.858 110.742  1.00 34.93           C  
ATOM   1705  N   SER A 224      18.551  14.997 112.045  1.00 53.27           N  
ATOM   1706  CA  SER A 224      19.220  13.726 111.976  1.00 53.27           C  
ATOM   1707  C   SER A 224      18.241  12.599 112.104  1.00 53.27           C  
ATOM   1708  O   SER A 224      18.623  11.440 111.956  1.00 53.27           O  
ATOM   1709  CB  SER A 224      20.302  13.535 113.056  1.00 53.27           C  
ATOM   1710  OG  SER A 224      19.716  13.430 114.345  1.00 53.27           O  
ATOM   1711  N   GLY A 225      16.957  12.895 112.388  1.00 29.25           N  
ATOM   1712  CA  GLY A 225      15.993  11.838 112.508  1.00 29.25           C  
ATOM   1713  C   GLY A 225      15.621  11.655 113.949  1.00 29.25           C  
ATOM   1714  O   GLY A 225      14.729  10.869 114.268  1.00 29.25           O  
ATOM   1715  N   GLY A 226      16.285  12.379 114.869  1.00 20.97           N  
ATOM   1716  CA  GLY A 226      15.935  12.227 116.251  1.00 20.97           C  
ATOM   1717  C   GLY A 226      14.571  12.818 116.430  1.00 20.97           C  
ATOM   1718  O   GLY A 226      14.135  13.648 115.635  1.00 20.97           O  
ATOM   1719  N   GLU A 227      13.846  12.387 117.483  1.00 46.78           N  
ATOM   1720  CA  GLU A 227      12.539  12.935 117.707  1.00 46.78           C  
ATOM   1721  C   GLU A 227      12.503  13.495 119.092  1.00 46.78           C  
ATOM   1722  O   GLU A 227      12.886  12.833 120.057  1.00 46.78           O  
ATOM   1723  CB  GLU A 227      11.409  11.905 117.560  1.00 46.78           C  
ATOM   1724  CG  GLU A 227      11.215  11.461 116.109  1.00 46.78           C  
ATOM   1725  CD  GLU A 227      10.128  10.402 116.065  1.00 46.78           C  
ATOM   1726  OE1 GLU A 227       9.081  10.592 116.740  1.00 46.78           O  
ATOM   1727  OE2 GLU A 227      10.338   9.382 115.355  1.00 46.78           O1-
ATOM   1728  N   ILE A 228      12.051  14.760 119.213  1.00116.61           N  
ATOM   1729  CA  ILE A 228      12.017  15.420 120.486  1.00116.61           C  
ATOM   1730  C   ILE A 228      10.794  16.296 120.487  1.00116.61           C  
ATOM   1731  O   ILE A 228      10.371  16.774 119.436  1.00116.61           O  
ATOM   1732  CB  ILE A 228      13.249  16.270 120.664  1.00116.61           C  
ATOM   1733  CG1 ILE A 228      13.530  16.649 122.131  1.00116.61           C  
ATOM   1734  CG2 ILE A 228      13.119  17.464 119.702  1.00116.61           C  
ATOM   1735  CD1 ILE A 228      12.547  17.624 122.764  1.00116.61           C  
ATOM   1736  N   GLY A 229      10.191  16.527 121.672  1.00 33.56           N  
ATOM   1737  CA  GLY A 229       9.004  17.332 121.775  1.00 33.56           C  
ATOM   1738  C   GLY A 229       9.413  18.762 121.968  1.00 33.56           C  
ATOM   1739  O   GLY A 229      10.516  19.156 121.596  1.00 33.56           O  
ATOM   1740  N   GLU A 230       8.519  19.590 122.554  1.00 93.15           N  
ATOM   1741  CA  GLU A 230       8.847  20.978 122.724  0.50 93.15           C  
ATOM   1742  C   GLU A 230       9.821  21.092 123.853  0.50 93.15           C  
ATOM   1743  O   GLU A 230       9.435  21.223 125.014  0.50 93.15           O  
ATOM   1744  CB  GLU A 230       7.638  21.863 123.074  0.50 93.15           C  
ATOM   1745  CG  GLU A 230       6.632  22.010 121.930  0.50 93.15           C  
ATOM   1746  CD  GLU A 230       5.879  20.695 121.802  0.50 93.15           C  
ATOM   1747  OE1 GLU A 230       5.342  20.219 122.837  0.50 93.15           O  
ATOM   1748  OE2 GLU A 230       5.837  20.145 120.669  0.50 93.15           O1-
ATOM   1749  N   ALA A 231      11.126  21.046 123.524  1.00 43.90           N  
ATOM   1750  CA  ALA A 231      12.154  21.145 124.518  1.00 43.90           C  
ATOM   1751  C   ALA A 231      12.493  22.585 124.751  1.00 43.90           C  
ATOM   1752  O   ALA A 231      12.415  23.412 123.844  1.00 43.90           O  
ATOM   1753  CB  ALA A 231      13.455  20.425 124.127  1.00 43.90           C  
ATOM   1754  N   ALA A 232      12.878  22.917 126.001  1.00 42.08           N  
ATOM   1755  CA  ALA A 232      13.297  24.257 126.313  1.00 42.08           C  
ATOM   1756  C   ALA A 232      14.197  24.187 127.508  1.00 42.08           C  
ATOM   1757  O   ALA A 232      13.940  23.428 128.440  1.00 42.08           O  
ATOM   1758  CB  ALA A 232      12.132  25.194 126.675  1.00 42.08           C  
ATOM   1759  N   GLY A 233      15.293  24.978 127.502  1.00 37.88           N  
ATOM   1760  CA  GLY A 233      16.216  24.981 128.608  1.00 37.88           C  
ATOM   1761  C   GLY A 233      16.201  26.331 129.266  1.00 37.88           C  
ATOM   1762  O   GLY A 233      15.346  27.169 128.985  1.00 37.88           O  
ATOM   1763  N   ILE A 234      17.193  26.577 130.149  1.00107.85           N  
ATOM   1764  CA  ILE A 234      17.325  27.820 130.858  1.00107.85           C  
ATOM   1765  C   ILE A 234      17.933  28.829 129.932  1.00107.85           C  
ATOM   1766  O   ILE A 234      18.885  28.537 129.211  1.00107.85           O  
ATOM   1767  CB  ILE A 234      18.205  27.724 132.076  1.00107.85           C  
ATOM   1768  CG1 ILE A 234      17.541  26.846 133.152  1.00107.85           C  
ATOM   1769  CG2 ILE A 234      18.534  29.151 132.547  1.00107.85           C  
ATOM   1770  CD1 ILE A 234      17.409  25.377 132.754  1.00107.85           C  
ATOM   1771  N   HIS A 235      17.372  30.058 129.925  1.00 61.10           N  
ATOM   1772  CA  HIS A 235      17.830  31.099 129.048  1.00 61.10           C  
ATOM   1773  C   HIS A 235      19.178  31.574 129.505  1.00 61.10           C  
ATOM   1774  O   HIS A 235      19.461  31.668 130.699  1.00 61.10           O  
ATOM   1775  CB  HIS A 235      16.876  32.306 129.004  1.00 61.10           C  
ATOM   1776  CG  HIS A 235      17.195  33.277 127.907  1.00 61.10           C  
ATOM   1777  CD2 HIS A 235      17.928  34.424 127.928  1.00 61.10           C  
ATOM   1778  ND1 HIS A 235      16.753  33.137 126.611  1.00 61.10           N  
ATOM   1779  CE1 HIS A 235      17.236  34.197 125.916  1.00 61.10           C  
ATOM   1780  NE2 HIS A 235      17.954  35.007 126.673  1.00 61.10           N  
ATOM   1781  N   PRO A 236      20.017  31.892 128.552  1.00 65.85           N  
ATOM   1782  CA  PRO A 236      21.361  32.314 128.842  1.00 65.85           C  
ATOM   1783  C   PRO A 236      21.407  33.545 129.681  1.00 65.85           C  
ATOM   1784  O   PRO A 236      22.341  33.687 130.471  1.00 65.85           O  
ATOM   1785  CB  PRO A 236      22.050  32.436 127.485  1.00 65.85           C  
ATOM   1786  CG  PRO A 236      21.313  31.399 126.616  1.00 65.85           C  
ATOM   1787  CD  PRO A 236      19.900  31.320 127.220  1.00 65.85           C  
ATOM   1788  N   GLU A 237      20.428  34.452 129.529  1.00105.35           N  
ATOM   1789  CA  GLU A 237      20.438  35.650 130.312  1.00105.35           C  
ATOM   1790  C   GLU A 237      20.223  35.288 131.747  1.00105.35           C  
ATOM   1791  O   GLU A 237      20.814  35.893 132.640  1.00105.35           O  
ATOM   1792  CB  GLU A 237      19.369  36.669 129.891  1.00105.35           C  
ATOM   1793  CG  GLU A 237      19.735  37.370 128.582  1.00105.35           C  
ATOM   1794  CD  GLU A 237      21.083  38.043 128.799  1.00105.35           C  
ATOM   1795  OE1 GLU A 237      21.153  38.974 129.645  1.00105.35           O  
ATOM   1796  OE2 GLU A 237      22.067  37.626 128.131  1.00105.35           O1-
ATOM   1797  N   ASP A 238      19.359  34.289 132.009  1.00 48.94           N  
ATOM   1798  CA  ASP A 238      19.070  33.906 133.359  1.00 48.94           C  
ATOM   1799  C   ASP A 238      20.303  33.360 134.012  1.00 48.94           C  
ATOM   1800  O   ASP A 238      20.550  33.632 135.186  1.00 48.94           O  
ATOM   1801  CB  ASP A 238      17.968  32.836 133.456  1.00 48.94           C  
ATOM   1802  CG  ASP A 238      16.641  33.498 133.109  1.00 48.94           C  
ATOM   1803  OD1 ASP A 238      16.494  34.712 133.416  1.00 48.94           O  
ATOM   1804  OD2 ASP A 238      15.760  32.806 132.532  1.00 48.94           O1-
ATOM   1805  N   ILE A 239      21.100  32.549 133.289  1.00148.26           N  
ATOM   1806  CA  ILE A 239      22.291  32.010 133.885  1.00148.26           C  
ATOM   1807  C   ILE A 239      23.307  33.074 134.152  1.00148.26           C  
ATOM   1808  O   ILE A 239      23.996  33.030 135.170  1.00148.26           O  
ATOM   1809  CB  ILE A 239      22.885  30.812 133.192  1.00148.26           C  
ATOM   1810  CG1 ILE A 239      23.218  31.051 131.725  1.00148.26           C  
ATOM   1811  CG2 ILE A 239      21.944  29.627 133.418  1.00148.26           C  
ATOM   1812  CD1 ILE A 239      23.815  29.789 131.110  1.00148.26           C  
ATOM   1813  N   LYS A 240      23.438  34.062 133.251  1.00138.55           N  
ATOM   1814  CA  LYS A 240      24.415  35.090 133.471  1.00138.55           C  
ATOM   1815  C   LYS A 240      24.081  35.780 134.760  1.00138.55           C  
ATOM   1816  O   LYS A 240      24.951  35.996 135.604  1.00138.55           O  
ATOM   1817  CB  LYS A 240      24.371  36.173 132.376  1.00138.55           C  
ATOM   1818  CG  LYS A 240      24.686  35.654 130.972  1.00138.55           C  
ATOM   1819  CD  LYS A 240      26.120  35.151 130.804  1.00138.55           C  
ATOM   1820  CE  LYS A 240      27.122  36.265 130.495  1.00138.55           C  
ATOM   1821  NZ  LYS A 240      27.261  37.158 131.667  1.00138.55           N1+
ATOM   1822  N   LYS A 241      22.792  36.132 134.939  1.00108.90           N  
ATOM   1823  CA  LYS A 241      22.294  36.832 136.091  1.00108.90           C  
ATOM   1824  C   LYS A 241      22.447  35.990 137.317  1.00108.90           C  
ATOM   1825  O   LYS A 241      22.877  36.474 138.363  1.00108.90           O  
ATOM   1826  CB  LYS A 241      20.794  37.141 135.944  1.00108.90           C  
ATOM   1827  CG  LYS A 241      20.143  37.791 137.166  1.00108.90           C  
ATOM   1828  CD  LYS A 241      20.572  39.233 137.424  1.00108.90           C  
ATOM   1829  CE  LYS A 241      19.758  39.919 138.523  1.00108.90           C  
ATOM   1830  NZ  LYS A 241      18.394  40.219 138.033  1.00108.90           N1+
ATOM   1831  N   ALA A 242      22.111  34.692 137.214  1.00 34.51           N  
ATOM   1832  CA  ALA A 242      22.162  33.832 138.359  1.00 34.51           C  
ATOM   1833  C   ALA A 242      23.570  33.799 138.862  1.00 34.51           C  
ATOM   1834  O   ALA A 242      23.808  33.829 140.068  1.00 34.51           O  
ATOM   1835  CB  ALA A 242      21.753  32.385 138.033  1.00 34.51           C  
ATOM   1836  N   ILE A 243      24.548  33.751 137.942  1.00 41.34           N  
ATOM   1837  CA  ILE A 243      25.927  33.663 138.331  1.00 41.34           C  
ATOM   1838  C   ILE A 243      26.319  34.893 139.092  1.00 41.34           C  
ATOM   1839  O   ILE A 243      26.997  34.805 140.114  1.00 41.34           O  
ATOM   1840  CB  ILE A 243      26.843  33.506 137.154  1.00 41.34           C  
ATOM   1841  CG1 ILE A 243      26.516  32.191 136.420  1.00 41.34           C  
ATOM   1842  CG2 ILE A 243      28.294  33.588 137.660  1.00 41.34           C  
ATOM   1843  CD1 ILE A 243      27.166  32.069 135.043  1.00 41.34           C  
ATOM   1844  N   SER A 244      25.884  36.078 138.629  1.00 82.53           N  
ATOM   1845  CA  SER A 244      26.252  37.312 139.267  1.00 82.53           C  
ATOM   1846  C   SER A 244      25.730  37.285 140.674  1.00 82.53           C  
ATOM   1847  O   SER A 244      26.322  37.863 141.585  1.00 82.53           O  
ATOM   1848  CB  SER A 244      25.596  38.523 138.589  1.00 82.53           C  
ATOM   1849  OG  SER A 244      25.896  38.521 137.203  1.00 82.53           O  
ATOM   1850  N   LEU A 245      24.578  36.617 140.855  1.00 84.65           N  
ATOM   1851  CA  LEU A 245      23.851  36.474 142.087  1.00 84.65           C  
ATOM   1852  C   LEU A 245      24.548  35.576 143.067  1.00 84.65           C  
ATOM   1853  O   LEU A 245      24.274  35.663 144.265  1.00 84.65           O  
ATOM   1854  CB  LEU A 245      22.426  35.935 141.884  1.00 84.65           C  
ATOM   1855  CG  LEU A 245      21.524  36.901 141.091  1.00 84.65           C  
ATOM   1856  CD1 LEU A 245      20.086  36.372 140.996  1.00 84.65           C  
ATOM   1857  CD2 LEU A 245      21.598  38.327 141.659  1.00 84.65           C  
ATOM   1858  N   GLY A 246      25.444  34.672 142.610  1.00 59.35           N  
ATOM   1859  CA  GLY A 246      26.057  33.790 143.568  1.00 59.35           C  
ATOM   1860  C   GLY A 246      26.199  32.377 143.055  1.00 59.35           C  
ATOM   1861  O   GLY A 246      26.864  31.569 143.703  1.00 59.35           O  
ATOM   1862  N   ILE A 247      25.612  32.013 141.894  1.00 99.87           N  
ATOM   1863  CA  ILE A 247      25.783  30.646 141.461  1.00 99.87           C  
ATOM   1864  C   ILE A 247      27.132  30.462 140.815  1.00 99.87           C  
ATOM   1865  O   ILE A 247      27.469  31.095 139.815  1.00 99.87           O  
ATOM   1866  CB  ILE A 247      24.713  30.187 140.515  1.00 99.87           C  
ATOM   1867  CG1 ILE A 247      23.367  30.178 141.256  1.00 99.87           C  
ATOM   1868  CG2 ILE A 247      25.110  28.817 139.943  1.00 99.87           C  
ATOM   1869  CD1 ILE A 247      22.162  29.957 140.351  1.00 99.87           C  
ATOM   1870  N   ALA A 248      27.993  29.682 141.505  1.00 97.44           N  
ATOM   1871  CA  ALA A 248      29.320  29.258 141.127  1.00 97.44           C  
ATOM   1872  C   ALA A 248      29.395  28.052 140.226  1.00 97.44           C  
ATOM   1873  O   ALA A 248      30.297  27.947 139.396  1.00 97.44           O  
ATOM   1874  CB  ALA A 248      30.197  28.946 142.351  1.00 97.44           C  
ATOM   1875  N   LYS A 249      28.501  27.063 140.432  1.00 93.32           N  
ATOM   1876  CA  LYS A 249      28.617  25.800 139.746  1.00 93.32           C  
ATOM   1877  C   LYS A 249      27.398  25.586 138.903  1.00 93.32           C  
ATOM   1878  O   LYS A 249      26.277  25.580 139.407  1.00 93.32           O  
ATOM   1879  CB  LYS A 249      28.711  24.636 140.751  1.00 93.32           C  
ATOM   1880  CG  LYS A 249      28.982  23.248 140.166  1.00 93.32           C  
ATOM   1881  CD  LYS A 249      29.389  22.238 141.244  1.00 93.32           C  
ATOM   1882  CE  LYS A 249      29.554  20.803 140.741  1.00 93.32           C  
ATOM   1883  NZ  LYS A 249      28.227  20.176 140.551  1.00 93.32           N1+
ATOM   1884  N   ILE A 250      27.597  25.384 137.581  1.00122.11           N  
ATOM   1885  CA  ILE A 250      26.488  25.192 136.691  1.00122.11           C  
ATOM   1886  C   ILE A 250      26.634  23.825 136.085  1.00122.11           C  
ATOM   1887  O   ILE A 250      27.649  23.531 135.456  1.00122.11           O  
ATOM   1888  CB  ILE A 250      26.507  26.161 135.546  1.00122.11           C  
ATOM   1889  CG1 ILE A 250      26.640  27.605 136.064  1.00122.11           C  
ATOM   1890  CG2 ILE A 250      25.250  25.918 134.696  1.00122.11           C  
ATOM   1891  CD1 ILE A 250      25.562  28.024 137.057  1.00122.11           C  
ATOM   1892  N   ASN A 251      25.619  22.948 136.254  1.00 53.39           N  
ATOM   1893  CA  ASN A 251      25.719  21.611 135.724  1.00 53.39           C  
ATOM   1894  C   ASN A 251      25.183  21.582 134.321  1.00 53.39           C  
ATOM   1895  O   ASN A 251      24.183  22.232 134.021  1.00 53.39           O  
ATOM   1896  CB  ASN A 251      24.930  20.563 136.531  1.00 53.39           C  
ATOM   1897  CG  ASN A 251      25.578  20.428 137.902  1.00 53.39           C  
ATOM   1898  ND2 ASN A 251      24.934  19.641 138.805  1.00 53.39           N  
ATOM   1899  OD1 ASN A 251      26.635  21.002 138.164  1.00 53.39           O  
ATOM   1900  N   THR A 252      25.860  20.834 133.415  1.00100.84           N  
ATOM   1901  CA  THR A 252      25.383  20.702 132.060  1.00100.84           C  
ATOM   1902  C   THR A 252      25.572  19.278 131.590  1.00100.84           C  
ATOM   1903  O   THR A 252      26.713  18.832 131.447  1.00100.84           O  
ATOM   1904  CB  THR A 252      26.126  21.576 131.091  1.00100.84           C  
ATOM   1905  CG2 THR A 252      25.542  21.365 129.683  1.00100.84           C  
ATOM   1906  OG1 THR A 252      26.012  22.937 131.474  1.00100.84           O  
ATOM   1907  N   ASP A 253      24.487  18.462 131.545  1.00130.35           N  
ATOM   1908  CA  ASP A 253      24.537  17.160 130.915  1.00130.35           C  
ATOM   1909  C   ASP A 253      23.891  17.062 129.548  1.00130.35           C  
ATOM   1910  O   ASP A 253      24.493  16.608 128.574  1.00130.35           O  
ATOM   1911  CB  ASP A 253      23.896  16.079 131.803  1.00130.35           C  
ATOM   1912  CG  ASP A 253      24.359  14.704 131.340  1.00130.35           C  
ATOM   1913  OD1 ASP A 253      24.887  14.593 130.201  1.00130.35           O  
ATOM   1914  OD2 ASP A 253      24.194  13.739 132.134  1.00130.35           O1-
ATOM   1915  N   THR A 254      22.628  17.542 129.452  1.00139.98           N  
ATOM   1916  CA  THR A 254      21.752  17.291 128.328  1.00139.98           C  
ATOM   1917  C   THR A 254      22.303  17.850 127.067  1.00139.98           C  
ATOM   1918  O   THR A 254      22.259  17.199 126.025  1.00139.98           O  
ATOM   1919  CB  THR A 254      20.382  17.891 128.476  1.00139.98           C  
ATOM   1920  CG2 THR A 254      19.689  17.275 129.695  1.00139.98           C  
ATOM   1921  OG1 THR A 254      20.469  19.302 128.610  1.00139.98           O  
ATOM   1922  N   ASP A 255      22.849  19.071 127.127  1.00 72.72           N  
ATOM   1923  CA  ASP A 255      23.310  19.688 125.923  1.00 72.72           C  
ATOM   1924  C   ASP A 255      24.362  18.825 125.308  1.00 72.72           C  
ATOM   1925  O   ASP A 255      24.418  18.692 124.088  1.00 72.72           O  
ATOM   1926  CB  ASP A 255      23.948  21.072 126.138  1.00 72.72           C  
ATOM   1927  CG  ASP A 255      22.844  22.087 126.383  1.00 72.72           C  
ATOM   1928  OD1 ASP A 255      21.668  21.773 126.056  1.00 72.72           O  
ATOM   1929  OD2 ASP A 255      23.161  23.192 126.899  1.00 72.72           O1-
ATOM   1930  N   LEU A 256      25.240  18.227 126.130  1.00 51.80           N  
ATOM   1931  CA  LEU A 256      26.307  17.431 125.593  1.00 51.80           C  
ATOM   1932  C   LEU A 256      25.766  16.206 124.920  1.00 51.80           C  
ATOM   1933  O   LEU A 256      26.235  15.827 123.849  1.00 51.80           O  
ATOM   1934  CB  LEU A 256      27.316  16.983 126.660  1.00 51.80           C  
ATOM   1935  CG  LEU A 256      28.034  18.165 127.339  1.00 51.80           C  
ATOM   1936  CD1 LEU A 256      29.174  17.678 128.246  1.00 51.80           C  
ATOM   1937  CD2 LEU A 256      28.486  19.214 126.310  1.00 51.80           C  
ATOM   1938  N   ARG A 257      24.763  15.551 125.535  1.00 73.51           N  
ATOM   1939  CA  ARG A 257      24.221  14.331 125.002  1.00 73.51           C  
ATOM   1940  C   ARG A 257      23.566  14.572 123.673  1.00 73.51           C  
ATOM   1941  O   ARG A 257      23.736  13.783 122.745  1.00 73.51           O  
ATOM   1942  CB  ARG A 257      23.162  13.698 125.916  1.00 73.51           C  
ATOM   1943  CG  ARG A 257      23.732  13.127 127.216  1.00 73.51           C  
ATOM   1944  CD  ARG A 257      22.658  12.501 128.107  1.00 73.51           C  
ATOM   1945  NE  ARG A 257      23.327  11.958 129.321  1.00 73.51           N  
ATOM   1946  CZ  ARG A 257      22.580  11.576 130.398  1.00 73.51           C  
ATOM   1947  NH1 ARG A 257      21.219  11.669 130.357  1.00 73.51           N1+
ATOM   1948  NH2 ARG A 257      23.200  11.108 131.521  1.00 73.51           N  
ATOM   1949  N   LEU A 258      22.798  15.671 123.538  1.00 60.80           N  
ATOM   1950  CA  LEU A 258      22.101  15.940 122.310  1.00 60.80           C  
ATOM   1951  C   LEU A 258      23.088  16.134 121.206  1.00 60.80           C  
ATOM   1952  O   LEU A 258      22.932  15.584 120.117  1.00 60.80           O  
ATOM   1953  CB  LEU A 258      21.283  17.242 122.361  1.00 60.80           C  
ATOM   1954  CG  LEU A 258      20.030  17.166 123.248  1.00 60.80           C  
ATOM   1955  CD1 LEU A 258      19.271  18.503 123.245  1.00 60.80           C  
ATOM   1956  CD2 LEU A 258      19.136  15.989 122.823  1.00 60.80           C  
ATOM   1957  N   ALA A 259      24.144  16.925 121.467  1.00 33.60           N  
ATOM   1958  CA  ALA A 259      25.097  17.243 120.444  1.00 33.60           C  
ATOM   1959  C   ALA A 259      25.772  15.991 119.978  1.00 33.60           C  
ATOM   1960  O   ALA A 259      25.906  15.755 118.779  1.00 33.60           O  
ATOM   1961  CB  ALA A 259      26.189  18.208 120.935  1.00 33.60           C  
ATOM   1962  N   PHE A 260      26.179  15.139 120.933  1.00 74.63           N  
ATOM   1963  CA  PHE A 260      26.889  13.924 120.668  1.00 74.63           C  
ATOM   1964  C   PHE A 260      26.047  13.032 119.803  1.00 74.63           C  
ATOM   1965  O   PHE A 260      26.509  12.542 118.774  1.00 74.63           O  
ATOM   1966  CB  PHE A 260      27.183  13.207 121.999  1.00 74.63           C  
ATOM   1967  CG  PHE A 260      27.861  11.897 121.790  1.00 74.63           C  
ATOM   1968  CD1 PHE A 260      29.228  11.816 121.643  1.00 74.63           C  
ATOM   1969  CD2 PHE A 260      27.115  10.742 121.752  1.00 74.63           C  
ATOM   1970  CE1 PHE A 260      29.840  10.597 121.468  1.00 74.63           C  
ATOM   1971  CE2 PHE A 260      27.717   9.520 121.579  1.00 74.63           C  
ATOM   1972  CZ  PHE A 260      29.081   9.452 121.435  1.00 74.63           C  
ATOM   1973  N   THR A 261      24.771  12.823 120.188  1.00121.82           N  
ATOM   1974  CA  THR A 261      23.887  11.937 119.476  1.00121.82           C  
ATOM   1975  C   THR A 261      23.640  12.458 118.100  1.00121.82           C  
ATOM   1976  O   THR A 261      23.593  11.691 117.141  1.00121.82           O  
ATOM   1977  CB  THR A 261      22.522  11.791 120.101  1.00121.82           C  
ATOM   1978  CG2 THR A 261      22.645  11.155 121.489  1.00121.82           C  
ATOM   1979  OG1 THR A 261      21.877  13.053 120.188  1.00121.82           O  
ATOM   1980  N   ALA A 262      23.459  13.782 117.959  1.00 36.37           N  
ATOM   1981  CA  ALA A 262      23.120  14.337 116.684  1.00 36.37           C  
ATOM   1982  C   ALA A 262      24.220  14.067 115.702  1.00 36.37           C  
ATOM   1983  O   ALA A 262      23.963  13.640 114.578  1.00 36.37           O  
ATOM   1984  CB  ALA A 262      22.924  15.860 116.748  1.00 36.37           C  
ATOM   1985  N   LEU A 263      25.483  14.291 116.108  1.00 96.87           N  
ATOM   1986  CA  LEU A 263      26.583  14.092 115.205  1.00 96.87           C  
ATOM   1987  C   LEU A 263      26.699  12.652 114.831  1.00 96.87           C  
ATOM   1988  O   LEU A 263      27.006  12.334 113.684  1.00 96.87           O  
ATOM   1989  CB  LEU A 263      27.939  14.581 115.742  1.00 96.87           C  
ATOM   1990  CG  LEU A 263      28.126  16.107 115.619  1.00 96.87           C  
ATOM   1991  CD1 LEU A 263      28.301  16.517 114.147  1.00 96.87           C  
ATOM   1992  CD2 LEU A 263      26.994  16.888 116.304  1.00 96.87           C  
ATOM   1993  N   ILE A 264      26.479  11.731 115.783  1.00131.28           N  
ATOM   1994  CA  ILE A 264      26.586  10.346 115.435  1.00131.28           C  
ATOM   1995  C   ILE A 264      25.519   9.971 114.449  1.00131.28           C  
ATOM   1996  O   ILE A 264      25.784   9.241 113.496  1.00131.28           O  
ATOM   1997  CB  ILE A 264      26.559   9.409 116.616  1.00131.28           C  
ATOM   1998  CG1 ILE A 264      25.292   9.563 117.465  1.00131.28           C  
ATOM   1999  CG2 ILE A 264      27.863   9.594 117.399  1.00131.28           C  
ATOM   2000  CD1 ILE A 264      25.248   8.573 118.625  1.00131.28           C  
ATOM   2001  N   ARG A 265      24.284  10.473 114.638  1.00121.64           N  
ATOM   2002  CA  ARG A 265      23.188  10.099 113.787  1.00121.64           C  
ATOM   2003  C   ARG A 265      23.503  10.509 112.382  1.00121.64           C  
ATOM   2004  O   ARG A 265      23.367   9.721 111.444  1.00121.64           O  
ATOM   2005  CB  ARG A 265      21.881  10.827 114.160  1.00121.64           C  
ATOM   2006  CG  ARG A 265      21.502  10.744 115.643  1.00121.64           C  
ATOM   2007  CD  ARG A 265      20.990   9.381 116.108  1.00121.64           C  
ATOM   2008  NE  ARG A 265      19.643   9.165 115.510  1.00121.64           N  
ATOM   2009  CZ  ARG A 265      18.527   9.606 116.160  1.00121.64           C  
ATOM   2010  NH1 ARG A 265      18.647  10.287 117.336  1.00121.64           N1+
ATOM   2011  NH2 ARG A 265      17.291   9.365 115.632  1.00121.64           N  
ATOM   2012  N   GLU A 266      23.974  11.755 112.205  1.00 53.70           N  
ATOM   2013  CA  GLU A 266      24.240  12.278 110.895  1.00 53.70           C  
ATOM   2014  C   GLU A 266      25.292  11.426 110.251  1.00 53.70           C  
ATOM   2015  O   GLU A 266      25.212  11.117 109.062  1.00 53.70           O  
ATOM   2016  CB  GLU A 266      24.757  13.726 110.971  1.00 53.70           C  
ATOM   2017  CG  GLU A 266      23.727  14.685 111.576  1.00 53.70           C  
ATOM   2018  CD  GLU A 266      24.412  16.003 111.901  1.00 53.70           C  
ATOM   2019  OE1 GLU A 266      25.107  16.550 111.004  1.00 53.70           O  
ATOM   2020  OE2 GLU A 266      24.256  16.478 113.056  1.00 53.70           O1-
ATOM   2021  N   ALA A 267      26.306  11.013 111.033  1.00 35.73           N  
ATOM   2022  CA  ALA A 267      27.393  10.226 110.508  1.00 35.73           C  
ATOM   2023  C   ALA A 267      26.877   8.918 109.993  1.00 35.73           C  
ATOM   2024  O   ALA A 267      27.254   8.477 108.909  1.00 35.73           O  
ATOM   2025  CB  ALA A 267      28.461   9.904 111.567  1.00 35.73           C  
ATOM   2026  N   LEU A 268      25.993   8.257 110.760  1.00 65.84           N  
ATOM   2027  CA  LEU A 268      25.438   6.999 110.343  1.00 65.84           C  
ATOM   2028  C   LEU A 268      24.606   7.244 109.122  1.00 65.84           C  
ATOM   2029  O   LEU A 268      24.546   6.408 108.222  1.00 65.84           O  
ATOM   2030  CB  LEU A 268      24.495   6.394 111.394  1.00 65.84           C  
ATOM   2031  CG  LEU A 268      25.207   5.818 112.622  1.00 65.84           C  
ATOM   2032  CD1 LEU A 268      24.206   5.290 113.662  1.00 65.84           C  
ATOM   2033  CD2 LEU A 268      26.199   4.742 112.173  1.00 65.84           C  
ATOM   2034  N   ASN A 269      23.915   8.399 109.073  1.00 37.33           N  
ATOM   2035  CA  ASN A 269      23.065   8.695 107.955  1.00 37.33           C  
ATOM   2036  C   ASN A 269      23.914   8.727 106.726  1.00 37.33           C  
ATOM   2037  O   ASN A 269      23.579   8.129 105.703  1.00 37.33           O  
ATOM   2038  CB  ASN A 269      22.422  10.095 108.035  1.00 37.33           C  
ATOM   2039  CG  ASN A 269      21.382  10.142 109.145  1.00 37.33           C  
ATOM   2040  ND2 ASN A 269      21.061  11.378 109.612  1.00 37.33           N  
ATOM   2041  OD1 ASN A 269      20.858   9.115 109.570  1.00 37.33           O  
ATOM   2042  N   LYS A 270      25.050   9.439 106.812  1.00159.48           N  
ATOM   2043  CA  LYS A 270      25.931   9.606 105.698  1.00159.48           C  
ATOM   2044  C   LYS A 270      26.484   8.280 105.266  1.00159.48           C  
ATOM   2045  O   LYS A 270      26.434   7.948 104.083  1.00159.48           O  
ATOM   2046  CB  LYS A 270      27.176  10.438 106.053  1.00159.48           C  
ATOM   2047  CG  LYS A 270      26.904  11.875 106.489  1.00159.48           C  
ATOM   2048  CD  LYS A 270      26.281  12.743 105.400  1.00159.48           C  
ATOM   2049  CE  LYS A 270      24.755  12.754 105.436  1.00159.48           C  
ATOM   2050  NZ  LYS A 270      24.240  13.736 104.457  1.00159.48           N1+
ATOM   2051  N   ASN A 271      27.018   7.472 106.211  1.00 96.18           N  
ATOM   2052  CA  ASN A 271      27.698   6.285 105.762  1.00 96.18           C  
ATOM   2053  C   ASN A 271      27.218   5.052 106.477  1.00 96.18           C  
ATOM   2054  O   ASN A 271      27.698   4.722 107.559  1.00 96.18           O  
ATOM   2055  CB  ASN A 271      29.209   6.342 106.046  1.00 96.18           C  
ATOM   2056  CG  ASN A 271      29.787   7.596 105.409  1.00 96.18           C  
ATOM   2057  ND2 ASN A 271      30.027   7.546 104.072  1.00 96.18           N  
ATOM   2058  OD1 ASN A 271      30.022   8.594 106.088  1.00 96.18           O  
ATOM   2059  N   PRO A 272      26.316   4.319 105.889  1.00 90.13           N  
ATOM   2060  CA  PRO A 272      25.926   3.082 106.509  1.00 90.13           C  
ATOM   2061  C   PRO A 272      27.031   2.072 106.424  1.00 90.13           C  
ATOM   2062  O   PRO A 272      26.978   1.062 107.122  1.00 90.13           O  
ATOM   2063  CB  PRO A 272      24.594   2.681 105.865  1.00 90.13           C  
ATOM   2064  CG  PRO A 272      24.334   3.745 104.779  1.00 90.13           C  
ATOM   2065  CD  PRO A 272      25.188   4.941 105.223  1.00 90.13           C  
ATOM   2066  N   LYS A 273      28.011   2.313 105.536  1.00152.76           N  
ATOM   2067  CA  LYS A 273      29.152   1.477 105.306  1.00152.76           C  
ATOM   2068  C   LYS A 273      30.087   1.505 106.484  1.00152.76           C  
ATOM   2069  O   LYS A 273      30.781   0.527 106.750  1.00152.76           O  
ATOM   2070  CB  LYS A 273      29.971   1.947 104.097  1.00152.76           C  
ATOM   2071  CG  LYS A 273      29.293   1.707 102.749  1.00152.76           C  
ATOM   2072  CD  LYS A 273      27.995   2.497 102.559  1.00152.76           C  
ATOM   2073  CE  LYS A 273      28.118   3.995 102.859  1.00152.76           C  
ATOM   2074  NZ  LYS A 273      28.889   4.668 101.792  1.00152.76           N1+
ATOM   2075  N   GLU A 274      30.154   2.631 107.220  1.00126.41           N  
ATOM   2076  CA  GLU A 274      31.209   2.732 108.186  1.00126.41           C  
ATOM   2077  C   GLU A 274      30.913   2.148 109.528  1.00126.41           C  
ATOM   2078  O   GLU A 274      29.934   2.479 110.191  1.00126.41           O  
ATOM   2079  CB  GLU A 274      31.710   4.132 108.440  1.00126.41           C  
ATOM   2080  CG  GLU A 274      32.691   4.054 109.594  1.00126.41           C  
ATOM   2081  CD  GLU A 274      33.016   5.471 109.902  1.00126.41           C  
ATOM   2082  OE1 GLU A 274      33.678   6.092 109.034  1.00126.41           O  
ATOM   2083  OE2 GLU A 274      32.573   5.960 110.977  1.00126.41           O1-
ATOM   2084  N   PHE A 275      31.763   1.169 109.898  1.00216.66           N  
ATOM   2085  CA  PHE A 275      31.817   0.466 111.151  1.00216.66           C  
ATOM   2086  C   PHE A 275      32.565   1.152 112.253  1.00216.66           C  
ATOM   2087  O   PHE A 275      32.134   1.116 113.405  1.00216.66           O  
ATOM   2088  CB  PHE A 275      32.446  -0.929 111.007  1.00216.66           C  
ATOM   2089  CG  PHE A 275      31.400  -1.791 110.393  1.00216.66           C  
ATOM   2090  CD1 PHE A 275      30.474  -2.426 111.190  1.00216.66           C  
ATOM   2091  CD2 PHE A 275      31.333  -1.964 109.033  1.00216.66           C  
ATOM   2092  CE1 PHE A 275      29.503  -3.222 110.642  1.00216.66           C  
ATOM   2093  CE2 PHE A 275      30.365  -2.758 108.474  1.00216.66           C  
ATOM   2094  CZ  PHE A 275      29.453  -3.385 109.284  1.00216.66           C  
ATOM   2095  N   ASP A 276      33.732   1.754 111.925  1.00157.05           N  
ATOM   2096  CA  ASP A 276      34.601   2.318 112.933  1.00157.05           C  
ATOM   2097  C   ASP A 276      33.891   3.332 113.737  1.00157.05           C  
ATOM   2098  O   ASP A 276      33.413   4.332 113.214  1.00157.05           O  
ATOM   2099  CB  ASP A 276      35.831   3.104 112.441  1.00157.05           C  
ATOM   2100  CG  ASP A 276      37.093   2.284 112.499  1.00157.05           C  
ATOM   2101  OD1 ASP A 276      37.172   1.334 113.321  1.00157.05           O  
ATOM   2102  OD2 ASP A 276      38.029   2.639 111.741  1.00157.05           O1-
ATOM   2103  N   PRO A 277      33.842   3.136 115.016  1.00111.12           N  
ATOM   2104  CA  PRO A 277      33.212   4.125 115.818  1.00111.12           C  
ATOM   2105  C   PRO A 277      34.011   5.386 115.886  1.00111.12           C  
ATOM   2106  O   PRO A 277      33.439   6.419 116.227  1.00111.12           O  
ATOM   2107  CB  PRO A 277      32.896   3.479 117.169  1.00111.12           C  
ATOM   2108  CG  PRO A 277      33.607   2.120 117.120  1.00111.12           C  
ATOM   2109  CD  PRO A 277      33.731   1.822 115.618  1.00111.12           C  
ATOM   2110  N   ARG A 278      35.318   5.323 115.563  1.00148.17           N  
ATOM   2111  CA  ARG A 278      36.200   6.453 115.643  1.00148.17           C  
ATOM   2112  C   ARG A 278      35.686   7.506 114.720  1.00148.17           C  
ATOM   2113  O   ARG A 278      35.685   8.694 115.039  1.00148.17           O  
ATOM   2114  CB  ARG A 278      37.601   6.056 115.152  1.00148.17           C  
ATOM   2115  CG  ARG A 278      38.151   4.874 115.949  1.00148.17           C  
ATOM   2116  CD  ARG A 278      39.130   3.982 115.189  1.00148.17           C  
ATOM   2117  NE  ARG A 278      40.246   4.838 114.712  1.00148.17           N  
ATOM   2118  CZ  ARG A 278      41.459   4.275 114.447  1.00148.17           C  
ATOM   2119  NH1 ARG A 278      41.648   2.945 114.678  1.00148.17           N1+
ATOM   2120  NH2 ARG A 278      42.475   5.038 113.949  1.00148.17           N  
ATOM   2121  N   LYS A 279      35.251   7.079 113.527  1.00122.12           N  
ATOM   2122  CA  LYS A 279      34.819   7.996 112.518  1.00122.12           C  
ATOM   2123  C   LYS A 279      33.505   8.668 112.817  1.00122.12           C  
ATOM   2124  O   LYS A 279      33.276   9.786 112.359  1.00122.12           O  
ATOM   2125  CB  LYS A 279      34.886   7.387 111.121  1.00122.12           C  
ATOM   2126  CG  LYS A 279      36.345   7.125 110.743  1.00122.12           C  
ATOM   2127  CD  LYS A 279      36.556   6.188 109.559  1.00122.12           C  
ATOM   2128  CE  LYS A 279      36.500   4.717 109.972  1.00122.12           C  
ATOM   2129  NZ  LYS A 279      36.506   3.846 108.778  1.00122.12           N1+
ATOM   2130  N   TYR A 280      32.556   8.004 113.508  1.00243.16           N  
ATOM   2131  CA  TYR A 280      31.346   8.706 113.871  1.00243.16           C  
ATOM   2132  C   TYR A 280      31.683   9.649 114.960  1.00243.16           C  
ATOM   2133  O   TYR A 280      31.259  10.800 115.017  1.00243.16           O  
ATOM   2134  CB  TYR A 280      30.426   8.099 114.919  1.00243.16           C  
ATOM   2135  CG  TYR A 280      29.651   6.865 114.818  1.00243.16           C  
ATOM   2136  CD1 TYR A 280      30.226   5.630 115.012  1.00243.16           C  
ATOM   2137  CD2 TYR A 280      28.309   6.993 114.608  1.00243.16           C  
ATOM   2138  CE1 TYR A 280      29.458   4.492 114.965  1.00243.16           C  
ATOM   2139  CE2 TYR A 280      27.542   5.863 114.561  1.00243.16           C  
ATOM   2140  CZ  TYR A 280      28.109   4.617 114.736  1.00243.16           C  
ATOM   2141  OH  TYR A 280      27.286   3.469 114.691  1.00243.16           O  
ATOM   2142  N   LEU A 281      32.353   9.005 115.934  1.00167.10           N  
ATOM   2143  CA  LEU A 281      32.518   9.464 117.269  1.00167.10           C  
ATOM   2144  C   LEU A 281      33.391  10.668 117.334  1.00167.10           C  
ATOM   2145  O   LEU A 281      33.178  11.550 118.166  1.00167.10           O  
ATOM   2146  CB  LEU A 281      33.055   8.363 118.184  1.00167.10           C  
ATOM   2147  CG  LEU A 281      32.434   8.473 119.577  1.00167.10           C  
ATOM   2148  CD1 LEU A 281      30.907   8.330 119.429  1.00167.10           C  
ATOM   2149  CD2 LEU A 281      33.029   7.445 120.554  1.00167.10           C  
ATOM   2150  N   GLY A 282      34.401  10.736 116.454  1.00 35.88           N  
ATOM   2151  CA  GLY A 282      35.312  11.829 116.535  1.00 35.88           C  
ATOM   2152  C   GLY A 282      34.589  13.131 116.352  1.00 35.88           C  
ATOM   2153  O   GLY A 282      34.812  14.067 117.118  1.00 35.88           O  
ATOM   2154  N   PRO A 283      33.750  13.249 115.362  1.00 71.39           N  
ATOM   2155  CA  PRO A 283      33.057  14.496 115.193  1.00 71.39           C  
ATOM   2156  C   PRO A 283      32.079  14.767 116.289  1.00 71.39           C  
ATOM   2157  O   PRO A 283      31.827  15.934 116.589  1.00 71.39           O  
ATOM   2158  CB  PRO A 283      32.445  14.446 113.798  1.00 71.39           C  
ATOM   2159  CG  PRO A 283      33.425  13.548 113.017  1.00 71.39           C  
ATOM   2160  CD  PRO A 283      34.019  12.609 114.083  1.00 71.39           C  
ATOM   2161  N   ALA A 284      31.493  13.709 116.874  1.00 34.30           N  
ATOM   2162  CA  ALA A 284      30.547  13.874 117.934  1.00 34.30           C  
ATOM   2163  C   ALA A 284      31.270  14.443 119.109  1.00 34.30           C  
ATOM   2164  O   ALA A 284      30.742  15.296 119.819  1.00 34.30           O  
ATOM   2165  CB  ALA A 284      29.894  12.552 118.381  1.00 34.30           C  
ATOM   2166  N   ARG A 285      32.506  13.966 119.360  1.00177.25           N  
ATOM   2167  CA  ARG A 285      33.229  14.458 120.492  1.00177.25           C  
ATOM   2168  C   ARG A 285      33.554  15.899 120.251  1.00177.25           C  
ATOM   2169  O   ARG A 285      33.583  16.698 121.184  1.00177.25           O  
ATOM   2170  CB  ARG A 285      34.559  13.753 120.801  1.00177.25           C  
ATOM   2171  CG  ARG A 285      35.624  13.966 119.736  1.00177.25           C  
ATOM   2172  CD  ARG A 285      37.037  13.645 120.211  1.00177.25           C  
ATOM   2173  NE  ARG A 285      37.354  12.256 119.788  1.00177.25           N  
ATOM   2174  CZ  ARG A 285      38.609  11.981 119.327  1.00177.25           C  
ATOM   2175  NH1 ARG A 285      39.520  12.992 119.222  1.00177.25           N1+
ATOM   2176  NH2 ARG A 285      38.955  10.704 118.987  1.00177.25           N  
ATOM   2177  N   GLU A 286      33.833  16.264 118.984  1.00121.92           N  
ATOM   2178  CA  GLU A 286      34.199  17.613 118.667  1.00121.92           C  
ATOM   2179  C   GLU A 286      33.052  18.529 118.958  1.00121.92           C  
ATOM   2180  O   GLU A 286      33.246  19.639 119.451  1.00121.92           O  
ATOM   2181  CB  GLU A 286      34.631  17.811 117.205  1.00121.92           C  
ATOM   2182  CG  GLU A 286      35.159  19.221 116.938  1.00121.92           C  
ATOM   2183  CD  GLU A 286      36.263  19.504 117.953  1.00121.92           C  
ATOM   2184  OE1 GLU A 286      37.339  18.852 117.874  1.00121.92           O  
ATOM   2185  OE2 GLU A 286      36.034  20.376 118.833  1.00121.92           O1-
ATOM   2186  N   ALA A 287      31.818  18.086 118.655  1.00 24.97           N  
ATOM   2187  CA  ALA A 287      30.651  18.886 118.886  1.00 24.97           C  
ATOM   2188  C   ALA A 287      30.508  19.121 120.359  1.00 24.97           C  
ATOM   2189  O   ALA A 287      30.156  20.218 120.790  1.00 24.97           O  
ATOM   2190  CB  ALA A 287      29.360  18.207 118.393  1.00 24.97           C  
ATOM   2191  N   VAL A 288      30.777  18.084 121.173  1.00 28.63           N  
ATOM   2192  CA  VAL A 288      30.646  18.192 122.598  1.00 28.63           C  
ATOM   2193  C   VAL A 288      31.607  19.230 123.089  1.00 28.63           C  
ATOM   2194  O   VAL A 288      31.262  20.064 123.925  1.00 28.63           O  
ATOM   2195  CB  VAL A 288      30.975  16.905 123.299  1.00 28.63           C  
ATOM   2196  CG1 VAL A 288      30.933  17.143 124.817  1.00 28.63           C  
ATOM   2197  CG2 VAL A 288      30.002  15.818 122.807  1.00 28.63           C  
ATOM   2198  N   LYS A 289      32.845  19.215 122.556  1.00 57.09           N  
ATOM   2199  CA  LYS A 289      33.858  20.137 122.986  1.00 57.09           C  
ATOM   2200  C   LYS A 289      33.398  21.533 122.723  1.00 57.09           C  
ATOM   2201  O   LYS A 289      33.573  22.419 123.558  1.00 57.09           O  
ATOM   2202  CB  LYS A 289      35.179  19.994 122.209  1.00 57.09           C  
ATOM   2203  CG  LYS A 289      36.189  21.102 122.532  1.00 57.09           C  
ATOM   2204  CD  LYS A 289      37.537  20.939 121.825  1.00 57.09           C  
ATOM   2205  CE  LYS A 289      38.492  22.117 122.026  1.00 57.09           C  
ATOM   2206  NZ  LYS A 289      39.753  21.868 121.293  1.00 57.09           N1+
ATOM   2207  N   GLU A 290      32.790  21.763 121.546  1.00 66.84           N  
ATOM   2208  CA  GLU A 290      32.383  23.085 121.169  1.00 66.84           C  
ATOM   2209  C   GLU A 290      31.356  23.578 122.134  1.00 66.84           C  
ATOM   2210  O   GLU A 290      31.387  24.737 122.542  1.00 66.84           O  
ATOM   2211  CB  GLU A 290      31.755  23.133 119.766  1.00 66.84           C  
ATOM   2212  CG  GLU A 290      32.750  22.819 118.648  1.00 66.84           C  
ATOM   2213  CD  GLU A 290      33.761  23.954 118.594  1.00 66.84           C  
ATOM   2214  OE1 GLU A 290      33.347  25.125 118.798  1.00 66.84           O  
ATOM   2215  OE2 GLU A 290      34.961  23.666 118.342  1.00 66.84           O1-
ATOM   2216  N   VAL A 291      30.415  22.706 122.531  1.00 31.83           N  
ATOM   2217  CA  VAL A 291      29.373  23.123 123.423  1.00 31.83           C  
ATOM   2218  C   VAL A 291      29.980  23.527 124.729  1.00 31.83           C  
ATOM   2219  O   VAL A 291      29.615  24.552 125.302  1.00 31.83           O  
ATOM   2220  CB  VAL A 291      28.371  22.043 123.706  1.00 31.83           C  
ATOM   2221  CG1 VAL A 291      27.370  22.570 124.748  1.00 31.83           C  
ATOM   2222  CG2 VAL A 291      27.721  21.616 122.379  1.00 31.83           C  
ATOM   2223  N   VAL A 292      30.946  22.733 125.224  1.00 38.02           N  
ATOM   2224  CA  VAL A 292      31.547  22.998 126.499  1.00 38.02           C  
ATOM   2225  C   VAL A 292      32.220  24.335 126.456  1.00 38.02           C  
ATOM   2226  O   VAL A 292      32.110  25.124 127.392  1.00 38.02           O  
ATOM   2227  CB  VAL A 292      32.589  21.981 126.867  1.00 38.02           C  
ATOM   2228  CG1 VAL A 292      33.209  22.385 128.215  1.00 38.02           C  
ATOM   2229  CG2 VAL A 292      31.939  20.587 126.875  1.00 38.02           C  
ATOM   2230  N   LYS A 293      32.929  24.624 125.349  1.00128.03           N  
ATOM   2231  CA  LYS A 293      33.678  25.838 125.196  1.00128.03           C  
ATOM   2232  C   LYS A 293      32.747  27.011 125.249  1.00128.03           C  
ATOM   2233  O   LYS A 293      33.026  28.009 125.911  1.00128.03           O  
ATOM   2234  CB  LYS A 293      34.394  25.862 123.841  1.00128.03           C  
ATOM   2235  CG  LYS A 293      35.516  26.884 123.715  1.00128.03           C  
ATOM   2236  CD  LYS A 293      36.386  26.595 122.495  1.00128.03           C  
ATOM   2237  CE  LYS A 293      36.954  25.178 122.515  1.00128.03           C  
ATOM   2238  NZ  LYS A 293      37.326  24.771 121.144  1.00128.03           N1+
ATOM   2239  N   SER A 294      31.603  26.916 124.550  1.00 75.05           N  
ATOM   2240  CA  SER A 294      30.648  27.986 124.493  1.00 75.05           C  
ATOM   2241  C   SER A 294      30.081  28.215 125.860  1.00 75.05           C  
ATOM   2242  O   SER A 294      29.868  29.354 126.273  1.00 75.05           O  
ATOM   2243  CB  SER A 294      29.476  27.643 123.563  1.00 75.05           C  
ATOM   2244  OG  SER A 294      28.496  28.665 123.624  1.00 75.05           O  
ATOM   2245  N   ARG A 295      29.827  27.125 126.603  1.00142.80           N  
ATOM   2246  CA  ARG A 295      29.247  27.228 127.912  1.00142.80           C  
ATOM   2247  C   ARG A 295      30.188  27.984 128.790  1.00142.80           C  
ATOM   2248  O   ARG A 295      29.772  28.820 129.588  1.00142.80           O  
ATOM   2249  CB  ARG A 295      29.035  25.859 128.579  1.00142.80           C  
ATOM   2250  CG  ARG A 295      27.937  25.005 127.943  1.00142.80           C  
ATOM   2251  CD  ARG A 295      26.759  24.745 128.883  1.00142.80           C  
ATOM   2252  NE  ARG A 295      25.773  25.849 128.720  1.00142.80           N  
ATOM   2253  CZ  ARG A 295      24.757  25.994 129.620  1.00142.80           C  
ATOM   2254  NH1 ARG A 295      24.686  25.176 130.711  1.00142.80           N1+
ATOM   2255  NH2 ARG A 295      23.809  26.957 129.431  1.00142.80           N  
ATOM   2256  N   MET A 296      31.497  27.707 128.656  1.00 38.63           N  
ATOM   2257  CA  MET A 296      32.487  28.335 129.481  1.00 38.63           C  
ATOM   2258  C   MET A 296      32.482  29.803 129.203  1.00 38.63           C  
ATOM   2259  O   MET A 296      32.669  30.612 130.110  1.00 38.63           O  
ATOM   2260  CB  MET A 296      33.901  27.799 129.209  1.00 38.63           C  
ATOM   2261  CG  MET A 296      34.077  26.337 129.629  1.00 38.63           C  
ATOM   2262  SD  MET A 296      35.726  25.645 129.309  1.00 38.63           S  
ATOM   2263  CE  MET A 296      35.355  24.012 130.010  1.00 38.63           C  
ATOM   2264  N   GLU A 297      32.280  30.190 127.930  1.00 67.58           N  
ATOM   2265  CA  GLU A 297      32.288  31.581 127.584  1.00 67.58           C  
ATOM   2266  C   GLU A 297      31.154  32.248 128.301  1.00 67.58           C  
ATOM   2267  O   GLU A 297      31.308  33.333 128.859  1.00 67.58           O  
ATOM   2268  CB  GLU A 297      32.112  31.810 126.071  1.00 67.58           C  
ATOM   2269  CG  GLU A 297      32.475  33.224 125.607  1.00 67.58           C  
ATOM   2270  CD  GLU A 297      31.347  34.172 125.987  1.00 67.58           C  
ATOM   2271  OE1 GLU A 297      30.169  33.835 125.696  1.00 67.58           O  
ATOM   2272  OE2 GLU A 297      31.649  35.250 126.563  1.00 67.58           O1-
ATOM   2273  N   LEU A 298      29.983  31.587 128.320  1.00 66.97           N  
ATOM   2274  CA  LEU A 298      28.789  32.125 128.907  1.00 66.97           C  
ATOM   2275  C   LEU A 298      28.976  32.281 130.390  1.00 66.97           C  
ATOM   2276  O   LEU A 298      28.575  33.287 130.975  1.00 66.97           O  
ATOM   2277  CB  LEU A 298      27.598  31.201 128.609  1.00 66.97           C  
ATOM   2278  CG  LEU A 298      26.222  31.717 129.050  1.00 66.97           C  
ATOM   2279  CD1 LEU A 298      25.925  33.103 128.456  1.00 66.97           C  
ATOM   2280  CD2 LEU A 298      25.143  30.700 128.652  1.00 66.97           C  
ATOM   2281  N   PHE A 299      29.610  31.284 131.034  1.00103.01           N  
ATOM   2282  CA  PHE A 299      29.825  31.287 132.457  1.00103.01           C  
ATOM   2283  C   PHE A 299      30.823  32.346 132.833  1.00103.01           C  
ATOM   2284  O   PHE A 299      30.835  32.806 133.974  1.00103.01           O  
ATOM   2285  CB  PHE A 299      30.254  29.927 133.034  1.00103.01           C  
ATOM   2286  CG  PHE A 299      29.107  29.007 132.777  1.00103.01           C  
ATOM   2287  CD1 PHE A 299      27.849  29.306 133.249  1.00103.01           C  
ATOM   2288  CD2 PHE A 299      29.291  27.826 132.096  1.00103.01           C  
ATOM   2289  CE1 PHE A 299      26.792  28.457 133.014  1.00103.01           C  
ATOM   2290  CE2 PHE A 299      28.239  26.973 131.862  1.00103.01           C  
ATOM   2291  CZ  PHE A 299      26.984  27.289 132.319  1.00103.01           C  
ATOM   2292  N   GLY A 300      31.733  32.722 131.912  1.00 37.06           N  
ATOM   2293  CA  GLY A 300      32.671  33.771 132.210  1.00 37.06           C  
ATOM   2294  C   GLY A 300      33.949  33.197 132.755  1.00 37.06           C  
ATOM   2295  O   GLY A 300      34.752  33.920 133.341  1.00 37.06           O  
ATOM   2296  N   SER A 301      34.153  31.876 132.591  1.00122.25           N  
ATOM   2297  CA  SER A 301      35.303  31.153 133.077  1.00122.25           C  
ATOM   2298  C   SER A 301      36.540  31.362 132.245  1.00122.25           C  
ATOM   2299  O   SER A 301      37.627  30.965 132.665  1.00122.25           O  
ATOM   2300  CB  SER A 301      35.142  29.625 133.023  1.00122.25           C  
ATOM   2301  OG  SER A 301      34.091  29.179 133.858  1.00122.25           O  
ATOM   2302  N   VAL A 302      36.437  31.941 131.035  1.00 48.05           N  
ATOM   2303  CA  VAL A 302      37.599  31.961 130.183  1.00 48.05           C  
ATOM   2304  C   VAL A 302      38.711  32.766 130.791  1.00 48.05           C  
ATOM   2305  O   VAL A 302      38.510  33.876 131.279  1.00 48.05           O  
ATOM   2306  CB  VAL A 302      37.326  32.524 128.819  1.00 48.05           C  
ATOM   2307  CG1 VAL A 302      38.649  32.572 128.036  1.00 48.05           C  
ATOM   2308  CG2 VAL A 302      36.235  31.676 128.145  1.00 48.05           C  
ATOM   2309  N   GLY A 303      39.935  32.189 130.777  1.00 24.06           N  
ATOM   2310  CA  GLY A 303      41.124  32.862 131.227  1.00 24.06           C  
ATOM   2311  C   GLY A 303      41.198  32.826 132.723  1.00 24.06           C  
ATOM   2312  O   GLY A 303      42.108  33.402 133.320  1.00 24.06           O  
ATOM   2313  N   ARG A 304      40.222  32.164 133.369  1.00142.86           N  
ATOM   2314  CA  ARG A 304      40.165  32.065 134.802  1.00142.86           C  
ATOM   2315  C   ARG A 304      41.253  31.199 135.349  1.00142.86           C  
ATOM   2316  O   ARG A 304      41.740  31.442 136.452  1.00142.86           O  
ATOM   2317  CB  ARG A 304      38.818  31.533 135.321  1.00142.86           C  
ATOM   2318  CG  ARG A 304      37.822  32.651 135.631  1.00142.86           C  
ATOM   2319  CD  ARG A 304      37.596  33.626 134.477  1.00142.86           C  
ATOM   2320  NE  ARG A 304      36.698  34.704 134.977  1.00142.86           N  
ATOM   2321  CZ  ARG A 304      37.205  35.714 135.741  1.00142.86           C  
ATOM   2322  NH1 ARG A 304      38.515  35.683 136.122  1.00142.86           N1+
ATOM   2323  NH2 ARG A 304      36.404  36.746 136.138  1.00142.86           N  
ATOM   2324  N   ALA A 305      41.636  30.137 134.622  1.00 16.92           N  
ATOM   2325  CA  ALA A 305      42.658  29.266 135.125  1.00 16.92           C  
ATOM   2326  C   ALA A 305      43.999  29.920 134.834  1.00 16.92           C  
ATOM   2327  O   ALA A 305      44.244  31.034 135.369  1.00 16.92           O  
ATOM   2328  CB  ALA A 305      42.669  27.887 134.443  1.00 16.92           C  
ATOM   2329  OXT ALA A 305      44.798  29.312 134.074  1.00 16.92           O1-
TER   
ATOM   2330  N   MET B   1      47.869  -9.010 134.703  1.00 74.27           N  
ATOM   2331  CA  MET B   1      49.073  -8.199 134.999  1.00 74.27           C  
ATOM   2332  C   MET B   1      49.721  -7.802 133.714  1.00 74.27           C  
ATOM   2333  O   MET B   1      49.448  -8.392 132.671  1.00 74.27           O  
ATOM   2334  CB  MET B   1      50.081  -9.038 135.799  1.00 74.27           C  
ATOM   2335  CG  MET B   1      49.562  -9.473 137.170  1.00 74.27           C  
ATOM   2336  SD  MET B   1      50.607 -10.698 138.012  1.00 74.27           S  
ATOM   2337  CE  MET B   1      50.016 -12.127 137.060  1.00 74.27           C  
ATOM   2338  N   LEU B   2      50.612  -6.793 133.763  1.00 48.91           N  
ATOM   2339  CA  LEU B   2      51.230  -6.315 132.565  1.00 48.91           C  
ATOM   2340  C   LEU B   2      52.520  -7.044 132.364  1.00 48.91           C  
ATOM   2341  O   LEU B   2      53.334  -7.159 133.280  1.00 48.91           O  
ATOM   2342  CB  LEU B   2      51.530  -4.806 132.606  1.00 48.91           C  
ATOM   2343  CG  LEU B   2      52.195  -4.268 131.326  1.00 48.91           C  
ATOM   2344  CD1 LEU B   2      51.285  -4.456 130.104  1.00 48.91           C  
ATOM   2345  CD2 LEU B   2      52.646  -2.810 131.510  1.00 48.91           C  
ATOM   2346  N   VAL B   3      52.724  -7.566 131.136  1.00 38.28           N  
ATOM   2347  CA  VAL B   3      53.912  -8.305 130.820  1.00 38.28           C  
ATOM   2348  C   VAL B   3      54.283  -7.992 129.406  1.00 38.28           C  
ATOM   2349  O   VAL B   3      53.531  -7.350 128.675  1.00 38.28           O  
ATOM   2350  CB  VAL B   3      53.732  -9.795 130.903  1.00 38.28           C  
ATOM   2351  CG1 VAL B   3      53.378 -10.163 132.353  1.00 38.28           C  
ATOM   2352  CG2 VAL B   3      52.677 -10.227 129.868  1.00 38.28           C  
ATOM   2353  N   THR B   4      55.482  -8.443 128.993  1.00 99.59           N  
ATOM   2354  CA  THR B   4      55.959  -8.185 127.669  1.00 99.59           C  
ATOM   2355  C   THR B   4      55.243  -9.081 126.710  1.00 99.59           C  
ATOM   2356  O   THR B   4      54.688 -10.108 127.090  1.00 99.59           O  
ATOM   2357  CB  THR B   4      57.425  -8.427 127.531  1.00 99.59           C  
ATOM   2358  CG2 THR B   4      57.707  -9.927 127.724  1.00 99.59           C  
ATOM   2359  OG1 THR B   4      57.855  -7.999 126.254  1.00 99.59           O  
ATOM   2360  N   GLY B   5      55.235  -8.688 125.421  1.00 25.43           N  
ATOM   2361  CA  GLY B   5      54.559  -9.442 124.407  1.00 25.43           C  
ATOM   2362  C   GLY B   5      55.193 -10.792 124.294  1.00 25.43           C  
ATOM   2363  O   GLY B   5      54.512 -11.798 124.112  1.00 25.43           O  
ATOM   2364  N   LEU B   6      56.532 -10.848 124.397  1.00 52.57           N  
ATOM   2365  CA  LEU B   6      57.248 -12.078 124.218  1.00 52.57           C  
ATOM   2366  C   LEU B   6      56.876 -13.056 125.284  1.00 52.57           C  
ATOM   2367  O   LEU B   6      56.749 -14.250 125.017  1.00 52.57           O  
ATOM   2368  CB  LEU B   6      58.773 -11.883 124.256  1.00 52.57           C  
ATOM   2369  CG  LEU B   6      59.563 -13.189 124.062  1.00 52.57           C  
ATOM   2370  CD1 LEU B   6      59.266 -13.816 122.690  1.00 52.57           C  
ATOM   2371  CD2 LEU B   6      61.065 -12.966 124.297  1.00 52.57           C  
ATOM   2372  N   GLU B   7      56.679 -12.579 126.523  1.00 48.80           N  
ATOM   2373  CA  GLU B   7      56.392 -13.488 127.592  1.00 48.80           C  
ATOM   2374  C   GLU B   7      55.145 -14.241 127.239  1.00 48.80           C  
ATOM   2375  O   GLU B   7      55.096 -15.460 127.390  1.00 48.80           O  
ATOM   2376  CB  GLU B   7      56.164 -12.744 128.918  1.00 48.80           C  
ATOM   2377  CG  GLU B   7      56.002 -13.657 130.132  1.00 48.80           C  
ATOM   2378  CD  GLU B   7      55.901 -12.763 131.357  1.00 48.80           C  
ATOM   2379  OE1 GLU B   7      56.239 -11.555 131.236  1.00 48.80           O  
ATOM   2380  OE2 GLU B   7      55.485 -13.273 132.432  1.00 48.80           O1-
ATOM   2381  N   ILE B   8      54.094 -13.542 126.765  1.00147.27           N  
ATOM   2382  CA  ILE B   8      52.894 -14.249 126.418  1.00147.27           C  
ATOM   2383  C   ILE B   8      53.029 -15.055 125.157  1.00147.27           C  
ATOM   2384  O   ILE B   8      52.560 -16.190 125.104  1.00147.27           O  
ATOM   2385  CB  ILE B   8      51.642 -13.416 126.357  1.00147.27           C  
ATOM   2386  CG1 ILE B   8      51.710 -12.310 125.309  1.00147.27           C  
ATOM   2387  CG2 ILE B   8      51.342 -12.897 127.767  1.00147.27           C  
ATOM   2388  CD1 ILE B   8      50.352 -11.635 125.165  1.00147.27           C  
ATOM   2389  N   LEU B   9      53.655 -14.504 124.096  1.00122.67           N  
ATOM   2390  CA  LEU B   9      53.750 -15.220 122.850  1.00122.67           C  
ATOM   2391  C   LEU B   9      54.620 -16.437 122.946  1.00122.67           C  
ATOM   2392  O   LEU B   9      54.354 -17.437 122.280  1.00122.67           O  
ATOM   2393  CB  LEU B   9      54.233 -14.383 121.651  1.00122.67           C  
ATOM   2394  CG  LEU B   9      53.163 -13.435 121.069  1.00122.67           C  
ATOM   2395  CD1 LEU B   9      52.882 -12.223 121.959  1.00122.67           C  
ATOM   2396  CD2 LEU B   9      53.508 -13.035 119.632  1.00122.67           C  
ATOM   2397  N   LYS B  10      55.706 -16.385 123.737  1.00119.22           N  
ATOM   2398  CA  LYS B  10      56.591 -17.514 123.829  1.00119.22           C  
ATOM   2399  C   LYS B  10      55.858 -18.679 124.418  1.00119.22           C  
ATOM   2400  O   LYS B  10      55.945 -19.796 123.910  1.00119.22           O  
ATOM   2401  CB  LYS B  10      57.824 -17.241 124.714  1.00119.22           C  
ATOM   2402  CG  LYS B  10      57.487 -16.982 126.184  1.00119.22           C  
ATOM   2403  CD  LYS B  10      58.705 -17.001 127.109  1.00119.22           C  
ATOM   2404  CE  LYS B  10      59.300 -18.396 127.303  1.00119.22           C  
ATOM   2405  NZ  LYS B  10      58.289 -19.297 127.901  1.00119.22           N1+
ATOM   2406  N   LYS B  11      55.097 -18.447 125.504  1.00 89.60           N  
ATOM   2407  CA  LYS B  11      54.408 -19.527 126.147  1.00 89.60           C  
ATOM   2408  C   LYS B  11      53.381 -20.075 125.209  1.00 89.60           C  
ATOM   2409  O   LYS B  11      53.178 -21.286 125.142  1.00 89.60           O  
ATOM   2410  CB  LYS B  11      53.669 -19.124 127.432  1.00 89.60           C  
ATOM   2411  CG  LYS B  11      52.967 -20.315 128.093  1.00 89.60           C  
ATOM   2412  CD  LYS B  11      52.488 -20.046 129.519  1.00 89.60           C  
ATOM   2413  CE  LYS B  11      51.122 -19.362 129.579  1.00 89.60           C  
ATOM   2414  NZ  LYS B  11      50.083 -20.267 129.043  1.00 89.60           N1+
ATOM   2415  N   ALA B  12      52.708 -19.185 124.454  1.00 34.37           N  
ATOM   2416  CA  ALA B  12      51.641 -19.592 123.585  1.00 34.37           C  
ATOM   2417  C   ALA B  12      52.141 -20.542 122.540  1.00 34.37           C  
ATOM   2418  O   ALA B  12      51.515 -21.569 122.285  1.00 34.37           O  
ATOM   2419  CB  ALA B  12      50.996 -18.405 122.850  1.00 34.37           C  
ATOM   2420  N   ARG B  13      53.286 -20.232 121.908  1.00 76.36           N  
ATOM   2421  CA  ARG B  13      53.811 -21.076 120.870  1.00 76.36           C  
ATOM   2422  C   ARG B  13      54.181 -22.402 121.452  1.00 76.36           C  
ATOM   2423  O   ARG B  13      53.916 -23.448 120.861  1.00 76.36           O  
ATOM   2424  CB  ARG B  13      55.077 -20.491 120.220  1.00 76.36           C  
ATOM   2425  CG  ARG B  13      55.670 -21.364 119.111  1.00 76.36           C  
ATOM   2426  CD  ARG B  13      56.938 -20.779 118.483  1.00 76.36           C  
ATOM   2427  NE  ARG B  13      57.408 -21.736 117.441  1.00 76.36           N  
ATOM   2428  CZ  ARG B  13      56.931 -21.652 116.165  1.00 76.36           C  
ATOM   2429  NH1 ARG B  13      56.034 -20.679 115.833  1.00 76.36           N1+
ATOM   2430  NH2 ARG B  13      57.355 -22.542 115.219  1.00 76.36           N  
ATOM   2431  N   GLU B  14      54.808 -22.400 122.642  1.00 39.97           N  
ATOM   2432  CA  GLU B  14      55.229 -23.644 123.220  1.00 39.97           C  
ATOM   2433  C   GLU B  14      54.013 -24.474 123.503  1.00 39.97           C  
ATOM   2434  O   GLU B  14      53.988 -25.680 123.257  1.00 39.97           O  
ATOM   2435  CB  GLU B  14      55.983 -23.470 124.551  1.00 39.97           C  
ATOM   2436  CG  GLU B  14      57.344 -22.786 124.402  1.00 39.97           C  
ATOM   2437  CD  GLU B  14      57.982 -22.690 125.781  1.00 39.97           C  
ATOM   2438  OE1 GLU B  14      58.043 -23.739 126.476  1.00 39.97           O  
ATOM   2439  OE2 GLU B  14      58.417 -21.570 126.156  1.00 39.97           O1-
ATOM   2440  N   GLU B  15      52.973 -23.814 124.034  1.00144.01           N  
ATOM   2441  CA  GLU B  15      51.718 -24.372 124.451  1.00144.01           C  
ATOM   2442  C   GLU B  15      50.917 -24.818 123.258  1.00144.01           C  
ATOM   2443  O   GLU B  15      50.092 -25.723 123.372  1.00144.01           O  
ATOM   2444  CB  GLU B  15      50.874 -23.314 125.179  1.00144.01           C  
ATOM   2445  CG  GLU B  15      49.881 -23.864 126.199  1.00144.01           C  
ATOM   2446  CD  GLU B  15      50.536 -23.745 127.570  1.00144.01           C  
ATOM   2447  OE1 GLU B  15      51.785 -23.900 127.651  1.00144.01           O  
ATOM   2448  OE2 GLU B  15      49.796 -23.484 128.556  1.00144.01           O1-
ATOM   2449  N   GLY B  16      51.084 -24.167 122.088  1.00 40.17           N  
ATOM   2450  CA  GLY B  16      50.336 -24.576 120.928  1.00 40.17           C  
ATOM   2451  C   GLY B  16      49.012 -23.859 120.835  1.00 40.17           C  
ATOM   2452  O   GLY B  16      48.055 -24.415 120.297  1.00 40.17           O  
ATOM   2453  N   TYR B  17      48.902 -22.615 121.356  1.00 84.96           N  
ATOM   2454  CA  TYR B  17      47.655 -21.900 121.242  1.00 84.96           C  
ATOM   2455  C   TYR B  17      47.933 -20.497 120.773  1.00 84.96           C  
ATOM   2456  O   TYR B  17      49.086 -20.073 120.709  1.00 84.96           O  
ATOM   2457  CB  TYR B  17      46.851 -21.827 122.555  1.00 84.96           C  
ATOM   2458  CG  TYR B  17      47.600 -21.040 123.577  1.00 84.96           C  
ATOM   2459  CD1 TYR B  17      47.460 -19.672 123.654  1.00 84.96           C  
ATOM   2460  CD2 TYR B  17      48.441 -21.671 124.464  1.00 84.96           C  
ATOM   2461  CE1 TYR B  17      48.143 -18.945 124.602  1.00 84.96           C  
ATOM   2462  CE2 TYR B  17      49.125 -20.949 125.414  1.00 84.96           C  
ATOM   2463  CZ  TYR B  17      48.977 -19.587 125.485  1.00 84.96           C  
ATOM   2464  OH  TYR B  17      49.680 -18.850 126.461  1.00 84.96           O  
ATOM   2465  N   GLY B  18      46.871 -19.739 120.404  1.00 35.19           N  
ATOM   2466  CA  GLY B  18      47.073 -18.409 119.881  1.00 35.19           C  
ATOM   2467  C   GLY B  18      46.486 -17.377 120.807  1.00 35.19           C  
ATOM   2468  O   GLY B  18      45.540 -17.643 121.545  1.00 35.19           O  
ATOM   2469  N   VAL B  19      47.053 -16.149 120.773  1.00 50.24           N  
ATOM   2470  CA  VAL B  19      46.597 -15.050 121.587  1.00 50.24           C  
ATOM   2471  C   VAL B  19      46.150 -13.955 120.663  1.00 50.24           C  
ATOM   2472  O   VAL B  19      46.876 -13.566 119.750  1.00 50.24           O  
ATOM   2473  CB  VAL B  19      47.684 -14.465 122.448  1.00 50.24           C  
ATOM   2474  CG1 VAL B  19      47.116 -13.266 123.226  1.00 50.24           C  
ATOM   2475  CG2 VAL B  19      48.260 -15.574 123.344  1.00 50.24           C  
ATOM   2476  N   GLY B  20      44.929 -13.422 120.878  1.00 38.78           N  
ATOM   2477  CA  GLY B  20      44.433 -12.399 119.998  1.00 38.78           C  
ATOM   2478  C   GLY B  20      44.990 -11.056 120.366  1.00 38.78           C  
ATOM   2479  O   GLY B  20      45.034 -10.681 121.535  1.00 38.78           O  
ATOM   2480  N   ALA B  21      45.404 -10.277 119.346  1.00 57.72           N  
ATOM   2481  CA  ALA B  21      45.836  -8.934 119.597  1.00 57.72           C  
ATOM   2482  C   ALA B  21      44.688  -8.095 119.136  1.00 57.72           C  
ATOM   2483  O   ALA B  21      44.493  -7.910 117.936  1.00 57.72           O  
ATOM   2484  CB  ALA B  21      47.072  -8.520 118.781  1.00 57.72           C  
ATOM   2485  N   PHE B  22      43.913  -7.530 120.084  1.00 77.93           N  
ATOM   2486  CA  PHE B  22      42.721  -6.832 119.692  1.00 77.93           C  
ATOM   2487  C   PHE B  22      42.955  -5.353 119.712  1.00 77.93           C  
ATOM   2488  O   PHE B  22      43.373  -4.783 120.721  1.00 77.93           O  
ATOM   2489  CB  PHE B  22      41.525  -7.117 120.615  1.00 77.93           C  
ATOM   2490  CG  PHE B  22      41.280  -8.585 120.551  1.00 77.93           C  
ATOM   2491  CD1 PHE B  22      41.946  -9.434 121.406  1.00 77.93           C  
ATOM   2492  CD2 PHE B  22      40.403  -9.117 119.635  1.00 77.93           C  
ATOM   2493  CE1 PHE B  22      41.733 -10.791 121.357  1.00 77.93           C  
ATOM   2494  CE2 PHE B  22      40.186 -10.475 119.581  1.00 77.93           C  
ATOM   2495  CZ  PHE B  22      40.852 -11.314 120.441  1.00 77.93           C  
ATOM   2496  N   ASN B  23      42.665  -4.693 118.572  1.00 66.98           N  
ATOM   2497  CA  ASN B  23      42.850  -3.276 118.452  1.00 66.98           C  
ATOM   2498  C   ASN B  23      41.757  -2.584 119.209  1.00 66.98           C  
ATOM   2499  O   ASN B  23      40.595  -2.978 119.137  1.00 66.98           O  
ATOM   2500  CB  ASN B  23      42.790  -2.754 117.001  1.00 66.98           C  
ATOM   2501  CG  ASN B  23      44.010  -3.252 116.236  1.00 66.98           C  
ATOM   2502  ND2 ASN B  23      44.455  -2.465 115.219  1.00 66.98           N  
ATOM   2503  OD1 ASN B  23      44.557  -4.311 116.533  1.00 66.98           O  
ATOM   2504  N   VAL B  24      42.121  -1.514 119.946  1.00132.63           N  
ATOM   2505  CA  VAL B  24      41.170  -0.780 120.732  1.00132.63           C  
ATOM   2506  C   VAL B  24      41.389   0.676 120.440  1.00132.63           C  
ATOM   2507  O   VAL B  24      42.500   1.090 120.116  1.00132.63           O  
ATOM   2508  CB  VAL B  24      41.392  -0.947 122.204  1.00132.63           C  
ATOM   2509  CG1 VAL B  24      40.332  -0.133 122.936  1.00132.63           C  
ATOM   2510  CG2 VAL B  24      41.368  -2.434 122.565  1.00132.63           C  
ATOM   2511  N   ASN B  25      40.323   1.504 120.542  1.00119.34           N  
ATOM   2512  CA  ASN B  25      40.466   2.902 120.234  1.00119.34           C  
ATOM   2513  C   ASN B  25      39.889   3.730 121.352  1.00119.34           C  
ATOM   2514  O   ASN B  25      40.171   4.925 121.439  1.00119.34           O  
ATOM   2515  CB  ASN B  25      39.673   3.291 118.969  1.00119.34           C  
ATOM   2516  CG  ASN B  25      40.290   2.594 117.757  1.00119.34           C  
ATOM   2517  ND2 ASN B  25      39.651   1.485 117.295  1.00119.34           N  
ATOM   2518  OD1 ASN B  25      41.318   3.021 117.236  1.00119.34           O  
ATOM   2519  N   ASN B  26      39.050   3.141 122.232  1.00 73.76           N  
ATOM   2520  CA  ASN B  26      38.472   3.938 123.283  1.00 73.76           C  
ATOM   2521  C   ASN B  26      38.148   3.068 124.465  1.00 73.76           C  
ATOM   2522  O   ASN B  26      38.525   1.899 124.521  1.00 73.76           O  
ATOM   2523  CB  ASN B  26      37.195   4.699 122.861  1.00 73.76           C  
ATOM   2524  CG  ASN B  26      36.093   3.718 122.485  1.00 73.76           C  
ATOM   2525  ND2 ASN B  26      34.919   4.265 122.068  1.00 73.76           N  
ATOM   2526  OD1 ASN B  26      36.268   2.501 122.548  1.00 73.76           O  
ATOM   2527  N   MET B  27      37.447   3.647 125.462  1.00 43.47           N  
ATOM   2528  CA  MET B  27      37.143   2.975 126.697  1.00 43.47           C  
ATOM   2529  C   MET B  27      36.285   1.757 126.488  1.00 43.47           C  
ATOM   2530  O   MET B  27      36.591   0.693 127.023  1.00 43.47           O  
ATOM   2531  CB  MET B  27      36.394   3.880 127.692  1.00 43.47           C  
ATOM   2532  CG  MET B  27      36.067   3.191 129.018  1.00 43.47           C  
ATOM   2533  SD  MET B  27      35.182   4.234 130.217  1.00 43.47           S  
ATOM   2534  CE  MET B  27      33.626   4.255 129.284  1.00 43.47           C  
ATOM   2535  N   GLU B  28      35.210   1.859 125.681  1.00 76.55           N  
ATOM   2536  CA  GLU B  28      34.298   0.753 125.552  1.00 76.55           C  
ATOM   2537  C   GLU B  28      35.000  -0.433 124.969  1.00 76.55           C  
ATOM   2538  O   GLU B  28      34.804  -1.557 125.428  1.00 76.55           O  
ATOM   2539  CB  GLU B  28      33.081   1.049 124.652  1.00 76.55           C  
ATOM   2540  CG  GLU B  28      32.042   1.986 125.276  1.00 76.55           C  
ATOM   2541  CD  GLU B  28      32.400   3.429 124.952  1.00 76.55           C  
ATOM   2542  OE1 GLU B  28      33.610   3.724 124.768  1.00 76.55           O  
ATOM   2543  OE2 GLU B  28      31.456   4.260 124.877  1.00 76.55           O1-
ATOM   2544  N   PHE B  29      35.838  -0.218 123.938  1.00 52.75           N  
ATOM   2545  CA  PHE B  29      36.533  -1.313 123.316  1.00 52.75           C  
ATOM   2546  C   PHE B  29      37.477  -1.939 124.289  1.00 52.75           C  
ATOM   2547  O   PHE B  29      37.576  -3.163 124.373  1.00 52.75           O  
ATOM   2548  CB  PHE B  29      37.351  -0.900 122.078  1.00 52.75           C  
ATOM   2549  CG  PHE B  29      36.435  -0.815 120.906  1.00 52.75           C  
ATOM   2550  CD1 PHE B  29      35.622   0.277 120.693  1.00 52.75           C  
ATOM   2551  CD2 PHE B  29      36.407  -1.850 120.000  1.00 52.75           C  
ATOM   2552  CE1 PHE B  29      34.790   0.324 119.598  1.00 52.75           C  
ATOM   2553  CE2 PHE B  29      35.578  -1.809 118.905  1.00 52.75           C  
ATOM   2554  CZ  PHE B  29      34.768  -0.718 118.702  1.00 52.75           C  
ATOM   2555  N   LEU B  30      38.201  -1.108 125.056  1.00 49.97           N  
ATOM   2556  CA  LEU B  30      39.183  -1.610 125.971  1.00 49.97           C  
ATOM   2557  C   LEU B  30      38.493  -2.435 127.011  1.00 49.97           C  
ATOM   2558  O   LEU B  30      38.983  -3.492 127.404  1.00 49.97           O  
ATOM   2559  CB  LEU B  30      39.929  -0.479 126.696  1.00 49.97           C  
ATOM   2560  CG  LEU B  30      41.128  -0.971 127.519  1.00 49.97           C  
ATOM   2561  CD1 LEU B  30      42.187  -1.573 126.590  1.00 49.97           C  
ATOM   2562  CD2 LEU B  30      41.694   0.134 128.423  1.00 49.97           C  
ATOM   2563  N   GLN B  31      37.330  -1.964 127.493  1.00 38.80           N  
ATOM   2564  CA  GLN B  31      36.610  -2.659 128.520  1.00 38.80           C  
ATOM   2565  C   GLN B  31      36.165  -3.987 127.991  1.00 38.80           C  
ATOM   2566  O   GLN B  31      36.271  -5.004 128.675  1.00 38.80           O  
ATOM   2567  CB  GLN B  31      35.358  -1.886 128.964  1.00 38.80           C  
ATOM   2568  CG  GLN B  31      35.680  -0.551 129.636  1.00 38.80           C  
ATOM   2569  CD  GLN B  31      34.375   0.202 129.845  1.00 38.80           C  
ATOM   2570  NE2 GLN B  31      34.051   0.519 131.127  1.00 38.80           N  
ATOM   2571  OE1 GLN B  31      33.660   0.502 128.890  1.00 38.80           O  
ATOM   2572  N   ALA B  32      35.670  -4.013 126.739  1.00 29.20           N  
ATOM   2573  CA  ALA B  32      35.155  -5.225 126.169  1.00 29.20           C  
ATOM   2574  C   ALA B  32      36.246  -6.247 126.080  1.00 29.20           C  
ATOM   2575  O   ALA B  32      36.035  -7.416 126.397  1.00 29.20           O  
ATOM   2576  CB  ALA B  32      34.600  -5.023 124.748  1.00 29.20           C  
ATOM   2577  N   VAL B  33      37.447  -5.827 125.642  1.00 51.81           N  
ATOM   2578  CA  VAL B  33      38.542  -6.737 125.449  1.00 51.81           C  
ATOM   2579  C   VAL B  33      38.969  -7.350 126.752  1.00 51.81           C  
ATOM   2580  O   VAL B  33      39.124  -8.566 126.849  1.00 51.81           O  
ATOM   2581  CB  VAL B  33      39.749  -6.049 124.876  1.00 51.81           C  
ATOM   2582  CG1 VAL B  33      40.905  -7.060 124.797  1.00 51.81           C  
ATOM   2583  CG2 VAL B  33      39.369  -5.427 123.521  1.00 51.81           C  
ATOM   2584  N   LEU B  34      39.181  -6.524 127.796  1.00102.19           N  
ATOM   2585  CA  LEU B  34      39.665  -7.047 129.043  1.00102.19           C  
ATOM   2586  C   LEU B  34      38.642  -7.901 129.722  1.00102.19           C  
ATOM   2587  O   LEU B  34      38.989  -8.897 130.354  1.00102.19           O  
ATOM   2588  CB  LEU B  34      40.185  -5.983 130.026  1.00102.19           C  
ATOM   2589  CG  LEU B  34      41.529  -5.378 129.570  1.00102.19           C  
ATOM   2590  CD1 LEU B  34      41.366  -4.464 128.350  1.00102.19           C  
ATOM   2591  CD2 LEU B  34      42.282  -4.718 130.731  1.00102.19           C  
ATOM   2592  N   GLU B  35      37.354  -7.532 129.632  1.00 38.78           N  
ATOM   2593  CA  GLU B  35      36.338  -8.302 130.292  1.00 38.78           C  
ATOM   2594  C   GLU B  35      36.289  -9.665 129.675  1.00 38.78           C  
ATOM   2595  O   GLU B  35      36.140 -10.667 130.373  1.00 38.78           O  
ATOM   2596  CB  GLU B  35      34.940  -7.671 130.165  1.00 38.78           C  
ATOM   2597  CG  GLU B  35      34.844  -6.302 130.844  1.00 38.78           C  
ATOM   2598  CD  GLU B  35      33.430  -5.769 130.663  1.00 38.78           C  
ATOM   2599  OE1 GLU B  35      32.532  -6.577 130.304  1.00 38.78           O  
ATOM   2600  OE2 GLU B  35      33.228  -4.545 130.885  1.00 38.78           O1-
ATOM   2601  N   ALA B  36      36.417  -9.739 128.336  1.00 25.61           N  
ATOM   2602  CA  ALA B  36      36.360 -11.003 127.658  1.00 25.61           C  
ATOM   2603  C   ALA B  36      37.505 -11.842 128.130  1.00 25.61           C  
ATOM   2604  O   ALA B  36      37.347 -13.031 128.400  1.00 25.61           O  
ATOM   2605  CB  ALA B  36      36.485 -10.864 126.132  1.00 25.61           C  
ATOM   2606  N   ALA B  37      38.694 -11.227 128.263  1.00 31.48           N  
ATOM   2607  CA  ALA B  37      39.865 -11.954 128.655  1.00 31.48           C  
ATOM   2608  C   ALA B  37      39.657 -12.531 130.023  1.00 31.48           C  
ATOM   2609  O   ALA B  37      39.994 -13.688 130.269  1.00 31.48           O  
ATOM   2610  CB  ALA B  37      41.122 -11.069 128.710  1.00 31.48           C  
ATOM   2611  N   GLU B  38      39.082 -11.741 130.950  1.00 70.74           N  
ATOM   2612  CA  GLU B  38      38.897 -12.178 132.306  1.00 70.74           C  
ATOM   2613  C   GLU B  38      37.949 -13.342 132.355  1.00 70.74           C  
ATOM   2614  O   GLU B  38      38.215 -14.345 133.015  1.00 70.74           O  
ATOM   2615  CB  GLU B  38      38.293 -11.079 133.200  1.00 70.74           C  
ATOM   2616  CG  GLU B  38      39.182  -9.843 133.356  1.00 70.74           C  
ATOM   2617  CD  GLU B  38      40.367 -10.210 134.237  1.00 70.74           C  
ATOM   2618  OE1 GLU B  38      40.460 -11.402 134.637  1.00 70.74           O  
ATOM   2619  OE2 GLU B  38      41.195  -9.304 134.523  1.00 70.74           O1-
ATOM   2620  N   GLU B  39      36.816 -13.244 131.635  1.00 50.42           N  
ATOM   2621  CA  GLU B  39      35.807 -14.267 131.674  1.00 50.42           C  
ATOM   2622  C   GLU B  39      36.361 -15.530 131.093  1.00 50.42           C  
ATOM   2623  O   GLU B  39      36.066 -16.629 131.560  1.00 50.42           O  
ATOM   2624  CB  GLU B  39      34.552 -13.866 130.883  1.00 50.42           C  
ATOM   2625  CG  GLU B  39      33.801 -12.703 131.537  1.00 50.42           C  
ATOM   2626  CD  GLU B  39      32.756 -12.192 130.559  1.00 50.42           C  
ATOM   2627  OE1 GLU B  39      32.970 -12.360 129.329  1.00 50.42           O  
ATOM   2628  OE2 GLU B  39      31.733 -11.622 131.025  1.00 50.42           O1-
ATOM   2629  N   GLN B  40      37.150 -15.383 130.020  1.00 85.95           N  
ATOM   2630  CA  GLN B  40      37.801 -16.436 129.297  1.00 85.95           C  
ATOM   2631  C   GLN B  40      38.958 -16.964 130.087  1.00 85.95           C  
ATOM   2632  O   GLN B  40      39.438 -18.066 129.822  1.00 85.95           O  
ATOM   2633  CB  GLN B  40      38.319 -15.971 127.929  1.00 85.95           C  
ATOM   2634  CG  GLN B  40      37.202 -15.474 127.005  1.00 85.95           C  
ATOM   2635  CD  GLN B  40      36.342 -16.660 126.583  1.00 85.95           C  
ATOM   2636  NE2 GLN B  40      35.699 -17.335 127.572  1.00 85.95           N  
ATOM   2637  OE1 GLN B  40      36.237 -16.972 125.397  1.00 85.95           O  
ATOM   2638  N   ARG B  41      39.486 -16.156 131.029  1.00139.01           N  
ATOM   2639  CA  ARG B  41      40.637 -16.564 131.777  1.00139.01           C  
ATOM   2640  C   ARG B  41      41.725 -16.817 130.786  1.00139.01           C  
ATOM   2641  O   ARG B  41      42.411 -17.838 130.836  1.00139.01           O  
ATOM   2642  CB  ARG B  41      40.394 -17.818 132.637  1.00139.01           C  
ATOM   2643  CG  ARG B  41      39.506 -17.528 133.850  1.00139.01           C  
ATOM   2644  CD  ARG B  41      39.136 -18.759 134.678  1.00139.01           C  
ATOM   2645  NE  ARG B  41      38.141 -19.543 133.895  1.00139.01           N  
ATOM   2646  CZ  ARG B  41      38.559 -20.492 133.007  1.00139.01           C  
ATOM   2647  NH1 ARG B  41      39.891 -20.743 132.848  1.00139.01           N1+
ATOM   2648  NH2 ARG B  41      37.640 -21.194 132.281  1.00139.01           N  
ATOM   2649  N   SER B  42      41.899 -15.864 129.843  1.00 96.99           N  
ATOM   2650  CA  SER B  42      42.898 -16.026 128.827  1.00 96.99           C  
ATOM   2651  C   SER B  42      43.755 -14.797 128.733  1.00 96.99           C  
ATOM   2652  O   SER B  42      43.333 -13.678 129.027  1.00 96.99           O  
ATOM   2653  CB  SER B  42      42.325 -16.260 127.419  1.00 96.99           C  
ATOM   2654  OG  SER B  42      41.782 -15.053 126.908  1.00 96.99           O  
ATOM   2655  N   PRO B  43      44.982 -15.002 128.326  1.00 80.44           N  
ATOM   2656  CA  PRO B  43      45.938 -13.945 128.129  1.00 80.44           C  
ATOM   2657  C   PRO B  43      45.451 -13.144 126.961  1.00 80.44           C  
ATOM   2658  O   PRO B  43      44.675 -13.671 126.165  1.00 80.44           O  
ATOM   2659  CB  PRO B  43      47.255 -14.651 127.808  1.00 80.44           C  
ATOM   2660  CG  PRO B  43      46.812 -16.001 127.213  1.00 80.44           C  
ATOM   2661  CD  PRO B  43      45.489 -16.305 127.935  1.00 80.44           C  
ATOM   2662  N   VAL B  44      45.858 -11.866 126.843  1.00106.78           N  
ATOM   2663  CA  VAL B  44      45.392 -11.094 125.725  1.00106.78           C  
ATOM   2664  C   VAL B  44      46.361  -9.980 125.450  1.00106.78           C  
ATOM   2665  O   VAL B  44      47.102  -9.544 126.330  1.00106.78           O  
ATOM   2666  CB  VAL B  44      44.040 -10.482 125.965  1.00106.78           C  
ATOM   2667  CG1 VAL B  44      44.139  -9.521 127.162  1.00106.78           C  
ATOM   2668  CG2 VAL B  44      43.559  -9.816 124.665  1.00106.78           C  
ATOM   2669  N   ILE B  45      46.370  -9.494 124.191  1.00115.56           N  
ATOM   2670  CA  ILE B  45      47.223  -8.420 123.758  1.00115.56           C  
ATOM   2671  C   ILE B  45      46.335  -7.267 123.408  1.00115.56           C  
ATOM   2672  O   ILE B  45      45.402  -7.415 122.621  1.00115.56           O  
ATOM   2673  CB  ILE B  45      47.931  -8.725 122.464  1.00115.56           C  
ATOM   2674  CG1 ILE B  45      48.966  -9.854 122.592  1.00115.56           C  
ATOM   2675  CG2 ILE B  45      48.545  -7.407 121.965  1.00115.56           C  
ATOM   2676  CD1 ILE B  45      50.268  -9.408 123.250  1.00115.56           C  
ATOM   2677  N   LEU B  46      46.603  -6.078 123.979  1.00113.28           N  
ATOM   2678  CA  LEU B  46      45.825  -4.926 123.623  1.00113.28           C  
ATOM   2679  C   LEU B  46      46.610  -4.202 122.576  1.00113.28           C  
ATOM   2680  O   LEU B  46      47.755  -3.816 122.801  1.00113.28           O  
ATOM   2681  CB  LEU B  46      45.570  -3.979 124.805  1.00113.28           C  
ATOM   2682  CG  LEU B  46      44.658  -4.610 125.872  1.00113.28           C  
ATOM   2683  CD1 LEU B  46      45.282  -5.871 126.474  1.00113.28           C  
ATOM   2684  CD2 LEU B  46      44.281  -3.601 126.954  1.00113.28           C  
ATOM   2685  N   ALA B  47      46.004  -4.003 121.387  1.00 48.71           N  
ATOM   2686  CA  ALA B  47      46.753  -3.405 120.319  1.00 48.71           C  
ATOM   2687  C   ALA B  47      46.275  -2.013 120.058  1.00 48.71           C  
ATOM   2688  O   ALA B  47      45.076  -1.754 119.959  1.00 48.71           O  
ATOM   2689  CB  ALA B  47      46.643  -4.175 118.993  1.00 48.71           C  
ATOM   2690  N   LEU B  48      47.234  -1.067 119.954  1.00128.01           N  
ATOM   2691  CA  LEU B  48      46.873   0.279 119.618  1.00128.01           C  
ATOM   2692  C   LEU B  48      47.668   0.689 118.416  1.00128.01           C  
ATOM   2693  O   LEU B  48      48.897   0.639 118.412  1.00128.01           O  
ATOM   2694  CB  LEU B  48      47.124   1.338 120.710  1.00128.01           C  
ATOM   2695  CG  LEU B  48      46.448   1.040 122.063  1.00128.01           C  
ATOM   2696  CD1 LEU B  48      44.990   0.598 121.889  1.00128.01           C  
ATOM   2697  CD2 LEU B  48      47.286   0.100 122.934  1.00128.01           C  
ATOM   2698  N   SER B  49      46.960   1.108 117.352  1.00 34.63           N  
ATOM   2699  CA  SER B  49      47.585   1.549 116.139  1.00 34.63           C  
ATOM   2700  C   SER B  49      47.952   2.988 116.324  1.00 34.63           C  
ATOM   2701  O   SER B  49      47.687   3.583 117.367  1.00 34.63           O  
ATOM   2702  CB  SER B  49      46.649   1.471 114.922  1.00 34.63           C  
ATOM   2703  OG  SER B  49      45.562   2.370 115.089  1.00 34.63           O  
ATOM   2704  N   GLU B  50      48.602   3.573 115.301  1.00 66.83           N  
ATOM   2705  CA  GLU B  50      48.985   4.955 115.315  1.00 66.83           C  
ATOM   2706  C   GLU B  50      47.730   5.763 115.363  1.00 66.83           C  
ATOM   2707  O   GLU B  50      47.673   6.809 116.010  1.00 66.83           O  
ATOM   2708  CB  GLU B  50      49.713   5.368 114.025  1.00 66.83           C  
ATOM   2709  CG  GLU B  50      51.102   4.753 113.841  1.00 66.83           C  
ATOM   2710  CD  GLU B  50      52.124   5.775 114.317  1.00 66.83           C  
ATOM   2711  OE1 GLU B  50      51.723   6.702 115.069  1.00 66.83           O  
ATOM   2712  OE2 GLU B  50      53.315   5.652 113.927  1.00 66.83           O1-
ATOM   2713  N   GLY B  51      46.690   5.293 114.649  1.00 13.37           N  
ATOM   2714  CA  GLY B  51      45.444   5.994 114.612  1.00 13.37           C  
ATOM   2715  C   GLY B  51      44.892   6.032 115.999  1.00 13.37           C  
ATOM   2716  O   GLY B  51      44.337   7.043 116.424  1.00 13.37           O  
ATOM   2717  N   ALA B  52      45.021   4.909 116.734  1.00 26.46           N  
ATOM   2718  CA  ALA B  52      44.511   4.814 118.070  1.00 26.46           C  
ATOM   2719  C   ALA B  52      45.244   5.794 118.928  1.00 26.46           C  
ATOM   2720  O   ALA B  52      44.641   6.475 119.759  1.00 26.46           O  
ATOM   2721  CB  ALA B  52      44.697   3.415 118.678  1.00 26.46           C  
ATOM   2722  N   MET B  53      46.569   5.918 118.729  1.00 63.29           N  
ATOM   2723  CA  MET B  53      47.344   6.805 119.550  1.00 63.29           C  
ATOM   2724  C   MET B  53      46.812   8.190 119.345  1.00 63.29           C  
ATOM   2725  O   MET B  53      46.699   8.968 120.291  1.00 63.29           O  
ATOM   2726  CB  MET B  53      48.834   6.852 119.181  1.00 63.29           C  
ATOM   2727  CG  MET B  53      49.546   5.517 119.379  1.00 63.29           C  
ATOM   2728  SD  MET B  53      49.715   4.979 121.107  1.00 63.29           S  
ATOM   2729  CE  MET B  53      50.671   3.503 120.668  1.00 63.29           C  
ATOM   2730  N   LYS B  54      46.490   8.534 118.083  1.00130.03           N  
ATOM   2731  CA  LYS B  54      45.969   9.830 117.729  1.00130.03           C  
ATOM   2732  C   LYS B  54      44.658  10.071 118.413  1.00130.03           C  
ATOM   2733  O   LYS B  54      44.483  11.071 119.110  1.00130.03           O  
ATOM   2734  CB  LYS B  54      45.613   9.901 116.231  1.00130.03           C  
ATOM   2735  CG  LYS B  54      46.693  10.374 115.263  1.00130.03           C  
ATOM   2736  CD  LYS B  54      46.849  11.893 115.268  1.00130.03           C  
ATOM   2737  CE  LYS B  54      47.557  12.426 114.024  1.00130.03           C  
ATOM   2738  NZ  LYS B  54      47.245  13.860 113.832  1.00130.03           N1+
ATOM   2739  N   TYR B  55      43.701   9.141 118.214  1.00124.84           N  
ATOM   2740  CA  TYR B  55      42.354   9.270 118.709  1.00124.84           C  
ATOM   2741  C   TYR B  55      42.363   9.261 120.205  1.00124.84           C  
ATOM   2742  O   TYR B  55      41.891  10.202 120.837  1.00124.84           O  
ATOM   2743  CB  TYR B  55      41.522   8.019 118.315  1.00124.84           C  
ATOM   2744  CG  TYR B  55      40.071   7.956 118.736  1.00124.84           C  
ATOM   2745  CD1 TYR B  55      39.579   8.407 119.945  1.00124.84           C  
ATOM   2746  CD2 TYR B  55      39.167   7.405 117.852  1.00124.84           C  
ATOM   2747  CE1 TYR B  55      38.243   8.306 120.263  1.00124.84           C  
ATOM   2748  CE2 TYR B  55      37.829   7.295 118.157  1.00124.84           C  
ATOM   2749  CZ  TYR B  55      37.364   7.743 119.370  1.00124.84           C  
ATOM   2750  OH  TYR B  55      35.994   7.637 119.698  1.00124.84           O  
ATOM   2751  N   GLY B  56      42.904   8.168 120.785  1.00 45.55           N  
ATOM   2752  CA  GLY B  56      42.868   7.906 122.199  1.00 45.55           C  
ATOM   2753  C   GLY B  56      43.736   8.828 122.987  1.00 45.55           C  
ATOM   2754  O   GLY B  56      43.347   9.305 124.052  1.00 45.55           O  
ATOM   2755  N   GLY B  57      44.968   9.059 122.504  1.00 21.98           N  
ATOM   2756  CA  GLY B  57      45.861   9.938 123.191  1.00 21.98           C  
ATOM   2757  C   GLY B  57      46.244   9.334 124.506  1.00 21.98           C  
ATOM   2758  O   GLY B  57      46.215   8.120 124.698  1.00 21.98           O  
ATOM   2759  N   ARG B  58      46.589  10.216 125.465  1.00127.29           N  
ATOM   2760  CA  ARG B  58      47.061   9.817 126.759  1.00127.29           C  
ATOM   2761  C   ARG B  58      45.969   9.090 127.467  1.00127.29           C  
ATOM   2762  O   ARG B  58      46.232   8.184 128.254  1.00127.29           O  
ATOM   2763  CB  ARG B  58      47.533  10.978 127.659  1.00127.29           C  
ATOM   2764  CG  ARG B  58      48.328  10.498 128.882  1.00127.29           C  
ATOM   2765  CD  ARG B  58      49.022  11.621 129.654  1.00127.29           C  
ATOM   2766  NE  ARG B  58      48.092  12.091 130.718  1.00127.29           N  
ATOM   2767  CZ  ARG B  58      48.107  11.519 131.959  1.00127.29           C  
ATOM   2768  NH1 ARG B  58      49.002  10.532 132.256  1.00127.29           N1+
ATOM   2769  NH2 ARG B  58      47.227  11.944 132.912  1.00127.29           N  
ATOM   2770  N   ALA B  59      44.704   9.470 127.216  1.00 31.63           N  
ATOM   2771  CA  ALA B  59      43.630   8.825 127.912  1.00 31.63           C  
ATOM   2772  C   ALA B  59      43.646   7.354 127.605  1.00 31.63           C  
ATOM   2773  O   ALA B  59      43.496   6.542 128.518  1.00 31.63           O  
ATOM   2774  CB  ALA B  59      42.247   9.357 127.502  1.00 31.63           C  
ATOM   2775  N   LEU B  60      43.816   6.957 126.323  1.00156.73           N  
ATOM   2776  CA  LEU B  60      43.845   5.548 126.002  1.00156.73           C  
ATOM   2777  C   LEU B  60      45.036   4.856 126.566  1.00156.73           C  
ATOM   2778  O   LEU B  60      44.913   3.773 127.135  1.00156.73           O  
ATOM   2779  CB  LEU B  60      43.905   5.177 124.511  1.00156.73           C  
ATOM   2780  CG  LEU B  60      42.547   4.980 123.831  1.00156.73           C  
ATOM   2781  CD1 LEU B  60      42.731   4.584 122.358  1.00156.73           C  
ATOM   2782  CD2 LEU B  60      41.711   3.939 124.595  1.00156.73           C  
ATOM   2783  N   THR B  61      46.225   5.457 126.409  1.00 45.47           N  
ATOM   2784  CA  THR B  61      47.426   4.803 126.834  1.00 45.47           C  
ATOM   2785  C   THR B  61      47.375   4.629 128.312  1.00 45.47           C  
ATOM   2786  O   THR B  61      47.863   3.633 128.846  1.00 45.47           O  
ATOM   2787  CB  THR B  61      48.673   5.577 126.511  1.00 45.47           C  
ATOM   2788  CG2 THR B  61      48.771   5.750 124.985  1.00 45.47           C  
ATOM   2789  OG1 THR B  61      48.651   6.841 127.159  1.00 45.47           O  
ATOM   2790  N   LEU B  62      46.800   5.615 129.020  1.00103.34           N  
ATOM   2791  CA  LEU B  62      46.758   5.511 130.447  1.00103.34           C  
ATOM   2792  C   LEU B  62      45.915   4.319 130.802  1.00103.34           C  
ATOM   2793  O   LEU B  62      46.314   3.500 131.630  1.00103.34           O  
ATOM   2794  CB  LEU B  62      46.193   6.791 131.109  1.00103.34           C  
ATOM   2795  CG  LEU B  62      46.310   6.873 132.651  1.00103.34           C  
ATOM   2796  CD1 LEU B  62      45.776   8.219 133.161  1.00103.34           C  
ATOM   2797  CD2 LEU B  62      45.634   5.701 133.381  1.00103.34           C  
ATOM   2798  N   MET B  63      44.733   4.174 130.166  1.00 44.24           N  
ATOM   2799  CA  MET B  63      43.849   3.087 130.495  1.00 44.24           C  
ATOM   2800  C   MET B  63      44.441   1.758 130.137  1.00 44.24           C  
ATOM   2801  O   MET B  63      44.427   0.832 130.946  1.00 44.24           O  
ATOM   2802  CB  MET B  63      42.481   3.170 129.793  1.00 44.24           C  
ATOM   2803  CG  MET B  63      41.608   4.331 130.269  1.00 44.24           C  
ATOM   2804  SD  MET B  63      39.988   4.423 129.452  1.00 44.24           S  
ATOM   2805  CE  MET B  63      40.668   4.889 127.836  1.00 44.24           C  
ATOM   2806  N   ALA B  64      45.017   1.634 128.926  1.00 41.44           N  
ATOM   2807  CA  ALA B  64      45.478   0.345 128.498  1.00 41.44           C  
ATOM   2808  C   ALA B  64      46.536  -0.154 129.429  1.00 41.44           C  
ATOM   2809  O   ALA B  64      46.499  -1.311 129.846  1.00 41.44           O  
ATOM   2810  CB  ALA B  64      46.073   0.365 127.080  1.00 41.44           C  
ATOM   2811  N   VAL B  65      47.510   0.706 129.781  1.00 46.32           N  
ATOM   2812  CA  VAL B  65      48.598   0.293 130.621  1.00 46.32           C  
ATOM   2813  C   VAL B  65      48.144   0.002 132.023  1.00 46.32           C  
ATOM   2814  O   VAL B  65      48.471  -1.044 132.580  1.00 46.32           O  
ATOM   2815  CB  VAL B  65      49.676   1.335 130.699  1.00 46.32           C  
ATOM   2816  CG1 VAL B  65      50.790   0.827 131.628  1.00 46.32           C  
ATOM   2817  CG2 VAL B  65      50.150   1.651 129.269  1.00 46.32           C  
ATOM   2818  N   GLU B  66      47.378   0.922 132.640  1.00 93.53           N  
ATOM   2819  CA  GLU B  66      47.004   0.755 134.020  1.00 93.53           C  
ATOM   2820  C   GLU B  66      46.041  -0.379 134.205  1.00 93.53           C  
ATOM   2821  O   GLU B  66      46.167  -1.151 135.154  1.00 93.53           O  
ATOM   2822  CB  GLU B  66      46.403   2.029 134.634  1.00 93.53           C  
ATOM   2823  CG  GLU B  66      47.434   3.158 134.716  1.00 93.53           C  
ATOM   2824  CD  GLU B  66      48.689   2.591 135.375  1.00 93.53           C  
ATOM   2825  OE1 GLU B  66      48.549   1.876 136.402  1.00 93.53           O  
ATOM   2826  OE2 GLU B  66      49.805   2.856 134.854  1.00 93.53           O1-
ATOM   2827  N   LEU B  67      45.050  -0.513 133.303  1.00 44.72           N  
ATOM   2828  CA  LEU B  67      44.065  -1.553 133.424  1.00 44.72           C  
ATOM   2829  C   LEU B  67      44.733  -2.878 133.253  1.00 44.72           C  
ATOM   2830  O   LEU B  67      44.359  -3.861 133.892  1.00 44.72           O  
ATOM   2831  CB  LEU B  67      42.943  -1.462 132.375  1.00 44.72           C  
ATOM   2832  CG  LEU B  67      42.038  -0.227 132.548  1.00 44.72           C  
ATOM   2833  CD1 LEU B  67      40.883  -0.231 131.533  1.00 44.72           C  
ATOM   2834  CD2 LEU B  67      41.552  -0.090 134.001  1.00 44.72           C  
ATOM   2835  N   ALA B  68      45.744  -2.941 132.371  1.00 27.47           N  
ATOM   2836  CA  ALA B  68      46.419  -4.180 132.109  1.00 27.47           C  
ATOM   2837  C   ALA B  68      47.040  -4.664 133.385  1.00 27.47           C  
ATOM   2838  O   ALA B  68      47.018  -5.857 133.683  1.00 27.47           O  
ATOM   2839  CB  ALA B  68      47.542  -4.034 131.067  1.00 27.47           C  
ATOM   2840  N   LYS B  69      47.597  -3.735 134.183  1.00125.58           N  
ATOM   2841  CA  LYS B  69      48.274  -4.069 135.407  1.00125.58           C  
ATOM   2842  C   LYS B  69      47.310  -4.750 136.335  1.00125.58           C  
ATOM   2843  O   LYS B  69      47.659  -5.715 137.015  1.00125.58           O  
ATOM   2844  CB  LYS B  69      48.734  -2.815 136.170  1.00125.58           C  
ATOM   2845  CG  LYS B  69      49.699  -1.895 135.416  1.00125.58           C  
ATOM   2846  CD  LYS B  69      51.080  -2.491 135.157  1.00125.58           C  
ATOM   2847  CE  LYS B  69      52.054  -1.483 134.547  1.00125.58           C  
ATOM   2848  NZ  LYS B  69      52.303  -0.380 135.503  1.00125.58           N1+
ATOM   2849  N   GLU B  70      46.074  -4.230 136.404  1.00 51.88           N  
ATOM   2850  CA  GLU B  70      45.042  -4.696 137.291  1.00 51.88           C  
ATOM   2851  C   GLU B  70      44.537  -6.057 136.907  1.00 51.88           C  
ATOM   2852  O   GLU B  70      44.119  -6.829 137.769  1.00 51.88           O  
ATOM   2853  CB  GLU B  70      43.840  -3.742 137.327  1.00 51.88           C  
ATOM   2854  CG  GLU B  70      44.179  -2.396 137.968  1.00 51.88           C  
ATOM   2855  CD  GLU B  70      42.961  -1.494 137.848  1.00 51.88           C  
ATOM   2856  OE1 GLU B  70      41.991  -1.696 138.626  1.00 51.88           O  
ATOM   2857  OE2 GLU B  70      42.984  -0.592 136.968  1.00 51.88           O1-
ATOM   2858  N   ALA B  71      44.550  -6.384 135.604  1.00 47.99           N  
ATOM   2859  CA  ALA B  71      43.954  -7.599 135.120  1.00 47.99           C  
ATOM   2860  C   ALA B  71      44.515  -8.810 135.804  1.00 47.99           C  
ATOM   2861  O   ALA B  71      45.659  -8.844 136.252  1.00 47.99           O  
ATOM   2862  CB  ALA B  71      44.125  -7.800 133.604  1.00 47.99           C  
ATOM   2863  N   ARG B  72      43.632  -9.817 135.954  1.00133.51           N  
ATOM   2864  CA  ARG B  72      43.867 -11.114 136.521  1.00133.51           C  
ATOM   2865  C   ARG B  72      44.614 -11.993 135.557  1.00133.51           C  
ATOM   2866  O   ARG B  72      45.097 -13.061 135.932  1.00133.51           O  
ATOM   2867  CB  ARG B  72      42.572 -11.815 136.959  1.00133.51           C  
ATOM   2868  CG  ARG B  72      41.980 -11.173 138.218  1.00133.51           C  
ATOM   2869  CD  ARG B  72      40.688 -11.825 138.710  1.00133.51           C  
ATOM   2870  NE  ARG B  72      39.612 -11.466 137.746  1.00133.51           N  
ATOM   2871  CZ  ARG B  72      38.339 -11.919 137.941  1.00133.51           C  
ATOM   2872  NH1 ARG B  72      38.052 -12.709 139.016  1.00133.51           N1+
ATOM   2873  NH2 ARG B  72      37.355 -11.579 137.059  1.00133.51           N  
ATOM   2874  N   VAL B  73      44.642 -11.632 134.260  1.00 52.46           N  
ATOM   2875  CA  VAL B  73      45.304 -12.475 133.301  1.00 52.46           C  
ATOM   2876  C   VAL B  73      46.428 -11.699 132.675  1.00 52.46           C  
ATOM   2877  O   VAL B  73      46.449 -10.471 132.734  1.00 52.46           O  
ATOM   2878  CB  VAL B  73      44.397 -12.917 132.191  1.00 52.46           C  
ATOM   2879  CG1 VAL B  73      43.260 -13.754 132.800  1.00 52.46           C  
ATOM   2880  CG2 VAL B  73      43.906 -11.670 131.436  1.00 52.46           C  
ATOM   2881  N   PRO B  74      47.399 -12.379 132.111  1.00 87.13           N  
ATOM   2882  CA  PRO B  74      48.523 -11.724 131.497  1.00 87.13           C  
ATOM   2883  C   PRO B  74      48.063 -10.816 130.393  1.00 87.13           C  
ATOM   2884  O   PRO B  74      47.281 -11.250 129.548  1.00 87.13           O  
ATOM   2885  CB  PRO B  74      49.396 -12.850 130.951  1.00 87.13           C  
ATOM   2886  CG  PRO B  74      48.370 -13.953 130.629  1.00 87.13           C  
ATOM   2887  CD  PRO B  74      47.266 -13.762 131.687  1.00 87.13           C  
ATOM   2888  N   VAL B  75      48.564  -9.565 130.357  1.00 45.61           N  
ATOM   2889  CA  VAL B  75      48.168  -8.632 129.340  1.00 45.61           C  
ATOM   2890  C   VAL B  75      49.391  -7.895 128.880  1.00 45.61           C  
ATOM   2891  O   VAL B  75      50.286  -7.595 129.669  1.00 45.61           O  
ATOM   2892  CB  VAL B  75      47.197  -7.607 129.853  1.00 45.61           C  
ATOM   2893  CG1 VAL B  75      46.992  -6.526 128.782  1.00 45.61           C  
ATOM   2894  CG2 VAL B  75      45.899  -8.326 130.261  1.00 45.61           C  
ATOM   2895  N   ALA B  76      49.455  -7.589 127.566  1.00 33.54           N  
ATOM   2896  CA  ALA B  76      50.555  -6.845 127.024  1.00 33.54           C  
ATOM   2897  C   ALA B  76      49.965  -5.703 126.252  1.00 33.54           C  
ATOM   2898  O   ALA B  76      48.896  -5.838 125.657  1.00 33.54           O  
ATOM   2899  CB  ALA B  76      51.420  -7.654 126.043  1.00 33.54           C  
ATOM   2900  N   VAL B  77      50.640  -4.533 126.258  1.00 52.33           N  
ATOM   2901  CA  VAL B  77      50.152  -3.400 125.518  1.00 52.33           C  
ATOM   2902  C   VAL B  77      51.058  -3.270 124.332  1.00 52.33           C  
ATOM   2903  O   VAL B  77      52.265  -3.079 124.480  1.00 52.33           O  
ATOM   2904  CB  VAL B  77      50.210  -2.118 126.299  1.00 52.33           C  
ATOM   2905  CG1 VAL B  77      49.678  -0.969 125.423  1.00 52.33           C  
ATOM   2906  CG2 VAL B  77      49.426  -2.319 127.607  1.00 52.33           C  
ATOM   2907  N   HIS B  78      50.481  -3.344 123.113  1.00 75.39           N  
ATOM   2908  CA  HIS B  78      51.278  -3.416 121.919  1.00 75.39           C  
ATOM   2909  C   HIS B  78      50.956  -2.310 120.956  1.00 75.39           C  
ATOM   2910  O   HIS B  78      49.800  -1.946 120.745  1.00 75.39           O  
ATOM   2911  CB  HIS B  78      51.049  -4.756 121.193  1.00 75.39           C  
ATOM   2912  CG  HIS B  78      51.824  -4.943 119.923  1.00 75.39           C  
ATOM   2913  CD2 HIS B  78      51.408  -4.824 118.632  1.00 75.39           C  
ATOM   2914  ND1 HIS B  78      53.147  -5.318 119.860  1.00 75.39           N  
ATOM   2915  CE1 HIS B  78      53.464  -5.410 118.543  1.00 75.39           C  
ATOM   2916  NE2 HIS B  78      52.441  -5.119 117.760  1.00 75.39           N  
ATOM   2917  N   LEU B  79      52.018  -1.758 120.330  1.00 67.72           N  
ATOM   2918  CA  LEU B  79      51.913  -0.727 119.334  1.00 67.72           C  
ATOM   2919  C   LEU B  79      51.756  -1.427 118.019  1.00 67.72           C  
ATOM   2920  O   LEU B  79      52.668  -2.111 117.556  1.00 67.72           O  
ATOM   2921  CB  LEU B  79      53.196   0.119 119.260  1.00 67.72           C  
ATOM   2922  CG  LEU B  79      53.215   1.169 118.135  1.00 67.72           C  
ATOM   2923  CD1 LEU B  79      52.131   2.237 118.337  1.00 67.72           C  
ATOM   2924  CD2 LEU B  79      54.624   1.762 117.964  1.00 67.72           C  
ATOM   2925  N   ASP B  80      50.587  -1.253 117.370  1.00 72.03           N  
ATOM   2926  CA  ASP B  80      50.298  -1.949 116.149  1.00 72.03           C  
ATOM   2927  C   ASP B  80      50.775  -1.143 114.972  1.00 72.03           C  
ATOM   2928  O   ASP B  80      50.400   0.015 114.799  1.00 72.03           O  
ATOM   2929  CB  ASP B  80      48.789  -2.197 115.961  1.00 72.03           C  
ATOM   2930  CG  ASP B  80      48.589  -3.200 114.836  1.00 72.03           C  
ATOM   2931  OD1 ASP B  80      49.604  -3.797 114.390  1.00 72.03           O  
ATOM   2932  OD2 ASP B  80      47.416  -3.389 114.417  1.00 72.03           O1-
ATOM   2933  N   HIS B  81      51.628  -1.764 114.129  1.00 81.59           N  
ATOM   2934  CA  HIS B  81      52.119  -1.187 112.904  1.00 81.59           C  
ATOM   2935  C   HIS B  81      52.689   0.188 113.079  1.00 81.59           C  
ATOM   2936  O   HIS B  81      52.190   1.144 112.488  1.00 81.59           O  
ATOM   2937  CB  HIS B  81      51.072  -1.153 111.777  1.00 81.59           C  
ATOM   2938  CG  HIS B  81      50.769  -2.519 111.233  1.00 81.59           C  
ATOM   2939  CD2 HIS B  81      51.308  -3.168 110.164  1.00 81.59           C  
ATOM   2940  ND1 HIS B  81      49.846  -3.387 111.772  1.00 81.59           N  
ATOM   2941  CE1 HIS B  81      49.872  -4.509 111.009  1.00 81.59           C  
ATOM   2942  NE2 HIS B  81      50.743  -4.423 110.021  1.00 81.59           N  
ATOM   2943  N   GLY B  82      53.752   0.332 113.897  1.00 29.62           N  
ATOM   2944  CA  GLY B  82      54.373   1.624 114.045  1.00 29.62           C  
ATOM   2945  C   GLY B  82      55.045   1.969 112.746  1.00 29.62           C  
ATOM   2946  O   GLY B  82      55.670   1.123 112.109  1.00 29.62           O  
ATOM   2947  N   SER B  83      54.872   3.229 112.298  1.00 71.88           N  
ATOM   2948  CA  SER B  83      55.437   3.744 111.078  1.00 71.88           C  
ATOM   2949  C   SER B  83      56.813   4.327 111.243  1.00 71.88           C  
ATOM   2950  O   SER B  83      57.527   4.487 110.253  1.00 71.88           O  
ATOM   2951  CB  SER B  83      54.551   4.840 110.459  1.00 71.88           C  
ATOM   2952  OG  SER B  83      54.465   5.953 111.335  1.00 71.88           O  
ATOM   2953  N   SER B  84      57.230   4.706 112.469  1.00 44.61           N  
ATOM   2954  CA  SER B  84      58.503   5.375 112.546  1.00 44.61           C  
ATOM   2955  C   SER B  84      59.161   5.087 113.857  1.00 44.61           C  
ATOM   2956  O   SER B  84      58.576   4.496 114.761  1.00 44.61           O  
ATOM   2957  CB  SER B  84      58.387   6.905 112.440  1.00 44.61           C  
ATOM   2958  OG  SER B  84      57.665   7.418 113.552  1.00 44.61           O  
ATOM   2959  N   TYR B  85      60.439   5.500 113.959  1.00 46.81           N  
ATOM   2960  CA  TYR B  85      61.242   5.326 115.134  1.00 46.81           C  
ATOM   2961  C   TYR B  85      60.649   6.153 116.236  1.00 46.81           C  
ATOM   2962  O   TYR B  85      60.503   5.691 117.367  1.00 46.81           O  
ATOM   2963  CB  TYR B  85      62.684   5.805 114.895  1.00 46.81           C  
ATOM   2964  CG  TYR B  85      63.507   5.482 116.091  1.00 46.81           C  
ATOM   2965  CD1 TYR B  85      63.969   4.201 116.282  1.00 46.81           C  
ATOM   2966  CD2 TYR B  85      63.830   6.455 117.008  1.00 46.81           C  
ATOM   2967  CE1 TYR B  85      64.736   3.890 117.379  1.00 46.81           C  
ATOM   2968  CE2 TYR B  85      64.597   6.149 118.106  1.00 46.81           C  
ATOM   2969  CZ  TYR B  85      65.049   4.865 118.293  1.00 46.81           C  
ATOM   2970  OH  TYR B  85      65.837   4.549 119.420  1.00 46.81           O  
ATOM   2971  N   GLU B  86      60.264   7.404 115.915  1.00 69.56           N  
ATOM   2972  CA  GLU B  86      59.734   8.321 116.884  1.00 69.56           C  
ATOM   2973  C   GLU B  86      58.461   7.773 117.441  1.00 69.56           C  
ATOM   2974  O   GLU B  86      58.197   7.894 118.636  1.00 69.56           O  
ATOM   2975  CB  GLU B  86      59.424   9.703 116.285  1.00 69.56           C  
ATOM   2976  CG  GLU B  86      60.677  10.544 116.037  1.00 69.56           C  
ATOM   2977  CD  GLU B  86      61.564   9.794 115.055  1.00 69.56           C  
ATOM   2978  OE1 GLU B  86      61.013   9.165 114.113  1.00 69.56           O  
ATOM   2979  OE2 GLU B  86      62.809   9.833 115.244  1.00 69.56           O1-
ATOM   2980  N   SER B  87      57.636   7.148 116.585  1.00 28.38           N  
ATOM   2981  CA  SER B  87      56.382   6.623 117.039  1.00 28.38           C  
ATOM   2982  C   SER B  87      56.665   5.572 118.065  1.00 28.38           C  
ATOM   2983  O   SER B  87      55.925   5.423 119.037  1.00 28.38           O  
ATOM   2984  CB  SER B  87      55.569   5.970 115.910  1.00 28.38           C  
ATOM   2985  OG  SER B  87      54.340   5.472 116.419  1.00 28.38           O  
ATOM   2986  N   VAL B  88      57.751   4.799 117.863  1.00 37.58           N  
ATOM   2987  CA  VAL B  88      58.124   3.770 118.789  1.00 37.58           C  
ATOM   2988  C   VAL B  88      58.512   4.403 120.089  1.00 37.58           C  
ATOM   2989  O   VAL B  88      58.130   3.929 121.156  1.00 37.58           O  
ATOM   2990  CB  VAL B  88      59.304   2.971 118.315  1.00 37.58           C  
ATOM   2991  CG1 VAL B  88      59.711   1.987 119.424  1.00 37.58           C  
ATOM   2992  CG2 VAL B  88      58.936   2.294 116.982  1.00 37.58           C  
ATOM   2993  N   LEU B  89      59.267   5.516 120.034  1.00 38.12           N  
ATOM   2994  CA  LEU B  89      59.732   6.154 121.231  1.00 38.12           C  
ATOM   2995  C   LEU B  89      58.535   6.576 122.022  1.00 38.12           C  
ATOM   2996  O   LEU B  89      58.507   6.437 123.243  1.00 38.12           O  
ATOM   2997  CB  LEU B  89      60.561   7.420 120.952  1.00 38.12           C  
ATOM   2998  CG  LEU B  89      61.868   7.148 120.187  1.00 38.12           C  
ATOM   2999  CD1 LEU B  89      62.657   8.445 119.945  1.00 38.12           C  
ATOM   3000  CD2 LEU B  89      62.701   6.056 120.877  1.00 38.12           C  
ATOM   3001  N   ARG B  90      57.501   7.087 121.331  1.00 92.74           N  
ATOM   3002  CA  ARG B  90      56.321   7.561 121.994  1.00 92.74           C  
ATOM   3003  C   ARG B  90      55.704   6.414 122.733  1.00 92.74           C  
ATOM   3004  O   ARG B  90      55.242   6.566 123.862  1.00 92.74           O  
ATOM   3005  CB  ARG B  90      55.251   8.055 121.009  1.00 92.74           C  
ATOM   3006  CG  ARG B  90      55.715   9.194 120.102  1.00 92.74           C  
ATOM   3007  CD  ARG B  90      54.654   9.625 119.090  1.00 92.74           C  
ATOM   3008  NE  ARG B  90      55.289  10.609 118.171  1.00 92.74           N  
ATOM   3009  CZ  ARG B  90      54.782  10.796 116.916  1.00 92.74           C  
ATOM   3010  NH1 ARG B  90      53.677  10.101 116.516  1.00 92.74           N1+
ATOM   3011  NH2 ARG B  90      55.389  11.668 116.060  1.00 92.74           N  
ATOM   3012  N   ALA B  91      55.671   5.230 122.093  1.00 37.32           N  
ATOM   3013  CA  ALA B  91      55.069   4.059 122.663  1.00 37.32           C  
ATOM   3014  C   ALA B  91      55.814   3.648 123.897  1.00 37.32           C  
ATOM   3015  O   ALA B  91      55.207   3.267 124.896  1.00 37.32           O  
ATOM   3016  CB  ALA B  91      55.079   2.855 121.704  1.00 37.32           C  
ATOM   3017  N   LEU B  92      57.159   3.698 123.861  1.00100.92           N  
ATOM   3018  CA  LEU B  92      57.914   3.299 125.013  1.00100.92           C  
ATOM   3019  C   LEU B  92      57.646   4.253 126.133  1.00100.92           C  
ATOM   3020  O   LEU B  92      57.560   3.855 127.293  1.00100.92           O  
ATOM   3021  CB  LEU B  92      59.428   3.189 124.770  1.00100.92           C  
ATOM   3022  CG  LEU B  92      59.815   1.908 124.001  1.00100.92           C  
ATOM   3023  CD1 LEU B  92      59.221   1.872 122.590  1.00100.92           C  
ATOM   3024  CD2 LEU B  92      61.332   1.692 123.999  1.00100.92           C  
ATOM   3025  N   ARG B  93      57.494   5.547 125.808  1.00102.36           N  
ATOM   3026  CA  ARG B  93      57.250   6.554 126.800  1.00102.36           C  
ATOM   3027  C   ARG B  93      55.941   6.251 127.470  1.00102.36           C  
ATOM   3028  O   ARG B  93      55.793   6.409 128.680  1.00102.36           O  
ATOM   3029  CB  ARG B  93      57.164   7.956 126.179  1.00102.36           C  
ATOM   3030  CG  ARG B  93      58.462   8.356 125.476  1.00102.36           C  
ATOM   3031  CD  ARG B  93      58.421   9.716 124.778  1.00102.36           C  
ATOM   3032  NE  ARG B  93      59.758   9.922 124.154  1.00102.36           N  
ATOM   3033  CZ  ARG B  93      59.923  10.844 123.159  1.00102.36           C  
ATOM   3034  NH1 ARG B  93      58.862  11.589 122.731  1.00102.36           N1+
ATOM   3035  NH2 ARG B  93      61.153  11.025 122.597  1.00102.36           N  
ATOM   3036  N   ALA B  94      54.964   5.791 126.668  1.00 74.10           N  
ATOM   3037  CA  ALA B  94      53.615   5.458 127.040  1.00 74.10           C  
ATOM   3038  C   ALA B  94      53.586   4.292 127.990  1.00 74.10           C  
ATOM   3039  O   ALA B  94      52.593   4.094 128.688  1.00 74.10           O  
ATOM   3040  CB  ALA B  94      52.734   5.106 125.828  1.00 74.10           C  
ATOM   3041  N   GLY B  95      54.618   3.424 127.988  1.00 40.18           N  
ATOM   3042  CA  GLY B  95      54.598   2.325 128.917  1.00 40.18           C  
ATOM   3043  C   GLY B  95      54.240   1.042 128.223  1.00 40.18           C  
ATOM   3044  O   GLY B  95      53.964   0.040 128.880  1.00 40.18           O  
ATOM   3045  N   PHE B  96      54.238   1.038 126.877  1.00103.55           N  
ATOM   3046  CA  PHE B  96      53.927  -0.142 126.108  1.00103.55           C  
ATOM   3047  C   PHE B  96      54.962  -1.206 126.370  1.00103.55           C  
ATOM   3048  O   PHE B  96      56.141  -0.922 126.557  1.00103.55           O  
ATOM   3049  CB  PHE B  96      53.923   0.118 124.589  1.00103.55           C  
ATOM   3050  CG  PHE B  96      52.667   0.833 124.216  1.00103.55           C  
ATOM   3051  CD1 PHE B  96      52.389   2.087 124.706  1.00103.55           C  
ATOM   3052  CD2 PHE B  96      51.782   0.250 123.337  1.00103.55           C  
ATOM   3053  CE1 PHE B  96      51.231   2.735 124.347  1.00103.55           C  
ATOM   3054  CE2 PHE B  96      50.623   0.895 122.975  1.00103.55           C  
ATOM   3055  CZ  PHE B  96      50.343   2.139 123.483  1.00103.55           C  
ATOM   3056  N   THR B  97      54.491  -2.462 126.501  1.00 99.81           N  
ATOM   3057  CA  THR B  97      55.248  -3.673 126.699  1.00 99.81           C  
ATOM   3058  C   THR B  97      55.725  -4.298 125.421  1.00 99.81           C  
ATOM   3059  O   THR B  97      56.573  -5.189 125.462  1.00 99.81           O  
ATOM   3060  CB  THR B  97      54.468  -4.708 127.449  1.00 99.81           C  
ATOM   3061  CG2 THR B  97      54.082  -4.112 128.812  1.00 99.81           C  
ATOM   3062  OG1 THR B  97      53.302  -5.069 126.724  1.00 99.81           O  
ATOM   3063  N   SER B  98      55.098  -3.970 124.273  1.00110.55           N  
ATOM   3064  CA  SER B  98      55.495  -4.554 123.017  1.00110.55           C  
ATOM   3065  C   SER B  98      55.349  -3.508 121.965  1.00110.55           C  
ATOM   3066  O   SER B  98      54.442  -2.680 122.023  1.00110.55           O  
ATOM   3067  CB  SER B  98      54.617  -5.724 122.542  1.00110.55           C  
ATOM   3068  OG  SER B  98      54.882  -6.894 123.295  1.00110.55           O  
ATOM   3069  N   VAL B  99      56.241  -3.529 120.959  1.00122.11           N  
ATOM   3070  CA  VAL B  99      56.162  -2.539 119.926  1.00122.11           C  
ATOM   3071  C   VAL B  99      56.420  -3.195 118.602  1.00122.11           C  
ATOM   3072  O   VAL B  99      57.169  -4.167 118.510  1.00122.11           O  
ATOM   3073  CB  VAL B  99      57.152  -1.432 120.157  1.00122.11           C  
ATOM   3074  CG1 VAL B  99      58.546  -2.052 120.305  1.00122.11           C  
ATOM   3075  CG2 VAL B  99      57.052  -0.402 119.027  1.00122.11           C  
ATOM   3076  N   MET B 100      55.769  -2.682 117.533  1.00 64.68           N  
ATOM   3077  CA  MET B 100      55.956  -3.252 116.229  1.00 64.68           C  
ATOM   3078  C   MET B 100      56.280  -2.150 115.265  1.00 64.68           C  
ATOM   3079  O   MET B 100      55.643  -1.097 115.260  1.00 64.68           O  
ATOM   3080  CB  MET B 100      54.714  -4.017 115.725  1.00 64.68           C  
ATOM   3081  CG  MET B 100      54.952  -4.854 114.465  1.00 64.68           C  
ATOM   3082  SD  MET B 100      54.908  -3.929 112.903  1.00 64.68           S  
ATOM   3083  CE  MET B 100      53.129  -4.176 112.635  1.00 64.68           C  
ATOM   3084  N   ILE B 101      57.315  -2.373 114.429  1.00 64.00           N  
ATOM   3085  CA  ILE B 101      57.712  -1.414 113.435  1.00 64.00           C  
ATOM   3086  C   ILE B 101      57.516  -2.067 112.096  1.00 64.00           C  
ATOM   3087  O   ILE B 101      58.032  -3.157 111.853  1.00 64.00           O  
ATOM   3088  CB  ILE B 101      59.153  -1.010 113.533  1.00 64.00           C  
ATOM   3089  CG1 ILE B 101      59.474   0.010 112.430  1.00 64.00           C  
ATOM   3090  CG2 ILE B 101      60.027  -2.276 113.516  1.00 64.00           C  
ATOM   3091  CD1 ILE B 101      60.842   0.662 112.582  1.00 64.00           C  
ATOM   3092  N   ASP B 102      56.765  -1.408 111.183  1.00109.50           N  
ATOM   3093  CA  ASP B 102      56.447  -2.028 109.919  1.00109.50           C  
ATOM   3094  C   ASP B 102      57.174  -1.381 108.769  1.00109.50           C  
ATOM   3095  O   ASP B 102      56.717  -0.392 108.201  1.00109.50           O  
ATOM   3096  CB  ASP B 102      54.945  -1.966 109.585  1.00109.50           C  
ATOM   3097  CG  ASP B 102      54.672  -2.818 108.350  1.00109.50           C  
ATOM   3098  OD1 ASP B 102      55.632  -3.444 107.825  1.00109.50           O  
ATOM   3099  OD2 ASP B 102      53.490  -2.859 107.918  1.00109.50           O1-
ATOM   3100  N   LYS B 103      58.385  -1.891 108.478  1.00201.46           N  
ATOM   3101  CA  LYS B 103      59.286  -1.585 107.394  1.00201.46           C  
ATOM   3102  C   LYS B 103      59.144  -2.463 106.175  1.00201.46           C  
ATOM   3103  O   LYS B 103      59.950  -2.339 105.255  1.00201.46           O  
ATOM   3104  CB  LYS B 103      60.755  -1.558 107.829  1.00201.46           C  
ATOM   3105  CG  LYS B 103      61.028  -0.340 108.708  1.00201.46           C  
ATOM   3106  CD  LYS B 103      60.652   0.967 108.005  1.00201.46           C  
ATOM   3107  CE  LYS B 103      60.748   2.206 108.895  1.00201.46           C  
ATOM   3108  NZ  LYS B 103      60.455   3.420 108.101  1.00201.46           N1+
ATOM   3109  N   SER B 104      58.214  -3.439 106.175  1.00119.53           N  
ATOM   3110  CA  SER B 104      58.116  -4.465 105.158  1.00119.53           C  
ATOM   3111  C   SER B 104      58.028  -3.897 103.772  1.00119.53           C  
ATOM   3112  O   SER B 104      58.408  -4.560 102.807  1.00119.53           O  
ATOM   3113  CB  SER B 104      56.844  -5.313 105.311  1.00119.53           C  
ATOM   3114  OG  SER B 104      56.792  -5.895 106.601  1.00119.53           O  
ATOM   3115  N   HIS B 105      57.489  -2.678 103.630  1.00 76.92           N  
ATOM   3116  CA  HIS B 105      57.343  -2.029 102.357  1.00 76.92           C  
ATOM   3117  C   HIS B 105      58.697  -1.677 101.809  1.00 76.92           C  
ATOM   3118  O   HIS B 105      58.852  -1.465 100.607  1.00 76.92           O  
ATOM   3119  CB  HIS B 105      56.488  -0.748 102.440  1.00 76.92           C  
ATOM   3120  CG  HIS B 105      56.925   0.216 103.504  1.00 76.92           C  
ATOM   3121  CD2 HIS B 105      57.567   1.413 103.404  1.00 76.92           C  
ATOM   3122  ND1 HIS B 105      56.712   0.017 104.852  1.00 76.92           N  
ATOM   3123  CE1 HIS B 105      57.231   1.094 105.493  1.00 76.92           C  
ATOM   3124  NE2 HIS B 105      57.759   1.969 104.656  1.00 76.92           N  
ATOM   3125  N   GLU B 106      59.702  -1.547 102.697  1.00125.41           N  
ATOM   3126  CA  GLU B 106      61.037  -1.149 102.335  1.00125.41           C  
ATOM   3127  C   GLU B 106      61.841  -2.334 101.904  1.00125.41           C  
ATOM   3128  O   GLU B 106      61.463  -3.484 102.117  1.00125.41           O  
ATOM   3129  CB  GLU B 106      61.816  -0.516 103.498  1.00125.41           C  
ATOM   3130  CG  GLU B 106      61.203   0.783 104.016  1.00125.41           C  
ATOM   3131  CD  GLU B 106      61.348   1.844 102.937  1.00125.41           C  
ATOM   3132  OE1 GLU B 106      62.089   1.591 101.949  1.00125.41           O  
ATOM   3133  OE2 GLU B 106      60.716   2.923 103.087  1.00125.41           O1-
ATOM   3134  N   ASP B 107      63.002  -2.062 101.270  1.00 77.90           N  
ATOM   3135  CA  ASP B 107      63.868  -3.115 100.831  1.00 77.90           C  
ATOM   3136  C   ASP B 107      64.404  -3.790 102.055  1.00 77.90           C  
ATOM   3137  O   ASP B 107      64.425  -3.215 103.141  1.00 77.90           O  
ATOM   3138  CB  ASP B 107      65.041  -2.635  99.955  1.00 77.90           C  
ATOM   3139  CG  ASP B 107      65.883  -1.655 100.759  1.00 77.90           C  
ATOM   3140  OD1 ASP B 107      66.585  -2.109 101.699  1.00 77.90           O  
ATOM   3141  OD2 ASP B 107      65.832  -0.438 100.440  1.00 77.90           O1-
ATOM   3142  N   PHE B 108      64.894  -5.031 101.882  1.00132.03           N  
ATOM   3143  CA  PHE B 108      65.297  -5.893 102.958  1.00132.03           C  
ATOM   3144  C   PHE B 108      66.334  -5.215 103.800  1.00132.03           C  
ATOM   3145  O   PHE B 108      66.294  -5.311 105.025  1.00132.03           O  
ATOM   3146  CB  PHE B 108      65.887  -7.216 102.430  1.00132.03           C  
ATOM   3147  CG  PHE B 108      66.211  -8.125 103.569  1.00132.03           C  
ATOM   3148  CD1 PHE B 108      67.435  -8.064 104.195  1.00132.03           C  
ATOM   3149  CD2 PHE B 108      65.289  -9.050 104.005  1.00132.03           C  
ATOM   3150  CE1 PHE B 108      67.733  -8.908 105.241  1.00132.03           C  
ATOM   3151  CE2 PHE B 108      65.581  -9.895 105.051  1.00132.03           C  
ATOM   3152  CZ  PHE B 108      66.806  -9.825 105.673  1.00132.03           C  
ATOM   3153  N   GLU B 109      67.305  -4.525 103.175  1.00121.18           N  
ATOM   3154  CA  GLU B 109      68.352  -3.908 103.942  1.00121.18           C  
ATOM   3155  C   GLU B 109      67.802  -2.824 104.824  1.00121.18           C  
ATOM   3156  O   GLU B 109      68.181  -2.728 105.990  1.00121.18           O  
ATOM   3157  CB  GLU B 109      69.453  -3.294 103.062  1.00121.18           C  
ATOM   3158  CG  GLU B 109      70.234  -4.355 102.286  1.00121.18           C  
ATOM   3159  CD  GLU B 109      70.798  -5.343 103.299  1.00121.18           C  
ATOM   3160  OE1 GLU B 109      71.189  -4.893 104.409  1.00121.18           O  
ATOM   3161  OE2 GLU B 109      70.846  -6.561 102.979  1.00121.18           O1-
ATOM   3162  N   THR B 110      66.899  -1.977 104.295  1.00 38.47           N  
ATOM   3163  CA  THR B 110      66.344  -0.884 105.048  1.00 38.47           C  
ATOM   3164  C   THR B 110      65.506  -1.425 106.163  1.00 38.47           C  
ATOM   3165  O   THR B 110      65.567  -0.942 107.293  1.00 38.47           O  
ATOM   3166  CB  THR B 110      65.451  -0.008 104.216  1.00 38.47           C  
ATOM   3167  CG2 THR B 110      64.903   1.126 105.102  1.00 38.47           C  
ATOM   3168  OG1 THR B 110      66.174   0.531 103.119  1.00 38.47           O  
ATOM   3169  N   ASN B 111      64.711  -2.470 105.869  1.00 39.54           N  
ATOM   3170  CA  ASN B 111      63.822  -3.030 106.843  1.00 39.54           C  
ATOM   3171  C   ASN B 111      64.650  -3.479 108.000  1.00 39.54           C  
ATOM   3172  O   ASN B 111      64.288  -3.268 109.156  1.00 39.54           O  
ATOM   3173  CB  ASN B 111      63.076  -4.263 106.295  1.00 39.54           C  
ATOM   3174  CG  ASN B 111      62.063  -4.761 107.321  1.00 39.54           C  
ATOM   3175  ND2 ASN B 111      61.119  -5.626 106.865  1.00 39.54           N  
ATOM   3176  OD1 ASN B 111      62.113  -4.404 108.497  1.00 39.54           O  
ATOM   3177  N   VAL B 112      65.797  -4.115 107.711  1.00 41.17           N  
ATOM   3178  CA  VAL B 112      66.636  -4.606 108.765  1.00 41.17           C  
ATOM   3179  C   VAL B 112      67.154  -3.462 109.579  1.00 41.17           C  
ATOM   3180  O   VAL B 112      67.130  -3.512 110.809  1.00 41.17           O  
ATOM   3181  CB  VAL B 112      67.821  -5.373 108.266  1.00 41.17           C  
ATOM   3182  CG1 VAL B 112      68.704  -5.743 109.470  1.00 41.17           C  
ATOM   3183  CG2 VAL B 112      67.316  -6.592 107.477  1.00 41.17           C  
ATOM   3184  N   ARG B 113      67.630  -2.389 108.917  1.00100.01           N  
ATOM   3185  CA  ARG B 113      68.231  -1.312 109.649  1.00100.01           C  
ATOM   3186  C   ARG B 113      67.210  -0.675 110.540  1.00100.01           C  
ATOM   3187  O   ARG B 113      67.466  -0.434 111.719  1.00100.01           O  
ATOM   3188  CB  ARG B 113      68.813  -0.196 108.755  1.00100.01           C  
ATOM   3189  CG  ARG B 113      67.774   0.563 107.923  1.00100.01           C  
ATOM   3190  CD  ARG B 113      68.360   1.693 107.068  1.00100.01           C  
ATOM   3191  NE  ARG B 113      68.241   1.299 105.636  1.00100.01           N  
ATOM   3192  CZ  ARG B 113      69.250   0.633 105.005  1.00100.01           C  
ATOM   3193  NH1 ARG B 113      70.379   0.285 105.689  1.00100.01           N1+
ATOM   3194  NH2 ARG B 113      69.128   0.315 103.683  1.00100.01           N  
ATOM   3195  N   GLU B 114      66.007  -0.408 109.999  1.00 82.82           N  
ATOM   3196  CA  GLU B 114      64.996   0.286 110.743  1.00 82.82           C  
ATOM   3197  C   GLU B 114      64.575  -0.544 111.914  1.00 82.82           C  
ATOM   3198  O   GLU B 114      64.436  -0.035 113.026  1.00 82.82           O  
ATOM   3199  CB  GLU B 114      63.747   0.564 109.895  1.00 82.82           C  
ATOM   3200  CG  GLU B 114      64.041   1.435 108.673  1.00 82.82           C  
ATOM   3201  CD  GLU B 114      64.560   2.781 109.156  1.00 82.82           C  
ATOM   3202  OE1 GLU B 114      63.830   3.452 109.932  1.00 82.82           O  
ATOM   3203  OE2 GLU B 114      65.696   3.153 108.758  1.00 82.82           O1-
ATOM   3204  N   THR B 115      64.369  -1.855 111.693  1.00 45.94           N  
ATOM   3205  CA  THR B 115      63.889  -2.711 112.739  1.00 45.94           C  
ATOM   3206  C   THR B 115      64.928  -2.846 113.814  1.00 45.94           C  
ATOM   3207  O   THR B 115      64.604  -2.829 115.001  1.00 45.94           O  
ATOM   3208  CB  THR B 115      63.521  -4.080 112.254  1.00 45.94           C  
ATOM   3209  CG2 THR B 115      62.841  -4.816 113.421  1.00 45.94           C  
ATOM   3210  OG1 THR B 115      62.596  -3.983 111.181  1.00 45.94           O  
ATOM   3211  N   ARG B 116      66.216  -2.957 113.431  1.00154.51           N  
ATOM   3212  CA  ARG B 116      67.264  -3.159 114.396  1.00154.51           C  
ATOM   3213  C   ARG B 116      67.293  -2.009 115.352  1.00154.51           C  
ATOM   3214  O   ARG B 116      67.508  -2.198 116.547  1.00154.51           O  
ATOM   3215  CB  ARG B 116      68.675  -3.213 113.791  1.00154.51           C  
ATOM   3216  CG  ARG B 116      69.767  -3.336 114.862  1.00154.51           C  
ATOM   3217  CD  ARG B 116      69.840  -4.725 115.499  1.00154.51           C  
ATOM   3218  NE  ARG B 116      70.750  -4.652 116.675  1.00154.51           N  
ATOM   3219  CZ  ARG B 116      70.234  -4.426 117.918  1.00154.51           C  
ATOM   3220  NH1 ARG B 116      68.887  -4.275 118.076  1.00154.51           N1+
ATOM   3221  NH2 ARG B 116      71.060  -4.367 119.002  1.00154.51           N  
ATOM   3222  N   ARG B 117      67.100  -0.779 114.845  1.00 56.79           N  
ATOM   3223  CA  ARG B 117      67.169   0.381 115.687  1.00 56.79           C  
ATOM   3224  C   ARG B 117      66.069   0.323 116.704  1.00 56.79           C  
ATOM   3225  O   ARG B 117      66.270   0.672 117.866  1.00 56.79           O  
ATOM   3226  CB  ARG B 117      67.035   1.691 114.890  1.00 56.79           C  
ATOM   3227  CG  ARG B 117      67.338   2.952 115.704  1.00 56.79           C  
ATOM   3228  CD  ARG B 117      67.224   4.244 114.890  1.00 56.79           C  
ATOM   3229  NE  ARG B 117      67.540   5.381 115.800  1.00 56.79           N  
ATOM   3230  CZ  ARG B 117      67.288   6.662 115.402  1.00 56.79           C  
ATOM   3231  NH1 ARG B 117      66.756   6.903 114.168  1.00 56.79           N1+
ATOM   3232  NH2 ARG B 117      67.567   7.704 116.237  1.00 56.79           N  
ATOM   3233  N   VAL B 118      64.865  -0.108 116.283  1.00 37.32           N  
ATOM   3234  CA  VAL B 118      63.736  -0.198 117.169  1.00 37.32           C  
ATOM   3235  C   VAL B 118      64.020  -1.233 118.213  1.00 37.32           C  
ATOM   3236  O   VAL B 118      63.702  -1.048 119.387  1.00 37.32           O  
ATOM   3237  CB  VAL B 118      62.479  -0.606 116.457  1.00 37.32           C  
ATOM   3238  CG1 VAL B 118      61.374  -0.843 117.500  1.00 37.32           C  
ATOM   3239  CG2 VAL B 118      62.129   0.478 115.424  1.00 37.32           C  
ATOM   3240  N   VAL B 119      64.627  -2.361 117.802  1.00 41.82           N  
ATOM   3241  CA  VAL B 119      64.916  -3.440 118.704  1.00 41.82           C  
ATOM   3242  C   VAL B 119      65.864  -2.959 119.754  1.00 41.82           C  
ATOM   3243  O   VAL B 119      65.693  -3.234 120.940  1.00 41.82           O  
ATOM   3244  CB  VAL B 119      65.563  -4.602 118.009  1.00 41.82           C  
ATOM   3245  CG1 VAL B 119      66.012  -5.624 119.065  1.00 41.82           C  
ATOM   3246  CG2 VAL B 119      64.566  -5.166 116.983  1.00 41.82           C  
ATOM   3247  N   GLU B 120      66.887  -2.202 119.335  1.00 94.21           N  
ATOM   3248  CA  GLU B 120      67.905  -1.742 120.229  1.00 94.21           C  
ATOM   3249  C   GLU B 120      67.280  -0.866 121.275  1.00 94.21           C  
ATOM   3250  O   GLU B 120      67.570  -1.008 122.462  1.00 94.21           O  
ATOM   3251  CB  GLU B 120      68.950  -0.935 119.444  1.00 94.21           C  
ATOM   3252  CG  GLU B 120      70.288  -0.732 120.141  1.00 94.21           C  
ATOM   3253  CD  GLU B 120      71.256  -0.282 119.055  1.00 94.21           C  
ATOM   3254  OE1 GLU B 120      71.580  -1.122 118.174  1.00 94.21           O  
ATOM   3255  OE2 GLU B 120      71.671   0.907 119.081  1.00 94.21           O1-
ATOM   3256  N   ALA B 121      66.400   0.065 120.859  1.00 35.19           N  
ATOM   3257  CA  ALA B 121      65.772   0.971 121.780  1.00 35.19           C  
ATOM   3258  C   ALA B 121      64.853   0.240 122.713  1.00 35.19           C  
ATOM   3259  O   ALA B 121      64.868   0.474 123.920  1.00 35.19           O  
ATOM   3260  CB  ALA B 121      64.928   2.046 121.072  1.00 35.19           C  
ATOM   3261  N   ALA B 122      64.025  -0.671 122.170  1.00 38.29           N  
ATOM   3262  CA  ALA B 122      63.042  -1.373 122.952  1.00 38.29           C  
ATOM   3263  C   ALA B 122      63.706  -2.253 123.967  1.00 38.29           C  
ATOM   3264  O   ALA B 122      63.287  -2.311 125.121  1.00 38.29           O  
ATOM   3265  CB  ALA B 122      62.127  -2.262 122.089  1.00 38.29           C  
ATOM   3266  N   HIS B 123      64.778  -2.958 123.573  1.00 55.39           N  
ATOM   3267  CA  HIS B 123      65.415  -3.879 124.469  1.00 55.39           C  
ATOM   3268  C   HIS B 123      66.019  -3.152 125.626  1.00 55.39           C  
ATOM   3269  O   HIS B 123      66.056  -3.676 126.738  1.00 55.39           O  
ATOM   3270  CB  HIS B 123      66.495  -4.743 123.795  1.00 55.39           C  
ATOM   3271  CG  HIS B 123      65.898  -5.789 122.897  1.00 55.39           C  
ATOM   3272  CD2 HIS B 123      64.591  -6.096 122.668  1.00 55.39           C  
ATOM   3273  ND1 HIS B 123      66.629  -6.666 122.129  1.00 55.39           N  
ATOM   3274  CE1 HIS B 123      65.736  -7.457 121.479  1.00 55.39           C  
ATOM   3275  NE2 HIS B 123      64.487  -7.148 121.775  1.00 55.39           N  
ATOM   3276  N   ALA B 124      66.517  -1.924 125.408  1.00 32.44           N  
ATOM   3277  CA  ALA B 124      67.128  -1.233 126.505  1.00 32.44           C  
ATOM   3278  C   ALA B 124      66.101  -1.069 127.589  1.00 32.44           C  
ATOM   3279  O   ALA B 124      66.396  -1.258 128.769  1.00 32.44           O  
ATOM   3280  CB  ALA B 124      67.624   0.171 126.120  1.00 32.44           C  
ATOM   3281  N   VAL B 125      64.869  -0.695 127.198  1.00 90.22           N  
ATOM   3282  CA  VAL B 125      63.747  -0.464 128.071  1.00 90.22           C  
ATOM   3283  C   VAL B 125      63.087  -1.730 128.566  1.00 90.22           C  
ATOM   3284  O   VAL B 125      62.240  -1.661 129.454  1.00 90.22           O  
ATOM   3285  CB  VAL B 125      62.709   0.471 127.506  1.00 90.22           C  
ATOM   3286  CG1 VAL B 125      63.378   1.840 127.303  1.00 90.22           C  
ATOM   3287  CG2 VAL B 125      62.098  -0.110 126.224  1.00 90.22           C  
ATOM   3288  N   GLY B 126      63.360  -2.910 127.969  1.00 39.80           N  
ATOM   3289  CA  GLY B 126      62.733  -4.106 128.481  1.00 39.80           C  
ATOM   3290  C   GLY B 126      61.478  -4.402 127.711  1.00 39.80           C  
ATOM   3291  O   GLY B 126      60.614  -5.143 128.181  1.00 39.80           O  
ATOM   3292  N   VAL B 127      61.342  -3.829 126.501  1.00 48.50           N  
ATOM   3293  CA  VAL B 127      60.169  -4.055 125.702  1.00 48.50           C  
ATOM   3294  C   VAL B 127      60.537  -4.947 124.548  1.00 48.50           C  
ATOM   3295  O   VAL B 127      61.616  -4.830 123.973  1.00 48.50           O  
ATOM   3296  CB  VAL B 127      59.614  -2.782 125.127  1.00 48.50           C  
ATOM   3297  CG1 VAL B 127      58.431  -3.116 124.203  1.00 48.50           C  
ATOM   3298  CG2 VAL B 127      59.256  -1.842 126.290  1.00 48.50           C  
ATOM   3299  N   THR B 128      59.629  -5.881 124.195  1.00142.01           N  
ATOM   3300  CA  THR B 128      59.796  -6.832 123.125  1.00142.01           C  
ATOM   3301  C   THR B 128      59.280  -6.256 121.835  1.00142.01           C  
ATOM   3302  O   THR B 128      58.414  -5.382 121.851  1.00142.01           O  
ATOM   3303  CB  THR B 128      59.026  -8.083 123.424  1.00142.01           C  
ATOM   3304  CG2 THR B 128      58.928  -8.961 122.194  1.00142.01           C  
ATOM   3305  OG1 THR B 128      59.619  -8.784 124.502  1.00142.01           O  
ATOM   3306  N   VAL B 129      59.782  -6.744 120.668  1.00140.45           N  
ATOM   3307  CA  VAL B 129      59.330  -6.133 119.446  1.00140.45           C  
ATOM   3308  C   VAL B 129      58.949  -7.134 118.396  1.00140.45           C  
ATOM   3309  O   VAL B 129      59.486  -8.239 118.308  1.00140.45           O  
ATOM   3310  CB  VAL B 129      60.355  -5.256 118.784  1.00140.45           C  
ATOM   3311  CG1 VAL B 129      60.880  -4.237 119.810  1.00140.45           C  
ATOM   3312  CG2 VAL B 129      61.419  -6.145 118.123  1.00140.45           C  
ATOM   3313  N   GLU B 130      57.994  -6.713 117.542  1.00 51.26           N  
ATOM   3314  CA  GLU B 130      57.509  -7.482 116.433  1.00 51.26           C  
ATOM   3315  C   GLU B 130      57.995  -6.798 115.188  1.00 51.26           C  
ATOM   3316  O   GLU B 130      57.861  -5.585 115.043  1.00 51.26           O  
ATOM   3317  CB  GLU B 130      55.971  -7.499 116.362  1.00 51.26           C  
ATOM   3318  CG  GLU B 130      55.390  -8.305 115.199  1.00 51.26           C  
ATOM   3319  CD  GLU B 130      53.873  -8.169 115.260  1.00 51.26           C  
ATOM   3320  OE1 GLU B 130      53.299  -8.392 116.359  1.00 51.26           O  
ATOM   3321  OE2 GLU B 130      53.269  -7.828 114.208  1.00 51.26           O1-
ATOM   3322  N   ALA B 131      58.574  -7.574 114.250  1.00 43.66           N  
ATOM   3323  CA  ALA B 131      59.076  -7.043 113.011  1.00 43.66           C  
ATOM   3324  C   ALA B 131      58.298  -7.710 111.916  1.00 43.66           C  
ATOM   3325  O   ALA B 131      57.607  -8.696 112.166  1.00 43.66           O  
ATOM   3326  CB  ALA B 131      60.566  -7.345 112.774  1.00 43.66           C  
ATOM   3327  N   GLU B 132      58.334  -7.166 110.678  1.00 86.83           N  
ATOM   3328  CA  GLU B 132      57.550  -7.811 109.659  1.00 86.83           C  
ATOM   3329  C   GLU B 132      58.276  -7.883 108.345  1.00 86.83           C  
ATOM   3330  O   GLU B 132      58.814  -6.898 107.843  1.00 86.83           O  
ATOM   3331  CB  GLU B 132      56.199  -7.118 109.414  1.00 86.83           C  
ATOM   3332  CG  GLU B 132      55.276  -7.883 108.466  1.00 86.83           C  
ATOM   3333  CD  GLU B 132      53.962  -7.121 108.387  1.00 86.83           C  
ATOM   3334  OE1 GLU B 132      53.801  -6.140 109.162  1.00 86.83           O  
ATOM   3335  OE2 GLU B 132      53.101  -7.510 107.553  1.00 86.83           O1-
ATOM   3336  N   LEU B 133      58.290  -9.094 107.751  1.00104.01           N  
ATOM   3337  CA  LEU B 133      58.863  -9.350 106.458  1.00104.01           C  
ATOM   3338  C   LEU B 133      57.704  -9.872 105.668  1.00104.01           C  
ATOM   3339  O   LEU B 133      56.928 -10.671 106.183  1.00104.01           O  
ATOM   3340  CB  LEU B 133      59.946 -10.445 106.509  1.00104.01           C  
ATOM   3341  CG  LEU B 133      60.646 -10.733 105.171  1.00104.01           C  
ATOM   3342  CD1 LEU B 133      61.466  -9.520 104.703  1.00104.01           C  
ATOM   3343  CD2 LEU B 133      61.485 -12.019 105.255  1.00104.01           C  
ATOM   3344  N   GLY B 134      57.587  -9.545 104.368  0.50157.05           N  
ATOM   3345  CA  GLY B 134      56.339  -9.882 103.735  0.50157.05           C  
ATOM   3346  C   GLY B 134      56.497  -9.889 102.247  0.50157.05           C  
ATOM   3347  O   GLY B 134      55.540  -9.650 101.513  0.50157.05           O  
ATOM   3348  N   ARG B 135      57.735 -10.095 101.760  0.50180.07           N  
ATOM   3349  CA  ARG B 135      57.944 -10.189 100.343  0.50180.07           C  
ATOM   3350  C   ARG B 135      59.292 -10.805 100.111  0.50180.07           C  
ATOM   3351  O   ARG B 135      60.215 -10.600 100.897  0.50180.07           O  
ATOM   3352  CB  ARG B 135      57.945  -8.808  99.664  0.50180.07           C  
ATOM   3353  CG  ARG B 135      58.531  -8.799  98.253  0.50180.07           C  
ATOM   3354  CD  ARG B 135      57.739  -9.606  97.229  0.50180.07           C  
ATOM   3355  NE  ARG B 135      56.760  -8.684  96.596  0.50180.07           N  
ATOM   3356  CZ  ARG B 135      56.232  -8.986  95.374  0.50180.07           C  
ATOM   3357  NH1 ARG B 135      56.608 -10.132  94.735  0.50180.07           N1+
ATOM   3358  NH2 ARG B 135      55.333  -8.143  94.788  0.50180.07           N  
ATOM   3359  N   LEU B 136      59.440 -11.572  99.009  0.50130.01           N  
ATOM   3360  CA  LEU B 136      60.689 -12.216  98.712  0.50130.01           C  
ATOM   3361  C   LEU B 136      61.668 -11.120  98.368  0.50130.01           C  
ATOM   3362  O   LEU B 136      61.413 -10.307  97.480  0.50130.01           O  
ATOM   3363  CB  LEU B 136      60.539 -13.190  97.524  0.50130.01           C  
ATOM   3364  CG  LEU B 136      61.689 -14.191  97.312  0.50130.01           C  
ATOM   3365  CD1 LEU B 136      61.429 -15.076  96.083  0.50130.01           C  
ATOM   3366  CD2 LEU B 136      63.051 -13.499  97.260  0.50130.01           C  
ATOM   3367  N   ALA B 137      62.763 -11.018  99.156  0.50 60.73           N  
ATOM   3368  CA  ALA B 137      63.821 -10.050  98.987  0.50 60.73           C  
ATOM   3369  C   ALA B 137      64.737 -10.373  97.844  0.50 60.73           C  
ATOM   3370  O   ALA B 137      65.102  -9.499  97.058  0.50 60.73           O  
ATOM   3371  CB  ALA B 137      64.698  -9.915 100.243  0.50 60.73           C  
ATOM   3372  N   GLY B 138      65.128 -11.658  97.722  0.50 29.92           N  
ATOM   3373  CA  GLY B 138      66.064 -12.058  96.711  0.50 29.92           C  
ATOM   3374  C   GLY B 138      67.446 -11.976  97.286  0.50 29.92           C  
ATOM   3375  O   GLY B 138      68.429 -11.971  96.548  0.50 29.92           O  
ATOM   3376  N   ILE B 139      67.556 -11.930  98.629  0.50 61.51           N  
ATOM   3377  CA  ILE B 139      68.839 -11.788  99.261  0.50 61.51           C  
ATOM   3378  C   ILE B 139      69.697 -12.969  98.903  0.50 61.51           C  
ATOM   3379  O   ILE B 139      70.818 -12.819  98.421  0.50 61.51           O  
ATOM   3380  CB  ILE B 139      68.704 -11.764 100.750  0.50 61.51           C  
ATOM   3381  CG1 ILE B 139      67.797 -10.593 101.156  0.50 61.51           C  
ATOM   3382  CG2 ILE B 139      70.110 -11.706 101.369  0.50 61.51           C  
ATOM   3383  CD1 ILE B 139      67.275 -10.706 102.580  0.50 61.51           C  
ATOM   3384  N   GLU B 140      69.152 -14.178  99.098  0.50135.36           N  
ATOM   3385  CA  GLU B 140      69.761 -15.448  98.816  0.50135.36           C  
ATOM   3386  C   GLU B 140      69.793 -15.570  97.327  0.50135.36           C  
ATOM   3387  O   GLU B 140      70.358 -16.514  96.784  0.50135.36           O  
ATOM   3388  CB  GLU B 140      68.926 -16.621  99.364  0.50135.36           C  
ATOM   3389  CG  GLU B 140      68.647 -16.528 100.870  0.50135.36           C  
ATOM   3390  CD  GLU B 140      69.900 -16.895 101.654  0.50135.36           C  
ATOM   3391  OE1 GLU B 140      70.209 -18.111 101.746  0.50135.36           O  
ATOM   3392  OE2 GLU B 140      70.559 -15.961 102.183  0.50135.36           O1-
ATOM   3393  N   GLU B 141      69.113 -14.626  96.646  0.50109.20           N  
ATOM   3394  CA  GLU B 141      68.891 -14.580  95.227  0.50109.20           C  
ATOM   3395  C   GLU B 141      68.031 -15.739  94.848  0.50109.20           C  
ATOM   3396  O   GLU B 141      68.170 -16.337  93.783  0.50109.20           O  
ATOM   3397  CB  GLU B 141      70.145 -14.474  94.326  0.50109.20           C  
ATOM   3398  CG  GLU B 141      71.098 -15.668  94.287  0.50109.20           C  
ATOM   3399  CD  GLU B 141      72.226 -15.293  93.334  0.50109.20           C  
ATOM   3400  OE1 GLU B 141      72.125 -14.208  92.702  0.50109.20           O  
ATOM   3401  OE2 GLU B 141      73.200 -16.084  93.221  0.50109.20           O1-
ATOM   3402  N   HIS B 142      67.086 -16.054  95.754  0.50 49.99           N  
ATOM   3403  CA  HIS B 142      66.100 -17.068  95.532  0.50 49.99           C  
ATOM   3404  C   HIS B 142      65.223 -16.578  94.424  0.50 49.99           C  
ATOM   3405  O   HIS B 142      64.941 -15.384  94.327  0.50 49.99           O  
ATOM   3406  CB  HIS B 142      65.210 -17.319  96.762  0.50 49.99           C  
ATOM   3407  CG  HIS B 142      64.128 -18.329  96.524  0.50 49.99           C  
ATOM   3408  CD2 HIS B 142      62.794 -18.142  96.327  0.50 49.99           C  
ATOM   3409  ND1 HIS B 142      64.329 -19.690  96.463  0.50 49.99           N  
ATOM   3410  CE1 HIS B 142      63.116 -20.254  96.233  0.50 49.99           C  
ATOM   3411  NE2 HIS B 142      62.154 -19.354  96.144  0.50 49.99           N  
ATOM   3412  N   VAL B 143      64.777 -17.497  93.544  0.50103.24           N  
ATOM   3413  CA  VAL B 143      63.970 -17.079  92.433  0.50103.24           C  
ATOM   3414  C   VAL B 143      62.558 -17.504  92.687  0.50103.24           C  
ATOM   3415  O   VAL B 143      62.293 -18.655  93.033  0.50103.24           O  
ATOM   3416  CB  VAL B 143      64.369 -17.713  91.135  0.50103.24           C  
ATOM   3417  CG1 VAL B 143      63.424 -17.198  90.044  0.50103.24           C  
ATOM   3418  CG2 VAL B 143      65.850 -17.419  90.862  0.50103.24           C  
ATOM   3419  N   ALA B 144      61.604 -16.565  92.516  0.50 47.78           N  
ATOM   3420  CA  ALA B 144      60.233 -16.901  92.756  0.50 47.78           C  
ATOM   3421  C   ALA B 144      59.773 -17.822  91.679  0.50 47.78           C  
ATOM   3422  O   ALA B 144      59.715 -17.461  90.504  0.50 47.78           O  
ATOM   3423  CB  ALA B 144      59.298 -15.680  92.761  0.50 47.78           C  
ATOM   3424  N   VAL B 145      59.422 -19.057  92.072  0.50 48.91           N  
ATOM   3425  CA  VAL B 145      58.924 -20.007  91.128  0.50 48.91           C  
ATOM   3426  C   VAL B 145      57.553 -19.581  90.704  0.50 48.91           C  
ATOM   3427  O   VAL B 145      57.189 -19.698  89.535  0.50 48.91           O  
ATOM   3428  CB  VAL B 145      58.858 -21.397  91.689  0.50 48.91           C  
ATOM   3429  CG1 VAL B 145      60.296 -21.848  91.998  0.50 48.91           C  
ATOM   3430  CG2 VAL B 145      57.931 -21.399  92.917  0.50 48.91           C  
ATOM   3431  N   ASP B 146      56.755 -19.063  91.659  0.50 82.14           N  
ATOM   3432  CA  ASP B 146      55.394 -18.720  91.362  0.50 82.14           C  
ATOM   3433  C   ASP B 146      55.151 -17.281  91.696  0.50 82.14           C  
ATOM   3434  O   ASP B 146      55.954 -16.627  92.360  0.50 82.14           O  
ATOM   3435  CB  ASP B 146      54.388 -19.556  92.172  0.50 82.14           C  
ATOM   3436  CG  ASP B 146      52.992 -19.376  91.593  0.50 82.14           C  
ATOM   3437  OD1 ASP B 146      52.870 -18.971  90.407  0.50 82.14           O  
ATOM   3438  OD2 ASP B 146      52.018 -19.647  92.342  0.50 82.14           O1-
ATOM   3439  N   GLU B 147      54.006 -16.757  91.222  0.50115.55           N  
ATOM   3440  CA  GLU B 147      53.641 -15.388  91.418  0.50115.55           C  
ATOM   3441  C   GLU B 147      53.444 -15.156  92.883  0.50115.55           C  
ATOM   3442  O   GLU B 147      53.851 -14.127  93.420  0.50115.55           O  
ATOM   3443  CB  GLU B 147      52.329 -15.032  90.706  0.50115.55           C  
ATOM   3444  CG  GLU B 147      52.262 -13.555  90.342  0.50115.55           C  
ATOM   3445  CD  GLU B 147      53.299 -13.381  89.244  0.50115.55           C  
ATOM   3446  OE1 GLU B 147      53.786 -14.425  88.732  0.50115.55           O  
ATOM   3447  OE2 GLU B 147      53.621 -12.211  88.906  0.50115.55           O1-
ATOM   3448  N   LYS B 148      52.796 -16.118  93.565  0.50110.37           N  
ATOM   3449  CA  LYS B 148      52.530 -16.017  94.975  0.50110.37           C  
ATOM   3450  C   LYS B 148      53.831 -16.067  95.710  0.50110.37           C  
ATOM   3451  O   LYS B 148      54.053 -15.338  96.676  0.50110.37           O  
ATOM   3452  CB  LYS B 148      51.705 -17.200  95.512  0.50110.37           C  
ATOM   3453  CG  LYS B 148      50.337 -17.382  94.850  0.50110.37           C  
ATOM   3454  CD  LYS B 148      49.368 -16.217  95.047  0.50110.37           C  
ATOM   3455  CE  LYS B 148      48.016 -16.446  94.368  0.50110.37           C  
ATOM   3456  NZ  LYS B 148      47.114 -15.299  94.617  0.50110.37           N1+
ATOM   3457  N   ASP B 149      54.749 -16.922  95.231  0.50 64.85           N  
ATOM   3458  CA  ASP B 149      55.989 -17.155  95.908  0.50 64.85           C  
ATOM   3459  C   ASP B 149      56.724 -15.854  96.006  0.50 64.85           C  
ATOM   3460  O   ASP B 149      57.546 -15.672  96.901  0.50 64.85           O  
ATOM   3461  CB  ASP B 149      56.897 -18.135  95.141  0.50 64.85           C  
ATOM   3462  CG  ASP B 149      58.147 -18.420  95.963  0.50 64.85           C  
ATOM   3463  OD1 ASP B 149      58.140 -18.122  97.186  0.50 64.85           O  
ATOM   3464  OD2 ASP B 149      59.133 -18.937  95.373  0.50 64.85           O1-
ATOM   3465  N   ALA B 150      56.512 -14.940  95.041  0.50 56.54           N  
ATOM   3466  CA  ALA B 150      57.224 -13.691  95.069  0.50 56.54           C  
ATOM   3467  C   ALA B 150      56.837 -12.805  96.225  0.50 56.54           C  
ATOM   3468  O   ALA B 150      57.695 -12.333  96.966  0.50 56.54           O  
ATOM   3469  CB  ALA B 150      57.021 -12.870  93.784  0.50 56.54           C  
ATOM   3470  N   LEU B 151      55.526 -12.563  96.407  0.50173.47           N  
ATOM   3471  CA  LEU B 151      54.956 -11.671  97.388  0.50173.47           C  
ATOM   3472  C   LEU B 151      54.973 -12.203  98.793  0.50173.47           C  
ATOM   3473  O   LEU B 151      54.768 -11.452  99.745  0.50173.47           O  
ATOM   3474  CB  LEU B 151      53.531 -11.214  97.019  0.50173.47           C  
ATOM   3475  CG  LEU B 151      52.625 -12.321  96.454  0.50173.47           C  
ATOM   3476  CD1 LEU B 151      52.303 -13.392  97.506  0.50173.47           C  
ATOM   3477  CD2 LEU B 151      51.372 -11.723  95.793  0.50173.47           C  
ATOM   3478  N   LEU B 152      55.126 -13.525  98.954  1.00166.43           N  
ATOM   3479  CA  LEU B 152      55.014 -14.192 100.222  1.00166.43           C  
ATOM   3480  C   LEU B 152      56.386 -14.316 100.852  1.00166.43           C  
ATOM   3481  O   LEU B 152      57.401 -14.208 100.167  1.00166.43           O  
ATOM   3482  CB  LEU B 152      54.341 -15.551  99.932  1.00166.43           C  
ATOM   3483  CG  LEU B 152      53.843 -16.394 101.105  1.00166.43           C  
ATOM   3484  CD1 LEU B 152      52.969 -17.555 100.602  1.00166.43           C  
ATOM   3485  CD2 LEU B 152      55.010 -16.916 101.937  1.00166.43           C  
ATOM   3486  N   THR B 153      56.454 -14.509 102.195  1.00136.26           N  
ATOM   3487  CA  THR B 153      57.710 -14.548 102.901  1.00136.26           C  
ATOM   3488  C   THR B 153      58.452 -15.835 102.664  1.00136.26           C  
ATOM   3489  O   THR B 153      57.893 -16.930 102.720  1.00136.26           O  
ATOM   3490  CB  THR B 153      57.581 -14.359 104.385  1.00136.26           C  
ATOM   3491  CG2 THR B 153      57.054 -15.659 105.005  1.00136.26           C  
ATOM   3492  OG1 THR B 153      58.844 -14.046 104.947  1.00136.26           O  
ATOM   3493  N   ASN B 154      59.776 -15.710 102.422  1.00 66.59           N  
ATOM   3494  CA  ASN B 154      60.643 -16.829 102.172  1.00 66.59           C  
ATOM   3495  C   ASN B 154      61.201 -17.269 103.490  1.00 66.59           C  
ATOM   3496  O   ASN B 154      61.682 -16.455 104.276  1.00 66.59           O  
ATOM   3497  CB  ASN B 154      61.819 -16.464 101.243  1.00 66.59           C  
ATOM   3498  CG  ASN B 154      62.697 -17.688 101.032  1.00 66.59           C  
ATOM   3499  ND2 ASN B 154      62.527 -18.374  99.871  1.00 66.59           N  
ATOM   3500  OD1 ASN B 154      63.519 -18.027 101.884  1.00 66.59           O  
ATOM   3501  N   PRO B 155      61.149 -18.548 103.761  1.00 88.81           N  
ATOM   3502  CA  PRO B 155      61.609 -19.048 105.024  1.00 88.81           C  
ATOM   3503  C   PRO B 155      63.039 -18.727 105.319  1.00 88.81           C  
ATOM   3504  O   PRO B 155      63.327 -18.288 106.429  1.00 88.81           O  
ATOM   3505  CB  PRO B 155      61.265 -20.536 105.028  1.00 88.81           C  
ATOM   3506  CG  PRO B 155      60.018 -20.613 104.123  1.00 88.81           C  
ATOM   3507  CD  PRO B 155      60.172 -19.431 103.146  1.00 88.81           C  
ATOM   3508  N   GLU B 156      63.947 -18.884 104.338  1.00135.48           N  
ATOM   3509  CA  GLU B 156      65.341 -18.669 104.596  1.00135.48           C  
ATOM   3510  C   GLU B 156      65.529 -17.234 104.976  1.00135.48           C  
ATOM   3511  O   GLU B 156      66.240 -16.916 105.927  1.00135.48           O  
ATOM   3512  CB  GLU B 156      66.214 -18.896 103.348  1.00135.48           C  
ATOM   3513  CG  GLU B 156      67.681 -19.247 103.628  1.00135.48           C  
ATOM   3514  CD  GLU B 156      68.114 -18.664 104.962  1.00135.48           C  
ATOM   3515  OE1 GLU B 156      67.636 -19.200 105.997  1.00135.48           O  
ATOM   3516  OE2 GLU B 156      68.919 -17.696 104.976  1.00135.48           O1-
ATOM   3517  N   GLU B 157      64.867 -16.324 104.242  1.00 52.46           N  
ATOM   3518  CA  GLU B 157      65.040 -14.919 104.476  1.00 52.46           C  
ATOM   3519  C   GLU B 157      64.529 -14.559 105.838  1.00 52.46           C  
ATOM   3520  O   GLU B 157      65.109 -13.717 106.523  1.00 52.46           O  
ATOM   3521  CB  GLU B 157      64.327 -14.058 103.421  1.00 52.46           C  
ATOM   3522  CG  GLU B 157      64.983 -14.180 102.043  1.00 52.46           C  
ATOM   3523  CD  GLU B 157      64.222 -13.307 101.058  1.00 52.46           C  
ATOM   3524  OE1 GLU B 157      63.145 -12.775 101.441  1.00 52.46           O  
ATOM   3525  OE2 GLU B 157      64.711 -13.161  99.907  1.00 52.46           O1-
ATOM   3526  N   ALA B 158      63.423 -15.187 106.277  1.00 27.59           N  
ATOM   3527  CA  ALA B 158      62.876 -14.852 107.560  1.00 27.59           C  
ATOM   3528  C   ALA B 158      63.903 -15.163 108.605  1.00 27.59           C  
ATOM   3529  O   ALA B 158      64.121 -14.377 109.526  1.00 27.59           O  
ATOM   3530  CB  ALA B 158      61.608 -15.657 107.896  1.00 27.59           C  
ATOM   3531  N   ARG B 159      64.586 -16.315 108.467  1.00128.19           N  
ATOM   3532  CA  ARG B 159      65.560 -16.718 109.443  1.00128.19           C  
ATOM   3533  C   ARG B 159      66.645 -15.688 109.515  1.00128.19           C  
ATOM   3534  O   ARG B 159      67.058 -15.292 110.603  1.00128.19           O  
ATOM   3535  CB  ARG B 159      66.234 -18.056 109.090  1.00128.19           C  
ATOM   3536  CG  ARG B 159      67.279 -18.508 110.113  1.00128.19           C  
ATOM   3537  CD  ARG B 159      68.063 -19.753 109.687  1.00128.19           C  
ATOM   3538  NE  ARG B 159      68.745 -19.438 108.400  1.00128.19           N  
ATOM   3539  CZ  ARG B 159      69.968 -18.833 108.387  1.00128.19           C  
ATOM   3540  NH1 ARG B 159      70.593 -18.527 109.559  1.00128.19           N1+
ATOM   3541  NH2 ARG B 159      70.572 -18.536 107.198  1.00128.19           N  
ATOM   3542  N   ILE B 160      67.140 -15.223 108.352  1.00122.74           N  
ATOM   3543  CA  ILE B 160      68.197 -14.248 108.342  1.00122.74           C  
ATOM   3544  C   ILE B 160      67.727 -12.948 108.923  1.00122.74           C  
ATOM   3545  O   ILE B 160      68.440 -12.320 109.704  1.00122.74           O  
ATOM   3546  CB  ILE B 160      68.813 -14.027 106.981  1.00122.74           C  
ATOM   3547  CG1 ILE B 160      67.777 -13.634 105.921  1.00122.74           C  
ATOM   3548  CG2 ILE B 160      69.633 -15.270 106.626  1.00122.74           C  
ATOM   3549  CD1 ILE B 160      68.393 -13.392 104.542  1.00122.74           C  
ATOM   3550  N   PHE B 161      66.498 -12.523 108.581  1.00 69.93           N  
ATOM   3551  CA  PHE B 161      65.970 -11.267 109.039  1.00 69.93           C  
ATOM   3552  C   PHE B 161      65.946 -11.261 110.536  1.00 69.93           C  
ATOM   3553  O   PHE B 161      66.459 -10.341 111.172  1.00 69.93           O  
ATOM   3554  CB  PHE B 161      64.530 -11.070 108.522  1.00 69.93           C  
ATOM   3555  CG  PHE B 161      63.953  -9.780 108.998  1.00 69.93           C  
ATOM   3556  CD1 PHE B 161      64.339  -8.583 108.440  1.00 69.93           C  
ATOM   3557  CD2 PHE B 161      62.999  -9.773 109.989  1.00 69.93           C  
ATOM   3558  CE1 PHE B 161      63.795  -7.399 108.877  1.00 69.93           C  
ATOM   3559  CE2 PHE B 161      62.451  -8.592 110.430  1.00 69.93           C  
ATOM   3560  CZ  PHE B 161      62.851  -7.400 109.875  1.00 69.93           C  
ATOM   3561  N   MET B 162      65.381 -12.319 111.142  1.00 37.94           N  
ATOM   3562  CA  MET B 162      65.259 -12.383 112.571  1.00 37.94           C  
ATOM   3563  C   MET B 162      66.624 -12.413 113.169  1.00 37.94           C  
ATOM   3564  O   MET B 162      66.858 -11.839 114.230  1.00 37.94           O  
ATOM   3565  CB  MET B 162      64.502 -13.632 113.046  1.00 37.94           C  
ATOM   3566  CG  MET B 162      63.033 -13.642 112.618  1.00 37.94           C  
ATOM   3567  SD  MET B 162      62.021 -12.342 113.386  1.00 37.94           S  
ATOM   3568  CE  MET B 162      61.852 -13.200 114.978  1.00 37.94           C  
ATOM   3569  N   GLU B 163      67.567 -13.107 112.511  1.00 48.13           N  
ATOM   3570  CA  GLU B 163      68.886 -13.193 113.058  1.00 48.13           C  
ATOM   3571  C   GLU B 163      69.485 -11.822 113.111  1.00 48.13           C  
ATOM   3572  O   GLU B 163      70.086 -11.436 114.112  1.00 48.13           O  
ATOM   3573  CB  GLU B 163      69.825 -14.035 112.190  1.00 48.13           C  
ATOM   3574  CG  GLU B 163      71.236 -14.137 112.761  1.00 48.13           C  
ATOM   3575  CD  GLU B 163      72.124 -14.667 111.652  1.00 48.13           C  
ATOM   3576  OE1 GLU B 163      72.159 -14.020 110.571  1.00 48.13           O  
ATOM   3577  OE2 GLU B 163      72.773 -15.724 111.865  1.00 48.13           O1-
ATOM   3578  N   ARG B 164      69.345 -11.061 112.010  1.00 89.53           N  
ATOM   3579  CA  ARG B 164      69.939  -9.758 111.893  1.00 89.53           C  
ATOM   3580  C   ARG B 164      69.310  -8.770 112.841  1.00 89.53           C  
ATOM   3581  O   ARG B 164      70.002  -8.038 113.547  1.00 89.53           O  
ATOM   3582  CB  ARG B 164      69.748  -9.191 110.476  1.00 89.53           C  
ATOM   3583  CG  ARG B 164      70.250 -10.124 109.367  1.00 89.53           C  
ATOM   3584  CD  ARG B 164      71.604  -9.728 108.777  1.00 89.53           C  
ATOM   3585  NE  ARG B 164      71.426  -8.410 108.106  1.00 89.53           N  
ATOM   3586  CZ  ARG B 164      71.003  -8.345 106.810  1.00 89.53           C  
ATOM   3587  NH1 ARG B 164      70.718  -9.489 106.124  1.00 89.53           N1+
ATOM   3588  NH2 ARG B 164      70.858  -7.132 106.200  1.00 89.53           N  
ATOM   3589  N   THR B 165      67.965  -8.721 112.854  1.00142.92           N  
ATOM   3590  CA  THR B 165      67.186  -7.766 113.597  1.00142.92           C  
ATOM   3591  C   THR B 165      67.261  -8.008 115.070  1.00142.92           C  
ATOM   3592  O   THR B 165      67.422  -7.078 115.861  1.00142.92           O  
ATOM   3593  CB  THR B 165      65.734  -7.901 113.291  1.00142.92           C  
ATOM   3594  CG2 THR B 165      65.024  -6.713 113.934  1.00142.92           C  
ATOM   3595  OG1 THR B 165      65.511  -7.873 111.895  1.00142.92           O  
ATOM   3596  N   GLY B 166      67.115  -9.280 115.476  1.00 24.79           N  
ATOM   3597  CA  GLY B 166      67.079  -9.577 116.875  1.00 24.79           C  
ATOM   3598  C   GLY B 166      65.675  -9.346 117.359  1.00 24.79           C  
ATOM   3599  O   GLY B 166      65.437  -9.261 118.562  1.00 24.79           O  
ATOM   3600  N   ALA B 167      64.704  -9.245 116.428  1.00 51.85           N  
ATOM   3601  CA  ALA B 167      63.328  -9.023 116.788  1.00 51.85           C  
ATOM   3602  C   ALA B 167      62.854 -10.226 117.547  1.00 51.85           C  
ATOM   3603  O   ALA B 167      63.411 -11.312 117.407  1.00 51.85           O  
ATOM   3604  CB  ALA B 167      62.401  -8.836 115.574  1.00 51.85           C  
ATOM   3605  N   ASP B 168      61.877 -10.036 118.460  1.00 98.58           N  
ATOM   3606  CA  ASP B 168      61.368 -11.104 119.278  1.00 98.58           C  
ATOM   3607  C   ASP B 168      60.391 -12.018 118.581  1.00 98.58           C  
ATOM   3608  O   ASP B 168      60.410 -13.227 118.803  1.00 98.58           O  
ATOM   3609  CB  ASP B 168      60.725 -10.578 120.552  1.00 98.58           C  
ATOM   3610  CG  ASP B 168      61.828  -9.887 121.346  1.00 98.58           C  
ATOM   3611  OD1 ASP B 168      62.784 -10.590 121.772  1.00 98.58           O  
ATOM   3612  OD2 ASP B 168      61.730  -8.646 121.537  1.00 98.58           O1-
ATOM   3613  N   TYR B 169      59.465 -11.464 117.771  1.00107.79           N  
ATOM   3614  CA  TYR B 169      58.515 -12.270 117.050  1.00107.79           C  
ATOM   3615  C   TYR B 169      58.301 -11.692 115.686  1.00107.79           C  
ATOM   3616  O   TYR B 169      58.562 -10.509 115.460  1.00107.79           O  
ATOM   3617  CB  TYR B 169      57.186 -12.554 117.787  1.00107.79           C  
ATOM   3618  CG  TYR B 169      56.856 -11.444 118.724  1.00107.79           C  
ATOM   3619  CD1 TYR B 169      56.282 -10.264 118.314  1.00107.79           C  
ATOM   3620  CD2 TYR B 169      57.125 -11.622 120.062  1.00107.79           C  
ATOM   3621  CE1 TYR B 169      55.993  -9.279 119.232  1.00107.79           C  
ATOM   3622  CE2 TYR B 169      56.839 -10.644 120.980  1.00107.79           C  
ATOM   3623  CZ  TYR B 169      56.274  -9.467 120.564  1.00107.79           C  
ATOM   3624  OH  TYR B 169      55.979  -8.457 121.503  1.00107.79           O  
ATOM   3625  N   LEU B 170      57.845 -12.523 114.724  1.00 68.13           N  
ATOM   3626  CA  LEU B 170      57.791 -12.049 113.368  1.00 68.13           C  
ATOM   3627  C   LEU B 170      56.452 -12.245 112.730  1.00 68.13           C  
ATOM   3628  O   LEU B 170      55.820 -13.290 112.870  1.00 68.13           O  
ATOM   3629  CB  LEU B 170      58.823 -12.755 112.469  1.00 68.13           C  
ATOM   3630  CG  LEU B 170      58.825 -12.290 111.004  1.00 68.13           C  
ATOM   3631  CD1 LEU B 170      59.258 -10.821 110.880  1.00 68.13           C  
ATOM   3632  CD2 LEU B 170      59.662 -13.237 110.128  1.00 68.13           C  
ATOM   3633  N   ALA B 171      55.997 -11.219 111.979  1.00 46.10           N  
ATOM   3634  CA  ALA B 171      54.770 -11.309 111.240  1.00 46.10           C  
ATOM   3635  C   ALA B 171      55.173 -11.726 109.854  1.00 46.10           C  
ATOM   3636  O   ALA B 171      56.095 -11.152 109.274  1.00 46.10           O  
ATOM   3637  CB  ALA B 171      54.016  -9.973 111.128  1.00 46.10           C  
ATOM   3638  N   VAL B 172      54.497 -12.747 109.283  1.00 58.24           N  
ATOM   3639  CA  VAL B 172      54.913 -13.242 107.995  1.00 58.24           C  
ATOM   3640  C   VAL B 172      53.775 -13.220 107.018  1.00 58.24           C  
ATOM   3641  O   VAL B 172      52.608 -13.278 107.398  1.00 58.24           O  
ATOM   3642  CB  VAL B 172      55.410 -14.657 108.043  1.00 58.24           C  
ATOM   3643  CG1 VAL B 172      56.698 -14.699 108.883  1.00 58.24           C  
ATOM   3644  CG2 VAL B 172      54.283 -15.550 108.596  1.00 58.24           C  
ATOM   3645  N   ALA B 173      54.112 -13.131 105.708  1.00 74.87           N  
ATOM   3646  CA  ALA B 173      53.124 -13.100 104.660  1.00 74.87           C  
ATOM   3647  C   ALA B 173      52.875 -14.509 104.211  1.00 74.87           C  
ATOM   3648  O   ALA B 173      53.690 -15.132 103.535  1.00 74.87           O  
ATOM   3649  CB  ALA B 173      53.583 -12.310 103.423  1.00 74.87           C  
ATOM   3650  N   ILE B 174      51.782 -15.067 104.740  1.00294.30           N  
ATOM   3651  CA  ILE B 174      51.177 -16.356 104.574  1.00294.30           C  
ATOM   3652  C   ILE B 174      50.118 -16.517 103.507  1.00294.30           C  
ATOM   3653  O   ILE B 174      49.749 -17.648 103.191  1.00294.30           O  
ATOM   3654  CB  ILE B 174      50.664 -16.825 105.902  1.00294.30           C  
ATOM   3655  CG1 ILE B 174      50.134 -18.255 105.845  1.00294.30           C  
ATOM   3656  CG2 ILE B 174      49.699 -15.770 106.437  1.00294.30           C  
ATOM   3657  CD1 ILE B 174      51.248 -19.295 105.795  1.00294.30           C  
ATOM   3658  N   GLY B 175      49.477 -15.428 103.025  1.00 60.17           N  
ATOM   3659  CA  GLY B 175      48.374 -15.631 102.120  1.00 60.17           C  
ATOM   3660  C   GLY B 175      47.224 -14.737 102.486  1.00 60.17           C  
ATOM   3661  O   GLY B 175      46.343 -14.502 101.660  1.00 60.17           O  
ATOM   3662  N   THR B 176      47.195 -14.194 103.718  1.00 43.80           N  
ATOM   3663  CA  THR B 176      46.119 -13.312 104.085  1.00 43.80           C  
ATOM   3664  C   THR B 176      46.262 -12.078 103.253  1.00 43.80           C  
ATOM   3665  O   THR B 176      47.370 -11.706 102.870  1.00 43.80           O  
ATOM   3666  CB  THR B 176      46.187 -12.870 105.518  1.00 43.80           C  
ATOM   3667  CG2 THR B 176      46.295 -14.118 106.408  1.00 43.80           C  
ATOM   3668  OG1 THR B 176      47.324 -12.043 105.721  1.00 43.80           O  
ATOM   3669  N   SER B 177      45.132 -11.414 102.923  1.00100.59           N  
ATOM   3670  CA  SER B 177      45.248 -10.225 102.132  1.00100.59           C  
ATOM   3671  C   SER B 177      45.900  -9.194 102.987  1.00100.59           C  
ATOM   3672  O   SER B 177      45.249  -8.546 103.806  1.00100.59           O  
ATOM   3673  CB  SER B 177      43.906  -9.650 101.650  1.00100.59           C  
ATOM   3674  OG  SER B 177      43.328 -10.511 100.681  1.00100.59           O  
ATOM   3675  N   HIS B 178      47.219  -9.008 102.797  1.00 61.34           N  
ATOM   3676  CA  HIS B 178      47.924  -8.033 103.571  1.00 61.34           C  
ATOM   3677  C   HIS B 178      49.262  -7.837 102.925  1.00 61.34           C  
ATOM   3678  O   HIS B 178      49.929  -8.801 102.554  1.00 61.34           O  
ATOM   3679  CB  HIS B 178      48.154  -8.493 105.022  1.00 61.34           C  
ATOM   3680  CG  HIS B 178      48.711  -7.430 105.919  1.00 61.34           C  
ATOM   3681  CD2 HIS B 178      49.978  -7.244 106.381  1.00 61.34           C  
ATOM   3682  ND1 HIS B 178      47.960  -6.410 106.462  1.00 61.34           N  
ATOM   3683  CE1 HIS B 178      48.803  -5.665 107.220  1.00 61.34           C  
ATOM   3684  NE2 HIS B 178      50.037  -6.131 107.202  1.00 61.34           N  
ATOM   3685  N   GLY B 179      49.692  -6.568 102.778  1.00 28.53           N  
ATOM   3686  CA  GLY B 179      50.984  -6.288 102.217  1.00 28.53           C  
ATOM   3687  C   GLY B 179      50.962  -6.453 100.728  1.00 28.53           C  
ATOM   3688  O   GLY B 179      49.967  -6.169 100.064  1.00 28.53           O  
ATOM   3689  N   ALA B 180      52.089  -6.949 100.177  0.50 41.09           N  
ATOM   3690  CA  ALA B 180      52.303  -7.081  98.762  0.50 41.09           C  
ATOM   3691  C   ALA B 180      51.248  -7.971  98.190  0.50 41.09           C  
ATOM   3692  O   ALA B 180      50.779  -7.766  97.072  0.50 41.09           O  
ATOM   3693  CB  ALA B 180      53.668  -7.708  98.424  0.50 41.09           C  
ATOM   3694  N   TYR B 181      50.857  -8.993  98.962  0.50105.19           N  
ATOM   3695  CA  TYR B 181      49.897  -9.995  98.596  0.50105.19           C  
ATOM   3696  C   TYR B 181      48.555  -9.347  98.401  0.50105.19           C  
ATOM   3697  O   TYR B 181      47.759  -9.786  97.572  0.50105.19           O  
ATOM   3698  CB  TYR B 181      49.783 -11.068  99.704  0.50105.19           C  
ATOM   3699  CG  TYR B 181      48.960 -12.202  99.204  0.50105.19           C  
ATOM   3700  CD1 TYR B 181      47.597 -12.063  99.089  0.50105.19           C  
ATOM   3701  CD2 TYR B 181      49.546 -13.404  98.872  0.50105.19           C  
ATOM   3702  CE1 TYR B 181      46.825 -13.098  98.628  0.50105.19           C  
ATOM   3703  CE2 TYR B 181      48.778 -14.446  98.410  0.50105.19           C  
ATOM   3704  CZ  TYR B 181      47.416 -14.287  98.283  0.50105.19           C  
ATOM   3705  OH  TYR B 181      46.609 -15.340  97.808  0.50105.19           O  
ATOM   3706  N   LYS B 182      48.269  -8.281  99.173  0.50123.32           N  
ATOM   3707  CA  LYS B 182      46.966  -7.675  99.192  0.50123.32           C  
ATOM   3708  C   LYS B 182      46.487  -7.369  97.808  0.50123.32           C  
ATOM   3709  O   LYS B 182      47.240  -6.939  96.938  0.50123.32           O  
ATOM   3710  CB  LYS B 182      46.926  -6.382 100.030  0.50123.32           C  
ATOM   3711  CG  LYS B 182      45.540  -6.001 100.559  1.00123.32           C  
ATOM   3712  CD  LYS B 182      44.488  -5.716  99.486  1.00123.32           C  
ATOM   3713  CE  LYS B 182      43.122  -5.348 100.070  1.00123.32           C  
ATOM   3714  NZ  LYS B 182      42.155  -5.081  98.983  1.00123.32           N1+
ATOM   3715  N   GLY B 183      45.195  -7.665  97.565  0.50 35.46           N  
ATOM   3716  CA  GLY B 183      44.548  -7.342  96.328  0.50 35.46           C  
ATOM   3717  C   GLY B 183      45.012  -8.274  95.259  0.50 35.46           C  
ATOM   3718  O   GLY B 183      44.680  -8.084  94.090  0.50 35.46           O  
ATOM   3719  N   LYS B 184      45.808  -9.300  95.615  0.50112.23           N  
ATOM   3720  CA  LYS B 184      46.230 -10.198  94.581  0.50112.23           C  
ATOM   3721  C   LYS B 184      45.882 -11.600  94.972  0.50112.23           C  
ATOM   3722  O   LYS B 184      46.727 -12.327  95.493  0.50112.23           O  
ATOM   3723  CB  LYS B 184      47.750 -10.212  94.331  0.50112.23           C  
ATOM   3724  CG  LYS B 184      48.308  -9.007  93.568  0.50112.23           C  
ATOM   3725  CD  LYS B 184      48.426  -7.717  94.376  0.50112.23           C  
ATOM   3726  CE  LYS B 184      49.151  -6.600  93.620  0.50112.23           C  
ATOM   3727  NZ  LYS B 184      49.227  -5.384  94.458  0.50112.23           N1+
ATOM   3728  N   GLY B 185      44.646 -12.042  94.671  0.50 31.17           N  
ATOM   3729  CA  GLY B 185      44.274 -13.400  94.962  0.50 31.17           C  
ATOM   3730  C   GLY B 185      43.356 -13.455  96.145  0.50 31.17           C  
ATOM   3731  O   GLY B 185      43.250 -12.517  96.931  0.50 31.17           O  
ATOM   3732  N   ARG B 186      42.650 -14.597  96.274  0.50150.74           N  
ATOM   3733  CA  ARG B 186      41.732 -14.862  97.342  0.50150.74           C  
ATOM   3734  C   ARG B 186      42.473 -15.142  98.616  0.50150.74           C  
ATOM   3735  O   ARG B 186      43.596 -15.643  98.617  0.50150.74           O  
ATOM   3736  CB  ARG B 186      40.764 -16.013  97.012  0.50150.74           C  
ATOM   3737  CG  ARG B 186      41.460 -17.212  96.366  0.50150.74           C  
ATOM   3738  CD  ARG B 186      42.685 -17.733  97.106  0.50150.74           C  
ATOM   3739  NE  ARG B 186      43.463 -18.532  96.118  0.50150.74           N  
ATOM   3740  CZ  ARG B 186      44.274 -17.893  95.225  0.50150.74           C  
ATOM   3741  NH1 ARG B 186      44.356 -16.531  95.237  0.50150.74           N1+
ATOM   3742  NH2 ARG B 186      44.993 -18.605  94.308  0.50150.74           N  
ATOM   3743  N   PRO B 187      41.857 -14.786  99.716  0.50 81.43           N  
ATOM   3744  CA  PRO B 187      42.498 -14.981 100.988  0.50 81.43           C  
ATOM   3745  C   PRO B 187      42.674 -16.426 101.326  0.50 81.43           C  
ATOM   3746  O   PRO B 187      41.703 -17.177 101.252  0.50 81.43           O  
ATOM   3747  CB  PRO B 187      41.676 -14.188 102.001  0.50 81.43           C  
ATOM   3748  CG  PRO B 187      41.074 -13.050 101.154  0.50 81.43           C  
ATOM   3749  CD  PRO B 187      40.955 -13.645  99.737  0.50 81.43           C  
ATOM   3750  N   PHE B 188      43.896 -16.829 101.732  1.00169.21           N  
ATOM   3751  CA  PHE B 188      44.119 -18.208 102.062  1.00169.21           C  
ATOM   3752  C   PHE B 188      45.332 -18.259 102.939  1.00169.21           C  
ATOM   3753  O   PHE B 188      45.931 -17.230 103.246  1.00169.21           O  
ATOM   3754  CB  PHE B 188      44.417 -19.106 100.845  1.00169.21           C  
ATOM   3755  CG  PHE B 188      45.818 -18.862 100.385  1.00169.21           C  
ATOM   3756  CD1 PHE B 188      46.135 -17.829  99.534  1.00169.21           C  
ATOM   3757  CD2 PHE B 188      46.832 -19.682 100.821  1.00169.21           C  
ATOM   3758  CE1 PHE B 188      47.437 -17.634  99.135  1.00169.21           C  
ATOM   3759  CE2 PHE B 188      48.134 -19.491 100.424  1.00169.21           C  
ATOM   3760  CZ  PHE B 188      48.441 -18.462  99.572  1.00169.21           C  
ATOM   3761  N   ILE B 189      45.705 -19.473 103.399  1.00104.03           N  
ATOM   3762  CA  ILE B 189      46.875 -19.620 104.218  1.00104.03           C  
ATOM   3763  C   ILE B 189      47.759 -20.668 103.606  1.00104.03           C  
ATOM   3764  O   ILE B 189      47.314 -21.776 103.312  1.00104.03           O  
ATOM   3765  CB  ILE B 189      46.559 -20.075 105.614  1.00104.03           C  
ATOM   3766  CG1 ILE B 189      45.682 -19.035 106.332  1.00104.03           C  
ATOM   3767  CG2 ILE B 189      47.885 -20.367 106.332  1.00104.03           C  
ATOM   3768  CD1 ILE B 189      44.264 -18.937 105.770  1.00104.03           C  
ATOM   3769  N   ASP B 190      49.053 -20.336 103.411  1.00 92.63           N  
ATOM   3770  CA  ASP B 190      49.994 -21.261 102.840  1.00 92.63           C  
ATOM   3771  C   ASP B 190      50.632 -21.984 103.986  1.00 92.63           C  
ATOM   3772  O   ASP B 190      51.723 -21.629 104.430  1.00 92.63           O  
ATOM   3773  CB  ASP B 190      51.118 -20.556 102.055  1.00 92.63           C  
ATOM   3774  CG  ASP B 190      52.001 -21.601 101.388  1.00 92.63           C  
ATOM   3775  OD1 ASP B 190      51.748 -22.817 101.599  1.00 92.63           O  
ATOM   3776  OD2 ASP B 190      52.940 -21.194 100.652  1.00 92.63           O1-
ATOM   3777  N   HIS B 191      49.973 -23.056 104.461  1.00 60.90           N  
ATOM   3778  CA  HIS B 191      50.419 -23.780 105.616  1.00 60.90           C  
ATOM   3779  C   HIS B 191      51.770 -24.367 105.361  1.00 60.90           C  
ATOM   3780  O   HIS B 191      52.614 -24.388 106.254  1.00 60.90           O  
ATOM   3781  CB  HIS B 191      49.471 -24.928 106.009  1.00 60.90           C  
ATOM   3782  CG  HIS B 191      48.105 -24.431 106.378  1.00 60.90           C  
ATOM   3783  CD2 HIS B 191      46.941 -24.467 105.674  1.00 60.90           C  
ATOM   3784  ND1 HIS B 191      47.806 -23.806 107.567  1.00 60.90           N  
ATOM   3785  CE1 HIS B 191      46.485 -23.495 107.524  1.00 60.90           C  
ATOM   3786  NE2 HIS B 191      45.918 -23.876 106.394  1.00 60.90           N  
ATOM   3787  N   ALA B 192      52.018 -24.858 104.134  1.00 30.74           N  
ATOM   3788  CA  ALA B 192      53.283 -25.477 103.859  1.00 30.74           C  
ATOM   3789  C   ALA B 192      54.362 -24.462 104.078  1.00 30.74           C  
ATOM   3790  O   ALA B 192      55.393 -24.755 104.682  1.00 30.74           O  
ATOM   3791  CB  ALA B 192      53.395 -25.973 102.408  1.00 30.74           C  
ATOM   3792  N   ARG B 193      54.131 -23.227 103.602  1.00148.51           N  
ATOM   3793  CA  ARG B 193      55.066 -22.143 103.714  1.00148.51           C  
ATOM   3794  C   ARG B 193      55.279 -21.841 105.165  1.00148.51           C  
ATOM   3795  O   ARG B 193      56.406 -21.641 105.617  1.00148.51           O  
ATOM   3796  CB  ARG B 193      54.487 -20.861 103.087  1.00148.51           C  
ATOM   3797  CG  ARG B 193      55.369 -19.619 103.200  1.00148.51           C  
ATOM   3798  CD  ARG B 193      56.541 -19.625 102.224  1.00148.51           C  
ATOM   3799  NE  ARG B 193      55.974 -19.683 100.847  1.00148.51           N  
ATOM   3800  CZ  ARG B 193      56.800 -19.543  99.770  1.00148.51           C  
ATOM   3801  NH1 ARG B 193      58.137 -19.347  99.958  1.00148.51           N1+
ATOM   3802  NH2 ARG B 193      56.288 -19.597  98.505  1.00148.51           N  
ATOM   3803  N   LEU B 194      54.176 -21.824 105.933  1.00101.63           N  
ATOM   3804  CA  LEU B 194      54.198 -21.453 107.317  1.00101.63           C  
ATOM   3805  C   LEU B 194      55.052 -22.437 108.058  1.00101.63           C  
ATOM   3806  O   LEU B 194      55.836 -22.059 108.929  1.00101.63           O  
ATOM   3807  CB  LEU B 194      52.772 -21.467 107.913  1.00101.63           C  
ATOM   3808  CG  LEU B 194      52.594 -20.823 109.307  1.00101.63           C  
ATOM   3809  CD1 LEU B 194      51.129 -20.925 109.757  1.00101.63           C  
ATOM   3810  CD2 LEU B 194      53.563 -21.378 110.362  1.00101.63           C  
ATOM   3811  N   GLU B 195      54.925 -23.734 107.728  1.00 69.71           N  
ATOM   3812  CA  GLU B 195      55.659 -24.743 108.433  1.00 69.71           C  
ATOM   3813  C   GLU B 195      57.127 -24.555 108.196  1.00 69.71           C  
ATOM   3814  O   GLU B 195      57.932 -24.693 109.117  1.00 69.71           O  
ATOM   3815  CB  GLU B 195      55.241 -26.163 108.006  1.00 69.71           C  
ATOM   3816  CG  GLU B 195      55.719 -27.266 108.949  1.00 69.71           C  
ATOM   3817  CD  GLU B 195      57.048 -27.782 108.432  1.00 69.71           C  
ATOM   3818  OE1 GLU B 195      57.379 -27.472 107.256  1.00 69.71           O  
ATOM   3819  OE2 GLU B 195      57.745 -28.498 109.199  1.00 69.71           O1-
ATOM   3820  N   ARG B 196      57.518 -24.214 106.953  1.00108.43           N  
ATOM   3821  CA  ARG B 196      58.911 -24.064 106.635  1.00108.43           C  
ATOM   3822  C   ARG B 196      59.482 -22.943 107.446  1.00108.43           C  
ATOM   3823  O   ARG B 196      60.577 -23.060 107.997  1.00108.43           O  
ATOM   3824  CB  ARG B 196      59.150 -23.705 105.159  1.00108.43           C  
ATOM   3825  CG  ARG B 196      58.635 -24.747 104.166  1.00108.43           C  
ATOM   3826  CD  ARG B 196      58.963 -24.396 102.713  1.00108.43           C  
ATOM   3827  NE  ARG B 196      58.372 -25.449 101.841  1.00108.43           N  
ATOM   3828  CZ  ARG B 196      57.085 -25.323 101.405  1.00108.43           C  
ATOM   3829  NH1 ARG B 196      56.338 -24.247 101.792  1.00108.43           N1+
ATOM   3830  NH2 ARG B 196      56.547 -26.265 100.577  1.00108.43           N  
ATOM   3831  N   ILE B 197      58.746 -21.821 107.546  1.00 38.10           N  
ATOM   3832  CA  ILE B 197      59.225 -20.668 108.256  1.00 38.10           C  
ATOM   3833  C   ILE B 197      59.393 -21.042 109.695  1.00 38.10           C  
ATOM   3834  O   ILE B 197      60.412 -20.745 110.315  1.00 38.10           O  
ATOM   3835  CB  ILE B 197      58.245 -19.530 108.228  1.00 38.10           C  
ATOM   3836  CG1 ILE B 197      57.923 -19.121 106.782  1.00 38.10           C  
ATOM   3837  CG2 ILE B 197      58.824 -18.386 109.077  1.00 38.10           C  
ATOM   3838  CD1 ILE B 197      56.694 -18.218 106.668  1.00 38.10           C  
ATOM   3839  N   ALA B 198      58.391 -21.749 110.247  1.00 36.39           N  
ATOM   3840  CA  ALA B 198      58.382 -22.113 111.633  1.00 36.39           C  
ATOM   3841  C   ALA B 198      59.580 -22.958 111.917  1.00 36.39           C  
ATOM   3842  O   ALA B 198      60.145 -22.882 113.007  1.00 36.39           O  
ATOM   3843  CB  ALA B 198      57.135 -22.925 112.026  1.00 36.39           C  
ATOM   3844  N   ARG B 199      59.984 -23.817 110.962  1.00 89.30           N  
ATOM   3845  CA  ARG B 199      61.116 -24.660 111.218  1.00 89.30           C  
ATOM   3846  C   ARG B 199      62.337 -23.813 111.423  1.00 89.30           C  
ATOM   3847  O   ARG B 199      63.111 -24.046 112.349  1.00 89.30           O  
ATOM   3848  CB  ARG B 199      61.434 -25.636 110.068  1.00 89.30           C  
ATOM   3849  CG  ARG B 199      62.641 -26.529 110.371  1.00 89.30           C  
ATOM   3850  CD  ARG B 199      63.058 -27.463 109.231  1.00 89.30           C  
ATOM   3851  NE  ARG B 199      61.941 -28.419 108.986  1.00 89.30           N  
ATOM   3852  CZ  ARG B 199      61.004 -28.143 108.033  1.00 89.30           C  
ATOM   3853  NH1 ARG B 199      61.114 -27.012 107.275  1.00 89.30           N1+
ATOM   3854  NH2 ARG B 199      59.967 -29.006 107.827  1.00 89.30           N  
ATOM   3855  N   LEU B 200      62.549 -22.822 110.537  1.00119.51           N  
ATOM   3856  CA  LEU B 200      63.689 -21.946 110.585  1.00119.51           C  
ATOM   3857  C   LEU B 200      63.622 -20.963 111.716  1.00119.51           C  
ATOM   3858  O   LEU B 200      64.663 -20.574 112.247  1.00119.51           O  
ATOM   3859  CB  LEU B 200      63.901 -21.129 109.301  1.00119.51           C  
ATOM   3860  CG  LEU B 200      64.371 -21.964 108.096  1.00119.51           C  
ATOM   3861  CD1 LEU B 200      63.287 -22.921 107.591  1.00119.51           C  
ATOM   3862  CD2 LEU B 200      64.917 -21.059 106.987  1.00119.51           C  
ATOM   3863  N   VAL B 201      62.418 -20.469 112.076  1.00 57.86           N  
ATOM   3864  CA  VAL B 201      62.365 -19.470 113.112  1.00 57.86           C  
ATOM   3865  C   VAL B 201      61.578 -19.987 114.286  1.00 57.86           C  
ATOM   3866  O   VAL B 201      60.375 -20.228 114.193  1.00 57.86           O  
ATOM   3867  CB  VAL B 201      61.707 -18.202 112.644  1.00 57.86           C  
ATOM   3868  CG1 VAL B 201      61.681 -17.190 113.802  1.00 57.86           C  
ATOM   3869  CG2 VAL B 201      62.454 -17.702 111.395  1.00 57.86           C  
ATOM   3870  N   PRO B 202      62.258 -20.172 115.392  1.00158.75           N  
ATOM   3871  CA  PRO B 202      61.623 -20.634 116.603  1.00158.75           C  
ATOM   3872  C   PRO B 202      60.788 -19.592 117.284  1.00158.75           C  
ATOM   3873  O   PRO B 202      59.972 -19.953 118.131  1.00158.75           O  
ATOM   3874  CB  PRO B 202      62.748 -21.144 117.500  1.00158.75           C  
ATOM   3875  CG  PRO B 202      63.858 -21.539 116.514  1.00158.75           C  
ATOM   3876  CD  PRO B 202      63.645 -20.601 115.315  1.00158.75           C  
ATOM   3877  N   ALA B 203      60.989 -18.301 116.962  1.00 40.39           N  
ATOM   3878  CA  ALA B 203      60.276 -17.255 117.637  1.00 40.39           C  
ATOM   3879  C   ALA B 203      58.832 -17.312 117.239  1.00 40.39           C  
ATOM   3880  O   ALA B 203      58.484 -17.766 116.150  1.00 40.39           O  
ATOM   3881  CB  ALA B 203      60.798 -15.845 117.308  1.00 40.39           C  
ATOM   3882  N   PRO B 204      57.975 -16.863 118.119  1.00 73.64           N  
ATOM   3883  CA  PRO B 204      56.557 -16.874 117.872  1.00 73.64           C  
ATOM   3884  C   PRO B 204      56.268 -16.138 116.596  1.00 73.64           C  
ATOM   3885  O   PRO B 204      56.945 -15.152 116.308  1.00 73.64           O  
ATOM   3886  CB  PRO B 204      55.941 -16.163 119.073  1.00 73.64           C  
ATOM   3887  CG  PRO B 204      57.040 -15.170 119.494  1.00 73.64           C  
ATOM   3888  CD  PRO B 204      58.351 -15.891 119.132  1.00 73.64           C  
ATOM   3889  N   LEU B 205      55.261 -16.594 115.820  1.00 55.54           N  
ATOM   3890  CA  LEU B 205      54.961 -15.973 114.558  1.00 55.54           C  
ATOM   3891  C   LEU B 205      53.693 -15.178 114.689  1.00 55.54           C  
ATOM   3892  O   LEU B 205      52.840 -15.478 115.524  1.00 55.54           O  
ATOM   3893  CB  LEU B 205      54.740 -16.985 113.422  1.00 55.54           C  
ATOM   3894  CG  LEU B 205      55.968 -17.876 113.150  1.00 55.54           C  
ATOM   3895  CD1 LEU B 205      55.713 -18.835 111.977  1.00 55.54           C  
ATOM   3896  CD2 LEU B 205      57.245 -17.037 112.974  1.00 55.54           C  
ATOM   3897  N   VAL B 206      53.546 -14.127 113.851  1.00 46.89           N  
ATOM   3898  CA  VAL B 206      52.401 -13.259 113.922  1.00 46.89           C  
ATOM   3899  C   VAL B 206      51.653 -13.284 112.618  1.00 46.89           C  
ATOM   3900  O   VAL B 206      52.246 -13.358 111.543  1.00 46.89           O  
ATOM   3901  CB  VAL B 206      52.772 -11.831 114.208  1.00 46.89           C  
ATOM   3902  CG1 VAL B 206      51.489 -10.984 114.263  1.00 46.89           C  
ATOM   3903  CG2 VAL B 206      53.591 -11.800 115.509  1.00 46.89           C  
ATOM   3904  N   LEU B 207      50.303 -13.222 112.694  1.00113.38           N  
ATOM   3905  CA  LEU B 207      49.482 -13.274 111.515  1.00113.38           C  
ATOM   3906  C   LEU B 207      48.711 -11.986 111.428  1.00113.38           C  
ATOM   3907  O   LEU B 207      48.029 -11.588 112.374  1.00113.38           O  
ATOM   3908  CB  LEU B 207      48.485 -14.453 111.558  1.00113.38           C  
ATOM   3909  CG  LEU B 207      47.764 -14.802 110.237  1.00113.38           C  
ATOM   3910  CD1 LEU B 207      46.807 -15.990 110.442  1.00113.38           C  
ATOM   3911  CD2 LEU B 207      47.062 -13.592 109.599  1.00113.38           C  
ATOM   3912  N   HIS B 208      48.782 -11.304 110.264  1.00 62.39           N  
ATOM   3913  CA  HIS B 208      48.102 -10.046 110.117  1.00 62.39           C  
ATOM   3914  C   HIS B 208      47.055 -10.167 109.055  1.00 62.39           C  
ATOM   3915  O   HIS B 208      47.097 -11.054 108.204  1.00 62.39           O  
ATOM   3916  CB  HIS B 208      49.017  -8.884 109.687  1.00 62.39           C  
ATOM   3917  CG  HIS B 208      50.024  -8.485 110.725  1.00 62.39           C  
ATOM   3918  CD2 HIS B 208      50.121  -8.831 112.038  1.00 62.39           C  
ATOM   3919  ND1 HIS B 208      51.077  -7.631 110.484  1.00 62.39           N  
ATOM   3920  CE1 HIS B 208      51.753  -7.503 111.653  1.00 62.39           C  
ATOM   3921  NE2 HIS B 208      51.210  -8.212 112.625  1.00 62.39           N  
ATOM   3922  N   GLY B 209      46.047  -9.275 109.122  1.00 40.20           N  
ATOM   3923  CA  GLY B 209      45.036  -9.186 108.110  1.00 40.20           C  
ATOM   3924  C   GLY B 209      44.245 -10.453 108.039  1.00 40.20           C  
ATOM   3925  O   GLY B 209      43.980 -10.945 106.941  1.00 40.20           O  
ATOM   3926  N   ALA B 210      43.883 -11.052 109.192  1.00 70.47           N  
ATOM   3927  CA  ALA B 210      43.065 -12.224 109.083  1.00 70.47           C  
ATOM   3928  C   ALA B 210      41.935 -12.144 110.061  1.00 70.47           C  
ATOM   3929  O   ALA B 210      42.059 -12.594 111.199  1.00 70.47           O  
ATOM   3930  CB  ALA B 210      43.831 -13.514 109.415  1.00 70.47           C  
ATOM   3931  N   SER B 211      40.767 -11.641 109.621  1.00 61.89           N  
ATOM   3932  CA  SER B 211      39.620 -11.592 110.481  1.00 61.89           C  
ATOM   3933  C   SER B 211      38.659 -12.601 109.935  1.00 61.89           C  
ATOM   3934  O   SER B 211      38.706 -12.930 108.751  1.00 61.89           O  
ATOM   3935  CB  SER B 211      38.900 -10.233 110.511  1.00 61.89           C  
ATOM   3936  OG  SER B 211      39.700  -9.273 111.184  1.00 61.89           O  
ATOM   3937  N   ALA B 212      37.810 -13.174 110.810  1.00 48.67           N  
ATOM   3938  CA  ALA B 212      36.860 -14.164 110.383  1.00 48.67           C  
ATOM   3939  C   ALA B 212      35.834 -13.549 109.481  1.00 48.67           C  
ATOM   3940  O   ALA B 212      35.547 -14.073 108.408  1.00 48.67           O  
ATOM   3941  CB  ALA B 212      36.107 -14.801 111.564  1.00 48.67           C  
ATOM   3942  N   VAL B 213      35.284 -12.387 109.883  1.00 95.75           N  
ATOM   3943  CA  VAL B 213      34.265 -11.721 109.119  1.00 95.75           C  
ATOM   3944  C   VAL B 213      33.178 -12.720 108.808  1.00 95.75           C  
ATOM   3945  O   VAL B 213      32.815 -12.941 107.654  1.00 95.75           O  
ATOM   3946  CB  VAL B 213      34.806 -11.121 107.843  1.00 95.75           C  
ATOM   3947  CG1 VAL B 213      33.677 -10.418 107.065  1.00 95.75           C  
ATOM   3948  CG2 VAL B 213      35.985 -10.205 108.208  1.00 95.75           C  
ATOM   3949  N   PRO B 214      32.647 -13.341 109.829  1.00 80.27           N  
ATOM   3950  CA  PRO B 214      31.613 -14.339 109.686  1.00 80.27           C  
ATOM   3951  C   PRO B 214      30.413 -13.768 108.987  1.00 80.27           C  
ATOM   3952  O   PRO B 214      30.168 -12.569 109.100  1.00 80.27           O  
ATOM   3953  CB  PRO B 214      31.264 -14.747 111.113  1.00 80.27           C  
ATOM   3954  CG  PRO B 214      31.542 -13.465 111.923  1.00 80.27           C  
ATOM   3955  CD  PRO B 214      32.711 -12.803 111.178  1.00 80.27           C  
ATOM   3956  N   PRO B 215      29.694 -14.589 108.262  1.00 67.41           N  
ATOM   3957  CA  PRO B 215      28.533 -14.178 107.512  1.00 67.41           C  
ATOM   3958  C   PRO B 215      27.487 -13.537 108.370  1.00 67.41           C  
ATOM   3959  O   PRO B 215      26.868 -12.571 107.927  1.00 67.41           O  
ATOM   3960  CB  PRO B 215      27.998 -15.458 106.874  1.00 67.41           C  
ATOM   3961  CG  PRO B 215      28.402 -16.546 107.886  1.00 67.41           C  
ATOM   3962  CD  PRO B 215      29.722 -16.026 108.482  1.00 67.41           C  
ATOM   3963  N   GLU B 216      27.270 -14.052 109.594  1.00 71.65           N  
ATOM   3964  CA  GLU B 216      26.217 -13.546 110.423  1.00 71.65           C  
ATOM   3965  C   GLU B 216      26.519 -12.121 110.754  1.00 71.65           C  
ATOM   3966  O   GLU B 216      25.627 -11.277 110.765  1.00 71.65           O  
ATOM   3967  CB  GLU B 216      26.077 -14.321 111.745  1.00 71.65           C  
ATOM   3968  CG  GLU B 216      24.754 -14.068 112.470  1.00 71.65           C  
ATOM   3969  CD  GLU B 216      24.780 -12.673 113.074  1.00 71.65           C  
ATOM   3970  OE1 GLU B 216      25.825 -12.310 113.675  1.00 71.65           O  
ATOM   3971  OE2 GLU B 216      23.755 -11.950 112.945  1.00 71.65           O1-
ATOM   3972  N   LEU B 217      27.801 -11.818 111.029  1.00 46.22           N  
ATOM   3973  CA  LEU B 217      28.171 -10.484 111.403  1.00 46.22           C  
ATOM   3974  C   LEU B 217      27.893  -9.545 110.272  1.00 46.22           C  
ATOM   3975  O   LEU B 217      27.292  -8.490 110.463  1.00 46.22           O  
ATOM   3976  CB  LEU B 217      29.663 -10.360 111.754  1.00 46.22           C  
ATOM   3977  CG  LEU B 217      30.086  -8.938 112.161  1.00 46.22           C  
ATOM   3978  CD1 LEU B 217      29.335  -8.473 113.418  1.00 46.22           C  
ATOM   3979  CD2 LEU B 217      31.613  -8.825 112.301  1.00 46.22           C  
ATOM   3980  N   VAL B 218      28.301  -9.925 109.051  1.00 37.24           N  
ATOM   3981  CA  VAL B 218      28.128  -9.072 107.913  1.00 37.24           C  
ATOM   3982  C   VAL B 218      26.664  -8.872 107.684  1.00 37.24           C  
ATOM   3983  O   VAL B 218      26.229  -7.779 107.326  1.00 37.24           O  
ATOM   3984  CB  VAL B 218      28.728  -9.639 106.658  1.00 37.24           C  
ATOM   3985  CG1 VAL B 218      28.363  -8.723 105.477  1.00 37.24           C  
ATOM   3986  CG2 VAL B 218      30.244  -9.789 106.873  1.00 37.24           C  
ATOM   3987  N   GLU B 219      25.861  -9.931 107.888  1.00104.85           N  
ATOM   3988  CA  GLU B 219      24.452  -9.843 107.640  1.00104.85           C  
ATOM   3989  C   GLU B 219      23.842  -8.827 108.559  1.00104.85           C  
ATOM   3990  O   GLU B 219      23.038  -7.997 108.135  1.00104.85           O  
ATOM   3991  CB  GLU B 219      23.724 -11.177 107.881  1.00104.85           C  
ATOM   3992  CG  GLU B 219      22.241 -11.128 107.510  1.00104.85           C  
ATOM   3993  CD  GLU B 219      22.145 -11.013 105.995  1.00104.85           C  
ATOM   3994  OE1 GLU B 219      23.025 -11.586 105.300  1.00104.85           O  
ATOM   3995  OE2 GLU B 219      21.192 -10.345 105.514  1.00104.85           O1-
ATOM   3996  N   ARG B 220      24.234  -8.848 109.845  1.00 73.56           N  
ATOM   3997  CA  ARG B 220      23.673  -7.963 110.827  1.00 73.56           C  
ATOM   3998  C   ARG B 220      24.001  -6.556 110.437  1.00 73.56           C  
ATOM   3999  O   ARG B 220      23.179  -5.651 110.581  1.00 73.56           O  
ATOM   4000  CB  ARG B 220      24.265  -8.208 112.227  1.00 73.56           C  
ATOM   4001  CG  ARG B 220      23.557  -7.467 113.364  1.00 73.56           C  
ATOM   4002  CD  ARG B 220      24.236  -7.673 114.721  1.00 73.56           C  
ATOM   4003  NE  ARG B 220      23.325  -7.151 115.778  1.00 73.56           N  
ATOM   4004  CZ  ARG B 220      23.459  -7.601 117.060  1.00 73.56           C  
ATOM   4005  NH1 ARG B 220      24.463  -8.471 117.374  1.00 73.56           N1+
ATOM   4006  NH2 ARG B 220      22.583  -7.195 118.026  1.00 73.56           N  
ATOM   4007  N   PHE B 221      25.231  -6.343 109.937  1.00 49.47           N  
ATOM   4008  CA  PHE B 221      25.701  -5.042 109.557  1.00 49.47           C  
ATOM   4009  C   PHE B 221      24.853  -4.531 108.432  1.00 49.47           C  
ATOM   4010  O   PHE B 221      24.371  -3.400 108.469  1.00 49.47           O  
ATOM   4011  CB  PHE B 221      27.164  -5.114 109.083  1.00 49.47           C  
ATOM   4012  CG  PHE B 221      27.652  -3.760 108.705  1.00 49.47           C  
ATOM   4013  CD1 PHE B 221      28.012  -2.856 109.677  1.00 49.47           C  
ATOM   4014  CD2 PHE B 221      27.776  -3.402 107.383  1.00 49.47           C  
ATOM   4015  CE1 PHE B 221      28.475  -1.608 109.334  1.00 49.47           C  
ATOM   4016  CE2 PHE B 221      28.239  -2.156 107.034  1.00 49.47           C  
ATOM   4017  CZ  PHE B 221      28.587  -1.255 108.011  1.00 49.47           C  
ATOM   4018  N   ARG B 222      24.625  -5.362 107.399  1.00 92.29           N  
ATOM   4019  CA  ARG B 222      23.849  -4.920 106.275  1.00 92.29           C  
ATOM   4020  C   ARG B 222      22.445  -4.645 106.713  1.00 92.29           C  
ATOM   4021  O   ARG B 222      21.818  -3.693 106.251  1.00 92.29           O  
ATOM   4022  CB  ARG B 222      23.852  -5.915 105.098  1.00 92.29           C  
ATOM   4023  CG  ARG B 222      25.148  -5.824 104.283  1.00 92.29           C  
ATOM   4024  CD  ARG B 222      25.183  -6.676 103.010  1.00 92.29           C  
ATOM   4025  NE  ARG B 222      25.612  -8.053 103.382  1.00 92.29           N  
ATOM   4026  CZ  ARG B 222      26.601  -8.663 102.663  1.00 92.29           C  
ATOM   4027  NH1 ARG B 222      27.186  -8.011 101.615  1.00 92.29           N1+
ATOM   4028  NH2 ARG B 222      27.009  -9.923 102.993  1.00 92.29           N  
ATOM   4029  N   ALA B 223      21.915  -5.469 107.634  1.00 23.90           N  
ATOM   4030  CA  ALA B 223      20.571  -5.297 108.108  1.00 23.90           C  
ATOM   4031  C   ALA B 223      20.465  -3.962 108.780  1.00 23.90           C  
ATOM   4032  O   ALA B 223      19.456  -3.271 108.645  1.00 23.90           O  
ATOM   4033  CB  ALA B 223      20.166  -6.365 109.138  1.00 23.90           C  
ATOM   4034  N   SER B 224      21.514  -3.562 109.523  1.00 45.56           N  
ATOM   4035  CA  SER B 224      21.498  -2.333 110.266  1.00 45.56           C  
ATOM   4036  C   SER B 224      21.533  -1.172 109.323  1.00 45.56           C  
ATOM   4037  O   SER B 224      21.427  -0.026 109.757  1.00 45.56           O  
ATOM   4038  CB  SER B 224      22.677  -2.179 111.246  1.00 45.56           C  
ATOM   4039  OG  SER B 224      23.889  -1.954 110.545  1.00 45.56           O  
ATOM   4040  N   GLY B 225      21.687  -1.428 108.009  1.00 28.82           N  
ATOM   4041  CA  GLY B 225      21.693  -0.341 107.072  1.00 28.82           C  
ATOM   4042  C   GLY B 225      23.085  -0.086 106.576  1.00 28.82           C  
ATOM   4043  O   GLY B 225      23.298   0.816 105.768  1.00 28.82           O  
ATOM   4044  N   GLY B 226      24.080  -0.862 107.047  1.00 20.75           N  
ATOM   4045  CA  GLY B 226      25.422  -0.646 106.585  1.00 20.75           C  
ATOM   4046  C   GLY B 226      25.575  -1.282 105.239  1.00 20.75           C  
ATOM   4047  O   GLY B 226      24.799  -2.154 104.853  1.00 20.75           O  
ATOM   4048  N   GLU B 227      26.598  -0.844 104.476  1.00 86.01           N  
ATOM   4049  CA  GLU B 227      26.855  -1.446 103.202  1.00 86.01           C  
ATOM   4050  C   GLU B 227      28.307  -1.797 103.172  1.00 86.01           C  
ATOM   4051  O   GLU B 227      29.158  -1.013 103.588  1.00 86.01           O  
ATOM   4052  CB  GLU B 227      26.503  -0.546 102.006  1.00 86.01           C  
ATOM   4053  CG  GLU B 227      27.176   0.824 102.025  1.00 86.01           C  
ATOM   4054  CD  GLU B 227      26.686   1.579 100.799  1.00 86.01           C  
ATOM   4055  OE1 GLU B 227      26.823   1.032  99.672  1.00 86.01           O  
ATOM   4056  OE2 GLU B 227      26.159   2.711 100.973  1.00 86.01           O1-
ATOM   4057  N   ILE B 228      28.618  -3.020 102.706  1.00 54.64           N  
ATOM   4058  CA  ILE B 228      29.976  -3.474 102.699  1.00 54.64           C  
ATOM   4059  C   ILE B 228      30.179  -4.315 101.486  1.00 54.64           C  
ATOM   4060  O   ILE B 228      29.227  -4.782 100.866  1.00 54.64           O  
ATOM   4061  CB  ILE B 228      30.306  -4.305 103.904  1.00 54.64           C  
ATOM   4062  CG1 ILE B 228      31.804  -4.644 103.939  1.00 54.64           C  
ATOM   4063  CG2 ILE B 228      29.367  -5.525 103.916  1.00 54.64           C  
ATOM   4064  CD1 ILE B 228      32.263  -5.225 105.275  1.00 54.64           C  
ATOM   4065  N   GLY B 229      31.456  -4.546 101.135  1.00 34.49           N  
ATOM   4066  CA  GLY B 229      31.768  -5.295  99.959  1.00 34.49           C  
ATOM   4067  C   GLY B 229      31.575  -6.747 100.258  1.00 34.49           C  
ATOM   4068  O   GLY B 229      30.946  -7.136 101.240  1.00 34.49           O  
ATOM   4069  N   GLU B 230      32.150  -7.576  99.378  0.50139.83           N  
ATOM   4070  CA  GLU B 230      32.070  -9.004  99.346  0.50139.83           C  
ATOM   4071  C   GLU B 230      32.775  -9.617 100.511  0.50139.83           C  
ATOM   4072  O   GLU B 230      32.712 -10.835 100.658  0.50139.83           O  
ATOM   4073  CB  GLU B 230      32.641  -9.610  98.052  0.50139.83           C  
ATOM   4074  CG  GLU B 230      32.454 -11.126  97.947  0.50139.83           C  
ATOM   4075  CD  GLU B 230      30.963 -11.437  97.857  0.50139.83           C  
ATOM   4076  OE1 GLU B 230      30.170 -10.845  98.639  0.50139.83           O  
ATOM   4077  OE2 GLU B 230      30.598 -12.291  97.007  0.50139.83           O1-
ATOM   4078  N   ALA B 231      33.520  -8.788 101.281  0.50 93.82           N  
ATOM   4079  CA  ALA B 231      34.356  -9.091 102.424  0.50 93.82           C  
ATOM   4080  C   ALA B 231      34.579 -10.561 102.616  0.50 93.82           C  
ATOM   4081  O   ALA B 231      33.664 -11.317 102.942  0.50 93.82           O  
ATOM   4082  CB  ALA B 231      33.814  -8.516 103.746  0.50 93.82           C  
ATOM   4083  N   ALA B 232      35.844 -10.993 102.439  1.00 35.76           N  
ATOM   4084  CA  ALA B 232      36.193 -12.378 102.585  1.00 35.76           C  
ATOM   4085  C   ALA B 232      37.223 -12.477 103.666  1.00 35.76           C  
ATOM   4086  O   ALA B 232      38.154 -11.675 103.731  1.00 35.76           O  
ATOM   4087  CB  ALA B 232      36.807 -12.991 101.313  1.00 35.76           C  
ATOM   4088  N   GLY B 233      37.085 -13.490 104.546  1.00 29.29           N  
ATOM   4089  CA  GLY B 233      38.019 -13.616 105.628  1.00 29.29           C  
ATOM   4090  C   GLY B 233      38.458 -15.043 105.720  1.00 29.29           C  
ATOM   4091  O   GLY B 233      37.776 -15.955 105.255  1.00 29.29           O  
ATOM   4092  N   ILE B 234      39.617 -15.264 106.369  1.00 73.95           N  
ATOM   4093  CA  ILE B 234      40.186 -16.572 106.501  1.00 73.95           C  
ATOM   4094  C   ILE B 234      39.237 -17.459 107.240  1.00 73.95           C  
ATOM   4095  O   ILE B 234      38.533 -17.027 108.151  1.00 73.95           O  
ATOM   4096  CB  ILE B 234      41.496 -16.572 107.217  1.00 73.95           C  
ATOM   4097  CG1 ILE B 234      42.505 -15.753 106.402  1.00 73.95           C  
ATOM   4098  CG2 ILE B 234      41.926 -18.028 107.457  1.00 73.95           C  
ATOM   4099  CD1 ILE B 234      43.771 -15.429 107.177  1.00 73.95           C  
ATOM   4100  N   HIS B 235      39.177 -18.735 106.808  1.00 49.83           N  
ATOM   4101  CA  HIS B 235      38.307 -19.728 107.381  1.00 49.83           C  
ATOM   4102  C   HIS B 235      38.826 -20.095 108.741  1.00 49.83           C  
ATOM   4103  O   HIS B 235      40.033 -20.149 108.978  1.00 49.83           O  
ATOM   4104  CB  HIS B 235      38.237 -21.006 106.526  1.00 49.83           C  
ATOM   4105  CG  HIS B 235      37.219 -22.001 106.992  1.00 49.83           C  
ATOM   4106  CD2 HIS B 235      35.962 -22.253 106.532  1.00 49.83           C  
ATOM   4107  ND1 HIS B 235      37.424 -22.884 108.027  1.00 49.83           N  
ATOM   4108  CE1 HIS B 235      36.291 -23.622 108.143  1.00 49.83           C  
ATOM   4109  NE2 HIS B 235      35.376 -23.276 107.256  1.00 49.83           N  
ATOM   4110  N   PRO B 236      37.923 -20.367 109.646  1.00 69.62           N  
ATOM   4111  CA  PRO B 236      38.293 -20.676 111.001  1.00 69.62           C  
ATOM   4112  C   PRO B 236      39.183 -21.870 111.127  1.00 69.62           C  
ATOM   4113  O   PRO B 236      40.042 -21.878 112.007  1.00 69.62           O  
ATOM   4114  CB  PRO B 236      36.979 -20.768 111.773  1.00 69.62           C  
ATOM   4115  CG  PRO B 236      36.050 -19.806 111.007  1.00 69.62           C  
ATOM   4116  CD  PRO B 236      36.575 -19.831 109.559  1.00 69.62           C  
ATOM   4117  N   GLU B 237      39.014 -22.883 110.264  1.00 66.42           N  
ATOM   4118  CA  GLU B 237      39.818 -24.065 110.365  1.00 66.42           C  
ATOM   4119  C   GLU B 237      41.237 -23.697 110.082  1.00 66.42           C  
ATOM   4120  O   GLU B 237      42.156 -24.202 110.724  1.00 66.42           O  
ATOM   4121  CB  GLU B 237      39.418 -25.148 109.350  1.00 66.42           C  
ATOM   4122  CG  GLU B 237      38.031 -25.740 109.603  1.00 66.42           C  
ATOM   4123  CD  GLU B 237      38.057 -26.461 110.943  1.00 66.42           C  
ATOM   4124  OE1 GLU B 237      39.112 -26.399 111.627  1.00 66.42           O  
ATOM   4125  OE2 GLU B 237      37.019 -27.080 111.299  1.00 66.42           O1-
ATOM   4126  N   ASP B 238      41.451 -22.799 109.103  1.00 33.02           N  
ATOM   4127  CA  ASP B 238      42.784 -22.435 108.723  1.00 33.02           C  
ATOM   4128  C   ASP B 238      43.465 -21.755 109.869  1.00 33.02           C  
ATOM   4129  O   ASP B 238      44.640 -22.004 110.136  1.00 33.02           O  
ATOM   4130  CB  ASP B 238      42.822 -21.499 107.503  1.00 33.02           C  
ATOM   4131  CG  ASP B 238      42.438 -22.322 106.278  1.00 33.02           C  
ATOM   4132  OD1 ASP B 238      42.517 -23.577 106.359  1.00 33.02           O  
ATOM   4133  OD2 ASP B 238      42.064 -21.707 105.243  1.00 33.02           O1-
ATOM   4134  N   ILE B 239      42.737 -20.891 110.597  1.00 88.04           N  
ATOM   4135  CA  ILE B 239      43.331 -20.188 111.699  1.00 88.04           C  
ATOM   4136  C   ILE B 239      43.786 -21.208 112.695  1.00 88.04           C  
ATOM   4137  O   ILE B 239      44.874 -21.098 113.259  1.00 88.04           O  
ATOM   4138  CB  ILE B 239      42.360 -19.277 112.392  1.00 88.04           C  
ATOM   4139  CG1 ILE B 239      41.852 -18.195 111.424  1.00 88.04           C  
ATOM   4140  CG2 ILE B 239      43.052 -18.711 113.645  1.00 88.04           C  
ATOM   4141  CD1 ILE B 239      42.961 -17.308 110.862  1.00 88.04           C  
ATOM   4142  N   LYS B 240      42.960 -22.245 112.925  1.00 33.43           N  
ATOM   4143  CA  LYS B 240      43.296 -23.242 113.901  1.00 33.43           C  
ATOM   4144  C   LYS B 240      44.577 -23.919 113.516  1.00 33.43           C  
ATOM   4145  O   LYS B 240      45.443 -24.138 114.359  1.00 33.43           O  
ATOM   4146  CB  LYS B 240      42.233 -24.348 114.027  1.00 33.43           C  
ATOM   4147  CG  LYS B 240      40.914 -23.886 114.649  1.00 33.43           C  
ATOM   4148  CD  LYS B 240      39.785 -24.907 114.494  1.00 33.43           C  
ATOM   4149  CE  LYS B 240      38.458 -24.463 115.112  1.00 33.43           C  
ATOM   4150  NZ  LYS B 240      37.433 -25.513 114.916  1.00 33.43           N1+
ATOM   4151  N   LYS B 241      44.720 -24.279 112.227  1.00114.15           N  
ATOM   4152  CA  LYS B 241      45.878 -24.972 111.733  1.00114.15           C  
ATOM   4153  C   LYS B 241      47.092 -24.101 111.828  1.00114.15           C  
ATOM   4154  O   LYS B 241      48.145 -24.537 112.287  1.00114.15           O  
ATOM   4155  CB  LYS B 241      45.702 -25.347 110.251  1.00114.15           C  
ATOM   4156  CG  LYS B 241      46.875 -26.095 109.618  1.00114.15           C  
ATOM   4157  CD  LYS B 241      46.990 -27.557 110.032  1.00114.15           C  
ATOM   4158  CE  LYS B 241      48.015 -28.338 109.207  1.00114.15           C  
ATOM   4159  NZ  LYS B 241      47.587 -28.394 107.790  1.00114.15           N1+
ATOM   4160  N   ALA B 242      46.964 -22.821 111.433  1.00 35.03           N  
ATOM   4161  CA  ALA B 242      48.102 -21.951 111.398  1.00 35.03           C  
ATOM   4162  C   ALA B 242      48.677 -21.876 112.775  1.00 35.03           C  
ATOM   4163  O   ALA B 242      49.895 -21.869 112.947  1.00 35.03           O  
ATOM   4164  CB  ALA B 242      47.746 -20.520 110.961  1.00 35.03           C  
ATOM   4165  N   ILE B 243      47.808 -21.824 113.797  1.00 34.29           N  
ATOM   4166  CA  ILE B 243      48.261 -21.733 115.155  1.00 34.29           C  
ATOM   4167  C   ILE B 243      49.037 -22.969 115.493  1.00 34.29           C  
ATOM   4168  O   ILE B 243      50.069 -22.901 116.158  1.00 34.29           O  
ATOM   4169  CB  ILE B 243      47.135 -21.604 116.140  1.00 34.29           C  
ATOM   4170  CG1 ILE B 243      46.372 -20.289 115.901  1.00 34.29           C  
ATOM   4171  CG2 ILE B 243      47.722 -21.729 117.556  1.00 34.29           C  
ATOM   4172  CD1 ILE B 243      45.057 -20.199 116.674  1.00 34.29           C  
ATOM   4173  N   SER B 244      48.559 -24.138 115.034  1.00 84.54           N  
ATOM   4174  CA  SER B 244      49.209 -25.382 115.336  1.00 84.54           C  
ATOM   4175  C   SER B 244      50.597 -25.320 114.771  1.00 84.54           C  
ATOM   4176  O   SER B 244      51.531 -25.902 115.320  1.00 84.54           O  
ATOM   4177  CB  SER B 244      48.521 -26.567 114.645  1.00 84.54           C  
ATOM   4178  OG  SER B 244      47.135 -26.564 114.949  1.00 84.54           O  
ATOM   4179  N   LEU B 245      50.744 -24.635 113.623  1.00133.17           N  
ATOM   4180  CA  LEU B 245      51.992 -24.472 112.930  1.00133.17           C  
ATOM   4181  C   LEU B 245      52.949 -23.547 113.619  1.00133.17           C  
ATOM   4182  O   LEU B 245      54.153 -23.651 113.386  1.00133.17           O  
ATOM   4183  CB  LEU B 245      51.885 -24.014 111.465  1.00133.17           C  
ATOM   4184  CG  LEU B 245      51.512 -25.141 110.483  1.00133.17           C  
ATOM   4185  CD1 LEU B 245      50.064 -25.607 110.651  1.00133.17           C  
ATOM   4186  CD2 LEU B 245      51.856 -24.754 109.040  1.00133.17           C  
ATOM   4187  N   GLY B 246      52.474 -22.607 114.466  1.00 60.83           N  
ATOM   4188  CA  GLY B 246      53.436 -21.715 115.056  1.00 60.83           C  
ATOM   4189  C   GLY B 246      52.949 -20.289 115.139  1.00 60.83           C  
ATOM   4190  O   GLY B 246      53.657 -19.446 115.688  1.00 60.83           O  
ATOM   4191  N   ILE B 247      51.752 -19.948 114.616  1.00 95.57           N  
ATOM   4192  CA  ILE B 247      51.340 -18.574 114.764  1.00 95.57           C  
ATOM   4193  C   ILE B 247      50.765 -18.374 116.142  1.00 95.57           C  
ATOM   4194  O   ILE B 247      49.787 -19.007 116.534  1.00 95.57           O  
ATOM   4195  CB  ILE B 247      50.337 -18.139 113.739  1.00 95.57           C  
ATOM   4196  CG1 ILE B 247      50.988 -18.182 112.346  1.00 95.57           C  
ATOM   4197  CG2 ILE B 247      49.806 -16.750 114.130  1.00 95.57           C  
ATOM   4198  CD1 ILE B 247      50.009 -17.985 111.198  1.00 95.57           C  
ATOM   4199  N   ALA B 248      51.492 -17.581 116.959  1.00 91.31           N  
ATOM   4200  CA  ALA B 248      51.171 -17.164 118.304  1.00 91.31           C  
ATOM   4201  C   ALA B 248      50.237 -15.989 118.424  1.00 91.31           C  
ATOM   4202  O   ALA B 248      49.450 -15.910 119.366  1.00 91.31           O  
ATOM   4203  CB  ALA B 248      52.428 -16.821 119.118  1.00 91.31           C  
ATOM   4204  N   LYS B 249      50.361 -14.994 117.521  1.00 90.33           N  
ATOM   4205  CA  LYS B 249      49.627 -13.764 117.682  1.00 90.33           C  
ATOM   4206  C   LYS B 249      48.735 -13.548 116.496  1.00 90.33           C  
ATOM   4207  O   LYS B 249      49.177 -13.631 115.351  1.00 90.33           O  
ATOM   4208  CB  LYS B 249      50.577 -12.556 117.803  1.00 90.33           C  
ATOM   4209  CG  LYS B 249      49.918 -11.188 117.991  1.00 90.33           C  
ATOM   4210  CD  LYS B 249      50.918 -10.117 118.439  1.00 90.33           C  
ATOM   4211  CE  LYS B 249      50.366  -8.690 118.433  1.00 90.33           C  
ATOM   4212  NZ  LYS B 249      50.342  -8.159 117.052  1.00 90.33           N1+
ATOM   4213  N   ILE B 250      47.436 -13.266 116.749  1.00 92.23           N  
ATOM   4214  CA  ILE B 250      46.514 -13.039 115.669  1.00 92.23           C  
ATOM   4215  C   ILE B 250      45.906 -11.676 115.842  1.00 92.23           C  
ATOM   4216  O   ILE B 250      45.245 -11.403 116.844  1.00 92.23           O  
ATOM   4217  CB  ILE B 250      45.386 -14.030 115.631  1.00 92.23           C  
ATOM   4218  CG1 ILE B 250      45.930 -15.460 115.469  1.00 92.23           C  
ATOM   4219  CG2 ILE B 250      44.432 -13.615 114.498  1.00 92.23           C  
ATOM   4220  CD1 ILE B 250      46.664 -15.985 116.703  1.00 92.23           C  
ATOM   4221  N   ASN B 251      46.102 -10.782 114.848  1.00 49.86           N  
ATOM   4222  CA  ASN B 251      45.577  -9.447 114.945  1.00 49.86           C  
ATOM   4223  C   ASN B 251      44.123  -9.456 114.582  1.00 49.86           C  
ATOM   4224  O   ASN B 251      43.725 -10.107 113.615  1.00 49.86           O  
ATOM   4225  CB  ASN B 251      46.274  -8.435 114.018  1.00 49.86           C  
ATOM   4226  CG  ASN B 251      47.706  -8.254 114.502  1.00 49.86           C  
ATOM   4227  ND2 ASN B 251      48.431  -7.280 113.890  1.00 49.86           N  
ATOM   4228  OD1 ASN B 251      48.164  -8.951 115.405  1.00 49.86           O  
ATOM   4229  N   THR B 252      43.281  -8.739 115.365  1.00 95.90           N  
ATOM   4230  CA  THR B 252      41.876  -8.701 115.049  1.00 95.90           C  
ATOM   4231  C   THR B 252      41.331  -7.311 115.276  1.00 95.90           C  
ATOM   4232  O   THR B 252      41.271  -6.858 116.421  1.00 95.90           O  
ATOM   4233  CB  THR B 252      41.079  -9.631 115.912  1.00 95.90           C  
ATOM   4234  CG2 THR B 252      39.606  -9.573 115.478  1.00 95.90           C  
ATOM   4235  OG1 THR B 252      41.571 -10.956 115.780  1.00 95.90           O  
ATOM   4236  N   ASP B 253      41.126  -6.513 114.196  1.00134.25           N  
ATOM   4237  CA  ASP B 253      40.417  -5.259 114.300  1.00134.25           C  
ATOM   4238  C   ASP B 253      39.014  -5.224 113.740  1.00134.25           C  
ATOM   4239  O   ASP B 253      38.058  -4.806 114.395  1.00134.25           O  
ATOM   4240  CB  ASP B 253      41.191  -4.118 113.618  1.00134.25           C  
ATOM   4241  CG  ASP B 253      40.589  -2.783 114.036  1.00134.25           C  
ATOM   4242  OD1 ASP B 253      39.617  -2.782 114.837  1.00134.25           O  
ATOM   4243  OD2 ASP B 253      41.104  -1.738 113.560  1.00134.25           O1-
ATOM   4244  N   THR B 254      38.869  -5.714 112.489  1.00131.68           N  
ATOM   4245  CA  THR B 254      37.704  -5.457 111.677  1.00131.68           C  
ATOM   4246  C   THR B 254      36.457  -6.004 112.277  1.00131.68           C  
ATOM   4247  O   THR B 254      35.433  -5.324 112.309  1.00131.68           O  
ATOM   4248  CB  THR B 254      37.826  -5.979 110.272  1.00131.68           C  
ATOM   4249  CG2 THR B 254      37.743  -7.512 110.274  1.00131.68           C  
ATOM   4250  OG1 THR B 254      36.783  -5.442 109.475  1.00131.68           O  
ATOM   4251  N   ASP B 255      36.507  -7.237 112.800  1.00 68.96           N  
ATOM   4252  CA  ASP B 255      35.321  -7.850 113.304  1.00 68.96           C  
ATOM   4253  C   ASP B 255      34.782  -7.015 114.425  1.00 68.96           C  
ATOM   4254  O   ASP B 255      33.569  -6.887 114.576  1.00 68.96           O  
ATOM   4255  CB  ASP B 255      35.580  -9.268 113.843  1.00 68.96           C  
ATOM   4256  CG  ASP B 255      35.930 -10.162 112.661  1.00 68.96           C  
ATOM   4257  OD1 ASP B 255      35.702  -9.725 111.501  1.00 68.96           O  
ATOM   4258  OD2 ASP B 255      36.435 -11.292 112.899  1.00 68.96           O1-
ATOM   4259  N   LEU B 256      35.664  -6.437 115.261  1.00 92.48           N  
ATOM   4260  CA  LEU B 256      35.216  -5.640 116.369  1.00 92.48           C  
ATOM   4261  C   LEU B 256      34.520  -4.414 115.865  1.00 92.48           C  
ATOM   4262  O   LEU B 256      33.457  -4.049 116.364  1.00 92.48           O  
ATOM   4263  CB  LEU B 256      36.374  -5.174 117.273  1.00 92.48           C  
ATOM   4264  CG  LEU B 256      37.068  -6.309 118.056  1.00 92.48           C  
ATOM   4265  CD1 LEU B 256      36.159  -6.880 119.154  1.00 92.48           C  
ATOM   4266  CD2 LEU B 256      37.595  -7.403 117.117  1.00 92.48           C  
ATOM   4267  N   ARG B 257      35.100  -3.748 114.849  1.00 98.78           N  
ATOM   4268  CA  ARG B 257      34.533  -2.527 114.357  1.00 98.78           C  
ATOM   4269  C   ARG B 257      33.180  -2.782 113.769  1.00 98.78           C  
ATOM   4270  O   ARG B 257      32.252  -2.013 114.007  1.00 98.78           O  
ATOM   4271  CB  ARG B 257      35.407  -1.838 113.294  1.00 98.78           C  
ATOM   4272  CG  ARG B 257      36.658  -1.191 113.892  1.00 98.78           C  
ATOM   4273  CD  ARG B 257      37.504  -0.409 112.885  1.00 98.78           C  
ATOM   4274  NE  ARG B 257      38.193  -1.398 112.012  1.00 98.78           N  
ATOM   4275  CZ  ARG B 257      39.162  -0.979 111.147  1.00 98.78           C  
ATOM   4276  NH1 ARG B 257      39.487   0.344 111.072  1.00 98.78           N1+
ATOM   4277  NH2 ARG B 257      39.812  -1.888 110.362  1.00 98.78           N  
ATOM   4278  N   LEU B 258      33.014  -3.870 112.992  1.00 95.90           N  
ATOM   4279  CA  LEU B 258      31.723  -4.073 112.399  1.00 95.90           C  
ATOM   4280  C   LEU B 258      30.686  -4.299 113.456  1.00 95.90           C  
ATOM   4281  O   LEU B 258      29.586  -3.758 113.366  1.00 95.90           O  
ATOM   4282  CB  LEU B 258      31.610  -5.245 111.404  1.00 95.90           C  
ATOM   4283  CG  LEU B 258      32.293  -5.012 110.042  1.00 95.90           C  
ATOM   4284  CD1 LEU B 258      33.813  -5.214 110.103  1.00 95.90           C  
ATOM   4285  CD2 LEU B 258      31.606  -5.822 108.935  1.00 95.90           C  
ATOM   4286  N   ALA B 259      30.999  -5.105 114.488  1.00 26.89           N  
ATOM   4287  CA  ALA B 259      30.025  -5.402 115.502  1.00 26.89           C  
ATOM   4288  C   ALA B 259      29.647  -4.145 116.221  1.00 26.89           C  
ATOM   4289  O   ALA B 259      28.469  -3.882 116.461  1.00 26.89           O  
ATOM   4290  CB  ALA B 259      30.551  -6.394 116.554  1.00 26.89           C  
ATOM   4291  N   PHE B 260      30.651  -3.318 116.562  1.00 57.52           N  
ATOM   4292  CA  PHE B 260      30.415  -2.117 117.306  1.00 57.52           C  
ATOM   4293  C   PHE B 260      29.515  -1.237 116.496  1.00 57.52           C  
ATOM   4294  O   PHE B 260      28.496  -0.758 116.985  1.00 57.52           O  
ATOM   4295  CB  PHE B 260      31.734  -1.362 117.566  1.00 57.52           C  
ATOM   4296  CG  PHE B 260      31.513  -0.217 118.496  1.00 57.52           C  
ATOM   4297  CD1 PHE B 260      31.425  -0.430 119.853  1.00 57.52           C  
ATOM   4298  CD2 PHE B 260      31.419   1.070 118.019  1.00 57.52           C  
ATOM   4299  CE1 PHE B 260      31.233   0.620 120.719  1.00 57.52           C  
ATOM   4300  CE2 PHE B 260      31.226   2.125 118.880  1.00 57.52           C  
ATOM   4301  CZ  PHE B 260      31.130   1.901 120.233  1.00 57.52           C  
ATOM   4302  N   THR B 261      29.846  -1.040 115.210  1.00106.68           N  
ATOM   4303  CA  THR B 261      29.101  -0.152 114.363  1.00106.68           C  
ATOM   4304  C   THR B 261      27.707  -0.657 114.142  1.00106.68           C  
ATOM   4305  O   THR B 261      26.761   0.129 114.112  1.00106.68           O  
ATOM   4306  CB  THR B 261      29.745   0.046 113.022  1.00106.68           C  
ATOM   4307  CG2 THR B 261      29.663  -1.263 112.222  1.00106.68           C  
ATOM   4308  OG1 THR B 261      29.091   1.091 112.320  1.00106.68           O  
ATOM   4309  N   ALA B 262      27.531  -1.982 113.988  1.00 37.75           N  
ATOM   4310  CA  ALA B 262      26.235  -2.507 113.663  1.00 37.75           C  
ATOM   4311  C   ALA B 262      25.245  -2.170 114.736  1.00 37.75           C  
ATOM   4312  O   ALA B 262      24.127  -1.754 114.441  1.00 37.75           O  
ATOM   4313  CB  ALA B 262      26.241  -4.037 113.509  1.00 37.75           C  
ATOM   4314  N   LEU B 263      25.631  -2.334 116.013  1.00 76.40           N  
ATOM   4315  CA  LEU B 263      24.725  -2.102 117.104  1.00 76.40           C  
ATOM   4316  C   LEU B 263      24.364  -0.660 117.242  1.00 76.40           C  
ATOM   4317  O   LEU B 263      23.232  -0.342 117.606  1.00 76.40           O  
ATOM   4318  CB  LEU B 263      25.257  -2.615 118.444  1.00 76.40           C  
ATOM   4319  CG  LEU B 263      25.299  -4.146 118.436  1.00 76.40           C  
ATOM   4320  CD1 LEU B 263      25.618  -4.716 119.818  1.00 76.40           C  
ATOM   4321  CD2 LEU B 263      24.000  -4.710 117.852  1.00 76.40           C  
ATOM   4322  N   ILE B 264      25.309   0.263 116.993  1.00 88.43           N  
ATOM   4323  CA  ILE B 264      24.943   1.644 117.121  1.00 88.43           C  
ATOM   4324  C   ILE B 264      23.867   1.937 116.128  1.00 88.43           C  
ATOM   4325  O   ILE B 264      22.899   2.629 116.439  1.00 88.43           O  
ATOM   4326  CB  ILE B 264      26.066   2.616 116.880  1.00 88.43           C  
ATOM   4327  CG1 ILE B 264      26.993   2.704 118.105  1.00 88.43           C  
ATOM   4328  CG2 ILE B 264      25.446   3.971 116.502  1.00 88.43           C  
ATOM   4329  CD1 ILE B 264      27.726   1.416 118.450  1.00 88.43           C  
ATOM   4330  N   ARG B 265      24.004   1.407 114.899  1.00 33.57           N  
ATOM   4331  CA  ARG B 265      23.042   1.685 113.872  1.00 33.57           C  
ATOM   4332  C   ARG B 265      21.705   1.158 114.288  1.00 33.57           C  
ATOM   4333  O   ARG B 265      20.690   1.838 114.148  1.00 33.57           O  
ATOM   4334  CB  ARG B 265      23.405   1.028 112.528  1.00 33.57           C  
ATOM   4335  CG  ARG B 265      24.726   1.539 111.945  1.00 33.57           C  
ATOM   4336  CD  ARG B 265      25.105   0.899 110.608  1.00 33.57           C  
ATOM   4337  NE  ARG B 265      26.406   1.488 110.182  1.00 33.57           N  
ATOM   4338  CZ  ARG B 265      26.433   2.616 109.415  1.00 33.57           C  
ATOM   4339  NH1 ARG B 265      25.269   3.216 109.032  1.00 33.57           N1+
ATOM   4340  NH2 ARG B 265      27.631   3.146 109.030  1.00 33.57           N  
ATOM   4341  N   GLU B 266      21.672  -0.069 114.840  1.00 35.40           N  
ATOM   4342  CA  GLU B 266      20.421  -0.667 115.206  1.00 35.40           C  
ATOM   4343  C   GLU B 266      19.763   0.181 116.246  1.00 35.40           C  
ATOM   4344  O   GLU B 266      18.564   0.452 116.169  1.00 35.40           O  
ATOM   4345  CB  GLU B 266      20.593  -2.076 115.802  1.00 35.40           C  
ATOM   4346  CG  GLU B 266      21.101  -3.108 114.791  1.00 35.40           C  
ATOM   4347  CD  GLU B 266      21.232  -4.450 115.500  1.00 35.40           C  
ATOM   4348  OE1 GLU B 266      21.296  -4.455 116.757  1.00 35.40           O  
ATOM   4349  OE2 GLU B 266      21.268  -5.491 114.790  1.00 35.40           O1-
ATOM   4350  N   ALA B 267      20.536   0.634 117.248  1.00 35.06           N  
ATOM   4351  CA  ALA B 267      19.960   1.405 118.310  1.00 35.06           C  
ATOM   4352  C   ALA B 267      19.412   2.689 117.770  1.00 35.06           C  
ATOM   4353  O   ALA B 267      18.280   3.060 118.070  1.00 35.06           O  
ATOM   4354  CB  ALA B 267      20.978   1.763 119.406  1.00 35.06           C  
ATOM   4355  N   LEU B 268      20.189   3.393 116.926  1.00 42.95           N  
ATOM   4356  CA  LEU B 268      19.760   4.669 116.426  1.00 42.95           C  
ATOM   4357  C   LEU B 268      18.558   4.483 115.556  1.00 42.95           C  
ATOM   4358  O   LEU B 268      17.623   5.278 115.602  1.00 42.95           O  
ATOM   4359  CB  LEU B 268      20.844   5.369 115.586  1.00 42.95           C  
ATOM   4360  CG  LEU B 268      22.105   5.743 116.391  1.00 42.95           C  
ATOM   4361  CD1 LEU B 268      23.151   6.438 115.505  1.00 42.95           C  
ATOM   4362  CD2 LEU B 268      21.751   6.563 117.642  1.00 42.95           C  
ATOM   4363  N   ASN B 269      18.549   3.421 114.730  1.00 29.93           N  
ATOM   4364  CA  ASN B 269      17.441   3.226 113.845  1.00 29.93           C  
ATOM   4365  C   ASN B 269      16.208   3.023 114.668  1.00 29.93           C  
ATOM   4366  O   ASN B 269      15.161   3.603 114.381  1.00 29.93           O  
ATOM   4367  CB  ASN B 269      17.606   1.984 112.953  1.00 29.93           C  
ATOM   4368  CG  ASN B 269      18.775   2.231 112.009  1.00 29.93           C  
ATOM   4369  ND2 ASN B 269      19.591   1.170 111.764  1.00 29.93           N  
ATOM   4370  OD1 ASN B 269      18.961   3.338 111.507  1.00 29.93           O  
ATOM   4371  N   LYS B 270      16.302   2.178 115.714  1.00 74.95           N  
ATOM   4372  CA  LYS B 270      15.159   1.874 116.524  1.00 74.95           C  
ATOM   4373  C   LYS B 270      14.704   3.069 117.304  1.00 74.95           C  
ATOM   4374  O   LYS B 270      13.515   3.383 117.296  1.00 74.95           O  
ATOM   4375  CB  LYS B 270      15.416   0.745 117.536  1.00 74.95           C  
ATOM   4376  CG  LYS B 270      14.140   0.267 118.238  1.00 74.95           C  
ATOM   4377  CD  LYS B 270      14.318  -1.030 119.031  1.00 74.95           C  
ATOM   4378  CE  LYS B 270      13.041  -1.507 119.727  1.00 74.95           C  
ATOM   4379  NZ  LYS B 270      12.184  -2.241 118.771  1.00 74.95           N1+
ATOM   4380  N   ASN B 271      15.613   3.785 118.000  1.00135.40           N  
ATOM   4381  CA  ASN B 271      15.060   4.859 118.773  1.00135.40           C  
ATOM   4382  C   ASN B 271      15.682   6.185 118.452  1.00135.40           C  
ATOM   4383  O   ASN B 271      16.697   6.598 119.011  1.00135.40           O  
ATOM   4384  CB  ASN B 271      15.081   4.616 120.297  1.00135.40           C  
ATOM   4385  CG  ASN B 271      16.498   4.390 120.797  1.00135.40           C  
ATOM   4386  ND2 ASN B 271      16.623   4.139 122.125  1.00135.40           N  
ATOM   4387  OD1 ASN B 271      17.465   4.415 120.039  1.00135.40           O  
ATOM   4388  N   PRO B 272      15.027   6.883 117.569  1.00 70.92           N  
ATOM   4389  CA  PRO B 272      15.433   8.189 117.128  1.00 70.92           C  
ATOM   4390  C   PRO B 272      15.448   9.158 118.274  1.00 70.92           C  
ATOM   4391  O   PRO B 272      16.163  10.155 118.197  1.00 70.92           O  
ATOM   4392  CB  PRO B 272      14.404   8.592 116.073  1.00 70.92           C  
ATOM   4393  CG  PRO B 272      13.136   7.828 116.502  1.00 70.92           C  
ATOM   4394  CD  PRO B 272      13.680   6.541 117.145  1.00 70.92           C  
ATOM   4395  N   LYS B 273      14.628   8.913 119.313  1.00 99.32           N  
ATOM   4396  CA  LYS B 273      14.522   9.777 120.458  1.00 99.32           C  
ATOM   4397  C   LYS B 273      15.780   9.763 121.280  1.00 99.32           C  
ATOM   4398  O   LYS B 273      16.171  10.797 121.819  1.00 99.32           O  
ATOM   4399  CB  LYS B 273      13.369   9.383 121.398  1.00 99.32           C  
ATOM   4400  CG  LYS B 273      11.990   9.830 120.909  1.00 99.32           C  
ATOM   4401  CD  LYS B 273      11.843  11.353 120.851  1.00 99.32           C  
ATOM   4402  CE  LYS B 273      10.473  11.830 120.368  1.00 99.32           C  
ATOM   4403  NZ  LYS B 273      10.424  13.310 120.373  1.00 99.32           N1+
ATOM   4404  N   GLU B 274      16.449   8.595 121.387  1.00129.90           N  
ATOM   4405  CA  GLU B 274      17.548   8.421 122.303  1.00129.90           C  
ATOM   4406  C   GLU B 274      18.757   9.232 121.935  1.00129.90           C  
ATOM   4407  O   GLU B 274      19.395   9.010 120.908  1.00129.90           O  
ATOM   4408  CB  GLU B 274      17.987   6.955 122.438  1.00129.90           C  
ATOM   4409  CG  GLU B 274      19.116   6.749 123.449  1.00129.90           C  
ATOM   4410  CD  GLU B 274      18.560   7.030 124.839  1.00129.90           C  
ATOM   4411  OE1 GLU B 274      17.779   6.183 125.347  1.00129.90           O  
ATOM   4412  OE2 GLU B 274      18.906   8.100 125.407  1.00129.90           O1-
ATOM   4413  N   PHE B 275      19.031  10.272 122.750  1.00108.44           N  
ATOM   4414  CA  PHE B 275      20.182  11.133 122.679  1.00108.44           C  
ATOM   4415  C   PHE B 275      21.397  10.637 123.421  1.00108.44           C  
ATOM   4416  O   PHE B 275      22.519  10.967 123.037  1.00108.44           O  
ATOM   4417  CB  PHE B 275      19.875  12.591 123.083  1.00108.44           C  
ATOM   4418  CG  PHE B 275      19.276  12.635 124.445  1.00108.44           C  
ATOM   4419  CD1 PHE B 275      20.067  12.732 125.566  1.00108.44           C  
ATOM   4420  CD2 PHE B 275      17.909  12.585 124.597  1.00108.44           C  
ATOM   4421  CE1 PHE B 275      19.502  12.776 126.819  1.00108.44           C  
ATOM   4422  CE2 PHE B 275      17.338  12.628 125.847  1.00108.44           C  
ATOM   4423  CZ  PHE B 275      18.136  12.723 126.961  1.00108.44           C  
ATOM   4424  N   ASP B 276      21.207   9.874 124.525  1.00 94.76           N  
ATOM   4425  CA  ASP B 276      22.274   9.487 125.419  1.00 94.76           C  
ATOM   4426  C   ASP B 276      23.146   8.443 124.792  1.00 94.76           C  
ATOM   4427  O   ASP B 276      22.697   7.365 124.412  1.00 94.76           O  
ATOM   4428  CB  ASP B 276      21.742   8.932 126.755  1.00 94.76           C  
ATOM   4429  CG  ASP B 276      22.891   8.826 127.746  1.00 94.76           C  
ATOM   4430  OD1 ASP B 276      24.064   8.994 127.319  1.00 94.76           O  
ATOM   4431  OD2 ASP B 276      22.609   8.574 128.949  1.00 94.76           O1-
ATOM   4432  N   PRO B 277      24.414   8.735 124.716  1.00 74.86           N  
ATOM   4433  CA  PRO B 277      25.336   7.841 124.075  1.00 74.86           C  
ATOM   4434  C   PRO B 277      25.448   6.495 124.718  1.00 74.86           C  
ATOM   4435  O   PRO B 277      25.694   5.519 124.011  1.00 74.86           O  
ATOM   4436  CB  PRO B 277      26.654   8.609 123.990  1.00 74.86           C  
ATOM   4437  CG  PRO B 277      26.205  10.080 123.907  1.00 74.86           C  
ATOM   4438  CD  PRO B 277      24.864  10.116 124.660  1.00 74.86           C  
ATOM   4439  N   ARG B 278      25.247   6.408 126.041  1.00115.16           N  
ATOM   4440  CA  ARG B 278      25.411   5.176 126.752  1.00115.16           C  
ATOM   4441  C   ARG B 278      24.421   4.190 126.232  1.00115.16           C  
ATOM   4442  O   ARG B 278      24.708   2.999 126.129  1.00115.16           O  
ATOM   4443  CB  ARG B 278      25.171   5.338 128.263  1.00115.16           C  
ATOM   4444  CG  ARG B 278      26.202   6.242 128.945  1.00115.16           C  
ATOM   4445  CD  ARG B 278      26.222   7.665 128.377  1.00115.16           C  
ATOM   4446  NE  ARG B 278      27.131   8.492 129.216  1.00115.16           N  
ATOM   4447  CZ  ARG B 278      26.614   9.257 130.220  1.00115.16           C  
ATOM   4448  NH1 ARG B 278      25.268   9.262 130.450  1.00115.16           N1+
ATOM   4449  NH2 ARG B 278      27.441  10.022 130.990  1.00115.16           N  
ATOM   4450  N   LYS B 279      23.218   4.668 125.882  1.00109.33           N  
ATOM   4451  CA  LYS B 279      22.176   3.779 125.468  1.00109.33           C  
ATOM   4452  C   LYS B 279      22.576   3.021 124.235  1.00109.33           C  
ATOM   4453  O   LYS B 279      22.307   1.827 124.139  1.00109.33           O  
ATOM   4454  CB  LYS B 279      20.865   4.524 125.171  1.00109.33           C  
ATOM   4455  CG  LYS B 279      20.315   5.246 126.403  1.00109.33           C  
ATOM   4456  CD  LYS B 279      20.058   4.314 127.589  1.00109.33           C  
ATOM   4457  CE  LYS B 279      19.570   5.039 128.845  1.00109.33           C  
ATOM   4458  NZ  LYS B 279      19.352   4.064 129.937  1.00109.33           N1+
ATOM   4459  N   TYR B 280      23.138   3.695 123.214  1.00 99.81           N  
ATOM   4460  CA  TYR B 280      23.563   2.981 122.039  1.00 99.81           C  
ATOM   4461  C   TYR B 280      24.908   2.324 122.174  1.00 99.81           C  
ATOM   4462  O   TYR B 280      25.120   1.231 121.654  1.00 99.81           O  
ATOM   4463  CB  TYR B 280      23.459   3.771 120.712  1.00 99.81           C  
ATOM   4464  CG  TYR B 280      24.186   5.070 120.743  1.00 99.81           C  
ATOM   4465  CD1 TYR B 280      25.538   5.134 120.502  1.00 99.81           C  
ATOM   4466  CD2 TYR B 280      23.494   6.235 120.985  1.00 99.81           C  
ATOM   4467  CE1 TYR B 280      26.194   6.343 120.519  1.00 99.81           C  
ATOM   4468  CE2 TYR B 280      24.144   7.445 121.004  1.00 99.81           C  
ATOM   4469  CZ  TYR B 280      25.497   7.499 120.771  1.00 99.81           C  
ATOM   4470  OH  TYR B 280      26.169   8.740 120.788  1.00 99.81           O  
ATOM   4471  N   LEU B 281      25.858   3.003 122.845  1.00 59.61           N  
ATOM   4472  CA  LEU B 281      27.219   2.562 122.990  1.00 59.61           C  
ATOM   4473  C   LEU B 281      27.307   1.338 123.843  1.00 59.61           C  
ATOM   4474  O   LEU B 281      28.161   0.479 123.620  1.00 59.61           O  
ATOM   4475  CB  LEU B 281      28.117   3.633 123.627  1.00 59.61           C  
ATOM   4476  CG  LEU B 281      28.229   4.910 122.775  1.00 59.61           C  
ATOM   4477  CD1 LEU B 281      29.161   5.940 123.431  1.00 59.61           C  
ATOM   4478  CD2 LEU B 281      28.624   4.580 121.326  1.00 59.61           C  
ATOM   4479  N   GLY B 282      26.443   1.237 124.868  1.00 35.04           N  
ATOM   4480  CA  GLY B 282      26.554   0.149 125.796  1.00 35.04           C  
ATOM   4481  C   GLY B 282      26.378  -1.177 125.121  1.00 35.04           C  
ATOM   4482  O   GLY B 282      27.191  -2.078 125.326  1.00 35.04           O  
ATOM   4483  N   PRO B 283      25.358  -1.354 124.330  1.00138.74           N  
ATOM   4484  CA  PRO B 283      25.162  -2.623 123.682  1.00138.74           C  
ATOM   4485  C   PRO B 283      26.220  -2.894 122.664  1.00138.74           C  
ATOM   4486  O   PRO B 283      26.518  -4.059 122.401  1.00138.74           O  
ATOM   4487  CB  PRO B 283      23.731  -2.604 123.134  1.00138.74           C  
ATOM   4488  CG  PRO B 283      23.247  -1.153 123.333  1.00138.74           C  
ATOM   4489  CD  PRO B 283      24.110  -0.633 124.495  1.00138.74           C  
ATOM   4490  N   ALA B 284      26.786  -1.834 122.065  1.00 26.70           N  
ATOM   4491  CA  ALA B 284      27.810  -1.998 121.080  1.00 26.70           C  
ATOM   4492  C   ALA B 284      28.997  -2.607 121.756  1.00 26.70           C  
ATOM   4493  O   ALA B 284      29.660  -3.488 121.211  1.00 26.70           O  
ATOM   4494  CB  ALA B 284      28.264  -0.661 120.476  1.00 26.70           C  
ATOM   4495  N   ARG B 285      29.285  -2.143 122.985  1.00 72.91           N  
ATOM   4496  CA  ARG B 285      30.409  -2.614 123.738  1.00 72.91           C  
ATOM   4497  C   ARG B 285      30.234  -4.077 123.984  1.00 72.91           C  
ATOM   4498  O   ARG B 285      31.178  -4.857 123.874  1.00 72.91           O  
ATOM   4499  CB  ARG B 285      30.496  -1.953 125.123  1.00 72.91           C  
ATOM   4500  CG  ARG B 285      31.679  -2.435 125.962  1.00 72.91           C  
ATOM   4501  CD  ARG B 285      31.501  -2.175 127.459  1.00 72.91           C  
ATOM   4502  NE  ARG B 285      31.423  -0.701 127.663  1.00 72.91           N  
ATOM   4503  CZ  ARG B 285      30.599  -0.187 128.623  1.00 72.91           C  
ATOM   4504  NH1 ARG B 285      29.817  -1.019 129.371  1.00 72.91           N1+
ATOM   4505  NH2 ARG B 285      30.555   1.161 128.834  1.00 72.91           N  
ATOM   4506  N   GLU B 286      28.998  -4.481 124.328  1.00108.11           N  
ATOM   4507  CA  GLU B 286      28.714  -5.848 124.648  1.00108.11           C  
ATOM   4508  C   GLU B 286      28.942  -6.702 123.440  1.00108.11           C  
ATOM   4509  O   GLU B 286      29.492  -7.798 123.541  1.00108.11           O  
ATOM   4510  CB  GLU B 286      27.261  -6.059 125.104  1.00108.11           C  
ATOM   4511  CG  GLU B 286      26.939  -7.509 125.467  1.00108.11           C  
ATOM   4512  CD  GLU B 286      27.622  -7.836 126.789  1.00108.11           C  
ATOM   4513  OE1 GLU B 286      28.329  -6.946 127.333  1.00108.11           O  
ATOM   4514  OE2 GLU B 286      27.443  -8.985 127.271  1.00108.11           O1-
ATOM   4515  N   ALA B 287      28.528  -6.216 122.257  1.00 24.27           N  
ATOM   4516  CA  ALA B 287      28.672  -6.983 121.054  1.00 24.27           C  
ATOM   4517  C   ALA B 287      30.127  -7.220 120.816  1.00 24.27           C  
ATOM   4518  O   ALA B 287      30.529  -8.302 120.391  1.00 24.27           O  
ATOM   4519  CB  ALA B 287      28.124  -6.267 119.810  1.00 24.27           C  
ATOM   4520  N   VAL B 288      30.957  -6.196 121.078  1.00 30.90           N  
ATOM   4521  CA  VAL B 288      32.370  -6.297 120.855  1.00 30.90           C  
ATOM   4522  C   VAL B 288      32.941  -7.360 121.742  1.00 30.90           C  
ATOM   4523  O   VAL B 288      33.763  -8.169 121.311  1.00 30.90           O  
ATOM   4524  CB  VAL B 288      33.089  -5.021 121.175  1.00 30.90           C  
ATOM   4525  CG1 VAL B 288      34.601  -5.273 121.075  1.00 30.90           C  
ATOM   4526  CG2 VAL B 288      32.574  -3.920 120.231  1.00 30.90           C  
ATOM   4527  N   LYS B 289      32.503  -7.395 123.012  1.00 92.63           N  
ATOM   4528  CA  LYS B 289      33.033  -8.327 123.965  1.00 92.63           C  
ATOM   4529  C   LYS B 289      32.752  -9.720 123.493  1.00 92.63           C  
ATOM   4530  O   LYS B 289      33.577 -10.619 123.650  1.00 92.63           O  
ATOM   4531  CB  LYS B 289      32.404  -8.149 125.357  1.00 92.63           C  
ATOM   4532  CG  LYS B 289      33.010  -9.045 126.437  1.00 92.63           C  
ATOM   4533  CD  LYS B 289      32.677  -8.571 127.853  1.00 92.63           C  
ATOM   4534  CE  LYS B 289      31.177  -8.468 128.136  1.00 92.63           C  
ATOM   4535  NZ  LYS B 289      30.681  -9.740 128.701  1.00 92.63           N1+
ATOM   4536  N   GLU B 290      31.570  -9.941 122.897  1.00 66.81           N  
ATOM   4537  CA  GLU B 290      31.207 -11.257 122.457  1.00 66.81           C  
ATOM   4538  C   GLU B 290      32.154 -11.711 121.388  1.00 66.81           C  
ATOM   4539  O   GLU B 290      32.604 -12.856 121.393  1.00 66.81           O  
ATOM   4540  CB  GLU B 290      29.794 -11.305 121.851  1.00 66.81           C  
ATOM   4541  CG  GLU B 290      28.685 -10.990 122.856  1.00 66.81           C  
ATOM   4542  CD  GLU B 290      28.570 -12.167 123.812  1.00 66.81           C  
ATOM   4543  OE1 GLU B 290      28.452 -13.320 123.319  1.00 66.81           O  
ATOM   4544  OE2 GLU B 290      28.605 -11.929 125.050  1.00 66.81           O1-
ATOM   4545  N   VAL B 291      32.497 -10.816 120.444  1.00 32.26           N  
ATOM   4546  CA  VAL B 291      33.353 -11.201 119.357  1.00 32.26           C  
ATOM   4547  C   VAL B 291      34.674 -11.634 119.909  1.00 32.26           C  
ATOM   4548  O   VAL B 291      35.217 -12.661 119.506  1.00 32.26           O  
ATOM   4549  CB  VAL B 291      33.624 -10.080 118.398  1.00 32.26           C  
ATOM   4550  CG1 VAL B 291      34.635 -10.569 117.347  1.00 32.26           C  
ATOM   4551  CG2 VAL B 291      32.287  -9.608 117.805  1.00 32.26           C  
ATOM   4552  N   VAL B 292      35.227 -10.864 120.866  1.00119.52           N  
ATOM   4553  CA  VAL B 292      36.526 -11.202 121.375  1.00119.52           C  
ATOM   4554  C   VAL B 292      36.499 -12.529 122.061  1.00119.52           C  
ATOM   4555  O   VAL B 292      37.418 -13.327 121.888  1.00119.52           O  
ATOM   4556  CB  VAL B 292      37.148 -10.168 122.276  1.00119.52           C  
ATOM   4557  CG1 VAL B 292      37.537  -8.957 121.420  1.00119.52           C  
ATOM   4558  CG2 VAL B 292      36.174  -9.793 123.394  1.00119.52           C  
ATOM   4559  N   LYS B 293      35.441 -12.823 122.839  1.00 70.88           N  
ATOM   4560  CA  LYS B 293      35.413 -14.072 123.541  1.00 70.88           C  
ATOM   4561  C   LYS B 293      35.441 -15.193 122.548  1.00 70.88           C  
ATOM   4562  O   LYS B 293      36.098 -16.208 122.772  1.00 70.88           O  
ATOM   4563  CB  LYS B 293      34.161 -14.258 124.412  1.00 70.88           C  
ATOM   4564  CG  LYS B 293      34.088 -13.280 125.583  1.00 70.88           C  
ATOM   4565  CD  LYS B 293      32.809 -13.423 126.405  1.00 70.88           C  
ATOM   4566  CE  LYS B 293      32.806 -14.682 127.274  1.00 70.88           C  
ATOM   4567  NZ  LYS B 293      31.548 -14.765 128.044  1.00 70.88           N1+
ATOM   4568  N   SER B 294      34.721 -15.046 121.422  1.00 32.46           N  
ATOM   4569  CA  SER B 294      34.662 -16.093 120.440  1.00 32.46           C  
ATOM   4570  C   SER B 294      36.022 -16.308 119.849  1.00 32.46           C  
ATOM   4571  O   SER B 294      36.440 -17.444 119.629  1.00 32.46           O  
ATOM   4572  CB  SER B 294      33.704 -15.766 119.283  1.00 32.46           C  
ATOM   4573  OG  SER B 294      32.377 -15.638 119.771  1.00 32.46           O  
ATOM   4574  N   ARG B 295      36.762 -15.216 119.586  1.00157.19           N  
ATOM   4575  CA  ARG B 295      38.051 -15.342 118.965  1.00157.19           C  
ATOM   4576  C   ARG B 295      38.946 -16.124 119.870  1.00157.19           C  
ATOM   4577  O   ARG B 295      39.702 -16.983 119.421  1.00157.19           O  
ATOM   4578  CB  ARG B 295      38.741 -13.989 118.710  1.00157.19           C  
ATOM   4579  CG  ARG B 295      38.050 -13.121 117.656  1.00157.19           C  
ATOM   4580  CD  ARG B 295      38.110 -13.706 116.243  1.00157.19           C  
ATOM   4581  NE  ARG B 295      36.930 -14.600 116.091  1.00157.19           N  
ATOM   4582  CZ  ARG B 295      35.739 -14.104 115.644  1.00157.19           C  
ATOM   4583  NH1 ARG B 295      35.651 -12.811 115.212  1.00157.19           N1+
ATOM   4584  NH2 ARG B 295      34.633 -14.901 115.637  1.00157.19           N  
ATOM   4585  N   MET B 296      38.867 -15.854 121.182  1.00 43.88           N  
ATOM   4586  CA  MET B 296      39.722 -16.502 122.130  1.00 43.88           C  
ATOM   4587  C   MET B 296      39.433 -17.969 122.105  1.00 43.88           C  
ATOM   4588  O   MET B 296      40.344 -18.789 122.204  1.00 43.88           O  
ATOM   4589  CB  MET B 296      39.503 -15.957 123.549  1.00 43.88           C  
ATOM   4590  CG  MET B 296      39.887 -14.477 123.660  1.00 43.88           C  
ATOM   4591  SD  MET B 296      39.446 -13.670 125.227  1.00 43.88           S  
ATOM   4592  CE  MET B 296      40.127 -12.049 124.767  1.00 43.88           C  
ATOM   4593  N   GLU B 297      38.146 -18.340 121.972  1.00 61.68           N  
ATOM   4594  CA  GLU B 297      37.785 -19.728 121.945  1.00 61.68           C  
ATOM   4595  C   GLU B 297      38.393 -20.361 120.726  1.00 61.68           C  
ATOM   4596  O   GLU B 297      38.949 -21.456 120.797  1.00 61.68           O  
ATOM   4597  CB  GLU B 297      36.260 -19.940 121.898  1.00 61.68           C  
ATOM   4598  CG  GLU B 297      35.833 -21.399 122.067  1.00 61.68           C  
ATOM   4599  CD  GLU B 297      35.950 -22.089 120.715  1.00 61.68           C  
ATOM   4600  OE1 GLU B 297      35.734 -21.400 119.683  1.00 61.68           O  
ATOM   4601  OE2 GLU B 297      36.245 -23.314 120.698  1.00 61.68           O1-
ATOM   4602  N   LEU B 298      38.324 -19.666 119.575  1.00 49.58           N  
ATOM   4603  CA  LEU B 298      38.844 -20.186 118.339  1.00 49.58           C  
ATOM   4604  C   LEU B 298      40.326 -20.368 118.462  1.00 49.58           C  
ATOM   4605  O   LEU B 298      40.878 -21.373 118.015  1.00 49.58           O  
ATOM   4606  CB  LEU B 298      38.613 -19.224 117.162  1.00 49.58           C  
ATOM   4607  CG  LEU B 298      39.196 -19.718 115.825  1.00 49.58           C  
ATOM   4608  CD1 LEU B 298      38.502 -21.003 115.350  1.00 49.58           C  
ATOM   4609  CD2 LEU B 298      39.184 -18.603 114.768  1.00 49.58           C  
ATOM   4610  N   PHE B 299      41.005 -19.382 119.079  1.00 87.44           N  
ATOM   4611  CA  PHE B 299      42.435 -19.384 119.222  1.00 87.44           C  
ATOM   4612  C   PHE B 299      42.872 -20.465 120.170  1.00 87.44           C  
ATOM   4613  O   PHE B 299      43.995 -20.956 120.065  1.00 87.44           O  
ATOM   4614  CB  PHE B 299      43.034 -18.050 119.710  1.00 87.44           C  
ATOM   4615  CG  PHE B 299      42.777 -17.026 118.655  1.00 87.44           C  
ATOM   4616  CD1 PHE B 299      43.208 -17.230 117.364  1.00 87.44           C  
ATOM   4617  CD2 PHE B 299      42.148 -15.842 118.962  1.00 87.44           C  
ATOM   4618  CE1 PHE B 299      42.978 -16.285 116.391  1.00 87.44           C  
ATOM   4619  CE2 PHE B 299      41.917 -14.893 117.994  1.00 87.44           C  
ATOM   4620  CZ  PHE B 299      42.327 -15.115 116.702  1.00 87.44           C  
ATOM   4621  N   GLY B 300      42.031 -20.826 121.161  1.00 38.40           N  
ATOM   4622  CA  GLY B 300      42.389 -21.886 122.069  1.00 38.40           C  
ATOM   4623  C   GLY B 300      43.055 -21.340 123.301  1.00 38.40           C  
ATOM   4624  O   GLY B 300      43.763 -22.064 123.999  1.00 38.40           O  
ATOM   4625  N   SER B 301      42.882 -20.032 123.569  1.00 66.23           N  
ATOM   4626  CA  SER B 301      43.459 -19.349 124.698  1.00 66.23           C  
ATOM   4627  C   SER B 301      42.658 -19.496 125.969  1.00 66.23           C  
ATOM   4628  O   SER B 301      43.087 -19.017 127.018  1.00 66.23           O  
ATOM   4629  CB  SER B 301      43.623 -17.840 124.442  1.00 66.23           C  
ATOM   4630  OG  SER B 301      42.350 -17.232 124.281  1.00 66.23           O  
ATOM   4631  N   VAL B 302      41.467 -20.126 125.940  1.00 44.13           N  
ATOM   4632  CA  VAL B 302      40.670 -20.131 127.139  1.00 44.13           C  
ATOM   4633  C   VAL B 302      41.336 -20.928 128.224  1.00 44.13           C  
ATOM   4634  O   VAL B 302      41.770 -22.059 128.014  1.00 44.13           O  
ATOM   4635  CB  VAL B 302      39.294 -20.701 126.943  1.00 44.13           C  
ATOM   4636  CG1 VAL B 302      38.570 -20.710 128.300  1.00 44.13           C  
ATOM   4637  CG2 VAL B 302      38.574 -19.887 125.854  1.00 44.13           C  
ATOM   4638  N   GLY B 303      41.432 -20.325 129.431  1.00 22.76           N  
ATOM   4639  CA  GLY B 303      41.957 -20.988 130.595  1.00 22.76           C  
ATOM   4640  C   GLY B 303      43.454 -21.007 130.545  1.00 22.76           C  
ATOM   4641  O   GLY B 303      44.103 -21.619 131.393  1.00 22.76           O  
ATOM   4642  N   ARG B 304      44.041 -20.346 129.533  1.00159.09           N  
ATOM   4643  CA  ARG B 304      45.464 -20.294 129.355  1.00159.09           C  
ATOM   4644  C   ARG B 304      46.075 -19.440 130.421  1.00159.09           C  
ATOM   4645  O   ARG B 304      47.241 -19.610 130.772  1.00159.09           O  
ATOM   4646  CB  ARG B 304      45.870 -19.711 127.992  1.00159.09           C  
ATOM   4647  CG  ARG B 304      45.352 -20.539 126.815  1.00159.09           C  
ATOM   4648  CD  ARG B 304      46.246 -21.712 126.421  1.00159.09           C  
ATOM   4649  NE  ARG B 304      46.163 -22.747 127.483  1.00159.09           N  
ATOM   4650  CZ  ARG B 304      46.314 -24.061 127.145  1.00159.09           C  
ATOM   4651  NH1 ARG B 304      46.472 -24.416 125.837  1.00159.09           N1+
ATOM   4652  NH2 ARG B 304      46.313 -25.020 128.115  1.00159.09           N  
ATOM   4653  N   ALA B 305      45.321 -18.443 130.914  1.00 18.54           N  
ATOM   4654  CA  ALA B 305      45.832 -17.574 131.932  1.00 18.54           C  
ATOM   4655  C   ALA B 305      45.621 -18.271 133.267  1.00 18.54           C  
ATOM   4656  O   ALA B 305      46.238 -19.349 133.473  1.00 18.54           O  
ATOM   4657  CB  ALA B 305      45.092 -16.229 131.998  1.00 18.54           C  
ATOM   4658  OXT ALA B 305      44.843 -17.734 134.100  1.00 18.54           O1-
TER   
