# Supplementary material for: Structural Descriptors for Subunit Interface Regions in Homodimers: Effect of Lipid Membrane and Secondary Structure Type
Source: J Chem Inf Model. 2025 Mar 27;65(7):3117–26. doi: 10.1021/acs.jcim.4c01233 (PMC12004529; doi:10.1021/acs.jcim.4c01233)
Supplement: Supplementary file 3 — ci4c01233_si_003.tar [file ci4c01233_si_003.tar › database/alpha/1y44_cytop.pdb]

ATOM      1  N   MET A   1       7.144   7.936  33.799  1.00 68.56           N  
ATOM      2  CA  MET A   1       8.620   8.030  33.857  1.00 68.56           C  
ATOM      3  C   MET A   1       9.240   7.228  32.766  1.00 68.56           C  
ATOM      4  O   MET A   1       9.416   7.709  31.648  1.00 68.56           O  
ATOM      5  CB  MET A   1       9.146   7.494  35.198  1.00 68.56           C  
ATOM      6  CG  MET A   1      10.647   7.719  35.393  1.00 68.56           C  
ATOM      7  SD  MET A   1      11.297   7.097  36.971  1.00 68.56           S  
ATOM      8  CE  MET A   1      11.191   5.351  36.485  1.00 68.56           C  
ATOM      9  N   GLU A   2       9.587   5.965  33.076  1.00191.04           N  
ATOM     10  CA  GLU A   2      10.223   5.129  32.105  1.00191.04           C  
ATOM     11  C   GLU A   2       9.202   4.731  31.096  1.00191.04           C  
ATOM     12  O   GLU A   2       8.029   4.536  31.412  1.00191.04           O  
ATOM     13  CB  GLU A   2      10.767   3.816  32.700  1.00191.04           C  
ATOM     14  CG  GLU A   2      11.859   3.995  33.754  1.00191.04           C  
ATOM     15  CD  GLU A   2      12.168   2.617  34.323  1.00191.04           C  
ATOM     16  OE1 GLU A   2      11.720   1.614  33.708  1.00191.04           O  
ATOM     17  OE2 GLU A   2      12.852   2.549  35.380  1.00191.04           O1-
ATOM     18  N   LEU A   3       9.644   4.613  29.834  1.00179.93           N  
ATOM     19  CA  LEU A   3       8.776   4.219  28.770  1.00179.93           C  
ATOM     20  C   LEU A   3       9.355   2.928  28.280  1.00179.93           C  
ATOM     21  O   LEU A   3      10.495   2.891  27.819  1.00179.93           O  
ATOM     22  CB  LEU A   3       8.791   5.294  27.661  1.00179.93           C  
ATOM     23  CG  LEU A   3       7.746   5.163  26.541  1.00179.93           C  
ATOM     24  CD1 LEU A   3       8.051   3.981  25.620  1.00179.93           C  
ATOM     25  CD2 LEU A   3       6.316   5.149  27.107  1.00179.93           C  
ATOM     26  N   LEU A   4       8.596   1.820  28.411  1.00 53.93           N  
ATOM     27  CA  LEU A   4       9.097   0.540  27.997  1.00 53.93           C  
ATOM     28  C   LEU A   4       8.318   0.127  26.792  1.00 53.93           C  
ATOM     29  O   LEU A   4       7.089   0.133  26.814  1.00 53.93           O  
ATOM     30  CB  LEU A   4       8.910  -0.561  29.054  1.00 53.93           C  
ATOM     31  CG  LEU A   4       9.446  -1.936  28.619  1.00 53.93           C  
ATOM     32  CD1 LEU A   4      10.968  -1.898  28.405  1.00 53.93           C  
ATOM     33  CD2 LEU A   4       9.004  -3.037  29.595  1.00 53.93           C  
ATOM     34  N   PHE A   5       9.017  -0.250  25.702  1.00 86.65           N  
ATOM     35  CA  PHE A   5       8.325  -0.641  24.503  1.00 86.65           C  
ATOM     36  C   PHE A   5       8.182  -2.129  24.496  1.00 86.65           C  
ATOM     37  O   PHE A   5       9.162  -2.858  24.342  1.00 86.65           O  
ATOM     38  CB  PHE A   5       9.078  -0.315  23.195  1.00 86.65           C  
ATOM     39  CG  PHE A   5       9.082   1.154  22.957  1.00 86.65           C  
ATOM     40  CD1 PHE A   5      10.008   1.961  23.575  1.00 86.65           C  
ATOM     41  CD2 PHE A   5       8.163   1.723  22.104  1.00 86.65           C  
ATOM     42  CE1 PHE A   5      10.015   3.317  23.350  1.00 86.65           C  
ATOM     43  CE2 PHE A   5       8.165   3.079  21.875  1.00 86.65           C  
ATOM     44  CZ  PHE A   5       9.092   3.878  22.502  1.00 86.65           C  
ATOM     45  N   LEU A   6       6.947  -2.607  24.732  1.00132.09           N  
ATOM     46  CA  LEU A   6       6.607  -3.999  24.680  1.00132.09           C  
ATOM     47  C   LEU A   6       6.529  -4.459  23.249  1.00132.09           C  
ATOM     48  O   LEU A   6       7.049  -5.518  22.899  1.00132.09           O  
ATOM     49  CB  LEU A   6       5.241  -4.283  25.334  1.00132.09           C  
ATOM     50  CG  LEU A   6       5.142  -3.922  26.835  1.00132.09           C  
ATOM     51  CD1 LEU A   6       6.036  -4.811  27.710  1.00132.09           C  
ATOM     52  CD2 LEU A   6       5.394  -2.430  27.084  1.00132.09           C  
ATOM     53  N   GLY A   7       5.871  -3.664  22.374  1.00 64.81           N  
ATOM     54  CA  GLY A   7       5.690  -4.073  21.004  1.00 64.81           C  
ATOM     55  C   GLY A   7       5.759  -2.858  20.127  1.00 64.81           C  
ATOM     56  O   GLY A   7       5.031  -1.886  20.320  1.00 64.81           O  
ATOM     57  N   THR A   8       6.737  -2.872  19.203  1.00181.39           N  
ATOM     58  CA  THR A   8       7.028  -1.850  18.233  1.00181.39           C  
ATOM     59  C   THR A   8       6.358  -2.026  16.881  1.00181.39           C  
ATOM     60  O   THR A   8       6.273  -1.070  16.112  1.00181.39           O  
ATOM     61  CB  THR A   8       8.503  -1.743  17.986  1.00181.39           C  
ATOM     62  CG2 THR A   8       8.762  -0.514  17.111  1.00181.39           C  
ATOM     63  OG1 THR A   8       9.196  -1.572  19.211  1.00181.39           O  
ATOM     64  N   GLY A   9       5.939  -3.257  16.512  1.00 52.09           N  
ATOM     65  CA  GLY A   9       5.541  -3.543  15.147  1.00 52.09           C  
ATOM     66  C   GLY A   9       4.168  -3.063  14.769  1.00 52.09           C  
ATOM     67  O   GLY A   9       3.303  -2.839  15.613  1.00 52.09           O  
ATOM     68  N   ALA A  10       3.935  -2.956  13.435  1.00 59.34           N  
ATOM     69  CA  ALA A  10       2.696  -2.466  12.896  1.00 59.34           C  
ATOM     70  C   ALA A  10       1.958  -3.559  12.175  1.00 59.34           C  
ATOM     71  O   ALA A  10       2.551  -4.393  11.493  1.00 59.34           O  
ATOM     72  CB  ALA A  10       2.887  -1.309  11.898  1.00 59.34           C  
ATOM     73  N   GLY A  11       0.627  -3.626  12.396  1.00 58.54           N  
ATOM     74  CA  GLY A  11      -0.257  -4.462  11.630  1.00 58.54           C  
ATOM     75  C   GLY A  11      -0.373  -5.840  12.209  1.00 58.54           C  
ATOM     76  O   GLY A  11      -1.437  -6.228  12.693  1.00 58.54           O  
ATOM     77  N   ILE A  12       0.728  -6.620  12.172  1.00104.00           N  
ATOM     78  CA  ILE A  12       0.679  -7.974  12.653  1.00104.00           C  
ATOM     79  C   ILE A  12       1.995  -8.304  13.286  1.00104.00           C  
ATOM     80  O   ILE A  12       3.007  -7.643  13.051  1.00104.00           O  
ATOM     81  CB  ILE A  12       0.418  -9.006  11.590  1.00104.00           C  
ATOM     82  CG1 ILE A  12       1.561  -9.052  10.561  1.00104.00           C  
ATOM     83  CG2 ILE A  12      -0.957  -8.700  10.976  1.00104.00           C  
ATOM     84  CD1 ILE A  12       1.731  -7.754   9.775  1.00104.00           C  
ATOM     85  N   PRO A  13       1.991  -9.331  14.091  1.00 72.56           N  
ATOM     86  CA  PRO A  13       3.192  -9.707  14.785  1.00 72.56           C  
ATOM     87  C   PRO A  13       4.268 -10.221  13.882  1.00 72.56           C  
ATOM     88  O   PRO A  13       3.969 -10.807  12.843  1.00 72.56           O  
ATOM     89  CB  PRO A  13       2.760 -10.699  15.862  1.00 72.56           C  
ATOM     90  CG  PRO A  13       1.313 -10.278  16.175  1.00 72.56           C  
ATOM     91  CD  PRO A  13       0.801  -9.662  14.861  1.00 72.56           C  
ATOM     92  N   ALA A  14       5.536  -9.989  14.274  1.00 32.36           N  
ATOM     93  CA  ALA A  14       6.676 -10.436  13.533  1.00 32.36           C  
ATOM     94  C   ALA A  14       7.670 -10.897  14.548  1.00 32.36           C  
ATOM     95  O   ALA A  14       7.585 -10.549  15.724  1.00 32.36           O  
ATOM     96  CB  ALA A  14       7.341  -9.327  12.699  1.00 32.36           C  
ATOM     97  N   LYS A  15       8.642 -11.715  14.117  1.00 35.76           N  
ATOM     98  CA  LYS A  15       9.613 -12.241  15.029  1.00 35.76           C  
ATOM     99  C   LYS A  15      10.347 -11.077  15.612  1.00 35.76           C  
ATOM    100  O   LYS A  15      10.643 -11.049  16.807  1.00 35.76           O  
ATOM    101  CB  LYS A  15      10.638 -13.125  14.303  1.00 35.76           C  
ATOM    102  CG  LYS A  15       9.978 -14.302  13.581  1.00 35.76           C  
ATOM    103  CD  LYS A  15      10.844 -14.928  12.487  1.00 35.76           C  
ATOM    104  CE  LYS A  15      10.104 -15.981  11.658  1.00 35.76           C  
ATOM    105  NZ  LYS A  15      10.882 -16.302  10.442  1.00 35.76           N1+
ATOM    106  N   ALA A  16      10.677 -10.089  14.759  1.00 38.27           N  
ATOM    107  CA  ALA A  16      11.413  -8.931  15.172  1.00 38.27           C  
ATOM    108  C   ALA A  16      10.618  -8.079  16.113  1.00 38.27           C  
ATOM    109  O   ALA A  16      11.145  -7.616  17.124  1.00 38.27           O  
ATOM    110  CB  ALA A  16      11.821  -8.038  13.990  1.00 38.27           C  
ATOM    111  N   ARG A  17       9.326  -7.841  15.814  1.00114.21           N  
ATOM    112  CA  ARG A  17       8.576  -6.951  16.654  1.00114.21           C  
ATOM    113  C   ARG A  17       7.205  -7.499  16.868  1.00114.21           C  
ATOM    114  O   ARG A  17       6.594  -8.061  15.963  1.00114.21           O  
ATOM    115  CB  ARG A  17       8.371  -5.561  16.028  1.00114.21           C  
ATOM    116  CG  ARG A  17       9.609  -4.666  16.051  1.00114.21           C  
ATOM    117  CD  ARG A  17       9.471  -3.428  15.163  1.00114.21           C  
ATOM    118  NE  ARG A  17      10.540  -2.474  15.565  1.00114.21           N  
ATOM    119  CZ  ARG A  17      11.384  -1.934  14.641  1.00114.21           C  
ATOM    120  NH1 ARG A  17      11.327  -2.341  13.336  1.00114.21           N1+
ATOM    121  NH2 ARG A  17      12.288  -0.991  15.025  1.00114.21           N  
ATOM    122  N   ASN A  18       6.696  -7.326  18.104  1.00 70.97           N  
ATOM    123  CA  ASN A  18       5.370  -7.716  18.479  1.00 70.97           C  
ATOM    124  C   ASN A  18       4.483  -6.556  18.160  1.00 70.97           C  
ATOM    125  O   ASN A  18       4.964  -5.453  17.898  1.00 70.97           O  
ATOM    126  CB  ASN A  18       5.261  -7.975  19.998  1.00 70.97           C  
ATOM    127  CG  ASN A  18       3.847  -8.389  20.384  1.00 70.97           C  
ATOM    128  ND2 ASN A  18       3.401  -7.946  21.591  1.00 70.97           N  
ATOM    129  OD1 ASN A  18       3.158  -9.087  19.642  1.00 70.97           O  
ATOM    130  N   VAL A  19       3.155  -6.783  18.163  1.00157.61           N  
ATOM    131  CA  VAL A  19       2.252  -5.716  17.877  1.00157.61           C  
ATOM    132  C   VAL A  19       2.256  -4.757  19.043  1.00157.61           C  
ATOM    133  O   VAL A  19       2.809  -5.053  20.101  1.00157.61           O  
ATOM    134  CB  VAL A  19       0.873  -6.176  17.558  1.00157.61           C  
ATOM    135  CG1 VAL A  19       0.112  -6.507  18.851  1.00157.61           C  
ATOM    136  CG2 VAL A  19       0.262  -5.106  16.656  1.00157.61           C  
ATOM    137  N   THR A  20       1.629  -3.577  18.854  1.00 95.51           N  
ATOM    138  CA  THR A  20       1.732  -2.421  19.720  1.00 95.51           C  
ATOM    139  C   THR A  20       1.332  -2.590  21.162  1.00 95.51           C  
ATOM    140  O   THR A  20       0.333  -3.216  21.521  1.00 95.51           O  
ATOM    141  CB  THR A  20       0.957  -1.245  19.198  1.00 95.51           C  
ATOM    142  CG2 THR A  20       1.177  -0.054  20.145  1.00 95.51           C  
ATOM    143  OG1 THR A  20       1.394  -0.911  17.890  1.00 95.51           O  
ATOM    144  N   SER A  21       2.174  -1.992  22.035  1.00 88.02           N  
ATOM    145  CA  SER A  21       1.969  -1.862  23.450  1.00 88.02           C  
ATOM    146  C   SER A  21       3.133  -1.094  24.010  1.00 88.02           C  
ATOM    147  O   SER A  21       4.291  -1.450  23.778  1.00 88.02           O  
ATOM    148  CB  SER A  21       1.915  -3.205  24.202  1.00 88.02           C  
ATOM    149  OG  SER A  21       1.718  -2.980  25.590  1.00 88.02           O  
ATOM    150  N   VAL A  22       2.868  -0.015  24.772  1.00 60.06           N  
ATOM    151  CA  VAL A  22       3.946   0.718  25.370  1.00 60.06           C  
ATOM    152  C   VAL A  22       3.611   0.845  26.818  1.00 60.06           C  
ATOM    153  O   VAL A  22       2.471   1.134  27.179  1.00 60.06           O  
ATOM    154  CB  VAL A  22       4.123   2.103  24.818  1.00 60.06           C  
ATOM    155  CG1 VAL A  22       5.307   2.775  25.536  1.00 60.06           C  
ATOM    156  CG2 VAL A  22       4.294   2.013  23.291  1.00 60.06           C  
ATOM    157  N   ALA A  23       4.599   0.627  27.702  1.00 48.83           N  
ATOM    158  CA  ALA A  23       4.273   0.707  29.091  1.00 48.83           C  
ATOM    159  C   ALA A  23       4.886   1.940  29.657  1.00 48.83           C  
ATOM    160  O   ALA A  23       6.074   2.205  29.481  1.00 48.83           O  
ATOM    161  CB  ALA A  23       4.785  -0.490  29.911  1.00 48.83           C  
ATOM    162  N   LEU A  24       4.055   2.738  30.349  1.00 68.43           N  
ATOM    163  CA  LEU A  24       4.540   3.909  31.007  1.00 68.43           C  
ATOM    164  C   LEU A  24       4.763   3.474  32.420  1.00 68.43           C  
ATOM    165  O   LEU A  24       3.806   3.314  33.176  1.00 68.43           O  
ATOM    166  CB  LEU A  24       3.505   5.049  31.017  1.00 68.43           C  
ATOM    167  CG  LEU A  24       3.971   6.333  31.726  1.00 68.43           C  
ATOM    168  CD1 LEU A  24       5.170   6.970  31.004  1.00 68.43           C  
ATOM    169  CD2 LEU A  24       2.797   7.308  31.923  1.00 68.43           C  
ATOM    170  N   LYS A  25       6.040   3.273  32.811  1.00108.29           N  
ATOM    171  CA  LYS A  25       6.337   2.756  34.119  1.00108.29           C  
ATOM    172  C   LYS A  25       6.438   3.885  35.102  1.00108.29           C  
ATOM    173  O   LYS A  25       7.397   4.653  35.116  1.00108.29           O  
ATOM    174  CB  LYS A  25       7.641   1.940  34.172  1.00108.29           C  
ATOM    175  CG  LYS A  25       7.561   0.644  33.357  1.00108.29           C  
ATOM    176  CD  LYS A  25       8.908  -0.044  33.137  1.00108.29           C  
ATOM    177  CE  LYS A  25       9.399  -0.820  34.361  1.00108.29           C  
ATOM    178  NZ  LYS A  25      10.678  -1.498  34.057  1.00108.29           N1+
ATOM    179  N   LEU A  26       5.352   4.017  35.883  1.00146.69           N  
ATOM    180  CA  LEU A  26       4.998   4.915  36.946  1.00146.69           C  
ATOM    181  C   LEU A  26       5.444   4.510  38.320  1.00146.69           C  
ATOM    182  O   LEU A  26       5.022   5.155  39.277  1.00146.69           O  
ATOM    183  CB  LEU A  26       3.496   5.224  36.973  1.00146.69           C  
ATOM    184  CG  LEU A  26       3.070   5.986  35.707  1.00146.69           C  
ATOM    185  CD1 LEU A  26       1.586   6.379  35.747  1.00146.69           C  
ATOM    186  CD2 LEU A  26       4.007   7.179  35.451  1.00146.69           C  
ATOM    187  N   LEU A  27       6.192   3.405  38.502  1.00 86.58           N  
ATOM    188  CA  LEU A  27       6.388   2.869  39.825  1.00 86.58           C  
ATOM    189  C   LEU A  27       6.880   3.877  40.826  1.00 86.58           C  
ATOM    190  O   LEU A  27       6.368   3.905  41.945  1.00 86.58           O  
ATOM    191  CB  LEU A  27       7.307   1.640  39.841  1.00 86.58           C  
ATOM    192  CG  LEU A  27       6.694   0.457  39.066  1.00 86.58           C  
ATOM    193  CD1 LEU A  27       7.572  -0.800  39.166  1.00 86.58           C  
ATOM    194  CD2 LEU A  27       5.235   0.203  39.486  1.00 86.58           C  
ATOM    195  N   GLU A  28       7.857   4.740  40.500  1.00 45.51           N  
ATOM    196  CA  GLU A  28       8.241   5.669  41.529  1.00 45.51           C  
ATOM    197  C   GLU A  28       7.079   6.559  41.859  1.00 45.51           C  
ATOM    198  O   GLU A  28       6.756   6.748  43.031  1.00 45.51           O  
ATOM    199  CB  GLU A  28       9.408   6.586  41.120  1.00 45.51           C  
ATOM    200  CG  GLU A  28       9.817   7.589  42.207  1.00 45.51           C  
ATOM    201  CD  GLU A  28      10.983   8.418  41.681  1.00 45.51           C  
ATOM    202  OE1 GLU A  28      11.493   8.080  40.580  1.00 45.51           O  
ATOM    203  OE2 GLU A  28      11.384   9.393  42.373  1.00 45.51           O1-
ATOM    204  N   GLU A  29       6.425   7.143  40.831  1.00122.23           N  
ATOM    205  CA  GLU A  29       5.368   8.082  41.092  1.00122.23           C  
ATOM    206  C   GLU A  29       4.137   7.447  41.680  1.00122.23           C  
ATOM    207  O   GLU A  29       3.700   7.813  42.768  1.00122.23           O  
ATOM    208  CB  GLU A  29       4.911   8.819  39.822  1.00122.23           C  
ATOM    209  CG  GLU A  29       5.986   9.731  39.235  1.00122.23           C  
ATOM    210  CD  GLU A  29       7.038   8.856  38.571  1.00122.23           C  
ATOM    211  OE1 GLU A  29       6.734   7.669  38.280  1.00122.23           O  
ATOM    212  OE2 GLU A  29       8.166   9.369  38.344  1.00122.23           O1-
ATOM    213  N   ARG A  30       3.497   6.552  40.904  1.00194.07           N  
ATOM    214  CA  ARG A  30       2.302   5.825  41.245  1.00194.07           C  
ATOM    215  C   ARG A  30       2.523   4.503  41.919  1.00194.07           C  
ATOM    216  O   ARG A  30       1.632   4.007  42.606  1.00194.07           O  
ATOM    217  CB  ARG A  30       1.384   5.615  40.033  1.00194.07           C  
ATOM    218  CG  ARG A  30       0.857   6.933  39.454  1.00194.07           C  
ATOM    219  CD  ARG A  30      -0.261   6.732  38.433  1.00194.07           C  
ATOM    220  NE  ARG A  30      -1.439   6.208  39.179  1.00194.07           N  
ATOM    221  CZ  ARG A  30      -2.493   7.015  39.493  1.00194.07           C  
ATOM    222  NH1 ARG A  30      -2.526   8.308  39.055  1.00194.07           N1+
ATOM    223  NH2 ARG A  30      -3.528   6.523  40.238  1.00194.07           N  
ATOM    224  N   ARG A  31       3.697   3.869  41.719  1.00163.15           N  
ATOM    225  CA  ARG A  31       3.895   2.522  42.187  1.00163.15           C  
ATOM    226  C   ARG A  31       3.025   1.614  41.361  1.00163.15           C  
ATOM    227  O   ARG A  31       2.509   0.610  41.853  1.00163.15           O  
ATOM    228  CB  ARG A  31       3.531   2.306  43.671  1.00163.15           C  
ATOM    229  CG  ARG A  31       4.474   2.984  44.672  1.00163.15           C  
ATOM    230  CD  ARG A  31       4.289   4.497  44.799  1.00163.15           C  
ATOM    231  NE  ARG A  31       2.997   4.729  45.507  1.00163.15           N  
ATOM    232  CZ  ARG A  31       2.794   5.889  46.196  1.00163.15           C  
ATOM    233  NH1 ARG A  31       3.795   6.813  46.288  1.00163.15           N1+
ATOM    234  NH2 ARG A  31       1.589   6.129  46.789  1.00163.15           N  
ATOM    235  N   SER A  32       2.846   1.953  40.064  1.00 43.31           N  
ATOM    236  CA  SER A  32       2.059   1.152  39.166  1.00 43.31           C  
ATOM    237  C   SER A  32       2.554   1.409  37.770  1.00 43.31           C  
ATOM    238  O   SER A  32       3.464   2.213  37.563  1.00 43.31           O  
ATOM    239  CB  SER A  32       0.561   1.501  39.195  1.00 43.31           C  
ATOM    240  OG  SER A  32       0.367   2.832  38.745  1.00 43.31           O  
ATOM    241  N   VAL A  33       1.981   0.699  36.774  1.00 43.08           N  
ATOM    242  CA  VAL A  33       2.376   0.871  35.401  1.00 43.08           C  
ATOM    243  C   VAL A  33       1.137   1.120  34.597  1.00 43.08           C  
ATOM    244  O   VAL A  33       0.066   0.599  34.908  1.00 43.08           O  
ATOM    245  CB  VAL A  33       3.007  -0.356  34.806  1.00 43.08           C  
ATOM    246  CG1 VAL A  33       3.300  -0.091  33.319  1.00 43.08           C  
ATOM    247  CG2 VAL A  33       4.252  -0.728  35.629  1.00 43.08           C  
ATOM    248  N   TRP A  34       1.249   1.945  33.537  1.00 62.94           N  
ATOM    249  CA  TRP A  34       0.116   2.175  32.683  1.00 62.94           C  
ATOM    250  C   TRP A  34       0.494   1.702  31.318  1.00 62.94           C  
ATOM    251  O   TRP A  34       1.651   1.817  30.908  1.00 62.94           O  
ATOM    252  CB  TRP A  34      -0.293   3.652  32.557  1.00 62.94           C  
ATOM    253  CG  TRP A  34      -0.898   4.242  33.810  1.00 62.94           C  
ATOM    254  CD1 TRP A  34      -1.138   3.665  35.024  1.00 62.94           C  
ATOM    255  CD2 TRP A  34      -1.350   5.601  33.906  1.00 62.94           C  
ATOM    256  CE2 TRP A  34      -1.844   5.780  35.198  1.00 62.94           C  
ATOM    257  CE3 TRP A  34      -1.344   6.617  32.995  1.00 62.94           C  
ATOM    258  NE1 TRP A  34      -1.711   4.582  35.871  1.00 62.94           N  
ATOM    259  CZ2 TRP A  34      -2.350   6.985  35.596  1.00 62.94           C  
ATOM    260  CZ3 TRP A  34      -1.854   7.830  33.399  1.00 62.94           C  
ATOM    261  CH2 TRP A  34      -2.347   8.009  34.674  1.00 62.94           C  
ATOM    262  N   LEU A  35      -0.480   1.131  30.583  1.00115.27           N  
ATOM    263  CA  LEU A  35      -0.212   0.626  29.267  1.00115.27           C  
ATOM    264  C   LEU A  35      -0.964   1.416  28.251  1.00115.27           C  
ATOM    265  O   LEU A  35      -2.115   1.800  28.456  1.00115.27           O  
ATOM    266  CB  LEU A  35      -0.625  -0.845  29.046  1.00115.27           C  
ATOM    267  CG  LEU A  35       0.298  -1.897  29.689  1.00115.27           C  
ATOM    268  CD1 LEU A  35       0.383  -1.722  31.211  1.00115.27           C  
ATOM    269  CD2 LEU A  35      -0.120  -3.323  29.286  1.00115.27           C  
ATOM    270  N   PHE A  36      -0.293   1.697  27.117  1.00 84.52           N  
ATOM    271  CA  PHE A  36      -0.953   2.344  26.028  1.00 84.52           C  
ATOM    272  C   PHE A  36      -1.020   1.320  24.941  1.00 84.52           C  
ATOM    273  O   PHE A  36       0.008   0.910  24.401  1.00 84.52           O  
ATOM    274  CB  PHE A  36      -0.199   3.579  25.506  1.00 84.52           C  
ATOM    275  CG  PHE A  36      -0.285   4.588  26.597  1.00 84.52           C  
ATOM    276  CD1 PHE A  36       0.572   4.537  27.672  1.00 84.52           C  
ATOM    277  CD2 PHE A  36      -1.231   5.587  26.544  1.00 84.52           C  
ATOM    278  CE1 PHE A  36       0.486   5.467  28.681  1.00 84.52           C  
ATOM    279  CE2 PHE A  36      -1.321   6.519  27.549  1.00 84.52           C  
ATOM    280  CZ  PHE A  36      -0.460   6.461  28.619  1.00 84.52           C  
ATOM    281  N   ASP A  37      -2.251   0.892  24.594  1.00135.87           N  
ATOM    282  CA  ASP A  37      -2.466  -0.118  23.601  1.00135.87           C  
ATOM    283  C   ASP A  37      -2.020  -1.440  24.158  1.00135.87           C  
ATOM    284  O   ASP A  37      -1.110  -1.501  24.983  1.00135.87           O  
ATOM    285  CB  ASP A  37      -1.719   0.151  22.281  1.00135.87           C  
ATOM    286  CG  ASP A  37      -2.355   1.363  21.607  1.00135.87           C  
ATOM    287  OD1 ASP A  37      -3.593   1.544  21.760  1.00135.87           O  
ATOM    288  OD2 ASP A  37      -1.611   2.127  20.934  1.00135.87           O1-
ATOM    289  N   CYS A  38      -2.702  -2.537  23.756  1.00 86.46           N  
ATOM    290  CA  CYS A  38      -2.357  -3.852  24.219  1.00 86.46           C  
ATOM    291  C   CYS A  38      -2.648  -4.839  23.124  1.00 86.46           C  
ATOM    292  O   CYS A  38      -3.735  -5.413  23.063  1.00 86.46           O  
ATOM    293  CB  CYS A  38      -3.176  -4.270  25.454  1.00 86.46           C  
ATOM    294  SG  CYS A  38      -2.745  -5.916  26.097  1.00 86.46           S  
ATOM    295  N   GLY A  39      -1.650  -5.103  22.253  1.00 34.68           N  
ATOM    296  CA  GLY A  39      -1.834  -6.002  21.152  1.00 34.68           C  
ATOM    297  C   GLY A  39      -1.694  -7.397  21.665  1.00 34.68           C  
ATOM    298  O   GLY A  39      -1.386  -7.621  22.833  1.00 34.68           O  
ATOM    299  N   GLU A  40      -1.897  -8.384  20.777  1.00 79.82           N  
ATOM    300  CA  GLU A  40      -1.837  -9.753  21.184  1.00 79.82           C  
ATOM    301  C   GLU A  40      -0.457 -10.048  21.682  1.00 79.82           C  
ATOM    302  O   GLU A  40       0.533  -9.507  21.192  1.00 79.82           O  
ATOM    303  CB  GLU A  40      -2.119 -10.741  20.041  1.00 79.82           C  
ATOM    304  CG  GLU A  40      -1.081 -10.681  18.918  1.00 79.82           C  
ATOM    305  CD  GLU A  40      -1.395 -11.806  17.945  1.00 79.82           C  
ATOM    306  OE1 GLU A  40      -2.605 -12.105  17.762  1.00 79.82           O  
ATOM    307  OE2 GLU A  40      -0.432 -12.383  17.373  1.00 79.82           O1-
ATOM    308  N   ALA A  41      -0.378 -10.945  22.685  1.00 61.64           N  
ATOM    309  CA  ALA A  41       0.858 -11.392  23.261  1.00 61.64           C  
ATOM    310  C   ALA A  41       1.549 -10.304  24.020  1.00 61.64           C  
ATOM    311  O   ALA A  41       2.748 -10.400  24.278  1.00 61.64           O  
ATOM    312  CB  ALA A  41       1.848 -11.928  22.214  1.00 61.64           C  
ATOM    313  N   THR A  42       0.822  -9.248  24.425  1.00 51.54           N  
ATOM    314  CA  THR A  42       1.472  -8.245  25.218  1.00 51.54           C  
ATOM    315  C   THR A  42       1.889  -8.872  26.506  1.00 51.54           C  
ATOM    316  O   THR A  42       2.999  -8.640  26.982  1.00 51.54           O  
ATOM    317  CB  THR A  42       0.597  -7.062  25.531  1.00 51.54           C  
ATOM    318  CG2 THR A  42       1.317  -6.133  26.524  1.00 51.54           C  
ATOM    319  OG1 THR A  42       0.281  -6.364  24.337  1.00 51.54           O  
ATOM    320  N   GLN A  43       1.027  -9.680  27.142  1.00 95.73           N  
ATOM    321  CA  GLN A  43       1.486 -10.221  28.386  1.00 95.73           C  
ATOM    322  C   GLN A  43       2.570 -11.230  28.136  1.00 95.73           C  
ATOM    323  O   GLN A  43       3.571 -11.248  28.852  1.00 95.73           O  
ATOM    324  CB  GLN A  43       0.374 -10.869  29.240  1.00 95.73           C  
ATOM    325  CG  GLN A  43      -0.207 -12.177  28.702  1.00 95.73           C  
ATOM    326  CD  GLN A  43       0.448 -13.314  29.476  1.00 95.73           C  
ATOM    327  NE2 GLN A  43      -0.389 -14.207  30.071  1.00 95.73           N  
ATOM    328  OE1 GLN A  43       1.671 -13.400  29.565  1.00 95.73           O  
ATOM    329  N   HIS A  44       2.386 -12.098  27.116  1.00 93.23           N  
ATOM    330  CA  HIS A  44       3.274 -13.208  26.870  1.00 93.23           C  
ATOM    331  C   HIS A  44       4.640 -12.859  26.382  1.00 93.23           C  
ATOM    332  O   HIS A  44       5.635 -13.100  27.066  1.00 93.23           O  
ATOM    333  CB  HIS A  44       2.702 -14.212  25.846  1.00 93.23           C  
ATOM    334  CG  HIS A  44       1.378 -14.816  26.230  1.00 93.23           C  
ATOM    335  CD2 HIS A  44       1.082 -15.860  27.048  1.00 93.23           C  
ATOM    336  ND1 HIS A  44       0.165 -14.362  25.751  1.00 93.23           N  
ATOM    337  CE1 HIS A  44      -0.792 -15.148  26.301  1.00 93.23           C  
ATOM    338  NE2 HIS A  44      -0.288 -16.074  27.097  1.00 93.23           N  
ATOM    339  N   GLN A  45       4.722 -12.222  25.203  1.00 76.98           N  
ATOM    340  CA  GLN A  45       6.002 -12.016  24.598  1.00 76.98           C  
ATOM    341  C   GLN A  45       6.778 -11.149  25.512  1.00 76.98           C  
ATOM    342  O   GLN A  45       7.986 -11.300  25.690  1.00 76.98           O  
ATOM    343  CB  GLN A  45       5.913 -11.300  23.235  1.00 76.98           C  
ATOM    344  CG  GLN A  45       7.274 -11.074  22.567  1.00 76.98           C  
ATOM    345  CD  GLN A  45       7.050 -10.363  21.237  1.00 76.98           C  
ATOM    346  NE2 GLN A  45       6.201 -10.960  20.359  1.00 76.98           N  
ATOM    347  OE1 GLN A  45       7.624  -9.305  20.982  1.00 76.98           O  
ATOM    348  N   MET A  46       6.051 -10.221  26.133  1.00213.59           N  
ATOM    349  CA  MET A  46       6.601  -9.217  26.975  1.00213.59           C  
ATOM    350  C   MET A  46       7.123  -9.747  28.290  1.00213.59           C  
ATOM    351  O   MET A  46       7.937  -9.063  28.904  1.00213.59           O  
ATOM    352  CB  MET A  46       5.644  -8.058  27.268  1.00213.59           C  
ATOM    353  CG  MET A  46       5.395  -7.161  26.052  1.00213.59           C  
ATOM    354  SD  MET A  46       4.526  -7.944  24.659  1.00213.59           S  
ATOM    355  CE  MET A  46       6.034  -8.400  23.754  1.00213.59           C  
ATOM    356  N   LEU A  47       6.720 -10.969  28.724  1.00245.27           N  
ATOM    357  CA  LEU A  47       6.910 -11.611  30.016  1.00245.27           C  
ATOM    358  C   LEU A  47       8.351 -11.471  30.413  1.00245.27           C  
ATOM    359  O   LEU A  47       8.696 -11.534  31.589  1.00245.27           O  
ATOM    360  CB  LEU A  47       6.543 -13.111  29.927  1.00245.27           C  
ATOM    361  CG  LEU A  47       6.428 -13.884  31.256  1.00245.27           C  
ATOM    362  CD1 LEU A  47       7.783 -14.088  31.951  1.00245.27           C  
ATOM    363  CD2 LEU A  47       5.369 -13.242  32.166  1.00245.27           C  
ATOM    364  N   HIS A  48       9.239 -11.267  29.437  1.00 96.40           N  
ATOM    365  CA  HIS A  48      10.635 -11.083  29.709  1.00 96.40           C  
ATOM    366  C   HIS A  48      10.838  -9.880  30.589  1.00 96.40           C  
ATOM    367  O   HIS A  48      11.930  -9.675  31.113  1.00 96.40           O  
ATOM    368  CB  HIS A  48      11.482 -10.902  28.440  1.00 96.40           C  
ATOM    369  CG  HIS A  48      11.613 -12.183  27.675  1.00 96.40           C  
ATOM    370  CD2 HIS A  48      10.946 -12.630  26.577  1.00 96.40           C  
ATOM    371  ND1 HIS A  48      12.504 -13.181  28.007  1.00 96.40           N  
ATOM    372  CE1 HIS A  48      12.333 -14.174  27.099  1.00 96.40           C  
ATOM    373  NE2 HIS A  48      11.398 -13.885  26.211  1.00 96.40           N  
ATOM    374  N   THR A  49       9.826  -9.003  30.720  1.00133.53           N  
ATOM    375  CA  THR A  49       9.980  -7.798  31.491  1.00133.53           C  
ATOM    376  C   THR A  49       9.700  -8.077  32.948  1.00133.53           C  
ATOM    377  O   THR A  49       9.239  -9.157  33.318  1.00133.53           O  
ATOM    378  CB  THR A  49       8.990  -6.741  31.074  1.00133.53           C  
ATOM    379  CG2 THR A  49       9.413  -5.386  31.658  1.00133.53           C  
ATOM    380  OG1 THR A  49       8.981  -6.611  29.665  1.00133.53           O  
ATOM    381  N   THR A  50      10.034  -7.086  33.808  1.00 71.32           N  
ATOM    382  CA  THR A  50       9.807  -7.030  35.228  1.00 71.32           C  
ATOM    383  C   THR A  50       8.351  -6.767  35.480  1.00 71.32           C  
ATOM    384  O   THR A  50       7.828  -7.068  36.550  1.00 71.32           O  
ATOM    385  CB  THR A  50      10.563  -5.914  35.883  1.00 71.32           C  
ATOM    386  CG2 THR A  50      12.056  -6.094  35.562  1.00 71.32           C  
ATOM    387  OG1 THR A  50      10.105  -4.660  35.398  1.00 71.32           O  
ATOM    388  N   ILE A  51       7.664  -6.137  34.512  1.00 94.97           N  
ATOM    389  CA  ILE A  51       6.287  -5.764  34.671  1.00 94.97           C  
ATOM    390  C   ILE A  51       5.426  -6.984  34.845  1.00 94.97           C  
ATOM    391  O   ILE A  51       5.532  -7.947  34.085  1.00 94.97           O  
ATOM    392  CB  ILE A  51       5.744  -5.043  33.467  1.00 94.97           C  
ATOM    393  CG1 ILE A  51       6.575  -3.792  33.138  1.00 94.97           C  
ATOM    394  CG2 ILE A  51       4.261  -4.738  33.727  1.00 94.97           C  
ATOM    395  CD1 ILE A  51       6.232  -3.183  31.776  1.00 94.97           C  
ATOM    396  N   LYS A  52       4.538  -6.960  35.872  1.00105.40           N  
ATOM    397  CA  LYS A  52       3.606  -8.025  36.139  1.00105.40           C  
ATOM    398  C   LYS A  52       2.229  -7.469  35.935  1.00105.40           C  
ATOM    399  O   LYS A  52       2.023  -6.261  36.023  1.00105.40           O  
ATOM    400  CB  LYS A  52       3.678  -8.579  37.572  1.00105.40           C  
ATOM    401  CG  LYS A  52       4.797  -9.605  37.764  1.00105.40           C  
ATOM    402  CD  LYS A  52       6.202  -9.052  37.530  1.00105.40           C  
ATOM    403  CE  LYS A  52       7.293 -10.118  37.659  1.00105.40           C  
ATOM    404  NZ  LYS A  52       8.590  -9.584  37.186  1.00105.40           N1+
ATOM    405  N   PRO A  53       1.273  -8.313  35.652  1.00 83.47           N  
ATOM    406  CA  PRO A  53      -0.057  -7.836  35.382  1.00 83.47           C  
ATOM    407  C   PRO A  53      -0.710  -7.130  36.529  1.00 83.47           C  
ATOM    408  O   PRO A  53      -1.486  -6.207  36.287  1.00 83.47           O  
ATOM    409  CB  PRO A  53      -0.825  -9.040  34.847  1.00 83.47           C  
ATOM    410  CG  PRO A  53       0.271  -9.882  34.167  1.00 83.47           C  
ATOM    411  CD  PRO A  53       1.554  -9.555  34.950  1.00 83.47           C  
ATOM    412  N   ARG A  54      -0.398  -7.516  37.777  1.00107.53           N  
ATOM    413  CA  ARG A  54      -1.030  -6.910  38.917  1.00107.53           C  
ATOM    414  C   ARG A  54      -0.652  -5.461  38.994  1.00107.53           C  
ATOM    415  O   ARG A  54      -1.393  -4.646  39.538  1.00107.53           O  
ATOM    416  CB  ARG A  54      -0.657  -7.565  40.258  1.00107.53           C  
ATOM    417  CG  ARG A  54      -1.247  -8.967  40.414  1.00107.53           C  
ATOM    418  CD  ARG A  54      -1.118  -9.545  41.825  1.00107.53           C  
ATOM    419  NE  ARG A  54       0.321  -9.478  42.192  1.00107.53           N  
ATOM    420  CZ  ARG A  54       1.206 -10.332  41.599  1.00107.53           C  
ATOM    421  NH1 ARG A  54       0.772 -11.197  40.637  1.00107.53           N1+
ATOM    422  NH2 ARG A  54       2.524 -10.303  41.950  1.00107.53           N  
ATOM    423  N   LYS A  55       0.546  -5.117  38.497  1.00110.06           N  
ATOM    424  CA  LYS A  55       1.065  -3.779  38.525  1.00110.06           C  
ATOM    425  C   LYS A  55       0.311  -2.850  37.615  1.00110.06           C  
ATOM    426  O   LYS A  55       0.391  -1.633  37.780  1.00110.06           O  
ATOM    427  CB  LYS A  55       2.554  -3.712  38.171  1.00110.06           C  
ATOM    428  CG  LYS A  55       3.407  -4.328  39.276  1.00110.06           C  
ATOM    429  CD  LYS A  55       4.866  -4.551  38.898  1.00110.06           C  
ATOM    430  CE  LYS A  55       5.726  -4.910  40.108  1.00110.06           C  
ATOM    431  NZ  LYS A  55       5.691  -3.801  41.089  1.00110.06           N1+
ATOM    432  N   ILE A  56      -0.413  -3.374  36.608  1.00 85.58           N  
ATOM    433  CA  ILE A  56      -1.037  -2.502  35.647  1.00 85.58           C  
ATOM    434  C   ILE A  56      -2.308  -1.932  36.194  1.00 85.58           C  
ATOM    435  O   ILE A  56      -3.283  -2.644  36.433  1.00 85.58           O  
ATOM    436  CB  ILE A  56      -1.366  -3.214  34.376  1.00 85.58           C  
ATOM    437  CG1 ILE A  56      -0.062  -3.740  33.761  1.00 85.58           C  
ATOM    438  CG2 ILE A  56      -2.153  -2.262  33.461  1.00 85.58           C  
ATOM    439  CD1 ILE A  56      -0.276  -4.771  32.663  1.00 85.58           C  
ATOM    440  N   GLU A  57      -2.273  -0.612  36.482  1.00 76.42           N  
ATOM    441  CA  GLU A  57      -3.403   0.133  36.962  1.00 76.42           C  
ATOM    442  C   GLU A  57      -4.363   0.515  35.866  1.00 76.42           C  
ATOM    443  O   GLU A  57      -5.572   0.351  36.019  1.00 76.42           O  
ATOM    444  CB  GLU A  57      -2.975   1.418  37.687  1.00 76.42           C  
ATOM    445  CG  GLU A  57      -4.103   2.091  38.468  1.00 76.42           C  
ATOM    446  CD  GLU A  57      -3.494   3.305  39.142  1.00 76.42           C  
ATOM    447  OE1 GLU A  57      -2.561   3.889  38.533  1.00 76.42           O  
ATOM    448  OE2 GLU A  57      -3.936   3.659  40.268  1.00 76.42           O1-
ATOM    449  N   LYS A  58      -3.860   1.031  34.718  1.00 85.14           N  
ATOM    450  CA  LYS A  58      -4.776   1.513  33.711  1.00 85.14           C  
ATOM    451  C   LYS A  58      -4.257   1.188  32.342  1.00 85.14           C  
ATOM    452  O   LYS A  58      -3.051   1.064  32.132  1.00 85.14           O  
ATOM    453  CB  LYS A  58      -4.971   3.040  33.753  1.00 85.14           C  
ATOM    454  CG  LYS A  58      -5.561   3.560  35.067  1.00 85.14           C  
ATOM    455  CD  LYS A  58      -5.458   5.080  35.221  1.00 85.14           C  
ATOM    456  CE  LYS A  58      -6.042   5.612  36.531  1.00 85.14           C  
ATOM    457  NZ  LYS A  58      -7.493   5.330  36.594  1.00 85.14           N1+
ATOM    458  N   ILE A  59      -5.186   1.037  31.369  1.00110.33           N  
ATOM    459  CA  ILE A  59      -4.834   0.733  30.007  1.00110.33           C  
ATOM    460  C   ILE A  59      -5.524   1.747  29.133  1.00110.33           C  
ATOM    461  O   ILE A  59      -6.715   2.007  29.302  1.00110.33           O  
ATOM    462  CB  ILE A  59      -5.362  -0.598  29.546  1.00110.33           C  
ATOM    463  CG1 ILE A  59      -4.917  -1.752  30.464  1.00110.33           C  
ATOM    464  CG2 ILE A  59      -4.921  -0.781  28.086  1.00110.33           C  
ATOM    465  CD1 ILE A  59      -3.424  -2.061  30.427  1.00110.33           C  
ATOM    466  N   PHE A  60      -4.797   2.346  28.164  1.00 68.08           N  
ATOM    467  CA  PHE A  60      -5.393   3.310  27.274  1.00 68.08           C  
ATOM    468  C   PHE A  60      -5.341   2.743  25.887  1.00 68.08           C  
ATOM    469  O   PHE A  60      -4.274   2.340  25.428  1.00 68.08           O  
ATOM    470  CB  PHE A  60      -4.609   4.630  27.191  1.00 68.08           C  
ATOM    471  CG  PHE A  60      -4.669   5.309  28.513  1.00 68.08           C  
ATOM    472  CD1 PHE A  60      -5.692   6.182  28.802  1.00 68.08           C  
ATOM    473  CD2 PHE A  60      -3.702   5.073  29.462  1.00 68.08           C  
ATOM    474  CE1 PHE A  60      -5.749   6.812  30.022  1.00 68.08           C  
ATOM    475  CE2 PHE A  60      -3.755   5.700  30.684  1.00 68.08           C  
ATOM    476  CZ  PHE A  60      -4.780   6.572  30.965  1.00 68.08           C  
ATOM    477  N   ILE A  61      -6.486   2.727  25.165  1.00111.58           N  
ATOM    478  CA  ILE A  61      -6.514   2.159  23.838  1.00111.58           C  
ATOM    479  C   ILE A  61      -6.792   3.235  22.821  1.00111.58           C  
ATOM    480  O   ILE A  61      -7.786   3.955  22.904  1.00111.58           O  
ATOM    481  CB  ILE A  61      -7.573   1.103  23.664  1.00111.58           C  
ATOM    482  CG1 ILE A  61      -7.320  -0.075  24.618  1.00111.58           C  
ATOM    483  CG2 ILE A  61      -7.595   0.685  22.184  1.00111.58           C  
ATOM    484  CD1 ILE A  61      -5.974  -0.761  24.389  1.00111.58           C  
ATOM    485  N   THR A  62      -5.871   3.379  21.842  1.00148.94           N  
ATOM    486  CA  THR A  62      -5.984   4.339  20.774  1.00148.94           C  
ATOM    487  C   THR A  62      -7.114   3.995  19.817  1.00148.94           C  
ATOM    488  O   THR A  62      -7.923   4.878  19.520  1.00148.94           O  
ATOM    489  CB  THR A  62      -4.709   4.429  19.984  1.00148.94           C  
ATOM    490  CG2 THR A  62      -4.374   3.046  19.406  1.00148.94           C  
ATOM    491  OG1 THR A  62      -4.839   5.379  18.941  1.00148.94           O  
ATOM    492  N   HIS A  63      -7.176   2.718  19.312  1.00161.06           N  
ATOM    493  CA  HIS A  63      -8.167   2.137  18.392  1.00161.06           C  
ATOM    494  C   HIS A  63      -7.793   0.633  18.128  1.00161.06           C  
ATOM    495  O   HIS A  63      -7.469  -0.035  19.100  1.00161.06           O  
ATOM    496  CB  HIS A  63      -8.277   2.885  17.048  1.00161.06           C  
ATOM    497  CG  HIS A  63      -6.966   2.984  16.359  1.00161.06           C  
ATOM    498  CD2 HIS A  63      -6.558   2.520  15.149  1.00161.06           C  
ATOM    499  ND1 HIS A  63      -5.877   3.616  16.912  1.00161.06           N  
ATOM    500  CE1 HIS A  63      -4.870   3.504  16.020  1.00161.06           C  
ATOM    501  NE2 HIS A  63      -5.233   2.847  14.930  1.00161.06           N  
ATOM    502  N   MET A  64      -7.878   0.086  16.851  1.00281.96           N  
ATOM    503  CA  MET A  64      -7.661  -1.197  16.114  1.00281.96           C  
ATOM    504  C   MET A  64      -7.550  -2.567  16.737  1.00281.96           C  
ATOM    505  O   MET A  64      -7.546  -2.796  17.937  1.00281.96           O  
ATOM    506  CB  MET A  64      -6.539  -1.099  15.037  1.00281.96           C  
ATOM    507  CG  MET A  64      -7.029  -0.431  13.750  1.00281.96           C  
ATOM    508  SD  MET A  64      -5.834  -0.452  12.381  1.00281.96           S  
ATOM    509  CE  MET A  64      -7.086  -0.191  11.090  1.00281.96           C  
ATOM    510  N   HIS A  65      -7.255  -3.496  15.788  1.00250.21           N  
ATOM    511  CA  HIS A  65      -7.335  -4.930  15.604  1.00250.21           C  
ATOM    512  C   HIS A  65      -6.694  -5.692  16.669  1.00250.21           C  
ATOM    513  O   HIS A  65      -6.501  -6.897  16.596  1.00250.21           O  
ATOM    514  CB  HIS A  65      -6.713  -5.336  14.250  1.00250.21           C  
ATOM    515  CG  HIS A  65      -7.146  -6.673  13.727  1.00250.21           C  
ATOM    516  CD2 HIS A  65      -6.428  -7.797  13.463  1.00250.21           C  
ATOM    517  ND1 HIS A  65      -8.441  -6.962  13.363  1.00250.21           N  
ATOM    518  CE1 HIS A  65      -8.443  -8.236  12.897  1.00250.21           C  
ATOM    519  NE2 HIS A  65      -7.244  -8.785  12.937  1.00250.21           N  
ATOM    520  N   GLY A  66      -6.131  -5.057  17.669  1.00 52.11           N  
ATOM    521  CA  GLY A  66      -5.619  -6.108  18.462  1.00 52.11           C  
ATOM    522  C   GLY A  66      -4.216  -6.080  18.120  1.00 52.11           C  
ATOM    523  O   GLY A  66      -3.369  -6.706  18.757  1.00 52.11           O  
ATOM    524  N   ASP A  67      -3.972  -5.367  17.015  1.00115.37           N  
ATOM    525  CA  ASP A  67      -2.651  -4.987  16.914  1.00115.37           C  
ATOM    526  C   ASP A  67      -2.590  -4.160  18.156  1.00115.37           C  
ATOM    527  O   ASP A  67      -1.623  -4.223  18.909  1.00115.37           O  
ATOM    528  CB  ASP A  67      -2.340  -4.174  15.640  1.00115.37           C  
ATOM    529  CG  ASP A  67      -3.212  -2.935  15.563  1.00115.37           C  
ATOM    530  OD1 ASP A  67      -4.425  -3.034  15.892  1.00115.37           O  
ATOM    531  OD2 ASP A  67      -2.673  -1.873  15.152  1.00115.37           O1-
ATOM    532  N   HIS A  68      -3.643  -3.334  18.371  1.00135.13           N  
ATOM    533  CA  HIS A  68      -3.856  -2.591  19.581  1.00135.13           C  
ATOM    534  C   HIS A  68      -4.651  -3.295  20.677  1.00135.13           C  
ATOM    535  O   HIS A  68      -4.384  -3.085  21.854  1.00135.13           O  
ATOM    536  CB  HIS A  68      -4.501  -1.224  19.293  1.00135.13           C  
ATOM    537  CG  HIS A  68      -3.612  -0.379  18.424  1.00135.13           C  
ATOM    538  CD2 HIS A  68      -3.666  -0.135  17.086  1.00135.13           C  
ATOM    539  ND1 HIS A  68      -2.511   0.307  18.885  1.00135.13           N  
ATOM    540  CE1 HIS A  68      -1.955   0.927  17.813  1.00135.13           C  
ATOM    541  NE2 HIS A  68      -2.621   0.685  16.698  1.00135.13           N  
ATOM    542  N   VAL A  69      -5.748  -4.014  20.343  1.00194.24           N  
ATOM    543  CA  VAL A  69      -6.686  -4.580  21.308  1.00194.24           C  
ATOM    544  C   VAL A  69      -6.592  -6.011  21.833  1.00194.24           C  
ATOM    545  O   VAL A  69      -6.960  -6.268  22.980  1.00194.24           O  
ATOM    546  CB  VAL A  69      -8.106  -4.360  20.885  1.00194.24           C  
ATOM    547  CG1 VAL A  69      -8.378  -5.188  19.624  1.00194.24           C  
ATOM    548  CG2 VAL A  69      -9.025  -4.683  22.075  1.00194.24           C  
ATOM    549  N   TYR A  70      -6.127  -6.988  21.032  1.00118.19           N  
ATOM    550  CA  TYR A  70      -6.263  -8.405  21.280  1.00118.19           C  
ATOM    551  C   TYR A  70      -5.666  -8.872  22.550  1.00118.19           C  
ATOM    552  O   TYR A  70      -6.133  -9.857  23.113  1.00118.19           O  
ATOM    553  CB  TYR A  70      -5.747  -9.354  20.187  1.00118.19           C  
ATOM    554  CG  TYR A  70      -6.884  -9.615  19.267  1.00118.19           C  
ATOM    555  CD1 TYR A  70      -7.986 -10.302  19.724  1.00118.19           C  
ATOM    556  CD2 TYR A  70      -6.846  -9.229  17.955  1.00118.19           C  
ATOM    557  CE1 TYR A  70      -9.047 -10.565  18.892  1.00118.19           C  
ATOM    558  CE2 TYR A  70      -7.902  -9.485  17.114  1.00118.19           C  
ATOM    559  CZ  TYR A  70      -9.008 -10.150  17.583  1.00118.19           C  
ATOM    560  OH  TYR A  70     -10.093 -10.414  16.722  1.00118.19           O  
ATOM    561  N   GLY A  71      -4.586  -8.240  23.004  1.00 60.38           N  
ATOM    562  CA  GLY A  71      -3.916  -8.666  24.192  1.00 60.38           C  
ATOM    563  C   GLY A  71      -4.797  -8.559  25.402  1.00 60.38           C  
ATOM    564  O   GLY A  71      -4.555  -9.239  26.395  1.00 60.38           O  
ATOM    565  N   LEU A  72      -5.818  -7.679  25.377  1.00 79.88           N  
ATOM    566  CA  LEU A  72      -6.581  -7.349  26.557  1.00 79.88           C  
ATOM    567  C   LEU A  72      -7.221  -8.529  27.228  1.00 79.88           C  
ATOM    568  O   LEU A  72      -7.078  -8.653  28.446  1.00 79.88           O  
ATOM    569  CB  LEU A  72      -7.712  -6.349  26.261  1.00 79.88           C  
ATOM    570  CG  LEU A  72      -7.219  -4.945  25.879  1.00 79.88           C  
ATOM    571  CD1 LEU A  72      -8.403  -4.006  25.605  1.00 79.88           C  
ATOM    572  CD2 LEU A  72      -6.265  -4.380  26.948  1.00 79.88           C  
ATOM    573  N   PRO A  73      -7.907  -9.410  26.561  1.00 81.25           N  
ATOM    574  CA  PRO A  73      -8.554 -10.469  27.284  1.00 81.25           C  
ATOM    575  C   PRO A  73      -7.595 -11.322  28.054  1.00 81.25           C  
ATOM    576  O   PRO A  73      -7.910 -11.705  29.181  1.00 81.25           O  
ATOM    577  CB  PRO A  73      -9.399 -11.203  26.246  1.00 81.25           C  
ATOM    578  CG  PRO A  73      -9.758 -10.093  25.236  1.00 81.25           C  
ATOM    579  CD  PRO A  73      -8.591  -9.092  25.318  1.00 81.25           C  
ATOM    580  N   GLY A  74      -6.427 -11.639  27.470  1.00 32.09           N  
ATOM    581  CA  GLY A  74      -5.475 -12.468  28.148  1.00 32.09           C  
ATOM    582  C   GLY A  74      -4.905 -11.751  29.334  1.00 32.09           C  
ATOM    583  O   GLY A  74      -4.761 -12.321  30.415  1.00 32.09           O  
ATOM    584  N   LEU A  75      -4.562 -10.465  29.147  1.00 45.50           N  
ATOM    585  CA  LEU A  75      -3.930  -9.705  30.184  1.00 45.50           C  
ATOM    586  C   LEU A  75      -4.863  -9.583  31.341  1.00 45.50           C  
ATOM    587  O   LEU A  75      -4.473  -9.786  32.491  1.00 45.50           O  
ATOM    588  CB  LEU A  75      -3.574  -8.281  29.724  1.00 45.50           C  
ATOM    589  CG  LEU A  75      -2.890  -7.423  30.801  1.00 45.50           C  
ATOM    590  CD1 LEU A  75      -1.526  -8.010  31.200  1.00 45.50           C  
ATOM    591  CD2 LEU A  75      -2.798  -5.955  30.362  1.00 45.50           C  
ATOM    592  N   LEU A  76      -6.136  -9.266  31.070  1.00 46.11           N  
ATOM    593  CA  LEU A  76      -7.050  -9.090  32.159  1.00 46.11           C  
ATOM    594  C   LEU A  76      -7.173 -10.397  32.874  1.00 46.11           C  
ATOM    595  O   LEU A  76      -7.197 -10.439  34.103  1.00 46.11           O  
ATOM    596  CB  LEU A  76      -8.462  -8.683  31.702  1.00 46.11           C  
ATOM    597  CG  LEU A  76      -8.516  -7.342  30.942  1.00 46.11           C  
ATOM    598  CD1 LEU A  76      -9.963  -6.973  30.582  1.00 46.11           C  
ATOM    599  CD2 LEU A  76      -7.788  -6.222  31.702  1.00 46.11           C  
ATOM    600  N   GLY A  77      -7.247 -11.508  32.116  1.00 23.65           N  
ATOM    601  CA  GLY A  77      -7.421 -12.799  32.713  1.00 23.65           C  
ATOM    602  C   GLY A  77      -6.249 -13.143  33.587  1.00 23.65           C  
ATOM    603  O   GLY A  77      -6.426 -13.658  34.689  1.00 23.65           O  
ATOM    604  N   SER A  78      -5.016 -12.868  33.122  1.00 37.78           N  
ATOM    605  CA  SER A  78      -3.845 -13.232  33.873  1.00 37.78           C  
ATOM    606  C   SER A  78      -3.843 -12.491  35.170  1.00 37.78           C  
ATOM    607  O   SER A  78      -3.525 -13.057  36.215  1.00 37.78           O  
ATOM    608  CB  SER A  78      -2.532 -12.861  33.158  1.00 37.78           C  
ATOM    609  OG  SER A  78      -2.403 -13.589  31.946  1.00 37.78           O  
ATOM    610  N   ARG A  79      -4.225 -11.203  35.140  1.00194.79           N  
ATOM    611  CA  ARG A  79      -4.197 -10.415  36.339  1.00194.79           C  
ATOM    612  C   ARG A  79      -5.086 -11.060  37.348  1.00194.79           C  
ATOM    613  O   ARG A  79      -4.763 -11.088  38.534  1.00194.79           O  
ATOM    614  CB  ARG A  79      -4.747  -8.986  36.161  1.00194.79           C  
ATOM    615  CG  ARG A  79      -3.753  -7.963  35.613  1.00194.79           C  
ATOM    616  CD  ARG A  79      -4.385  -6.592  35.359  1.00194.79           C  
ATOM    617  NE  ARG A  79      -5.350  -6.326  36.461  1.00194.79           N  
ATOM    618  CZ  ARG A  79      -4.973  -5.651  37.587  1.00194.79           C  
ATOM    619  NH1 ARG A  79      -3.707  -5.158  37.703  1.00194.79           N1+
ATOM    620  NH2 ARG A  79      -5.878  -5.462  38.593  1.00194.79           N  
ATOM    621  N   SER A  80      -6.254 -11.559  36.902  1.00 38.67           N  
ATOM    622  CA  SER A  80      -7.199 -12.173  37.791  1.00 38.67           C  
ATOM    623  C   SER A  80      -6.636 -13.460  38.307  1.00 38.67           C  
ATOM    624  O   SER A  80      -6.713 -13.757  39.498  1.00 38.67           O  
ATOM    625  CB  SER A  80      -8.535 -12.498  37.096  1.00 38.67           C  
ATOM    626  OG  SER A  80      -9.435 -13.101  38.013  1.00 38.67           O  
ATOM    627  N   PHE A  81      -6.001 -14.239  37.414  1.00 48.00           N  
ATOM    628  CA  PHE A  81      -5.474 -15.528  37.762  1.00 48.00           C  
ATOM    629  C   PHE A  81      -4.481 -15.334  38.859  1.00 48.00           C  
ATOM    630  O   PHE A  81      -4.398 -16.130  39.794  1.00 48.00           O  
ATOM    631  CB  PHE A  81      -4.723 -16.192  36.596  1.00 48.00           C  
ATOM    632  CG  PHE A  81      -4.188 -17.503  37.067  1.00 48.00           C  
ATOM    633  CD1 PHE A  81      -4.997 -18.614  37.107  1.00 48.00           C  
ATOM    634  CD2 PHE A  81      -2.875 -17.622  37.462  1.00 48.00           C  
ATOM    635  CE1 PHE A  81      -4.506 -19.823  37.538  1.00 48.00           C  
ATOM    636  CE2 PHE A  81      -2.378 -18.830  37.893  1.00 48.00           C  
ATOM    637  CZ  PHE A  81      -3.194 -19.934  37.932  1.00 48.00           C  
ATOM    638  N   GLN A  82      -3.698 -14.254  38.739  1.00 77.85           N  
ATOM    639  CA  GLN A  82      -2.645 -13.877  39.637  1.00 77.85           C  
ATOM    640  C   GLN A  82      -3.207 -13.512  40.979  1.00 77.85           C  
ATOM    641  O   GLN A  82      -2.499 -13.603  41.978  1.00 77.85           O  
ATOM    642  CB  GLN A  82      -1.827 -12.698  39.090  1.00 77.85           C  
ATOM    643  CG  GLN A  82      -1.090 -13.070  37.802  1.00 77.85           C  
ATOM    644  CD  GLN A  82      -0.307 -11.865  37.308  1.00 77.85           C  
ATOM    645  NE2 GLN A  82      -0.621 -10.663  37.862  1.00 77.85           N  
ATOM    646  OE1 GLN A  82       0.560 -11.988  36.445  1.00 77.85           O  
ATOM    647  N   GLY A  83      -4.471 -13.046  41.051  1.00 40.15           N  
ATOM    648  CA  GLY A  83      -5.023 -12.717  42.337  1.00 40.15           C  
ATOM    649  C   GLY A  83      -5.014 -11.231  42.574  1.00 40.15           C  
ATOM    650  O   GLY A  83      -5.182 -10.793  43.710  1.00 40.15           O  
ATOM    651  N   GLY A  84      -4.814 -10.408  41.523  1.00 41.19           N  
ATOM    652  CA  GLY A  84      -4.794  -8.980  41.718  1.00 41.19           C  
ATOM    653  C   GLY A  84      -6.154  -8.495  42.147  1.00 41.19           C  
ATOM    654  O   GLY A  84      -7.167  -8.803  41.522  1.00 41.19           O  
ATOM    655  N   GLU A  85      -6.199  -7.780  43.294  1.00111.17           N  
ATOM    656  CA  GLU A  85      -7.374  -7.170  43.869  1.00111.17           C  
ATOM    657  C   GLU A  85      -7.665  -5.782  43.356  1.00111.17           C  
ATOM    658  O   GLU A  85      -8.816  -5.349  43.343  1.00111.17           O  
ATOM    659  CB  GLU A  85      -7.308  -7.046  45.402  1.00111.17           C  
ATOM    660  CG  GLU A  85      -7.130  -8.378  46.137  1.00111.17           C  
ATOM    661  CD  GLU A  85      -5.651  -8.524  46.469  1.00111.17           C  
ATOM    662  OE1 GLU A  85      -4.912  -7.516  46.309  1.00111.17           O  
ATOM    663  OE2 GLU A  85      -5.244  -9.636  46.898  1.00111.17           O1-
ATOM    664  N   ASP A  86      -6.616  -5.029  42.966  1.00 52.06           N  
ATOM    665  CA  ASP A  86      -6.707  -3.617  42.675  1.00 52.06           C  
ATOM    666  C   ASP A  86      -7.556  -3.338  41.470  1.00 52.06           C  
ATOM    667  O   ASP A  86      -7.635  -4.138  40.540  1.00 52.06           O  
ATOM    668  CB  ASP A  86      -5.329  -2.992  42.410  1.00 52.06           C  
ATOM    669  CG  ASP A  86      -4.518  -3.100  43.692  1.00 52.06           C  
ATOM    670  OD1 ASP A  86      -5.114  -2.951  44.792  1.00 52.06           O  
ATOM    671  OD2 ASP A  86      -3.287  -3.351  43.587  1.00 52.06           O1-
ATOM    672  N   GLU A  87      -8.208  -2.152  41.464  1.00 44.48           N  
ATOM    673  CA  GLU A  87      -9.059  -1.748  40.378  1.00 44.48           C  
ATOM    674  C   GLU A  87      -8.224  -1.480  39.166  1.00 44.48           C  
ATOM    675  O   GLU A  87      -7.113  -0.959  39.251  1.00 44.48           O  
ATOM    676  CB  GLU A  87      -9.876  -0.466  40.645  1.00 44.48           C  
ATOM    677  CG  GLU A  87     -10.772  -0.062  39.465  1.00 44.48           C  
ATOM    678  CD  GLU A  87     -11.528   1.209  39.834  1.00 44.48           C  
ATOM    679  OE1 GLU A  87     -12.231   1.188  40.881  1.00 44.48           O  
ATOM    680  OE2 GLU A  87     -11.418   2.214  39.084  1.00 44.48           O1-
ATOM    681  N   LEU A  88      -8.767  -1.852  37.992  1.00135.68           N  
ATOM    682  CA  LEU A  88      -8.102  -1.693  36.732  1.00135.68           C  
ATOM    683  C   LEU A  88      -9.047  -0.890  35.894  1.00135.68           C  
ATOM    684  O   LEU A  88     -10.243  -1.181  35.867  1.00135.68           O  
ATOM    685  CB  LEU A  88      -7.934  -3.066  36.039  1.00135.68           C  
ATOM    686  CG  LEU A  88      -7.101  -3.145  34.740  1.00135.68           C  
ATOM    687  CD1 LEU A  88      -7.609  -2.192  33.655  1.00135.68           C  
ATOM    688  CD2 LEU A  88      -5.596  -3.049  35.009  1.00135.68           C  
ATOM    689  N   THR A  89      -8.562   0.160  35.201  1.00131.68           N  
ATOM    690  CA  THR A  89      -9.509   0.872  34.399  1.00131.68           C  
ATOM    691  C   THR A  89      -9.007   0.879  32.986  1.00131.68           C  
ATOM    692  O   THR A  89      -7.834   1.145  32.721  1.00131.68           O  
ATOM    693  CB  THR A  89      -9.759   2.276  34.867  1.00131.68           C  
ATOM    694  CG2 THR A  89      -8.655   3.198  34.338  1.00131.68           C  
ATOM    695  OG1 THR A  89     -11.017   2.720  34.390  1.00131.68           O  
ATOM    696  N   VAL A  90      -9.900   0.551  32.033  1.00 45.52           N  
ATOM    697  CA  VAL A  90      -9.517   0.498  30.653  1.00 45.52           C  
ATOM    698  C   VAL A  90     -10.236   1.607  29.948  1.00 45.52           C  
ATOM    699  O   VAL A  90     -11.439   1.796  30.134  1.00 45.52           O  
ATOM    700  CB  VAL A  90      -9.888  -0.805  30.001  1.00 45.52           C  
ATOM    701  CG1 VAL A  90      -9.535  -0.743  28.507  1.00 45.52           C  
ATOM    702  CG2 VAL A  90      -9.174  -1.942  30.755  1.00 45.52           C  
ATOM    703  N   TYR A  91      -9.503   2.373  29.113  1.00 69.12           N  
ATOM    704  CA  TYR A  91     -10.078   3.498  28.422  1.00 69.12           C  
ATOM    705  C   TYR A  91      -9.966   3.216  26.951  1.00 69.12           C  
ATOM    706  O   TYR A  91      -8.924   2.761  26.484  1.00 69.12           O  
ATOM    707  CB  TYR A  91      -9.281   4.807  28.596  1.00 69.12           C  
ATOM    708  CG  TYR A  91      -9.108   5.166  30.034  1.00 69.12           C  
ATOM    709  CD1 TYR A  91      -8.082   4.615  30.767  1.00 69.12           C  
ATOM    710  CD2 TYR A  91      -9.946   6.072  30.645  1.00 69.12           C  
ATOM    711  CE1 TYR A  91      -7.903   4.947  32.089  1.00 69.12           C  
ATOM    712  CE2 TYR A  91      -9.774   6.408  31.968  1.00 69.12           C  
ATOM    713  CZ  TYR A  91      -8.749   5.846  32.692  1.00 69.12           C  
ATOM    714  OH  TYR A  91      -8.569   6.190  34.047  1.00 69.12           O  
ATOM    715  N   GLY A  92     -11.032   3.496  26.169  1.00 30.36           N  
ATOM    716  CA  GLY A  92     -10.938   3.251  24.755  1.00 30.36           C  
ATOM    717  C   GLY A  92     -12.144   3.806  24.057  1.00 30.36           C  
ATOM    718  O   GLY A  92     -13.090   4.284  24.683  1.00 30.36           O  
ATOM    719  N   PRO A  93     -12.131   3.730  22.751  1.00 81.17           N  
ATOM    720  CA  PRO A  93     -13.212   4.231  21.941  1.00 81.17           C  
ATOM    721  C   PRO A  93     -14.409   3.347  22.074  1.00 81.17           C  
ATOM    722  O   PRO A  93     -14.279   2.228  22.567  1.00 81.17           O  
ATOM    723  CB  PRO A  93     -12.661   4.336  20.516  1.00 81.17           C  
ATOM    724  CG  PRO A  93     -11.357   3.519  20.537  1.00 81.17           C  
ATOM    725  CD  PRO A  93     -10.894   3.612  21.999  1.00 81.17           C  
ATOM    726  N   LYS A  94     -15.588   3.831  21.642  1.00 45.80           N  
ATOM    727  CA  LYS A  94     -16.788   3.069  21.809  1.00 45.80           C  
ATOM    728  C   LYS A  94     -16.596   1.728  21.178  1.00 45.80           C  
ATOM    729  O   LYS A  94     -16.000   1.602  20.109  1.00 45.80           O  
ATOM    730  CB  LYS A  94     -18.034   3.726  21.186  1.00 45.80           C  
ATOM    731  CG  LYS A  94     -19.338   3.009  21.545  1.00 45.80           C  
ATOM    732  CD  LYS A  94     -20.592   3.844  21.279  1.00 45.80           C  
ATOM    733  CE  LYS A  94     -21.891   3.141  21.671  1.00 45.80           C  
ATOM    734  NZ  LYS A  94     -23.018   4.098  21.611  1.00 45.80           N1+
ATOM    735  N   GLY A  95     -17.116   0.684  21.856  1.00 26.55           N  
ATOM    736  CA  GLY A  95     -17.001  -0.664  21.385  1.00 26.55           C  
ATOM    737  C   GLY A  95     -15.977  -1.380  22.213  1.00 26.55           C  
ATOM    738  O   GLY A  95     -15.870  -2.604  22.163  1.00 26.55           O  
ATOM    739  N   ILE A  96     -15.201  -0.623  23.011  1.00104.20           N  
ATOM    740  CA  ILE A  96     -14.174  -1.182  23.843  1.00104.20           C  
ATOM    741  C   ILE A  96     -14.844  -2.049  24.870  1.00104.20           C  
ATOM    742  O   ILE A  96     -14.376  -3.142  25.190  1.00104.20           O  
ATOM    743  CB  ILE A  96     -13.357  -0.087  24.500  1.00104.20           C  
ATOM    744  CG1 ILE A  96     -12.020  -0.616  25.045  1.00104.20           C  
ATOM    745  CG2 ILE A  96     -14.221   0.627  25.555  1.00104.20           C  
ATOM    746  CD1 ILE A  96     -12.167  -1.616  26.184  1.00104.20           C  
ATOM    747  N   LYS A  97     -15.983  -1.566  25.399  1.00 71.37           N  
ATOM    748  CA  LYS A  97     -16.752  -2.232  26.410  1.00 71.37           C  
ATOM    749  C   LYS A  97     -17.249  -3.540  25.878  1.00 71.37           C  
ATOM    750  O   LYS A  97     -17.137  -4.575  26.532  1.00 71.37           O  
ATOM    751  CB  LYS A  97     -17.986  -1.392  26.776  1.00 71.37           C  
ATOM    752  CG  LYS A  97     -18.905  -1.977  27.845  1.00 71.37           C  
ATOM    753  CD  LYS A  97     -20.012  -0.994  28.235  1.00 71.37           C  
ATOM    754  CE  LYS A  97     -21.039  -1.556  29.217  1.00 71.37           C  
ATOM    755  NZ  LYS A  97     -20.594  -1.304  30.603  1.00 71.37           N1+
ATOM    756  N   ALA A  98     -17.799  -3.528  24.652  1.00 24.93           N  
ATOM    757  CA  ALA A  98     -18.375  -4.722  24.106  1.00 24.93           C  
ATOM    758  C   ALA A  98     -17.309  -5.754  23.948  1.00 24.93           C  
ATOM    759  O   ALA A  98     -17.522  -6.927  24.252  1.00 24.93           O  
ATOM    760  CB  ALA A  98     -19.008  -4.498  22.723  1.00 24.93           C  
ATOM    761  N   PHE A  99     -16.119  -5.337  23.482  1.00 52.92           N  
ATOM    762  CA  PHE A  99     -15.064  -6.270  23.206  1.00 52.92           C  
ATOM    763  C   PHE A  99     -14.669  -6.997  24.453  1.00 52.92           C  
ATOM    764  O   PHE A  99     -14.617  -8.227  24.467  1.00 52.92           O  
ATOM    765  CB  PHE A  99     -13.811  -5.565  22.658  1.00 52.92           C  
ATOM    766  CG  PHE A  99     -12.746  -6.587  22.472  1.00 52.92           C  
ATOM    767  CD1 PHE A  99     -12.811  -7.486  21.433  1.00 52.92           C  
ATOM    768  CD2 PHE A  99     -11.667  -6.631  23.326  1.00 52.92           C  
ATOM    769  CE1 PHE A  99     -11.827  -8.428  21.259  1.00 52.92           C  
ATOM    770  CE2 PHE A  99     -10.679  -7.571  23.154  1.00 52.92           C  
ATOM    771  CZ  PHE A  99     -10.757  -8.470  22.118  1.00 52.92           C  
ATOM    772  N   ILE A 100     -14.380  -6.257  25.539  1.00 97.52           N  
ATOM    773  CA  ILE A 100     -13.948  -6.907  26.743  1.00 97.52           C  
ATOM    774  C   ILE A 100     -15.047  -7.716  27.344  1.00 97.52           C  
ATOM    775  O   ILE A 100     -14.839  -8.870  27.711  1.00 97.52           O  
ATOM    776  CB  ILE A 100     -13.471  -5.958  27.801  1.00 97.52           C  
ATOM    777  CG1 ILE A 100     -12.118  -5.355  27.392  1.00 97.52           C  
ATOM    778  CG2 ILE A 100     -13.411  -6.723  29.136  1.00 97.52           C  
ATOM    779  CD1 ILE A 100     -12.173  -4.554  26.099  1.00 97.52           C  
ATOM    780  N   GLU A 101     -16.258  -7.144  27.438  1.00 44.67           N  
ATOM    781  CA  GLU A 101     -17.307  -7.821  28.143  1.00 44.67           C  
ATOM    782  C   GLU A 101     -17.633  -9.114  27.476  1.00 44.67           C  
ATOM    783  O   GLU A 101     -17.819 -10.127  28.147  1.00 44.67           O  
ATOM    784  CB  GLU A 101     -18.594  -6.990  28.237  1.00 44.67           C  
ATOM    785  CG  GLU A 101     -18.411  -5.732  29.087  1.00 44.67           C  
ATOM    786  CD  GLU A 101     -19.768  -5.069  29.232  1.00 44.67           C  
ATOM    787  OE1 GLU A 101     -20.760  -5.638  28.707  1.00 44.67           O  
ATOM    788  OE2 GLU A 101     -19.835  -3.988  29.875  1.00 44.67           O1-
ATOM    789  N   THR A 102     -17.701  -9.126  26.135  1.00 99.68           N  
ATOM    790  CA  THR A 102     -18.072 -10.339  25.471  1.00 99.68           C  
ATOM    791  C   THR A 102     -17.024 -11.383  25.722  1.00 99.68           C  
ATOM    792  O   THR A 102     -17.345 -12.538  26.000  1.00 99.68           O  
ATOM    793  CB  THR A 102     -18.250 -10.162  23.987  1.00 99.68           C  
ATOM    794  CG2 THR A 102     -16.884  -9.943  23.315  1.00 99.68           C  
ATOM    795  OG1 THR A 102     -18.884 -11.306  23.438  1.00 99.68           O  
ATOM    796  N   SER A 103     -15.738 -10.994  25.666  1.00 39.51           N  
ATOM    797  CA  SER A 103     -14.666 -11.941  25.796  1.00 39.51           C  
ATOM    798  C   SER A 103     -14.724 -12.601  27.137  1.00 39.51           C  
ATOM    799  O   SER A 103     -14.547 -13.813  27.242  1.00 39.51           O  
ATOM    800  CB  SER A 103     -13.281 -11.293  25.650  1.00 39.51           C  
ATOM    801  OG  SER A 103     -13.127 -10.789  24.331  1.00 39.51           O  
ATOM    802  N   LEU A 104     -14.938 -11.821  28.209  1.00103.92           N  
ATOM    803  CA  LEU A 104     -14.991 -12.394  29.522  1.00103.92           C  
ATOM    804  C   LEU A 104     -16.227 -13.221  29.705  1.00103.92           C  
ATOM    805  O   LEU A 104     -16.177 -14.281  30.326  1.00103.92           O  
ATOM    806  CB  LEU A 104     -14.972 -11.355  30.651  1.00103.92           C  
ATOM    807  CG  LEU A 104     -13.609 -10.674  30.860  1.00103.92           C  
ATOM    808  CD1 LEU A 104     -13.161  -9.863  29.638  1.00103.92           C  
ATOM    809  CD2 LEU A 104     -13.634  -9.831  32.135  1.00103.92           C  
ATOM    810  N   ALA A 105     -17.375 -12.743  29.184  1.00 33.65           N  
ATOM    811  CA  ALA A 105     -18.637 -13.396  29.410  1.00 33.65           C  
ATOM    812  C   ALA A 105     -18.666 -14.763  28.805  1.00 33.65           C  
ATOM    813  O   ALA A 105     -19.113 -15.717  29.437  1.00 33.65           O  
ATOM    814  CB  ALA A 105     -19.821 -12.607  28.828  1.00 33.65           C  
ATOM    815  N   VAL A 106     -18.173 -14.903  27.563  1.00 99.86           N  
ATOM    816  CA  VAL A 106     -18.235 -16.170  26.901  1.00 99.86           C  
ATOM    817  C   VAL A 106     -17.449 -17.177  27.684  1.00 99.86           C  
ATOM    818  O   VAL A 106     -17.896 -18.305  27.891  1.00 99.86           O  
ATOM    819  CB  VAL A 106     -17.688 -16.091  25.509  1.00 99.86           C  
ATOM    820  CG1 VAL A 106     -16.232 -15.599  25.565  1.00 99.86           C  
ATOM    821  CG2 VAL A 106     -17.847 -17.469  24.862  1.00 99.86           C  
ATOM    822  N   THR A 107     -16.252 -16.772  28.141  1.00 64.20           N  
ATOM    823  CA  THR A 107     -15.319 -17.555  28.902  1.00 64.20           C  
ATOM    824  C   THR A 107     -15.849 -17.770  30.289  1.00 64.20           C  
ATOM    825  O   THR A 107     -15.405 -18.671  30.997  1.00 64.20           O  
ATOM    826  CB  THR A 107     -13.966 -16.915  28.985  1.00 64.20           C  
ATOM    827  CG2 THR A 107     -13.366 -16.837  27.571  1.00 64.20           C  
ATOM    828  OG1 THR A 107     -14.075 -15.615  29.543  1.00 64.20           O  
ATOM    829  N   LYS A 108     -16.794 -16.920  30.729  1.00163.97           N  
ATOM    830  CA  LYS A 108     -17.318 -17.011  32.057  1.00163.97           C  
ATOM    831  C   LYS A 108     -16.196 -16.789  33.012  1.00163.97           C  
ATOM    832  O   LYS A 108     -16.040 -17.497  34.008  1.00163.97           O  
ATOM    833  CB  LYS A 108     -18.000 -18.351  32.372  1.00163.97           C  
ATOM    834  CG  LYS A 108     -18.705 -18.326  33.723  1.00163.97           C  
ATOM    835  CD  LYS A 108     -19.825 -17.285  33.794  1.00163.97           C  
ATOM    836  CE  LYS A 108     -19.309 -15.847  33.895  1.00163.97           C  
ATOM    837  NZ  LYS A 108     -20.445 -14.898  33.931  1.00163.97           N1+
ATOM    838  N   THR A 109     -15.384 -15.758  32.716  1.00 48.69           N  
ATOM    839  CA  THR A 109     -14.279 -15.419  33.555  1.00 48.69           C  
ATOM    840  C   THR A 109     -14.799 -14.483  34.591  1.00 48.69           C  
ATOM    841  O   THR A 109     -15.517 -13.532  34.283  1.00 48.69           O  
ATOM    842  CB  THR A 109     -13.182 -14.702  32.822  1.00 48.69           C  
ATOM    843  CG2 THR A 109     -12.044 -14.372  33.802  1.00 48.69           C  
ATOM    844  OG1 THR A 109     -12.696 -15.515  31.765  1.00 48.69           O  
ATOM    845  N   HIS A 110     -14.474 -14.757  35.867  1.00 47.01           N  
ATOM    846  CA  HIS A 110     -14.896 -13.875  36.914  1.00 47.01           C  
ATOM    847  C   HIS A 110     -13.653 -13.266  37.474  1.00 47.01           C  
ATOM    848  O   HIS A 110     -12.838 -13.949  38.094  1.00 47.01           O  
ATOM    849  CB  HIS A 110     -15.636 -14.593  38.056  1.00 47.01           C  
ATOM    850  CG  HIS A 110     -16.894 -15.259  37.583  1.00 47.01           C  
ATOM    851  CD2 HIS A 110     -17.139 -16.571  37.303  1.00 47.01           C  
ATOM    852  ND1 HIS A 110     -18.071 -14.595  37.328  1.00 47.01           N  
ATOM    853  CE1 HIS A 110     -18.965 -15.527  36.908  1.00 47.01           C  
ATOM    854  NE2 HIS A 110     -18.444 -16.740  36.877  1.00 47.01           N  
ATOM    855  N   LEU A 111     -13.477 -11.947  37.255  1.00106.13           N  
ATOM    856  CA  LEU A 111     -12.298 -11.263  37.712  1.00106.13           C  
ATOM    857  C   LEU A 111     -12.333 -11.086  39.195  1.00106.13           C  
ATOM    858  O   LEU A 111     -13.379 -10.850  39.798  1.00106.13           O  
ATOM    859  CB  LEU A 111     -12.096  -9.869  37.088  1.00106.13           C  
ATOM    860  CG  LEU A 111     -11.641  -9.894  35.617  1.00106.13           C  
ATOM    861  CD1 LEU A 111     -12.612 -10.705  34.756  1.00106.13           C  
ATOM    862  CD2 LEU A 111     -11.431  -8.473  35.071  1.00106.13           C  
ATOM    863  N   THR A 112     -11.143 -11.223  39.806  1.00 58.18           N  
ATOM    864  CA  THR A 112     -10.900 -11.074  41.212  1.00 58.18           C  
ATOM    865  C   THR A 112     -10.962  -9.626  41.593  1.00 58.18           C  
ATOM    866  O   THR A 112     -11.127  -9.304  42.767  1.00 58.18           O  
ATOM    867  CB  THR A 112      -9.573 -11.624  41.643  1.00 58.18           C  
ATOM    868  CG2 THR A 112      -9.545 -13.130  41.327  1.00 58.18           C  
ATOM    869  OG1 THR A 112      -8.516 -10.959  40.968  1.00 58.18           O  
ATOM    870  N   TYR A 113     -10.772  -8.709  40.623  1.00 95.01           N  
ATOM    871  CA  TYR A 113     -10.714  -7.305  40.934  1.00 95.01           C  
ATOM    872  C   TYR A 113     -11.754  -6.566  40.138  1.00 95.01           C  
ATOM    873  O   TYR A 113     -12.285  -7.074  39.152  1.00 95.01           O  
ATOM    874  CB  TYR A 113      -9.337  -6.706  40.603  1.00 95.01           C  
ATOM    875  CG  TYR A 113      -9.037  -7.041  39.178  1.00 95.01           C  
ATOM    876  CD1 TYR A 113      -9.516  -6.257  38.155  1.00 95.01           C  
ATOM    877  CD2 TYR A 113      -8.276  -8.145  38.865  1.00 95.01           C  
ATOM    878  CE1 TYR A 113      -9.239  -6.568  36.844  1.00 95.01           C  
ATOM    879  CE2 TYR A 113      -7.994  -8.463  37.556  1.00 95.01           C  
ATOM    880  CZ  TYR A 113      -8.477  -7.671  36.541  1.00 95.01           C  
ATOM    881  OH  TYR A 113      -8.196  -7.986  35.195  1.00 95.01           O  
ATOM    882  N   PRO A 114     -12.106  -5.382  40.583  1.00 72.67           N  
ATOM    883  CA  PRO A 114     -13.088  -4.563  39.926  1.00 72.67           C  
ATOM    884  C   PRO A 114     -12.547  -4.032  38.640  1.00 72.67           C  
ATOM    885  O   PRO A 114     -11.379  -3.644  38.598  1.00 72.67           O  
ATOM    886  CB  PRO A 114     -13.464  -3.467  40.926  1.00 72.67           C  
ATOM    887  CG  PRO A 114     -12.301  -3.459  41.935  1.00 72.67           C  
ATOM    888  CD  PRO A 114     -11.794  -4.912  41.921  1.00 72.67           C  
ATOM    889  N   LEU A 115     -13.377  -3.984  37.582  1.00 49.26           N  
ATOM    890  CA  LEU A 115     -12.894  -3.499  36.325  1.00 49.26           C  
ATOM    891  C   LEU A 115     -13.799  -2.404  35.860  1.00 49.26           C  
ATOM    892  O   LEU A 115     -15.020  -2.553  35.854  1.00 49.26           O  
ATOM    893  CB  LEU A 115     -12.862  -4.591  35.240  1.00 49.26           C  
ATOM    894  CG  LEU A 115     -12.350  -4.124  33.864  1.00 49.26           C  
ATOM    895  CD1 LEU A 115     -10.893  -3.643  33.932  1.00 49.26           C  
ATOM    896  CD2 LEU A 115     -12.566  -5.211  32.799  1.00 49.26           C  
ATOM    897  N   ALA A 116     -13.211  -1.259  35.461  1.00 30.62           N  
ATOM    898  CA  ALA A 116     -14.003  -0.167  34.971  1.00 30.62           C  
ATOM    899  C   ALA A 116     -13.611   0.051  33.545  1.00 30.62           C  
ATOM    900  O   ALA A 116     -12.428   0.062  33.210  1.00 30.62           O  
ATOM    901  CB  ALA A 116     -13.751   1.160  35.707  1.00 30.62           C  
ATOM    902  N   ILE A 117     -14.611   0.228  32.660  1.00 46.60           N  
ATOM    903  CA  ILE A 117     -14.306   0.434  31.276  1.00 46.60           C  
ATOM    904  C   ILE A 117     -14.833   1.777  30.899  1.00 46.60           C  
ATOM    905  O   ILE A 117     -16.003   2.090  31.114  1.00 46.60           O  
ATOM    906  CB  ILE A 117     -14.922  -0.599  30.375  1.00 46.60           C  
ATOM    907  CG1 ILE A 117     -14.376  -1.993  30.724  1.00 46.60           C  
ATOM    908  CG2 ILE A 117     -14.652  -0.193  28.918  1.00 46.60           C  
ATOM    909  CD1 ILE A 117     -15.114  -3.129  30.016  1.00 46.60           C  
ATOM    910  N   GLN A 118     -13.959   2.613  30.312  1.00134.09           N  
ATOM    911  CA  GLN A 118     -14.351   3.959  30.037  1.00134.09           C  
ATOM    912  C   GLN A 118     -14.311   4.168  28.551  1.00134.09           C  
ATOM    913  O   GLN A 118     -13.240   4.199  27.946  1.00134.09           O  
ATOM    914  CB  GLN A 118     -13.347   4.929  30.685  1.00134.09           C  
ATOM    915  CG  GLN A 118     -13.898   6.306  31.025  1.00134.09           C  
ATOM    916  CD  GLN A 118     -14.584   6.192  32.381  1.00134.09           C  
ATOM    917  NE2 GLN A 118     -14.462   7.257  33.217  1.00134.09           N  
ATOM    918  OE1 GLN A 118     -15.206   5.178  32.692  1.00134.09           O  
ATOM    919  N   GLU A 119     -15.490   4.327  27.920  1.00 69.13           N  
ATOM    920  CA  GLU A 119     -15.514   4.602  26.513  1.00 69.13           C  
ATOM    921  C   GLU A 119     -15.342   6.082  26.449  1.00 69.13           C  
ATOM    922  O   GLU A 119     -16.152   6.828  26.997  1.00 69.13           O  
ATOM    923  CB  GLU A 119     -16.843   4.196  25.853  1.00 69.13           C  
ATOM    924  CG  GLU A 119     -17.054   2.681  25.918  1.00 69.13           C  
ATOM    925  CD  GLU A 119     -18.427   2.335  25.361  1.00 69.13           C  
ATOM    926  OE1 GLU A 119     -18.783   2.859  24.272  1.00 69.13           O  
ATOM    927  OE2 GLU A 119     -19.140   1.533  26.021  1.00 69.13           O1-
ATOM    928  N   ILE A 120     -14.294   6.536  25.734  1.00 71.23           N  
ATOM    929  CA  ILE A 120     -13.864   7.902  25.797  1.00 71.23           C  
ATOM    930  C   ILE A 120     -14.321   8.705  24.626  1.00 71.23           C  
ATOM    931  O   ILE A 120     -14.825   8.197  23.626  1.00 71.23           O  
ATOM    932  CB  ILE A 120     -12.369   8.045  25.838  1.00 71.23           C  
ATOM    933  CG1 ILE A 120     -11.748   7.491  24.544  1.00 71.23           C  
ATOM    934  CG2 ILE A 120     -11.854   7.364  27.117  1.00 71.23           C  
ATOM    935  CD1 ILE A 120     -10.277   7.865  24.357  1.00 71.23           C  
ATOM    936  N   GLU A 121     -14.208  10.036  24.812  1.00 54.45           N  
ATOM    937  CA  GLU A 121     -14.539  11.036  23.845  1.00 54.45           C  
ATOM    938  C   GLU A 121     -13.378  11.983  23.865  1.00 54.45           C  
ATOM    939  O   GLU A 121     -12.575  11.958  24.796  1.00 54.45           O  
ATOM    940  CB  GLU A 121     -15.813  11.810  24.232  1.00 54.45           C  
ATOM    941  CG  GLU A 121     -16.381  12.709  23.135  1.00 54.45           C  
ATOM    942  CD  GLU A 121     -17.674  13.321  23.660  1.00 54.45           C  
ATOM    943  OE1 GLU A 121     -17.618  14.029  24.702  1.00 54.45           O  
ATOM    944  OE2 GLU A 121     -18.737  13.086  23.027  1.00 54.45           O1-
ATOM    945  N   GLU A 122     -13.237  12.840  22.835  1.00 43.52           N  
ATOM    946  CA  GLU A 122     -12.111  13.730  22.828  1.00 43.52           C  
ATOM    947  C   GLU A 122     -12.234  14.615  24.027  1.00 43.52           C  
ATOM    948  O   GLU A 122     -13.331  15.046  24.381  1.00 43.52           O  
ATOM    949  CB  GLU A 122     -12.028  14.630  21.582  1.00 43.52           C  
ATOM    950  CG  GLU A 122     -10.724  15.428  21.493  1.00 43.52           C  
ATOM    951  CD  GLU A 122     -10.767  16.281  20.232  1.00 43.52           C  
ATOM    952  OE1 GLU A 122     -11.701  17.119  20.122  1.00 43.52           O  
ATOM    953  OE2 GLU A 122      -9.871  16.108  19.363  1.00 43.52           O1-
ATOM    954  N   GLY A 123     -11.099  14.895  24.699  1.00 35.95           N  
ATOM    955  CA  GLY A 123     -11.145  15.723  25.869  1.00 35.95           C  
ATOM    956  C   GLY A 123     -10.358  15.045  26.945  1.00 35.95           C  
ATOM    957  O   GLY A 123      -9.527  14.185  26.668  1.00 35.95           O  
ATOM    958  N   ILE A 124     -10.613  15.409  28.220  1.00 63.19           N  
ATOM    959  CA  ILE A 124      -9.849  14.832  29.288  1.00 63.19           C  
ATOM    960  C   ILE A 124     -10.525  13.567  29.724  1.00 63.19           C  
ATOM    961  O   ILE A 124     -11.699  13.559  30.094  1.00 63.19           O  
ATOM    962  CB  ILE A 124      -9.712  15.755  30.462  1.00 63.19           C  
ATOM    963  CG1 ILE A 124      -8.992  17.038  30.010  1.00 63.19           C  
ATOM    964  CG2 ILE A 124      -8.981  15.012  31.595  1.00 63.19           C  
ATOM    965  CD1 ILE A 124      -9.064  18.179  31.020  1.00 63.19           C  
ATOM    966  N   VAL A 125      -9.793  12.445  29.574  1.00 70.07           N  
ATOM    967  CA  VAL A 125     -10.231  11.122  29.929  1.00 70.07           C  
ATOM    968  C   VAL A 125     -10.117  10.849  31.398  1.00 70.07           C  
ATOM    969  O   VAL A 125     -10.973  10.175  31.972  1.00 70.07           O  
ATOM    970  CB  VAL A 125      -9.466  10.053  29.201  1.00 70.07           C  
ATOM    971  CG1 VAL A 125      -9.710  10.239  27.694  1.00 70.07           C  
ATOM    972  CG2 VAL A 125      -7.984  10.116  29.609  1.00 70.07           C  
ATOM    973  N   PHE A 126      -9.024  11.324  32.034  1.00 74.30           N  
ATOM    974  CA  PHE A 126      -8.800  11.002  33.416  1.00 74.30           C  
ATOM    975  C   PHE A 126      -8.020  12.103  34.065  1.00 74.30           C  
ATOM    976  O   PHE A 126      -7.116  12.676  33.459  1.00 74.30           O  
ATOM    977  CB  PHE A 126      -7.995   9.699  33.555  1.00 74.30           C  
ATOM    978  CG  PHE A 126      -7.614   9.501  34.978  1.00 74.30           C  
ATOM    979  CD1 PHE A 126      -8.540   9.071  35.900  1.00 74.30           C  
ATOM    980  CD2 PHE A 126      -6.316   9.728  35.377  1.00 74.30           C  
ATOM    981  CE1 PHE A 126      -8.177   8.886  37.212  1.00 74.30           C  
ATOM    982  CE2 PHE A 126      -5.951   9.543  36.687  1.00 74.30           C  
ATOM    983  CZ  PHE A 126      -6.882   9.123  37.606  1.00 74.30           C  
ATOM    984  N   GLU A 127      -8.367  12.437  35.328  1.00 66.88           N  
ATOM    985  CA  GLU A 127      -7.620  13.449  36.019  1.00 66.88           C  
ATOM    986  C   GLU A 127      -7.740  13.213  37.491  1.00 66.88           C  
ATOM    987  O   GLU A 127      -8.833  13.052  38.031  1.00 66.88           O  
ATOM    988  CB  GLU A 127      -8.108  14.885  35.728  1.00 66.88           C  
ATOM    989  CG  GLU A 127      -7.224  15.984  36.330  1.00 66.88           C  
ATOM    990  CD  GLU A 127      -7.770  17.346  35.909  1.00 66.88           C  
ATOM    991  OE1 GLU A 127      -9.018  17.491  35.829  1.00 66.88           O  
ATOM    992  OE2 GLU A 127      -6.940  18.263  35.659  1.00 66.88           O1-
ATOM    993  N   ASP A 128      -6.583  13.160  38.176  1.00 72.07           N  
ATOM    994  CA  ASP A 128      -6.552  13.050  39.601  1.00 72.07           C  
ATOM    995  C   ASP A 128      -5.580  14.085  40.050  1.00 72.07           C  
ATOM    996  O   ASP A 128      -5.167  14.937  39.265  1.00 72.07           O  
ATOM    997  CB  ASP A 128      -6.175  11.647  40.130  1.00 72.07           C  
ATOM    998  CG  ASP A 128      -4.816  11.235  39.592  1.00 72.07           C  
ATOM    999  OD1 ASP A 128      -4.241  12.020  38.804  1.00 72.07           O  
ATOM   1000  OD2 ASP A 128      -4.342  10.119  39.951  1.00 72.07           O1-
ATOM   1001  N   ASP A 129      -5.199  14.074  41.334  1.00 48.80           N  
ATOM   1002  CA  ASP A 129      -4.324  15.115  41.774  1.00 48.80           C  
ATOM   1003  C   ASP A 129      -3.012  15.013  41.055  1.00 48.80           C  
ATOM   1004  O   ASP A 129      -2.384  16.036  40.788  1.00 48.80           O  
ATOM   1005  CB  ASP A 129      -4.057  15.088  43.285  1.00 48.80           C  
ATOM   1006  CG  ASP A 129      -5.354  15.485  43.974  1.00 48.80           C  
ATOM   1007  OD1 ASP A 129      -6.369  15.684  43.255  1.00 48.80           O  
ATOM   1008  OD2 ASP A 129      -5.347  15.601  45.228  1.00 48.80           O1-
ATOM   1009  N   GLN A 130      -2.533  13.778  40.793  1.00126.67           N  
ATOM   1010  CA  GLN A 130      -1.262  13.566  40.150  1.00126.67           C  
ATOM   1011  C   GLN A 130      -1.217  13.846  38.671  1.00126.67           C  
ATOM   1012  O   GLN A 130      -0.277  14.473  38.191  1.00126.67           O  
ATOM   1013  CB  GLN A 130      -0.746  12.122  40.278  1.00126.67           C  
ATOM   1014  CG  GLN A 130      -0.328  11.693  41.685  1.00126.67           C  
ATOM   1015  CD  GLN A 130       0.262  10.296  41.548  1.00126.67           C  
ATOM   1016  NE2 GLN A 130      -0.078   9.605  40.427  1.00126.67           N  
ATOM   1017  OE1 GLN A 130       1.016   9.835  42.405  1.00126.67           O  
ATOM   1018  N   PHE A 131      -2.215  13.379  37.892  1.00 76.97           N  
ATOM   1019  CA  PHE A 131      -2.078  13.461  36.462  1.00 76.97           C  
ATOM   1020  C   PHE A 131      -3.340  13.923  35.804  1.00 76.97           C  
ATOM   1021  O   PHE A 131      -4.427  13.873  36.377  1.00 76.97           O  
ATOM   1022  CB  PHE A 131      -1.792  12.095  35.804  1.00 76.97           C  
ATOM   1023  CG  PHE A 131      -0.413  11.617  36.110  1.00 76.97           C  
ATOM   1024  CD1 PHE A 131       0.640  11.986  35.304  1.00 76.97           C  
ATOM   1025  CD2 PHE A 131      -0.170  10.790  37.184  1.00 76.97           C  
ATOM   1026  CE1 PHE A 131       1.915  11.546  35.566  1.00 76.97           C  
ATOM   1027  CE2 PHE A 131       1.106  10.346  37.451  1.00 76.97           C  
ATOM   1028  CZ  PHE A 131       2.151  10.726  36.643  1.00 76.97           C  
ATOM   1029  N   ILE A 132      -3.188  14.418  34.556  1.00126.92           N  
ATOM   1030  CA  ILE A 132      -4.300  14.788  33.733  1.00126.92           C  
ATOM   1031  C   ILE A 132      -4.038  14.134  32.404  1.00126.92           C  
ATOM   1032  O   ILE A 132      -2.977  14.319  31.810  1.00126.92           O  
ATOM   1033  CB  ILE A 132      -4.430  16.287  33.587  1.00126.92           C  
ATOM   1034  CG1 ILE A 132      -5.774  16.689  32.951  1.00126.92           C  
ATOM   1035  CG2 ILE A 132      -3.182  16.831  32.876  1.00126.92           C  
ATOM   1036  CD1 ILE A 132      -5.986  16.187  31.530  1.00126.92           C  
ATOM   1037  N   VAL A 133      -4.986  13.313  31.906  1.00 51.20           N  
ATOM   1038  CA  VAL A 133      -4.749  12.643  30.657  1.00 51.20           C  
ATOM   1039  C   VAL A 133      -5.780  13.127  29.691  1.00 51.20           C  
ATOM   1040  O   VAL A 133      -6.974  13.120  29.989  1.00 51.20           O  
ATOM   1041  CB  VAL A 133      -4.874  11.150  30.751  1.00 51.20           C  
ATOM   1042  CG1 VAL A 133      -4.690  10.539  29.352  1.00 51.20           C  
ATOM   1043  CG2 VAL A 133      -3.852  10.648  31.784  1.00 51.20           C  
ATOM   1044  N   THR A 134      -5.344  13.552  28.489  1.00108.46           N  
ATOM   1045  CA  THR A 134      -6.300  14.090  27.569  1.00108.46           C  
ATOM   1046  C   THR A 134      -6.221  13.316  26.286  1.00108.46           C  
ATOM   1047  O   THR A 134      -5.161  12.820  25.903  1.00108.46           O  
ATOM   1048  CB  THR A 134      -6.026  15.524  27.227  1.00108.46           C  
ATOM   1049  CG2 THR A 134      -7.224  16.044  26.431  1.00108.46           C  
ATOM   1050  OG1 THR A 134      -5.898  16.301  28.406  1.00108.46           O  
ATOM   1051  N   ALA A 135      -7.367  13.196  25.583  1.00 35.33           N  
ATOM   1052  CA  ALA A 135      -7.419  12.469  24.348  1.00 35.33           C  
ATOM   1053  C   ALA A 135      -7.875  13.408  23.277  1.00 35.33           C  
ATOM   1054  O   ALA A 135      -8.664  14.322  23.521  1.00 35.33           O  
ATOM   1055  CB  ALA A 135      -8.406  11.289  24.384  1.00 35.33           C  
ATOM   1056  N   VAL A 136      -7.350  13.211  22.049  1.00100.47           N  
ATOM   1057  CA  VAL A 136      -7.705  14.045  20.939  1.00100.47           C  
ATOM   1058  C   VAL A 136      -7.994  13.149  19.774  1.00100.47           C  
ATOM   1059  O   VAL A 136      -7.374  12.098  19.616  1.00100.47           O  
ATOM   1060  CB  VAL A 136      -6.588  14.947  20.505  1.00100.47           C  
ATOM   1061  CG1 VAL A 136      -5.425  14.076  19.994  1.00100.47           C  
ATOM   1062  CG2 VAL A 136      -7.131  15.928  19.455  1.00100.47           C  
ATOM   1063  N   SER A 137      -8.956  13.554  18.923  1.00 44.56           N  
ATOM   1064  CA  SER A 137      -9.284  12.766  17.773  1.00 44.56           C  
ATOM   1065  C   SER A 137      -8.154  12.910  16.810  1.00 44.56           C  
ATOM   1066  O   SER A 137      -7.600  13.994  16.645  1.00 44.56           O  
ATOM   1067  CB  SER A 137     -10.563  13.232  17.057  1.00 44.56           C  
ATOM   1068  OG  SER A 137     -11.684  13.090  17.916  1.00 44.56           O  
ATOM   1069  N   VAL A 138      -7.796  11.807  16.128  1.00175.96           N  
ATOM   1070  CA  VAL A 138      -6.696  11.843  15.216  1.00175.96           C  
ATOM   1071  C   VAL A 138      -7.236  11.331  13.905  1.00175.96           C  
ATOM   1072  O   VAL A 138      -8.441  11.114  13.803  1.00175.96           O  
ATOM   1073  CB  VAL A 138      -5.531  11.053  15.733  1.00175.96           C  
ATOM   1074  CG1 VAL A 138      -5.788   9.559  15.535  1.00175.96           C  
ATOM   1075  CG2 VAL A 138      -4.238  11.628  15.152  1.00175.96           C  
ATOM   1076  N   ILE A 139      -6.411  11.187  12.841  1.00 98.83           N  
ATOM   1077  CA  ILE A 139      -7.003  10.809  11.579  1.00 98.83           C  
ATOM   1078  C   ILE A 139      -6.613   9.416  11.148  1.00 98.83           C  
ATOM   1079  O   ILE A 139      -5.630   9.231  10.431  1.00 98.83           O  
ATOM   1080  CB  ILE A 139      -6.618  11.747  10.475  1.00 98.83           C  
ATOM   1081  CG1 ILE A 139      -7.075  13.174  10.824  1.00 98.83           C  
ATOM   1082  CG2 ILE A 139      -7.211  11.224   9.156  1.00 98.83           C  
ATOM   1083  CD1 ILE A 139      -6.474  14.244   9.915  1.00 98.83           C  
ATOM   1084  N   HIS A 140      -7.314   8.389  11.677  1.00148.21           N  
ATOM   1085  CA  HIS A 140      -7.193   7.006  11.288  1.00148.21           C  
ATOM   1086  C   HIS A 140      -8.273   6.518  10.350  1.00148.21           C  
ATOM   1087  O   HIS A 140      -8.150   5.444   9.767  1.00148.21           O  
ATOM   1088  CB  HIS A 140      -7.107   6.052  12.486  1.00148.21           C  
ATOM   1089  CG  HIS A 140      -6.624   4.696  12.073  1.00148.21           C  
ATOM   1090  CD2 HIS A 140      -7.219   3.475  12.161  1.00148.21           C  
ATOM   1091  ND1 HIS A 140      -5.393   4.472  11.495  1.00148.21           N  
ATOM   1092  CE1 HIS A 140      -5.306   3.140  11.263  1.00148.21           C  
ATOM   1093  NE2 HIS A 140      -6.390   2.492  11.650  1.00148.21           N  
ATOM   1094  N   GLY A 141      -9.428   7.209  10.283  1.00 53.11           N  
ATOM   1095  CA  GLY A 141     -10.536   6.759   9.481  1.00 53.11           C  
ATOM   1096  C   GLY A 141     -11.512   6.146  10.439  1.00 53.11           C  
ATOM   1097  O   GLY A 141     -12.686   6.506  10.468  1.00 53.11           O  
ATOM   1098  N   VAL A 142     -11.027   5.216  11.280  1.00137.85           N  
ATOM   1099  CA  VAL A 142     -11.822   4.604  12.303  1.00137.85           C  
ATOM   1100  C   VAL A 142     -11.783   5.602  13.410  1.00137.85           C  
ATOM   1101  O   VAL A 142     -10.934   6.488  13.393  1.00137.85           O  
ATOM   1102  CB  VAL A 142     -11.191   3.372  12.870  1.00137.85           C  
ATOM   1103  CG1 VAL A 142     -12.113   2.789  13.950  1.00137.85           C  
ATOM   1104  CG2 VAL A 142     -10.839   2.421  11.722  1.00137.85           C  
ATOM   1105  N   GLU A 143     -12.712   5.530  14.379  1.00 65.71           N  
ATOM   1106  CA  GLU A 143     -12.602   6.479  15.451  1.00 65.71           C  
ATOM   1107  C   GLU A 143     -11.280   6.208  16.102  1.00 65.71           C  
ATOM   1108  O   GLU A 143     -11.032   5.099  16.570  1.00 65.71           O  
ATOM   1109  CB  GLU A 143     -13.702   6.323  16.524  1.00 65.71           C  
ATOM   1110  CG  GLU A 143     -13.671   7.387  17.627  1.00 65.71           C  
ATOM   1111  CD  GLU A 143     -14.807   7.104  18.606  1.00 65.71           C  
ATOM   1112  OE1 GLU A 143     -14.817   5.994  19.202  1.00 65.71           O  
ATOM   1113  OE2 GLU A 143     -15.684   7.995  18.769  1.00 65.71           O1-
ATOM   1114  N   ALA A 144     -10.389   7.223  16.154  1.00 54.42           N  
ATOM   1115  CA  ALA A 144      -9.087   7.006  16.724  1.00 54.42           C  
ATOM   1116  C   ALA A 144      -8.717   8.175  17.581  1.00 54.42           C  
ATOM   1117  O   ALA A 144      -9.169   9.299  17.362  1.00 54.42           O  
ATOM   1118  CB  ALA A 144      -7.978   6.855  15.669  1.00 54.42           C  
ATOM   1119  N   PHE A 145      -7.862   7.928  18.598  1.00 69.59           N  
ATOM   1120  CA  PHE A 145      -7.503   9.000  19.484  1.00 69.59           C  
ATOM   1121  C   PHE A 145      -6.024   9.001  19.716  1.00 69.59           C  
ATOM   1122  O   PHE A 145      -5.329   8.000  19.549  1.00 69.59           O  
ATOM   1123  CB  PHE A 145      -8.120   8.880  20.887  1.00 69.59           C  
ATOM   1124  CG  PHE A 145      -9.603   8.965  20.792  1.00 69.59           C  
ATOM   1125  CD1 PHE A 145     -10.253  10.177  20.844  1.00 69.59           C  
ATOM   1126  CD2 PHE A 145     -10.345   7.816  20.658  1.00 69.59           C  
ATOM   1127  CE1 PHE A 145     -11.625  10.236  20.762  1.00 69.59           C  
ATOM   1128  CE2 PHE A 145     -11.716   7.869  20.575  1.00 69.59           C  
ATOM   1129  CZ  PHE A 145     -12.359   9.082  20.627  1.00 69.59           C  
ATOM   1130  N   GLY A 146      -5.513  10.177  20.119  1.00 43.08           N  
ATOM   1131  CA  GLY A 146      -4.143  10.332  20.499  1.00 43.08           C  
ATOM   1132  C   GLY A 146      -4.237  10.687  21.948  1.00 43.08           C  
ATOM   1133  O   GLY A 146      -5.261  11.210  22.382  1.00 43.08           O  
ATOM   1134  N   TYR A 147      -3.183  10.412  22.739  1.00 77.59           N  
ATOM   1135  CA  TYR A 147      -3.280  10.683  24.146  1.00 77.59           C  
ATOM   1136  C   TYR A 147      -2.123  11.524  24.595  1.00 77.59           C  
ATOM   1137  O   TYR A 147      -1.021  11.432  24.057  1.00 77.59           O  
ATOM   1138  CB  TYR A 147      -3.184   9.426  25.031  1.00 77.59           C  
ATOM   1139  CG  TYR A 147      -4.368   8.536  24.865  1.00 77.59           C  
ATOM   1140  CD1 TYR A 147      -5.545   8.813  25.524  1.00 77.59           C  
ATOM   1141  CD2 TYR A 147      -4.295   7.408  24.078  1.00 77.59           C  
ATOM   1142  CE1 TYR A 147      -6.636   7.987  25.387  1.00 77.59           C  
ATOM   1143  CE2 TYR A 147      -5.382   6.579  23.937  1.00 77.59           C  
ATOM   1144  CZ  TYR A 147      -6.554   6.868  24.594  1.00 77.59           C  
ATOM   1145  OH  TYR A 147      -7.670   6.017  24.452  1.00 77.59           O  
ATOM   1146  N   ARG A 148      -2.370  12.385  25.606  1.00105.51           N  
ATOM   1147  CA  ARG A 148      -1.326  13.162  26.213  1.00105.51           C  
ATOM   1148  C   ARG A 148      -1.386  12.858  27.678  1.00105.51           C  
ATOM   1149  O   ARG A 148      -2.436  13.003  28.301  1.00105.51           O  
ATOM   1150  CB  ARG A 148      -1.516  14.685  26.089  1.00105.51           C  
ATOM   1151  CG  ARG A 148      -0.399  15.501  26.752  1.00105.51           C  
ATOM   1152  CD  ARG A 148      -0.618  17.014  26.683  1.00105.51           C  
ATOM   1153  NE  ARG A 148       0.538  17.683  27.347  1.00105.51           N  
ATOM   1154  CZ  ARG A 148       1.644  18.023  26.622  1.00105.51           C  
ATOM   1155  NH1 ARG A 148       1.703  17.732  25.290  1.00105.51           N1+
ATOM   1156  NH2 ARG A 148       2.683  18.667  27.226  1.00105.51           N  
ATOM   1157  N   VAL A 149      -0.258  12.412  28.265  1.00 50.95           N  
ATOM   1158  CA  VAL A 149      -0.238  12.147  29.673  1.00 50.95           C  
ATOM   1159  C   VAL A 149       0.515  13.276  30.289  1.00 50.95           C  
ATOM   1160  O   VAL A 149       1.702  13.459  30.025  1.00 50.95           O  
ATOM   1161  CB  VAL A 149       0.470  10.870  30.029  1.00 50.95           C  
ATOM   1162  CG1 VAL A 149       0.509  10.733  31.560  1.00 50.95           C  
ATOM   1163  CG2 VAL A 149      -0.239   9.704  29.319  1.00 50.95           C  
ATOM   1164  N   GLN A 150      -0.161  14.076  31.134  1.00 62.26           N  
ATOM   1165  CA  GLN A 150       0.510  15.213  31.688  1.00 62.26           C  
ATOM   1166  C   GLN A 150       0.628  15.054  33.166  1.00 62.26           C  
ATOM   1167  O   GLN A 150      -0.368  15.015  33.890  1.00 62.26           O  
ATOM   1168  CB  GLN A 150      -0.230  16.539  31.417  1.00 62.26           C  
ATOM   1169  CG  GLN A 150       0.448  17.781  31.999  1.00 62.26           C  
ATOM   1170  CD  GLN A 150       1.791  17.964  31.311  1.00 62.26           C  
ATOM   1171  NE2 GLN A 150       1.824  18.823  30.258  1.00 62.26           N  
ATOM   1172  OE1 GLN A 150       2.787  17.355  31.703  1.00 62.26           O  
ATOM   1173  N   GLU A 151       1.883  14.942  33.642  1.00 64.71           N  
ATOM   1174  CA  GLU A 151       2.143  14.882  35.045  1.00 64.71           C  
ATOM   1175  C   GLU A 151       1.984  16.281  35.540  1.00 64.71           C  
ATOM   1176  O   GLU A 151       2.434  17.230  34.897  1.00 64.71           O  
ATOM   1177  CB  GLU A 151       3.581  14.405  35.360  1.00 64.71           C  
ATOM   1178  CG  GLU A 151       3.950  14.343  36.846  1.00 64.71           C  
ATOM   1179  CD  GLU A 151       5.392  13.848  36.955  1.00 64.71           C  
ATOM   1180  OE1 GLU A 151       6.237  14.280  36.128  1.00 64.71           O  
ATOM   1181  OE2 GLU A 151       5.665  13.024  37.869  1.00 64.71           O1-
ATOM   1182  N   LYS A 152       1.320  16.450  36.695  1.00 48.39           N  
ATOM   1183  CA  LYS A 152       1.122  17.776  37.199  1.00 48.39           C  
ATOM   1184  C   LYS A 152       2.356  18.195  37.923  1.00 48.39           C  
ATOM   1185  O   LYS A 152       3.174  17.369  38.322  1.00 48.39           O  
ATOM   1186  CB  LYS A 152      -0.082  17.931  38.146  1.00 48.39           C  
ATOM   1187  CG  LYS A 152      -1.418  17.892  37.400  1.00 48.39           C  
ATOM   1188  CD  LYS A 152      -2.648  17.832  38.305  1.00 48.39           C  
ATOM   1189  CE  LYS A 152      -3.964  17.715  37.530  1.00 48.39           C  
ATOM   1190  NZ  LYS A 152      -5.109  17.681  38.467  1.00 48.39           N1+
ATOM   1191  N   ASP A 153       2.520  19.523  38.076  1.00 51.76           N  
ATOM   1192  CA  ASP A 153       3.663  20.087  38.732  1.00 51.76           C  
ATOM   1193  C   ASP A 153       3.566  19.736  40.190  1.00 51.76           C  
ATOM   1194  O   ASP A 153       2.466  19.581  40.720  1.00 51.76           O  
ATOM   1195  CB  ASP A 153       3.694  21.621  38.633  1.00 51.76           C  
ATOM   1196  CG  ASP A 153       3.787  22.002  37.162  1.00 51.76           C  
ATOM   1197  OD1 ASP A 153       4.651  21.427  36.448  1.00 51.76           O  
ATOM   1198  OD2 ASP A 153       2.978  22.865  36.728  1.00 51.76           O1-
ATOM   1199  N   VAL A 154       4.724  19.600  40.880  1.00 60.50           N  
ATOM   1200  CA  VAL A 154       4.718  19.218  42.270  1.00 60.50           C  
ATOM   1201  C   VAL A 154       5.888  19.850  42.973  1.00 60.50           C  
ATOM   1202  O   VAL A 154       6.706  20.546  42.381  1.00 60.50           O  
ATOM   1203  CB  VAL A 154       4.860  17.737  42.470  1.00 60.50           C  
ATOM   1204  CG1 VAL A 154       3.656  17.036  41.814  1.00 60.50           C  
ATOM   1205  CG2 VAL A 154       6.225  17.299  41.911  1.00 60.50           C  
ATOM   1206  N   PRO A 155       5.921  19.634  44.267  1.00 88.09           N  
ATOM   1207  CA  PRO A 155       6.997  20.141  45.095  1.00 88.09           C  
ATOM   1208  C   PRO A 155       8.201  19.258  44.991  1.00 88.09           C  
ATOM   1209  O   PRO A 155       8.060  18.132  44.520  1.00 88.09           O  
ATOM   1210  CB  PRO A 155       6.457  20.167  46.517  1.00 88.09           C  
ATOM   1211  CG  PRO A 155       4.937  20.277  46.331  1.00 88.09           C  
ATOM   1212  CD  PRO A 155       4.664  19.585  44.990  1.00 88.09           C  
ATOM   1213  N   GLY A 156       9.392  19.717  45.435  1.00100.59           N  
ATOM   1214  CA  GLY A 156      10.501  18.812  45.321  1.00100.59           C  
ATOM   1215  C   GLY A 156      11.752  19.424  45.862  1.00100.59           C  
ATOM   1216  O   GLY A 156      11.720  20.403  46.607  1.00100.59           O  
ATOM   1217  N   SER A 157      12.896  18.797  45.509  1.00155.98           N  
ATOM   1218  CA  SER A 157      14.200  19.245  45.903  1.00155.98           C  
ATOM   1219  C   SER A 157      15.092  19.107  44.708  1.00155.98           C  
ATOM   1220  O   SER A 157      14.769  18.404  43.753  1.00155.98           O  
ATOM   1221  CB  SER A 157      14.828  18.417  47.040  1.00155.98           C  
ATOM   1222  OG  SER A 157      15.048  17.081  46.614  1.00155.98           O  
ATOM   1223  N   LEU A 158      16.243  19.809  44.732  1.00294.12           N  
ATOM   1224  CA  LEU A 158      17.179  19.783  43.643  1.00294.12           C  
ATOM   1225  C   LEU A 158      18.159  18.671  43.844  1.00294.12           C  
ATOM   1226  O   LEU A 158      18.333  18.174  44.956  1.00294.12           O  
ATOM   1227  CB  LEU A 158      18.002  21.078  43.520  1.00294.12           C  
ATOM   1228  CG  LEU A 158      19.039  21.055  42.381  1.00294.12           C  
ATOM   1229  CD1 LEU A 158      18.368  20.958  41.000  1.00294.12           C  
ATOM   1230  CD2 LEU A 158      20.006  22.246  42.494  1.00294.12           C  
ATOM   1231  N   LYS A 159      18.811  18.259  42.733  1.00224.76           N  
ATOM   1232  CA  LYS A 159      19.846  17.260  42.684  1.00224.76           C  
ATOM   1233  C   LYS A 159      19.425  15.982  43.337  1.00224.76           C  
ATOM   1234  O   LYS A 159      18.336  15.873  43.900  1.00224.76           O  
ATOM   1235  CB  LYS A 159      21.197  17.715  43.274  1.00224.76           C  
ATOM   1236  CG  LYS A 159      21.934  18.729  42.393  1.00224.76           C  
ATOM   1237  CD  LYS A 159      23.123  19.407  43.081  1.00224.76           C  
ATOM   1238  CE  LYS A 159      22.719  20.507  44.068  1.00224.76           C  
ATOM   1239  NZ  LYS A 159      23.922  21.081  44.713  1.00224.76           N1+
ATOM   1240  N   ALA A 160      20.287  14.949  43.215  1.00269.94           N  
ATOM   1241  CA  ALA A 160      20.013  13.664  43.790  1.00269.94           C  
ATOM   1242  C   ALA A 160      21.304  12.907  43.864  1.00269.94           C  
ATOM   1243  O   ALA A 160      22.345  13.377  43.407  1.00269.94           O  
ATOM   1244  CB  ALA A 160      19.049  12.805  42.952  1.00269.94           C  
ATOM   1245  N   ASP A 161      21.264  11.708  44.481  1.00263.91           N  
ATOM   1246  CA  ASP A 161      22.418  10.856  44.539  1.00263.91           C  
ATOM   1247  C   ASP A 161      23.549  11.612  45.166  1.00263.91           C  
ATOM   1248  O   ASP A 161      24.691  11.525  44.721  1.00263.91           O  
ATOM   1249  CB  ASP A 161      22.820  10.386  43.121  1.00263.91           C  
ATOM   1250  CG  ASP A 161      23.759   9.183  43.149  1.00263.91           C  
ATOM   1251  OD1 ASP A 161      24.970   9.352  43.450  1.00263.91           O  
ATOM   1252  OD2 ASP A 161      23.265   8.064  42.848  1.00263.91           O1-
ATOM   1253  N   VAL A 162      23.263  12.390  46.229  1.00 77.43           N  
ATOM   1254  CA  VAL A 162      24.327  13.119  46.857  1.00 77.43           C  
ATOM   1255  C   VAL A 162      23.992  13.278  48.306  1.00 77.43           C  
ATOM   1256  O   VAL A 162      22.838  13.139  48.708  1.00 77.43           O  
ATOM   1257  CB  VAL A 162      24.525  14.477  46.249  1.00 77.43           C  
ATOM   1258  CG1 VAL A 162      25.669  15.216  46.965  1.00 77.43           C  
ATOM   1259  CG2 VAL A 162      24.785  14.272  44.747  1.00 77.43           C  
ATOM   1260  N   LEU A 163      25.023  13.538  49.137  1.00208.09           N  
ATOM   1261  CA  LEU A 163      24.860  13.746  50.549  1.00208.09           C  
ATOM   1262  C   LEU A 163      24.498  15.185  50.739  1.00208.09           C  
ATOM   1263  O   LEU A 163      24.937  16.041  49.975  1.00208.09           O  
ATOM   1264  CB  LEU A 163      26.160  13.538  51.347  1.00208.09           C  
ATOM   1265  CG  LEU A 163      26.761  12.125  51.242  1.00208.09           C  
ATOM   1266  CD1 LEU A 163      28.050  12.013  52.072  1.00208.09           C  
ATOM   1267  CD2 LEU A 163      25.732  11.046  51.603  1.00208.09           C  
ATOM   1268  N   LYS A 164      23.672  15.504  51.758  1.00330.93           N  
ATOM   1269  CA  LYS A 164      23.382  16.896  51.958  1.00330.93           C  
ATOM   1270  C   LYS A 164      23.571  17.280  53.384  1.00330.93           C  
ATOM   1271  O   LYS A 164      23.520  16.456  54.296  1.00330.93           O  
ATOM   1272  CB  LYS A 164      21.981  17.359  51.534  1.00330.93           C  
ATOM   1273  CG  LYS A 164      21.917  17.697  50.046  1.00330.93           C  
ATOM   1274  CD  LYS A 164      22.973  18.730  49.636  1.00330.93           C  
ATOM   1275  CE  LYS A 164      23.058  19.945  50.566  1.00330.93           C  
ATOM   1276  NZ  LYS A 164      21.871  20.812  50.392  1.00330.93           N1+
ATOM   1277  N   GLU A 165      23.818  18.589  53.580  1.00323.99           N  
ATOM   1278  CA  GLU A 165      24.065  19.171  54.863  1.00323.99           C  
ATOM   1279  C   GLU A 165      23.419  20.518  54.871  1.00323.99           C  
ATOM   1280  O   GLU A 165      23.075  21.056  53.820  1.00323.99           O  
ATOM   1281  CB  GLU A 165      25.564  19.420  55.097  1.00323.99           C  
ATOM   1282  CG  GLU A 165      25.891  20.257  56.333  1.00323.99           C  
ATOM   1283  CD  GLU A 165      27.343  20.690  56.203  1.00323.99           C  
ATOM   1284  OE1 GLU A 165      28.033  20.175  55.282  1.00323.99           O  
ATOM   1285  OE2 GLU A 165      27.781  21.548  57.014  1.00323.99           O1-
ATOM   1286  N   MET A 166      23.196  21.061  56.085  1.00272.91           N  
ATOM   1287  CA  MET A 166      22.749  22.411  56.266  1.00272.91           C  
ATOM   1288  C   MET A 166      21.259  22.473  56.195  1.00272.91           C  
ATOM   1289  O   MET A 166      20.616  21.700  55.485  1.00272.91           O  
ATOM   1290  CB  MET A 166      23.362  23.377  55.236  1.00272.91           C  
ATOM   1291  CG  MET A 166      24.893  23.398  55.296  1.00272.91           C  
ATOM   1292  SD  MET A 166      25.714  24.104  53.834  1.00272.91           S  
ATOM   1293  CE  MET A 166      25.148  25.807  54.109  1.00272.91           C  
ATOM   1294  N   ASN A 167      20.678  23.404  56.980  1.00268.87           N  
ATOM   1295  CA  ASN A 167      19.263  23.643  56.997  1.00268.87           C  
ATOM   1296  C   ASN A 167      19.127  25.133  56.975  1.00268.87           C  
ATOM   1297  O   ASN A 167      19.950  25.839  57.557  1.00268.87           O  
ATOM   1298  CB  ASN A 167      18.581  23.131  58.283  1.00268.87           C  
ATOM   1299  CG  ASN A 167      17.066  23.137  58.116  1.00268.87           C  
ATOM   1300  ND2 ASN A 167      16.456  24.351  58.055  1.00268.87           N  
ATOM   1301  OD1 ASN A 167      16.435  22.084  58.058  1.00268.87           O  
ATOM   1302  N   ILE A 168      18.095  25.664  56.293  1.00119.12           N  
ATOM   1303  CA  ILE A 168      17.967  27.091  56.255  1.00119.12           C  
ATOM   1304  C   ILE A 168      16.604  27.465  56.738  1.00119.12           C  
ATOM   1305  O   ILE A 168      15.695  26.645  56.858  1.00119.12           O  
ATOM   1306  CB  ILE A 168      18.187  27.700  54.902  1.00119.12           C  
ATOM   1307  CG1 ILE A 168      17.127  27.233  53.895  1.00119.12           C  
ATOM   1308  CG2 ILE A 168      19.628  27.371  54.479  1.00119.12           C  
ATOM   1309  CD1 ILE A 168      17.149  28.028  52.590  1.00119.12           C  
ATOM   1310  N   PRO A 169      16.488  28.720  57.047  1.00139.66           N  
ATOM   1311  CA  PRO A 169      15.266  29.248  57.584  1.00139.66           C  
ATOM   1312  C   PRO A 169      14.163  29.198  56.587  1.00139.66           C  
ATOM   1313  O   PRO A 169      14.419  28.988  55.403  1.00139.66           O  
ATOM   1314  CB  PRO A 169      15.608  30.656  58.065  1.00139.66           C  
ATOM   1315  CG  PRO A 169      17.097  30.551  58.443  1.00139.66           C  
ATOM   1316  CD  PRO A 169      17.651  29.457  57.515  1.00139.66           C  
ATOM   1317  N   PRO A 170      12.958  29.358  57.056  1.00141.05           N  
ATOM   1318  CA  PRO A 170      11.829  29.315  56.180  1.00141.05           C  
ATOM   1319  C   PRO A 170      11.937  30.407  55.174  1.00141.05           C  
ATOM   1320  O   PRO A 170      12.354  31.510  55.523  1.00141.05           O  
ATOM   1321  CB  PRO A 170      10.604  29.361  57.089  1.00141.05           C  
ATOM   1322  CG  PRO A 170      11.101  28.681  58.383  1.00141.05           C  
ATOM   1323  CD  PRO A 170      12.614  28.969  58.415  1.00141.05           C  
ATOM   1324  N   GLY A 171      11.575  30.101  53.914  1.00 63.52           N  
ATOM   1325  CA  GLY A 171      11.728  31.041  52.848  1.00 63.52           C  
ATOM   1326  C   GLY A 171      10.542  31.941  52.763  1.00 63.52           C  
ATOM   1327  O   GLY A 171       9.450  31.693  53.272  1.00 63.52           O  
ATOM   1328  N   PRO A 172      10.838  33.012  52.085  1.00162.08           N  
ATOM   1329  CA  PRO A 172       9.858  34.012  51.772  1.00162.08           C  
ATOM   1330  C   PRO A 172       9.083  33.532  50.590  1.00162.08           C  
ATOM   1331  O   PRO A 172       9.301  32.402  50.156  1.00162.08           O  
ATOM   1332  CB  PRO A 172      10.627  35.304  51.509  1.00162.08           C  
ATOM   1333  CG  PRO A 172      11.926  35.124  52.307  1.00162.08           C  
ATOM   1334  CD  PRO A 172      12.149  33.606  52.305  1.00162.08           C  
ATOM   1335  N   VAL A 173       8.197  34.385  50.048  1.00100.45           N  
ATOM   1336  CA  VAL A 173       7.351  34.000  48.957  1.00100.45           C  
ATOM   1337  C   VAL A 173       8.219  33.467  47.870  1.00100.45           C  
ATOM   1338  O   VAL A 173       7.944  32.397  47.328  1.00100.45           O  
ATOM   1339  CB  VAL A 173       6.591  35.161  48.386  1.00100.45           C  
ATOM   1340  CG1 VAL A 173       5.862  34.698  47.113  1.00100.45           C  
ATOM   1341  CG2 VAL A 173       5.654  35.707  49.474  1.00100.45           C  
ATOM   1342  N   TYR A 174       9.300  34.185  47.519  1.00193.87           N  
ATOM   1343  CA  TYR A 174      10.138  33.618  46.509  1.00193.87           C  
ATOM   1344  C   TYR A 174      11.363  33.103  47.179  1.00193.87           C  
ATOM   1345  O   TYR A 174      12.421  33.729  47.154  1.00193.87           O  
ATOM   1346  CB  TYR A 174      10.560  34.622  45.424  1.00193.87           C  
ATOM   1347  CG  TYR A 174       9.367  34.847  44.563  1.00193.87           C  
ATOM   1348  CD1 TYR A 174       8.299  35.588  45.013  1.00193.87           C  
ATOM   1349  CD2 TYR A 174       9.329  34.320  43.293  1.00193.87           C  
ATOM   1350  CE1 TYR A 174       7.204  35.791  44.207  1.00193.87           C  
ATOM   1351  CE2 TYR A 174       8.237  34.517  42.483  1.00193.87           C  
ATOM   1352  CZ  TYR A 174       7.174  35.254  42.942  1.00193.87           C  
ATOM   1353  OH  TYR A 174       6.051  35.460  42.113  1.00193.87           O  
ATOM   1354  N   GLN A 175      11.220  31.922  47.802  1.00359.10           N  
ATOM   1355  CA  GLN A 175      12.297  31.232  48.436  1.00359.10           C  
ATOM   1356  C   GLN A 175      11.848  29.814  48.451  1.00359.10           C  
ATOM   1357  O   GLN A 175      10.659  29.543  48.598  1.00359.10           O  
ATOM   1358  CB  GLN A 175      12.544  31.658  49.895  1.00359.10           C  
ATOM   1359  CG  GLN A 175      13.789  31.012  50.509  1.00359.10           C  
ATOM   1360  CD  GLN A 175      14.986  31.458  49.681  1.00359.10           C  
ATOM   1361  NE2 GLN A 175      15.300  32.781  49.720  1.00359.10           N  
ATOM   1362  OE1 GLN A 175      15.622  30.649  49.007  1.00359.10           O  
ATOM   1363  N   LYS A 176      12.772  28.857  48.278  1.00226.59           N  
ATOM   1364  CA  LYS A 176      12.295  27.510  48.266  1.00226.59           C  
ATOM   1365  C   LYS A 176      12.454  26.947  49.637  1.00226.59           C  
ATOM   1366  O   LYS A 176      13.334  27.354  50.393  1.00226.59           O  
ATOM   1367  CB  LYS A 176      12.997  26.632  47.216  1.00226.59           C  
ATOM   1368  CG  LYS A 176      12.570  27.066  45.811  1.00226.59           C  
ATOM   1369  CD  LYS A 176      13.448  26.588  44.655  1.00226.59           C  
ATOM   1370  CE  LYS A 176      12.931  27.083  43.300  1.00226.59           C  
ATOM   1371  NZ  LYS A 176      13.920  26.809  42.237  1.00226.59           N1+
ATOM   1372  N   ILE A 177      11.563  26.005  50.000  1.00124.93           N  
ATOM   1373  CA  ILE A 177      11.616  25.410  51.303  1.00124.93           C  
ATOM   1374  C   ILE A 177      12.150  24.030  51.095  1.00124.93           C  
ATOM   1375  O   ILE A 177      11.773  23.351  50.141  1.00124.93           O  
ATOM   1376  CB  ILE A 177      10.275  25.330  51.973  1.00124.93           C  
ATOM   1377  CG1 ILE A 177      10.427  25.027  53.470  1.00124.93           C  
ATOM   1378  CG2 ILE A 177       9.423  24.307  51.213  1.00124.93           C  
ATOM   1379  CD1 ILE A 177       9.130  25.213  54.257  1.00124.93           C  
ATOM   1380  N   LYS A 178      13.064  23.581  51.977  1.00231.53           N  
ATOM   1381  CA  LYS A 178      13.753  22.347  51.719  1.00231.53           C  
ATOM   1382  C   LYS A 178      13.203  21.204  52.516  1.00231.53           C  
ATOM   1383  O   LYS A 178      12.778  21.352  53.661  1.00231.53           O  
ATOM   1384  CB  LYS A 178      15.256  22.465  52.008  1.00231.53           C  
ATOM   1385  CG  LYS A 178      15.945  23.438  51.047  1.00231.53           C  
ATOM   1386  CD  LYS A 178      17.296  23.956  51.540  1.00231.53           C  
ATOM   1387  CE  LYS A 178      18.302  22.854  51.868  1.00231.53           C  
ATOM   1388  NZ  LYS A 178      19.547  23.460  52.392  1.00231.53           N1+
ATOM   1389  N   LYS A 179      13.198  20.015  51.873  1.00329.36           N  
ATOM   1390  CA  LYS A 179      12.759  18.778  52.454  1.00329.36           C  
ATOM   1391  C   LYS A 179      13.695  17.732  51.923  1.00329.36           C  
ATOM   1392  O   LYS A 179      14.601  18.049  51.155  1.00329.36           O  
ATOM   1393  CB  LYS A 179      11.328  18.384  52.051  1.00329.36           C  
ATOM   1394  CG  LYS A 179      10.742  17.255  52.904  1.00329.36           C  
ATOM   1395  CD  LYS A 179      10.522  17.653  54.366  1.00329.36           C  
ATOM   1396  CE  LYS A 179       9.339  18.600  54.585  1.00329.36           C  
ATOM   1397  NZ  LYS A 179       9.581  19.885  53.891  1.00329.36           N1+
ATOM   1398  N   GLY A 180      13.526  16.455  52.323  1.00148.15           N  
ATOM   1399  CA  GLY A 180      14.455  15.482  51.823  1.00148.15           C  
ATOM   1400  C   GLY A 180      13.764  14.168  51.642  1.00148.15           C  
ATOM   1401  O   GLY A 180      12.719  13.909  52.237  1.00148.15           O  
ATOM   1402  N   GLU A 181      14.364  13.299  50.798  1.00251.39           N  
ATOM   1403  CA  GLU A 181      13.835  11.994  50.514  1.00251.39           C  
ATOM   1404  C   GLU A 181      14.579  10.994  51.347  1.00251.39           C  
ATOM   1405  O   GLU A 181      15.624  11.301  51.919  1.00251.39           O  
ATOM   1406  CB  GLU A 181      13.980  11.565  49.039  1.00251.39           C  
ATOM   1407  CG  GLU A 181      15.429  11.441  48.555  1.00251.39           C  
ATOM   1408  CD  GLU A 181      15.423  10.927  47.118  1.00251.39           C  
ATOM   1409  OE1 GLU A 181      14.862   9.823  46.881  1.00251.39           O  
ATOM   1410  OE2 GLU A 181      15.981  11.633  46.237  1.00251.39           O1-
ATOM   1411  N   THR A 182      14.023   9.766  51.454  1.00164.48           N  
ATOM   1412  CA  THR A 182      14.609   8.706  52.230  1.00164.48           C  
ATOM   1413  C   THR A 182      15.385   7.835  51.269  1.00164.48           C  
ATOM   1414  O   THR A 182      15.669   8.252  50.147  1.00164.48           O  
ATOM   1415  CB  THR A 182      13.559   7.897  52.961  1.00164.48           C  
ATOM   1416  CG2 THR A 182      14.218   6.960  53.992  1.00164.48           C  
ATOM   1417  OG1 THR A 182      12.715   8.784  53.679  1.00164.48           O  
ATOM   1418  N   VAL A 183      15.766   6.606  51.686  1.00101.93           N  
ATOM   1419  CA  VAL A 183      16.568   5.717  50.889  1.00101.93           C  
ATOM   1420  C   VAL A 183      15.689   4.753  50.152  1.00101.93           C  
ATOM   1421  O   VAL A 183      14.669   4.295  50.667  1.00101.93           O  
ATOM   1422  CB  VAL A 183      17.530   4.907  51.703  1.00101.93           C  
ATOM   1423  CG1 VAL A 183      16.728   4.007  52.658  1.00101.93           C  
ATOM   1424  CG2 VAL A 183      18.446   4.133  50.740  1.00101.93           C  
ATOM   1425  N   THR A 184      16.081   4.450  48.895  1.00 96.43           N  
ATOM   1426  CA  THR A 184      15.372   3.572  48.001  1.00 96.43           C  
ATOM   1427  C   THR A 184      15.426   2.145  48.452  1.00 96.43           C  
ATOM   1428  O   THR A 184      14.414   1.448  48.382  1.00 96.43           O  
ATOM   1429  CB  THR A 184      15.889   3.610  46.589  1.00 96.43           C  
ATOM   1430  CG2 THR A 184      17.325   3.058  46.553  1.00 96.43           C  
ATOM   1431  OG1 THR A 184      15.046   2.845  45.739  1.00 96.43           O  
ATOM   1432  N   LEU A 185      16.591   1.668  48.945  1.00 96.20           N  
ATOM   1433  CA  LEU A 185      16.687   0.277  49.286  1.00 96.20           C  
ATOM   1434  C   LEU A 185      15.663  -0.017  50.325  1.00 96.20           C  
ATOM   1435  O   LEU A 185      14.968  -1.028  50.248  1.00 96.20           O  
ATOM   1436  CB  LEU A 185      18.071  -0.158  49.807  1.00 96.20           C  
ATOM   1437  CG  LEU A 185      19.157  -0.220  48.711  1.00 96.20           C  
ATOM   1438  CD1 LEU A 185      19.455   1.168  48.123  1.00 96.20           C  
ATOM   1439  CD2 LEU A 185      20.418  -0.943  49.213  1.00 96.20           C  
ATOM   1440  N   GLU A 186      15.518   0.868  51.322  1.00281.58           N  
ATOM   1441  CA  GLU A 186      14.450   0.630  52.239  1.00281.58           C  
ATOM   1442  C   GLU A 186      13.201   0.842  51.452  1.00281.58           C  
ATOM   1443  O   GLU A 186      13.110   1.782  50.661  1.00281.58           O  
ATOM   1444  CB  GLU A 186      14.431   1.606  53.429  1.00281.58           C  
ATOM   1445  CG  GLU A 186      13.267   1.400  54.406  1.00281.58           C  
ATOM   1446  CD  GLU A 186      13.495   0.107  55.177  1.00281.58           C  
ATOM   1447  OE1 GLU A 186      14.265  -0.750  54.668  1.00281.58           O  
ATOM   1448  OE2 GLU A 186      12.902  -0.045  56.279  1.00281.58           O1-
ATOM   1449  N   ASP A 187      12.215  -0.060  51.617  1.00248.26           N  
ATOM   1450  CA  ASP A 187      10.972   0.077  50.919  1.00248.26           C  
ATOM   1451  C   ASP A 187       9.914   0.138  51.969  1.00248.26           C  
ATOM   1452  O   ASP A 187      10.029  -0.520  53.002  1.00248.26           O  
ATOM   1453  CB  ASP A 187      10.641  -1.113  50.001  1.00248.26           C  
ATOM   1454  CG  ASP A 187       9.514  -0.680  49.076  1.00248.26           C  
ATOM   1455  OD1 ASP A 187       9.484   0.524  48.714  1.00248.26           O  
ATOM   1456  OD2 ASP A 187       8.659  -1.541  48.730  1.00248.26           O1-
ATOM   1457  N   GLY A 188       8.856   0.943  51.754  1.00 84.88           N  
ATOM   1458  CA  GLY A 188       7.858   1.016  52.779  1.00 84.88           C  
ATOM   1459  C   GLY A 188       6.876   2.078  52.410  1.00 84.88           C  
ATOM   1460  O   GLY A 188       6.670   2.372  51.234  1.00 84.88           O  
ATOM   1461  N   ARG A 189       6.239   2.680  53.436  1.00207.77           N  
ATOM   1462  CA  ARG A 189       5.257   3.701  53.210  1.00207.77           C  
ATOM   1463  C   ARG A 189       5.975   4.851  52.598  1.00207.77           C  
ATOM   1464  O   ARG A 189       7.195   4.963  52.707  1.00207.77           O  
ATOM   1465  CB  ARG A 189       4.614   4.282  54.486  1.00207.77           C  
ATOM   1466  CG  ARG A 189       3.855   3.299  55.381  1.00207.77           C  
ATOM   1467  CD  ARG A 189       3.074   4.018  56.488  1.00207.77           C  
ATOM   1468  NE  ARG A 189       2.503   3.003  57.420  1.00207.77           N  
ATOM   1469  CZ  ARG A 189       3.157   2.678  58.575  1.00207.77           C  
ATOM   1470  NH1 ARG A 189       4.352   3.266  58.879  1.00207.77           N1+
ATOM   1471  NH2 ARG A 189       2.602   1.782  59.443  1.00207.77           N  
ATOM   1472  N   ILE A 190       5.220   5.718  51.901  1.00 95.98           N  
ATOM   1473  CA  ILE A 190       5.781   6.895  51.312  1.00 95.98           C  
ATOM   1474  C   ILE A 190       5.107   8.060  51.961  1.00 95.98           C  
ATOM   1475  O   ILE A 190       3.887   8.076  52.116  1.00 95.98           O  
ATOM   1476  CB  ILE A 190       5.541   6.989  49.832  1.00 95.98           C  
ATOM   1477  CG1 ILE A 190       6.336   5.896  49.099  1.00 95.98           C  
ATOM   1478  CG2 ILE A 190       5.877   8.418  49.375  1.00 95.98           C  
ATOM   1479  CD1 ILE A 190       7.848   6.039  49.270  1.00 95.98           C  
ATOM   1480  N   ILE A 191       5.898   9.065  52.382  1.00103.11           N  
ATOM   1481  CA  ILE A 191       5.314  10.206  53.022  1.00103.11           C  
ATOM   1482  C   ILE A 191       4.917  11.159  51.951  1.00103.11           C  
ATOM   1483  O   ILE A 191       5.661  11.398  51.000  1.00103.11           O  
ATOM   1484  CB  ILE A 191       6.228  10.947  53.957  1.00103.11           C  
ATOM   1485  CG1 ILE A 191       6.655  10.057  55.138  1.00103.11           C  
ATOM   1486  CG2 ILE A 191       5.483  12.216  54.403  1.00103.11           C  
ATOM   1487  CD1 ILE A 191       5.489   9.602  56.014  1.00103.11           C  
ATOM   1488  N   ASN A 192       3.698  11.713  52.075  1.00162.52           N  
ATOM   1489  CA  ASN A 192       3.204  12.606  51.077  1.00162.52           C  
ATOM   1490  C   ASN A 192       3.271  13.989  51.635  1.00162.52           C  
ATOM   1491  O   ASN A 192       2.867  14.236  52.770  1.00162.52           O  
ATOM   1492  CB  ASN A 192       1.735  12.328  50.720  1.00162.52           C  
ATOM   1493  CG  ASN A 192       1.652  10.903  50.192  1.00162.52           C  
ATOM   1494  ND2 ASN A 192       1.262   9.952  51.083  1.00162.52           N  
ATOM   1495  OD1 ASN A 192       1.938  10.637  49.025  1.00162.52           O  
ATOM   1496  N   GLY A 193       3.810  14.931  50.840  1.00131.85           N  
ATOM   1497  CA  GLY A 193       3.870  16.289  51.281  1.00131.85           C  
ATOM   1498  C   GLY A 193       3.763  17.137  50.059  1.00131.85           C  
ATOM   1499  O   GLY A 193       4.368  16.841  49.030  1.00131.85           O  
ATOM   1500  N   ASN A 194       2.982  18.229  50.151  1.00191.15           N  
ATOM   1501  CA  ASN A 194       2.828  19.119  49.039  1.00191.15           C  
ATOM   1502  C   ASN A 194       3.284  20.456  49.524  1.00191.15           C  
ATOM   1503  O   ASN A 194       3.423  20.665  50.728  1.00191.15           O  
ATOM   1504  CB  ASN A 194       1.387  19.194  48.509  1.00191.15           C  
ATOM   1505  CG  ASN A 194       1.085  17.828  47.897  1.00191.15           C  
ATOM   1506  ND2 ASN A 194       0.481  17.815  46.679  1.00191.15           N  
ATOM   1507  OD1 ASN A 194       1.391  16.792  48.487  1.00191.15           O  
ATOM   1508  N   ASP A 195       3.550  21.409  48.606  1.00110.04           N  
ATOM   1509  CA  ASP A 195       4.184  22.598  49.084  1.00110.04           C  
ATOM   1510  C   ASP A 195       3.291  23.791  49.137  1.00110.04           C  
ATOM   1511  O   ASP A 195       2.607  24.134  48.173  1.00110.04           O  
ATOM   1512  CB  ASP A 195       5.378  23.041  48.235  1.00110.04           C  
ATOM   1513  CG  ASP A 195       4.907  23.455  46.848  1.00110.04           C  
ATOM   1514  OD1 ASP A 195       3.887  22.895  46.366  1.00110.04           O  
ATOM   1515  OD2 ASP A 195       5.564  24.349  46.251  1.00110.04           O1-
ATOM   1516  N   PHE A 196       3.250  24.435  50.317  1.00130.54           N  
ATOM   1517  CA  PHE A 196       2.700  25.754  50.343  1.00130.54           C  
ATOM   1518  C   PHE A 196       3.723  26.478  49.545  1.00130.54           C  
ATOM   1519  O   PHE A 196       3.431  27.193  48.588  1.00130.54           O  
ATOM   1520  CB  PHE A 196       2.755  26.413  51.736  1.00130.54           C  
ATOM   1521  CG  PHE A 196       1.756  25.780  52.637  1.00130.54           C  
ATOM   1522  CD1 PHE A 196       1.832  24.440  52.922  1.00130.54           C  
ATOM   1523  CD2 PHE A 196       0.770  26.535  53.233  1.00130.54           C  
ATOM   1524  CE1 PHE A 196       0.917  23.849  53.759  1.00130.54           C  
ATOM   1525  CE2 PHE A 196      -0.148  25.951  54.074  1.00130.54           C  
ATOM   1526  CZ  PHE A 196      -0.075  24.604  54.336  1.00130.54           C  
ATOM   1527  N   LEU A 197       4.986  26.228  49.958  1.00 89.27           N  
ATOM   1528  CA  LEU A 197       6.193  26.732  49.383  1.00 89.27           C  
ATOM   1529  C   LEU A 197       7.091  25.546  49.239  1.00 89.27           C  
ATOM   1530  O   LEU A 197       6.982  24.586  49.999  1.00 89.27           O  
ATOM   1531  CB  LEU A 197       6.958  27.700  50.303  1.00 89.27           C  
ATOM   1532  CG  LEU A 197       6.214  29.007  50.621  1.00 89.27           C  
ATOM   1533  CD1 LEU A 197       7.053  29.911  51.542  1.00 89.27           C  
ATOM   1534  CD2 LEU A 197       5.759  29.715  49.337  1.00 89.27           C  
ATOM   1535  N   GLU A 198       7.981  25.556  48.231  1.00182.79           N  
ATOM   1536  CA  GLU A 198       8.930  24.489  48.084  1.00182.79           C  
ATOM   1537  C   GLU A 198       9.498  24.687  46.721  1.00182.79           C  
ATOM   1538  O   GLU A 198       9.000  25.520  45.965  1.00182.79           O  
ATOM   1539  CB  GLU A 198       8.297  23.085  48.073  1.00182.79           C  
ATOM   1540  CG  GLU A 198       9.177  21.935  48.562  1.00182.79           C  
ATOM   1541  CD  GLU A 198       8.828  21.677  50.024  1.00182.79           C  
ATOM   1542  OE1 GLU A 198       7.611  21.598  50.342  1.00182.79           O  
ATOM   1543  OE2 GLU A 198       9.777  21.552  50.843  1.00182.79           O1-
ATOM   1544  N   PRO A 199      10.534  23.979  46.377  1.00 99.62           N  
ATOM   1545  CA  PRO A 199      11.051  24.097  45.039  1.00 99.62           C  
ATOM   1546  C   PRO A 199      10.083  23.484  44.078  1.00 99.62           C  
ATOM   1547  O   PRO A 199       9.563  22.409  44.380  1.00 99.62           O  
ATOM   1548  CB  PRO A 199      12.421  23.427  45.065  1.00 99.62           C  
ATOM   1549  CG  PRO A 199      12.880  23.616  46.522  1.00 99.62           C  
ATOM   1550  CD  PRO A 199      11.577  23.663  47.338  1.00 99.62           C  
ATOM   1551  N   PRO A 200       9.825  24.108  42.964  1.00 78.74           N  
ATOM   1552  CA  PRO A 200       8.863  23.529  42.062  1.00 78.74           C  
ATOM   1553  C   PRO A 200       9.400  22.445  41.181  1.00 78.74           C  
ATOM   1554  O   PRO A 200      10.597  22.429  40.898  1.00 78.74           O  
ATOM   1555  CB  PRO A 200       8.272  24.686  41.261  1.00 78.74           C  
ATOM   1556  CG  PRO A 200       8.449  25.900  42.184  1.00 78.74           C  
ATOM   1557  CD  PRO A 200       9.705  25.559  43.000  1.00 78.74           C  
ATOM   1558  N   LYS A 201       8.516  21.533  40.734  1.00 60.92           N  
ATOM   1559  CA  LYS A 201       8.896  20.504  39.809  1.00 60.92           C  
ATOM   1560  C   LYS A 201       7.956  20.614  38.652  1.00 60.92           C  
ATOM   1561  O   LYS A 201       6.757  20.811  38.837  1.00 60.92           O  
ATOM   1562  CB  LYS A 201       8.752  19.070  40.353  1.00 60.92           C  
ATOM   1563  CG  LYS A 201       9.820  18.665  41.370  1.00 60.92           C  
ATOM   1564  CD  LYS A 201       9.537  17.307  42.018  1.00 60.92           C  
ATOM   1565  CE  LYS A 201      10.709  16.741  42.822  1.00 60.92           C  
ATOM   1566  NZ  LYS A 201      10.432  15.331  43.186  1.00 60.92           N1+
ATOM   1567  N   LYS A 202       8.479  20.493  37.417  1.00 82.50           N  
ATOM   1568  CA  LYS A 202       7.604  20.590  36.287  1.00 82.50           C  
ATOM   1569  C   LYS A 202       7.282  19.198  35.841  1.00 82.50           C  
ATOM   1570  O   LYS A 202       8.172  18.378  35.615  1.00 82.50           O  
ATOM   1571  CB  LYS A 202       8.197  21.339  35.081  1.00 82.50           C  
ATOM   1572  CG  LYS A 202       7.214  21.459  33.914  1.00 82.50           C  
ATOM   1573  CD  LYS A 202       7.670  22.433  32.828  1.00 82.50           C  
ATOM   1574  CE  LYS A 202       9.036  22.074  32.246  1.00 82.50           C  
ATOM   1575  NZ  LYS A 202       9.369  22.984  31.130  1.00 82.50           N1+
ATOM   1576  N   GLY A 203       5.973  18.915  35.688  1.00 43.19           N  
ATOM   1577  CA  GLY A 203       5.520  17.597  35.348  1.00 43.19           C  
ATOM   1578  C   GLY A 203       5.963  17.234  33.970  1.00 43.19           C  
ATOM   1579  O   GLY A 203       5.983  18.056  33.054  1.00 43.19           O  
ATOM   1580  N   ARG A 204       6.320  15.946  33.801  1.00126.73           N  
ATOM   1581  CA  ARG A 204       6.758  15.431  32.543  1.00126.73           C  
ATOM   1582  C   ARG A 204       5.541  15.052  31.760  1.00126.73           C  
ATOM   1583  O   ARG A 204       4.475  14.813  32.327  1.00126.73           O  
ATOM   1584  CB  ARG A 204       7.672  14.201  32.696  1.00126.73           C  
ATOM   1585  CG  ARG A 204       9.073  14.573  33.192  1.00126.73           C  
ATOM   1586  CD  ARG A 204       9.944  13.387  33.618  1.00126.73           C  
ATOM   1587  NE  ARG A 204       9.624  13.062  35.040  1.00126.73           N  
ATOM   1588  CZ  ARG A 204       8.624  12.195  35.360  1.00126.73           C  
ATOM   1589  NH1 ARG A 204       7.885  11.606  34.373  1.00126.73           N1+
ATOM   1590  NH2 ARG A 204       8.363  11.909  36.669  1.00126.73           N  
ATOM   1591  N   SER A 205       5.662  15.025  30.417  1.00 54.66           N  
ATOM   1592  CA  SER A 205       4.520  14.705  29.617  1.00 54.66           C  
ATOM   1593  C   SER A 205       4.933  13.783  28.520  1.00 54.66           C  
ATOM   1594  O   SER A 205       6.040  13.879  27.993  1.00 54.66           O  
ATOM   1595  CB  SER A 205       3.893  15.936  28.943  1.00 54.66           C  
ATOM   1596  OG  SER A 205       4.821  16.507  28.032  1.00 54.66           O  
ATOM   1597  N   VAL A 206       4.044  12.839  28.159  1.00 61.22           N  
ATOM   1598  CA  VAL A 206       4.316  11.974  27.051  1.00 61.22           C  
ATOM   1599  C   VAL A 206       3.092  12.000  26.186  1.00 61.22           C  
ATOM   1600  O   VAL A 206       1.967  12.039  26.689  1.00 61.22           O  
ATOM   1601  CB  VAL A 206       4.577  10.543  27.437  1.00 61.22           C  
ATOM   1602  CG1 VAL A 206       4.743   9.710  26.155  1.00 61.22           C  
ATOM   1603  CG2 VAL A 206       5.811  10.491  28.354  1.00 61.22           C  
ATOM   1604  N   VAL A 207       3.281  12.000  24.850  1.00 64.96           N  
ATOM   1605  CA  VAL A 207       2.167  12.045  23.942  1.00 64.96           C  
ATOM   1606  C   VAL A 207       2.204  10.829  23.064  1.00 64.96           C  
ATOM   1607  O   VAL A 207       3.255  10.463  22.535  1.00 64.96           O  
ATOM   1608  CB  VAL A 207       2.185  13.237  23.028  1.00 64.96           C  
ATOM   1609  CG1 VAL A 207       1.043  13.094  22.006  1.00 64.96           C  
ATOM   1610  CG2 VAL A 207       2.095  14.513  23.880  1.00 64.96           C  
ATOM   1611  N   PHE A 208       1.036  10.168  22.890  1.00 71.97           N  
ATOM   1612  CA  PHE A 208       0.972   9.003  22.052  1.00 71.97           C  
ATOM   1613  C   PHE A 208       0.103   9.346  20.884  1.00 71.97           C  
ATOM   1614  O   PHE A 208      -1.033   9.784  21.052  1.00 71.97           O  
ATOM   1615  CB  PHE A 208       0.300   7.793  22.726  1.00 71.97           C  
ATOM   1616  CG  PHE A 208       1.118   7.372  23.897  1.00 71.97           C  
ATOM   1617  CD1 PHE A 208       0.989   8.018  25.104  1.00 71.97           C  
ATOM   1618  CD2 PHE A 208       2.004   6.323  23.792  1.00 71.97           C  
ATOM   1619  CE1 PHE A 208       1.737   7.633  26.190  1.00 71.97           C  
ATOM   1620  CE2 PHE A 208       2.755   5.933  24.875  1.00 71.97           C  
ATOM   1621  CZ  PHE A 208       2.622   6.587  26.076  1.00 71.97           C  
ATOM   1622  N   SER A 209       0.636   9.176  19.660  1.00111.35           N  
ATOM   1623  CA  SER A 209      -0.086   9.470  18.457  1.00111.35           C  
ATOM   1624  C   SER A 209      -1.094   8.411  18.195  1.00111.35           C  
ATOM   1625  O   SER A 209      -2.172   8.694  17.680  1.00111.35           O  
ATOM   1626  CB  SER A 209       0.812   9.468  17.213  1.00111.35           C  
ATOM   1627  OG  SER A 209       1.843  10.429  17.356  1.00111.35           O  
ATOM   1628  N   GLY A 210      -0.765   7.153  18.541  1.00 54.50           N  
ATOM   1629  CA  GLY A 210      -1.641   6.094  18.161  1.00 54.50           C  
ATOM   1630  C   GLY A 210      -1.411   5.965  16.689  1.00 54.50           C  
ATOM   1631  O   GLY A 210      -0.354   6.372  16.203  1.00 54.50           O  
ATOM   1632  N   ASP A 211      -2.384   5.394  15.945  1.00 83.67           N  
ATOM   1633  CA  ASP A 211      -2.220   5.312  14.517  1.00 83.67           C  
ATOM   1634  C   ASP A 211      -2.919   6.495  13.921  1.00 83.67           C  
ATOM   1635  O   ASP A 211      -4.021   6.843  14.336  1.00 83.67           O  
ATOM   1636  CB  ASP A 211      -2.866   4.085  13.838  1.00 83.67           C  
ATOM   1637  CG  ASP A 211      -2.148   2.800  14.227  1.00 83.67           C  
ATOM   1638  OD1 ASP A 211      -1.162   2.865  15.010  1.00 83.67           O  
ATOM   1639  OD2 ASP A 211      -2.582   1.727  13.730  1.00 83.67           O1-
ATOM   1640  N   THR A 212      -2.280   7.182  12.951  1.00149.16           N  
ATOM   1641  CA  THR A 212      -2.938   8.302  12.341  1.00149.16           C  
ATOM   1642  C   THR A 212      -2.126   8.895  11.224  1.00149.16           C  
ATOM   1643  O   THR A 212      -0.927   8.660  11.090  1.00149.16           O  
ATOM   1644  CB  THR A 212      -3.206   9.406  13.314  1.00149.16           C  
ATOM   1645  CG2 THR A 212      -1.873   9.860  13.932  1.00149.16           C  
ATOM   1646  OG1 THR A 212      -3.861  10.483  12.661  1.00149.16           O  
ATOM   1647  N   ARG A 213      -2.795   9.697  10.372  1.00101.12           N  
ATOM   1648  CA  ARG A 213      -2.148  10.473   9.357  1.00101.12           C  
ATOM   1649  C   ARG A 213      -1.627  11.659  10.099  1.00101.12           C  
ATOM   1650  O   ARG A 213      -1.995  11.862  11.255  1.00101.12           O  
ATOM   1651  CB  ARG A 213      -3.109  11.024   8.287  1.00101.12           C  
ATOM   1652  CG  ARG A 213      -3.728   9.975   7.364  1.00101.12           C  
ATOM   1653  CD  ARG A 213      -4.670  10.593   6.327  1.00101.12           C  
ATOM   1654  NE  ARG A 213      -5.140   9.513   5.415  1.00101.12           N  
ATOM   1655  CZ  ARG A 213      -6.247   9.718   4.645  1.00101.12           C  
ATOM   1656  NH1 ARG A 213      -6.943  10.889   4.749  1.00101.12           N1+
ATOM   1657  NH2 ARG A 213      -6.661   8.760   3.765  1.00101.12           N  
ATOM   1658  N   VAL A 214      -0.752  12.475   9.481  1.00115.98           N  
ATOM   1659  CA  VAL A 214      -0.230  13.575  10.239  1.00115.98           C  
ATOM   1660  C   VAL A 214      -1.383  14.455  10.623  1.00115.98           C  
ATOM   1661  O   VAL A 214      -2.236  14.780   9.797  1.00115.98           O  
ATOM   1662  CB  VAL A 214       0.806  14.380   9.504  1.00115.98           C  
ATOM   1663  CG1 VAL A 214       0.121  15.331   8.511  1.00115.98           C  
ATOM   1664  CG2 VAL A 214       1.716  15.056  10.538  1.00115.98           C  
ATOM   1665  N   SER A 215      -1.460  14.841  11.916  1.00101.64           N  
ATOM   1666  CA  SER A 215      -2.581  15.643  12.320  1.00101.64           C  
ATOM   1667  C   SER A 215      -2.105  16.869  13.039  1.00101.64           C  
ATOM   1668  O   SER A 215      -1.113  16.847  13.766  1.00101.64           O  
ATOM   1669  CB  SER A 215      -3.579  14.926  13.249  1.00101.64           C  
ATOM   1670  OG  SER A 215      -3.048  14.821  14.561  1.00101.64           O  
ATOM   1671  N   ASP A 216      -2.802  17.999  12.789  1.00 42.62           N  
ATOM   1672  CA  ASP A 216      -2.543  19.258  13.435  1.00 42.62           C  
ATOM   1673  C   ASP A 216      -2.983  19.178  14.859  1.00 42.62           C  
ATOM   1674  O   ASP A 216      -2.312  19.670  15.765  1.00 42.62           O  
ATOM   1675  CB  ASP A 216      -3.332  20.430  12.825  1.00 42.62           C  
ATOM   1676  CG  ASP A 216      -2.715  20.804  11.487  1.00 42.62           C  
ATOM   1677  OD1 ASP A 216      -1.479  20.625  11.335  1.00 42.62           O  
ATOM   1678  OD2 ASP A 216      -3.476  21.277  10.601  1.00 42.62           O1-
ATOM   1679  N   LYS A 217      -4.134  18.524  15.088  1.00 73.63           N  
ATOM   1680  CA  LYS A 217      -4.722  18.467  16.392  1.00 73.63           C  
ATOM   1681  C   LYS A 217      -3.744  17.800  17.302  1.00 73.63           C  
ATOM   1682  O   LYS A 217      -3.665  18.123  18.486  1.00 73.63           O  
ATOM   1683  CB  LYS A 217      -6.021  17.641  16.423  1.00 73.63           C  
ATOM   1684  CG  LYS A 217      -7.130  18.210  15.534  1.00 73.63           C  
ATOM   1685  CD  LYS A 217      -8.360  17.305  15.420  1.00 73.63           C  
ATOM   1686  CE  LYS A 217      -9.283  17.412  16.635  1.00 73.63           C  
ATOM   1687  NZ  LYS A 217     -10.510  16.612  16.427  1.00 73.63           N1+
ATOM   1688  N   LEU A 218      -3.002  16.813  16.775  1.00 74.66           N  
ATOM   1689  CA  LEU A 218      -2.055  16.098  17.578  1.00 74.66           C  
ATOM   1690  C   LEU A 218      -0.918  16.990  17.985  1.00 74.66           C  
ATOM   1691  O   LEU A 218      -0.559  17.054  19.160  1.00 74.66           O  
ATOM   1692  CB  LEU A 218      -1.443  14.900  16.835  1.00 74.66           C  
ATOM   1693  CG  LEU A 218      -0.478  14.067  17.696  1.00 74.66           C  
ATOM   1694  CD1 LEU A 218      -1.227  13.270  18.775  1.00 74.66           C  
ATOM   1695  CD2 LEU A 218       0.428  13.196  16.821  1.00 74.66           C  
ATOM   1696  N   LYS A 219      -0.333  17.724  17.017  1.00112.31           N  
ATOM   1697  CA  LYS A 219       0.810  18.552  17.274  1.00112.31           C  
ATOM   1698  C   LYS A 219       0.421  19.632  18.231  1.00112.31           C  
ATOM   1699  O   LYS A 219       1.208  20.016  19.095  1.00112.31           O  
ATOM   1700  CB  LYS A 219       1.377  19.159  15.975  1.00112.31           C  
ATOM   1701  CG  LYS A 219       0.348  19.915  15.134  1.00112.31           C  
ATOM   1702  CD  LYS A 219       0.934  20.513  13.853  1.00112.31           C  
ATOM   1703  CE  LYS A 219       1.925  21.651  14.097  1.00112.31           C  
ATOM   1704  NZ  LYS A 219       2.463  22.135  12.807  1.00112.31           N1+
ATOM   1705  N   GLU A 220      -0.811  20.155  18.097  1.00 68.23           N  
ATOM   1706  CA  GLU A 220      -1.282  21.200  18.963  1.00 68.23           C  
ATOM   1707  C   GLU A 220      -1.414  20.680  20.367  1.00 68.23           C  
ATOM   1708  O   GLU A 220      -1.069  21.371  21.324  1.00 68.23           O  
ATOM   1709  CB  GLU A 220      -2.646  21.769  18.529  1.00 68.23           C  
ATOM   1710  CG  GLU A 220      -3.092  22.992  19.337  1.00 68.23           C  
ATOM   1711  CD  GLU A 220      -2.183  24.166  18.992  1.00 68.23           C  
ATOM   1712  OE1 GLU A 220      -1.271  23.981  18.141  1.00 68.23           O  
ATOM   1713  OE2 GLU A 220      -2.387  25.263  19.576  1.00 68.23           O1-
ATOM   1714  N   LEU A 221      -1.937  19.449  20.524  1.00115.70           N  
ATOM   1715  CA  LEU A 221      -2.122  18.819  21.807  1.00115.70           C  
ATOM   1716  C   LEU A 221      -0.773  18.525  22.404  1.00115.70           C  
ATOM   1717  O   LEU A 221      -0.574  18.596  23.615  1.00115.70           O  
ATOM   1718  CB  LEU A 221      -2.916  17.501  21.664  1.00115.70           C  
ATOM   1719  CG  LEU A 221      -3.185  16.716  22.964  1.00115.70           C  
ATOM   1720  CD1 LEU A 221      -1.912  16.044  23.501  1.00115.70           C  
ATOM   1721  CD2 LEU A 221      -3.893  17.590  24.014  1.00115.70           C  
ATOM   1722  N   ALA A 222       0.166  18.151  21.521  1.00 97.37           N  
ATOM   1723  CA  ALA A 222       1.529  17.744  21.719  1.00 97.37           C  
ATOM   1724  C   ALA A 222       2.417  18.855  22.186  1.00 97.37           C  
ATOM   1725  O   ALA A 222       3.567  18.600  22.538  1.00 97.37           O  
ATOM   1726  CB  ALA A 222       2.166  17.153  20.448  1.00 97.37           C  
ATOM   1727  N   ARG A 223       1.975  20.120  22.068  1.00146.47           N  
ATOM   1728  CA  ARG A 223       2.800  21.267  22.359  1.00146.47           C  
ATOM   1729  C   ARG A 223       3.628  21.099  23.602  1.00146.47           C  
ATOM   1730  O   ARG A 223       3.123  20.833  24.691  1.00146.47           O  
ATOM   1731  CB  ARG A 223       1.994  22.554  22.564  1.00146.47           C  
ATOM   1732  CG  ARG A 223       2.878  23.755  22.888  1.00146.47           C  
ATOM   1733  CD  ARG A 223       2.112  24.905  23.535  1.00146.47           C  
ATOM   1734  NE  ARG A 223       1.160  25.438  22.525  1.00146.47           N  
ATOM   1735  CZ  ARG A 223       0.092  26.172  22.945  1.00146.47           C  
ATOM   1736  NH1 ARG A 223      -0.114  26.357  24.282  1.00146.47           N1+
ATOM   1737  NH2 ARG A 223      -0.759  26.724  22.032  1.00146.47           N  
ATOM   1738  N   ASP A 224       4.958  21.266  23.424  1.00 87.99           N  
ATOM   1739  CA  ASP A 224       5.956  21.274  24.461  1.00 87.99           C  
ATOM   1740  C   ASP A 224       6.020  19.974  25.219  1.00 87.99           C  
ATOM   1741  O   ASP A 224       6.460  19.969  26.367  1.00 87.99           O  
ATOM   1742  CB  ASP A 224       5.680  22.357  25.519  1.00 87.99           C  
ATOM   1743  CG  ASP A 224       5.795  23.727  24.869  1.00 87.99           C  
ATOM   1744  OD1 ASP A 224       6.695  23.897  24.005  1.00 87.99           O  
ATOM   1745  OD2 ASP A 224       4.978  24.619  25.224  1.00 87.99           O1-
ATOM   1746  N   CYS A 225       5.641  18.830  24.617  1.00 65.75           N  
ATOM   1747  CA  CYS A 225       5.653  17.600  25.369  1.00 65.75           C  
ATOM   1748  C   CYS A 225       7.029  16.997  25.380  1.00 65.75           C  
ATOM   1749  O   CYS A 225       7.913  17.433  24.642  1.00 65.75           O  
ATOM   1750  CB  CYS A 225       4.710  16.522  24.804  1.00 65.75           C  
ATOM   1751  SG  CYS A 225       5.238  15.926  23.170  1.00 65.75           S  
ATOM   1752  N   ASP A 226       7.253  16.028  26.302  1.00145.03           N  
ATOM   1753  CA  ASP A 226       8.483  15.285  26.410  1.00145.03           C  
ATOM   1754  C   ASP A 226       8.718  14.238  25.279  1.00145.03           C  
ATOM   1755  O   ASP A 226       9.852  14.280  24.805  1.00145.03           O  
ATOM   1756  CB  ASP A 226       8.673  14.572  27.759  1.00145.03           C  
ATOM   1757  CG  ASP A 226       9.048  15.625  28.791  1.00145.03           C  
ATOM   1758  OD1 ASP A 226       9.990  16.415  28.516  1.00145.03           O  
ATOM   1759  OD2 ASP A 226       8.392  15.660  29.865  1.00145.03           O1-
ATOM   1760  N   VAL A 227       7.747  13.310  24.831  1.00329.28           N  
ATOM   1761  CA  VAL A 227       7.952  12.230  23.769  1.00329.28           C  
ATOM   1762  C   VAL A 227       6.648  11.384  23.119  1.00329.28           C  
ATOM   1763  O   VAL A 227       5.645  11.568  23.800  1.00329.28           O  
ATOM   1764  CB  VAL A 227       8.848  11.112  24.241  1.00329.28           C  
ATOM   1765  CG1 VAL A 227      10.291  11.603  24.419  1.00329.28           C  
ATOM   1766  CG2 VAL A 227       8.246  10.550  25.537  1.00329.28           C  
ATOM   1767  N   MET A 228       6.621  10.569  21.836  1.00347.95           N  
ATOM   1768  CA  MET A 228       6.037   9.256  21.144  1.00347.95           C  
ATOM   1769  C   MET A 228       5.144   9.263  19.812  1.00347.95           C  
ATOM   1770  O   MET A 228       3.953   9.569  19.872  1.00347.95           O  
ATOM   1771  CB  MET A 228       5.290   8.358  22.148  1.00347.95           C  
ATOM   1772  CG  MET A 228       4.979   6.965  21.597  1.00347.95           C  
ATOM   1773  SD  MET A 228       6.439   5.899  21.408  1.00347.95           S  
ATOM   1774  CE  MET A 228       6.719   5.700  23.192  1.00347.95           C  
ATOM   1775  N   VAL A 229       5.600   8.764  18.583  1.00105.43           N  
ATOM   1776  CA  VAL A 229       4.768   8.791  17.348  1.00105.43           C  
ATOM   1777  C   VAL A 229       5.019   7.626  16.409  1.00105.43           C  
ATOM   1778  O   VAL A 229       6.138   7.129  16.280  1.00105.43           O  
ATOM   1779  CB  VAL A 229       4.979  10.042  16.537  1.00105.43           C  
ATOM   1780  CG1 VAL A 229       4.149   9.954  15.245  1.00105.43           C  
ATOM   1781  CG2 VAL A 229       4.628  11.254  17.413  1.00105.43           C  
ATOM   1782  N   HIS A 230       3.967   7.170  15.677  1.00149.41           N  
ATOM   1783  CA  HIS A 230       4.149   6.049  14.792  1.00149.41           C  
ATOM   1784  C   HIS A 230       4.731   6.497  13.486  1.00149.41           C  
ATOM   1785  O   HIS A 230       4.534   7.632  13.052  1.00149.41           O  
ATOM   1786  CB  HIS A 230       2.883   5.219  14.556  1.00149.41           C  
ATOM   1787  CG  HIS A 230       1.872   5.959  13.765  1.00149.41           C  
ATOM   1788  CD2 HIS A 230       1.259   7.144  14.029  1.00149.41           C  
ATOM   1789  ND1 HIS A 230       1.391   5.540  12.548  1.00149.41           N  
ATOM   1790  CE1 HIS A 230       0.514   6.485  12.135  1.00149.41           C  
ATOM   1791  NE2 HIS A 230       0.403   7.477  13.002  1.00149.41           N  
ATOM   1792  N   GLU A 231       5.539   5.611  12.862  1.00127.72           N  
ATOM   1793  CA  GLU A 231       6.103   5.858  11.562  1.00127.72           C  
ATOM   1794  C   GLU A 231       6.013   4.569  10.796  1.00127.72           C  
ATOM   1795  O   GLU A 231       6.995   3.851  10.614  1.00127.72           O  
ATOM   1796  CB  GLU A 231       7.583   6.302  11.586  1.00127.72           C  
ATOM   1797  CG  GLU A 231       8.532   5.340  12.309  1.00127.72           C  
ATOM   1798  CD  GLU A 231       9.957   5.677  11.896  1.00127.72           C  
ATOM   1799  OE1 GLU A 231      10.178   6.810  11.391  1.00127.72           O  
ATOM   1800  OE2 GLU A 231      10.845   4.802  12.076  1.00127.72           O1-
ATOM   1801  N   ALA A 232       4.810   4.264  10.288  1.00 50.41           N  
ATOM   1802  CA  ALA A 232       4.572   3.047   9.574  1.00 50.41           C  
ATOM   1803  C   ALA A 232       5.358   3.029   8.300  1.00 50.41           C  
ATOM   1804  O   ALA A 232       5.828   1.973   7.879  1.00 50.41           O  
ATOM   1805  CB  ALA A 232       3.093   2.852   9.199  1.00 50.41           C  
ATOM   1806  N   THR A 233       5.514   4.194   7.636  1.00123.33           N  
ATOM   1807  CA  THR A 233       6.128   4.185   6.338  1.00123.33           C  
ATOM   1808  C   THR A 233       7.317   5.104   6.272  1.00123.33           C  
ATOM   1809  O   THR A 233       7.477   6.017   7.080  1.00123.33           O  
ATOM   1810  CB  THR A 233       5.187   4.646   5.273  1.00123.33           C  
ATOM   1811  CG2 THR A 233       3.913   3.789   5.308  1.00123.33           C  
ATOM   1812  OG1 THR A 233       4.862   6.014   5.474  1.00123.33           O  
ATOM   1813  N   PHE A 234       8.175   4.852   5.254  1.00110.82           N  
ATOM   1814  CA  PHE A 234       9.389   5.562   4.937  1.00110.82           C  
ATOM   1815  C   PHE A 234       8.979   6.925   4.458  1.00110.82           C  
ATOM   1816  O   PHE A 234       7.942   7.084   3.819  1.00110.82           O  
ATOM   1817  CB  PHE A 234      10.136   4.844   3.795  1.00110.82           C  
ATOM   1818  CG  PHE A 234      11.545   5.304   3.688  1.00110.82           C  
ATOM   1819  CD1 PHE A 234      12.516   4.719   4.468  1.00110.82           C  
ATOM   1820  CD2 PHE A 234      11.902   6.294   2.804  1.00110.82           C  
ATOM   1821  CE1 PHE A 234      13.826   5.124   4.377  1.00110.82           C  
ATOM   1822  CE2 PHE A 234      13.212   6.703   2.707  1.00110.82           C  
ATOM   1823  CZ  PHE A 234      14.174   6.119   3.496  1.00110.82           C  
ATOM   1824  N   ALA A 235       9.756   7.963   4.817  1.00101.51           N  
ATOM   1825  CA  ALA A 235       9.337   9.311   4.540  1.00101.51           C  
ATOM   1826  C   ALA A 235       9.349   9.760   3.136  1.00101.51           C  
ATOM   1827  O   ALA A 235       8.320  10.151   2.582  1.00101.51           O  
ATOM   1828  CB  ALA A 235      10.174  10.348   5.301  1.00101.51           C  
ATOM   1829  N   LYS A 236      10.534   9.682   2.523  1.00153.00           N  
ATOM   1830  CA  LYS A 236      10.649  10.247   1.228  1.00153.00           C  
ATOM   1831  C   LYS A 236       9.748   9.464   0.372  1.00153.00           C  
ATOM   1832  O   LYS A 236       8.958   9.995  -0.406  1.00153.00           O  
ATOM   1833  CB  LYS A 236      12.073  10.104   0.663  1.00153.00           C  
ATOM   1834  CG  LYS A 236      12.235  10.630  -0.763  1.00153.00           C  
ATOM   1835  CD  LYS A 236      12.074  12.144  -0.890  1.00153.00           C  
ATOM   1836  CE  LYS A 236      12.288  12.659  -2.315  1.00153.00           C  
ATOM   1837  NZ  LYS A 236      11.309  12.034  -3.235  1.00153.00           N1+
ATOM   1838  N   GLU A 237       9.850   8.147   0.546  1.00152.82           N  
ATOM   1839  CA  GLU A 237       9.164   7.320  -0.383  1.00152.82           C  
ATOM   1840  C   GLU A 237       7.690   7.124  -0.215  1.00152.82           C  
ATOM   1841  O   GLU A 237       6.910   7.310  -1.148  1.00152.82           O  
ATOM   1842  CB  GLU A 237       9.791   5.921  -0.493  1.00152.82           C  
ATOM   1843  CG  GLU A 237      11.139   5.935  -1.215  1.00152.82           C  
ATOM   1844  CD  GLU A 237      10.868   6.282  -2.674  1.00152.82           C  
ATOM   1845  OE1 GLU A 237      10.264   7.359  -2.924  1.00152.82           O  
ATOM   1846  OE2 GLU A 237      11.257   5.470  -3.556  1.00152.82           O1-
ATOM   1847  N   ASP A 238       7.294   6.758   1.003  1.00120.13           N  
ATOM   1848  CA  ASP A 238       6.015   6.198   1.327  1.00120.13           C  
ATOM   1849  C   ASP A 238       4.838   7.114   1.466  1.00120.13           C  
ATOM   1850  O   ASP A 238       3.784   6.625   1.865  1.00120.13           O  
ATOM   1851  CB  ASP A 238       6.071   5.302   2.562  1.00120.13           C  
ATOM   1852  CG  ASP A 238       6.870   4.050   2.216  1.00120.13           C  
ATOM   1853  OD1 ASP A 238       7.510   4.024   1.131  1.00120.13           O  
ATOM   1854  OD2 ASP A 238       6.847   3.100   3.041  1.00120.13           O1-
ATOM   1855  N   ARG A 239       4.950   8.430   1.228  1.00130.36           N  
ATOM   1856  CA  ARG A 239       3.862   9.312   1.575  1.00130.36           C  
ATOM   1857  C   ARG A 239       2.549   8.886   0.979  1.00130.36           C  
ATOM   1858  O   ARG A 239       1.514   8.997   1.636  1.00130.36           O  
ATOM   1859  CB  ARG A 239       4.116  10.776   1.187  1.00130.36           C  
ATOM   1860  CG  ARG A 239       3.100  11.742   1.800  1.00130.36           C  
ATOM   1861  CD  ARG A 239       3.512  13.208   1.669  1.00130.36           C  
ATOM   1862  NE  ARG A 239       4.770  13.381   2.446  1.00130.36           N  
ATOM   1863  CZ  ARG A 239       5.736  14.234   1.995  1.00130.36           C  
ATOM   1864  NH1 ARG A 239       5.558  14.900   0.816  1.00130.36           N1+
ATOM   1865  NH2 ARG A 239       6.877  14.421   2.721  1.00130.36           N  
ATOM   1866  N   LYS A 240       2.520   8.391  -0.269  1.00106.67           N  
ATOM   1867  CA  LYS A 240       1.239   8.016  -0.796  1.00106.67           C  
ATOM   1868  C   LYS A 240       0.656   6.869  -0.016  1.00106.67           C  
ATOM   1869  O   LYS A 240      -0.529   6.887   0.313  1.00106.67           O  
ATOM   1870  CB  LYS A 240       1.270   7.618  -2.280  1.00106.67           C  
ATOM   1871  CG  LYS A 240      -0.142   7.497  -2.857  1.00106.67           C  
ATOM   1872  CD  LYS A 240      -0.904   8.822  -2.815  1.00106.67           C  
ATOM   1873  CE  LYS A 240      -2.338   8.739  -3.340  1.00106.67           C  
ATOM   1874  NZ  LYS A 240      -3.265   8.441  -2.227  1.00106.67           N1+
ATOM   1875  N   LEU A 241       1.471   5.845   0.314  1.00 45.47           N  
ATOM   1876  CA  LEU A 241       0.985   4.683   1.013  1.00 45.47           C  
ATOM   1877  C   LEU A 241       0.498   5.081   2.367  1.00 45.47           C  
ATOM   1878  O   LEU A 241      -0.529   4.594   2.836  1.00 45.47           O  
ATOM   1879  CB  LEU A 241       2.059   3.606   1.233  1.00 45.47           C  
ATOM   1880  CG  LEU A 241       2.507   2.915  -0.064  1.00 45.47           C  
ATOM   1881  CD1 LEU A 241       3.576   1.847   0.218  1.00 45.47           C  
ATOM   1882  CD2 LEU A 241       1.303   2.357  -0.838  1.00 45.47           C  
ATOM   1883  N   ALA A 242       1.227   5.991   3.033  1.00 28.15           N  
ATOM   1884  CA  ALA A 242       0.853   6.378   4.359  1.00 28.15           C  
ATOM   1885  C   ALA A 242      -0.520   6.965   4.295  1.00 28.15           C  
ATOM   1886  O   ALA A 242      -1.357   6.705   5.156  1.00 28.15           O  
ATOM   1887  CB  ALA A 242       1.788   7.447   4.952  1.00 28.15           C  
ATOM   1888  N   TYR A 243      -0.787   7.765   3.249  1.00 56.73           N  
ATOM   1889  CA  TYR A 243      -2.043   8.447   3.115  1.00 56.73           C  
ATOM   1890  C   TYR A 243      -3.152   7.444   2.985  1.00 56.73           C  
ATOM   1891  O   TYR A 243      -4.162   7.530   3.682  1.00 56.73           O  
ATOM   1892  CB  TYR A 243      -2.043   9.334   1.856  1.00 56.73           C  
ATOM   1893  CG  TYR A 243      -3.242  10.215   1.839  1.00 56.73           C  
ATOM   1894  CD1 TYR A 243      -3.261  11.368   2.590  1.00 56.73           C  
ATOM   1895  CD2 TYR A 243      -4.335   9.907   1.063  1.00 56.73           C  
ATOM   1896  CE1 TYR A 243      -4.356  12.200   2.578  1.00 56.73           C  
ATOM   1897  CE2 TYR A 243      -5.434  10.734   1.047  1.00 56.73           C  
ATOM   1898  CZ  TYR A 243      -5.446  11.880   1.806  1.00 56.73           C  
ATOM   1899  OH  TYR A 243      -6.577  12.725   1.784  1.00 56.73           O  
ATOM   1900  N   ASP A 244      -2.975   6.442   2.103  1.00 52.71           N  
ATOM   1901  CA  ASP A 244      -4.005   5.475   1.835  1.00 52.71           C  
ATOM   1902  C   ASP A 244      -4.293   4.670   3.077  1.00 52.71           C  
ATOM   1903  O   ASP A 244      -5.449   4.427   3.417  1.00 52.71           O  
ATOM   1904  CB  ASP A 244      -3.580   4.512   0.715  1.00 52.71           C  
ATOM   1905  CG  ASP A 244      -3.372   5.342  -0.550  1.00 52.71           C  
ATOM   1906  OD1 ASP A 244      -4.173   6.287  -0.780  1.00 52.71           O  
ATOM   1907  OD2 ASP A 244      -2.397   5.052  -1.293  1.00 52.71           O1-
ATOM   1908  N   TYR A 245      -3.222   4.241   3.772  1.00106.07           N  
ATOM   1909  CA  TYR A 245      -3.176   3.452   4.981  1.00106.07           C  
ATOM   1910  C   TYR A 245      -3.639   4.214   6.192  1.00106.07           C  
ATOM   1911  O   TYR A 245      -3.938   3.607   7.219  1.00106.07           O  
ATOM   1912  CB  TYR A 245      -1.778   2.894   5.303  1.00106.07           C  
ATOM   1913  CG  TYR A 245      -1.490   1.719   4.428  1.00106.07           C  
ATOM   1914  CD1 TYR A 245      -1.080   1.874   3.123  1.00106.07           C  
ATOM   1915  CD2 TYR A 245      -1.619   0.447   4.937  1.00106.07           C  
ATOM   1916  CE1 TYR A 245      -0.814   0.773   2.342  1.00106.07           C  
ATOM   1917  CE2 TYR A 245      -1.353  -0.657   4.163  1.00106.07           C  
ATOM   1918  CZ  TYR A 245      -0.948  -0.494   2.861  1.00106.07           C  
ATOM   1919  OH  TYR A 245      -0.673  -1.625   2.062  1.00106.07           O  
ATOM   1920  N   TYR A 246      -3.632   5.560   6.152  1.00 97.54           N  
ATOM   1921  CA  TYR A 246      -3.966   6.327   7.324  1.00 97.54           C  
ATOM   1922  C   TYR A 246      -2.872   6.210   8.344  1.00 97.54           C  
ATOM   1923  O   TYR A 246      -3.134   6.129   9.543  1.00 97.54           O  
ATOM   1924  CB  TYR A 246      -5.271   5.909   8.034  1.00 97.54           C  
ATOM   1925  CG  TYR A 246      -6.464   6.389   7.276  1.00 97.54           C  
ATOM   1926  CD1 TYR A 246      -6.998   5.652   6.245  1.00 97.54           C  
ATOM   1927  CD2 TYR A 246      -7.059   7.585   7.613  1.00 97.54           C  
ATOM   1928  CE1 TYR A 246      -8.105   6.102   5.561  1.00 97.54           C  
ATOM   1929  CE2 TYR A 246      -8.165   8.040   6.933  1.00 97.54           C  
ATOM   1930  CZ  TYR A 246      -8.689   7.298   5.903  1.00 97.54           C  
ATOM   1931  OH  TYR A 246      -9.824   7.761   5.203  1.00 97.54           O  
ATOM   1932  N   HIS A 247      -1.603   6.201   7.888  1.00 82.95           N  
ATOM   1933  CA  HIS A 247      -0.506   6.183   8.816  1.00 82.95           C  
ATOM   1934  C   HIS A 247       0.356   7.370   8.513  1.00 82.95           C  
ATOM   1935  O   HIS A 247      -0.042   8.251   7.751  1.00 82.95           O  
ATOM   1936  CB  HIS A 247       0.367   4.915   8.752  1.00 82.95           C  
ATOM   1937  CG  HIS A 247      -0.362   3.681   9.203  1.00 82.95           C  
ATOM   1938  CD2 HIS A 247      -0.811   2.616   8.483  1.00 82.95           C  
ATOM   1939  ND1 HIS A 247      -0.706   3.421  10.511  1.00 82.95           N  
ATOM   1940  CE1 HIS A 247      -1.344   2.222  10.517  1.00 82.95           C  
ATOM   1941  NE2 HIS A 247      -1.430   1.696   9.309  1.00 82.95           N  
ATOM   1942  N   SER A 248       1.555   7.443   9.132  1.00 99.47           N  
ATOM   1943  CA  SER A 248       2.417   8.575   8.926  1.00 99.47           C  
ATOM   1944  C   SER A 248       3.786   8.098   8.534  1.00 99.47           C  
ATOM   1945  O   SER A 248       4.122   6.925   8.686  1.00 99.47           O  
ATOM   1946  CB  SER A 248       2.547   9.471  10.170  1.00 99.47           C  
ATOM   1947  OG  SER A 248       3.007   8.709  11.275  1.00 99.47           O  
ATOM   1948  N   THR A 249       4.602   9.010   7.963  1.00 55.92           N  
ATOM   1949  CA  THR A 249       5.934   8.690   7.537  1.00 55.92           C  
ATOM   1950  C   THR A 249       6.902   9.153   8.578  1.00 55.92           C  
ATOM   1951  O   THR A 249       6.558   9.910   9.483  1.00 55.92           O  
ATOM   1952  CB  THR A 249       6.315   9.361   6.247  1.00 55.92           C  
ATOM   1953  CG2 THR A 249       5.312   8.934   5.161  1.00 55.92           C  
ATOM   1954  OG1 THR A 249       6.297  10.773   6.397  1.00 55.92           O  
ATOM   1955  N   THR A 250       8.165   8.707   8.456  1.00117.39           N  
ATOM   1956  CA  THR A 250       9.182   9.085   9.392  1.00117.39           C  
ATOM   1957  C   THR A 250       9.343  10.573   9.339  1.00117.39           C  
ATOM   1958  O   THR A 250       9.441  11.229  10.375  1.00117.39           O  
ATOM   1959  CB  THR A 250      10.490   8.411   9.084  1.00117.39           C  
ATOM   1960  CG2 THR A 250      10.890   8.695   7.633  1.00117.39           C  
ATOM   1961  OG1 THR A 250      11.497   8.842   9.984  1.00117.39           O  
ATOM   1962  N   GLU A 251       9.352  11.153   8.126  1.00 60.96           N  
ATOM   1963  CA  GLU A 251       9.534  12.570   7.990  1.00 60.96           C  
ATOM   1964  C   GLU A 251       8.378  13.306   8.591  1.00 60.96           C  
ATOM   1965  O   GLU A 251       8.565  14.339   9.233  1.00 60.96           O  
ATOM   1966  CB  GLU A 251       9.649  13.019   6.527  1.00 60.96           C  
ATOM   1967  CG  GLU A 251       9.960  14.508   6.374  1.00 60.96           C  
ATOM   1968  CD  GLU A 251      10.189  14.774   4.896  1.00 60.96           C  
ATOM   1969  OE1 GLU A 251       9.191  15.054   4.179  1.00 60.96           O  
ATOM   1970  OE2 GLU A 251      11.368  14.692   4.460  1.00 60.96           O1-
ATOM   1971  N   GLN A 252       7.141  12.819   8.386  1.00132.98           N  
ATOM   1972  CA  GLN A 252       6.020  13.551   8.905  1.00132.98           C  
ATOM   1973  C   GLN A 252       5.992  13.513  10.403  1.00132.98           C  
ATOM   1974  O   GLN A 252       5.567  14.474  11.043  1.00132.98           O  
ATOM   1975  CB  GLN A 252       4.663  13.188   8.275  1.00132.98           C  
ATOM   1976  CG  GLN A 252       4.175  11.756   8.442  1.00132.98           C  
ATOM   1977  CD  GLN A 252       2.998  11.630   7.483  1.00132.98           C  
ATOM   1978  NE2 GLN A 252       1.816  11.224   8.015  1.00132.98           N  
ATOM   1979  OE1 GLN A 252       3.123  11.907   6.291  1.00132.98           O  
ATOM   1980  N   ALA A 253       6.420  12.398  11.018  1.00 44.24           N  
ATOM   1981  CA  ALA A 253       6.442  12.356  12.452  1.00 44.24           C  
ATOM   1982  C   ALA A 253       7.433  13.370  12.939  1.00 44.24           C  
ATOM   1983  O   ALA A 253       7.171  14.116  13.882  1.00 44.24           O  
ATOM   1984  CB  ALA A 253       6.873  10.985  13.003  1.00 44.24           C  
ATOM   1985  N   ALA A 254       8.599  13.433  12.268  1.00 42.37           N  
ATOM   1986  CA  ALA A 254       9.674  14.302  12.652  1.00 42.37           C  
ATOM   1987  C   ALA A 254       9.216  15.726  12.579  1.00 42.37           C  
ATOM   1988  O   ALA A 254       9.516  16.523  13.466  1.00 42.37           O  
ATOM   1989  CB  ALA A 254      10.888  14.163  11.721  1.00 42.37           C  
ATOM   1990  N   VAL A 255       8.474  16.088  11.515  1.00108.29           N  
ATOM   1991  CA  VAL A 255       8.037  17.447  11.363  1.00108.29           C  
ATOM   1992  C   VAL A 255       7.066  17.798  12.445  1.00108.29           C  
ATOM   1993  O   VAL A 255       7.058  18.927  12.934  1.00108.29           O  
ATOM   1994  CB  VAL A 255       7.401  17.751  10.033  1.00108.29           C  
ATOM   1995  CG1 VAL A 255       8.471  17.615   8.943  1.00108.29           C  
ATOM   1996  CG2 VAL A 255       6.193  16.835   9.811  1.00108.29           C  
ATOM   1997  N   THR A 256       6.205  16.845  12.840  1.00 39.86           N  
ATOM   1998  CA  THR A 256       5.230  17.141  13.849  1.00 39.86           C  
ATOM   1999  C   THR A 256       5.935  17.463  15.130  1.00 39.86           C  
ATOM   2000  O   THR A 256       5.590  18.425  15.814  1.00 39.86           O  
ATOM   2001  CB  THR A 256       4.305  15.994  14.121  1.00 39.86           C  
ATOM   2002  CG2 THR A 256       3.299  16.436  15.198  1.00 39.86           C  
ATOM   2003  OG1 THR A 256       3.620  15.623  12.934  1.00 39.86           O  
ATOM   2004  N   ALA A 257       6.961  16.666  15.482  1.00 39.75           N  
ATOM   2005  CA  ALA A 257       7.667  16.858  16.717  1.00 39.75           C  
ATOM   2006  C   ALA A 257       8.326  18.205  16.706  1.00 39.75           C  
ATOM   2007  O   ALA A 257       8.273  18.941  17.690  1.00 39.75           O  
ATOM   2008  CB  ALA A 257       8.762  15.800  16.936  1.00 39.75           C  
ATOM   2009  N   LYS A 258       8.939  18.574  15.569  1.00 44.10           N  
ATOM   2010  CA  LYS A 258       9.674  19.805  15.469  1.00 44.10           C  
ATOM   2011  C   LYS A 258       8.754  20.967  15.711  1.00 44.10           C  
ATOM   2012  O   LYS A 258       9.071  21.876  16.476  1.00 44.10           O  
ATOM   2013  CB  LYS A 258      10.280  19.985  14.068  1.00 44.10           C  
ATOM   2014  CG  LYS A 258      11.210  21.189  13.906  1.00 44.10           C  
ATOM   2015  CD  LYS A 258      11.975  21.150  12.580  1.00 44.10           C  
ATOM   2016  CE  LYS A 258      12.815  22.394  12.287  1.00 44.10           C  
ATOM   2017  NZ  LYS A 258      13.479  22.241  10.973  1.00 44.10           N1+
ATOM   2018  N   GLU A 259       7.579  20.950  15.062  1.00 67.98           N  
ATOM   2019  CA  GLU A 259       6.610  22.013  15.116  1.00 67.98           C  
ATOM   2020  C   GLU A 259       6.021  22.114  16.500  1.00 67.98           C  
ATOM   2021  O   GLU A 259       5.714  23.202  16.985  1.00 67.98           O  
ATOM   2022  CB  GLU A 259       5.502  21.751  14.085  1.00 67.98           C  
ATOM   2023  CG  GLU A 259       6.078  21.749  12.664  1.00 67.98           C  
ATOM   2024  CD  GLU A 259       5.148  20.993  11.728  1.00 67.98           C  
ATOM   2025  OE1 GLU A 259       4.327  20.178  12.229  1.00 67.98           O  
ATOM   2026  OE2 GLU A 259       5.257  21.213  10.492  1.00 67.98           O1-
ATOM   2027  N   ALA A 260       5.814  20.956  17.144  1.00 73.05           N  
ATOM   2028  CA  ALA A 260       5.259  20.783  18.460  1.00 73.05           C  
ATOM   2029  C   ALA A 260       6.193  21.279  19.520  1.00 73.05           C  
ATOM   2030  O   ALA A 260       5.759  21.550  20.637  1.00 73.05           O  
ATOM   2031  CB  ALA A 260       4.946  19.312  18.786  1.00 73.05           C  
ATOM   2032  N   ARG A 261       7.505  21.320  19.205  1.00156.36           N  
ATOM   2033  CA  ARG A 261       8.578  21.660  20.102  1.00156.36           C  
ATOM   2034  C   ARG A 261       8.678  20.644  21.194  1.00156.36           C  
ATOM   2035  O   ARG A 261       8.871  20.952  22.370  1.00156.36           O  
ATOM   2036  CB  ARG A 261       8.607  23.132  20.591  1.00156.36           C  
ATOM   2037  CG  ARG A 261       7.348  23.670  21.265  1.00156.36           C  
ATOM   2038  CD  ARG A 261       7.246  25.193  21.209  1.00156.36           C  
ATOM   2039  NE  ARG A 261       5.866  25.564  21.633  1.00156.36           N  
ATOM   2040  CZ  ARG A 261       5.000  26.147  20.753  1.00156.36           C  
ATOM   2041  NH1 ARG A 261       5.402  26.464  19.489  1.00156.36           N1+
ATOM   2042  NH2 ARG A 261       3.723  26.430  21.149  1.00156.36           N  
ATOM   2043  N   ALA A 262       8.543  19.363  20.786  1.00 42.17           N  
ATOM   2044  CA  ALA A 262       8.734  18.256  21.669  1.00 42.17           C  
ATOM   2045  C   ALA A 262      10.212  18.130  21.871  1.00 42.17           C  
ATOM   2046  O   ALA A 262      11.002  18.519  21.011  1.00 42.17           O  
ATOM   2047  CB  ALA A 262       8.230  16.918  21.103  1.00 42.17           C  
ATOM   2048  N   LYS A 263      10.619  17.654  23.063  1.00121.40           N  
ATOM   2049  CA  LYS A 263      12.011  17.483  23.374  1.00121.40           C  
ATOM   2050  C   LYS A 263      12.583  16.307  22.645  1.00121.40           C  
ATOM   2051  O   LYS A 263      13.699  16.372  22.128  1.00121.40           O  
ATOM   2052  CB  LYS A 263      12.262  17.234  24.871  1.00121.40           C  
ATOM   2053  CG  LYS A 263      11.854  18.400  25.772  1.00121.40           C  
ATOM   2054  CD  LYS A 263      10.338  18.596  25.865  1.00121.40           C  
ATOM   2055  CE  LYS A 263       9.920  19.759  26.765  1.00121.40           C  
ATOM   2056  NZ  LYS A 263      10.269  19.463  28.173  1.00121.40           N1+
ATOM   2057  N   GLN A 264      11.831  15.187  22.603  1.00 81.78           N  
ATOM   2058  CA  GLN A 264      12.371  13.994  22.015  1.00 81.78           C  
ATOM   2059  C   GLN A 264      11.309  13.342  21.186  1.00 81.78           C  
ATOM   2060  O   GLN A 264      10.118  13.521  21.429  1.00 81.78           O  
ATOM   2061  CB  GLN A 264      12.810  12.956  23.064  1.00 81.78           C  
ATOM   2062  CG  GLN A 264      13.396  11.669  22.479  1.00 81.78           C  
ATOM   2063  CD  GLN A 264      13.674  10.728  23.644  1.00 81.78           C  
ATOM   2064  NE2 GLN A 264      13.129  11.079  24.839  1.00 81.78           N  
ATOM   2065  OE1 GLN A 264      14.350   9.711  23.496  1.00 81.78           O  
ATOM   2066  N   LEU A 265      11.735  12.574  20.161  1.00 72.20           N  
ATOM   2067  CA  LEU A 265      10.820  11.878  19.299  1.00 72.20           C  
ATOM   2068  C   LEU A 265      11.213  10.432  19.241  1.00 72.20           C  
ATOM   2069  O   LEU A 265      12.382  10.099  19.047  1.00 72.20           O  
ATOM   2070  CB  LEU A 265      10.837  12.409  17.853  1.00 72.20           C  
ATOM   2071  CG  LEU A 265       9.969  11.601  16.870  1.00 72.20           C  
ATOM   2072  CD1 LEU A 265       8.481  11.648  17.250  1.00 72.20           C  
ATOM   2073  CD2 LEU A 265      10.229  12.037  15.419  1.00 72.20           C  
ATOM   2074  N   ILE A 266      10.223   9.529  19.417  1.00 66.54           N  
ATOM   2075  CA  ILE A 266      10.468   8.118  19.345  1.00 66.54           C  
ATOM   2076  C   ILE A 266       9.563   7.583  18.280  1.00 66.54           C  
ATOM   2077  O   ILE A 266       8.356   7.826  18.299  1.00 66.54           O  
ATOM   2078  CB  ILE A 266      10.140   7.386  20.613  1.00 66.54           C  
ATOM   2079  CG1 ILE A 266      10.978   7.919  21.786  1.00 66.54           C  
ATOM   2080  CG2 ILE A 266      10.352   5.886  20.352  1.00 66.54           C  
ATOM   2081  CD1 ILE A 266      10.510   7.395  23.145  1.00 66.54           C  
ATOM   2082  N   LEU A 267      10.130   6.836  17.313  1.00105.44           N  
ATOM   2083  CA  LEU A 267       9.335   6.302  16.243  1.00105.44           C  
ATOM   2084  C   LEU A 267       8.954   4.904  16.613  1.00105.44           C  
ATOM   2085  O   LEU A 267       9.774   4.147  17.130  1.00105.44           O  
ATOM   2086  CB  LEU A 267      10.090   6.185  14.903  1.00105.44           C  
ATOM   2087  CG  LEU A 267      10.538   7.520  14.277  1.00105.44           C  
ATOM   2088  CD1 LEU A 267       9.340   8.365  13.820  1.00105.44           C  
ATOM   2089  CD2 LEU A 267      11.488   8.287  15.206  1.00105.44           C  
ATOM   2090  N   THR A 268       7.682   4.532  16.365  1.00122.81           N  
ATOM   2091  CA  THR A 268       7.249   3.198  16.677  1.00122.81           C  
ATOM   2092  C   THR A 268       6.249   2.765  15.646  1.00122.81           C  
ATOM   2093  O   THR A 268       5.939   3.505  14.715  1.00122.81           O  
ATOM   2094  CB  THR A 268       6.586   3.099  18.021  1.00122.81           C  
ATOM   2095  CG2 THR A 268       5.245   3.852  17.961  1.00122.81           C  
ATOM   2096  OG1 THR A 268       6.381   1.741  18.384  1.00122.81           O  
ATOM   2097  N   HIS A 269       5.690   1.548  15.824  1.00 89.14           N  
ATOM   2098  CA  HIS A 269       4.724   0.984  14.918  1.00 89.14           C  
ATOM   2099  C   HIS A 269       5.353   0.850  13.565  1.00 89.14           C  
ATOM   2100  O   HIS A 269       4.786   1.266  12.557  1.00 89.14           O  
ATOM   2101  CB  HIS A 269       3.472   1.883  14.820  1.00 89.14           C  
ATOM   2102  CG  HIS A 269       2.220   1.233  14.297  1.00 89.14           C  
ATOM   2103  CD2 HIS A 269       1.208   0.643  14.992  1.00 89.14           C  
ATOM   2104  ND1 HIS A 269       1.856   1.160  12.972  1.00 89.14           N  
ATOM   2105  CE1 HIS A 269       0.648   0.538  12.931  1.00 89.14           C  
ATOM   2106  NE2 HIS A 269       0.215   0.207  14.133  1.00 89.14           N  
ATOM   2107  N   ILE A 270       6.555   0.235  13.526  1.00121.68           N  
ATOM   2108  CA  ILE A 270       7.334   0.078  12.326  1.00121.68           C  
ATOM   2109  C   ILE A 270       6.893  -1.145  11.578  1.00121.68           C  
ATOM   2110  O   ILE A 270       6.702  -2.217  12.149  1.00121.68           O  
ATOM   2111  CB  ILE A 270       8.801  -0.082  12.612  1.00121.68           C  
ATOM   2112  CG1 ILE A 270       9.325   1.118  13.418  1.00121.68           C  
ATOM   2113  CG2 ILE A 270       9.530  -0.288  11.274  1.00121.68           C  
ATOM   2114  CD1 ILE A 270       9.150   2.464  12.716  1.00121.68           C  
ATOM   2115  N   SER A 271       6.720  -1.001  10.249  1.00 51.01           N  
ATOM   2116  CA  SER A 271       6.325  -2.110   9.432  1.00 51.01           C  
ATOM   2117  C   SER A 271       7.483  -3.059   9.365  1.00 51.01           C  
ATOM   2118  O   SER A 271       8.642  -2.674   9.509  1.00 51.01           O  
ATOM   2119  CB  SER A 271       5.952  -1.697   7.998  1.00 51.01           C  
ATOM   2120  OG  SER A 271       7.062  -1.077   7.363  1.00 51.01           O  
ATOM   2121  N   ALA A 272       7.171  -4.335   9.081  1.00 58.24           N  
ATOM   2122  CA  ALA A 272       8.088  -5.438   9.032  1.00 58.24           C  
ATOM   2123  C   ALA A 272       9.129  -5.135   8.009  1.00 58.24           C  
ATOM   2124  O   ALA A 272      10.212  -5.717   8.011  1.00 58.24           O  
ATOM   2125  CB  ALA A 272       7.411  -6.759   8.630  1.00 58.24           C  
ATOM   2126  N   ARG A 273       8.792  -4.238   7.075  1.00127.05           N  
ATOM   2127  CA  ARG A 273       9.629  -3.899   5.965  1.00127.05           C  
ATOM   2128  C   ARG A 273      10.971  -3.414   6.439  1.00127.05           C  
ATOM   2129  O   ARG A 273      11.968  -3.678   5.773  1.00127.05           O  
ATOM   2130  CB  ARG A 273       9.043  -2.743   5.135  1.00127.05           C  
ATOM   2131  CG  ARG A 273       7.648  -3.012   4.567  1.00127.05           C  
ATOM   2132  CD  ARG A 273       7.037  -1.792   3.875  1.00127.05           C  
ATOM   2133  NE  ARG A 273       7.590  -1.723   2.492  1.00127.05           N  
ATOM   2134  CZ  ARG A 273       7.182  -0.729   1.650  1.00127.05           C  
ATOM   2135  NH1 ARG A 273       6.316   0.228   2.097  1.00127.05           N1+
ATOM   2136  NH2 ARG A 273       7.632  -0.690   0.362  1.00127.05           N  
ATOM   2137  N   TYR A 274      11.065  -2.663   7.559  1.00 97.71           N  
ATOM   2138  CA  TYR A 274      12.372  -2.145   7.885  1.00 97.71           C  
ATOM   2139  C   TYR A 274      12.809  -2.647   9.230  1.00 97.71           C  
ATOM   2140  O   TYR A 274      12.495  -2.034  10.249  1.00 97.71           O  
ATOM   2141  CB  TYR A 274      12.361  -0.614   8.023  1.00 97.71           C  
ATOM   2142  CG  TYR A 274      11.655  -0.052   6.836  1.00 97.71           C  
ATOM   2143  CD1 TYR A 274      10.279  -0.058   6.808  1.00 97.71           C  
ATOM   2144  CD2 TYR A 274      12.341   0.486   5.772  1.00 97.71           C  
ATOM   2145  CE1 TYR A 274       9.591   0.452   5.736  1.00 97.71           C  
ATOM   2146  CE2 TYR A 274      11.655   1.001   4.694  1.00 97.71           C  
ATOM   2147  CZ  TYR A 274      10.279   0.983   4.675  1.00 97.71           C  
ATOM   2148  OH  TYR A 274       9.572   1.507   3.573  1.00 97.71           O  
ATOM   2149  N   GLN A 275      13.614  -3.729   9.275  1.00124.64           N  
ATOM   2150  CA  GLN A 275      14.045  -4.269  10.535  1.00124.64           C  
ATOM   2151  C   GLN A 275      15.536  -4.402  10.487  1.00124.64           C  
ATOM   2152  O   GLN A 275      16.128  -4.485   9.411  1.00124.64           O  
ATOM   2153  CB  GLN A 275      13.479  -5.677  10.800  1.00124.64           C  
ATOM   2154  CG  GLN A 275      11.952  -5.723  10.913  1.00124.64           C  
ATOM   2155  CD  GLN A 275      11.514  -7.182  10.918  1.00124.64           C  
ATOM   2156  NE2 GLN A 275      12.335  -8.065  10.287  1.00124.64           N  
ATOM   2157  OE1 GLN A 275      10.465  -7.528  11.458  1.00124.64           O  
ATOM   2158  N   GLY A 276      16.188  -4.446  11.667  1.00 34.73           N  
ATOM   2159  CA  GLY A 276      17.617  -4.574  11.676  1.00 34.73           C  
ATOM   2160  C   GLY A 276      18.216  -3.231  11.411  1.00 34.73           C  
ATOM   2161  O   GLY A 276      17.940  -2.270  12.124  1.00 34.73           O  
ATOM   2162  N   ASP A 277      19.126  -3.168  10.421  1.00 54.36           N  
ATOM   2163  CA  ASP A 277      19.825  -1.979  10.017  1.00 54.36           C  
ATOM   2164  C   ASP A 277      18.907  -1.043   9.294  1.00 54.36           C  
ATOM   2165  O   ASP A 277      19.066   0.174   9.364  1.00 54.36           O  
ATOM   2166  CB  ASP A 277      20.997  -2.306   9.081  1.00 54.36           C  
ATOM   2167  CG  ASP A 277      21.989  -3.134   9.885  1.00 54.36           C  
ATOM   2168  OD1 ASP A 277      22.328  -2.721  11.026  1.00 54.36           O  
ATOM   2169  OD2 ASP A 277      22.419  -4.198   9.367  1.00 54.36           O1-
ATOM   2170  N   ALA A 278      17.919  -1.601   8.575  1.00 36.24           N  
ATOM   2171  CA  ALA A 278      17.020  -0.842   7.753  1.00 36.24           C  
ATOM   2172  C   ALA A 278      16.299   0.141   8.615  1.00 36.24           C  
ATOM   2173  O   ALA A 278      15.965   1.239   8.174  1.00 36.24           O  
ATOM   2174  CB  ALA A 278      15.963  -1.720   7.063  1.00 36.24           C  
ATOM   2175  N   SER A 279      16.022  -0.244   9.871  1.00 79.51           N  
ATOM   2176  CA  SER A 279      15.300   0.585  10.790  1.00 79.51           C  
ATOM   2177  C   SER A 279      16.081   1.840  11.000  1.00 79.51           C  
ATOM   2178  O   SER A 279      15.520   2.913  11.222  1.00 79.51           O  
ATOM   2179  CB  SER A 279      15.156  -0.078  12.169  1.00 79.51           C  
ATOM   2180  OG  SER A 279      14.549  -1.351  12.027  1.00 79.51           O  
ATOM   2181  N   LEU A 280      17.417   1.727  10.922  1.00 47.10           N  
ATOM   2182  CA  LEU A 280      18.308   2.832  11.126  1.00 47.10           C  
ATOM   2183  C   LEU A 280      18.029   3.849  10.067  1.00 47.10           C  
ATOM   2184  O   LEU A 280      18.075   5.050  10.323  1.00 47.10           O  
ATOM   2185  CB  LEU A 280      19.781   2.419  10.967  1.00 47.10           C  
ATOM   2186  CG  LEU A 280      20.246   1.361  11.986  1.00 47.10           C  
ATOM   2187  CD1 LEU A 280      21.724   0.994  11.775  1.00 47.10           C  
ATOM   2188  CD2 LEU A 280      19.939   1.801  13.427  1.00 47.10           C  
ATOM   2189  N   GLU A 281      17.735   3.387   8.840  1.00 84.98           N  
ATOM   2190  CA  GLU A 281      17.537   4.285   7.742  1.00 84.98           C  
ATOM   2191  C   GLU A 281      16.342   5.133   8.053  1.00 84.98           C  
ATOM   2192  O   GLU A 281      16.342   6.339   7.808  1.00 84.98           O  
ATOM   2193  CB  GLU A 281      17.235   3.556   6.421  1.00 84.98           C  
ATOM   2194  CG  GLU A 281      17.787   4.264   5.179  1.00 84.98           C  
ATOM   2195  CD  GLU A 281      17.581   5.767   5.304  1.00 84.98           C  
ATOM   2196  OE1 GLU A 281      16.417   6.226   5.161  1.00 84.98           O  
ATOM   2197  OE2 GLU A 281      18.595   6.476   5.538  1.00 84.98           O1-
ATOM   2198  N   LEU A 282      15.289   4.514   8.623  1.00 49.72           N  
ATOM   2199  CA  LEU A 282      14.091   5.233   8.945  1.00 49.72           C  
ATOM   2200  C   LEU A 282      14.428   6.276   9.954  1.00 49.72           C  
ATOM   2201  O   LEU A 282      13.945   7.406   9.882  1.00 49.72           O  
ATOM   2202  CB  LEU A 282      12.993   4.357   9.573  1.00 49.72           C  
ATOM   2203  CG  LEU A 282      12.350   3.359   8.598  1.00 49.72           C  
ATOM   2204  CD1 LEU A 282      11.262   2.528   9.297  1.00 49.72           C  
ATOM   2205  CD2 LEU A 282      11.835   4.073   7.337  1.00 49.72           C  
ATOM   2206  N   GLN A 283      15.285   5.913  10.922  1.00 53.32           N  
ATOM   2207  CA  GLN A 283      15.625   6.804  11.986  1.00 53.32           C  
ATOM   2208  C   GLN A 283      16.306   8.013  11.420  1.00 53.32           C  
ATOM   2209  O   GLN A 283      16.000   9.140  11.806  1.00 53.32           O  
ATOM   2210  CB  GLN A 283      16.570   6.155  13.004  1.00 53.32           C  
ATOM   2211  CG  GLN A 283      16.804   7.015  14.242  1.00 53.32           C  
ATOM   2212  CD  GLN A 283      17.670   6.210  15.194  1.00 53.32           C  
ATOM   2213  NE2 GLN A 283      17.108   5.879  16.387  1.00 53.32           N  
ATOM   2214  OE1 GLN A 283      18.812   5.874  14.882  1.00 53.32           O  
ATOM   2215  N   LYS A 284      17.223   7.816  10.453  1.00 95.36           N  
ATOM   2216  CA  LYS A 284      17.958   8.919   9.901  1.00 95.36           C  
ATOM   2217  C   LYS A 284      17.025   9.872   9.242  1.00 95.36           C  
ATOM   2218  O   LYS A 284      17.231  11.083   9.302  1.00 95.36           O  
ATOM   2219  CB  LYS A 284      19.017   8.510   8.867  1.00 95.36           C  
ATOM   2220  CG  LYS A 284      20.318   8.073   9.532  1.00 95.36           C  
ATOM   2221  CD  LYS A 284      20.130   6.867  10.444  1.00 95.36           C  
ATOM   2222  CE  LYS A 284      21.331   6.588  11.341  1.00 95.36           C  
ATOM   2223  NZ  LYS A 284      20.949   5.616  12.386  1.00 95.36           N1+
ATOM   2224  N   GLU A 285      15.966   9.359   8.596  1.00 50.82           N  
ATOM   2225  CA  GLU A 285      15.074  10.249   7.919  1.00 50.82           C  
ATOM   2226  C   GLU A 285      14.510  11.194   8.932  1.00 50.82           C  
ATOM   2227  O   GLU A 285      14.353  12.382   8.654  1.00 50.82           O  
ATOM   2228  CB  GLU A 285      13.896   9.532   7.245  1.00 50.82           C  
ATOM   2229  CG  GLU A 285      14.294   8.732   6.005  1.00 50.82           C  
ATOM   2230  CD  GLU A 285      13.028   8.111   5.442  1.00 50.82           C  
ATOM   2231  OE1 GLU A 285      12.611   7.041   5.961  1.00 50.82           O  
ATOM   2232  OE2 GLU A 285      12.451   8.700   4.490  1.00 50.82           O1-
ATOM   2233  N   ALA A 286      14.160  10.677  10.124  1.00 41.08           N  
ATOM   2234  CA  ALA A 286      13.630  11.490  11.185  1.00 41.08           C  
ATOM   2235  C   ALA A 286      14.688  12.422  11.696  1.00 41.08           C  
ATOM   2236  O   ALA A 286      14.438  13.607  11.919  1.00 41.08           O  
ATOM   2237  CB  ALA A 286      13.141  10.656  12.382  1.00 41.08           C  
ATOM   2238  N   VAL A 287      15.924  11.913  11.850  1.00 39.01           N  
ATOM   2239  CA  VAL A 287      16.985  12.674  12.444  1.00 39.01           C  
ATOM   2240  C   VAL A 287      17.190  13.921  11.651  1.00 39.01           C  
ATOM   2241  O   VAL A 287      17.486  14.977  12.208  1.00 39.01           O  
ATOM   2242  CB  VAL A 287      18.295  11.941  12.461  1.00 39.01           C  
ATOM   2243  CG1 VAL A 287      19.379  12.881  13.018  1.00 39.01           C  
ATOM   2244  CG2 VAL A 287      18.123  10.644  13.269  1.00 39.01           C  
ATOM   2245  N   ASP A 288      17.038  13.839  10.319  1.00 46.46           N  
ATOM   2246  CA  ASP A 288      17.298  14.994   9.515  1.00 46.46           C  
ATOM   2247  C   ASP A 288      16.392  16.118   9.926  1.00 46.46           C  
ATOM   2248  O   ASP A 288      16.852  17.244  10.102  1.00 46.46           O  
ATOM   2249  CB  ASP A 288      17.068  14.733   8.019  1.00 46.46           C  
ATOM   2250  CG  ASP A 288      18.168  13.793   7.553  1.00 46.46           C  
ATOM   2251  OD1 ASP A 288      19.342  14.014   7.950  1.00 46.46           O  
ATOM   2252  OD2 ASP A 288      17.845  12.830   6.808  1.00 46.46           O1-
ATOM   2253  N   VAL A 289      15.075  15.855  10.048  1.00 51.75           N  
ATOM   2254  CA  VAL A 289      14.139  16.881  10.431  1.00 51.75           C  
ATOM   2255  C   VAL A 289      14.288  17.237  11.880  1.00 51.75           C  
ATOM   2256  O   VAL A 289      14.371  18.411  12.242  1.00 51.75           O  
ATOM   2257  CB  VAL A 289      12.711  16.452  10.242  1.00 51.75           C  
ATOM   2258  CG1 VAL A 289      11.780  17.568  10.749  1.00 51.75           C  
ATOM   2259  CG2 VAL A 289      12.499  16.084   8.764  1.00 51.75           C  
ATOM   2260  N   PHE A 290      14.317  16.210  12.755  1.00 86.77           N  
ATOM   2261  CA  PHE A 290      14.364  16.421  14.176  1.00 86.77           C  
ATOM   2262  C   PHE A 290      15.542  15.636  14.671  1.00 86.77           C  
ATOM   2263  O   PHE A 290      15.515  14.407  14.669  1.00 86.77           O  
ATOM   2264  CB  PHE A 290      13.077  15.855  14.814  1.00 86.77           C  
ATOM   2265  CG  PHE A 290      12.899  16.293  16.226  1.00 86.77           C  
ATOM   2266  CD1 PHE A 290      12.461  17.566  16.509  1.00 86.77           C  
ATOM   2267  CD2 PHE A 290      13.128  15.420  17.264  1.00 86.77           C  
ATOM   2268  CE1 PHE A 290      12.281  17.972  17.810  1.00 86.77           C  
ATOM   2269  CE2 PHE A 290      12.949  15.821  18.567  1.00 86.77           C  
ATOM   2270  CZ  PHE A 290      12.527  17.099  18.842  1.00 86.77           C  
ATOM   2271  N   PRO A 291      16.571  16.307  15.124  1.00 73.59           N  
ATOM   2272  CA  PRO A 291      17.771  15.628  15.531  1.00 73.59           C  
ATOM   2273  C   PRO A 291      17.590  14.654  16.648  1.00 73.59           C  
ATOM   2274  O   PRO A 291      18.229  13.604  16.617  1.00 73.59           O  
ATOM   2275  CB  PRO A 291      18.793  16.731  15.798  1.00 73.59           C  
ATOM   2276  CG  PRO A 291      18.358  17.858  14.843  1.00 73.59           C  
ATOM   2277  CD  PRO A 291      16.838  17.668  14.685  1.00 73.59           C  
ATOM   2278  N   ASN A 292      16.726  14.954  17.636  1.00 66.50           N  
ATOM   2279  CA  ASN A 292      16.565  14.041  18.730  1.00 66.50           C  
ATOM   2280  C   ASN A 292      15.464  13.097  18.369  1.00 66.50           C  
ATOM   2281  O   ASN A 292      14.333  13.261  18.820  1.00 66.50           O  
ATOM   2282  CB  ASN A 292      16.150  14.766  20.027  1.00 66.50           C  
ATOM   2283  CG  ASN A 292      16.066  13.791  21.197  1.00 66.50           C  
ATOM   2284  ND2 ASN A 292      16.144  14.339  22.440  1.00 66.50           N  
ATOM   2285  OD1 ASN A 292      15.918  12.583  21.021  1.00 66.50           O  
ATOM   2286  N   SER A 293      15.778  12.062  17.561  1.00 41.54           N  
ATOM   2287  CA  SER A 293      14.773  11.112  17.174  1.00 41.54           C  
ATOM   2288  C   SER A 293      15.373   9.745  17.271  1.00 41.54           C  
ATOM   2289  O   SER A 293      16.553   9.555  16.980  1.00 41.54           O  
ATOM   2290  CB  SER A 293      14.286  11.298  15.728  1.00 41.54           C  
ATOM   2291  OG  SER A 293      13.645  12.558  15.594  1.00 41.54           O  
ATOM   2292  N   VAL A 294      14.566   8.750  17.696  1.00103.37           N  
ATOM   2293  CA  VAL A 294      15.074   7.414  17.819  1.00103.37           C  
ATOM   2294  C   VAL A 294      13.999   6.457  17.395  1.00103.37           C  
ATOM   2295  O   VAL A 294      12.818   6.663  17.671  1.00103.37           O  
ATOM   2296  CB  VAL A 294      15.448   7.069  19.231  1.00103.37           C  
ATOM   2297  CG1 VAL A 294      14.160   6.896  20.053  1.00103.37           C  
ATOM   2298  CG2 VAL A 294      16.357   5.835  19.215  1.00103.37           C  
ATOM   2299  N   ALA A 295      14.389   5.361  16.714  1.00 46.83           N  
ATOM   2300  CA  ALA A 295      13.418   4.394  16.291  1.00 46.83           C  
ATOM   2301  C   ALA A 295      13.353   3.360  17.370  1.00 46.83           C  
ATOM   2302  O   ALA A 295      14.361   2.752  17.727  1.00 46.83           O  
ATOM   2303  CB  ALA A 295      13.785   3.696  14.970  1.00 46.83           C  
ATOM   2304  N   ALA A 296      12.143   3.135  17.916  1.00 49.28           N  
ATOM   2305  CA  ALA A 296      11.967   2.215  19.005  1.00 49.28           C  
ATOM   2306  C   ALA A 296      12.087   0.806  18.517  1.00 49.28           C  
ATOM   2307  O   ALA A 296      11.938   0.518  17.331  1.00 49.28           O  
ATOM   2308  CB  ALA A 296      10.598   2.335  19.695  1.00 49.28           C  
ATOM   2309  N   TYR A 297      12.433  -0.102  19.450  1.00 70.97           N  
ATOM   2310  CA  TYR A 297      12.496  -1.507  19.182  1.00 70.97           C  
ATOM   2311  C   TYR A 297      12.019  -2.202  20.421  1.00 70.97           C  
ATOM   2312  O   TYR A 297      12.011  -1.618  21.504  1.00 70.97           O  
ATOM   2313  CB  TYR A 297      13.898  -2.011  18.769  1.00 70.97           C  
ATOM   2314  CG  TYR A 297      14.923  -1.644  19.789  1.00 70.97           C  
ATOM   2315  CD1 TYR A 297      15.143  -2.444  20.886  1.00 70.97           C  
ATOM   2316  CD2 TYR A 297      15.680  -0.503  19.636  1.00 70.97           C  
ATOM   2317  CE1 TYR A 297      16.093  -2.108  21.822  1.00 70.97           C  
ATOM   2318  CE2 TYR A 297      16.631  -0.162  20.569  1.00 70.97           C  
ATOM   2319  CZ  TYR A 297      16.841  -0.967  21.665  1.00 70.97           C  
ATOM   2320  OH  TYR A 297      17.814  -0.626  22.627  1.00 70.97           O  
ATOM   2321  N   ASP A 298      11.600  -3.477  20.302  1.00 61.85           N  
ATOM   2322  CA  ASP A 298      11.033  -4.152  21.435  1.00 61.85           C  
ATOM   2323  C   ASP A 298      12.014  -4.178  22.566  1.00 61.85           C  
ATOM   2324  O   ASP A 298      13.214  -4.370  22.378  1.00 61.85           O  
ATOM   2325  CB  ASP A 298      10.590  -5.594  21.141  1.00 61.85           C  
ATOM   2326  CG  ASP A 298       9.354  -5.524  20.257  1.00 61.85           C  
ATOM   2327  OD1 ASP A 298       8.721  -4.436  20.199  1.00 61.85           O  
ATOM   2328  OD2 ASP A 298       9.023  -6.563  19.626  1.00 61.85           O1-
ATOM   2329  N   PHE A 299      11.472  -3.990  23.789  1.00 85.83           N  
ATOM   2330  CA  PHE A 299      12.180  -3.960  25.037  1.00 85.83           C  
ATOM   2331  C   PHE A 299      13.093  -2.780  25.147  1.00 85.83           C  
ATOM   2332  O   PHE A 299      13.979  -2.762  26.000  1.00 85.83           O  
ATOM   2333  CB  PHE A 299      12.992  -5.234  25.325  1.00 85.83           C  
ATOM   2334  CG  PHE A 299      12.000  -6.321  25.555  1.00 85.83           C  
ATOM   2335  CD1 PHE A 299      11.211  -6.310  26.682  1.00 85.83           C  
ATOM   2336  CD2 PHE A 299      11.872  -7.358  24.660  1.00 85.83           C  
ATOM   2337  CE1 PHE A 299      10.294  -7.308  26.909  1.00 85.83           C  
ATOM   2338  CE2 PHE A 299      10.956  -8.361  24.884  1.00 85.83           C  
ATOM   2339  CZ  PHE A 299      10.165  -8.337  26.008  1.00 85.83           C  
ATOM   2340  N   LEU A 300      12.894  -1.745  24.312  1.00 54.90           N  
ATOM   2341  CA  LEU A 300      13.683  -0.555  24.469  1.00 54.90           C  
ATOM   2342  C   LEU A 300      13.110   0.171  25.644  1.00 54.90           C  
ATOM   2343  O   LEU A 300      11.892   0.254  25.790  1.00 54.90           O  
ATOM   2344  CB  LEU A 300      13.599   0.386  23.256  1.00 54.90           C  
ATOM   2345  CG  LEU A 300      14.331   1.723  23.458  1.00 54.90           C  
ATOM   2346  CD1 LEU A 300      15.841   1.519  23.645  1.00 54.90           C  
ATOM   2347  CD2 LEU A 300      13.985   2.712  22.332  1.00 54.90           C  
ATOM   2348  N   GLU A 301      13.976   0.715  26.521  1.00 55.16           N  
ATOM   2349  CA  GLU A 301      13.488   1.404  27.681  1.00 55.16           C  
ATOM   2350  C   GLU A 301      14.012   2.807  27.624  1.00 55.16           C  
ATOM   2351  O   GLU A 301      15.220   3.027  27.547  1.00 55.16           O  
ATOM   2352  CB  GLU A 301      13.982   0.734  28.978  1.00 55.16           C  
ATOM   2353  CG  GLU A 301      13.303   1.207  30.264  1.00 55.16           C  
ATOM   2354  CD  GLU A 301      13.767   0.289  31.392  1.00 55.16           C  
ATOM   2355  OE1 GLU A 301      13.627  -0.957  31.237  1.00 55.16           O  
ATOM   2356  OE2 GLU A 301      14.270   0.816  32.415  1.00 55.16           O1-
ATOM   2357  N   VAL A 302      13.105   3.805  27.655  1.00 42.74           N  
ATOM   2358  CA  VAL A 302      13.542   5.168  27.561  1.00 42.74           C  
ATOM   2359  C   VAL A 302      13.149   5.876  28.818  1.00 42.74           C  
ATOM   2360  O   VAL A 302      11.986   5.860  29.215  1.00 42.74           O  
ATOM   2361  CB  VAL A 302      12.893   5.901  26.423  1.00 42.74           C  
ATOM   2362  CG1 VAL A 302      13.311   7.379  26.473  1.00 42.74           C  
ATOM   2363  CG2 VAL A 302      13.257   5.185  25.111  1.00 42.74           C  
ATOM   2364  N   ASN A 303      14.123   6.529  29.478  1.00 51.84           N  
ATOM   2365  CA  ASN A 303      13.835   7.240  30.689  1.00 51.84           C  
ATOM   2366  C   ASN A 303      13.304   8.589  30.320  1.00 51.84           C  
ATOM   2367  O   ASN A 303      13.752   9.199  29.349  1.00 51.84           O  
ATOM   2368  CB  ASN A 303      15.086   7.417  31.573  1.00 51.84           C  
ATOM   2369  CG  ASN A 303      14.703   8.142  32.855  1.00 51.84           C  
ATOM   2370  ND2 ASN A 303      14.323   7.364  33.903  1.00 51.84           N  
ATOM   2371  OD1 ASN A 303      14.740   9.369  32.922  1.00 51.84           O  
ATOM   2372  N   VAL A 304      12.298   9.084  31.070  1.00 60.22           N  
ATOM   2373  CA  VAL A 304      11.812  10.401  30.782  1.00 60.22           C  
ATOM   2374  C   VAL A 304      12.215  11.256  31.934  1.00 60.22           C  
ATOM   2375  O   VAL A 304      11.611  11.228  33.005  1.00 60.22           O  
ATOM   2376  CB  VAL A 304      10.320  10.475  30.627  1.00 60.22           C  
ATOM   2377  CG1 VAL A 304       9.925  11.944  30.407  1.00 60.22           C  
ATOM   2378  CG2 VAL A 304       9.901   9.544  29.476  1.00 60.22           C  
ATOM   2379  N   PRO A 305      13.250  12.016  31.712  1.00 69.90           N  
ATOM   2380  CA  PRO A 305      13.743  12.861  32.767  1.00 69.90           C  
ATOM   2381  C   PRO A 305      12.914  14.090  32.925  1.00 69.90           C  
ATOM   2382  O   PRO A 305      12.140  14.410  32.025  1.00 69.90           O  
ATOM   2383  CB  PRO A 305      15.200  13.163  32.421  1.00 69.90           C  
ATOM   2384  CG  PRO A 305      15.636  11.946  31.591  1.00 69.90           C  
ATOM   2385  CD  PRO A 305      14.341  11.478  30.912  1.00 69.90           C  
ATOM   2386  N   ARG A 306      13.060  14.780  34.072  1.00 66.09           N  
ATOM   2387  CA  ARG A 306      12.345  15.996  34.303  1.00 66.09           C  
ATOM   2388  C   ARG A 306      13.253  17.095  33.856  1.00 66.09           C  
ATOM   2389  O   ARG A 306      14.376  17.214  34.344  1.00 66.09           O  
ATOM   2390  CB  ARG A 306      12.045  16.253  35.786  1.00 66.09           C  
ATOM   2391  CG  ARG A 306      11.107  15.221  36.415  1.00 66.09           C  
ATOM   2392  CD  ARG A 306      10.971  15.394  37.928  1.00 66.09           C  
ATOM   2393  NE  ARG A 306      10.040  14.347  38.437  1.00 66.09           N  
ATOM   2394  CZ  ARG A 306       8.742  14.666  38.707  1.00 66.09           C  
ATOM   2395  NH1 ARG A 306       8.296  15.940  38.500  1.00 66.09           N1+
ATOM   2396  NH2 ARG A 306       7.891  13.719  39.199  1.00 66.09           N  
ATOM   2397  N   GLY A 307      12.802  17.930  32.900  1.00 50.48           N  
ATOM   2398  CA  GLY A 307      13.652  19.004  32.470  1.00 50.48           C  
ATOM   2399  C   GLY A 307      13.648  20.001  33.591  1.00 50.48           C  
ATOM   2400  O   GLY A 307      12.740  19.997  34.417  1.00 50.48           O  
ATOM   2401  N   LYS A 308      14.651  20.897  33.684  1.00223.54           N  
ATOM   2402  CA  LYS A 308      14.531  21.804  34.790  1.00223.54           C  
ATOM   2403  C   LYS A 308      13.703  22.953  34.321  1.00223.54           C  
ATOM   2404  O   LYS A 308      14.104  23.715  33.443  1.00223.54           O  
ATOM   2405  CB  LYS A 308      15.863  22.333  35.371  1.00223.54           C  
ATOM   2406  CG  LYS A 308      16.581  23.426  34.574  1.00223.54           C  
ATOM   2407  CD  LYS A 308      17.701  24.097  35.382  1.00223.54           C  
ATOM   2408  CE  LYS A 308      18.279  25.355  34.734  1.00223.54           C  
ATOM   2409  NZ  LYS A 308      17.458  26.532  35.098  1.00223.54           N1+
ATOM   2410  N   LEU A 309      12.488  23.083  34.888  1.00133.21           N  
ATOM   2411  CA  LEU A 309      11.599  24.124  34.467  1.00133.21           C  
ATOM   2412  C   LEU A 309      12.210  25.436  34.842  1.00133.21           C  
ATOM   2413  O   LEU A 309      12.303  26.339  34.013  1.00133.21           O  
ATOM   2414  CB  LEU A 309      10.205  23.990  35.124  1.00133.21           C  
ATOM   2415  CG  LEU A 309       9.088  24.927  34.596  1.00133.21           C  
ATOM   2416  CD1 LEU A 309       7.763  24.633  35.317  1.00133.21           C  
ATOM   2417  CD2 LEU A 309       9.450  26.418  34.681  1.00133.21           C  
ATOM   2418  N   ALA A 310      12.669  25.573  36.102  1.00267.08           N  
ATOM   2419  CA  ALA A 310      13.231  26.833  36.491  1.00267.08           C  
ATOM   2420  C   ALA A 310      14.025  26.627  37.736  1.00267.08           C  
ATOM   2421  O   ALA A 310      13.900  25.608  38.413  1.00267.08           O  
ATOM   2422  CB  ALA A 310      12.182  27.913  36.804  1.00267.08           C  
ATOM   2423  N   ALA A 311      14.884  27.612  38.058  1.00275.83           N  
ATOM   2424  CA  ALA A 311      15.697  27.530  39.232  1.00275.83           C  
ATOM   2425  C   ALA A 311      16.170  28.915  39.529  1.00275.83           C  
ATOM   2426  O   ALA A 311      15.843  29.860  38.813  1.00275.83           O  
ATOM   2427  CB  ALA A 311      16.941  26.643  39.058  1.00275.83           C  
ATOM   2428  N   ALA A 312      16.937  29.072  40.622  1.00230.83           N  
ATOM   2429  CA  ALA A 312      17.427  30.372  40.970  1.00230.83           C  
ATOM   2430  C   ALA A 312      18.310  30.817  39.854  1.00230.83           C  
ATOM   2431  O   ALA A 312      18.890  30.001  39.139  1.00230.83           O  
ATOM   2432  CB  ALA A 312      18.252  30.400  42.269  1.00230.83           C  
TER   
ATOM   2433  N   MET B   1      -0.436 -37.991   9.620  1.00 84.83           N  
ATOM   2434  CA  MET B   1      -0.750 -36.689  10.245  1.00 84.83           C  
ATOM   2435  C   MET B   1       0.377 -36.298  11.125  1.00 84.83           C  
ATOM   2436  O   MET B   1       0.725 -37.035  12.047  1.00 84.83           O  
ATOM   2437  CB  MET B   1      -1.956 -36.808  11.192  1.00 84.83           C  
ATOM   2438  CG  MET B   1      -3.297 -37.158  10.550  1.00 84.83           C  
ATOM   2439  SD  MET B   1      -4.629 -37.335  11.778  1.00 84.83           S  
ATOM   2440  CE  MET B   1      -5.982 -37.611  10.598  1.00 84.83           C  
ATOM   2441  N   GLU B   2       1.003 -35.136  10.872  1.00286.40           N  
ATOM   2442  CA  GLU B   2       1.988 -34.800  11.846  1.00286.40           C  
ATOM   2443  C   GLU B   2       1.335 -33.846  12.784  1.00286.40           C  
ATOM   2444  O   GLU B   2       0.535 -33.003  12.380  1.00286.40           O  
ATOM   2445  CB  GLU B   2       3.283 -34.131  11.340  1.00286.40           C  
ATOM   2446  CG  GLU B   2       3.115 -32.735  10.741  1.00286.40           C  
ATOM   2447  CD  GLU B   2       3.319 -32.825   9.237  1.00286.40           C  
ATOM   2448  OE1 GLU B   2       2.520 -33.534   8.570  1.00286.40           O  
ATOM   2449  OE2 GLU B   2       4.284 -32.186   8.737  1.00286.40           O1-
ATOM   2450  N   LEU B   3       1.629 -34.002  14.086  1.00 91.57           N  
ATOM   2451  CA  LEU B   3       1.100 -33.110  15.072  1.00 91.57           C  
ATOM   2452  C   LEU B   3       2.223 -32.210  15.466  1.00 91.57           C  
ATOM   2453  O   LEU B   3       3.307 -32.677  15.812  1.00 91.57           O  
ATOM   2454  CB  LEU B   3       0.642 -33.804  16.375  1.00 91.57           C  
ATOM   2455  CG  LEU B   3      -0.673 -34.607  16.273  1.00 91.57           C  
ATOM   2456  CD1 LEU B   3      -1.051 -35.274  17.606  1.00 91.57           C  
ATOM   2457  CD2 LEU B   3      -1.822 -33.715  15.780  1.00 91.57           C  
ATOM   2458  N   LEU B   4       2.001 -30.885  15.389  1.00124.95           N  
ATOM   2459  CA  LEU B   4       2.996 -29.960  15.844  1.00124.95           C  
ATOM   2460  C   LEU B   4       2.402 -29.265  17.014  1.00124.95           C  
ATOM   2461  O   LEU B   4       1.336 -28.661  16.912  1.00124.95           O  
ATOM   2462  CB  LEU B   4       3.368 -28.861  14.840  1.00124.95           C  
ATOM   2463  CG  LEU B   4       4.277 -29.339  13.701  1.00124.95           C  
ATOM   2464  CD1 LEU B   4       3.624 -30.470  12.894  1.00124.95           C  
ATOM   2465  CD2 LEU B   4       4.735 -28.160  12.827  1.00124.95           C  
ATOM   2466  N   PHE B   5       3.087 -29.324  18.167  1.00 89.56           N  
ATOM   2467  CA  PHE B   5       2.520 -28.709  19.325  1.00 89.56           C  
ATOM   2468  C   PHE B   5       3.044 -27.318  19.406  1.00 89.56           C  
ATOM   2469  O   PHE B   5       4.233 -27.086  19.611  1.00 89.56           O  
ATOM   2470  CB  PHE B   5       2.865 -29.441  20.633  1.00 89.56           C  
ATOM   2471  CG  PHE B   5       2.195 -30.773  20.574  1.00 89.56           C  
ATOM   2472  CD1 PHE B   5       2.813 -31.842  19.966  1.00 89.56           C  
ATOM   2473  CD2 PHE B   5       0.946 -30.949  21.124  1.00 89.56           C  
ATOM   2474  CE1 PHE B   5       2.192 -33.068  19.912  1.00 89.56           C  
ATOM   2475  CE2 PHE B   5       0.320 -32.172  21.071  1.00 89.56           C  
ATOM   2476  CZ  PHE B   5       0.944 -33.235  20.464  1.00 89.56           C  
ATOM   2477  N   LEU B   6       2.143 -26.356  19.147  1.00123.81           N  
ATOM   2478  CA  LEU B   6       2.412 -24.956  19.215  1.00123.81           C  
ATOM   2479  C   LEU B   6       2.506 -24.492  20.641  1.00123.81           C  
ATOM   2480  O   LEU B   6       3.405 -23.731  20.994  1.00123.81           O  
ATOM   2481  CB  LEU B   6       1.313 -24.168  18.494  1.00123.81           C  
ATOM   2482  CG  LEU B   6       1.217 -24.517  16.997  1.00123.81           C  
ATOM   2483  CD1 LEU B   6       0.673 -25.935  16.774  1.00123.81           C  
ATOM   2484  CD2 LEU B   6       0.420 -23.461  16.226  1.00123.81           C  
ATOM   2485  N   GLY B   7       1.573 -24.945  21.507  1.00 59.00           N  
ATOM   2486  CA  GLY B   7       1.576 -24.509  22.881  1.00 59.00           C  
ATOM   2487  C   GLY B   7       1.118 -25.653  23.735  1.00 59.00           C  
ATOM   2488  O   GLY B   7       0.051 -26.223  23.519  1.00 59.00           O  
ATOM   2489  N   THR B   8       1.999 -26.076  24.660  1.00124.21           N  
ATOM   2490  CA  THR B   8       1.806 -27.137  25.615  1.00124.21           C  
ATOM   2491  C   THR B   8       1.320 -26.721  26.984  1.00124.21           C  
ATOM   2492  O   THR B   8       0.974 -27.586  27.786  1.00124.21           O  
ATOM   2493  CB  THR B   8       3.020 -28.006  25.761  1.00124.21           C  
ATOM   2494  CG2 THR B   8       3.292 -28.693  24.409  1.00124.21           C  
ATOM   2495  OG1 THR B   8       4.139 -27.228  26.158  1.00124.21           O  
ATOM   2496  N   GLY B   9       1.348 -25.417  27.334  1.00 52.14           N  
ATOM   2497  CA  GLY B   9       1.108 -25.002  28.701  1.00 52.14           C  
ATOM   2498  C   GLY B   9      -0.345 -24.993  29.080  1.00 52.14           C  
ATOM   2499  O   GLY B   9      -1.194 -25.528  28.370  1.00 52.14           O  
ATOM   2500  N   ALA B  10      -0.651 -24.411  30.271  1.00 59.49           N  
ATOM   2501  CA  ALA B  10      -2.005 -24.359  30.753  1.00 59.49           C  
ATOM   2502  C   ALA B  10      -2.206 -23.118  31.573  1.00 59.49           C  
ATOM   2503  O   ALA B  10      -1.298 -22.643  32.253  1.00 59.49           O  
ATOM   2504  CB  ALA B  10      -2.359 -25.534  31.677  1.00 59.49           C  
ATOM   2505  N   GLY B  11      -3.415 -22.528  31.458  1.00 60.98           N  
ATOM   2506  CA  GLY B  11      -3.868 -21.431  32.266  1.00 60.98           C  
ATOM   2507  C   GLY B  11      -3.386 -20.148  31.678  1.00 60.98           C  
ATOM   2508  O   GLY B  11      -4.161 -19.370  31.120  1.00 60.98           O  
ATOM   2509  N   ILE B  12      -2.065 -19.909  31.786  1.00114.45           N  
ATOM   2510  CA  ILE B  12      -1.476 -18.713  31.256  1.00114.45           C  
ATOM   2511  C   ILE B  12      -0.114 -19.031  30.715  1.00114.45           C  
ATOM   2512  O   ILE B  12       0.496 -20.047  31.042  1.00114.45           O  
ATOM   2513  CB  ILE B  12      -1.411 -17.564  32.230  1.00114.45           C  
ATOM   2514  CG1 ILE B  12      -0.656 -17.931  33.521  1.00114.45           C  
ATOM   2515  CG2 ILE B  12      -2.857 -17.092  32.469  1.00114.45           C  
ATOM   2516  CD1 ILE B  12       0.844 -18.168  33.361  1.00114.45           C  
ATOM   2517  N   PRO B  13       0.358 -18.161  29.866  1.00 85.56           N  
ATOM   2518  CA  PRO B  13       1.624 -18.394  29.222  1.00 85.56           C  
ATOM   2519  C   PRO B  13       2.820 -18.357  30.116  1.00 85.56           C  
ATOM   2520  O   PRO B  13       2.805 -17.678  31.143  1.00 85.56           O  
ATOM   2521  CB  PRO B  13       1.698 -17.406  28.063  1.00 85.56           C  
ATOM   2522  CG  PRO B  13       0.225 -17.215  27.673  1.00 85.56           C  
ATOM   2523  CD  PRO B  13      -0.555 -17.453  28.981  1.00 85.56           C  
ATOM   2524  N   ALA B  14       3.860 -19.118  29.723  1.00 35.22           N  
ATOM   2525  CA  ALA B  14       5.108 -19.209  30.417  1.00 35.22           C  
ATOM   2526  C   ALA B  14       6.161 -19.158  29.358  1.00 35.22           C  
ATOM   2527  O   ALA B  14       5.902 -19.447  28.192  1.00 35.22           O  
ATOM   2528  CB  ALA B  14       5.294 -20.531  31.175  1.00 35.22           C  
ATOM   2529  N   LYS B  15       7.392 -18.784  29.736  1.00 67.83           N  
ATOM   2530  CA  LYS B  15       8.403 -18.671  28.732  1.00 67.83           C  
ATOM   2531  C   LYS B  15       8.591 -20.017  28.108  1.00 67.83           C  
ATOM   2532  O   LYS B  15       8.772 -20.126  26.898  1.00 67.83           O  
ATOM   2533  CB  LYS B  15       9.750 -18.185  29.294  1.00 67.83           C  
ATOM   2534  CG  LYS B  15       9.636 -16.783  29.898  1.00 67.83           C  
ATOM   2535  CD  LYS B  15      10.864 -16.318  30.682  1.00 67.83           C  
ATOM   2536  CE  LYS B  15      10.575 -15.128  31.600  1.00 67.83           C  
ATOM   2537  NZ  LYS B  15       9.962 -14.025  30.829  1.00 67.83           N1+
ATOM   2538  N   ALA B  16       8.570 -21.078  28.936  1.00 39.58           N  
ATOM   2539  CA  ALA B  16       8.756 -22.429  28.489  1.00 39.58           C  
ATOM   2540  C   ALA B  16       7.618 -22.919  27.631  1.00 39.58           C  
ATOM   2541  O   ALA B  16       7.849 -23.559  26.606  1.00 39.58           O  
ATOM   2542  CB  ALA B  16       8.895 -23.407  29.668  1.00 39.58           C  
ATOM   2543  N   ARG B  17       6.353 -22.648  28.014  1.00135.08           N  
ATOM   2544  CA  ARG B  17       5.270 -23.205  27.245  1.00135.08           C  
ATOM   2545  C   ARG B  17       4.198 -22.175  27.081  1.00135.08           C  
ATOM   2546  O   ARG B  17       3.806 -21.528  28.050  1.00135.08           O  
ATOM   2547  CB  ARG B  17       4.602 -24.395  27.950  1.00135.08           C  
ATOM   2548  CG  ARG B  17       5.461 -25.658  28.036  1.00135.08           C  
ATOM   2549  CD  ARG B  17       4.912 -26.669  29.045  1.00135.08           C  
ATOM   2550  NE  ARG B  17       5.214 -28.045  28.555  1.00135.08           N  
ATOM   2551  CZ  ARG B  17       6.458 -28.592  28.694  1.00135.08           C  
ATOM   2552  NH1 ARG B  17       7.503 -27.812  29.089  1.00135.08           N1+
ATOM   2553  NH2 ARG B  17       6.653 -29.915  28.436  1.00135.08           N  
ATOM   2554  N   ASN B  18       3.677 -21.989  25.849  1.00115.02           N  
ATOM   2555  CA  ASN B  18       2.610 -21.036  25.748  1.00115.02           C  
ATOM   2556  C   ASN B  18       1.320 -21.782  25.871  1.00115.02           C  
ATOM   2557  O   ASN B  18       1.312 -23.010  25.984  1.00115.02           O  
ATOM   2558  CB  ASN B  18       2.600 -20.150  24.486  1.00115.02           C  
ATOM   2559  CG  ASN B  18       2.189 -20.957  23.278  1.00115.02           C  
ATOM   2560  ND2 ASN B  18       1.187 -20.428  22.528  1.00115.02           N  
ATOM   2561  OD1 ASN B  18       2.733 -22.025  23.010  1.00115.02           O  
ATOM   2562  N   VAL B  19       0.194 -21.039  25.887  1.00 80.24           N  
ATOM   2563  CA  VAL B  19      -1.112 -21.621  26.034  1.00 80.24           C  
ATOM   2564  C   VAL B  19      -1.343 -22.582  24.908  1.00 80.24           C  
ATOM   2565  O   VAL B  19      -0.656 -22.554  23.888  1.00 80.24           O  
ATOM   2566  CB  VAL B  19      -2.235 -20.622  26.038  1.00 80.24           C  
ATOM   2567  CG1 VAL B  19      -2.138 -19.771  27.313  1.00 80.24           C  
ATOM   2568  CG2 VAL B  19      -2.160 -19.791  24.745  1.00 80.24           C  
ATOM   2569  N   THR B  20      -2.342 -23.468  25.092  1.00150.84           N  
ATOM   2570  CA  THR B  20      -2.601 -24.603  24.245  1.00150.84           C  
ATOM   2571  C   THR B  20      -3.004 -24.310  22.831  1.00150.84           C  
ATOM   2572  O   THR B  20      -3.770 -23.396  22.527  1.00150.84           O  
ATOM   2573  CB  THR B  20      -3.660 -25.514  24.799  1.00150.84           C  
ATOM   2574  CG2 THR B  20      -5.002 -24.760  24.792  1.00150.84           C  
ATOM   2575  OG1 THR B  20      -3.755 -26.700  24.020  1.00150.84           O  
ATOM   2576  N   SER B  21      -2.439 -25.139  21.925  1.00 80.97           N  
ATOM   2577  CA  SER B  21      -2.779 -25.183  20.535  1.00 80.97           C  
ATOM   2578  C   SER B  21      -1.975 -26.284  19.905  1.00 80.97           C  
ATOM   2579  O   SER B  21      -0.764 -26.372  20.103  1.00 80.97           O  
ATOM   2580  CB  SER B  21      -2.475 -23.874  19.784  1.00 80.97           C  
ATOM   2581  OG  SER B  21      -2.843 -23.994  18.418  1.00 80.97           O  
ATOM   2582  N   VAL B  22      -2.629 -27.171  19.127  1.00125.75           N  
ATOM   2583  CA  VAL B  22      -1.854 -28.181  18.467  1.00125.75           C  
ATOM   2584  C   VAL B  22      -2.277 -28.191  17.036  1.00125.75           C  
ATOM   2585  O   VAL B  22      -3.465 -28.096  16.728  1.00125.75           O  
ATOM   2586  CB  VAL B  22      -2.020 -29.563  19.030  1.00125.75           C  
ATOM   2587  CG1 VAL B  22      -3.373 -30.144  18.600  1.00125.75           C  
ATOM   2588  CG2 VAL B  22      -0.818 -30.397  18.581  1.00125.75           C  
ATOM   2589  N   ALA B  23      -1.302 -28.305  16.113  1.00 50.90           N  
ATOM   2590  CA  ALA B  23      -1.647 -28.251  14.726  1.00 50.90           C  
ATOM   2591  C   ALA B  23      -1.559 -29.619  14.150  1.00 50.90           C  
ATOM   2592  O   ALA B  23      -0.582 -30.339  14.354  1.00 50.90           O  
ATOM   2593  CB  ALA B  23      -0.719 -27.352  13.889  1.00 50.90           C  
ATOM   2594  N   LEU B  24      -2.610 -30.017  13.412  1.00 77.04           N  
ATOM   2595  CA  LEU B  24      -2.575 -31.287  12.761  1.00 77.04           C  
ATOM   2596  C   LEU B  24      -2.264 -30.959  11.333  1.00 77.04           C  
ATOM   2597  O   LEU B  24      -3.117 -30.431  10.621  1.00 77.04           O  
ATOM   2598  CB  LEU B  24      -3.926 -32.019  12.817  1.00 77.04           C  
ATOM   2599  CG  LEU B  24      -3.934 -33.411  12.164  1.00 77.04           C  
ATOM   2600  CD1 LEU B  24      -2.987 -34.380  12.892  1.00 77.04           C  
ATOM   2601  CD2 LEU B  24      -5.369 -33.956  12.071  1.00 77.04           C  
ATOM   2602  N   LYS B  25      -1.019 -31.256  10.896  1.00203.12           N  
ATOM   2603  CA  LYS B  25      -0.525 -30.934   9.578  1.00203.12           C  
ATOM   2604  C   LYS B  25      -1.034 -31.952   8.598  1.00203.12           C  
ATOM   2605  O   LYS B  25      -0.663 -33.124   8.643  1.00203.12           O  
ATOM   2606  CB  LYS B  25       1.011 -31.005   9.505  1.00203.12           C  
ATOM   2607  CG  LYS B  25       1.743 -30.002  10.401  1.00203.12           C  
ATOM   2608  CD  LYS B  25       1.742 -28.574   9.867  1.00203.12           C  
ATOM   2609  CE  LYS B  25       3.078 -28.181   9.228  1.00203.12           C  
ATOM   2610  NZ  LYS B  25       3.680 -29.338   8.526  1.00203.12           N1+
ATOM   2611  N   LEU B  26      -1.981 -31.497   7.761  1.00160.16           N  
ATOM   2612  CA  LEU B  26      -2.696 -32.105   6.673  1.00160.16           C  
ATOM   2613  C   LEU B  26      -2.049 -31.963   5.325  1.00160.16           C  
ATOM   2614  O   LEU B  26      -2.668 -32.379   4.348  1.00160.16           O  
ATOM   2615  CB  LEU B  26      -4.133 -31.577   6.564  1.00160.16           C  
ATOM   2616  CG  LEU B  26      -4.934 -31.795   7.860  1.00160.16           C  
ATOM   2617  CD1 LEU B  26      -6.382 -31.316   7.712  1.00160.16           C  
ATOM   2618  CD2 LEU B  26      -4.841 -33.249   8.342  1.00160.16           C  
ATOM   2619  N   LEU B  27      -0.872 -31.312   5.192  1.00137.53           N  
ATOM   2620  CA  LEU B  27      -0.378 -30.876   3.906  1.00137.53           C  
ATOM   2621  C   LEU B  27      -0.429 -31.946   2.851  1.00137.53           C  
ATOM   2622  O   LEU B  27      -0.898 -31.671   1.747  1.00137.53           O  
ATOM   2623  CB  LEU B  27       1.078 -30.371   3.961  1.00137.53           C  
ATOM   2624  CG  LEU B  27       1.286 -29.107   4.821  1.00137.53           C  
ATOM   2625  CD1 LEU B  27       0.509 -27.905   4.265  1.00137.53           C  
ATOM   2626  CD2 LEU B  27       0.992 -29.374   6.303  1.00137.53           C  
ATOM   2627  N   GLU B  28       0.023 -33.182   3.107  1.00 96.92           N  
ATOM   2628  CA  GLU B  28      -0.050 -34.104   2.006  1.00 96.92           C  
ATOM   2629  C   GLU B  28      -1.479 -34.397   1.646  1.00 96.92           C  
ATOM   2630  O   GLU B  28      -1.849 -34.313   0.476  1.00 96.92           O  
ATOM   2631  CB  GLU B  28       0.634 -35.447   2.293  1.00 96.92           C  
ATOM   2632  CG  GLU B  28       2.141 -35.306   2.489  1.00 96.92           C  
ATOM   2633  CD  GLU B  28       2.708 -36.684   2.766  1.00 96.92           C  
ATOM   2634  OE1 GLU B  28       2.014 -37.692   2.468  1.00 96.92           O  
ATOM   2635  OE2 GLU B  28       3.853 -36.741   3.286  1.00 96.92           O1-
ATOM   2636  N   GLU B  29      -2.324 -34.757   2.638  1.00194.79           N  
ATOM   2637  CA  GLU B  29      -3.668 -35.143   2.304  1.00194.79           C  
ATOM   2638  C   GLU B  29      -4.488 -33.987   1.775  1.00194.79           C  
ATOM   2639  O   GLU B  29      -4.985 -34.042   0.651  1.00194.79           O  
ATOM   2640  CB  GLU B  29      -4.398 -35.801   3.493  1.00194.79           C  
ATOM   2641  CG  GLU B  29      -4.278 -35.048   4.819  1.00194.79           C  
ATOM   2642  CD  GLU B  29      -2.954 -35.441   5.458  1.00194.79           C  
ATOM   2643  OE1 GLU B  29      -2.934 -36.479   6.169  1.00194.79           O  
ATOM   2644  OE2 GLU B  29      -1.945 -34.714   5.246  1.00194.79           O1-
ATOM   2645  N   ARG B  30      -4.706 -32.947   2.605  1.00154.71           N  
ATOM   2646  CA  ARG B  30      -5.447 -31.749   2.293  1.00154.71           C  
ATOM   2647  C   ARG B  30      -4.651 -30.592   1.753  1.00154.71           C  
ATOM   2648  O   ARG B  30      -5.220 -29.679   1.155  1.00154.71           O  
ATOM   2649  CB  ARG B  30      -6.277 -31.231   3.475  1.00154.71           C  
ATOM   2650  CG  ARG B  30      -7.489 -32.111   3.773  1.00154.71           C  
ATOM   2651  CD  ARG B  30      -8.372 -31.542   4.882  1.00154.71           C  
ATOM   2652  NE  ARG B  30      -9.510 -32.474   5.085  1.00154.71           N  
ATOM   2653  CZ  ARG B  30     -10.678 -32.332   4.391  1.00154.71           C  
ATOM   2654  NH1 ARG B  30     -10.832 -31.334   3.474  1.00154.71           N1+
ATOM   2655  NH2 ARG B  30     -11.700 -33.202   4.632  1.00154.71           N  
ATOM   2656  N   ARG B  31      -3.328 -30.552   1.990  1.00157.37           N  
ATOM   2657  CA  ARG B  31      -2.568 -29.368   1.690  1.00157.37           C  
ATOM   2658  C   ARG B  31      -3.062 -28.283   2.605  1.00157.37           C  
ATOM   2659  O   ARG B  31      -3.205 -27.122   2.221  1.00157.37           O  
ATOM   2660  CB  ARG B  31      -2.672 -28.857   0.242  1.00157.37           C  
ATOM   2661  CG  ARG B  31      -1.697 -27.698   0.015  1.00157.37           C  
ATOM   2662  CD  ARG B  31      -1.819 -26.943  -1.305  1.00157.37           C  
ATOM   2663  NE  ARG B  31      -0.919 -25.762  -1.170  1.00157.37           N  
ATOM   2664  CZ  ARG B  31       0.427 -25.903  -1.327  1.00157.37           C  
ATOM   2665  NH1 ARG B  31       0.957 -27.113  -1.675  1.00157.37           N1+
ATOM   2666  NH2 ARG B  31       1.248 -24.830  -1.119  1.00157.37           N  
ATOM   2667  N   SER B  32      -3.349 -28.644   3.873  1.00 50.81           N  
ATOM   2668  CA  SER B  32      -3.794 -27.652   4.806  1.00 50.81           C  
ATOM   2669  C   SER B  32      -3.439 -28.109   6.186  1.00 50.81           C  
ATOM   2670  O   SER B  32      -2.843 -29.169   6.371  1.00 50.81           O  
ATOM   2671  CB  SER B  32      -5.316 -27.417   4.786  1.00 50.81           C  
ATOM   2672  OG  SER B  32      -5.993 -28.568   5.271  1.00 50.81           O  
ATOM   2673  N   VAL B  33      -3.768 -27.274   7.193  1.00 47.55           N  
ATOM   2674  CA  VAL B  33      -3.518 -27.621   8.563  1.00 47.55           C  
ATOM   2675  C   VAL B  33      -4.765 -27.335   9.349  1.00 47.55           C  
ATOM   2676  O   VAL B  33      -5.506 -26.397   9.054  1.00 47.55           O  
ATOM   2677  CB  VAL B  33      -2.404 -26.834   9.186  1.00 47.55           C  
ATOM   2678  CG1 VAL B  33      -2.329 -27.186  10.679  1.00 47.55           C  
ATOM   2679  CG2 VAL B  33      -1.105 -27.140   8.420  1.00 47.55           C  
ATOM   2680  N   TRP B  34      -5.032 -28.170  10.373  1.00 70.26           N  
ATOM   2681  CA  TRP B  34      -6.183 -27.971  11.211  1.00 70.26           C  
ATOM   2682  C   TRP B  34      -5.672 -27.733  12.596  1.00 70.26           C  
ATOM   2683  O   TRP B  34      -4.743 -28.404  13.045  1.00 70.26           O  
ATOM   2684  CB  TRP B  34      -7.115 -29.195  11.284  1.00 70.26           C  
ATOM   2685  CG  TRP B  34      -7.868 -29.492  10.008  1.00 70.26           C  
ATOM   2686  CD1 TRP B  34      -7.942 -28.763   8.858  1.00 70.26           C  
ATOM   2687  CD2 TRP B  34      -8.680 -30.659   9.803  1.00 70.26           C  
ATOM   2688  CE2 TRP B  34      -9.216 -30.568   8.519  1.00 70.26           C  
ATOM   2689  CE3 TRP B  34      -8.958 -31.721  10.617  1.00 70.26           C  
ATOM   2690  NE1 TRP B  34      -8.757 -29.399   7.950  1.00 70.26           N  
ATOM   2691  CZ2 TRP B  34     -10.043 -31.539   8.028  1.00 70.26           C  
ATOM   2692  CZ3 TRP B  34      -9.790 -32.698  10.119  1.00 70.26           C  
ATOM   2693  CH2 TRP B  34     -10.322 -32.609   8.849  1.00 70.26           C  
ATOM   2694  N   LEU B  35      -6.265 -26.758  13.313  1.00123.01           N  
ATOM   2695  CA  LEU B  35      -5.790 -26.491  14.641  1.00123.01           C  
ATOM   2696  C   LEU B  35      -6.793 -26.965  15.632  1.00123.01           C  
ATOM   2697  O   LEU B  35      -8.000 -26.840  15.433  1.00123.01           O  
ATOM   2698  CB  LEU B  35      -5.594 -25.013  15.048  1.00123.01           C  
ATOM   2699  CG  LEU B  35      -4.534 -24.193  14.293  1.00123.01           C  
ATOM   2700  CD1 LEU B  35      -3.172 -24.903  14.241  1.00123.01           C  
ATOM   2701  CD2 LEU B  35      -5.059 -23.702  12.945  1.00123.01           C  
ATOM   2702  N   PHE B  36      -6.292 -27.542  16.740  1.00 97.71           N  
ATOM   2703  CA  PHE B  36      -7.163 -27.892  17.813  1.00 97.71           C  
ATOM   2704  C   PHE B  36      -6.828 -26.951  18.922  1.00 97.71           C  
ATOM   2705  O   PHE B  36      -5.748 -27.020  19.509  1.00 97.71           O  
ATOM   2706  CB  PHE B  36      -7.000 -29.344  18.296  1.00 97.71           C  
ATOM   2707  CG  PHE B  36      -7.592 -30.203  17.228  1.00 97.71           C  
ATOM   2708  CD1 PHE B  36      -6.911 -30.435  16.053  1.00 97.71           C  
ATOM   2709  CD2 PHE B  36      -8.829 -30.780  17.402  1.00 97.71           C  
ATOM   2710  CE1 PHE B  36      -7.451 -31.225  15.065  1.00 97.71           C  
ATOM   2711  CE2 PHE B  36      -9.375 -31.569  16.417  1.00 97.71           C  
ATOM   2712  CZ  PHE B  36      -8.687 -31.793  15.247  1.00 97.71           C  
ATOM   2713  N   ASP B  37      -7.783 -26.044  19.218  1.00146.70           N  
ATOM   2714  CA  ASP B  37      -7.659 -25.021  20.218  1.00146.70           C  
ATOM   2715  C   ASP B  37      -6.679 -23.973  19.762  1.00146.70           C  
ATOM   2716  O   ASP B  37      -5.794 -24.248  18.956  1.00146.70           O  
ATOM   2717  CB  ASP B  37      -7.329 -25.579  21.607  1.00146.70           C  
ATOM   2718  CG  ASP B  37      -8.594 -26.303  22.066  1.00146.70           C  
ATOM   2719  OD1 ASP B  37      -9.712 -25.870  21.673  1.00146.70           O  
ATOM   2720  OD2 ASP B  37      -8.454 -27.309  22.809  1.00146.70           O1-
ATOM   2721  N   CYS B  38      -6.865 -22.708  20.217  1.00 85.93           N  
ATOM   2722  CA  CYS B  38      -5.992 -21.655  19.770  1.00 85.93           C  
ATOM   2723  C   CYS B  38      -5.841 -20.628  20.857  1.00 85.93           C  
ATOM   2724  O   CYS B  38      -6.576 -19.642  20.913  1.00 85.93           O  
ATOM   2725  CB  CYS B  38      -6.555 -20.951  18.522  1.00 85.93           C  
ATOM   2726  SG  CYS B  38      -5.482 -19.630  17.896  1.00 85.93           S  
ATOM   2727  N   GLY B  39      -4.845 -20.814  21.742  1.00 34.54           N  
ATOM   2728  CA  GLY B  39      -4.680 -19.902  22.833  1.00 34.54           C  
ATOM   2729  C   GLY B  39      -4.009 -18.684  22.305  1.00 34.54           C  
ATOM   2730  O   GLY B  39      -3.625 -18.622  21.142  1.00 34.54           O  
ATOM   2731  N   GLU B  40      -3.830 -17.683  23.180  1.00101.21           N  
ATOM   2732  CA  GLU B  40      -3.234 -16.439  22.805  1.00101.21           C  
ATOM   2733  C   GLU B  40      -1.871 -16.741  22.271  1.00101.21           C  
ATOM   2734  O   GLU B  40      -1.211 -17.684  22.703  1.00101.21           O  
ATOM   2735  CB  GLU B  40      -2.976 -15.536  24.017  1.00101.21           C  
ATOM   2736  CG  GLU B  40      -4.218 -15.232  24.848  1.00101.21           C  
ATOM   2737  CD  GLU B  40      -3.730 -14.767  26.213  1.00101.21           C  
ATOM   2738  OE1 GLU B  40      -3.401 -13.559  26.352  1.00101.21           O  
ATOM   2739  OE2 GLU B  40      -3.671 -15.623  27.137  1.00101.21           O1-
ATOM   2740  N   ALA B  41      -1.425 -15.920  21.303  1.00 65.70           N  
ATOM   2741  CA  ALA B  41      -0.105 -16.007  20.748  1.00 65.70           C  
ATOM   2742  C   ALA B  41       0.102 -17.271  19.972  1.00 65.70           C  
ATOM   2743  O   ALA B  41       1.244 -17.632  19.690  1.00 65.70           O  
ATOM   2744  CB  ALA B  41       0.994 -15.944  21.824  1.00 65.70           C  
ATOM   2745  N   THR B  42      -0.974 -17.969  19.566  1.00 46.37           N  
ATOM   2746  CA  THR B  42      -0.742 -19.149  18.782  1.00 46.37           C  
ATOM   2747  C   THR B  42      -0.095 -18.729  17.509  1.00 46.37           C  
ATOM   2748  O   THR B  42       0.805 -19.390  17.004  1.00 46.37           O  
ATOM   2749  CB  THR B  42      -1.984 -19.905  18.408  1.00 46.37           C  
ATOM   2750  CG2 THR B  42      -1.603 -21.083  17.494  1.00 46.37           C  
ATOM   2751  OG1 THR B  42      -2.630 -20.390  19.571  1.00 46.37           O  
ATOM   2752  N   GLN B  43      -0.551 -17.626  16.909  1.00 96.04           N  
ATOM   2753  CA  GLN B  43       0.102 -17.275  15.691  1.00 96.04           C  
ATOM   2754  C   GLN B  43       1.492 -16.791  16.004  1.00 96.04           C  
ATOM   2755  O   GLN B  43       2.433 -17.080  15.268  1.00 96.04           O  
ATOM   2756  CB  GLN B  43      -0.678 -16.219  14.883  1.00 96.04           C  
ATOM   2757  CG  GLN B  43      -0.723 -14.824  15.500  1.00 96.04           C  
ATOM   2758  CD  GLN B  43       0.190 -13.950  14.652  1.00 96.04           C  
ATOM   2759  NE2 GLN B  43       1.452 -14.405  14.429  1.00 96.04           N  
ATOM   2760  OE1 GLN B  43      -0.215 -12.890  14.180  1.00 96.04           O  
ATOM   2761  N   HIS B  44       1.635 -16.022  17.106  1.00 90.58           N  
ATOM   2762  CA  HIS B  44       2.853 -15.337  17.467  1.00 90.58           C  
ATOM   2763  C   HIS B  44       4.016 -16.200  17.843  1.00 90.58           C  
ATOM   2764  O   HIS B  44       5.007 -16.264  17.119  1.00 90.58           O  
ATOM   2765  CB  HIS B  44       2.625 -14.395  18.662  1.00 90.58           C  
ATOM   2766  CG  HIS B  44       1.574 -13.358  18.397  1.00 90.58           C  
ATOM   2767  CD2 HIS B  44       1.668 -12.002  18.295  1.00 90.58           C  
ATOM   2768  ND1 HIS B  44       0.243 -13.655  18.207  1.00 90.58           N  
ATOM   2769  CE1 HIS B  44      -0.398 -12.478  18.000  1.00 90.58           C  
ATOM   2770  NE2 HIS B  44       0.427 -11.447  18.046  1.00 90.58           N  
ATOM   2771  N   GLN B  45       3.910 -16.933  18.964  1.00 79.04           N  
ATOM   2772  CA  GLN B  45       5.072 -17.624  19.449  1.00 79.04           C  
ATOM   2773  C   GLN B  45       5.418 -18.650  18.445  1.00 79.04           C  
ATOM   2774  O   GLN B  45       6.581 -18.978  18.211  1.00 79.04           O  
ATOM   2775  CB  GLN B  45       4.870 -18.337  20.801  1.00 79.04           C  
ATOM   2776  CG  GLN B  45       6.159 -18.974  21.339  1.00 79.04           C  
ATOM   2777  CD  GLN B  45       5.875 -19.645  22.681  1.00 79.04           C  
ATOM   2778  NE2 GLN B  45       6.446 -20.863  22.886  1.00 79.04           N  
ATOM   2779  OE1 GLN B  45       5.168 -19.102  23.528  1.00 79.04           O  
ATOM   2780  N   MET B  46       4.367 -19.157  17.806  1.00198.97           N  
ATOM   2781  CA  MET B  46       4.450 -20.247  16.904  1.00198.97           C  
ATOM   2782  C   MET B  46       5.198 -19.913  15.637  1.00198.97           C  
ATOM   2783  O   MET B  46       5.682 -20.844  15.000  1.00198.97           O  
ATOM   2784  CB  MET B  46       3.082 -20.818  16.537  1.00198.97           C  
ATOM   2785  CG  MET B  46       2.454 -21.570  17.711  1.00198.97           C  
ATOM   2786  SD  MET B  46       2.189 -20.563  19.207  1.00198.97           S  
ATOM   2787  CE  MET B  46       0.939 -21.643  19.949  1.00198.97           C  
ATOM   2788  N   LEU B  47       5.361 -18.616  15.267  1.00161.72           N  
ATOM   2789  CA  LEU B  47       5.889 -18.099  14.012  1.00161.72           C  
ATOM   2790  C   LEU B  47       7.159 -18.813  13.666  1.00161.72           C  
ATOM   2791  O   LEU B  47       7.576 -18.821  12.510  1.00161.72           O  
ATOM   2792  CB  LEU B  47       6.266 -16.608  14.080  1.00161.72           C  
ATOM   2793  CG  LEU B  47       5.066 -15.656  14.218  1.00161.72           C  
ATOM   2794  CD1 LEU B  47       5.517 -14.186  14.279  1.00161.72           C  
ATOM   2795  CD2 LEU B  47       4.039 -15.925  13.105  1.00161.72           C  
ATOM   2796  N   HIS B  48       7.836 -19.411  14.650  1.00 93.13           N  
ATOM   2797  CA  HIS B  48       9.058 -20.103  14.367  1.00 93.13           C  
ATOM   2798  C   HIS B  48       8.820 -21.188  13.352  1.00 93.13           C  
ATOM   2799  O   HIS B  48       9.770 -21.687  12.757  1.00 93.13           O  
ATOM   2800  CB  HIS B  48       9.693 -20.766  15.600  1.00 93.13           C  
ATOM   2801  CG  HIS B  48      10.067 -19.778  16.660  1.00 93.13           C  
ATOM   2802  CD2 HIS B  48       9.492 -19.541  17.870  1.00 93.13           C  
ATOM   2803  ND1 HIS B  48      11.125 -18.898  16.571  1.00 93.13           N  
ATOM   2804  CE1 HIS B  48      11.135 -18.180  17.721  1.00 93.13           C  
ATOM   2805  NE2 HIS B  48      10.163 -18.537  18.541  1.00 93.13           N  
ATOM   2806  N   THR B  49       7.572 -21.654  13.162  1.00 67.89           N  
ATOM   2807  CA  THR B  49       7.390 -22.730  12.222  1.00 67.89           C  
ATOM   2808  C   THR B  49       7.046 -22.229  10.851  1.00 67.89           C  
ATOM   2809  O   THR B  49       6.880 -21.031  10.620  1.00 67.89           O  
ATOM   2810  CB  THR B  49       6.312 -23.684  12.630  1.00 67.89           C  
ATOM   2811  CG2 THR B  49       6.664 -24.235  14.020  1.00 67.89           C  
ATOM   2812  OG1 THR B  49       5.060 -23.016  12.678  1.00 67.89           O  
ATOM   2813  N   THR B  50       6.994 -23.186   9.894  1.00 79.01           N  
ATOM   2814  CA  THR B  50       6.653 -22.997   8.509  1.00 79.01           C  
ATOM   2815  C   THR B  50       5.184 -22.751   8.374  1.00 79.01           C  
ATOM   2816  O   THR B  50       4.731 -22.178   7.388  1.00 79.01           O  
ATOM   2817  CB  THR B  50       7.027 -24.144   7.612  1.00 79.01           C  
ATOM   2818  CG2 THR B  50       8.554 -24.319   7.634  1.00 79.01           C  
ATOM   2819  OG1 THR B  50       6.385 -25.339   8.031  1.00 79.01           O  
ATOM   2820  N   ILE B  51       4.389 -23.232   9.342  1.00 96.49           N  
ATOM   2821  CA  ILE B  51       2.962 -23.088   9.308  1.00 96.49           C  
ATOM   2822  C   ILE B  51       2.627 -21.630   9.142  1.00 96.49           C  
ATOM   2823  O   ILE B  51       3.173 -20.773   9.836  1.00 96.49           O  
ATOM   2824  CB  ILE B  51       2.336 -23.537  10.602  1.00 96.49           C  
ATOM   2825  CG1 ILE B  51       2.758 -24.977  10.940  1.00 96.49           C  
ATOM   2826  CG2 ILE B  51       0.814 -23.357  10.498  1.00 96.49           C  
ATOM   2827  CD1 ILE B  51       2.448 -25.371  12.384  1.00 96.49           C  
ATOM   2828  N   LYS B  52       1.711 -21.315   8.199  1.00103.64           N  
ATOM   2829  CA  LYS B  52       1.303 -19.959   7.961  1.00103.64           C  
ATOM   2830  C   LYS B  52      -0.175 -19.927   8.186  1.00103.64           C  
ATOM   2831  O   LYS B  52      -0.833 -20.961   8.091  1.00103.64           O  
ATOM   2832  CB  LYS B  52       1.574 -19.525   6.519  1.00103.64           C  
ATOM   2833  CG  LYS B  52       3.069 -19.600   6.209  1.00103.64           C  
ATOM   2834  CD  LYS B  52       3.395 -19.714   4.726  1.00103.64           C  
ATOM   2835  CE  LYS B  52       4.895 -19.793   4.433  1.00103.64           C  
ATOM   2836  NZ  LYS B  52       5.507 -18.450   4.570  1.00103.64           N1+
ATOM   2837  N   PRO B  53      -0.736 -18.792   8.494  1.00 85.64           N  
ATOM   2838  CA  PRO B  53      -2.150 -18.760   8.738  1.00 85.64           C  
ATOM   2839  C   PRO B  53      -2.966 -19.135   7.545  1.00 85.64           C  
ATOM   2840  O   PRO B  53      -4.060 -19.668   7.721  1.00 85.64           O  
ATOM   2841  CB  PRO B  53      -2.436 -17.377   9.310  1.00 85.64           C  
ATOM   2842  CG  PRO B  53      -1.129 -17.031  10.049  1.00 85.64           C  
ATOM   2843  CD  PRO B  53      -0.032 -17.796   9.284  1.00 85.64           C  
ATOM   2844  N   ARG B  54      -2.443 -18.896   6.331  1.00144.79           N  
ATOM   2845  CA  ARG B  54      -3.154 -19.153   5.111  1.00144.79           C  
ATOM   2846  C   ARG B  54      -3.440 -20.622   5.004  1.00144.79           C  
ATOM   2847  O   ARG B  54      -4.476 -21.023   4.480  1.00144.79           O  
ATOM   2848  CB  ARG B  54      -2.323 -18.763   3.883  1.00144.79           C  
ATOM   2849  CG  ARG B  54      -1.785 -17.339   3.997  1.00144.79           C  
ATOM   2850  CD  ARG B  54      -0.879 -16.902   2.846  1.00144.79           C  
ATOM   2851  NE  ARG B  54      -0.397 -15.534   3.189  1.00144.79           N  
ATOM   2852  CZ  ARG B  54       0.361 -14.817   2.314  1.00144.79           C  
ATOM   2853  NH1 ARG B  54       0.653 -15.317   1.077  1.00144.79           N1+
ATOM   2854  NH2 ARG B  54       0.829 -13.589   2.686  1.00144.79           N  
ATOM   2855  N   LYS B  55      -2.508 -21.465   5.481  1.00107.35           N  
ATOM   2856  CA  LYS B  55      -2.637 -22.896   5.396  1.00107.35           C  
ATOM   2857  C   LYS B  55      -3.769 -23.425   6.235  1.00107.35           C  
ATOM   2858  O   LYS B  55      -4.276 -24.511   5.951  1.00107.35           O  
ATOM   2859  CB  LYS B  55      -1.370 -23.670   5.804  1.00107.35           C  
ATOM   2860  CG  LYS B  55      -0.241 -23.560   4.778  1.00107.35           C  
ATOM   2861  CD  LYS B  55       1.075 -24.193   5.229  1.00107.35           C  
ATOM   2862  CE  LYS B  55       2.244 -23.923   4.276  1.00107.35           C  
ATOM   2863  NZ  LYS B  55       1.948 -24.472   2.934  1.00107.35           N1+
ATOM   2864  N   ILE B  56      -4.178 -22.728   7.314  1.00162.42           N  
ATOM   2865  CA  ILE B  56      -5.181 -23.323   8.163  1.00162.42           C  
ATOM   2866  C   ILE B  56      -6.562 -23.301   7.576  1.00162.42           C  
ATOM   2867  O   ILE B  56      -7.121 -22.250   7.262  1.00162.42           O  
ATOM   2868  CB  ILE B  56      -5.246 -22.752   9.550  1.00162.42           C  
ATOM   2869  CG1 ILE B  56      -5.519 -21.243   9.525  1.00162.42           C  
ATOM   2870  CG2 ILE B  56      -3.960 -23.146  10.272  1.00162.42           C  
ATOM   2871  CD1 ILE B  56      -5.897 -20.665  10.890  1.00162.42           C  
ATOM   2872  N   GLU B  57      -7.098 -24.525   7.350  1.00 91.26           N  
ATOM   2873  CA  GLU B  57      -8.439 -24.761   6.892  1.00 91.26           C  
ATOM   2874  C   GLU B  57      -9.437 -24.678   8.014  1.00 91.26           C  
ATOM   2875  O   GLU B  57     -10.460 -24.007   7.891  1.00 91.26           O  
ATOM   2876  CB  GLU B  57      -8.612 -26.155   6.248  1.00 91.26           C  
ATOM   2877  CG  GLU B  57     -10.023 -26.400   5.701  1.00 91.26           C  
ATOM   2878  CD  GLU B  57     -10.091 -27.787   5.068  1.00 91.26           C  
ATOM   2879  OE1 GLU B  57      -9.270 -28.663   5.452  1.00 91.26           O  
ATOM   2880  OE2 GLU B  57     -10.970 -27.989   4.187  1.00 91.26           O1-
ATOM   2881  N   LYS B  58      -9.154 -25.348   9.158  1.00 97.79           N  
ATOM   2882  CA  LYS B  58     -10.165 -25.427  10.184  1.00 97.79           C  
ATOM   2883  C   LYS B  58      -9.548 -25.339  11.545  1.00 97.79           C  
ATOM   2884  O   LYS B  58      -8.385 -25.686  11.750  1.00 97.79           O  
ATOM   2885  CB  LYS B  58     -10.932 -26.757  10.163  1.00 97.79           C  
ATOM   2886  CG  LYS B  58     -11.643 -27.030   8.838  1.00 97.79           C  
ATOM   2887  CD  LYS B  58     -12.084 -28.485   8.673  1.00 97.79           C  
ATOM   2888  CE  LYS B  58     -12.749 -28.765   7.326  1.00 97.79           C  
ATOM   2889  NZ  LYS B  58     -14.003 -27.988   7.221  1.00 97.79           N1+
ATOM   2890  N   ILE B  59     -10.349 -24.854  12.521  1.00 54.47           N  
ATOM   2891  CA  ILE B  59      -9.918 -24.756  13.888  1.00 54.47           C  
ATOM   2892  C   ILE B  59     -11.003 -25.359  14.742  1.00 54.47           C  
ATOM   2893  O   ILE B  59     -12.178 -25.020  14.596  1.00 54.47           O  
ATOM   2894  CB  ILE B  59      -9.719 -23.336  14.323  1.00 54.47           C  
ATOM   2895  CG1 ILE B  59      -8.633 -22.679  13.452  1.00 54.47           C  
ATOM   2896  CG2 ILE B  59      -9.400 -23.326  15.829  1.00 54.47           C  
ATOM   2897  CD1 ILE B  59      -8.625 -21.155  13.534  1.00 54.47           C  
ATOM   2898  N   PHE B  60     -10.636 -26.276  15.664  1.00 70.97           N  
ATOM   2899  CA  PHE B  60     -11.618 -26.911  16.505  1.00 70.97           C  
ATOM   2900  C   PHE B  60     -11.374 -26.483  17.923  1.00 70.97           C  
ATOM   2901  O   PHE B  60     -10.249 -26.568  18.411  1.00 70.97           O  
ATOM   2902  CB  PHE B  60     -11.527 -28.447  16.495  1.00 70.97           C  
ATOM   2903  CG  PHE B  60     -11.884 -28.933  15.132  1.00 70.97           C  
ATOM   2904  CD1 PHE B  60     -10.958 -28.919  14.113  1.00 70.97           C  
ATOM   2905  CD2 PHE B  60     -13.148 -29.411  14.872  1.00 70.97           C  
ATOM   2906  CE1 PHE B  60     -11.288 -29.369  12.855  1.00 70.97           C  
ATOM   2907  CE2 PHE B  60     -13.482 -29.862  13.617  1.00 70.97           C  
ATOM   2908  CZ  PHE B  60     -12.553 -29.842  12.603  1.00 70.97           C  
ATOM   2909  N   ILE B  61     -12.435 -26.040  18.636  1.00117.08           N  
ATOM   2910  CA  ILE B  61     -12.270 -25.543  19.979  1.00117.08           C  
ATOM   2911  C   ILE B  61     -12.941 -26.471  20.954  1.00117.08           C  
ATOM   2912  O   ILE B  61     -14.116 -26.810  20.808  1.00117.08           O  
ATOM   2913  CB  ILE B  61     -12.904 -24.196  20.181  1.00117.08           C  
ATOM   2914  CG1 ILE B  61     -12.340 -23.173  19.182  1.00117.08           C  
ATOM   2915  CG2 ILE B  61     -12.687 -23.783  21.645  1.00117.08           C  
ATOM   2916  CD1 ILE B  61     -10.833 -22.951  19.306  1.00117.08           C  
ATOM   2917  N   THR B  62     -12.162 -26.972  21.933  1.00173.42           N  
ATOM   2918  CA  THR B  62     -12.640 -27.833  22.976  1.00173.42           C  
ATOM   2919  C   THR B  62     -13.359 -27.141  24.126  1.00173.42           C  
ATOM   2920  O   THR B  62     -14.388 -27.658  24.571  1.00173.42           O  
ATOM   2921  CB  THR B  62     -11.550 -28.584  23.638  1.00173.42           C  
ATOM   2922  CG2 THR B  62     -12.261 -29.469  24.656  1.00173.42           C  
ATOM   2923  OG1 THR B  62     -10.824 -29.370  22.706  1.00173.42           O  
ATOM   2924  N   HIS B  63     -12.818 -25.998  24.655  1.00150.36           N  
ATOM   2925  CA  HIS B  63     -13.326 -25.345  25.863  1.00150.36           C  
ATOM   2926  C   HIS B  63     -12.712 -23.909  26.036  1.00150.36           C  
ATOM   2927  O   HIS B  63     -12.514 -23.237  25.027  1.00150.36           O  
ATOM   2928  CB  HIS B  63     -12.999 -26.152  27.136  1.00150.36           C  
ATOM   2929  CG  HIS B  63     -13.923 -25.882  28.290  1.00150.36           C  
ATOM   2930  CD2 HIS B  63     -15.016 -25.073  28.373  1.00150.36           C  
ATOM   2931  ND1 HIS B  63     -13.820 -26.496  29.519  1.00150.36           N  
ATOM   2932  CE1 HIS B  63     -14.846 -26.034  30.278  1.00150.36           C  
ATOM   2933  NE2 HIS B  63     -15.599 -25.168  29.623  1.00150.36           N  
ATOM   2934  N   MET B  64     -12.352 -23.427  27.299  1.00257.69           N  
ATOM   2935  CA  MET B  64     -12.039 -22.085  27.865  1.00257.69           C  
ATOM   2936  C   MET B  64     -11.025 -21.193  27.183  1.00257.69           C  
ATOM   2937  O   MET B  64     -10.167 -21.622  26.422  1.00257.69           O  
ATOM   2938  CB  MET B  64     -11.708 -22.086  29.373  1.00257.69           C  
ATOM   2939  CG  MET B  64     -10.336 -22.643  29.742  1.00257.69           C  
ATOM   2940  SD  MET B  64     -10.191 -24.452  29.695  1.00257.69           S  
ATOM   2941  CE  MET B  64     -10.805 -24.675  31.389  1.00257.69           C  
ATOM   2942  N   HIS B  65     -11.184 -19.871  27.471  1.00205.18           N  
ATOM   2943  CA  HIS B  65     -10.558 -18.709  26.868  1.00205.18           C  
ATOM   2944  C   HIS B  65      -9.133 -18.426  27.060  1.00205.18           C  
ATOM   2945  O   HIS B  65      -8.426 -18.285  26.058  1.00205.18           O  
ATOM   2946  CB  HIS B  65     -11.331 -17.402  27.151  1.00205.18           C  
ATOM   2947  CG  HIS B  65     -11.833 -17.255  28.558  1.00205.18           C  
ATOM   2948  CD2 HIS B  65     -13.112 -17.186  29.022  1.00205.18           C  
ATOM   2949  ND1 HIS B  65     -11.024 -17.150  29.666  1.00205.18           N  
ATOM   2950  CE1 HIS B  65     -11.846 -17.028  30.739  1.00205.18           C  
ATOM   2951  NE2 HIS B  65     -13.122 -17.043  30.399  1.00205.18           N  
ATOM   2952  N   GLY B  66      -8.688 -18.332  28.325  1.00 89.67           N  
ATOM   2953  CA  GLY B  66      -7.355 -17.882  28.538  1.00 89.67           C  
ATOM   2954  C   GLY B  66      -6.505 -18.855  27.840  1.00 89.67           C  
ATOM   2955  O   GLY B  66      -5.552 -18.499  27.148  1.00 89.67           O  
ATOM   2956  N   ASP B  67      -6.840 -20.134  28.020  1.00139.86           N  
ATOM   2957  CA  ASP B  67      -6.018 -21.045  27.314  1.00139.86           C  
ATOM   2958  C   ASP B  67      -6.369 -21.310  25.880  1.00139.86           C  
ATOM   2959  O   ASP B  67      -5.479 -21.309  25.035  1.00139.86           O  
ATOM   2960  CB  ASP B  67      -5.844 -22.407  28.012  1.00139.86           C  
ATOM   2961  CG  ASP B  67      -7.183 -23.114  28.085  1.00139.86           C  
ATOM   2962  OD1 ASP B  67      -8.227 -22.413  28.018  1.00139.86           O  
ATOM   2963  OD2 ASP B  67      -7.178 -24.367  28.212  1.00139.86           O1-
ATOM   2964  N   HIS B  68      -7.647 -21.642  25.590  1.00133.73           N  
ATOM   2965  CA  HIS B  68      -8.054 -22.105  24.285  1.00133.73           C  
ATOM   2966  C   HIS B  68      -8.441 -21.103  23.217  1.00133.73           C  
ATOM   2967  O   HIS B  68      -8.190 -21.342  22.039  1.00133.73           O  
ATOM   2968  CB  HIS B  68      -9.198 -23.131  24.353  1.00133.73           C  
ATOM   2969  CG  HIS B  68      -8.831 -24.360  25.137  1.00133.73           C  
ATOM   2970  CD2 HIS B  68      -9.239 -24.779  26.366  1.00133.73           C  
ATOM   2971  ND1 HIS B  68      -7.957 -25.322  24.684  1.00133.73           N  
ATOM   2972  CE1 HIS B  68      -7.879 -26.269  25.653  1.00133.73           C  
ATOM   2973  NE2 HIS B  68      -8.640 -25.984  26.693  1.00133.73           N  
ATOM   2974  N   VAL B  69      -9.228 -20.067  23.565  1.00120.83           N  
ATOM   2975  CA  VAL B  69      -9.805 -19.186  22.566  1.00120.83           C  
ATOM   2976  C   VAL B  69      -9.116 -17.904  22.180  1.00120.83           C  
ATOM   2977  O   VAL B  69      -9.267 -17.444  21.048  1.00120.83           O  
ATOM   2978  CB  VAL B  69     -11.251 -18.843  22.821  1.00120.83           C  
ATOM   2979  CG1 VAL B  69     -12.075 -20.141  22.797  1.00120.83           C  
ATOM   2980  CG2 VAL B  69     -11.379 -18.038  24.122  1.00120.83           C  
ATOM   2981  N   TYR B  70      -8.353 -17.270  23.084  1.00110.64           N  
ATOM   2982  CA  TYR B  70      -7.959 -15.902  22.861  1.00110.64           C  
ATOM   2983  C   TYR B  70      -7.193 -15.677  21.597  1.00110.64           C  
ATOM   2984  O   TYR B  70      -7.217 -14.573  21.064  1.00110.64           O  
ATOM   2985  CB  TYR B  70      -7.245 -15.227  24.046  1.00110.64           C  
ATOM   2986  CG  TYR B  70      -8.329 -14.932  25.024  1.00110.64           C  
ATOM   2987  CD1 TYR B  70      -9.354 -14.095  24.642  1.00110.64           C  
ATOM   2988  CD2 TYR B  70      -8.335 -15.439  26.307  1.00110.64           C  
ATOM   2989  CE1 TYR B  70     -10.380 -13.780  25.495  1.00110.64           C  
ATOM   2990  CE2 TYR B  70      -9.362 -15.126  27.170  1.00110.64           C  
ATOM   2991  CZ  TYR B  70     -10.388 -14.302  26.762  1.00110.64           C  
ATOM   2992  OH  TYR B  70     -11.447 -13.978  27.641  1.00110.64           O  
ATOM   2993  N   GLY B  71      -6.447 -16.677  21.118  1.00 59.66           N  
ATOM   2994  CA  GLY B  71      -5.646 -16.563  19.927  1.00 59.66           C  
ATOM   2995  C   GLY B  71      -6.470 -16.339  18.688  1.00 59.66           C  
ATOM   2996  O   GLY B  71      -5.955 -15.825  17.698  1.00 59.66           O  
ATOM   2997  N   LEU B  72      -7.753 -16.760  18.682  1.00 87.59           N  
ATOM   2998  CA  LEU B  72      -8.570 -16.785  17.494  1.00 87.59           C  
ATOM   2999  C   LEU B  72      -8.699 -15.460  16.784  1.00 87.59           C  
ATOM   3000  O   LEU B  72      -8.433 -15.415  15.582  1.00 87.59           O  
ATOM   3001  CB  LEU B  72     -10.017 -17.223  17.790  1.00 87.59           C  
ATOM   3002  CG  LEU B  72     -10.194 -18.704  18.173  1.00 87.59           C  
ATOM   3003  CD1 LEU B  72     -11.665 -19.009  18.488  1.00 87.59           C  
ATOM   3004  CD2 LEU B  72      -9.649 -19.635  17.079  1.00 87.59           C  
ATOM   3005  N   PRO B  73      -9.073 -14.378  17.411  1.00 80.13           N  
ATOM   3006  CA  PRO B  73      -9.285 -13.124  16.731  1.00 80.13           C  
ATOM   3007  C   PRO B  73      -8.065 -12.682  15.985  1.00 80.13           C  
ATOM   3008  O   PRO B  73      -8.172 -12.248  14.838  1.00 80.13           O  
ATOM   3009  CB  PRO B  73      -9.676 -12.131  17.825  1.00 80.13           C  
ATOM   3010  CG  PRO B  73     -10.238 -13.013  18.958  1.00 80.13           C  
ATOM   3011  CD  PRO B  73      -9.508 -14.359  18.797  1.00 80.13           C  
ATOM   3012  N   GLY B  74      -6.889 -12.781  16.627  1.00 29.32           N  
ATOM   3013  CA  GLY B  74      -5.669 -12.340  16.023  1.00 29.32           C  
ATOM   3014  C   GLY B  74      -5.345 -13.190  14.837  1.00 29.32           C  
ATOM   3015  O   GLY B  74      -4.909 -12.689  13.803  1.00 29.32           O  
ATOM   3016  N   LEU B  75      -5.535 -14.515  14.966  1.00 51.66           N  
ATOM   3017  CA  LEU B  75      -5.169 -15.429  13.922  1.00 51.66           C  
ATOM   3018  C   LEU B  75      -6.023 -15.181  12.716  1.00 51.66           C  
ATOM   3019  O   LEU B  75      -5.526 -15.132  11.591  1.00 51.66           O  
ATOM   3020  CB  LEU B  75      -5.327 -16.898  14.357  1.00 51.66           C  
ATOM   3021  CG  LEU B  75      -4.829 -17.920  13.319  1.00 51.66           C  
ATOM   3022  CD1 LEU B  75      -3.340 -17.697  13.015  1.00 51.66           C  
ATOM   3023  CD2 LEU B  75      -5.114 -19.366  13.764  1.00 51.66           C  
ATOM   3024  N   LEU B  76      -7.337 -14.994  12.919  1.00 47.64           N  
ATOM   3025  CA  LEU B  76      -8.221 -14.804  11.805  1.00 47.64           C  
ATOM   3026  C   LEU B  76      -7.828 -13.539  11.108  1.00 47.64           C  
ATOM   3027  O   LEU B  76      -7.831 -13.478   9.878  1.00 47.64           O  
ATOM   3028  CB  LEU B  76      -9.691 -14.635  12.232  1.00 47.64           C  
ATOM   3029  CG  LEU B  76     -10.286 -15.851  12.975  1.00 47.64           C  
ATOM   3030  CD1 LEU B  76     -11.750 -15.598  13.362  1.00 47.64           C  
ATOM   3031  CD2 LEU B  76     -10.118 -17.155  12.175  1.00 47.64           C  
ATOM   3032  N   GLY B  77      -7.497 -12.490  11.886  1.00 26.20           N  
ATOM   3033  CA  GLY B  77      -7.154 -11.210  11.333  1.00 26.20           C  
ATOM   3034  C   GLY B  77      -5.884 -11.284  10.536  1.00 26.20           C  
ATOM   3035  O   GLY B  77      -5.803 -10.731   9.440  1.00 26.20           O  
ATOM   3036  N   SER B  78      -4.853 -11.973  11.060  1.00 33.32           N  
ATOM   3037  CA  SER B  78      -3.582 -12.015  10.387  1.00 33.32           C  
ATOM   3038  C   SER B  78      -3.724 -12.703   9.070  1.00 33.32           C  
ATOM   3039  O   SER B  78      -3.105 -12.315   8.081  1.00 33.32           O  
ATOM   3040  CB  SER B  78      -2.511 -12.778  11.184  1.00 33.32           C  
ATOM   3041  OG  SER B  78      -2.188 -12.067  12.368  1.00 33.32           O  
ATOM   3042  N   ARG B  79      -4.563 -13.749   9.026  1.00 58.93           N  
ATOM   3043  CA  ARG B  79      -4.745 -14.526   7.835  1.00 58.93           C  
ATOM   3044  C   ARG B  79      -5.305 -13.629   6.775  1.00 58.93           C  
ATOM   3045  O   ARG B  79      -4.939 -13.727   5.604  1.00 58.93           O  
ATOM   3046  CB  ARG B  79      -5.717 -15.690   8.082  1.00 58.93           C  
ATOM   3047  CG  ARG B  79      -5.772 -16.754   6.986  1.00 58.93           C  
ATOM   3048  CD  ARG B  79      -6.491 -18.013   7.477  1.00 58.93           C  
ATOM   3049  NE  ARG B  79      -6.571 -18.976   6.350  1.00 58.93           N  
ATOM   3050  CZ  ARG B  79      -7.730 -19.055   5.639  1.00 58.93           C  
ATOM   3051  NH1 ARG B  79      -8.799 -18.282   5.988  1.00 58.93           N1+
ATOM   3052  NH2 ARG B  79      -7.828 -19.903   4.580  1.00 58.93           N  
ATOM   3053  N   SER B  80      -6.236 -12.737   7.164  1.00 83.21           N  
ATOM   3054  CA  SER B  80      -6.842 -11.836   6.226  1.00 83.21           C  
ATOM   3055  C   SER B  80      -5.834 -10.833   5.769  1.00 83.21           C  
ATOM   3056  O   SER B  80      -5.778 -10.484   4.590  1.00 83.21           O  
ATOM   3057  CB  SER B  80      -8.021 -11.041   6.818  1.00 83.21           C  
ATOM   3058  OG  SER B  80      -9.113 -11.907   7.090  1.00 83.21           O  
ATOM   3059  N   PHE B  81      -4.993 -10.355   6.701  1.00100.02           N  
ATOM   3060  CA  PHE B  81      -4.049  -9.323   6.388  1.00100.02           C  
ATOM   3061  C   PHE B  81      -3.096  -9.889   5.380  1.00100.02           C  
ATOM   3062  O   PHE B  81      -2.654  -9.207   4.456  1.00100.02           O  
ATOM   3063  CB  PHE B  81      -3.225  -8.876   7.606  1.00100.02           C  
ATOM   3064  CG  PHE B  81      -2.729  -7.511   7.278  1.00100.02           C  
ATOM   3065  CD1 PHE B  81      -1.705  -7.314   6.381  1.00100.02           C  
ATOM   3066  CD2 PHE B  81      -3.309  -6.419   7.880  1.00100.02           C  
ATOM   3067  CE1 PHE B  81      -1.277  -6.038   6.096  1.00100.02           C  
ATOM   3068  CE2 PHE B  81      -2.885  -5.143   7.601  1.00100.02           C  
ATOM   3069  CZ  PHE B  81      -1.863  -4.952   6.703  1.00100.02           C  
ATOM   3070  N   GLN B  82      -2.759 -11.176   5.566  1.00 69.49           N  
ATOM   3071  CA  GLN B  82      -1.846 -11.927   4.756  1.00 69.49           C  
ATOM   3072  C   GLN B  82      -2.396 -12.107   3.373  1.00 69.49           C  
ATOM   3073  O   GLN B  82      -1.630 -12.282   2.427  1.00 69.49           O  
ATOM   3074  CB  GLN B  82      -1.527 -13.310   5.349  1.00 69.49           C  
ATOM   3075  CG  GLN B  82      -0.744 -13.211   6.660  1.00 69.49           C  
ATOM   3076  CD  GLN B  82      -0.463 -14.616   7.174  1.00 69.49           C  
ATOM   3077  NE2 GLN B  82      -0.327 -15.599   6.244  1.00 69.49           N  
ATOM   3078  OE1 GLN B  82      -0.361 -14.835   8.380  1.00 69.49           O  
ATOM   3079  N   GLY B  83      -3.734 -12.107   3.202  1.00 39.85           N  
ATOM   3080  CA  GLY B  83      -4.268 -12.259   1.874  1.00 39.85           C  
ATOM   3081  C   GLY B  83      -4.736 -13.666   1.643  1.00 39.85           C  
ATOM   3082  O   GLY B  83      -4.867 -14.090   0.495  1.00 39.85           O  
ATOM   3083  N   GLY B  84      -4.988 -14.437   2.723  1.00 41.90           N  
ATOM   3084  CA  GLY B  84      -5.460 -15.791   2.562  1.00 41.90           C  
ATOM   3085  C   GLY B  84      -6.842 -15.753   1.976  1.00 41.90           C  
ATOM   3086  O   GLY B  84      -7.732 -15.079   2.488  1.00 41.90           O  
ATOM   3087  N   GLU B  85      -7.025 -16.422   0.821  1.00 98.36           N  
ATOM   3088  CA  GLU B  85      -8.274 -16.521   0.112  1.00 98.36           C  
ATOM   3089  C   GLU B  85      -9.182 -17.649   0.525  1.00 98.36           C  
ATOM   3090  O   GLU B  85     -10.404 -17.518   0.464  1.00 98.36           O  
ATOM   3091  CB  GLU B  85      -8.050 -16.674  -1.390  1.00 98.36           C  
ATOM   3092  CG  GLU B  85      -7.349 -15.467  -2.001  1.00 98.36           C  
ATOM   3093  CD  GLU B  85      -7.427 -15.659  -3.500  1.00 98.36           C  
ATOM   3094  OE1 GLU B  85      -8.541 -15.996  -3.984  1.00 98.36           O  
ATOM   3095  OE2 GLU B  85      -6.383 -15.483  -4.182  1.00 98.36           O1-
ATOM   3096  N   ASP B  86      -8.620 -18.812   0.907  1.00106.81           N  
ATOM   3097  CA  ASP B  86      -9.446 -19.981   1.088  1.00106.81           C  
ATOM   3098  C   ASP B  86     -10.299 -19.898   2.317  1.00106.81           C  
ATOM   3099  O   ASP B  86     -10.030 -19.148   3.251  1.00106.81           O  
ATOM   3100  CB  ASP B  86      -8.666 -21.311   1.044  1.00106.81           C  
ATOM   3101  CG  ASP B  86      -7.565 -21.263   2.082  1.00106.81           C  
ATOM   3102  OD1 ASP B  86      -6.667 -20.391   1.948  1.00106.81           O  
ATOM   3103  OD2 ASP B  86      -7.601 -22.098   3.025  1.00106.81           O1-
ATOM   3104  N   GLU B  87     -11.397 -20.686   2.317  1.00 78.93           N  
ATOM   3105  CA  GLU B  87     -12.369 -20.671   3.372  1.00 78.93           C  
ATOM   3106  C   GLU B  87     -11.804 -21.304   4.609  1.00 78.93           C  
ATOM   3107  O   GLU B  87     -10.980 -22.215   4.540  1.00 78.93           O  
ATOM   3108  CB  GLU B  87     -13.674 -21.381   2.967  1.00 78.93           C  
ATOM   3109  CG  GLU B  87     -14.775 -21.354   4.025  1.00 78.93           C  
ATOM   3110  CD  GLU B  87     -14.895 -22.753   4.607  1.00 78.93           C  
ATOM   3111  OE1 GLU B  87     -13.866 -23.479   4.656  1.00 78.93           O  
ATOM   3112  OE2 GLU B  87     -16.034 -23.119   5.000  1.00 78.93           O1-
ATOM   3113  N   LEU B  88     -12.215 -20.785   5.786  1.00 86.54           N  
ATOM   3114  CA  LEU B  88     -11.760 -21.304   7.046  1.00 86.54           C  
ATOM   3115  C   LEU B  88     -12.990 -21.547   7.861  1.00 86.54           C  
ATOM   3116  O   LEU B  88     -13.901 -20.722   7.876  1.00 86.54           O  
ATOM   3117  CB  LEU B  88     -10.936 -20.289   7.868  1.00 86.54           C  
ATOM   3118  CG  LEU B  88     -10.428 -20.843   9.218  1.00 86.54           C  
ATOM   3119  CD1 LEU B  88      -9.176 -21.717   9.040  1.00 86.54           C  
ATOM   3120  CD2 LEU B  88     -10.278 -19.745  10.281  1.00 86.54           C  
ATOM   3121  N   THR B  89     -13.063 -22.689   8.568  1.00129.71           N  
ATOM   3122  CA  THR B  89     -14.234 -22.915   9.354  1.00129.71           C  
ATOM   3123  C   THR B  89     -13.801 -23.150  10.770  1.00129.71           C  
ATOM   3124  O   THR B  89     -12.828 -23.861  11.020  1.00129.71           O  
ATOM   3125  CB  THR B  89     -15.027 -24.088   8.862  1.00129.71           C  
ATOM   3126  CG2 THR B  89     -14.268 -25.383   9.186  1.00129.71           C  
ATOM   3127  OG1 THR B  89     -16.311 -24.097   9.460  1.00129.71           O  
ATOM   3128  N   VAL B  90     -14.509 -22.532  11.741  1.00 44.32           N  
ATOM   3129  CA  VAL B  90     -14.171 -22.705  13.127  1.00 44.32           C  
ATOM   3130  C   VAL B  90     -15.278 -23.493  13.756  1.00 44.32           C  
ATOM   3131  O   VAL B  90     -16.456 -23.252  13.492  1.00 44.32           O  
ATOM   3132  CB  VAL B  90     -14.055 -21.407  13.886  1.00 44.32           C  
ATOM   3133  CG1 VAL B  90     -13.803 -21.718  15.371  1.00 44.32           C  
ATOM   3134  CG2 VAL B  90     -12.951 -20.552  13.241  1.00 44.32           C  
ATOM   3135  N   TYR B  91     -14.911 -24.469  14.611  1.00 75.93           N  
ATOM   3136  CA  TYR B  91     -15.872 -25.319  15.261  1.00 75.93           C  
ATOM   3137  C   TYR B  91     -15.724 -25.085  16.735  1.00 75.93           C  
ATOM   3138  O   TYR B  91     -14.604 -25.009  17.238  1.00 75.93           O  
ATOM   3139  CB  TYR B  91     -15.558 -26.818  15.095  1.00 75.93           C  
ATOM   3140  CG  TYR B  91     -15.527 -27.182  13.650  1.00 75.93           C  
ATOM   3141  CD1 TYR B  91     -14.457 -26.821  12.864  1.00 75.93           C  
ATOM   3142  CD2 TYR B  91     -16.548 -27.912  13.086  1.00 75.93           C  
ATOM   3143  CE1 TYR B  91     -14.418 -27.158  11.534  1.00 75.93           C  
ATOM   3144  CE2 TYR B  91     -16.515 -28.254  11.756  1.00 75.93           C  
ATOM   3145  CZ  TYR B  91     -15.447 -27.877  10.977  1.00 75.93           C  
ATOM   3146  OH  TYR B  91     -15.404 -28.224   9.611  1.00 75.93           O  
ATOM   3147  N   GLY B  92     -16.842 -24.966  17.485  1.00 34.03           N  
ATOM   3148  CA  GLY B  92     -16.664 -24.765  18.899  1.00 34.03           C  
ATOM   3149  C   GLY B  92     -17.975 -24.866  19.625  1.00 34.03           C  
ATOM   3150  O   GLY B  92     -19.042 -24.971  19.025  1.00 34.03           O  
ATOM   3151  N   PRO B  93     -17.879 -24.827  20.937  1.00 74.64           N  
ATOM   3152  CA  PRO B  93     -19.046 -24.895  21.780  1.00 74.64           C  
ATOM   3153  C   PRO B  93     -19.804 -23.615  21.659  1.00 74.64           C  
ATOM   3154  O   PRO B  93     -19.226 -22.625  21.216  1.00 74.64           O  
ATOM   3155  CB  PRO B  93     -18.527 -25.176  23.188  1.00 74.64           C  
ATOM   3156  CG  PRO B  93     -17.213 -25.936  22.944  1.00 74.64           C  
ATOM   3157  CD  PRO B  93     -16.713 -25.405  21.589  1.00 74.64           C  
ATOM   3158  N   LYS B  94     -21.092 -23.605  22.055  1.00104.40           N  
ATOM   3159  CA  LYS B  94     -21.869 -22.421  21.860  1.00104.40           C  
ATOM   3160  C   LYS B  94     -21.213 -21.275  22.548  1.00104.40           C  
ATOM   3161  O   LYS B  94     -20.619 -21.413  23.619  1.00104.40           O  
ATOM   3162  CB  LYS B  94     -23.340 -22.540  22.294  1.00104.40           C  
ATOM   3163  CG  LYS B  94     -24.120 -23.483  21.373  1.00104.40           C  
ATOM   3164  CD  LYS B  94     -25.574 -23.709  21.779  1.00104.40           C  
ATOM   3165  CE  LYS B  94     -26.588 -23.142  20.782  1.00104.40           C  
ATOM   3166  NZ  LYS B  94     -26.714 -24.055  19.624  1.00104.40           N1+
ATOM   3167  N   GLY B  95     -21.309 -20.096  21.901  1.00 31.65           N  
ATOM   3168  CA  GLY B  95     -20.697 -18.898  22.393  1.00 31.65           C  
ATOM   3169  C   GLY B  95     -19.520 -18.561  21.526  1.00 31.65           C  
ATOM   3170  O   GLY B  95     -19.018 -17.440  21.569  1.00 31.65           O  
ATOM   3171  N   ILE B  96     -19.050 -19.528  20.716  1.00 90.71           N  
ATOM   3172  CA  ILE B  96     -17.942 -19.319  19.829  1.00 90.71           C  
ATOM   3173  C   ILE B  96     -18.325 -18.305  18.800  1.00 90.71           C  
ATOM   3174  O   ILE B  96     -17.518 -17.452  18.440  1.00 90.71           O  
ATOM   3175  CB  ILE B  96     -17.548 -20.569  19.100  1.00 90.71           C  
ATOM   3176  CG1 ILE B  96     -16.327 -20.311  18.200  1.00 90.71           C  
ATOM   3177  CG2 ILE B  96     -18.784 -21.093  18.352  1.00 90.71           C  
ATOM   3178  CD1 ILE B  96     -15.025 -20.104  18.972  1.00 90.71           C  
ATOM   3179  N   LYS B  97     -19.568 -18.384  18.286  1.00 73.06           N  
ATOM   3180  CA  LYS B  97     -19.982 -17.496  17.240  1.00 73.06           C  
ATOM   3181  C   LYS B  97     -19.958 -16.083  17.743  1.00 73.06           C  
ATOM   3182  O   LYS B  97     -19.408 -15.200  17.085  1.00 73.06           O  
ATOM   3183  CB  LYS B  97     -21.393 -17.820  16.712  1.00 73.06           C  
ATOM   3184  CG  LYS B  97     -21.679 -17.180  15.352  1.00 73.06           C  
ATOM   3185  CD  LYS B  97     -22.852 -17.804  14.597  1.00 73.06           C  
ATOM   3186  CE  LYS B  97     -22.974 -17.306  13.155  1.00 73.06           C  
ATOM   3187  NZ  LYS B  97     -22.054 -18.064  12.277  1.00 73.06           N1+
ATOM   3188  N   ALA B  98     -20.515 -15.835  18.944  1.00 24.60           N  
ATOM   3189  CA  ALA B  98     -20.594 -14.494  19.462  1.00 24.60           C  
ATOM   3190  C   ALA B  98     -19.217 -13.950  19.662  1.00 24.60           C  
ATOM   3191  O   ALA B  98     -18.941 -12.795  19.340  1.00 24.60           O  
ATOM   3192  CB  ALA B  98     -21.321 -14.416  20.817  1.00 24.60           C  
ATOM   3193  N   PHE B  99     -18.305 -14.784  20.187  1.00 58.22           N  
ATOM   3194  CA  PHE B  99     -16.970 -14.346  20.481  1.00 58.22           C  
ATOM   3195  C   PHE B  99     -16.301 -13.901  19.216  1.00 58.22           C  
ATOM   3196  O   PHE B  99     -15.691 -12.833  19.169  1.00 58.22           O  
ATOM   3197  CB  PHE B  99     -16.140 -15.475  21.117  1.00 58.22           C  
ATOM   3198  CG  PHE B  99     -14.748 -14.999  21.355  1.00 58.22           C  
ATOM   3199  CD1 PHE B  99     -14.481 -14.062  22.326  1.00 58.22           C  
ATOM   3200  CD2 PHE B  99     -13.700 -15.515  20.627  1.00 58.22           C  
ATOM   3201  CE1 PHE B  99     -13.195 -13.629  22.546  1.00 58.22           C  
ATOM   3202  CE2 PHE B  99     -12.411 -15.087  20.845  1.00 58.22           C  
ATOM   3203  CZ  PHE B  99     -12.156 -14.139  21.806  1.00 58.22           C  
ATOM   3204  N   ILE B 100     -16.391 -14.721  18.154  1.00112.54           N  
ATOM   3205  CA  ILE B 100     -15.719 -14.415  16.924  1.00112.54           C  
ATOM   3206  C   ILE B 100     -16.339 -13.217  16.285  1.00112.54           C  
ATOM   3207  O   ILE B 100     -15.650 -12.263  15.931  1.00112.54           O  
ATOM   3208  CB  ILE B 100     -15.860 -15.517  15.913  1.00112.54           C  
ATOM   3209  CG1 ILE B 100     -15.350 -16.864  16.454  1.00112.54           C  
ATOM   3210  CG2 ILE B 100     -15.147 -15.060  14.628  1.00112.54           C  
ATOM   3211  CD1 ILE B 100     -13.847 -16.911  16.708  1.00112.54           C  
ATOM   3212  N   GLU B 101     -17.679 -13.227  16.151  1.00 45.17           N  
ATOM   3213  CA  GLU B 101     -18.346 -12.192  15.415  1.00 45.17           C  
ATOM   3214  C   GLU B 101     -18.178 -10.873  16.089  1.00 45.17           C  
ATOM   3215  O   GLU B 101     -17.967  -9.862  15.424  1.00 45.17           O  
ATOM   3216  CB  GLU B 101     -19.846 -12.465  15.199  1.00 45.17           C  
ATOM   3217  CG  GLU B 101     -20.089 -13.645  14.252  1.00 45.17           C  
ATOM   3218  CD  GLU B 101     -21.572 -13.728  13.918  1.00 45.17           C  
ATOM   3219  OE1 GLU B 101     -22.398 -13.725  14.869  1.00 45.17           O  
ATOM   3220  OE2 GLU B 101     -21.899 -13.804  12.703  1.00 45.17           O1-
ATOM   3221  N   THR B 102     -18.263 -10.842  17.429  1.00 27.71           N  
ATOM   3222  CA  THR B 102     -18.158  -9.596  18.129  1.00 27.71           C  
ATOM   3223  C   THR B 102     -16.796  -9.015  17.909  1.00 27.71           C  
ATOM   3224  O   THR B 102     -16.663  -7.829  17.609  1.00 27.71           O  
ATOM   3225  CB  THR B 102     -18.340  -9.759  19.613  1.00 27.71           C  
ATOM   3226  CG2 THR B 102     -18.223  -8.380  20.281  1.00 27.71           C  
ATOM   3227  OG1 THR B 102     -19.609 -10.330  19.896  1.00 27.71           O  
ATOM   3228  N   SER B 103     -15.744  -9.843  18.034  1.00 83.88           N  
ATOM   3229  CA  SER B 103     -14.406  -9.333  17.939  1.00 83.88           C  
ATOM   3230  C   SER B 103     -14.159  -8.753  16.583  1.00 83.88           C  
ATOM   3231  O   SER B 103     -13.652  -7.639  16.460  1.00 83.88           O  
ATOM   3232  CB  SER B 103     -13.329 -10.393  18.238  1.00 83.88           C  
ATOM   3233  OG  SER B 103     -13.403 -11.458  17.304  1.00 83.88           O  
ATOM   3234  N   LEU B 104     -14.522  -9.480  15.516  1.00103.38           N  
ATOM   3235  CA  LEU B 104     -14.269  -8.971  14.202  1.00103.38           C  
ATOM   3236  C   LEU B 104     -15.093  -7.751  13.924  1.00103.38           C  
ATOM   3237  O   LEU B 104     -14.620  -6.827  13.263  1.00103.38           O  
ATOM   3238  CB  LEU B 104     -14.541  -9.991  13.090  1.00103.38           C  
ATOM   3239  CG  LEU B 104     -13.472 -11.093  13.036  1.00103.38           C  
ATOM   3240  CD1 LEU B 104     -13.476 -11.966  14.294  1.00103.38           C  
ATOM   3241  CD2 LEU B 104     -13.587 -11.914  11.751  1.00103.38           C  
ATOM   3242  N   ALA B 105     -16.357  -7.717  14.392  1.00 36.80           N  
ATOM   3243  CA  ALA B 105     -17.232  -6.618  14.080  1.00 36.80           C  
ATOM   3244  C   ALA B 105     -16.739  -5.326  14.665  1.00 36.80           C  
ATOM   3245  O   ALA B 105     -16.687  -4.312  13.971  1.00 36.80           O  
ATOM   3246  CB  ALA B 105     -18.668  -6.837  14.590  1.00 36.80           C  
ATOM   3247  N   VAL B 106     -16.340  -5.327  15.952  1.00 38.21           N  
ATOM   3248  CA  VAL B 106     -15.919  -4.116  16.605  1.00 38.21           C  
ATOM   3249  C   VAL B 106     -14.668  -3.606  15.962  1.00 38.21           C  
ATOM   3250  O   VAL B 106     -14.492  -2.403  15.780  1.00 38.21           O  
ATOM   3251  CB  VAL B 106     -15.656  -4.309  18.070  1.00 38.21           C  
ATOM   3252  CG1 VAL B 106     -16.981  -4.701  18.742  1.00 38.21           C  
ATOM   3253  CG2 VAL B 106     -14.543  -5.353  18.249  1.00 38.21           C  
ATOM   3254  N   THR B 107     -13.767  -4.536  15.602  1.00 66.09           N  
ATOM   3255  CA  THR B 107     -12.496  -4.276  14.988  1.00 66.09           C  
ATOM   3256  C   THR B 107     -12.718  -3.767  13.597  1.00 66.09           C  
ATOM   3257  O   THR B 107     -11.805  -3.216  12.984  1.00 66.09           O  
ATOM   3258  CB  THR B 107     -11.614  -5.494  14.924  1.00 66.09           C  
ATOM   3259  CG2 THR B 107     -11.373  -6.008  16.351  1.00 66.09           C  
ATOM   3260  OG1 THR B 107     -12.224  -6.516  14.153  1.00 66.09           O  
ATOM   3261  N   LYS B 108     -13.925  -3.984  13.036  1.00 63.01           N  
ATOM   3262  CA  LYS B 108     -14.203  -3.556  11.696  1.00 63.01           C  
ATOM   3263  C   LYS B 108     -13.256  -4.259  10.792  1.00 63.01           C  
ATOM   3264  O   LYS B 108     -12.674  -3.666   9.885  1.00 63.01           O  
ATOM   3265  CB  LYS B 108     -14.068  -2.037  11.492  1.00 63.01           C  
ATOM   3266  CG  LYS B 108     -15.186  -1.270  12.194  1.00 63.01           C  
ATOM   3267  CD  LYS B 108     -14.927   0.228  12.349  1.00 63.01           C  
ATOM   3268  CE  LYS B 108     -16.073   0.950  13.062  1.00 63.01           C  
ATOM   3269  NZ  LYS B 108     -15.873   2.415  13.009  1.00 63.01           N1+
ATOM   3270  N   THR B 109     -13.088  -5.574  11.031  1.00 51.32           N  
ATOM   3271  CA  THR B 109     -12.220  -6.359  10.212  1.00 51.32           C  
ATOM   3272  C   THR B 109     -13.050  -6.913   9.107  1.00 51.32           C  
ATOM   3273  O   THR B 109     -14.159  -7.404   9.322  1.00 51.32           O  
ATOM   3274  CB  THR B 109     -11.610  -7.534  10.924  1.00 51.32           C  
ATOM   3275  CG2 THR B 109     -10.756  -8.344   9.931  1.00 51.32           C  
ATOM   3276  OG1 THR B 109     -10.821  -7.091  12.017  1.00 51.32           O  
ATOM   3277  N   HIS B 110     -12.526  -6.804   7.874  1.00 53.18           N  
ATOM   3278  CA  HIS B 110     -13.208  -7.328   6.732  1.00 53.18           C  
ATOM   3279  C   HIS B 110     -12.347  -8.428   6.206  1.00 53.18           C  
ATOM   3280  O   HIS B 110     -11.262  -8.186   5.678  1.00 53.18           O  
ATOM   3281  CB  HIS B 110     -13.396  -6.282   5.627  1.00 53.18           C  
ATOM   3282  CG  HIS B 110     -14.243  -5.143   6.101  1.00 53.18           C  
ATOM   3283  CD2 HIS B 110     -13.892  -3.921   6.591  1.00 53.18           C  
ATOM   3284  ND1 HIS B 110     -15.617  -5.183   6.146  1.00 53.18           N  
ATOM   3285  CE1 HIS B 110     -16.030  -3.997   6.657  1.00 53.18           C  
ATOM   3286  NE2 HIS B 110     -15.017  -3.197   6.943  1.00 53.18           N  
ATOM   3287  N   LEU B 111     -12.834  -9.677   6.332  1.00115.46           N  
ATOM   3288  CA  LEU B 111     -12.073 -10.839   5.961  1.00115.46           C  
ATOM   3289  C   LEU B 111     -11.923 -10.930   4.478  1.00115.46           C  
ATOM   3290  O   LEU B 111     -12.843 -10.674   3.706  1.00115.46           O  
ATOM   3291  CB  LEU B 111     -12.725 -12.156   6.415  1.00115.46           C  
ATOM   3292  CG  LEU B 111     -12.828 -12.310   7.943  1.00115.46           C  
ATOM   3293  CD1 LEU B 111     -13.677 -11.194   8.561  1.00115.46           C  
ATOM   3294  CD2 LEU B 111     -13.362 -13.695   8.333  1.00115.46           C  
ATOM   3295  N   THR B 112     -10.702 -11.307   4.067  1.00 66.01           N  
ATOM   3296  CA  THR B 112     -10.280 -11.541   2.717  1.00 66.01           C  
ATOM   3297  C   THR B 112     -10.863 -12.838   2.237  1.00 66.01           C  
ATOM   3298  O   THR B 112     -10.892 -13.102   1.036  1.00 66.01           O  
ATOM   3299  CB  THR B 112      -8.787 -11.646   2.620  1.00 66.01           C  
ATOM   3300  CG2 THR B 112      -8.166 -10.347   3.158  1.00 66.01           C  
ATOM   3301  OG1 THR B 112      -8.328 -12.738   3.400  1.00 66.01           O  
ATOM   3302  N   TYR B 113     -11.273 -13.720   3.172  1.00 88.78           N  
ATOM   3303  CA  TYR B 113     -11.718 -15.043   2.818  1.00 88.78           C  
ATOM   3304  C   TYR B 113     -13.031 -15.342   3.488  1.00 88.78           C  
ATOM   3305  O   TYR B 113     -13.461 -14.641   4.400  1.00 88.78           O  
ATOM   3306  CB  TYR B 113     -10.700 -16.101   3.273  1.00 88.78           C  
ATOM   3307  CG  TYR B 113     -10.460 -15.854   4.728  1.00 88.78           C  
ATOM   3308  CD1 TYR B 113     -11.276 -16.420   5.677  1.00 88.78           C  
ATOM   3309  CD2 TYR B 113      -9.428 -15.042   5.147  1.00 88.78           C  
ATOM   3310  CE1 TYR B 113     -11.064 -16.194   7.017  1.00 88.78           C  
ATOM   3311  CE2 TYR B 113      -9.210 -14.812   6.487  1.00 88.78           C  
ATOM   3312  CZ  TYR B 113     -10.030 -15.390   7.427  1.00 88.78           C  
ATOM   3313  OH  TYR B 113      -9.814 -15.160   8.803  1.00 88.78           O  
ATOM   3314  N   PRO B 114     -13.707 -16.364   3.016  1.00143.73           N  
ATOM   3315  CA  PRO B 114     -14.963 -16.777   3.586  1.00143.73           C  
ATOM   3316  C   PRO B 114     -14.742 -17.400   4.929  1.00143.73           C  
ATOM   3317  O   PRO B 114     -13.771 -18.140   5.086  1.00143.73           O  
ATOM   3318  CB  PRO B 114     -15.608 -17.717   2.563  1.00143.73           C  
ATOM   3319  CG  PRO B 114     -14.476 -18.051   1.571  1.00143.73           C  
ATOM   3320  CD  PRO B 114     -13.544 -16.833   1.652  1.00143.73           C  
ATOM   3321  N   LEU B 115     -15.630 -17.130   5.909  1.00 55.20           N  
ATOM   3322  CA  LEU B 115     -15.443 -17.684   7.220  1.00 55.20           C  
ATOM   3323  C   LEU B 115     -16.710 -18.353   7.651  1.00 55.20           C  
ATOM   3324  O   LEU B 115     -17.788 -17.763   7.619  1.00 55.20           O  
ATOM   3325  CB  LEU B 115     -15.102 -16.615   8.273  1.00 55.20           C  
ATOM   3326  CG  LEU B 115     -14.908 -17.157   9.702  1.00 55.20           C  
ATOM   3327  CD1 LEU B 115     -13.772 -18.190   9.780  1.00 55.20           C  
ATOM   3328  CD2 LEU B 115     -14.720 -16.000  10.695  1.00 55.20           C  
ATOM   3329  N   ALA B 116     -16.610 -19.625   8.080  1.00 31.92           N  
ATOM   3330  CA  ALA B 116     -17.783 -20.314   8.532  1.00 31.92           C  
ATOM   3331  C   ALA B 116     -17.572 -20.654   9.976  1.00 31.92           C  
ATOM   3332  O   ALA B 116     -16.462 -20.995  10.384  1.00 31.92           O  
ATOM   3333  CB  ALA B 116     -18.048 -21.632   7.788  1.00 31.92           C  
ATOM   3334  N   ILE B 117     -18.638 -20.548  10.796  1.00 49.19           N  
ATOM   3335  CA  ILE B 117     -18.523 -20.870  12.192  1.00 49.19           C  
ATOM   3336  C   ILE B 117     -19.561 -21.904  12.511  1.00 49.19           C  
ATOM   3337  O   ILE B 117     -20.722 -21.788  12.118  1.00 49.19           O  
ATOM   3338  CB  ILE B 117     -18.736 -19.691  13.100  1.00 49.19           C  
ATOM   3339  CG1 ILE B 117     -17.654 -18.625  12.845  1.00 49.19           C  
ATOM   3340  CG2 ILE B 117     -18.770 -20.196  14.553  1.00 49.19           C  
ATOM   3341  CD1 ILE B 117     -17.953 -17.275  13.497  1.00 49.19           C  
ATOM   3342  N   GLN B 118     -19.157 -22.956  13.251  1.00 78.88           N  
ATOM   3343  CA  GLN B 118     -20.064 -24.037  13.504  1.00 78.88           C  
ATOM   3344  C   GLN B 118     -20.191 -24.212  14.995  1.00 78.88           C  
ATOM   3345  O   GLN B 118     -19.219 -24.558  15.665  1.00 78.88           O  
ATOM   3346  CB  GLN B 118     -19.467 -25.366  13.001  1.00 78.88           C  
ATOM   3347  CG  GLN B 118     -18.752 -25.291  11.638  1.00 78.88           C  
ATOM   3348  CD  GLN B 118     -19.728 -25.465  10.484  1.00 78.88           C  
ATOM   3349  NE2 GLN B 118     -19.183 -25.504   9.237  1.00 78.88           N  
ATOM   3350  OE1 GLN B 118     -20.938 -25.567  10.680  1.00 78.88           O  
ATOM   3351  N   GLU B 119     -21.397 -23.998  15.563  1.00 78.07           N  
ATOM   3352  CA  GLU B 119     -21.577 -24.250  16.969  1.00 78.07           C  
ATOM   3353  C   GLU B 119     -21.953 -25.697  17.027  1.00 78.07           C  
ATOM   3354  O   GLU B 119     -23.036 -26.073  16.583  1.00 78.07           O  
ATOM   3355  CB  GLU B 119     -22.736 -23.449  17.587  1.00 78.07           C  
ATOM   3356  CG  GLU B 119     -22.491 -21.938  17.597  1.00 78.07           C  
ATOM   3357  CD  GLU B 119     -23.694 -21.249  18.226  1.00 78.07           C  
ATOM   3358  OE1 GLU B 119     -24.727 -21.076  17.525  1.00 78.07           O  
ATOM   3359  OE2 GLU B 119     -23.589 -20.883  19.427  1.00 78.07           O1-
ATOM   3360  N   ILE B 120     -21.063 -26.530  17.607  1.00 82.68           N  
ATOM   3361  CA  ILE B 120     -21.150 -27.967  17.584  1.00 82.68           C  
ATOM   3362  C   ILE B 120     -21.975 -28.564  18.688  1.00 82.68           C  
ATOM   3363  O   ILE B 120     -22.150 -28.002  19.768  1.00 82.68           O  
ATOM   3364  CB  ILE B 120     -19.813 -28.657  17.638  1.00 82.68           C  
ATOM   3365  CG1 ILE B 120     -19.107 -28.413  18.984  1.00 82.68           C  
ATOM   3366  CG2 ILE B 120     -18.999 -28.200  16.413  1.00 82.68           C  
ATOM   3367  CD1 ILE B 120     -17.920 -29.350  19.223  1.00 82.68           C  
ATOM   3368  N   GLU B 121     -22.545 -29.748  18.369  1.00 67.82           N  
ATOM   3369  CA  GLU B 121     -23.326 -30.567  19.252  1.00 67.82           C  
ATOM   3370  C   GLU B 121     -22.684 -31.917  19.160  1.00 67.82           C  
ATOM   3371  O   GLU B 121     -21.969 -32.188  18.197  1.00 67.82           O  
ATOM   3372  CB  GLU B 121     -24.760 -30.753  18.738  1.00 67.82           C  
ATOM   3373  CG  GLU B 121     -25.527 -29.438  18.579  1.00 67.82           C  
ATOM   3374  CD  GLU B 121     -26.672 -29.705  17.614  1.00 67.82           C  
ATOM   3375  OE1 GLU B 121     -27.375 -30.730  17.815  1.00 67.82           O  
ATOM   3376  OE2 GLU B 121     -26.851 -28.901  16.660  1.00 67.82           O1-
ATOM   3377  N   GLU B 122     -22.910 -32.813  20.142  1.00 47.15           N  
ATOM   3378  CA  GLU B 122     -22.255 -34.088  20.062  1.00 47.15           C  
ATOM   3379  C   GLU B 122     -22.719 -34.775  18.819  1.00 47.15           C  
ATOM   3380  O   GLU B 122     -23.906 -34.764  18.495  1.00 47.15           O  
ATOM   3381  CB  GLU B 122     -22.534 -35.032  21.240  1.00 47.15           C  
ATOM   3382  CG  GLU B 122     -21.772 -36.353  21.111  1.00 47.15           C  
ATOM   3383  CD  GLU B 122     -22.065 -37.227  22.321  1.00 47.15           C  
ATOM   3384  OE1 GLU B 122     -22.667 -36.717  23.303  1.00 47.15           O  
ATOM   3385  OE2 GLU B 122     -21.681 -38.426  22.277  1.00 47.15           O1-
ATOM   3386  N   GLY B 123     -21.776 -35.395  18.082  1.00 23.61           N  
ATOM   3387  CA  GLY B 123     -22.154 -36.072  16.878  1.00 23.61           C  
ATOM   3388  C   GLY B 123     -21.085 -35.833  15.863  1.00 23.61           C  
ATOM   3389  O   GLY B 123     -19.932 -35.585  16.212  1.00 23.61           O  
ATOM   3390  N   ILE B 124     -21.454 -35.884  14.566  1.00 57.68           N  
ATOM   3391  CA  ILE B 124     -20.483 -35.713  13.523  1.00 57.68           C  
ATOM   3392  C   ILE B 124     -20.489 -34.268  13.126  1.00 57.68           C  
ATOM   3393  O   ILE B 124     -21.473 -33.751  12.598  1.00 57.68           O  
ATOM   3394  CB  ILE B 124     -20.797 -36.506  12.290  1.00 57.68           C  
ATOM   3395  CG1 ILE B 124     -20.865 -38.006  12.614  1.00 57.68           C  
ATOM   3396  CG2 ILE B 124     -19.750 -36.147  11.221  1.00 57.68           C  
ATOM   3397  CD1 ILE B 124     -21.465 -38.836  11.481  1.00 57.68           C  
ATOM   3398  N   VAL B 125     -19.388 -33.568  13.465  1.00 74.74           N  
ATOM   3399  CA  VAL B 125     -19.184 -32.171  13.187  1.00 74.74           C  
ATOM   3400  C   VAL B 125     -18.779 -31.891  11.767  1.00 74.74           C  
ATOM   3401  O   VAL B 125     -19.104 -30.831  11.232  1.00 74.74           O  
ATOM   3402  CB  VAL B 125     -18.172 -31.550  14.101  1.00 74.74           C  
ATOM   3403  CG1 VAL B 125     -18.732 -31.599  15.532  1.00 74.74           C  
ATOM   3404  CG2 VAL B 125     -16.839 -32.295  13.946  1.00 74.74           C  
ATOM   3405  N   PHE B 126     -17.994 -32.789  11.138  1.00 74.12           N  
ATOM   3406  CA  PHE B 126     -17.558 -32.513   9.798  1.00 74.12           C  
ATOM   3407  C   PHE B 126     -17.306 -33.806   9.108  1.00 74.12           C  
ATOM   3408  O   PHE B 126     -16.830 -34.758   9.724  1.00 74.12           O  
ATOM   3409  CB  PHE B 126     -16.235 -31.723   9.762  1.00 74.12           C  
ATOM   3410  CG  PHE B 126     -15.812 -31.586   8.341  1.00 74.12           C  
ATOM   3411  CD1 PHE B 126     -16.413 -30.656   7.528  1.00 74.12           C  
ATOM   3412  CD2 PHE B 126     -14.809 -32.378   7.829  1.00 74.12           C  
ATOM   3413  CE1 PHE B 126     -16.027 -30.524   6.216  1.00 74.12           C  
ATOM   3414  CE2 PHE B 126     -14.420 -32.251   6.515  1.00 74.12           C  
ATOM   3415  CZ  PHE B 126     -15.031 -31.323   5.707  1.00 74.12           C  
ATOM   3416  N   GLU B 127     -17.635 -33.885   7.802  1.00 69.88           N  
ATOM   3417  CA  GLU B 127     -17.327 -35.103   7.119  1.00 69.88           C  
ATOM   3418  C   GLU B 127     -17.363 -34.885   5.644  1.00 69.88           C  
ATOM   3419  O   GLU B 127     -18.216 -34.170   5.117  1.00 69.88           O  
ATOM   3420  CB  GLU B 127     -18.301 -36.255   7.409  1.00 69.88           C  
ATOM   3421  CG  GLU B 127     -17.924 -37.536   6.662  1.00 69.88           C  
ATOM   3422  CD  GLU B 127     -18.976 -38.594   6.949  1.00 69.88           C  
ATOM   3423  OE1 GLU B 127     -19.776 -38.401   7.904  1.00 69.88           O  
ATOM   3424  OE2 GLU B 127     -18.990 -39.616   6.213  1.00 69.88           O1-
ATOM   3425  N   ASP B 128     -16.390 -35.498   4.945  1.00 83.10           N  
ATOM   3426  CA  ASP B 128     -16.361 -35.521   3.517  1.00 83.10           C  
ATOM   3427  C   ASP B 128     -15.852 -36.885   3.174  1.00 83.10           C  
ATOM   3428  O   ASP B 128     -15.815 -37.767   4.029  1.00 83.10           O  
ATOM   3429  CB  ASP B 128     -15.488 -34.435   2.861  1.00 83.10           C  
ATOM   3430  CG  ASP B 128     -14.020 -34.633   3.198  1.00 83.10           C  
ATOM   3431  OD1 ASP B 128     -13.693 -35.470   4.082  1.00 83.10           O  
ATOM   3432  OD2 ASP B 128     -13.196 -33.929   2.557  1.00 83.10           O1-
ATOM   3433  N   ASP B 129     -15.442 -37.111   1.919  1.00 99.66           N  
ATOM   3434  CA  ASP B 129     -15.049 -38.442   1.568  1.00 99.66           C  
ATOM   3435  C   ASP B 129     -13.836 -38.865   2.344  1.00 99.66           C  
ATOM   3436  O   ASP B 129     -13.719 -40.037   2.704  1.00 99.66           O  
ATOM   3437  CB  ASP B 129     -14.690 -38.596   0.087  1.00 99.66           C  
ATOM   3438  CG  ASP B 129     -14.773 -40.081  -0.220  1.00 99.66           C  
ATOM   3439  OD1 ASP B 129     -15.836 -40.672   0.104  1.00 99.66           O  
ATOM   3440  OD2 ASP B 129     -13.784 -40.646  -0.757  1.00 99.66           O1-
ATOM   3441  N   GLN B 130     -12.874 -37.935   2.531  1.00 83.80           N  
ATOM   3442  CA  GLN B 130     -11.603 -38.167   3.170  1.00 83.80           C  
ATOM   3443  C   GLN B 130     -11.667 -38.325   4.669  1.00 83.80           C  
ATOM   3444  O   GLN B 130     -11.078 -39.257   5.216  1.00 83.80           O  
ATOM   3445  CB  GLN B 130     -10.638 -37.001   2.892  1.00 83.80           C  
ATOM   3446  CG  GLN B 130      -9.213 -37.181   3.424  1.00 83.80           C  
ATOM   3447  CD  GLN B 130      -8.426 -35.926   3.062  1.00 83.80           C  
ATOM   3448  NE2 GLN B 130      -7.306 -36.101   2.311  1.00 83.80           N  
ATOM   3449  OE1 GLN B 130      -8.798 -34.815   3.436  1.00 83.80           O  
ATOM   3450  N   PHE B 131     -12.391 -37.428   5.377  1.00166.82           N  
ATOM   3451  CA  PHE B 131     -12.334 -37.410   6.821  1.00166.82           C  
ATOM   3452  C   PHE B 131     -13.702 -37.370   7.444  1.00166.82           C  
ATOM   3453  O   PHE B 131     -14.693 -36.996   6.820  1.00166.82           O  
ATOM   3454  CB  PHE B 131     -11.644 -36.150   7.386  1.00166.82           C  
ATOM   3455  CG  PHE B 131     -10.159 -36.215   7.270  1.00166.82           C  
ATOM   3456  CD1 PHE B 131      -9.503 -35.728   6.163  1.00166.82           C  
ATOM   3457  CD2 PHE B 131      -9.416 -36.754   8.297  1.00166.82           C  
ATOM   3458  CE1 PHE B 131      -8.131 -35.785   6.084  1.00166.82           C  
ATOM   3459  CE2 PHE B 131      -8.045 -36.812   8.222  1.00166.82           C  
ATOM   3460  CZ  PHE B 131      -7.399 -36.326   7.113  1.00166.82           C  
ATOM   3461  N   ILE B 132     -13.762 -37.793   8.727  1.00116.54           N  
ATOM   3462  CA  ILE B 132     -14.932 -37.736   9.556  1.00116.54           C  
ATOM   3463  C   ILE B 132     -14.483 -37.235  10.897  1.00116.54           C  
ATOM   3464  O   ILE B 132     -13.577 -37.801  11.508  1.00116.54           O  
ATOM   3465  CB  ILE B 132     -15.550 -39.093   9.772  1.00116.54           C  
ATOM   3466  CG1 ILE B 132     -16.735 -39.028  10.752  1.00116.54           C  
ATOM   3467  CG2 ILE B 132     -14.434 -40.055  10.202  1.00116.54           C  
ATOM   3468  CD1 ILE B 132     -17.946 -38.261  10.235  1.00116.54           C  
ATOM   3469  N   VAL B 133     -15.095 -36.145  11.401  1.00 48.96           N  
ATOM   3470  CA  VAL B 133     -14.714 -35.682  12.705  1.00 48.96           C  
ATOM   3471  C   VAL B 133     -15.923 -35.796  13.577  1.00 48.96           C  
ATOM   3472  O   VAL B 133     -17.025 -35.378  13.218  1.00 48.96           O  
ATOM   3473  CB  VAL B 133     -14.245 -34.252  12.743  1.00 48.96           C  
ATOM   3474  CG1 VAL B 133     -13.919 -33.881  14.200  1.00 48.96           C  
ATOM   3475  CG2 VAL B 133     -13.045 -34.100  11.792  1.00 48.96           C  
ATOM   3476  N   THR B 134     -15.739 -36.385  14.766  1.00106.29           N  
ATOM   3477  CA  THR B 134     -16.833 -36.595  15.662  1.00106.29           C  
ATOM   3478  C   THR B 134     -16.497 -35.927  16.957  1.00106.29           C  
ATOM   3479  O   THR B 134     -15.347 -35.945  17.393  1.00106.29           O  
ATOM   3480  CB  THR B 134     -17.046 -38.059  15.881  1.00106.29           C  
ATOM   3481  CG2 THR B 134     -15.700 -38.688  16.258  1.00106.29           C  
ATOM   3482  OG1 THR B 134     -18.037 -38.296  16.866  1.00106.29           O  
ATOM   3483  N   ALA B 135     -17.503 -35.292  17.597  1.00 38.37           N  
ATOM   3484  CA  ALA B 135     -17.275 -34.613  18.842  1.00 38.37           C  
ATOM   3485  C   ALA B 135     -18.135 -35.263  19.879  1.00 38.37           C  
ATOM   3486  O   ALA B 135     -19.281 -35.617  19.607  1.00 38.37           O  
ATOM   3487  CB  ALA B 135     -17.658 -33.123  18.801  1.00 38.37           C  
ATOM   3488  N   VAL B 136     -17.597 -35.449  21.105  1.00 53.87           N  
ATOM   3489  CA  VAL B 136     -18.364 -36.079  22.147  1.00 53.87           C  
ATOM   3490  C   VAL B 136     -18.229 -35.287  23.413  1.00 53.87           C  
ATOM   3491  O   VAL B 136     -17.194 -34.678  23.684  1.00 53.87           O  
ATOM   3492  CB  VAL B 136     -17.906 -37.479  22.459  1.00 53.87           C  
ATOM   3493  CG1 VAL B 136     -18.680 -37.991  23.684  1.00 53.87           C  
ATOM   3494  CG2 VAL B 136     -18.095 -38.356  21.210  1.00 53.87           C  
ATOM   3495  N   SER B 137     -19.296 -35.290  24.241  1.00 59.88           N  
ATOM   3496  CA  SER B 137     -19.231 -34.577  25.491  1.00 59.88           C  
ATOM   3497  C   SER B 137     -18.504 -35.490  26.430  1.00 59.88           C  
ATOM   3498  O   SER B 137     -19.024 -36.530  26.829  1.00 59.88           O  
ATOM   3499  CB  SER B 137     -20.615 -34.305  26.108  1.00 59.88           C  
ATOM   3500  OG  SER B 137     -21.389 -33.496  25.234  1.00 59.88           O  
ATOM   3501  N   VAL B 138     -17.249 -35.138  26.766  1.00 66.31           N  
ATOM   3502  CA  VAL B 138     -16.428 -35.963  27.609  1.00 66.31           C  
ATOM   3503  C   VAL B 138     -16.889 -36.003  29.039  1.00 66.31           C  
ATOM   3504  O   VAL B 138     -17.106 -37.077  29.596  1.00 66.31           O  
ATOM   3505  CB  VAL B 138     -14.986 -35.547  27.589  1.00 66.31           C  
ATOM   3506  CG1 VAL B 138     -14.420 -35.820  26.185  1.00 66.31           C  
ATOM   3507  CG2 VAL B 138     -14.892 -34.070  28.009  1.00 66.31           C  
ATOM   3508  N   ILE B 139     -17.078 -34.827  29.663  1.00113.91           N  
ATOM   3509  CA  ILE B 139     -17.416 -34.746  31.056  1.00113.91           C  
ATOM   3510  C   ILE B 139     -18.903 -34.654  31.097  1.00113.91           C  
ATOM   3511  O   ILE B 139     -19.486 -33.885  30.335  1.00113.91           O  
ATOM   3512  CB  ILE B 139     -16.935 -33.476  31.677  1.00113.91           C  
ATOM   3513  CG1 ILE B 139     -15.462 -33.262  31.334  1.00113.91           C  
ATOM   3514  CG2 ILE B 139     -17.199 -33.541  33.190  1.00113.91           C  
ATOM   3515  CD1 ILE B 139     -14.970 -31.850  31.594  1.00113.91           C  
ATOM   3516  N   HIS B 140     -19.547 -35.394  32.016  1.00 58.92           N  
ATOM   3517  CA  HIS B 140     -20.980 -35.464  32.017  1.00 58.92           C  
ATOM   3518  C   HIS B 140     -21.580 -34.084  32.063  1.00 58.92           C  
ATOM   3519  O   HIS B 140     -22.360 -33.721  31.185  1.00 58.92           O  
ATOM   3520  CB  HIS B 140     -21.508 -36.252  33.230  1.00 58.92           C  
ATOM   3521  CG  HIS B 140     -21.185 -37.718  33.173  1.00 58.92           C  
ATOM   3522  CD2 HIS B 140     -22.018 -38.785  33.049  1.00 58.92           C  
ATOM   3523  ND1 HIS B 140     -19.913 -38.240  33.252  1.00 58.92           N  
ATOM   3524  CE1 HIS B 140     -20.040 -39.590  33.174  1.00 58.92           C  
ATOM   3525  NE2 HIS B 140     -21.299 -39.968  33.050  1.00 58.92           N  
ATOM   3526  N   GLY B 141     -21.216 -33.276  33.075  1.00 54.31           N  
ATOM   3527  CA  GLY B 141     -21.731 -31.947  33.282  1.00 54.31           C  
ATOM   3528  C   GLY B 141     -21.214 -30.905  32.328  1.00 54.31           C  
ATOM   3529  O   GLY B 141     -21.922 -29.942  32.030  1.00 54.31           O  
ATOM   3530  N   VAL B 142     -19.947 -31.057  31.886  1.00118.25           N  
ATOM   3531  CA  VAL B 142     -19.165 -30.062  31.190  1.00118.25           C  
ATOM   3532  C   VAL B 142     -19.562 -29.786  29.762  1.00118.25           C  
ATOM   3533  O   VAL B 142     -20.003 -30.653  29.010  1.00118.25           O  
ATOM   3534  CB  VAL B 142     -17.705 -30.410  31.222  1.00118.25           C  
ATOM   3535  CG1 VAL B 142     -16.921 -29.477  30.304  1.00118.25           C  
ATOM   3536  CG2 VAL B 142     -17.234 -30.298  32.673  1.00118.25           C  
ATOM   3537  N   GLU B 143     -19.407 -28.501  29.378  1.00144.35           N  
ATOM   3538  CA  GLU B 143     -19.666 -27.954  28.077  1.00144.35           C  
ATOM   3539  C   GLU B 143     -18.569 -28.308  27.114  1.00144.35           C  
ATOM   3540  O   GLU B 143     -18.599 -27.863  25.970  1.00144.35           O  
ATOM   3541  CB  GLU B 143     -19.842 -26.435  28.003  1.00144.35           C  
ATOM   3542  CG  GLU B 143     -20.543 -26.070  26.695  1.00144.35           C  
ATOM   3543  CD  GLU B 143     -20.252 -24.619  26.395  1.00144.35           C  
ATOM   3544  OE1 GLU B 143     -19.568 -23.977  27.234  1.00144.35           O  
ATOM   3545  OE2 GLU B 143     -20.692 -24.139  25.317  1.00144.35           O1-
ATOM   3546  N   ALA B 144     -17.493 -28.963  27.591  1.00 76.84           N  
ATOM   3547  CA  ALA B 144     -16.345 -29.310  26.790  1.00 76.84           C  
ATOM   3548  C   ALA B 144     -16.606 -30.457  25.857  1.00 76.84           C  
ATOM   3549  O   ALA B 144     -17.508 -31.267  26.066  1.00 76.84           O  
ATOM   3550  CB  ALA B 144     -15.123 -29.685  27.647  1.00 76.84           C  
ATOM   3551  N   PHE B 145     -15.801 -30.535  24.766  1.00 81.87           N  
ATOM   3552  CA  PHE B 145     -15.961 -31.609  23.824  1.00 81.87           C  
ATOM   3553  C   PHE B 145     -14.628 -32.204  23.483  1.00 81.87           C  
ATOM   3554  O   PHE B 145     -13.597 -31.534  23.449  1.00 81.87           O  
ATOM   3555  CB  PHE B 145     -16.606 -31.199  22.484  1.00 81.87           C  
ATOM   3556  CG  PHE B 145     -18.045 -30.881  22.712  1.00 81.87           C  
ATOM   3557  CD1 PHE B 145     -18.967 -31.893  22.845  1.00 81.87           C  
ATOM   3558  CD2 PHE B 145     -18.478 -29.575  22.772  1.00 81.87           C  
ATOM   3559  CE1 PHE B 145     -20.297 -31.606  23.052  1.00 81.87           C  
ATOM   3560  CE2 PHE B 145     -19.807 -29.281  22.977  1.00 81.87           C  
ATOM   3561  CZ  PHE B 145     -20.717 -30.300  23.120  1.00 81.87           C  
ATOM   3562  N   GLY B 146     -14.625 -33.520  23.217  1.00 42.95           N  
ATOM   3563  CA  GLY B 146     -13.432 -34.173  22.786  1.00 42.95           C  
ATOM   3564  C   GLY B 146     -13.666 -34.366  21.326  1.00 42.95           C  
ATOM   3565  O   GLY B 146     -14.815 -34.438  20.897  1.00 42.95           O  
ATOM   3566  N   TYR B 147     -12.594 -34.447  20.517  1.00 77.91           N  
ATOM   3567  CA  TYR B 147     -12.791 -34.583  19.103  1.00 77.91           C  
ATOM   3568  C   TYR B 147     -12.028 -35.769  18.618  1.00 77.91           C  
ATOM   3569  O   TYR B 147     -10.958 -36.098  19.129  1.00 77.91           O  
ATOM   3570  CB  TYR B 147     -12.237 -33.410  18.266  1.00 77.91           C  
ATOM   3571  CG  TYR B 147     -12.999 -32.151  18.510  1.00 77.91           C  
ATOM   3572  CD1 TYR B 147     -14.229 -31.959  17.923  1.00 77.91           C  
ATOM   3573  CD2 TYR B 147     -12.476 -31.150  19.299  1.00 77.91           C  
ATOM   3574  CE1 TYR B 147     -14.932 -30.794  18.129  1.00 77.91           C  
ATOM   3575  CE2 TYR B 147     -13.174 -29.983  19.509  1.00 77.91           C  
ATOM   3576  CZ  TYR B 147     -14.405 -29.804  18.924  1.00 77.91           C  
ATOM   3577  OH  TYR B 147     -15.127 -28.608  19.133  1.00 77.91           O  
ATOM   3578  N   ARG B 148     -12.588 -36.455  17.605  1.00118.06           N  
ATOM   3579  CA  ARG B 148     -11.906 -37.558  17.006  1.00118.06           C  
ATOM   3580  C   ARG B 148     -11.802 -37.231  15.551  1.00118.06           C  
ATOM   3581  O   ARG B 148     -12.813 -37.075  14.868  1.00118.06           O  
ATOM   3582  CB  ARG B 148     -12.690 -38.869  17.116  1.00118.06           C  
ATOM   3583  CG  ARG B 148     -11.955 -40.049  16.493  1.00118.06           C  
ATOM   3584  CD  ARG B 148     -12.676 -41.378  16.686  1.00118.06           C  
ATOM   3585  NE  ARG B 148     -11.823 -42.414  16.048  1.00118.06           N  
ATOM   3586  CZ  ARG B 148     -10.748 -42.911  16.725  1.00118.06           C  
ATOM   3587  NH1 ARG B 148     -10.437 -42.426  17.964  1.00118.06           N1+
ATOM   3588  NH2 ARG B 148      -9.988 -43.893  16.162  1.00118.06           N  
ATOM   3589  N   VAL B 149     -10.565 -37.101  15.040  1.00 56.34           N  
ATOM   3590  CA  VAL B 149     -10.387 -36.839  13.645  1.00 56.34           C  
ATOM   3591  C   VAL B 149     -10.101 -38.170  13.050  1.00 56.34           C  
ATOM   3592  O   VAL B 149      -9.076 -38.781  13.344  1.00 56.34           O  
ATOM   3593  CB  VAL B 149      -9.206 -35.954  13.364  1.00 56.34           C  
ATOM   3594  CG1 VAL B 149      -9.012 -35.852  11.843  1.00 56.34           C  
ATOM   3595  CG2 VAL B 149      -9.436 -34.598  14.055  1.00 56.34           C  
ATOM   3596  N   GLN B 150     -11.013 -38.663  12.195  1.00 67.23           N  
ATOM   3597  CA  GLN B 150     -10.829 -39.973  11.648  1.00 67.23           C  
ATOM   3598  C   GLN B 150     -10.565 -39.847  10.184  1.00 67.23           C  
ATOM   3599  O   GLN B 150     -11.388 -39.325   9.433  1.00 67.23           O  
ATOM   3600  CB  GLN B 150     -12.073 -40.866  11.849  1.00 67.23           C  
ATOM   3601  CG  GLN B 150     -11.997 -42.272  11.240  1.00 67.23           C  
ATOM   3602  CD  GLN B 150     -10.929 -43.088  11.955  1.00 67.23           C  
ATOM   3603  NE2 GLN B 150     -11.050 -43.220  13.304  1.00 67.23           N  
ATOM   3604  OE1 GLN B 150     -10.011 -43.606  11.321  1.00 67.23           O  
ATOM   3605  N   GLU B 151      -9.371 -40.290   9.742  1.00 68.71           N  
ATOM   3606  CA  GLU B 151      -9.140 -40.323   8.334  1.00 68.71           C  
ATOM   3607  C   GLU B 151      -9.844 -41.554   7.884  1.00 68.71           C  
ATOM   3608  O   GLU B 151      -9.727 -42.600   8.520  1.00 68.71           O  
ATOM   3609  CB  GLU B 151      -7.660 -40.468   7.929  1.00 68.71           C  
ATOM   3610  CG  GLU B 151      -7.468 -40.605   6.415  1.00 68.71           C  
ATOM   3611  CD  GLU B 151      -5.984 -40.749   6.101  1.00 68.71           C  
ATOM   3612  OE1 GLU B 151      -5.304 -41.560   6.784  1.00 68.71           O  
ATOM   3613  OE2 GLU B 151      -5.513 -40.048   5.165  1.00 68.71           O1-
ATOM   3614  N   LYS B 152     -10.608 -41.472   6.782  1.00109.69           N  
ATOM   3615  CA  LYS B 152     -11.304 -42.657   6.384  1.00109.69           C  
ATOM   3616  C   LYS B 152     -10.365 -43.541   5.654  1.00109.69           C  
ATOM   3617  O   LYS B 152      -9.354 -43.095   5.114  1.00109.69           O  
ATOM   3618  CB  LYS B 152     -12.549 -42.451   5.508  1.00109.69           C  
ATOM   3619  CG  LYS B 152     -13.797 -42.087   6.316  1.00109.69           C  
ATOM   3620  CD  LYS B 152     -15.038 -41.850   5.455  1.00109.69           C  
ATOM   3621  CE  LYS B 152     -15.239 -40.392   5.046  1.00109.69           C  
ATOM   3622  NZ  LYS B 152     -15.564 -39.579   6.236  1.00109.69           N1+
ATOM   3623  N   ASP B 153     -10.690 -44.843   5.642  1.00 53.30           N  
ATOM   3624  CA  ASP B 153      -9.859 -45.791   4.982  1.00 53.30           C  
ATOM   3625  C   ASP B 153      -9.788 -45.319   3.567  1.00 53.30           C  
ATOM   3626  O   ASP B 153     -10.792 -44.879   3.010  1.00 53.30           O  
ATOM   3627  CB  ASP B 153     -10.486 -47.195   4.981  1.00 53.30           C  
ATOM   3628  CG  ASP B 153     -10.678 -47.612   6.435  1.00 53.30           C  
ATOM   3629  OD1 ASP B 153      -9.883 -47.151   7.297  1.00 53.30           O  
ATOM   3630  OD2 ASP B 153     -11.635 -48.385   6.707  1.00 53.30           O1-
ATOM   3631  N   VAL B 154      -8.584 -45.357   2.965  1.00 50.88           N  
ATOM   3632  CA  VAL B 154      -8.473 -44.932   1.603  1.00 50.88           C  
ATOM   3633  C   VAL B 154      -8.768 -46.152   0.796  1.00 50.88           C  
ATOM   3634  O   VAL B 154      -8.038 -47.140   0.871  1.00 50.88           O  
ATOM   3635  CB  VAL B 154      -7.095 -44.476   1.221  1.00 50.88           C  
ATOM   3636  CG1 VAL B 154      -7.089 -44.141  -0.280  1.00 50.88           C  
ATOM   3637  CG2 VAL B 154      -6.707 -43.293   2.124  1.00 50.88           C  
ATOM   3638  N   PRO B 155      -9.823 -46.111   0.028  1.00162.83           N  
ATOM   3639  CA  PRO B 155     -10.248 -47.256  -0.720  1.00162.83           C  
ATOM   3640  C   PRO B 155      -9.120 -47.711  -1.580  1.00162.83           C  
ATOM   3641  O   PRO B 155      -8.342 -46.874  -2.036  1.00162.83           O  
ATOM   3642  CB  PRO B 155     -11.432 -46.775  -1.555  1.00162.83           C  
ATOM   3643  CG  PRO B 155     -11.107 -45.288  -1.790  1.00162.83           C  
ATOM   3644  CD  PRO B 155     -10.348 -44.870  -0.517  1.00162.83           C  
ATOM   3645  N   GLY B 156      -9.004 -49.032  -1.804  1.00 30.90           N  
ATOM   3646  CA  GLY B 156      -7.934 -49.494  -2.626  1.00 30.90           C  
ATOM   3647  C   GLY B 156      -8.136 -48.838  -3.946  1.00 30.90           C  
ATOM   3648  O   GLY B 156      -9.259 -48.714  -4.434  1.00 30.90           O  
ATOM   3649  N   SER B 157      -7.024 -48.404  -4.561  1.00 86.95           N  
ATOM   3650  CA  SER B 157      -7.103 -47.708  -5.804  1.00 86.95           C  
ATOM   3651  C   SER B 157      -7.482 -48.695  -6.871  1.00 86.95           C  
ATOM   3652  O   SER B 157      -7.187 -49.886  -6.771  1.00 86.95           O  
ATOM   3653  CB  SER B 157      -5.768 -47.059  -6.185  1.00 86.95           C  
ATOM   3654  OG  SER B 157      -5.892 -46.379  -7.421  1.00 86.95           O  
ATOM   3655  N   LEU B 158      -8.175 -48.207  -7.920  1.00 63.30           N  
ATOM   3656  CA  LEU B 158      -8.607 -49.070  -8.978  1.00 63.30           C  
ATOM   3657  C   LEU B 158      -7.446 -49.327  -9.880  1.00 63.30           C  
ATOM   3658  O   LEU B 158      -6.583 -48.473 -10.065  1.00 63.30           O  
ATOM   3659  CB  LEU B 158      -9.769 -48.480  -9.802  1.00 63.30           C  
ATOM   3660  CG  LEU B 158     -10.282 -49.392 -10.929  1.00 63.30           C  
ATOM   3661  CD1 LEU B 158     -10.816 -50.725 -10.374  1.00 63.30           C  
ATOM   3662  CD2 LEU B 158     -11.317 -48.659 -11.796  1.00 63.30           C  
ATOM   3663  N   LYS B 159      -7.388 -50.541 -10.457  1.00171.55           N  
ATOM   3664  CA  LYS B 159      -6.293 -50.846 -11.323  1.00171.55           C  
ATOM   3665  C   LYS B 159      -6.779 -50.492 -12.694  1.00171.55           C  
ATOM   3666  O   LYS B 159      -7.224 -51.346 -13.459  1.00171.55           O  
ATOM   3667  CB  LYS B 159      -5.945 -52.340 -11.300  1.00171.55           C  
ATOM   3668  CG  LYS B 159      -4.481 -52.623 -11.612  1.00171.55           C  
ATOM   3669  CD  LYS B 159      -3.555 -52.185 -10.476  1.00171.55           C  
ATOM   3670  CE  LYS B 159      -3.983 -52.756  -9.123  1.00171.55           C  
ATOM   3671  NZ  LYS B 159      -3.079 -52.278  -8.054  1.00171.55           N1+
ATOM   3672  N   ALA B 160      -6.680 -49.193 -13.031  1.00 44.17           N  
ATOM   3673  CA  ALA B 160      -7.210 -48.643 -14.246  1.00 44.17           C  
ATOM   3674  C   ALA B 160      -6.543 -49.205 -15.462  1.00 44.17           C  
ATOM   3675  O   ALA B 160      -7.212 -49.487 -16.455  1.00 44.17           O  
ATOM   3676  CB  ALA B 160      -7.059 -47.115 -14.315  1.00 44.17           C  
ATOM   3677  N   ASP B 161      -5.210 -49.382 -15.432  1.00 40.05           N  
ATOM   3678  CA  ASP B 161      -4.536 -49.825 -16.618  1.00 40.05           C  
ATOM   3679  C   ASP B 161      -5.027 -51.182 -17.003  1.00 40.05           C  
ATOM   3680  O   ASP B 161      -5.253 -51.445 -18.183  1.00 40.05           O  
ATOM   3681  CB  ASP B 161      -3.006 -49.901 -16.465  1.00 40.05           C  
ATOM   3682  CG  ASP B 161      -2.455 -48.481 -16.525  1.00 40.05           C  
ATOM   3683  OD1 ASP B 161      -2.684 -47.799 -17.561  1.00 40.05           O  
ATOM   3684  OD2 ASP B 161      -1.804 -48.056 -15.534  1.00 40.05           O1-
ATOM   3685  N   VAL B 162      -5.228 -52.081 -16.025  1.00 30.87           N  
ATOM   3686  CA  VAL B 162      -5.647 -53.404 -16.382  1.00 30.87           C  
ATOM   3687  C   VAL B 162      -6.970 -53.316 -17.073  1.00 30.87           C  
ATOM   3688  O   VAL B 162      -7.203 -54.000 -18.067  1.00 30.87           O  
ATOM   3689  CB  VAL B 162      -5.817 -54.322 -15.206  1.00 30.87           C  
ATOM   3690  CG1 VAL B 162      -6.394 -55.653 -15.719  1.00 30.87           C  
ATOM   3691  CG2 VAL B 162      -4.463 -54.476 -14.492  1.00 30.87           C  
ATOM   3692  N   LEU B 163      -7.871 -52.455 -16.564  1.00 51.98           N  
ATOM   3693  CA  LEU B 163      -9.188 -52.332 -17.122  1.00 51.98           C  
ATOM   3694  C   LEU B 163      -9.078 -51.845 -18.534  1.00 51.98           C  
ATOM   3695  O   LEU B 163      -9.771 -52.327 -19.429  1.00 51.98           O  
ATOM   3696  CB  LEU B 163     -10.064 -51.325 -16.353  1.00 51.98           C  
ATOM   3697  CG  LEU B 163     -10.421 -51.774 -14.923  1.00 51.98           C  
ATOM   3698  CD1 LEU B 163     -11.296 -50.731 -14.214  1.00 51.98           C  
ATOM   3699  CD2 LEU B 163     -11.052 -53.176 -14.913  1.00 51.98           C  
ATOM   3700  N   LYS B 164      -8.165 -50.888 -18.758  1.00111.77           N  
ATOM   3701  CA  LYS B 164      -7.955 -50.264 -20.032  1.00111.77           C  
ATOM   3702  C   LYS B 164      -7.517 -51.294 -21.022  1.00111.77           C  
ATOM   3703  O   LYS B 164      -7.855 -51.215 -22.203  1.00111.77           O  
ATOM   3704  CB  LYS B 164      -6.866 -49.178 -19.952  1.00111.77           C  
ATOM   3705  CG  LYS B 164      -6.792 -48.274 -21.180  1.00111.77           C  
ATOM   3706  CD  LYS B 164      -5.994 -46.996 -20.921  1.00111.77           C  
ATOM   3707  CE  LYS B 164      -6.700 -46.063 -19.938  1.00111.77           C  
ATOM   3708  NZ  LYS B 164      -5.982 -44.773 -19.855  1.00111.77           N1+
ATOM   3709  N   GLU B 165      -6.767 -52.316 -20.562  1.00 87.68           N  
ATOM   3710  CA  GLU B 165      -6.211 -53.310 -21.431  1.00 87.68           C  
ATOM   3711  C   GLU B 165      -7.349 -53.961 -22.174  1.00 87.68           C  
ATOM   3712  O   GLU B 165      -7.256 -54.256 -23.364  1.00 87.68           O  
ATOM   3713  CB  GLU B 165      -5.498 -54.414 -20.616  1.00 87.68           C  
ATOM   3714  CG  GLU B 165      -4.507 -53.863 -19.580  1.00 87.68           C  
ATOM   3715  CD  GLU B 165      -3.335 -53.199 -20.288  1.00 87.68           C  
ATOM   3716  OE1 GLU B 165      -2.515 -53.941 -20.889  1.00 87.68           O  
ATOM   3717  OE2 GLU B 165      -3.239 -51.943 -20.232  1.00 87.68           O1-
ATOM   3718  N   MET B 166      -8.467 -54.161 -21.459  1.00185.29           N  
ATOM   3719  CA  MET B 166      -9.723 -54.738 -21.851  1.00185.29           C  
ATOM   3720  C   MET B 166     -10.444 -53.862 -22.803  1.00185.29           C  
ATOM   3721  O   MET B 166     -11.438 -54.273 -23.408  1.00185.29           O  
ATOM   3722  CB  MET B 166     -10.644 -54.978 -20.643  1.00185.29           C  
ATOM   3723  CG  MET B 166     -10.059 -55.979 -19.648  1.00185.29           C  
ATOM   3724  SD  MET B 166      -9.786 -57.625 -20.366  1.00185.29           S  
ATOM   3725  CE  MET B 166     -11.553 -57.994 -20.553  1.00185.29           C  
ATOM   3726  N   ASN B 167     -10.010 -52.588 -22.909  1.00195.00           N  
ATOM   3727  CA  ASN B 167     -10.717 -51.635 -23.697  1.00195.00           C  
ATOM   3728  C   ASN B 167     -11.946 -51.326 -22.934  1.00195.00           C  
ATOM   3729  O   ASN B 167     -12.978 -50.968 -23.502  1.00195.00           O  
ATOM   3730  CB  ASN B 167     -11.171 -52.129 -25.089  1.00195.00           C  
ATOM   3731  CG  ASN B 167      -9.970 -52.266 -26.012  1.00195.00           C  
ATOM   3732  ND2 ASN B 167     -10.067 -53.212 -26.985  1.00195.00           N  
ATOM   3733  OD1 ASN B 167      -8.980 -51.548 -25.880  1.00195.00           O  
ATOM   3734  N   ILE B 168     -11.847 -51.481 -21.600  1.00148.60           N  
ATOM   3735  CA  ILE B 168     -12.917 -51.056 -20.754  1.00148.60           C  
ATOM   3736  C   ILE B 168     -12.541 -49.643 -20.473  1.00148.60           C  
ATOM   3737  O   ILE B 168     -11.804 -49.313 -19.545  1.00148.60           O  
ATOM   3738  CB  ILE B 168     -12.985 -51.788 -19.447  1.00148.60           C  
ATOM   3739  CG1 ILE B 168     -13.244 -53.283 -19.695  1.00148.60           C  
ATOM   3740  CG2 ILE B 168     -14.075 -51.119 -18.593  1.00148.60           C  
ATOM   3741  CD1 ILE B 168     -14.579 -53.548 -20.386  1.00148.60           C  
ATOM   3742  N   PRO B 169     -13.068 -48.814 -21.320  1.00 89.70           N  
ATOM   3743  CA  PRO B 169     -12.756 -47.418 -21.350  1.00 89.70           C  
ATOM   3744  C   PRO B 169     -13.139 -46.844 -20.038  1.00 89.70           C  
ATOM   3745  O   PRO B 169     -13.957 -47.447 -19.343  1.00 89.70           O  
ATOM   3746  CB  PRO B 169     -13.639 -46.822 -22.448  1.00 89.70           C  
ATOM   3747  CG  PRO B 169     -14.413 -48.020 -23.040  1.00 89.70           C  
ATOM   3748  CD  PRO B 169     -14.355 -49.078 -21.930  1.00 89.70           C  
ATOM   3749  N   PRO B 170     -12.573 -45.733 -19.680  1.00 62.57           N  
ATOM   3750  CA  PRO B 170     -12.978 -45.123 -18.454  1.00 62.57           C  
ATOM   3751  C   PRO B 170     -14.391 -44.667 -18.636  1.00 62.57           C  
ATOM   3752  O   PRO B 170     -14.755 -44.303 -19.754  1.00 62.57           O  
ATOM   3753  CB  PRO B 170     -11.957 -44.014 -18.193  1.00 62.57           C  
ATOM   3754  CG  PRO B 170     -10.676 -44.541 -18.876  1.00 62.57           C  
ATOM   3755  CD  PRO B 170     -11.189 -45.436 -20.017  1.00 62.57           C  
ATOM   3756  N   GLY B 171     -15.211 -44.697 -17.568  1.00 20.20           N  
ATOM   3757  CA  GLY B 171     -16.585 -44.311 -17.719  1.00 20.20           C  
ATOM   3758  C   GLY B 171     -17.278 -44.586 -16.424  1.00 20.20           C  
ATOM   3759  O   GLY B 171     -16.649 -44.794 -15.387  1.00 20.20           O  
ATOM   3760  N   PRO B 172     -18.581 -44.577 -16.480  1.00 59.60           N  
ATOM   3761  CA  PRO B 172     -19.385 -44.800 -15.308  1.00 59.60           C  
ATOM   3762  C   PRO B 172     -19.212 -46.175 -14.746  1.00 59.60           C  
ATOM   3763  O   PRO B 172     -19.448 -46.363 -13.553  1.00 59.60           O  
ATOM   3764  CB  PRO B 172     -20.814 -44.457 -15.722  1.00 59.60           C  
ATOM   3765  CG  PRO B 172     -20.624 -43.397 -16.823  1.00 59.60           C  
ATOM   3766  CD  PRO B 172     -19.266 -43.745 -17.457  1.00 59.60           C  
ATOM   3767  N   VAL B 173     -18.798 -47.147 -15.579  1.00 98.23           N  
ATOM   3768  CA  VAL B 173     -18.625 -48.503 -15.138  1.00 98.23           C  
ATOM   3769  C   VAL B 173     -17.544 -48.520 -14.105  1.00 98.23           C  
ATOM   3770  O   VAL B 173     -17.557 -49.354 -13.201  1.00 98.23           O  
ATOM   3771  CB  VAL B 173     -18.234 -49.454 -16.234  1.00 98.23           C  
ATOM   3772  CG1 VAL B 173     -16.843 -49.069 -16.766  1.00 98.23           C  
ATOM   3773  CG2 VAL B 173     -18.322 -50.886 -15.676  1.00 98.23           C  
ATOM   3774  N   TYR B 174     -16.577 -47.591 -14.217  1.00 95.58           N  
ATOM   3775  CA  TYR B 174     -15.494 -47.508 -13.278  1.00 95.58           C  
ATOM   3776  C   TYR B 174     -16.033 -47.309 -11.897  1.00 95.58           C  
ATOM   3777  O   TYR B 174     -15.489 -47.859 -10.942  1.00 95.58           O  
ATOM   3778  CB  TYR B 174     -14.515 -46.353 -13.568  1.00 95.58           C  
ATOM   3779  CG  TYR B 174     -13.454 -46.831 -14.501  1.00 95.58           C  
ATOM   3780  CD1 TYR B 174     -13.727 -47.241 -15.786  1.00 95.58           C  
ATOM   3781  CD2 TYR B 174     -12.147 -46.836 -14.069  1.00 95.58           C  
ATOM   3782  CE1 TYR B 174     -12.709 -47.668 -16.611  1.00 95.58           C  
ATOM   3783  CE2 TYR B 174     -11.128 -47.259 -14.887  1.00 95.58           C  
ATOM   3784  CZ  TYR B 174     -11.409 -47.681 -16.161  1.00 95.58           C  
ATOM   3785  OH  TYR B 174     -10.360 -48.118 -17.001  1.00 95.58           O  
ATOM   3786  N   GLN B 175     -17.103 -46.511 -11.746  1.00 93.16           N  
ATOM   3787  CA  GLN B 175     -17.644 -46.249 -10.441  1.00 93.16           C  
ATOM   3788  C   GLN B 175     -18.105 -47.532  -9.824  1.00 93.16           C  
ATOM   3789  O   GLN B 175     -17.841 -47.797  -8.653  1.00 93.16           O  
ATOM   3790  CB  GLN B 175     -18.894 -45.355 -10.487  1.00 93.16           C  
ATOM   3791  CG  GLN B 175     -18.639 -43.962 -11.055  1.00 93.16           C  
ATOM   3792  CD  GLN B 175     -17.698 -43.271 -10.091  1.00 93.16           C  
ATOM   3793  NE2 GLN B 175     -18.272 -42.469  -9.157  1.00 93.16           N  
ATOM   3794  OE1 GLN B 175     -16.484 -43.454 -10.157  1.00 93.16           O  
ATOM   3795  N   LYS B 176     -18.812 -48.360 -10.613  1.00 48.55           N  
ATOM   3796  CA  LYS B 176     -19.378 -49.594 -10.149  1.00 48.55           C  
ATOM   3797  C   LYS B 176     -18.280 -50.538  -9.769  1.00 48.55           C  
ATOM   3798  O   LYS B 176     -18.369 -51.225  -8.751  1.00 48.55           O  
ATOM   3799  CB  LYS B 176     -20.234 -50.258 -11.236  1.00 48.55           C  
ATOM   3800  CG  LYS B 176     -21.460 -49.413 -11.580  1.00 48.55           C  
ATOM   3801  CD  LYS B 176     -22.092 -49.737 -12.933  1.00 48.55           C  
ATOM   3802  CE  LYS B 176     -23.324 -48.879 -13.226  1.00 48.55           C  
ATOM   3803  NZ  LYS B 176     -23.621 -48.882 -14.675  1.00 48.55           N1+
ATOM   3804  N   ILE B 177     -17.205 -50.583 -10.575  1.00 98.98           N  
ATOM   3805  CA  ILE B 177     -16.113 -51.482 -10.335  1.00 98.98           C  
ATOM   3806  C   ILE B 177     -15.531 -51.123  -9.007  1.00 98.98           C  
ATOM   3807  O   ILE B 177     -15.229 -51.985  -8.184  1.00 98.98           O  
ATOM   3808  CB  ILE B 177     -14.977 -51.291 -11.302  1.00 98.98           C  
ATOM   3809  CG1 ILE B 177     -15.401 -51.517 -12.763  1.00 98.98           C  
ATOM   3810  CG2 ILE B 177     -13.830 -52.206 -10.842  1.00 98.98           C  
ATOM   3811  CD1 ILE B 177     -15.775 -52.957 -13.099  1.00 98.98           C  
ATOM   3812  N   LYS B 178     -15.382 -49.808  -8.773  1.00155.91           N  
ATOM   3813  CA  LYS B 178     -14.765 -49.295  -7.586  1.00155.91           C  
ATOM   3814  C   LYS B 178     -15.533 -49.766  -6.398  1.00155.91           C  
ATOM   3815  O   LYS B 178     -14.960 -50.063  -5.352  1.00155.91           O  
ATOM   3816  CB  LYS B 178     -14.775 -47.761  -7.528  1.00155.91           C  
ATOM   3817  CG  LYS B 178     -13.788 -47.095  -8.485  1.00155.91           C  
ATOM   3818  CD  LYS B 178     -12.315 -47.296  -8.119  1.00155.91           C  
ATOM   3819  CE  LYS B 178     -11.878 -46.460  -6.913  1.00155.91           C  
ATOM   3820  NZ  LYS B 178     -10.441 -46.120  -7.016  1.00155.91           N1+
ATOM   3821  N   LYS B 179     -16.864 -49.826  -6.535  1.00166.50           N  
ATOM   3822  CA  LYS B 179     -17.736 -50.216  -5.467  1.00166.50           C  
ATOM   3823  C   LYS B 179     -17.492 -51.662  -5.143  1.00166.50           C  
ATOM   3824  O   LYS B 179     -17.751 -52.104  -4.025  1.00166.50           O  
ATOM   3825  CB  LYS B 179     -19.220 -50.026  -5.823  1.00166.50           C  
ATOM   3826  CG  LYS B 179     -20.135 -49.810  -4.613  1.00166.50           C  
ATOM   3827  CD  LYS B 179     -20.204 -50.969  -3.617  1.00166.50           C  
ATOM   3828  CE  LYS B 179     -21.079 -52.134  -4.079  1.00166.50           C  
ATOM   3829  NZ  LYS B 179     -20.971 -53.257  -3.122  1.00166.50           N1+
ATOM   3830  N   GLY B 180     -16.996 -52.458  -6.110  1.00 30.25           N  
ATOM   3831  CA  GLY B 180     -16.818 -53.854  -5.825  1.00 30.25           C  
ATOM   3832  C   GLY B 180     -18.022 -54.569  -6.343  1.00 30.25           C  
ATOM   3833  O   GLY B 180     -18.265 -55.732  -6.018  1.00 30.25           O  
ATOM   3834  N   GLU B 181     -18.816 -53.859  -7.162  1.00 48.13           N  
ATOM   3835  CA  GLU B 181     -20.007 -54.418  -7.729  1.00 48.13           C  
ATOM   3836  C   GLU B 181     -19.619 -55.299  -8.864  1.00 48.13           C  
ATOM   3837  O   GLU B 181     -18.533 -55.177  -9.427  1.00 48.13           O  
ATOM   3838  CB  GLU B 181     -20.982 -53.365  -8.287  1.00 48.13           C  
ATOM   3839  CG  GLU B 181     -21.591 -52.470  -7.207  1.00 48.13           C  
ATOM   3840  CD  GLU B 181     -22.534 -51.480  -7.877  1.00 48.13           C  
ATOM   3841  OE1 GLU B 181     -22.833 -51.673  -9.087  1.00 48.13           O  
ATOM   3842  OE2 GLU B 181     -22.973 -50.520  -7.188  1.00 48.13           O1-
ATOM   3843  N   THR B 182     -20.510 -56.245  -9.212  1.00120.61           N  
ATOM   3844  CA  THR B 182     -20.231 -57.086 -10.330  1.00120.61           C  
ATOM   3845  C   THR B 182     -20.918 -56.422 -11.473  1.00120.61           C  
ATOM   3846  O   THR B 182     -22.042 -55.942 -11.335  1.00120.61           O  
ATOM   3847  CB  THR B 182     -20.754 -58.484 -10.187  1.00120.61           C  
ATOM   3848  CG2 THR B 182     -22.288 -58.470 -10.302  1.00120.61           C  
ATOM   3849  OG1 THR B 182     -20.188 -59.313 -11.191  1.00120.61           O  
ATOM   3850  N   VAL B 183     -20.241 -56.327 -12.631  1.00127.22           N  
ATOM   3851  CA  VAL B 183     -20.854 -55.617 -13.712  1.00127.22           C  
ATOM   3852  C   VAL B 183     -20.786 -56.405 -14.973  1.00127.22           C  
ATOM   3853  O   VAL B 183     -19.983 -57.324 -15.124  1.00127.22           O  
ATOM   3854  CB  VAL B 183     -20.247 -54.272 -13.989  1.00127.22           C  
ATOM   3855  CG1 VAL B 183     -20.695 -53.293 -12.902  1.00127.22           C  
ATOM   3856  CG2 VAL B 183     -18.722 -54.434 -14.020  1.00127.22           C  
ATOM   3857  N   THR B 184     -21.684 -56.058 -15.915  1.00 48.72           N  
ATOM   3858  CA  THR B 184     -21.676 -56.710 -17.185  1.00 48.72           C  
ATOM   3859  C   THR B 184     -21.154 -55.716 -18.171  1.00 48.72           C  
ATOM   3860  O   THR B 184     -21.669 -54.604 -18.286  1.00 48.72           O  
ATOM   3861  CB  THR B 184     -23.029 -57.163 -17.650  1.00 48.72           C  
ATOM   3862  CG2 THR B 184     -22.866 -57.882 -18.998  1.00 48.72           C  
ATOM   3863  OG1 THR B 184     -23.590 -58.052 -16.696  1.00 48.72           O  
ATOM   3864  N   LEU B 185     -20.097 -56.110 -18.906  1.00 78.79           N  
ATOM   3865  CA  LEU B 185     -19.453 -55.263 -19.865  1.00 78.79           C  
ATOM   3866  C   LEU B 185     -20.319 -55.203 -21.087  1.00 78.79           C  
ATOM   3867  O   LEU B 185     -21.247 -55.994 -21.244  1.00 78.79           O  
ATOM   3868  CB  LEU B 185     -18.071 -55.780 -20.300  1.00 78.79           C  
ATOM   3869  CG  LEU B 185     -17.058 -55.914 -19.147  1.00 78.79           C  
ATOM   3870  CD1 LEU B 185     -15.665 -56.282 -19.685  1.00 78.79           C  
ATOM   3871  CD2 LEU B 185     -17.044 -54.670 -18.241  1.00 78.79           C  
ATOM   3872  N   GLU B 186     -20.037 -54.234 -21.983  1.00 41.02           N  
ATOM   3873  CA  GLU B 186     -20.828 -54.055 -23.171  1.00 41.02           C  
ATOM   3874  C   GLU B 186     -20.711 -55.308 -23.970  1.00 41.02           C  
ATOM   3875  O   GLU B 186     -21.665 -55.763 -24.603  1.00 41.02           O  
ATOM   3876  CB  GLU B 186     -20.346 -52.897 -24.057  1.00 41.02           C  
ATOM   3877  CG  GLU B 186     -21.252 -52.676 -25.269  1.00 41.02           C  
ATOM   3878  CD  GLU B 186     -20.590 -51.643 -26.164  1.00 41.02           C  
ATOM   3879  OE1 GLU B 186     -19.391 -51.343 -25.925  1.00 41.02           O  
ATOM   3880  OE2 GLU B 186     -21.275 -51.140 -27.094  1.00 41.02           O1-
ATOM   3881  N   ASP B 187     -19.507 -55.897 -23.923  1.00132.90           N  
ATOM   3882  CA  ASP B 187     -19.151 -57.109 -24.591  1.00132.90           C  
ATOM   3883  C   ASP B 187     -20.044 -58.191 -24.075  1.00132.90           C  
ATOM   3884  O   ASP B 187     -20.374 -59.119 -24.811  1.00132.90           O  
ATOM   3885  CB  ASP B 187     -17.680 -57.460 -24.287  1.00132.90           C  
ATOM   3886  CG  ASP B 187     -17.367 -58.888 -24.688  1.00132.90           C  
ATOM   3887  OD1 ASP B 187     -17.841 -59.804 -23.965  1.00132.90           O  
ATOM   3888  OD2 ASP B 187     -16.643 -59.091 -25.699  1.00132.90           O1-
ATOM   3889  N   GLY B 188     -20.474 -58.109 -22.801  1.00 29.11           N  
ATOM   3890  CA  GLY B 188     -21.302 -59.159 -22.277  1.00 29.11           C  
ATOM   3891  C   GLY B 188     -20.504 -59.926 -21.270  1.00 29.11           C  
ATOM   3892  O   GLY B 188     -21.009 -60.859 -20.649  1.00 29.11           O  
ATOM   3893  N   ARG B 189     -19.226 -59.544 -21.082  1.00143.26           N  
ATOM   3894  CA  ARG B 189     -18.380 -60.203 -20.124  1.00143.26           C  
ATOM   3895  C   ARG B 189     -18.893 -59.852 -18.759  1.00143.26           C  
ATOM   3896  O   ARG B 189     -19.502 -58.800 -18.570  1.00143.26           O  
ATOM   3897  CB  ARG B 189     -16.925 -59.698 -20.126  1.00143.26           C  
ATOM   3898  CG  ARG B 189     -16.228 -59.690 -21.487  1.00143.26           C  
ATOM   3899  CD  ARG B 189     -14.784 -59.195 -21.382  1.00143.26           C  
ATOM   3900  NE  ARG B 189     -14.237 -59.007 -22.753  1.00143.26           N  
ATOM   3901  CZ  ARG B 189     -14.315 -57.785 -23.359  1.00143.26           C  
ATOM   3902  NH1 ARG B 189     -14.932 -56.743 -22.729  1.00143.26           N1+
ATOM   3903  NH2 ARG B 189     -13.762 -57.599 -24.591  1.00143.26           N  
ATOM   3904  N   ILE B 190     -18.664 -60.740 -17.768  1.00 87.83           N  
ATOM   3905  CA  ILE B 190     -19.061 -60.475 -16.411  1.00 87.83           C  
ATOM   3906  C   ILE B 190     -17.806 -60.225 -15.635  1.00 87.83           C  
ATOM   3907  O   ILE B 190     -16.900 -61.057 -15.618  1.00 87.83           O  
ATOM   3908  CB  ILE B 190     -19.752 -61.634 -15.750  1.00 87.83           C  
ATOM   3909  CG1 ILE B 190     -21.096 -61.913 -16.435  1.00 87.83           C  
ATOM   3910  CG2 ILE B 190     -19.881 -61.327 -14.249  1.00 87.83           C  
ATOM   3911  CD1 ILE B 190     -20.949 -62.409 -17.870  1.00 87.83           C  
ATOM   3912  N   ILE B 191     -17.718 -59.063 -14.958  1.00115.73           N  
ATOM   3913  CA  ILE B 191     -16.504 -58.752 -14.261  1.00115.73           C  
ATOM   3914  C   ILE B 191     -16.811 -58.521 -12.816  1.00115.73           C  
ATOM   3915  O   ILE B 191     -17.821 -57.904 -12.475  1.00115.73           O  
ATOM   3916  CB  ILE B 191     -15.869 -57.481 -14.749  1.00115.73           C  
ATOM   3917  CG1 ILE B 191     -15.654 -57.518 -16.271  1.00115.73           C  
ATOM   3918  CG2 ILE B 191     -14.581 -57.256 -13.944  1.00115.73           C  
ATOM   3919  CD1 ILE B 191     -14.871 -58.727 -16.775  1.00115.73           C  
ATOM   3920  N   ASN B 192     -15.935 -59.025 -11.922  1.00 59.34           N  
ATOM   3921  CA  ASN B 192     -16.117 -58.779 -10.523  1.00 59.34           C  
ATOM   3922  C   ASN B 192     -15.191 -57.642 -10.202  1.00 59.34           C  
ATOM   3923  O   ASN B 192     -13.984 -57.721 -10.416  1.00 59.34           O  
ATOM   3924  CB  ASN B 192     -15.749 -59.975  -9.627  1.00 59.34           C  
ATOM   3925  CG  ASN B 192     -16.434 -59.798  -8.277  1.00 59.34           C  
ATOM   3926  ND2 ASN B 192     -15.642 -59.875  -7.174  1.00 59.34           N  
ATOM   3927  OD1 ASN B 192     -17.646 -59.603  -8.206  1.00 59.34           O  
ATOM   3928  N   GLY B 193     -15.760 -56.549  -9.662  1.00 39.19           N  
ATOM   3929  CA  GLY B 193     -15.056 -55.325  -9.409  1.00 39.19           C  
ATOM   3930  C   GLY B 193     -13.937 -55.519  -8.431  1.00 39.19           C  
ATOM   3931  O   GLY B 193     -12.891 -54.883  -8.549  1.00 39.19           O  
ATOM   3932  N   ASN B 194     -14.124 -56.397  -7.432  1.00 97.62           N  
ATOM   3933  CA  ASN B 194     -13.152 -56.557  -6.387  1.00 97.62           C  
ATOM   3934  C   ASN B 194     -11.842 -57.056  -6.924  1.00 97.62           C  
ATOM   3935  O   ASN B 194     -10.792 -56.781  -6.347  1.00 97.62           O  
ATOM   3936  CB  ASN B 194     -13.587 -57.506  -5.261  1.00 97.62           C  
ATOM   3937  CG  ASN B 194     -12.621 -57.242  -4.115  1.00 97.62           C  
ATOM   3938  ND2 ASN B 194     -12.790 -56.074  -3.437  1.00 97.62           N  
ATOM   3939  OD1 ASN B 194     -11.721 -58.037  -3.849  1.00 97.62           O  
ATOM   3940  N   ASP B 195     -11.858 -57.814  -8.035  1.00 72.65           N  
ATOM   3941  CA  ASP B 195     -10.660 -58.389  -8.588  1.00 72.65           C  
ATOM   3942  C   ASP B 195      -9.715 -57.281  -8.978  1.00 72.65           C  
ATOM   3943  O   ASP B 195      -8.502 -57.467  -9.032  1.00 72.65           O  
ATOM   3944  CB  ASP B 195     -10.943 -59.200  -9.866  1.00 72.65           C  
ATOM   3945  CG  ASP B 195     -11.864 -60.368  -9.530  1.00 72.65           C  
ATOM   3946  OD1 ASP B 195     -11.504 -61.193  -8.648  1.00 72.65           O  
ATOM   3947  OD2 ASP B 195     -12.946 -60.453 -10.167  1.00 72.65           O1-
ATOM   3948  N   PHE B 196     -10.289 -56.129  -9.346  1.00135.35           N  
ATOM   3949  CA  PHE B 196      -9.661 -54.931  -9.831  1.00135.35           C  
ATOM   3950  C   PHE B 196      -9.072 -54.003  -8.807  1.00135.35           C  
ATOM   3951  O   PHE B 196      -8.399 -53.054  -9.197  1.00135.35           O  
ATOM   3952  CB  PHE B 196     -10.590 -54.168 -10.780  1.00135.35           C  
ATOM   3953  CG  PHE B 196     -10.665 -55.109 -11.928  1.00135.35           C  
ATOM   3954  CD1 PHE B 196      -9.707 -55.066 -12.912  1.00135.35           C  
ATOM   3955  CD2 PHE B 196     -11.659 -56.056 -12.002  1.00135.35           C  
ATOM   3956  CE1 PHE B 196      -9.750 -55.938 -13.973  1.00135.35           C  
ATOM   3957  CE2 PHE B 196     -11.707 -56.933 -13.060  1.00135.35           C  
ATOM   3958  CZ  PHE B 196     -10.754 -56.874 -14.048  1.00135.35           C  
ATOM   3959  N   LEU B 197      -9.381 -54.136  -7.502  1.00 73.47           N  
ATOM   3960  CA  LEU B 197      -8.934 -53.124  -6.579  1.00 73.47           C  
ATOM   3961  C   LEU B 197      -7.781 -53.592  -5.738  1.00 73.47           C  
ATOM   3962  O   LEU B 197      -7.645 -54.770  -5.418  1.00 73.47           O  
ATOM   3963  CB  LEU B 197     -10.062 -52.688  -5.635  1.00 73.47           C  
ATOM   3964  CG  LEU B 197     -11.297 -52.179  -6.405  1.00 73.47           C  
ATOM   3965  CD1 LEU B 197     -12.414 -51.736  -5.450  1.00 73.47           C  
ATOM   3966  CD2 LEU B 197     -10.916 -51.089  -7.418  1.00 73.47           C  
ATOM   3967  N   GLU B 198      -6.899 -52.638  -5.375  1.00106.91           N  
ATOM   3968  CA  GLU B 198      -5.761 -52.884  -4.534  1.00106.91           C  
ATOM   3969  C   GLU B 198      -6.205 -52.756  -3.106  1.00106.91           C  
ATOM   3970  O   GLU B 198      -7.317 -52.305  -2.839  1.00106.91           O  
ATOM   3971  CB  GLU B 198      -4.591 -51.935  -4.845  1.00106.91           C  
ATOM   3972  CG  GLU B 198      -5.003 -50.470  -5.007  1.00106.91           C  
ATOM   3973  CD  GLU B 198      -3.770 -49.694  -5.451  1.00106.91           C  
ATOM   3974  OE1 GLU B 198      -3.217 -50.028  -6.532  1.00106.91           O  
ATOM   3975  OE2 GLU B 198      -3.363 -48.758  -4.713  1.00106.91           O1-
ATOM   3976  N   PRO B 199      -5.380 -53.164  -2.172  1.00 71.23           N  
ATOM   3977  CA  PRO B 199      -5.777 -53.138  -0.789  1.00 71.23           C  
ATOM   3978  C   PRO B 199      -6.018 -51.758  -0.279  1.00 71.23           C  
ATOM   3979  O   PRO B 199      -5.409 -50.809  -0.770  1.00 71.23           O  
ATOM   3980  CB  PRO B 199      -4.707 -53.923  -0.036  1.00 71.23           C  
ATOM   3981  CG  PRO B 199      -4.217 -54.937  -1.087  1.00 71.23           C  
ATOM   3982  CD  PRO B 199      -4.431 -54.232  -2.438  1.00 71.23           C  
ATOM   3983  N   PRO B 200      -6.907 -51.644   0.667  1.00141.93           N  
ATOM   3984  CA  PRO B 200      -7.269 -50.360   1.198  1.00141.93           C  
ATOM   3985  C   PRO B 200      -6.218 -49.792   2.080  1.00141.93           C  
ATOM   3986  O   PRO B 200      -5.448 -50.547   2.670  1.00141.93           O  
ATOM   3987  CB  PRO B 200      -8.611 -50.557   1.907  1.00141.93           C  
ATOM   3988  CG  PRO B 200      -8.792 -52.084   1.996  1.00141.93           C  
ATOM   3989  CD  PRO B 200      -7.981 -52.611   0.806  1.00141.93           C  
ATOM   3990  N   LYS B 201      -6.156 -48.454   2.163  1.00 63.59           N  
ATOM   3991  CA  LYS B 201      -5.222 -47.842   3.056  1.00 63.59           C  
ATOM   3992  C   LYS B 201      -5.978 -47.597   4.328  1.00 63.59           C  
ATOM   3993  O   LYS B 201      -7.094 -47.081   4.303  1.00 63.59           O  
ATOM   3994  CB  LYS B 201      -4.695 -46.492   2.543  1.00 63.59           C  
ATOM   3995  CG  LYS B 201      -3.954 -46.616   1.212  1.00 63.59           C  
ATOM   3996  CD  LYS B 201      -3.752 -45.283   0.488  1.00 63.59           C  
ATOM   3997  CE  LYS B 201      -3.229 -45.443  -0.940  1.00 63.59           C  
ATOM   3998  NZ  LYS B 201      -3.202 -44.126  -1.613  1.00 63.59           N1+
ATOM   3999  N   LYS B 202      -5.401 -47.971   5.486  1.00101.01           N  
ATOM   4000  CA  LYS B 202      -6.110 -47.784   6.722  1.00101.01           C  
ATOM   4001  C   LYS B 202      -5.985 -46.344   7.131  1.00101.01           C  
ATOM   4002  O   LYS B 202      -4.894 -45.775   7.110  1.00101.01           O  
ATOM   4003  CB  LYS B 202      -5.553 -48.645   7.870  1.00101.01           C  
ATOM   4004  CG  LYS B 202      -6.449 -48.714   9.110  1.00101.01           C  
ATOM   4005  CD  LYS B 202      -7.703 -49.567   8.913  1.00101.01           C  
ATOM   4006  CE  LYS B 202      -8.418 -49.908  10.223  1.00101.01           C  
ATOM   4007  NZ  LYS B 202      -9.718 -49.206  10.297  1.00101.01           N1+
ATOM   4008  N   GLY B 203      -7.115 -45.718   7.526  1.00 39.24           N  
ATOM   4009  CA  GLY B 203      -7.096 -44.336   7.928  1.00 39.24           C  
ATOM   4010  C   GLY B 203      -6.518 -44.217   9.305  1.00 39.24           C  
ATOM   4011  O   GLY B 203      -6.700 -45.084  10.159  1.00 39.24           O  
ATOM   4012  N   ARG B 204      -5.808 -43.100   9.550  1.00100.91           N  
ATOM   4013  CA  ARG B 204      -5.194 -42.809  10.814  1.00100.91           C  
ATOM   4014  C   ARG B 204      -6.168 -41.984  11.595  1.00100.91           C  
ATOM   4015  O   ARG B 204      -7.105 -41.423  11.030  1.00100.91           O  
ATOM   4016  CB  ARG B 204      -3.898 -42.002  10.640  1.00100.91           C  
ATOM   4017  CG  ARG B 204      -2.822 -42.768   9.869  1.00100.91           C  
ATOM   4018  CD  ARG B 204      -1.833 -41.851   9.149  1.00100.91           C  
ATOM   4019  NE  ARG B 204      -2.620 -41.135   8.105  1.00100.91           N  
ATOM   4020  CZ  ARG B 204      -2.009 -40.326   7.189  1.00100.91           C  
ATOM   4021  NH1 ARG B 204      -0.655 -40.159   7.219  1.00100.91           N1+
ATOM   4022  NH2 ARG B 204      -2.754 -39.685   6.242  1.00100.91           N  
ATOM   4023  N   SER B 205      -5.995 -41.912  12.930  1.00 66.56           N  
ATOM   4024  CA  SER B 205      -6.930 -41.134  13.686  1.00 66.56           C  
ATOM   4025  C   SER B 205      -6.240 -40.516  14.860  1.00 66.56           C  
ATOM   4026  O   SER B 205      -5.386 -41.139  15.487  1.00 66.56           O  
ATOM   4027  CB  SER B 205      -8.095 -41.974  14.239  1.00 66.56           C  
ATOM   4028  OG  SER B 205      -7.600 -42.975  15.114  1.00 66.56           O  
ATOM   4029  N   VAL B 206      -6.591 -39.249  15.166  1.00145.46           N  
ATOM   4030  CA  VAL B 206      -6.103 -38.597  16.348  1.00145.46           C  
ATOM   4031  C   VAL B 206      -7.284 -38.121  17.128  1.00145.46           C  
ATOM   4032  O   VAL B 206      -8.273 -37.648  16.567  1.00145.46           O  
ATOM   4033  CB  VAL B 206      -5.247 -37.376  16.148  1.00145.46           C  
ATOM   4034  CG1 VAL B 206      -3.842 -37.778  15.705  1.00145.46           C  
ATOM   4035  CG2 VAL B 206      -5.947 -36.469  15.131  1.00145.46           C  
ATOM   4036  N   VAL B 207      -7.196 -38.246  18.468  1.00153.99           N  
ATOM   4037  CA  VAL B 207      -8.253 -37.800  19.330  1.00153.99           C  
ATOM   4038  C   VAL B 207      -7.728 -36.731  20.236  1.00153.99           C  
ATOM   4039  O   VAL B 207      -6.623 -36.833  20.768  1.00153.99           O  
ATOM   4040  CB  VAL B 207      -8.825 -38.862  20.220  1.00153.99           C  
ATOM   4041  CG1 VAL B 207      -9.663 -39.814  19.372  1.00153.99           C  
ATOM   4042  CG2 VAL B 207      -7.671 -39.592  20.912  1.00153.99           C  
ATOM   4043  N   PHE B 208      -8.534 -35.661  20.420  1.00101.06           N  
ATOM   4044  CA  PHE B 208      -8.159 -34.587  21.297  1.00101.06           C  
ATOM   4045  C   PHE B 208      -9.167 -34.600  22.408  1.00101.06           C  
ATOM   4046  O   PHE B 208     -10.359 -34.424  22.170  1.00101.06           O  
ATOM   4047  CB  PHE B 208      -8.230 -33.213  20.610  1.00101.06           C  
ATOM   4048  CG  PHE B 208      -7.307 -33.259  19.438  1.00101.06           C  
ATOM   4049  CD1 PHE B 208      -7.719 -33.839  18.260  1.00101.06           C  
ATOM   4050  CD2 PHE B 208      -6.039 -32.728  19.504  1.00101.06           C  
ATOM   4051  CE1 PHE B 208      -6.889 -33.891  17.167  1.00101.06           C  
ATOM   4052  CE2 PHE B 208      -5.202 -32.777  18.412  1.00101.06           C  
ATOM   4053  CZ  PHE B 208      -5.624 -33.360  17.241  1.00101.06           C  
ATOM   4054  N   SER B 209      -8.703 -34.808  23.658  1.00 70.04           N  
ATOM   4055  CA  SER B 209      -9.567 -34.958  24.802  1.00 70.04           C  
ATOM   4056  C   SER B 209     -10.306 -33.711  25.152  1.00 70.04           C  
ATOM   4057  O   SER B 209     -11.527 -33.735  25.295  1.00 70.04           O  
ATOM   4058  CB  SER B 209      -8.812 -35.427  26.056  1.00 70.04           C  
ATOM   4059  OG  SER B 209      -8.328 -36.747  25.863  1.00 70.04           O  
ATOM   4060  N   GLY B 210      -9.593 -32.589  25.336  1.00 57.13           N  
ATOM   4061  CA  GLY B 210     -10.272 -31.372  25.640  1.00 57.13           C  
ATOM   4062  C   GLY B 210     -10.453 -31.195  27.118  1.00 57.13           C  
ATOM   4063  O   GLY B 210     -10.898 -30.135  27.552  1.00 57.13           O  
ATOM   4064  N   ASP B 211     -10.141 -32.214  27.943  1.00133.00           N  
ATOM   4065  CA  ASP B 211     -10.303 -32.049  29.363  1.00133.00           C  
ATOM   4066  C   ASP B 211      -9.358 -32.987  30.064  1.00133.00           C  
ATOM   4067  O   ASP B 211      -8.954 -34.008  29.510  1.00133.00           O  
ATOM   4068  CB  ASP B 211     -11.743 -32.340  29.821  1.00133.00           C  
ATOM   4069  CG  ASP B 211     -11.885 -31.900  31.264  1.00133.00           C  
ATOM   4070  OD1 ASP B 211     -11.451 -32.670  32.151  1.00133.00           O  
ATOM   4071  OD2 ASP B 211     -12.438 -30.795  31.506  1.00133.00           O1-
ATOM   4072  N   THR B 212      -8.934 -32.618  31.290  1.00140.79           N  
ATOM   4073  CA  THR B 212      -8.026 -33.399  32.092  1.00140.79           C  
ATOM   4074  C   THR B 212      -8.657 -34.665  32.596  1.00140.79           C  
ATOM   4075  O   THR B 212      -8.003 -35.705  32.644  1.00140.79           O  
ATOM   4076  CB  THR B 212      -7.477 -32.642  33.270  1.00140.79           C  
ATOM   4077  CG2 THR B 212      -6.595 -31.492  32.765  1.00140.79           C  
ATOM   4078  OG1 THR B 212      -8.536 -32.137  34.068  1.00140.79           O  
ATOM   4079  N   ARG B 213      -9.941 -34.619  32.998  1.00171.14           N  
ATOM   4080  CA  ARG B 213     -10.602 -35.781  33.521  1.00171.14           C  
ATOM   4081  C   ARG B 213     -10.845 -36.776  32.432  1.00171.14           C  
ATOM   4082  O   ARG B 213     -10.870 -36.446  31.248  1.00171.14           O  
ATOM   4083  CB  ARG B 213     -11.952 -35.509  34.206  1.00171.14           C  
ATOM   4084  CG  ARG B 213     -12.880 -34.688  33.328  1.00171.14           C  
ATOM   4085  CD  ARG B 213     -14.271 -35.273  33.128  1.00171.14           C  
ATOM   4086  NE  ARG B 213     -14.069 -36.379  32.154  1.00171.14           N  
ATOM   4087  CZ  ARG B 213     -13.578 -36.121  30.903  1.00171.14           C  
ATOM   4088  NH1 ARG B 213     -13.258 -34.856  30.498  1.00171.14           N1+
ATOM   4089  NH2 ARG B 213     -13.365 -37.148  30.039  1.00171.14           N  
ATOM   4090  N   VAL B 214     -11.013 -38.052  32.840  1.00 48.46           N  
ATOM   4091  CA  VAL B 214     -11.223 -39.132  31.920  1.00 48.46           C  
ATOM   4092  C   VAL B 214     -12.593 -39.676  32.161  1.00 48.46           C  
ATOM   4093  O   VAL B 214     -13.225 -39.380  33.174  1.00 48.46           O  
ATOM   4094  CB  VAL B 214     -10.284 -40.285  32.125  1.00 48.46           C  
ATOM   4095  CG1 VAL B 214      -8.836 -39.821  31.883  1.00 48.46           C  
ATOM   4096  CG2 VAL B 214     -10.546 -40.854  33.528  1.00 48.46           C  
ATOM   4097  N   SER B 215     -13.109 -40.460  31.194  1.00 45.10           N  
ATOM   4098  CA  SER B 215     -14.406 -41.050  31.337  1.00 45.10           C  
ATOM   4099  C   SER B 215     -14.485 -42.164  30.348  1.00 45.10           C  
ATOM   4100  O   SER B 215     -13.613 -42.319  29.496  1.00 45.10           O  
ATOM   4101  CB  SER B 215     -15.553 -40.067  31.033  1.00 45.10           C  
ATOM   4102  OG  SER B 215     -15.417 -39.555  29.716  1.00 45.10           O  
ATOM   4103  N   ASP B 216     -15.543 -42.983  30.457  1.00 97.71           N  
ATOM   4104  CA  ASP B 216     -15.740 -44.086  29.567  1.00 97.71           C  
ATOM   4105  C   ASP B 216     -15.962 -43.546  28.189  1.00 97.71           C  
ATOM   4106  O   ASP B 216     -15.564 -44.162  27.202  1.00 97.71           O  
ATOM   4107  CB  ASP B 216     -16.935 -44.957  29.981  1.00 97.71           C  
ATOM   4108  CG  ASP B 216     -18.149 -44.051  30.049  1.00 97.71           C  
ATOM   4109  OD1 ASP B 216     -18.220 -43.224  30.998  1.00 97.71           O  
ATOM   4110  OD2 ASP B 216     -19.024 -44.173  29.152  1.00 97.71           O1-
ATOM   4111  N   LYS B 217     -16.607 -42.370  28.084  1.00 87.54           N  
ATOM   4112  CA  LYS B 217     -16.870 -41.806  26.794  1.00 87.54           C  
ATOM   4113  C   LYS B 217     -15.562 -41.521  26.132  1.00 87.54           C  
ATOM   4114  O   LYS B 217     -15.427 -41.694  24.922  1.00 87.54           O  
ATOM   4115  CB  LYS B 217     -17.696 -40.514  26.850  1.00 87.54           C  
ATOM   4116  CG  LYS B 217     -19.142 -40.778  27.276  1.00 87.54           C  
ATOM   4117  CD  LYS B 217     -19.946 -39.516  27.590  1.00 87.54           C  
ATOM   4118  CE  LYS B 217     -20.477 -38.801  26.345  1.00 87.54           C  
ATOM   4119  NZ  LYS B 217     -21.497 -39.632  25.674  1.00 87.54           N1+
ATOM   4120  N   LEU B 218     -14.562 -41.069  26.911  1.00101.59           N  
ATOM   4121  CA  LEU B 218     -13.282 -40.762  26.343  1.00101.59           C  
ATOM   4122  C   LEU B 218     -12.702 -42.046  25.825  1.00101.59           C  
ATOM   4123  O   LEU B 218     -12.143 -42.090  24.730  1.00101.59           O  
ATOM   4124  CB  LEU B 218     -12.294 -40.177  27.376  1.00101.59           C  
ATOM   4125  CG  LEU B 218     -11.010 -39.522  26.806  1.00101.59           C  
ATOM   4126  CD1 LEU B 218     -10.099 -39.058  27.951  1.00101.59           C  
ATOM   4127  CD2 LEU B 218     -10.264 -40.393  25.780  1.00101.59           C  
ATOM   4128  N   LYS B 219     -12.856 -43.142  26.595  1.00119.00           N  
ATOM   4129  CA  LYS B 219     -12.277 -44.406  26.244  1.00119.00           C  
ATOM   4130  C   LYS B 219     -12.809 -44.839  24.909  1.00119.00           C  
ATOM   4131  O   LYS B 219     -12.052 -45.236  24.023  1.00119.00           O  
ATOM   4132  CB  LYS B 219     -12.638 -45.489  27.287  1.00119.00           C  
ATOM   4133  CG  LYS B 219     -11.902 -46.820  27.127  1.00119.00           C  
ATOM   4134  CD  LYS B 219     -12.032 -47.745  28.341  1.00119.00           C  
ATOM   4135  CE  LYS B 219     -13.385 -48.453  28.425  1.00119.00           C  
ATOM   4136  NZ  LYS B 219     -14.437 -47.484  28.790  1.00119.00           N1+
ATOM   4137  N   GLU B 220     -14.133 -44.746  24.725  1.00125.28           N  
ATOM   4138  CA  GLU B 220     -14.767 -45.184  23.512  1.00125.28           C  
ATOM   4139  C   GLU B 220     -14.364 -44.314  22.361  1.00125.28           C  
ATOM   4140  O   GLU B 220     -14.114 -44.799  21.259  1.00125.28           O  
ATOM   4141  CB  GLU B 220     -16.298 -45.118  23.613  1.00125.28           C  
ATOM   4142  CG  GLU B 220     -17.012 -45.618  22.359  1.00125.28           C  
ATOM   4143  CD  GLU B 220     -16.858 -47.129  22.331  1.00125.28           C  
ATOM   4144  OE1 GLU B 220     -16.971 -47.753  23.419  1.00125.28           O  
ATOM   4145  OE2 GLU B 220     -16.631 -47.680  21.221  1.00125.28           O1-
ATOM   4146  N   LEU B 221     -14.287 -42.993  22.589  1.00115.95           N  
ATOM   4147  CA  LEU B 221     -13.996 -42.078  21.525  1.00115.95           C  
ATOM   4148  C   LEU B 221     -12.618 -42.371  20.993  1.00115.95           C  
ATOM   4149  O   LEU B 221     -12.372 -42.287  19.791  1.00115.95           O  
ATOM   4150  CB  LEU B 221     -14.092 -40.611  21.992  1.00115.95           C  
ATOM   4151  CG  LEU B 221     -13.846 -39.554  20.897  1.00115.95           C  
ATOM   4152  CD1 LEU B 221     -12.361 -39.469  20.516  1.00115.95           C  
ATOM   4153  CD2 LEU B 221     -14.753 -39.786  19.677  1.00115.95           C  
ATOM   4154  N   ALA B 222     -11.686 -42.690  21.910  1.00 95.43           N  
ATOM   4155  CA  ALA B 222     -10.289 -43.010  21.734  1.00 95.43           C  
ATOM   4156  C   ALA B 222     -10.028 -44.351  21.112  1.00 95.43           C  
ATOM   4157  O   ALA B 222      -8.909 -44.610  20.676  1.00 95.43           O  
ATOM   4158  CB  ALA B 222      -9.496 -42.971  23.053  1.00 95.43           C  
ATOM   4159  N   ARG B 223     -10.998 -45.277  21.161  1.00135.72           N  
ATOM   4160  CA  ARG B 223     -10.791 -46.650  20.773  1.00135.72           C  
ATOM   4161  C   ARG B 223     -10.025 -46.792  19.482  1.00135.72           C  
ATOM   4162  O   ARG B 223     -10.428 -46.304  18.429  1.00135.72           O  
ATOM   4163  CB  ARG B 223     -12.122 -47.417  20.671  1.00135.72           C  
ATOM   4164  CG  ARG B 223     -11.996 -48.887  20.275  1.00135.72           C  
ATOM   4165  CD  ARG B 223     -13.023 -49.766  20.994  1.00135.72           C  
ATOM   4166  NE  ARG B 223     -12.542 -49.879  22.402  1.00135.72           N  
ATOM   4167  CZ  ARG B 223     -13.399 -49.905  23.467  1.00135.72           C  
ATOM   4168  NH1 ARG B 223     -14.744 -49.789  23.284  1.00135.72           N1+
ATOM   4169  NH2 ARG B 223     -12.894 -50.065  24.727  1.00135.72           N  
ATOM   4170  N   ASP B 224      -8.872 -47.497  19.578  1.00 81.05           N  
ATOM   4171  CA  ASP B 224      -7.985 -47.837  18.493  1.00 81.05           C  
ATOM   4172  C   ASP B 224      -7.454 -46.615  17.786  1.00 81.05           C  
ATOM   4173  O   ASP B 224      -7.168 -46.682  16.593  1.00 81.05           O  
ATOM   4174  CB  ASP B 224      -8.657 -48.679  17.395  1.00 81.05           C  
ATOM   4175  CG  ASP B 224      -8.958 -50.077  17.912  1.00 81.05           C  
ATOM   4176  OD1 ASP B 224      -8.879 -50.297  19.149  1.00 81.05           O  
ATOM   4177  OD2 ASP B 224      -9.268 -50.950  17.059  1.00 81.05           O1-
ATOM   4178  N   CYS B 225      -7.264 -45.483  18.486  1.00116.71           N  
ATOM   4179  CA  CYS B 225      -6.817 -44.272  17.848  1.00116.71           C  
ATOM   4180  C   CYS B 225      -5.311 -44.213  17.821  1.00116.71           C  
ATOM   4181  O   CYS B 225      -4.643 -45.002  18.489  1.00116.71           O  
ATOM   4182  CB  CYS B 225      -7.318 -43.038  18.631  1.00116.71           C  
ATOM   4183  SG  CYS B 225      -6.839 -41.435  17.934  1.00116.71           S  
ATOM   4184  N   ASP B 226      -4.743 -43.331  16.960  1.00145.19           N  
ATOM   4185  CA  ASP B 226      -3.330 -43.053  16.924  1.00145.19           C  
ATOM   4186  C   ASP B 226      -2.833 -42.246  18.158  1.00145.19           C  
ATOM   4187  O   ASP B 226      -1.890 -42.773  18.744  1.00145.19           O  
ATOM   4188  CB  ASP B 226      -2.895 -42.280  15.669  1.00145.19           C  
ATOM   4189  CG  ASP B 226      -2.836 -43.282  14.529  1.00145.19           C  
ATOM   4190  OD1 ASP B 226      -2.124 -44.310  14.691  1.00145.19           O  
ATOM   4191  OD2 ASP B 226      -3.501 -43.044  13.487  1.00145.19           O1-
ATOM   4192  N   VAL B 227      -3.415 -41.032  18.591  1.00267.51           N  
ATOM   4193  CA  VAL B 227      -2.917 -40.145  19.727  1.00267.51           C  
ATOM   4194  C   VAL B 227      -3.892 -38.925  20.341  1.00267.51           C  
ATOM   4195  O   VAL B 227      -4.855 -38.728  19.600  1.00267.51           O  
ATOM   4196  CB  VAL B 227      -1.656 -39.401  19.336  1.00267.51           C  
ATOM   4197  CG1 VAL B 227      -1.190 -38.526  20.510  1.00267.51           C  
ATOM   4198  CG2 VAL B 227      -0.577 -40.382  18.850  1.00267.51           C  
ATOM   4199  N   MET B 228      -3.752 -38.197  21.658  1.00373.09           N  
ATOM   4200  CA  MET B 228      -3.696 -36.747  22.297  1.00373.09           C  
ATOM   4201  C   MET B 228      -4.534 -36.352  23.602  1.00373.09           C  
ATOM   4202  O   MET B 228      -5.757 -36.239  23.531  1.00373.09           O  
ATOM   4203  CB  MET B 228      -3.976 -35.644  21.256  1.00373.09           C  
ATOM   4204  CG  MET B 228      -3.944 -34.221  21.823  1.00373.09           C  
ATOM   4205  SD  MET B 228      -2.305 -33.646  22.359  1.00373.09           S  
ATOM   4206  CE  MET B 228      -2.794 -31.908  22.560  1.00373.09           C  
ATOM   4207  N   VAL B 229      -3.929 -35.963  24.809  1.00107.42           N  
ATOM   4208  CA  VAL B 229      -4.701 -35.647  26.046  1.00107.42           C  
ATOM   4209  C   VAL B 229      -4.095 -34.545  26.925  1.00107.42           C  
ATOM   4210  O   VAL B 229      -2.887 -34.323  26.936  1.00107.42           O  
ATOM   4211  CB  VAL B 229      -4.872 -36.877  26.907  1.00107.42           C  
ATOM   4212  CG1 VAL B 229      -5.630 -36.524  28.198  1.00107.42           C  
ATOM   4213  CG2 VAL B 229      -5.572 -37.959  26.065  1.00107.42           C  
ATOM   4214  N   HIS B 230      -4.945 -33.835  27.727  1.00 79.43           N  
ATOM   4215  CA  HIS B 230      -4.529 -32.763  28.614  1.00 79.43           C  
ATOM   4216  C   HIS B 230      -4.203 -33.359  29.950  1.00 79.43           C  
ATOM   4217  O   HIS B 230      -5.072 -33.885  30.642  1.00 79.43           O  
ATOM   4218  CB  HIS B 230      -5.625 -31.707  28.818  1.00 79.43           C  
ATOM   4219  CG  HIS B 230      -5.932 -31.010  27.531  1.00 79.43           C  
ATOM   4220  CD2 HIS B 230      -6.242 -31.549  26.321  1.00 79.43           C  
ATOM   4221  ND1 HIS B 230      -5.909 -29.646  27.338  1.00 79.43           N  
ATOM   4222  CE1 HIS B 230      -6.206 -29.430  26.032  1.00 79.43           C  
ATOM   4223  NE2 HIS B 230      -6.415 -30.558  25.375  1.00 79.43           N  
ATOM   4224  N   GLU B 231      -2.908 -33.320  30.318  1.00123.53           N  
ATOM   4225  CA  GLU B 231      -2.435 -33.918  31.536  1.00123.53           C  
ATOM   4226  C   GLU B 231      -2.746 -33.169  32.801  1.00123.53           C  
ATOM   4227  O   GLU B 231      -2.991 -33.797  33.831  1.00123.53           O  
ATOM   4228  CB  GLU B 231      -0.949 -34.323  31.501  1.00123.53           C  
ATOM   4229  CG  GLU B 231       0.062 -33.247  31.115  1.00123.53           C  
ATOM   4230  CD  GLU B 231       1.394 -33.981  31.035  1.00123.53           C  
ATOM   4231  OE1 GLU B 231       1.494 -35.067  31.667  1.00123.53           O  
ATOM   4232  OE2 GLU B 231       2.320 -33.486  30.340  1.00123.53           O1-
ATOM   4233  N   ALA B 232      -2.751 -31.821  32.800  1.00 52.72           N  
ATOM   4234  CA  ALA B 232      -2.914 -31.186  34.082  1.00 52.72           C  
ATOM   4235  C   ALA B 232      -3.865 -30.041  34.009  1.00 52.72           C  
ATOM   4236  O   ALA B 232      -4.249 -29.583  32.936  1.00 52.72           O  
ATOM   4237  CB  ALA B 232      -1.603 -30.628  34.655  1.00 52.72           C  
ATOM   4238  N   THR B 233      -4.264 -29.556  35.202  1.00 44.19           N  
ATOM   4239  CA  THR B 233      -5.193 -28.478  35.339  1.00 44.19           C  
ATOM   4240  C   THR B 233      -4.416 -27.259  35.713  1.00 44.19           C  
ATOM   4241  O   THR B 233      -3.352 -27.349  36.325  1.00 44.19           O  
ATOM   4242  CB  THR B 233      -6.178 -28.722  36.441  1.00 44.19           C  
ATOM   4243  CG2 THR B 233      -7.159 -27.540  36.510  1.00 44.19           C  
ATOM   4244  OG1 THR B 233      -6.880 -29.932  36.197  1.00 44.19           O  
ATOM   4245  N   PHE B 234      -4.927 -26.078  35.318  1.00180.63           N  
ATOM   4246  CA  PHE B 234      -4.308 -24.842  35.694  1.00180.63           C  
ATOM   4247  C   PHE B 234      -4.405 -24.855  37.188  1.00180.63           C  
ATOM   4248  O   PHE B 234      -5.337 -25.436  37.733  1.00180.63           O  
ATOM   4249  CB  PHE B 234      -5.081 -23.620  35.174  1.00180.63           C  
ATOM   4250  CG  PHE B 234      -6.397 -23.631  35.875  1.00180.63           C  
ATOM   4251  CD1 PHE B 234      -7.412 -24.459  35.451  1.00180.63           C  
ATOM   4252  CD2 PHE B 234      -6.611 -22.835  36.975  1.00180.63           C  
ATOM   4253  CE1 PHE B 234      -8.625 -24.477  36.102  1.00180.63           C  
ATOM   4254  CE2 PHE B 234      -7.823 -22.847  37.626  1.00180.63           C  
ATOM   4255  CZ  PHE B 234      -8.835 -23.669  37.191  1.00180.63           C  
ATOM   4256  N   ALA B 235      -3.463 -24.189  37.876  1.00 97.65           N  
ATOM   4257  CA  ALA B 235      -3.249 -24.274  39.296  1.00 97.65           C  
ATOM   4258  C   ALA B 235      -4.408 -23.872  40.135  1.00 97.65           C  
ATOM   4259  O   ALA B 235      -4.616 -24.516  41.157  1.00 97.65           O  
ATOM   4260  CB  ALA B 235      -2.041 -23.434  39.750  1.00 97.65           C  
ATOM   4261  N   LYS B 236      -5.165 -22.820  39.764  1.00328.50           N  
ATOM   4262  CA  LYS B 236      -6.262 -22.328  40.562  1.00328.50           C  
ATOM   4263  C   LYS B 236      -5.811 -22.116  41.973  1.00328.50           C  
ATOM   4264  O   LYS B 236      -6.394 -22.633  42.925  1.00328.50           O  
ATOM   4265  CB  LYS B 236      -7.580 -23.154  40.550  1.00328.50           C  
ATOM   4266  CG  LYS B 236      -7.664 -24.473  41.338  1.00328.50           C  
ATOM   4267  CD  LYS B 236      -7.029 -25.708  40.693  1.00328.50           C  
ATOM   4268  CE  LYS B 236      -7.251 -26.995  41.496  1.00328.50           C  
ATOM   4269  NZ  LYS B 236      -8.619 -27.510  41.261  1.00328.50           N1+
ATOM   4270  N   GLU B 237      -4.745 -21.309  42.124  1.00103.02           N  
ATOM   4271  CA  GLU B 237      -4.125 -21.008  43.382  1.00103.02           C  
ATOM   4272  C   GLU B 237      -5.077 -20.258  44.258  1.00103.02           C  
ATOM   4273  O   GLU B 237      -5.088 -20.463  45.471  1.00103.02           O  
ATOM   4274  CB  GLU B 237      -2.884 -20.112  43.227  1.00103.02           C  
ATOM   4275  CG  GLU B 237      -1.749 -20.753  42.423  1.00103.02           C  
ATOM   4276  CD  GLU B 237      -0.826 -21.505  43.371  1.00103.02           C  
ATOM   4277  OE1 GLU B 237      -0.926 -21.279  44.606  1.00103.02           O  
ATOM   4278  OE2 GLU B 237      -0.000 -22.312  42.867  1.00103.02           O1-
ATOM   4279  N   ASP B 238      -5.910 -19.373  43.668  1.00108.15           N  
ATOM   4280  CA  ASP B 238      -6.736 -18.522  44.474  1.00108.15           C  
ATOM   4281  C   ASP B 238      -7.599 -19.359  45.362  1.00108.15           C  
ATOM   4282  O   ASP B 238      -7.648 -19.122  46.567  1.00108.15           O  
ATOM   4283  CB  ASP B 238      -7.643 -17.568  43.665  1.00108.15           C  
ATOM   4284  CG  ASP B 238      -8.685 -18.368  42.894  1.00108.15           C  
ATOM   4285  OD1 ASP B 238      -8.287 -19.214  42.049  1.00108.15           O  
ATOM   4286  OD2 ASP B 238      -9.900 -18.167  43.168  1.00108.15           O1-
ATOM   4287  N   ARG B 239      -8.288 -20.383  44.815  1.00231.07           N  
ATOM   4288  CA  ARG B 239      -9.118 -21.183  45.668  1.00231.07           C  
ATOM   4289  C   ARG B 239      -8.623 -22.579  45.524  1.00231.07           C  
ATOM   4290  O   ARG B 239      -8.417 -23.053  44.408  1.00231.07           O  
ATOM   4291  CB  ARG B 239     -10.602 -21.216  45.248  1.00231.07           C  
ATOM   4292  CG  ARG B 239     -11.310 -19.857  45.194  1.00231.07           C  
ATOM   4293  CD  ARG B 239     -12.822 -19.982  44.964  1.00231.07           C  
ATOM   4294  NE  ARG B 239     -13.347 -18.638  44.590  1.00231.07           N  
ATOM   4295  CZ  ARG B 239     -13.418 -18.276  43.275  1.00231.07           C  
ATOM   4296  NH1 ARG B 239     -13.057 -19.164  42.303  1.00231.07           N1+
ATOM   4297  NH2 ARG B 239     -13.852 -17.027  42.928  1.00231.07           N  
ATOM   4298  N   LYS B 240      -8.394 -23.288  46.643  1.00323.83           N  
ATOM   4299  CA  LYS B 240      -7.942 -24.621  46.403  1.00323.83           C  
ATOM   4300  C   LYS B 240      -8.282 -25.531  47.530  1.00323.83           C  
ATOM   4301  O   LYS B 240      -8.041 -25.232  48.699  1.00323.83           O  
ATOM   4302  CB  LYS B 240      -6.427 -24.720  46.176  1.00323.83           C  
ATOM   4303  CG  LYS B 240      -5.583 -24.050  47.259  1.00323.83           C  
ATOM   4304  CD  LYS B 240      -5.718 -22.525  47.299  1.00323.83           C  
ATOM   4305  CE  LYS B 240      -6.566 -21.996  48.457  1.00323.83           C  
ATOM   4306  NZ  LYS B 240      -6.443 -20.524  48.537  1.00323.83           N1+
ATOM   4307  N   LEU B 241      -8.871 -26.684  47.164  1.00259.94           N  
ATOM   4308  CA  LEU B 241      -9.090 -27.750  48.087  1.00259.94           C  
ATOM   4309  C   LEU B 241      -7.777 -28.462  48.056  1.00259.94           C  
ATOM   4310  O   LEU B 241      -6.996 -28.261  47.126  1.00259.94           O  
ATOM   4311  CB  LEU B 241     -10.165 -28.761  47.634  1.00259.94           C  
ATOM   4312  CG  LEU B 241     -11.541 -28.137  47.331  1.00259.94           C  
ATOM   4313  CD1 LEU B 241     -11.475 -27.233  46.089  1.00259.94           C  
ATOM   4314  CD2 LEU B 241     -12.637 -29.212  47.224  1.00259.94           C  
ATOM   4315  N   ALA B 242      -7.454 -29.278  49.073  1.00230.60           N  
ATOM   4316  CA  ALA B 242      -6.181 -29.920  48.971  1.00230.60           C  
ATOM   4317  C   ALA B 242      -6.407 -31.365  48.657  1.00230.60           C  
ATOM   4318  O   ALA B 242      -7.075 -32.078  49.405  1.00230.60           O  
ATOM   4319  CB  ALA B 242      -5.347 -29.835  50.263  1.00230.60           C  
ATOM   4320  N   TYR B 243      -5.877 -31.814  47.501  1.00318.58           N  
ATOM   4321  CA  TYR B 243      -5.928 -33.194  47.106  1.00318.58           C  
ATOM   4322  C   TYR B 243      -4.692 -33.532  46.340  1.00318.58           C  
ATOM   4323  O   TYR B 243      -4.016 -32.656  45.806  1.00318.58           O  
ATOM   4324  CB  TYR B 243      -7.124 -33.597  46.225  1.00318.58           C  
ATOM   4325  CG  TYR B 243      -8.272 -33.894  47.122  1.00318.58           C  
ATOM   4326  CD1 TYR B 243      -8.238 -35.021  47.909  1.00318.58           C  
ATOM   4327  CD2 TYR B 243      -9.385 -33.087  47.158  1.00318.58           C  
ATOM   4328  CE1 TYR B 243      -9.287 -35.330  48.741  1.00318.58           C  
ATOM   4329  CE2 TYR B 243     -10.438 -33.393  47.986  1.00318.58           C  
ATOM   4330  CZ  TYR B 243     -10.390 -34.512  48.781  1.00318.58           C  
ATOM   4331  OH  TYR B 243     -11.474 -34.824  49.632  1.00318.58           O  
ATOM   4332  N   ASP B 244      -4.350 -34.836  46.284  1.00124.41           N  
ATOM   4333  CA  ASP B 244      -3.210 -35.226  45.508  1.00124.41           C  
ATOM   4334  C   ASP B 244      -3.713 -35.954  44.308  1.00124.41           C  
ATOM   4335  O   ASP B 244      -3.180 -36.992  43.922  1.00124.41           O  
ATOM   4336  CB  ASP B 244      -2.242 -36.169  46.237  1.00124.41           C  
ATOM   4337  CG  ASP B 244      -1.466 -35.345  47.252  1.00124.41           C  
ATOM   4338  OD1 ASP B 244      -2.060 -34.384  47.813  1.00124.41           O  
ATOM   4339  OD2 ASP B 244      -0.263 -35.652  47.465  1.00124.41           O1-
ATOM   4340  N   TYR B 245      -4.759 -35.402  43.670  1.00 87.13           N  
ATOM   4341  CA  TYR B 245      -5.271 -35.994  42.473  1.00 87.13           C  
ATOM   4342  C   TYR B 245      -4.209 -35.893  41.443  1.00 87.13           C  
ATOM   4343  O   TYR B 245      -4.062 -36.798  40.623  1.00 87.13           O  
ATOM   4344  CB  TYR B 245      -6.588 -35.366  41.990  1.00 87.13           C  
ATOM   4345  CG  TYR B 245      -7.646 -36.076  42.763  1.00 87.13           C  
ATOM   4346  CD1 TYR B 245      -7.664 -36.022  44.137  1.00 87.13           C  
ATOM   4347  CD2 TYR B 245      -8.627 -36.787  42.108  1.00 87.13           C  
ATOM   4348  CE1 TYR B 245      -8.635 -36.681  44.854  1.00 87.13           C  
ATOM   4349  CE2 TYR B 245      -9.601 -37.447  42.819  1.00 87.13           C  
ATOM   4350  CZ  TYR B 245      -9.605 -37.397  44.193  1.00 87.13           C  
ATOM   4351  OH  TYR B 245     -10.602 -38.074  44.925  1.00 87.13           O  
ATOM   4352  N   TYR B 246      -3.446 -34.781  41.477  1.00248.11           N  
ATOM   4353  CA  TYR B 246      -2.358 -34.523  40.575  1.00248.11           C  
ATOM   4354  C   TYR B 246      -1.550 -35.775  40.437  1.00248.11           C  
ATOM   4355  O   TYR B 246      -1.419 -36.541  41.389  1.00248.11           O  
ATOM   4356  CB  TYR B 246      -1.418 -33.397  41.050  1.00248.11           C  
ATOM   4357  CG  TYR B 246      -2.218 -32.138  41.088  1.00248.11           C  
ATOM   4358  CD1 TYR B 246      -2.402 -31.384  39.952  1.00248.11           C  
ATOM   4359  CD2 TYR B 246      -2.785 -31.711  42.265  1.00248.11           C  
ATOM   4360  CE1 TYR B 246      -3.143 -30.226  39.992  1.00248.11           C  
ATOM   4361  CE2 TYR B 246      -3.528 -30.555  42.312  1.00248.11           C  
ATOM   4362  CZ  TYR B 246      -3.708 -29.809  41.172  1.00248.11           C  
ATOM   4363  OH  TYR B 246      -4.468 -28.621  41.207  1.00248.11           O  
ATOM   4364  N   HIS B 247      -1.047 -36.009  39.207  1.00208.25           N  
ATOM   4365  CA  HIS B 247      -0.303 -37.144  38.737  1.00208.25           C  
ATOM   4366  C   HIS B 247      -1.185 -38.350  38.628  1.00208.25           C  
ATOM   4367  O   HIS B 247      -0.833 -39.308  37.941  1.00208.25           O  
ATOM   4368  CB  HIS B 247       0.954 -37.522  39.573  1.00208.25           C  
ATOM   4369  CG  HIS B 247       0.737 -38.200  40.905  1.00208.25           C  
ATOM   4370  CD2 HIS B 247       1.305 -37.936  42.114  1.00208.25           C  
ATOM   4371  ND1 HIS B 247      -0.101 -39.274  41.114  1.00208.25           N  
ATOM   4372  CE1 HIS B 247       0.000 -39.602  42.430  1.00208.25           C  
ATOM   4373  NE2 HIS B 247       0.842 -38.819  43.077  1.00208.25           N  
ATOM   4374  N   SER B 248      -2.387 -38.331  39.232  1.00 89.83           N  
ATOM   4375  CA  SER B 248      -3.250 -39.459  39.028  1.00 89.83           C  
ATOM   4376  C   SER B 248      -3.895 -39.254  37.699  1.00 89.83           C  
ATOM   4377  O   SER B 248      -4.283 -40.202  37.019  1.00 89.83           O  
ATOM   4378  CB  SER B 248      -4.392 -39.598  40.051  1.00 89.83           C  
ATOM   4379  OG  SER B 248      -5.468 -38.744  39.696  1.00 89.83           O  
ATOM   4380  N   THR B 249      -4.026 -37.974  37.298  1.00 93.88           N  
ATOM   4381  CA  THR B 249      -4.681 -37.666  36.064  1.00 93.88           C  
ATOM   4382  C   THR B 249      -3.901 -38.293  34.963  1.00 93.88           C  
ATOM   4383  O   THR B 249      -4.469 -38.933  34.081  1.00 93.88           O  
ATOM   4384  CB  THR B 249      -4.745 -36.198  35.780  1.00 93.88           C  
ATOM   4385  CG2 THR B 249      -5.442 -35.987  34.425  1.00 93.88           C  
ATOM   4386  OG1 THR B 249      -5.454 -35.534  36.814  1.00 93.88           O  
ATOM   4387  N   THR B 250      -2.565 -38.140  35.002  1.00 33.19           N  
ATOM   4388  CA  THR B 250      -1.733 -38.687  33.971  1.00 33.19           C  
ATOM   4389  C   THR B 250      -1.888 -40.171  33.994  1.00 33.19           C  
ATOM   4390  O   THR B 250      -2.001 -40.814  32.951  1.00 33.19           O  
ATOM   4391  CB  THR B 250      -0.273 -38.399  34.174  1.00 33.19           C  
ATOM   4392  CG2 THR B 250       0.512 -39.002  32.996  1.00 33.19           C  
ATOM   4393  OG1 THR B 250      -0.046 -36.999  34.240  1.00 33.19           O  
ATOM   4394  N   GLU B 251      -1.911 -40.757  35.204  1.00 40.77           N  
ATOM   4395  CA  GLU B 251      -2.015 -42.180  35.331  1.00 40.77           C  
ATOM   4396  C   GLU B 251      -3.313 -42.628  34.743  1.00 40.77           C  
ATOM   4397  O   GLU B 251      -3.376 -43.657  34.075  1.00 40.77           O  
ATOM   4398  CB  GLU B 251      -2.004 -42.658  36.791  1.00 40.77           C  
ATOM   4399  CG  GLU B 251      -2.111 -44.179  36.918  1.00 40.77           C  
ATOM   4400  CD  GLU B 251      -2.219 -44.521  38.396  1.00 40.77           C  
ATOM   4401  OE1 GLU B 251      -3.322 -44.299  38.962  1.00 40.77           O  
ATOM   4402  OE2 GLU B 251      -1.211 -45.003  38.978  1.00 40.77           O1-
ATOM   4403  N   GLN B 252      -4.392 -41.865  34.988  1.00119.05           N  
ATOM   4404  CA  GLN B 252      -5.697 -42.230  34.513  1.00119.05           C  
ATOM   4405  C   GLN B 252      -5.719 -42.151  33.017  1.00119.05           C  
ATOM   4406  O   GLN B 252      -6.327 -42.981  32.342  1.00119.05           O  
ATOM   4407  CB  GLN B 252      -6.787 -41.294  35.041  1.00119.05           C  
ATOM   4408  CG  GLN B 252      -8.179 -41.900  34.922  1.00119.05           C  
ATOM   4409  CD  GLN B 252      -8.323 -42.905  36.049  1.00119.05           C  
ATOM   4410  NE2 GLN B 252      -7.416 -43.918  36.074  1.00119.05           N  
ATOM   4411  OE1 GLN B 252      -9.213 -42.789  36.891  1.00119.05           O  
ATOM   4412  N   ALA B 253      -5.053 -41.133  32.451  1.00 33.51           N  
ATOM   4413  CA  ALA B 253      -5.064 -40.981  31.028  1.00 33.51           C  
ATOM   4414  C   ALA B 253      -4.429 -42.199  30.442  1.00 33.51           C  
ATOM   4415  O   ALA B 253      -4.882 -42.737  29.432  1.00 33.51           O  
ATOM   4416  CB  ALA B 253      -4.248 -39.760  30.566  1.00 33.51           C  
ATOM   4417  N   ALA B 254      -3.345 -42.666  31.080  1.00 43.54           N  
ATOM   4418  CA  ALA B 254      -2.633 -43.803  30.590  1.00 43.54           C  
ATOM   4419  C   ALA B 254      -3.494 -45.033  30.646  1.00 43.54           C  
ATOM   4420  O   ALA B 254      -3.473 -45.835  29.715  1.00 43.54           O  
ATOM   4421  CB  ALA B 254      -1.338 -44.046  31.357  1.00 43.54           C  
ATOM   4422  N   VAL B 255      -4.271 -45.231  31.733  1.00114.93           N  
ATOM   4423  CA  VAL B 255      -5.087 -46.416  31.801  1.00114.93           C  
ATOM   4424  C   VAL B 255      -6.125 -46.362  30.727  1.00114.93           C  
ATOM   4425  O   VAL B 255      -6.461 -47.380  30.123  1.00114.93           O  
ATOM   4426  CB  VAL B 255      -5.811 -46.635  33.103  1.00114.93           C  
ATOM   4427  CG1 VAL B 255      -4.779 -46.860  34.211  1.00114.93           C  
ATOM   4428  CG2 VAL B 255      -6.779 -45.476  33.366  1.00114.93           C  
ATOM   4429  N   THR B 256      -6.674 -45.163  30.467  1.00 37.79           N  
ATOM   4430  CA  THR B 256      -7.705 -45.054  29.478  1.00 37.79           C  
ATOM   4431  C   THR B 256      -7.142 -45.454  28.149  1.00 37.79           C  
ATOM   4432  O   THR B 256      -7.759 -46.218  27.408  1.00 37.79           O  
ATOM   4433  CB  THR B 256      -8.254 -43.661  29.355  1.00 37.79           C  
ATOM   4434  CG2 THR B 256      -9.338 -43.665  28.266  1.00 37.79           C  
ATOM   4435  OG1 THR B 256      -8.809 -43.234  30.591  1.00 37.79           O  
ATOM   4436  N   ALA B 257      -5.928 -44.972  27.830  1.00 40.37           N  
ATOM   4437  CA  ALA B 257      -5.298 -45.243  26.567  1.00 40.37           C  
ATOM   4438  C   ALA B 257      -5.101 -46.720  26.442  1.00 40.37           C  
ATOM   4439  O   ALA B 257      -5.268 -47.292  25.365  1.00 40.37           O  
ATOM   4440  CB  ALA B 257      -3.916 -44.572  26.452  1.00 40.37           C  
ATOM   4441  N   LYS B 258      -4.724 -47.376  27.552  1.00 73.00           N  
ATOM   4442  CA  LYS B 258      -4.492 -48.792  27.544  1.00 73.00           C  
ATOM   4443  C   LYS B 258      -5.771 -49.503  27.207  1.00 73.00           C  
ATOM   4444  O   LYS B 258      -5.792 -50.387  26.352  1.00 73.00           O  
ATOM   4445  CB  LYS B 258      -4.027 -49.310  28.920  1.00 73.00           C  
ATOM   4446  CG  LYS B 258      -3.904 -50.834  28.986  1.00 73.00           C  
ATOM   4447  CD  LYS B 258      -3.257 -51.370  30.266  1.00 73.00           C  
ATOM   4448  CE  LYS B 258      -3.447 -52.880  30.438  1.00 73.00           C  
ATOM   4449  NZ  LYS B 258      -3.047 -53.578  29.196  1.00 73.00           N1+
ATOM   4450  N   GLU B 259      -6.879 -49.114  27.865  1.00 88.93           N  
ATOM   4451  CA  GLU B 259      -8.158 -49.754  27.703  1.00 88.93           C  
ATOM   4452  C   GLU B 259      -8.645 -49.549  26.295  1.00 88.93           C  
ATOM   4453  O   GLU B 259      -9.102 -50.479  25.630  1.00 88.93           O  
ATOM   4454  CB  GLU B 259      -9.213 -49.104  28.618  1.00 88.93           C  
ATOM   4455  CG  GLU B 259      -8.868 -49.137  30.112  1.00 88.93           C  
ATOM   4456  CD  GLU B 259      -9.672 -50.237  30.786  1.00 88.93           C  
ATOM   4457  OE1 GLU B 259     -10.530 -50.854  30.102  1.00 88.93           O  
ATOM   4458  OE2 GLU B 259      -9.446 -50.464  32.005  1.00 88.93           O1-
ATOM   4459  N   ALA B 260      -8.534 -48.297  25.817  1.00 56.96           N  
ATOM   4460  CA  ALA B 260      -8.977 -47.841  24.529  1.00 56.96           C  
ATOM   4461  C   ALA B 260      -8.179 -48.502  23.456  1.00 56.96           C  
ATOM   4462  O   ALA B 260      -8.646 -48.636  22.325  1.00 56.96           O  
ATOM   4463  CB  ALA B 260      -8.845 -46.321  24.348  1.00 56.96           C  
ATOM   4464  N   ARG B 261      -6.938 -48.908  23.781  1.00119.68           N  
ATOM   4465  CA  ARG B 261      -6.066 -49.514  22.819  1.00119.68           C  
ATOM   4466  C   ARG B 261      -5.576 -48.456  21.877  1.00119.68           C  
ATOM   4467  O   ARG B 261      -5.431 -48.693  20.679  1.00119.68           O  
ATOM   4468  CB  ARG B 261      -6.753 -50.580  21.942  1.00119.68           C  
ATOM   4469  CG  ARG B 261      -7.392 -51.765  22.676  1.00119.68           C  
ATOM   4470  CD  ARG B 261      -7.957 -52.802  21.696  1.00119.68           C  
ATOM   4471  NE  ARG B 261      -8.749 -53.807  22.456  1.00119.68           N  
ATOM   4472  CZ  ARG B 261     -10.079 -53.591  22.681  1.00119.68           C  
ATOM   4473  NH1 ARG B 261     -10.670 -52.445  22.237  1.00119.68           N1+
ATOM   4474  NH2 ARG B 261     -10.819 -54.526  23.345  1.00119.68           N  
ATOM   4475  N   ALA B 262      -5.319 -47.241  22.401  1.00 41.66           N  
ATOM   4476  CA  ALA B 262      -4.753 -46.217  21.575  1.00 41.66           C  
ATOM   4477  C   ALA B 262      -3.326 -46.606  21.334  1.00 41.66           C  
ATOM   4478  O   ALA B 262      -2.728 -47.323  22.135  1.00 41.66           O  
ATOM   4479  CB  ALA B 262      -4.760 -44.817  22.217  1.00 41.66           C  
ATOM   4480  N   LYS B 263      -2.768 -46.200  20.175  1.00107.67           N  
ATOM   4481  CA  LYS B 263      -1.410 -46.541  19.844  1.00107.67           C  
ATOM   4482  C   LYS B 263      -0.431 -45.792  20.688  1.00107.67           C  
ATOM   4483  O   LYS B 263       0.552 -46.370  21.146  1.00107.67           O  
ATOM   4484  CB  LYS B 263      -1.014 -46.242  18.387  1.00107.67           C  
ATOM   4485  CG  LYS B 263      -1.643 -47.147  17.326  1.00107.67           C  
ATOM   4486  CD  LYS B 263      -3.082 -46.793  16.950  1.00107.67           C  
ATOM   4487  CE  LYS B 263      -3.578 -47.571  15.730  1.00107.67           C  
ATOM   4488  NZ  LYS B 263      -4.775 -46.912  15.165  1.00107.67           N1+
ATOM   4489  N   GLN B 264      -0.649 -44.476  20.894  1.00 83.60           N  
ATOM   4490  CA  GLN B 264       0.318 -43.736  21.648  1.00 83.60           C  
ATOM   4491  C   GLN B 264      -0.394 -42.663  22.398  1.00 83.60           C  
ATOM   4492  O   GLN B 264      -1.455 -42.200  21.983  1.00 83.60           O  
ATOM   4493  CB  GLN B 264       1.396 -43.069  20.783  1.00 83.60           C  
ATOM   4494  CG  GLN B 264       2.444 -42.310  21.596  1.00 83.60           C  
ATOM   4495  CD  GLN B 264       3.474 -41.760  20.625  1.00 83.60           C  
ATOM   4496  NE2 GLN B 264       3.270 -42.029  19.307  1.00 83.60           N  
ATOM   4497  OE1 GLN B 264       4.437 -41.112  21.029  1.00 83.60           O  
ATOM   4498  N   LEU B 265       0.171 -42.251  23.552  1.00 74.75           N  
ATOM   4499  CA  LEU B 265      -0.476 -41.223  24.312  1.00 74.75           C  
ATOM   4500  C   LEU B 265       0.467 -40.062  24.473  1.00 74.75           C  
ATOM   4501  O   LEU B 265       1.617 -40.223  24.882  1.00 74.75           O  
ATOM   4502  CB  LEU B 265      -0.932 -41.686  25.706  1.00 74.75           C  
ATOM   4503  CG  LEU B 265      -1.625 -40.574  26.509  1.00 74.75           C  
ATOM   4504  CD1 LEU B 265      -2.864 -40.050  25.762  1.00 74.75           C  
ATOM   4505  CD2 LEU B 265      -1.944 -41.023  27.944  1.00 74.75           C  
ATOM   4506  N   ILE B 266      -0.015 -38.846  24.138  1.00 67.79           N  
ATOM   4507  CA  ILE B 266       0.772 -37.657  24.283  1.00 67.79           C  
ATOM   4508  C   ILE B 266       0.059 -36.774  25.259  1.00 67.79           C  
ATOM   4509  O   ILE B 266      -1.128 -36.489  25.103  1.00 67.79           O  
ATOM   4510  CB  ILE B 266       0.952 -36.896  23.000  1.00 67.79           C  
ATOM   4511  CG1 ILE B 266       1.699 -37.765  21.973  1.00 67.79           C  
ATOM   4512  CG2 ILE B 266       1.669 -35.574  23.322  1.00 67.79           C  
ATOM   4513  CD1 ILE B 266       1.742 -37.166  20.567  1.00 67.79           C  
ATOM   4514  N   LEU B 267       0.777 -36.327  26.313  1.00103.08           N  
ATOM   4515  CA  LEU B 267       0.166 -35.498  27.314  1.00103.08           C  
ATOM   4516  C   LEU B 267       0.560 -34.074  27.054  1.00103.08           C  
ATOM   4517  O   LEU B 267       1.732 -33.772  26.836  1.00103.08           O  
ATOM   4518  CB  LEU B 267       0.606 -35.830  28.754  1.00103.08           C  
ATOM   4519  CG  LEU B 267       0.221 -37.241  29.253  1.00103.08           C  
ATOM   4520  CD1 LEU B 267      -1.295 -37.407  29.443  1.00103.08           C  
ATOM   4521  CD2 LEU B 267       0.830 -38.331  28.363  1.00103.08           C  
ATOM   4522  N   THR B 268      -0.430 -33.155  27.069  1.00126.63           N  
ATOM   4523  CA  THR B 268      -0.156 -31.759  26.848  1.00126.63           C  
ATOM   4524  C   THR B 268      -0.894 -30.983  27.904  1.00126.63           C  
ATOM   4525  O   THR B 268      -1.416 -31.562  28.854  1.00126.63           O  
ATOM   4526  CB  THR B 268      -0.577 -31.263  25.486  1.00126.63           C  
ATOM   4527  CG2 THR B 268      -2.111 -31.275  25.387  1.00126.63           C  
ATOM   4528  OG1 THR B 268      -0.078 -29.952  25.259  1.00126.63           O  
ATOM   4529  N   HIS B 269      -0.959 -29.641  27.763  1.00 94.09           N  
ATOM   4530  CA  HIS B 269      -1.611 -28.799  28.732  1.00 94.09           C  
ATOM   4531  C   HIS B 269      -1.008 -29.022  30.098  1.00 94.09           C  
ATOM   4532  O   HIS B 269      -1.698 -29.395  31.047  1.00 94.09           O  
ATOM   4533  CB  HIS B 269      -3.134 -29.030  28.797  1.00 94.09           C  
ATOM   4534  CG  HIS B 269      -3.879 -27.941  29.510  1.00 94.09           C  
ATOM   4535  CD2 HIS B 269      -4.178 -26.680  29.090  1.00 94.09           C  
ATOM   4536  ND1 HIS B 269      -4.415 -28.052  30.772  1.00 94.09           N  
ATOM   4537  CE1 HIS B 269      -5.008 -26.864  31.054  1.00 94.09           C  
ATOM   4538  NE2 HIS B 269      -4.890 -25.998  30.062  1.00 94.09           N  
ATOM   4539  N   ILE B 270       0.320 -28.790  30.213  1.00 76.27           N  
ATOM   4540  CA  ILE B 270       1.082 -28.975  31.423  1.00 76.27           C  
ATOM   4541  C   ILE B 270       1.249 -27.644  32.108  1.00 76.27           C  
ATOM   4542  O   ILE B 270       1.694 -26.676  31.495  1.00 76.27           O  
ATOM   4543  CB  ILE B 270       2.475 -29.442  31.129  1.00 76.27           C  
ATOM   4544  CG1 ILE B 270       2.434 -30.749  30.329  1.00 76.27           C  
ATOM   4545  CG2 ILE B 270       3.248 -29.542  32.453  1.00 76.27           C  
ATOM   4546  CD1 ILE B 270       3.769 -31.096  29.676  1.00 76.27           C  
ATOM   4547  N   SER B 271       0.917 -27.574  33.417  1.00 57.37           N  
ATOM   4548  CA  SER B 271       1.006 -26.346  34.164  1.00 57.37           C  
ATOM   4549  C   SER B 271       2.433 -26.059  34.515  1.00 57.37           C  
ATOM   4550  O   SER B 271       3.310 -26.914  34.412  1.00 57.37           O  
ATOM   4551  CB  SER B 271       0.208 -26.366  35.485  1.00 57.37           C  
ATOM   4552  OG  SER B 271       0.791 -27.279  36.405  1.00 57.37           O  
ATOM   4553  N   ALA B 272       2.674 -24.816  34.974  1.00 50.20           N  
ATOM   4554  CA  ALA B 272       3.962 -24.285  35.333  1.00 50.20           C  
ATOM   4555  C   ALA B 272       4.522 -25.107  36.446  1.00 50.20           C  
ATOM   4556  O   ALA B 272       5.739 -25.221  36.595  1.00 50.20           O  
ATOM   4557  CB  ALA B 272       3.901 -22.830  35.815  1.00 50.20           C  
ATOM   4558  N   ARG B 273       3.635 -25.710  37.252  1.00150.16           N  
ATOM   4559  CA  ARG B 273       4.024 -26.479  38.396  1.00150.16           C  
ATOM   4560  C   ARG B 273       5.039 -27.490  37.953  1.00150.16           C  
ATOM   4561  O   ARG B 273       5.953 -27.820  38.706  1.00150.16           O  
ATOM   4562  CB  ARG B 273       2.821 -27.251  38.969  1.00150.16           C  
ATOM   4563  CG  ARG B 273       3.124 -28.146  40.168  1.00150.16           C  
ATOM   4564  CD  ARG B 273       3.226 -27.427  41.520  1.00150.16           C  
ATOM   4565  NE  ARG B 273       3.509 -28.460  42.563  1.00150.16           N  
ATOM   4566  CZ  ARG B 273       3.292 -28.188  43.887  1.00150.16           C  
ATOM   4567  NH1 ARG B 273       2.710 -27.010  44.253  1.00150.16           N1+
ATOM   4568  NH2 ARG B 273       3.643 -29.106  44.837  1.00150.16           N  
ATOM   4569  N   TYR B 274       4.925 -28.003  36.715  1.00 73.97           N  
ATOM   4570  CA  TYR B 274       5.874 -29.002  36.307  1.00 73.97           C  
ATOM   4571  C   TYR B 274       6.918 -28.374  35.427  1.00 73.97           C  
ATOM   4572  O   TYR B 274       6.608 -27.863  34.353  1.00 73.97           O  
ATOM   4573  CB  TYR B 274       5.240 -30.100  35.442  1.00 73.97           C  
ATOM   4574  CG  TYR B 274       4.117 -30.717  36.199  1.00 73.97           C  
ATOM   4575  CD1 TYR B 274       2.877 -30.119  36.213  1.00 73.97           C  
ATOM   4576  CD2 TYR B 274       4.301 -31.894  36.885  1.00 73.97           C  
ATOM   4577  CE1 TYR B 274       1.835 -30.691  36.900  1.00 73.97           C  
ATOM   4578  CE2 TYR B 274       3.263 -32.471  37.574  1.00 73.97           C  
ATOM   4579  CZ  TYR B 274       2.028 -31.870  37.582  1.00 73.97           C  
ATOM   4580  OH  TYR B 274       0.959 -32.459  38.286  1.00 73.97           O  
ATOM   4581  N   GLN B 275       8.200 -28.392  35.857  1.00 47.32           N  
ATOM   4582  CA  GLN B 275       9.215 -27.844  35.004  1.00 47.32           C  
ATOM   4583  C   GLN B 275      10.376 -28.777  34.916  1.00 47.32           C  
ATOM   4584  O   GLN B 275      10.746 -29.446  35.881  1.00 47.32           O  
ATOM   4585  CB  GLN B 275       9.750 -26.463  35.425  1.00 47.32           C  
ATOM   4586  CG  GLN B 275       8.707 -25.358  35.255  1.00 47.32           C  
ATOM   4587  CD  GLN B 275       9.350 -24.023  35.594  1.00 47.32           C  
ATOM   4588  NE2 GLN B 275       8.496 -22.981  35.775  1.00 47.32           N  
ATOM   4589  OE1 GLN B 275      10.571 -23.906  35.688  1.00 47.32           O  
ATOM   4590  N   GLY B 276      10.970 -28.853  33.710  1.00 29.32           N  
ATOM   4591  CA  GLY B 276      12.149 -29.636  33.494  1.00 29.32           C  
ATOM   4592  C   GLY B 276      11.907 -31.068  33.841  1.00 29.32           C  
ATOM   4593  O   GLY B 276      11.213 -31.797  33.133  1.00 29.32           O  
ATOM   4594  N   ASP B 277      12.519 -31.498  34.956  1.00 70.68           N  
ATOM   4595  CA  ASP B 277      12.509 -32.856  35.403  1.00 70.68           C  
ATOM   4596  C   ASP B 277      11.105 -33.270  35.701  1.00 70.68           C  
ATOM   4597  O   ASP B 277      10.714 -34.404  35.429  1.00 70.68           O  
ATOM   4598  CB  ASP B 277      13.334 -33.037  36.688  1.00 70.68           C  
ATOM   4599  CG  ASP B 277      13.749 -34.495  36.765  1.00 70.68           C  
ATOM   4600  OD1 ASP B 277      13.402 -35.252  35.820  1.00 70.68           O  
ATOM   4601  OD2 ASP B 277      14.428 -34.867  37.758  1.00 70.68           O1-
ATOM   4602  N   ALA B 278      10.295 -32.339  36.237  1.00 30.05           N  
ATOM   4603  CA  ALA B 278       8.963 -32.670  36.645  1.00 30.05           C  
ATOM   4604  C   ALA B 278       8.222 -33.211  35.462  1.00 30.05           C  
ATOM   4605  O   ALA B 278       7.478 -34.184  35.589  1.00 30.05           O  
ATOM   4606  CB  ALA B 278       8.185 -31.449  37.164  1.00 30.05           C  
ATOM   4607  N   SER B 279       8.421 -32.614  34.272  1.00 32.55           N  
ATOM   4608  CA  SER B 279       7.707 -33.065  33.114  1.00 32.55           C  
ATOM   4609  C   SER B 279       8.032 -34.509  32.877  1.00 32.55           C  
ATOM   4610  O   SER B 279       7.151 -35.305  32.553  1.00 32.55           O  
ATOM   4611  CB  SER B 279       8.078 -32.293  31.833  1.00 32.55           C  
ATOM   4612  OG  SER B 279       7.636 -30.946  31.926  1.00 32.55           O  
ATOM   4613  N   LEU B 280       9.308 -34.890  33.065  1.00 47.50           N  
ATOM   4614  CA  LEU B 280       9.756 -36.238  32.836  1.00 47.50           C  
ATOM   4615  C   LEU B 280       9.023 -37.140  33.774  1.00 47.50           C  
ATOM   4616  O   LEU B 280       8.679 -38.269  33.431  1.00 47.50           O  
ATOM   4617  CB  LEU B 280      11.249 -36.421  33.154  1.00 47.50           C  
ATOM   4618  CG  LEU B 280      12.194 -35.611  32.251  1.00 47.50           C  
ATOM   4619  CD1 LEU B 280      13.659 -35.848  32.647  1.00 47.50           C  
ATOM   4620  CD2 LEU B 280      11.934 -35.898  30.764  1.00 47.50           C  
ATOM   4621  N   GLU B 281       8.789 -36.663  35.007  1.00 66.50           N  
ATOM   4622  CA  GLU B 281       8.110 -37.455  35.989  1.00 66.50           C  
ATOM   4623  C   GLU B 281       6.728 -37.730  35.489  1.00 66.50           C  
ATOM   4624  O   GLU B 281       6.226 -38.846  35.621  1.00 66.50           O  
ATOM   4625  CB  GLU B 281       7.955 -36.721  37.332  1.00 66.50           C  
ATOM   4626  CG  GLU B 281       9.265 -36.514  38.091  1.00 66.50           C  
ATOM   4627  CD  GLU B 281       9.668 -37.859  38.672  1.00 66.50           C  
ATOM   4628  OE1 GLU B 281       8.986 -38.867  38.343  1.00 66.50           O  
ATOM   4629  OE2 GLU B 281      10.658 -37.903  39.447  1.00 66.50           O1-
ATOM   4630  N   LEU B 282       6.078 -36.717  34.886  1.00 57.16           N  
ATOM   4631  CA  LEU B 282       4.742 -36.917  34.416  1.00 57.16           C  
ATOM   4632  C   LEU B 282       4.754 -38.004  33.404  1.00 57.16           C  
ATOM   4633  O   LEU B 282       3.925 -38.912  33.451  1.00 57.16           O  
ATOM   4634  CB  LEU B 282       4.141 -35.711  33.677  1.00 57.16           C  
ATOM   4635  CG  LEU B 282       3.701 -34.568  34.592  1.00 57.16           C  
ATOM   4636  CD1 LEU B 282       3.116 -33.406  33.774  1.00 57.16           C  
ATOM   4637  CD2 LEU B 282       2.716 -35.091  35.647  1.00 57.16           C  
ATOM   4638  N   GLN B 283       5.720 -37.945  32.471  1.00 98.74           N  
ATOM   4639  CA  GLN B 283       5.745 -38.904  31.414  1.00 98.74           C  
ATOM   4640  C   GLN B 283       5.976 -40.273  31.981  1.00 98.74           C  
ATOM   4641  O   GLN B 283       5.339 -41.238  31.564  1.00 98.74           O  
ATOM   4642  CB  GLN B 283       6.793 -38.602  30.322  1.00 98.74           C  
ATOM   4643  CG  GLN B 283       8.254 -38.701  30.755  1.00 98.74           C  
ATOM   4644  CD  GLN B 283       9.103 -38.365  29.540  1.00 98.74           C  
ATOM   4645  NE2 GLN B 283       9.091 -37.066  29.141  1.00 98.74           N  
ATOM   4646  OE1 GLN B 283       9.750 -39.233  28.956  1.00 98.74           O  
ATOM   4647  N   LYS B 284       6.864 -40.395  32.981  1.00132.30           N  
ATOM   4648  CA  LYS B 284       7.149 -41.688  33.529  1.00132.30           C  
ATOM   4649  C   LYS B 284       5.916 -42.263  34.162  1.00132.30           C  
ATOM   4650  O   LYS B 284       5.677 -43.468  34.095  1.00132.30           O  
ATOM   4651  CB  LYS B 284       8.362 -41.666  34.480  1.00132.30           C  
ATOM   4652  CG  LYS B 284       8.372 -40.570  35.543  1.00132.30           C  
ATOM   4653  CD  LYS B 284       9.726 -40.509  36.244  1.00132.30           C  
ATOM   4654  CE  LYS B 284      10.845 -40.144  35.258  1.00132.30           C  
ATOM   4655  NZ  LYS B 284      12.117 -39.893  35.966  1.00132.30           N1+
ATOM   4656  N   GLU B 285       5.069 -41.415  34.766  1.00 47.89           N  
ATOM   4657  CA  GLU B 285       3.880 -41.909  35.400  1.00 47.89           C  
ATOM   4658  C   GLU B 285       3.037 -42.611  34.371  1.00 47.89           C  
ATOM   4659  O   GLU B 285       2.535 -43.706  34.616  1.00 47.89           O  
ATOM   4660  CB  GLU B 285       3.046 -40.762  35.984  1.00 47.89           C  
ATOM   4661  CG  GLU B 285       3.792 -40.017  37.093  1.00 47.89           C  
ATOM   4662  CD  GLU B 285       3.021 -38.750  37.412  1.00 47.89           C  
ATOM   4663  OE1 GLU B 285       1.771 -38.771  37.257  1.00 47.89           O  
ATOM   4664  OE2 GLU B 285       3.666 -37.743  37.809  1.00 47.89           O1-
ATOM   4665  N   ALA B 286       2.849 -41.984  33.192  1.00 37.91           N  
ATOM   4666  CA  ALA B 286       2.063 -42.570  32.139  1.00 37.91           C  
ATOM   4667  C   ALA B 286       2.742 -43.790  31.597  1.00 37.91           C  
ATOM   4668  O   ALA B 286       2.105 -44.816  31.357  1.00 37.91           O  
ATOM   4669  CB  ALA B 286       1.828 -41.616  30.949  1.00 37.91           C  
ATOM   4670  N   VAL B 287       4.076 -43.723  31.432  1.00 41.79           N  
ATOM   4671  CA  VAL B 287       4.827 -44.778  30.809  1.00 41.79           C  
ATOM   4672  C   VAL B 287       4.660 -46.045  31.577  1.00 41.79           C  
ATOM   4673  O   VAL B 287       4.589 -47.120  30.983  1.00 41.79           O  
ATOM   4674  CB  VAL B 287       6.299 -44.495  30.750  1.00 41.79           C  
ATOM   4675  CG1 VAL B 287       7.017 -45.742  30.204  1.00 41.79           C  
ATOM   4676  CG2 VAL B 287       6.523 -43.228  29.908  1.00 41.79           C  
ATOM   4677  N   ASP B 288       4.588 -45.953  32.919  1.00 51.16           N  
ATOM   4678  CA  ASP B 288       4.529 -47.140  33.721  1.00 51.16           C  
ATOM   4679  C   ASP B 288       3.354 -47.959  33.270  1.00 51.16           C  
ATOM   4680  O   ASP B 288       3.489 -49.155  33.017  1.00 51.16           O  
ATOM   4681  CB  ASP B 288       4.315 -46.822  35.214  1.00 51.16           C  
ATOM   4682  CG  ASP B 288       5.516 -46.050  35.749  1.00 51.16           C  
ATOM   4683  OD1 ASP B 288       6.661 -46.313  35.293  1.00 51.16           O  
ATOM   4684  OD2 ASP B 288       5.294 -45.171  36.626  1.00 51.16           O1-
ATOM   4685  N   VAL B 289       2.161 -47.340  33.196  1.00131.79           N  
ATOM   4686  CA  VAL B 289       0.977 -48.007  32.730  1.00131.79           C  
ATOM   4687  C   VAL B 289       0.935 -48.186  31.235  1.00131.79           C  
ATOM   4688  O   VAL B 289       0.627 -49.275  30.753  1.00131.79           O  
ATOM   4689  CB  VAL B 289      -0.273 -47.335  33.215  1.00131.79           C  
ATOM   4690  CG1 VAL B 289      -0.562 -47.787  34.652  1.00131.79           C  
ATOM   4691  CG2 VAL B 289       0.024 -45.835  33.220  1.00131.79           C  
ATOM   4692  N   PHE B 290       1.248 -47.124  30.461  1.00 95.41           N  
ATOM   4693  CA  PHE B 290       1.147 -47.182  29.025  1.00 95.41           C  
ATOM   4694  C   PHE B 290       2.499 -46.836  28.469  1.00 95.41           C  
ATOM   4695  O   PHE B 290       2.882 -45.671  28.390  1.00 95.41           O  
ATOM   4696  CB  PHE B 290       0.148 -46.121  28.521  1.00 95.41           C  
ATOM   4697  CG  PHE B 290      -0.183 -46.315  27.083  1.00 95.41           C  
ATOM   4698  CD1 PHE B 290      -1.201 -47.167  26.723  1.00 95.41           C  
ATOM   4699  CD2 PHE B 290       0.501 -45.637  26.098  1.00 95.41           C  
ATOM   4700  CE1 PHE B 290      -1.522 -47.349  25.400  1.00 95.41           C  
ATOM   4701  CE2 PHE B 290       0.184 -45.815  24.772  1.00 95.41           C  
ATOM   4702  CZ  PHE B 290      -0.830 -46.674  24.424  1.00 95.41           C  
ATOM   4703  N   PRO B 291       3.195 -47.836  28.015  1.00105.66           N  
ATOM   4704  CA  PRO B 291       4.555 -47.722  27.569  1.00105.66           C  
ATOM   4705  C   PRO B 291       4.800 -46.600  26.608  1.00105.66           C  
ATOM   4706  O   PRO B 291       5.709 -45.812  26.860  1.00105.66           O  
ATOM   4707  CB  PRO B 291       4.892 -49.075  26.935  1.00105.66           C  
ATOM   4708  CG  PRO B 291       3.794 -50.034  27.438  1.00105.66           C  
ATOM   4709  CD  PRO B 291       2.590 -49.112  27.678  1.00105.66           C  
ATOM   4710  N   ASN B 292       4.024 -46.466  25.512  1.00208.68           N  
ATOM   4711  CA  ASN B 292       4.450 -45.407  24.650  1.00208.68           C  
ATOM   4712  C   ASN B 292       3.640 -44.179  24.876  1.00208.68           C  
ATOM   4713  O   ASN B 292       2.652 -43.911  24.193  1.00208.68           O  
ATOM   4714  CB  ASN B 292       4.563 -45.767  23.152  1.00208.68           C  
ATOM   4715  CG  ASN B 292       3.234 -46.126  22.521  1.00208.68           C  
ATOM   4716  ND2 ASN B 292       3.162 -45.910  21.181  1.00208.68           N  
ATOM   4717  OD1 ASN B 292       2.303 -46.590  23.178  1.00208.68           O  
ATOM   4718  N   SER B 293       4.098 -43.381  25.861  1.00 62.02           N  
ATOM   4719  CA  SER B 293       3.470 -42.142  26.212  1.00 62.02           C  
ATOM   4720  C   SER B 293       4.522 -41.080  26.175  1.00 62.02           C  
ATOM   4721  O   SER B 293       5.700 -41.353  26.392  1.00 62.02           O  
ATOM   4722  CB  SER B 293       2.853 -42.128  27.618  1.00 62.02           C  
ATOM   4723  OG  SER B 293       1.759 -43.031  27.665  1.00 62.02           O  
ATOM   4724  N   VAL B 294       4.120 -39.831  25.860  1.00130.26           N  
ATOM   4725  CA  VAL B 294       5.076 -38.757  25.813  1.00130.26           C  
ATOM   4726  C   VAL B 294       4.526 -37.517  26.432  1.00130.26           C  
ATOM   4727  O   VAL B 294       3.334 -37.221  26.359  1.00130.26           O  
ATOM   4728  CB  VAL B 294       5.520 -38.361  24.442  1.00130.26           C  
ATOM   4729  CG1 VAL B 294       6.465 -39.427  23.887  1.00130.26           C  
ATOM   4730  CG2 VAL B 294       4.263 -38.163  23.584  1.00130.26           C  
ATOM   4731  N   ALA B 295       5.430 -36.749  27.067  1.00 54.58           N  
ATOM   4732  CA  ALA B 295       5.060 -35.483  27.617  1.00 54.58           C  
ATOM   4733  C   ALA B 295       5.468 -34.486  26.581  1.00 54.58           C  
ATOM   4734  O   ALA B 295       6.654 -34.285  26.326  1.00 54.58           O  
ATOM   4735  CB  ALA B 295       5.821 -35.133  28.904  1.00 54.58           C  
ATOM   4736  N   ALA B 296       4.474 -33.809  25.976  1.00 53.53           N  
ATOM   4737  CA  ALA B 296       4.745 -32.907  24.892  1.00 53.53           C  
ATOM   4738  C   ALA B 296       5.377 -31.650  25.391  1.00 53.53           C  
ATOM   4739  O   ALA B 296       5.301 -31.306  26.568  1.00 53.53           O  
ATOM   4740  CB  ALA B 296       3.491 -32.513  24.093  1.00 53.53           C  
ATOM   4741  N   TYR B 297       6.088 -30.962  24.475  1.00 72.49           N  
ATOM   4742  CA  TYR B 297       6.707 -29.697  24.738  1.00 72.49           C  
ATOM   4743  C   TYR B 297       6.554 -28.858  23.509  1.00 72.49           C  
ATOM   4744  O   TYR B 297       6.315 -29.379  22.421  1.00 72.49           O  
ATOM   4745  CB  TYR B 297       8.187 -29.804  25.164  1.00 72.49           C  
ATOM   4746  CG  TYR B 297       8.916 -30.758  24.282  1.00 72.49           C  
ATOM   4747  CD1 TYR B 297       9.520 -30.357  23.111  1.00 72.49           C  
ATOM   4748  CD2 TYR B 297       9.000 -32.082  24.654  1.00 72.49           C  
ATOM   4749  CE1 TYR B 297      10.187 -31.272  22.327  1.00 72.49           C  
ATOM   4750  CE2 TYR B 297       9.663 -32.998  23.875  1.00 72.49           C  
ATOM   4751  CZ  TYR B 297      10.257 -32.592  22.707  1.00 72.49           C  
ATOM   4752  OH  TYR B 297      10.940 -33.532  21.903  1.00 72.49           O  
ATOM   4753  N   ASP B 298       6.686 -27.523  23.651  1.00 60.62           N  
ATOM   4754  CA  ASP B 298       6.459 -26.641  22.540  1.00 60.62           C  
ATOM   4755  C   ASP B 298       7.362 -27.017  21.412  1.00 60.62           C  
ATOM   4756  O   ASP B 298       8.528 -27.355  21.609  1.00 60.62           O  
ATOM   4757  CB  ASP B 298       6.740 -25.160  22.846  1.00 60.62           C  
ATOM   4758  CG  ASP B 298       5.680 -24.644  23.806  1.00 60.62           C  
ATOM   4759  OD1 ASP B 298       4.720 -25.406  24.096  1.00 60.62           O  
ATOM   4760  OD2 ASP B 298       5.818 -23.477  24.261  1.00 60.62           O1-
ATOM   4761  N   PHE B 299       6.792 -26.936  20.190  1.00 83.51           N  
ATOM   4762  CA  PHE B 299       7.410 -27.214  18.928  1.00 83.51           C  
ATOM   4763  C   PHE B 299       7.803 -28.648  18.802  1.00 83.51           C  
ATOM   4764  O   PHE B 299       8.617 -29.001  17.953  1.00 83.51           O  
ATOM   4765  CB  PHE B 299       8.609 -26.300  18.622  1.00 83.51           C  
ATOM   4766  CG  PHE B 299       8.021 -24.941  18.453  1.00 83.51           C  
ATOM   4767  CD1 PHE B 299       7.396 -24.593  17.276  1.00 83.51           C  
ATOM   4768  CD2 PHE B 299       8.091 -24.020  19.470  1.00 83.51           C  
ATOM   4769  CE1 PHE B 299       6.845 -23.343  17.109  1.00 83.51           C  
ATOM   4770  CE2 PHE B 299       7.543 -22.770  19.311  1.00 83.51           C  
ATOM   4771  CZ  PHE B 299       6.920 -22.429  18.131  1.00 83.51           C  
ATOM   4772  N   LEU B 300       7.211 -29.534  19.621  1.00 60.51           N  
ATOM   4773  CA  LEU B 300       7.474 -30.930  19.423  1.00 60.51           C  
ATOM   4774  C   LEU B 300       6.663 -31.345  18.236  1.00 60.51           C  
ATOM   4775  O   LEU B 300       5.548 -30.864  18.047  1.00 60.51           O  
ATOM   4776  CB  LEU B 300       7.030 -31.817  20.597  1.00 60.51           C  
ATOM   4777  CG  LEU B 300       7.107 -33.321  20.273  1.00 60.51           C  
ATOM   4778  CD1 LEU B 300       8.549 -33.765  19.988  1.00 60.51           C  
ATOM   4779  CD2 LEU B 300       6.420 -34.166  21.358  1.00 60.51           C  
ATOM   4780  N   GLU B 301       7.210 -32.237  17.387  1.00 58.92           N  
ATOM   4781  CA  GLU B 301       6.448 -32.683  16.255  1.00 58.92           C  
ATOM   4782  C   GLU B 301       6.376 -34.173  16.326  1.00 58.92           C  
ATOM   4783  O   GLU B 301       7.380 -34.846  16.554  1.00 58.92           O  
ATOM   4784  CB  GLU B 301       7.058 -32.284  14.893  1.00 58.92           C  
ATOM   4785  CG  GLU B 301       6.203 -32.669  13.678  1.00 58.92           C  
ATOM   4786  CD  GLU B 301       6.748 -31.935  12.454  1.00 58.92           C  
ATOM   4787  OE1 GLU B 301       7.817 -31.284  12.592  1.00 58.92           O  
ATOM   4788  OE2 GLU B 301       6.106 -32.009  11.372  1.00 58.92           O1-
ATOM   4789  N   VAL B 302       5.159 -34.725  16.143  1.00 45.68           N  
ATOM   4790  CA  VAL B 302       4.975 -36.144  16.213  1.00 45.68           C  
ATOM   4791  C   VAL B 302       4.459 -36.595  14.888  1.00 45.68           C  
ATOM   4792  O   VAL B 302       3.471 -36.070  14.379  1.00 45.68           O  
ATOM   4793  CB  VAL B 302       3.940 -36.531  17.228  1.00 45.68           C  
ATOM   4794  CG1 VAL B 302       3.720 -38.051  17.178  1.00 45.68           C  
ATOM   4795  CG2 VAL B 302       4.406 -36.016  18.597  1.00 45.68           C  
ATOM   4796  N   ASN B 303       5.126 -37.595  14.282  1.00 72.84           N  
ATOM   4797  CA  ASN B 303       4.654 -38.055  13.012  1.00 72.84           C  
ATOM   4798  C   ASN B 303       3.676 -39.154  13.270  1.00 72.84           C  
ATOM   4799  O   ASN B 303       3.833 -39.930  14.212  1.00 72.84           O  
ATOM   4800  CB  ASN B 303       5.770 -38.623  12.116  1.00 72.84           C  
ATOM   4801  CG  ASN B 303       5.282 -38.586  10.676  1.00 72.84           C  
ATOM   4802  ND2 ASN B 303       4.052 -38.046  10.465  1.00 72.84           N  
ATOM   4803  OD1 ASN B 303       5.984 -39.003   9.757  1.00 72.84           O  
ATOM   4804  N   VAL B 304       2.597 -39.220  12.470  1.00 74.68           N  
ATOM   4805  CA  VAL B 304       1.729 -40.346  12.624  1.00 74.68           C  
ATOM   4806  C   VAL B 304       1.670 -41.007  11.290  1.00 74.68           C  
ATOM   4807  O   VAL B 304       0.947 -40.582  10.391  1.00 74.68           O  
ATOM   4808  CB  VAL B 304       0.337 -40.000  13.053  1.00 74.68           C  
ATOM   4809  CG1 VAL B 304      -0.487 -41.297  13.073  1.00 74.68           C  
ATOM   4810  CG2 VAL B 304       0.408 -39.286  14.416  1.00 74.68           C  
ATOM   4811  N   PRO B 305       2.449 -42.040  11.158  1.00119.38           N  
ATOM   4812  CA  PRO B 305       2.473 -42.741   9.904  1.00119.38           C  
ATOM   4813  C   PRO B 305       1.366 -43.732   9.788  1.00119.38           C  
ATOM   4814  O   PRO B 305       0.788 -44.106  10.808  1.00119.38           O  
ATOM   4815  CB  PRO B 305       3.869 -43.355   9.770  1.00119.38           C  
ATOM   4816  CG  PRO B 305       4.492 -43.222  11.167  1.00119.38           C  
ATOM   4817  CD  PRO B 305       3.767 -42.014  11.772  1.00119.38           C  
ATOM   4818  N   ARG B 306       1.061 -44.163   8.548  1.00 79.18           N  
ATOM   4819  CA  ARG B 306       0.040 -45.143   8.320  1.00 79.18           C  
ATOM   4820  C   ARG B 306       0.616 -46.470   8.703  1.00 79.18           C  
ATOM   4821  O   ARG B 306       1.832 -46.654   8.746  1.00 79.18           O  
ATOM   4822  CB  ARG B 306      -0.398 -45.264   6.846  1.00 79.18           C  
ATOM   4823  CG  ARG B 306      -1.041 -44.012   6.237  1.00 79.18           C  
ATOM   4824  CD  ARG B 306      -1.447 -44.220   4.772  1.00 79.18           C  
ATOM   4825  NE  ARG B 306      -1.969 -42.930   4.233  1.00 79.18           N  
ATOM   4826  CZ  ARG B 306      -3.303 -42.747   4.028  1.00 79.18           C  
ATOM   4827  NH1 ARG B 306      -4.191 -43.744   4.313  1.00 79.18           N1+
ATOM   4828  NH2 ARG B 306      -3.757 -41.558   3.532  1.00 79.18           N  
ATOM   4829  N   GLY B 307      -0.269 -47.429   9.022  1.00124.18           N  
ATOM   4830  CA  GLY B 307       0.148 -48.751   9.381  1.00124.18           C  
ATOM   4831  C   GLY B 307      -0.050 -48.885  10.847  1.00124.18           C  
ATOM   4832  O   GLY B 307       0.697 -48.313  11.641  1.00124.18           O  
ATOM   4833  N   LYS B 308      -1.069 -49.672  11.242  1.00267.65           N  
ATOM   4834  CA  LYS B 308      -1.322 -49.872  12.635  1.00267.65           C  
ATOM   4835  C   LYS B 308      -0.369 -50.913  13.108  1.00267.65           C  
ATOM   4836  O   LYS B 308      -0.115 -51.899  12.419  1.00267.65           O  
ATOM   4837  CB  LYS B 308      -2.732 -50.390  12.957  1.00267.65           C  
ATOM   4838  CG  LYS B 308      -2.933 -50.646  14.453  1.00267.65           C  
ATOM   4839  CD  LYS B 308      -4.359 -51.042  14.840  1.00267.65           C  
ATOM   4840  CE  LYS B 308      -4.456 -51.651  16.242  1.00267.65           C  
ATOM   4841  NZ  LYS B 308      -4.088 -50.645  17.262  1.00267.65           N1+
ATOM   4842  N   LEU B 309       0.210 -50.695  14.301  1.00308.13           N  
ATOM   4843  CA  LEU B 309       1.098 -51.675  14.842  1.00308.13           C  
ATOM   4844  C   LEU B 309       0.718 -51.833  16.277  1.00308.13           C  
ATOM   4845  O   LEU B 309       0.661 -50.850  17.014  1.00308.13           O  
ATOM   4846  CB  LEU B 309       2.572 -51.235  14.815  1.00308.13           C  
ATOM   4847  CG  LEU B 309       3.531 -52.292  15.385  1.00308.13           C  
ATOM   4848  CD1 LEU B 309       3.535 -53.555  14.509  1.00308.13           C  
ATOM   4849  CD2 LEU B 309       4.937 -51.713  15.607  1.00308.13           C  
ATOM   4850  N   ALA B 310       0.416 -53.068  16.719  1.00313.66           N  
ATOM   4851  CA  ALA B 310       0.102 -53.211  18.109  1.00313.66           C  
ATOM   4852  C   ALA B 310      -0.276 -54.629  18.367  1.00313.66           C  
ATOM   4853  O   ALA B 310      -0.589 -55.382  17.446  1.00313.66           O  
ATOM   4854  CB  ALA B 310      -1.078 -52.335  18.564  1.00313.66           C  
ATOM   4855  N   ALA B 311      -0.230 -55.031  19.651  1.00307.47           N  
ATOM   4856  CA  ALA B 311      -0.647 -56.350  20.008  1.00307.47           C  
ATOM   4857  C   ALA B 311      -1.205 -56.266  21.388  1.00307.47           C  
ATOM   4858  O   ALA B 311      -0.793 -55.435  22.196  1.00307.47           O  
ATOM   4859  CB  ALA B 311       0.490 -57.382  20.033  1.00307.47           C  
ATOM   4860  N   ALA B 312      -2.192 -57.129  21.678  1.00281.78           N  
ATOM   4861  CA  ALA B 312      -2.786 -57.177  22.976  1.00281.78           C  
ATOM   4862  C   ALA B 312      -3.350 -58.549  23.078  1.00281.78           C  
ATOM   4863  O   ALA B 312      -3.441 -59.257  22.076  1.00281.78           O  
ATOM   4864  CB  ALA B 312      -3.942 -56.181  23.168  1.00281.78           C  
TER   
