# Supplementary material for: Structural Descriptors for Subunit Interface Regions in Homodimers: Effect of Lipid Membrane and Secondary Structure Type
Source: J Chem Inf Model. 2025 Mar 27;65(7):3117–26. doi: 10.1021/acs.jcim.4c01233 (PMC12004529; doi:10.1021/acs.jcim.4c01233)
Supplement: Supplementary file 3 — ci4c01233_si_003.tar [file ci4c01233_si_003.tar › database/alpha/1a17_cytop.pdb]

ATOM      1  N   PRO A   1      65.491  89.150  38.629  1.00 56.41           N  
ATOM      2  CA  PRO A   1      66.147  88.278  37.667  1.00 52.52           C  
ATOM      3  C   PRO A   1      66.153  86.862  38.213  1.00 53.41           C  
ATOM      4  O   PRO A   1      67.122  86.441  38.833  1.00 61.58           O  
ATOM      5  CB  PRO A   1      67.580  88.742  37.410  1.00 50.41           C  
ATOM      6  N   PRO A   2      65.017  86.151  38.108  1.00 49.25           N  
ATOM      7  CA  PRO A   2      63.793  86.658  37.505  1.00 44.01           C  
ATOM      8  C   PRO A   2      63.101  87.558  38.508  1.00 38.78           C  
ATOM      9  O   PRO A   2      63.538  87.695  39.655  1.00 37.47           O  
ATOM     10  CB  PRO A   2      62.973  85.383  37.292  1.00 45.46           C  
ATOM     11  CG  PRO A   2      63.989  84.296  37.243  1.00 44.93           C  
ATOM     12  CD  PRO A   2      64.924  84.698  38.323  1.00 48.06           C  
ATOM     13  N   ALA A   3      62.040  88.202  38.060  1.00 35.21           N  
ATOM     14  CA  ALA A   3      61.279  89.046  38.946  1.00 35.72           C  
ATOM     15  C   ALA A   3      60.781  88.100  40.036  1.00 35.15           C  
ATOM     16  O   ALA A   3      60.647  86.900  39.797  1.00 35.41           O  
ATOM     17  CB  ALA A   3      60.111  89.648  38.193  1.00 37.86           C  
ATOM     18  N   ASP A   4      60.508  88.619  41.226  1.00 35.29           N  
ATOM     19  CA  ASP A   4      60.025  87.770  42.300  1.00 33.26           C  
ATOM     20  C   ASP A   4      58.829  86.989  41.812  1.00 32.09           C  
ATOM     21  O   ASP A   4      58.530  85.919  42.330  1.00 36.51           O  
ATOM     22  CB  ASP A   4      59.669  88.583  43.549  1.00 34.27           C  
ATOM     23  CG  ASP A   4      60.762  88.538  44.602  1.00 34.79           C  
ATOM     24  OD1 ASP A   4      61.878  89.031  44.338  1.00 31.89           O  
ATOM     25  OD2 ASP A   4      60.513  87.973  45.688  1.00 37.52           O1-
ATOM     26  N   GLY A   5      58.190  87.498  40.768  1.00 31.72           N  
ATOM     27  CA  GLY A   5      57.029  86.838  40.198  1.00 31.06           C  
ATOM     28  C   GLY A   5      57.356  85.579  39.406  1.00 31.02           C  
ATOM     29  O   GLY A   5      56.588  84.617  39.436  1.00 32.96           O  
ATOM     30  N   ALA A   6      58.456  85.587  38.660  1.00 29.66           N  
ATOM     31  CA  ALA A   6      58.838  84.412  37.891  1.00 25.16           C  
ATOM     32  C   ALA A   6      59.395  83.395  38.873  1.00 25.15           C  
ATOM     33  O   ALA A   6      59.169  82.201  38.719  1.00 29.69           O  
ATOM     34  CB  ALA A   6      59.858  84.763  36.843  1.00 24.93           C  
ATOM     35  N   LEU A   7      60.066  83.870  39.916  1.00 24.64           N  
ATOM     36  CA  LEU A   7      60.612  82.981  40.946  1.00 23.13           C  
ATOM     37  C   LEU A   7      59.497  82.228  41.693  1.00 22.10           C  
ATOM     38  O   LEU A   7      59.581  81.018  41.871  1.00 26.43           O  
ATOM     39  CB  LEU A   7      61.505  83.756  41.941  1.00 21.47           C  
ATOM     40  CG  LEU A   7      62.778  84.358  41.317  1.00 21.60           C  
ATOM     41  CD1 LEU A   7      63.506  85.289  42.232  1.00 20.09           C  
ATOM     42  CD2 LEU A   7      63.689  83.251  40.919  1.00 24.95           C  
ATOM     43  N   LYS A   8      58.418  82.917  42.053  1.00 23.25           N  
ATOM     44  CA  LYS A   8      57.328  82.287  42.797  1.00 20.10           C  
ATOM     45  C   LYS A   8      56.494  81.326  41.953  1.00 22.73           C  
ATOM     46  O   LYS A   8      56.085  80.269  42.437  1.00 25.65           O  
ATOM     47  CB  LYS A   8      56.472  83.366  43.452  1.00 23.82           C  
ATOM     48  CG  LYS A   8      55.295  82.882  44.281  1.00 33.78           C  
ATOM     49  CD  LYS A   8      55.687  82.169  45.597  1.00 41.17           C  
ATOM     50  CE  LYS A   8      54.419  81.882  46.453  1.00 44.51           C  
ATOM     51  NZ  LYS A   8      54.550  80.947  47.609  1.00 42.08           N1+
ATOM     52  N   ARG A   9      56.270  81.656  40.685  1.00 21.67           N  
ATOM     53  CA  ARG A   9      55.489  80.787  39.789  1.00 15.22           C  
ATOM     54  C   ARG A   9      56.296  79.566  39.338  1.00 13.04           C  
ATOM     55  O   ARG A   9      55.737  78.534  38.969  1.00 13.43           O  
ATOM     56  CB  ARG A   9      55.027  81.580  38.569  1.00 16.23           C  
ATOM     57  CG  ARG A   9      54.197  80.789  37.579  1.00 18.92           C  
ATOM     58  CD  ARG A   9      52.795  80.538  38.104  1.00 19.23           C  
ATOM     59  NE  ARG A   9      51.994  79.712  37.203  1.00 20.20           N  
ATOM     60  CZ  ARG A   9      51.491  78.529  37.538  1.00 24.10           C  
ATOM     61  NH1 ARG A   9      51.708  78.039  38.752  1.00 25.08           N1+
ATOM     62  NH2 ARG A   9      50.799  77.822  36.651  1.00 27.78           N  
ATOM     63  N   ALA A  10      57.617  79.715  39.327  1.00 15.37           N  
ATOM     64  CA  ALA A  10      58.523  78.645  38.938  1.00 15.04           C  
ATOM     65  C   ALA A  10      58.516  77.605  40.051  1.00 20.68           C  
ATOM     66  O   ALA A  10      58.587  76.398  39.799  1.00 24.87           O  
ATOM     67  CB  ALA A  10      59.927  79.201  38.715  1.00  8.13           C  
ATOM     68  N   GLU A  11      58.401  78.083  41.287  1.00 22.70           N  
ATOM     69  CA  GLU A  11      58.352  77.207  42.446  1.00 23.36           C  
ATOM     70  C   GLU A  11      57.014  76.455  42.531  1.00 27.06           C  
ATOM     71  O   GLU A  11      56.952  75.408  43.167  1.00 36.17           O  
ATOM     72  CB  GLU A  11      58.606  77.992  43.736  1.00 20.74           C  
ATOM     73  CG  GLU A  11      58.948  77.126  44.956  1.00 25.42           C  
ATOM     74  CD  GLU A  11      60.207  76.254  44.792  1.00 26.81           C  
ATOM     75  OE1 GLU A  11      61.069  76.558  43.934  1.00 22.51           O  
ATOM     76  OE2 GLU A  11      60.334  75.249  45.531  1.00 28.75           O1-
ATOM     77  N   GLU A  12      55.955  76.974  41.901  1.00 25.49           N  
ATOM     78  CA  GLU A  12      54.634  76.319  41.901  1.00 21.21           C  
ATOM     79  C   GLU A  12      54.634  75.214  40.858  1.00 20.29           C  
ATOM     80  O   GLU A  12      54.160  74.097  41.118  1.00 18.49           O  
ATOM     81  CB  GLU A  12      53.521  77.306  41.529  1.00 23.98           C  
ATOM     82  CG  GLU A  12      53.532  78.601  42.329  1.00 27.67           C  
ATOM     83  CD  GLU A  12      52.335  79.487  42.049  1.00 28.76           C  
ATOM     84  OE1 GLU A  12      51.642  79.294  41.019  1.00 29.65           O  
ATOM     85  OE2 GLU A  12      52.087  80.379  42.881  1.00 30.67           O1-
ATOM     86  N   LEU A  13      55.100  75.566  39.655  1.00 19.30           N  
ATOM     87  CA  LEU A  13      55.194  74.623  38.545  1.00 19.92           C  
ATOM     88  C   LEU A  13      56.075  73.440  38.941  1.00 20.67           C  
ATOM     89  O   LEU A  13      55.734  72.300  38.640  1.00 22.91           O  
ATOM     90  CB  LEU A  13      55.725  75.318  37.297  1.00 15.44           C  
ATOM     91  CG  LEU A  13      54.671  76.248  36.712  1.00 14.36           C  
ATOM     92  CD1 LEU A  13      55.292  77.156  35.688  1.00  9.56           C  
ATOM     93  CD2 LEU A  13      53.548  75.424  36.113  1.00  6.10           C  
ATOM     94  N   LYS A  14      57.167  73.711  39.664  1.00 21.40           N  
ATOM     95  CA  LYS A  14      58.064  72.657  40.139  1.00 17.95           C  
ATOM     96  C   LYS A  14      57.267  71.713  41.015  1.00 19.22           C  
ATOM     97  O   LYS A  14      57.381  70.504  40.870  1.00 27.59           O  
ATOM     98  CB  LYS A  14      59.212  73.226  40.959  1.00 16.10           C  
ATOM     99  CG  LYS A  14      60.198  72.163  41.430  1.00 17.40           C  
ATOM    100  CD  LYS A  14      60.598  72.364  42.880  1.00 17.61           C  
ATOM    101  CE  LYS A  14      59.424  72.087  43.787  1.00 25.48           C  
ATOM    102  NZ  LYS A  14      59.673  72.535  45.174  1.00 30.73           N1+
ATOM    103  N   THR A  15      56.443  72.258  41.908  1.00 20.70           N  
ATOM    104  CA  THR A  15      55.613  71.444  42.786  1.00 19.54           C  
ATOM    105  C   THR A  15      54.600  70.668  41.969  1.00 24.38           C  
ATOM    106  O   THR A  15      54.403  69.467  42.215  1.00 24.32           O  
ATOM    107  CB  THR A  15      54.920  72.290  43.846  1.00 22.58           C  
ATOM    108  CG2 THR A  15      53.860  71.483  44.569  1.00 21.63           C  
ATOM    109  OG1 THR A  15      55.899  72.724  44.801  1.00 26.58           O  
ATOM    110  N   GLN A  16      53.989  71.337  40.980  1.00 25.33           N  
ATOM    111  CA  GLN A  16      53.021  70.694  40.091  1.00 24.82           C  
ATOM    112  C   GLN A  16      53.682  69.468  39.454  1.00 28.08           C  
ATOM    113  O   GLN A  16      53.111  68.367  39.437  1.00 31.26           O  
ATOM    114  CB  GLN A  16      52.554  71.655  38.994  1.00 28.50           C  
ATOM    115  CG  GLN A  16      51.484  72.663  39.442  1.00 36.66           C  
ATOM    116  CD  GLN A  16      50.689  73.261  38.277  1.00 38.88           C  
ATOM    117  NE2 GLN A  16      49.998  72.408  37.524  1.00 38.46           N  
ATOM    118  OE1 GLN A  16      50.692  74.486  38.066  1.00 41.71           O  
ATOM    119  N   ALA A  17      54.914  69.666  38.983  1.00 23.89           N  
ATOM    120  CA  ALA A  17      55.703  68.628  38.359  1.00 16.95           C  
ATOM    121  C   ALA A  17      55.941  67.492  39.346  1.00 19.92           C  
ATOM    122  O   ALA A  17      55.738  66.330  38.993  1.00 24.84           O  
ATOM    123  CB  ALA A  17      57.001  69.196  37.896  1.00 11.53           C  
ATOM    124  N   ASN A  18      56.331  67.817  40.581  1.00 18.32           N  
ATOM    125  CA  ASN A  18      56.596  66.793  41.602  1.00 16.57           C  
ATOM    126  C   ASN A  18      55.388  65.927  41.836  1.00 19.64           C  
ATOM    127  O   ASN A  18      55.498  64.718  42.052  1.00 23.99           O  
ATOM    128  CB  ASN A  18      56.991  67.397  42.943  1.00 12.76           C  
ATOM    129  CG  ASN A  18      58.382  67.959  42.945  1.00 12.98           C  
ATOM    130  ND2 ASN A  18      58.762  68.580  44.059  1.00 16.15           N  
ATOM    131  OD1 ASN A  18      59.110  67.854  41.958  1.00 15.14           O  
ATOM    132  N   ASP A  19      54.233  66.561  41.860  1.00 19.56           N  
ATOM    133  CA  ASP A  19      53.022  65.831  42.061  1.00 18.67           C  
ATOM    134  C   ASP A  19      52.938  64.827  40.956  1.00 22.65           C  
ATOM    135  O   ASP A  19      52.859  63.627  41.205  1.00 26.67           O  
ATOM    136  CB  ASP A  19      51.847  66.782  41.990  1.00 22.34           C  
ATOM    137  CG  ASP A  19      51.710  67.612  43.236  1.00 26.50           C  
ATOM    138  OD1 ASP A  19      52.510  67.420  44.193  1.00 26.00           O  
ATOM    139  OD2 ASP A  19      50.782  68.452  43.257  1.00 31.62           O1-
ATOM    140  N   TYR A  20      53.003  65.323  39.725  1.00 25.26           N  
ATOM    141  CA  TYR A  20      52.925  64.463  38.558  1.00 25.77           C  
ATOM    142  C   TYR A  20      54.002  63.374  38.605  1.00 26.76           C  
ATOM    143  O   TYR A  20      53.761  62.232  38.214  1.00 33.91           O  
ATOM    144  CB  TYR A  20      53.013  65.294  37.279  1.00 26.26           C  
ATOM    145  CG  TYR A  20      51.694  65.959  36.852  1.00 29.10           C  
ATOM    146  CD1 TYR A  20      50.560  65.187  36.548  1.00 29.83           C  
ATOM    147  CD2 TYR A  20      51.599  67.354  36.686  1.00 27.82           C  
ATOM    148  CE1 TYR A  20      49.368  65.789  36.076  1.00 29.93           C  
ATOM    149  CE2 TYR A  20      50.411  67.963  36.216  1.00 26.58           C  
ATOM    150  CZ  TYR A  20      49.303  67.175  35.910  1.00 29.99           C  
ATOM    151  OH  TYR A  20      48.133  67.749  35.440  1.00 30.16           O  
ATOM    152  N   PHE A  21      55.163  63.702  39.148  1.00 24.68           N  
ATOM    153  CA  PHE A  21      56.244  62.722  39.258  1.00 22.62           C  
ATOM    154  C   PHE A  21      55.872  61.585  40.220  1.00 23.80           C  
ATOM    155  O   PHE A  21      55.908  60.411  39.846  1.00 21.91           O  
ATOM    156  CB  PHE A  21      57.545  63.391  39.726  1.00 19.17           C  
ATOM    157  CG  PHE A  21      58.732  62.468  39.747  1.00 17.45           C  
ATOM    158  CD1 PHE A  21      59.022  61.713  40.875  1.00 17.64           C  
ATOM    159  CD2 PHE A  21      59.567  62.358  38.633  1.00 18.66           C  
ATOM    160  CE1 PHE A  21      60.121  60.863  40.901  1.00 17.05           C  
ATOM    161  CE2 PHE A  21      60.676  61.510  38.646  1.00 14.57           C  
ATOM    162  CZ  PHE A  21      60.953  60.762  39.783  1.00 16.33           C  
ATOM    163  N   LYS A  22      55.524  61.930  41.460  1.00 23.30           N  
ATOM    164  CA  LYS A  22      55.158  60.934  42.446  1.00 22.72           C  
ATOM    165  C   LYS A  22      53.952  60.081  42.051  1.00 23.30           C  
ATOM    166  O   LYS A  22      53.783  58.971  42.563  1.00 23.90           O  
ATOM    167  CB  LYS A  22      55.009  61.579  43.820  1.00 26.01           C  
ATOM    168  CG  LYS A  22      56.387  61.905  44.426  1.00 28.82           C  
ATOM    169  CD  LYS A  22      56.331  62.722  45.710  1.00 31.47           C  
ATOM    170  CE  LYS A  22      55.900  64.146  45.445  1.00 30.57           C  
ATOM    171  NZ  LYS A  22      56.038  65.004  46.654  1.00 34.25           N1+
ATOM    172  N   ALA A  23      53.175  60.567  41.081  1.00 24.33           N  
ATOM    173  CA  ALA A  23      52.009  59.860  40.554  1.00 26.86           C  
ATOM    174  C   ALA A  23      52.337  59.112  39.241  1.00 29.16           C  
ATOM    175  O   ALA A  23      51.443  58.733  38.474  1.00 26.43           O  
ATOM    176  CB  ALA A  23      50.863  60.833  40.343  1.00 27.04           C  
ATOM    177  N   LYS A  24      53.635  58.955  38.977  1.00 31.23           N  
ATOM    178  CA  LYS A  24      54.168  58.237  37.809  1.00 29.17           C  
ATOM    179  C   LYS A  24      53.863  58.848  36.440  1.00 27.06           C  
ATOM    180  O   LYS A  24      54.082  58.205  35.398  1.00 25.19           O  
ATOM    181  CB  LYS A  24      53.716  56.762  37.823  1.00 34.49           C  
ATOM    182  CG  LYS A  24      53.857  56.022  39.158  1.00 35.28           C  
ATOM    183  CD  LYS A  24      55.296  55.921  39.616  1.00 41.41           C  
ATOM    184  CE  LYS A  24      55.403  55.050  40.865  1.00 44.58           C  
ATOM    185  NZ  LYS A  24      56.815  54.931  41.333  1.00 47.02           N1+
ATOM    186  N   ASP A  25      53.376  60.085  36.424  1.00 25.84           N  
ATOM    187  CA  ASP A  25      53.062  60.727  35.160  1.00 22.67           C  
ATOM    188  C   ASP A  25      54.255  61.536  34.708  1.00 23.76           C  
ATOM    189  O   ASP A  25      54.269  62.762  34.809  1.00 23.77           O  
ATOM    190  CB  ASP A  25      51.853  61.625  35.296  1.00 25.22           C  
ATOM    191  CG  ASP A  25      51.451  62.238  33.990  1.00 25.70           C  
ATOM    192  OD1 ASP A  25      52.051  61.878  32.965  1.00 26.47           O  
ATOM    193  OD2 ASP A  25      50.529  63.071  33.982  1.00 26.09           O1-
ATOM    194  N   TYR A  26      55.229  60.834  34.142  1.00 25.57           N  
ATOM    195  CA  TYR A  26      56.467  61.439  33.687  1.00 19.70           C  
ATOM    196  C   TYR A  26      56.298  62.435  32.583  1.00 20.68           C  
ATOM    197  O   TYR A  26      56.885  63.495  32.659  1.00 27.58           O  
ATOM    198  CB  TYR A  26      57.475  60.375  33.308  1.00 17.71           C  
ATOM    199  CG  TYR A  26      57.713  59.396  34.434  1.00 16.12           C  
ATOM    200  CD1 TYR A  26      58.034  59.852  35.705  1.00 14.41           C  
ATOM    201  CD2 TYR A  26      57.549  58.012  34.244  1.00 13.53           C  
ATOM    202  CE1 TYR A  26      58.176  58.970  36.767  1.00 13.26           C  
ATOM    203  CE2 TYR A  26      57.691  57.118  35.303  1.00  6.56           C  
ATOM    204  CZ  TYR A  26      58.000  57.606  36.557  1.00 11.61           C  
ATOM    205  OH  TYR A  26      58.121  56.753  37.634  1.00 14.67           O  
ATOM    206  N   GLU A  27      55.493  62.122  31.577  1.00 20.15           N  
ATOM    207  CA  GLU A  27      55.266  63.058  30.480  1.00 21.35           C  
ATOM    208  C   GLU A  27      54.891  64.425  31.021  1.00 22.86           C  
ATOM    209  O   GLU A  27      55.424  65.433  30.576  1.00 27.54           O  
ATOM    210  CB  GLU A  27      54.157  62.564  29.578  1.00 27.47           C  
ATOM    211  CG  GLU A  27      53.190  61.639  30.288  1.00 38.81           C  
ATOM    212  CD  GLU A  27      51.766  61.785  29.787  1.00 45.97           C  
ATOM    213  OE1 GLU A  27      51.604  62.092  28.580  1.00 48.50           O  
ATOM    214  OE2 GLU A  27      50.816  61.606  30.595  1.00 46.63           O1-
ATOM    215  N   ASN A  28      54.015  64.465  32.019  1.00 21.37           N  
ATOM    216  CA  ASN A  28      53.610  65.751  32.598  1.00 21.03           C  
ATOM    217  C   ASN A  28      54.664  66.327  33.536  1.00 15.94           C  
ATOM    218  O   ASN A  28      54.877  67.523  33.560  1.00 20.84           O  
ATOM    219  CB  ASN A  28      52.249  65.668  33.305  1.00 23.35           C  
ATOM    220  CG  ASN A  28      51.075  66.069  32.401  1.00 25.69           C  
ATOM    221  ND2 ASN A  28      49.950  65.363  32.535  1.00 27.37           N  
ATOM    222  OD1 ASN A  28      51.163  67.029  31.627  1.00 28.34           O  
ATOM    223  N   ALA A  29      55.336  65.489  34.304  1.00 13.84           N  
ATOM    224  CA  ALA A  29      56.384  65.992  35.188  1.00 11.39           C  
ATOM    225  C   ALA A  29      57.479  66.708  34.381  1.00 14.22           C  
ATOM    226  O   ALA A  29      57.991  67.752  34.808  1.00 19.60           O  
ATOM    227  CB  ALA A  29      56.981  64.867  35.958  1.00 12.42           C  
ATOM    228  N   ILE A  30      57.824  66.153  33.217  1.00 10.20           N  
ATOM    229  CA  ILE A  30      58.839  66.725  32.341  1.00  8.03           C  
ATOM    230  C   ILE A  30      58.326  68.035  31.792  1.00 12.43           C  
ATOM    231  O   ILE A  30      59.061  69.027  31.775  1.00 15.51           O  
ATOM    232  CB  ILE A  30      59.193  65.774  31.199  1.00  7.21           C  
ATOM    233  CG1 ILE A  30      60.003  64.605  31.740  1.00  6.96           C  
ATOM    234  CG2 ILE A  30      60.051  66.460  30.152  1.00 10.67           C  
ATOM    235  CD1 ILE A  30      60.183  63.519  30.734  1.00  4.09           C  
ATOM    236  N   LYS A  31      57.059  68.043  31.371  1.00 15.96           N  
ATOM    237  CA  LYS A  31      56.398  69.245  30.855  1.00 13.33           C  
ATOM    238  C   LYS A  31      56.475  70.391  31.866  1.00 16.94           C  
ATOM    239  O   LYS A  31      56.750  71.527  31.494  1.00 18.55           O  
ATOM    240  CB  LYS A  31      54.929  68.957  30.558  1.00 16.24           C  
ATOM    241  CG  LYS A  31      54.077  70.190  30.281  1.00 16.00           C  
ATOM    242  CD  LYS A  31      52.586  69.854  30.302  1.00 17.46           C  
ATOM    243  CE  LYS A  31      51.731  71.107  30.109  1.00 22.31           C  
ATOM    244  NZ  LYS A  31      50.282  70.853  29.736  1.00 21.73           N1+
ATOM    245  N   PHE A  32      56.270  70.096  33.147  1.00 15.21           N  
ATOM    246  CA  PHE A  32      56.313  71.142  34.155  1.00 14.48           C  
ATOM    247  C   PHE A  32      57.661  71.524  34.717  1.00 15.77           C  
ATOM    248  O   PHE A  32      57.822  72.665  35.153  1.00 19.42           O  
ATOM    249  CB  PHE A  32      55.264  70.917  35.235  1.00 17.76           C  
ATOM    250  CG  PHE A  32      53.868  71.154  34.741  1.00 16.76           C  
ATOM    251  CD1 PHE A  32      53.523  72.383  34.193  1.00 16.32           C  
ATOM    252  CD2 PHE A  32      52.941  70.121  34.703  1.00 14.08           C  
ATOM    253  CE1 PHE A  32      52.281  72.585  33.607  1.00 18.95           C  
ATOM    254  CE2 PHE A  32      51.696  70.311  34.121  1.00 19.42           C  
ATOM    255  CZ  PHE A  32      51.364  71.547  33.565  1.00 19.06           C  
ATOM    256  N   TYR A  33      58.635  70.614  34.733  1.00 13.51           N  
ATOM    257  CA  TYR A  33      59.967  71.026  35.184  1.00  9.57           C  
ATOM    258  C   TYR A  33      60.469  71.969  34.128  1.00  9.99           C  
ATOM    259  O   TYR A  33      61.134  72.929  34.449  1.00 19.20           O  
ATOM    260  CB  TYR A  33      60.941  69.880  35.287  1.00 10.03           C  
ATOM    261  CG  TYR A  33      60.646  68.984  36.442  1.00  9.57           C  
ATOM    262  CD1 TYR A  33      60.481  69.497  37.723  1.00  9.52           C  
ATOM    263  CD2 TYR A  33      60.531  67.622  36.259  1.00  8.55           C  
ATOM    264  CE1 TYR A  33      60.213  68.656  38.795  1.00 10.82           C  
ATOM    265  CE2 TYR A  33      60.260  66.778  37.318  1.00  9.69           C  
ATOM    266  CZ  TYR A  33      60.106  67.296  38.572  1.00 10.05           C  
ATOM    267  OH  TYR A  33      59.856  66.437  39.591  1.00 10.08           O  
ATOM    268  N   SER A  34      60.090  71.736  32.873  1.00  8.49           N  
ATOM    269  CA  SER A  34      60.504  72.605  31.772  1.00  8.35           C  
ATOM    270  C   SER A  34      60.008  74.041  31.893  1.00 10.20           C  
ATOM    271  O   SER A  34      60.755  74.974  31.610  1.00 12.78           O  
ATOM    272  CB  SER A  34      60.058  72.031  30.428  1.00  7.91           C  
ATOM    273  OG  SER A  34      60.679  70.782  30.178  1.00 10.05           O  
ATOM    274  N   GLN A  35      58.749  74.231  32.292  1.00 13.18           N  
ATOM    275  CA  GLN A  35      58.179  75.579  32.440  1.00 12.08           C  
ATOM    276  C   GLN A  35      58.879  76.326  33.560  1.00 13.00           C  
ATOM    277  O   GLN A  35      59.117  77.524  33.458  1.00 17.37           O  
ATOM    278  CB  GLN A  35      56.683  75.521  32.720  1.00 12.30           C  
ATOM    279  CG  GLN A  35      55.822  75.316  31.492  1.00 18.84           C  
ATOM    280  CD  GLN A  35      54.363  75.075  31.854  1.00 24.55           C  
ATOM    281  NE2 GLN A  35      53.903  75.739  32.900  1.00 26.19           N  
ATOM    282  OE1 GLN A  35      53.667  74.287  31.203  1.00 27.59           O  
ATOM    283  N   ALA A  36      59.177  75.606  34.634  1.00 14.81           N  
ATOM    284  CA  ALA A  36      59.878  76.155  35.788  1.00 13.29           C  
ATOM    285  C   ALA A  36      61.277  76.563  35.337  1.00 14.35           C  
ATOM    286  O   ALA A  36      61.849  77.530  35.838  1.00 16.41           O  
ATOM    287  CB  ALA A  36      59.969  75.102  36.885  1.00  8.03           C  
ATOM    288  N   ILE A  37      61.838  75.815  34.395  1.00 13.33           N  
ATOM    289  CA  ILE A  37      63.166  76.133  33.908  1.00 13.24           C  
ATOM    290  C   ILE A  37      63.120  77.345  32.996  1.00 17.90           C  
ATOM    291  O   ILE A  37      64.039  78.150  33.016  1.00 22.98           O  
ATOM    292  CB  ILE A  37      63.828  74.931  33.202  1.00 11.02           C  
ATOM    293  CG1 ILE A  37      64.262  73.892  34.262  1.00 10.41           C  
ATOM    294  CG2 ILE A  37      64.994  75.410  32.310  1.00  6.19           C  
ATOM    295  CD1 ILE A  37      64.671  72.509  33.720  1.00  6.92           C  
ATOM    296  N   GLU A  38      62.048  77.501  32.220  1.00 21.47           N  
ATOM    297  CA  GLU A  38      61.941  78.651  31.331  1.00 26.12           C  
ATOM    298  C   GLU A  38      61.957  79.941  32.140  1.00 25.84           C  
ATOM    299  O   GLU A  38      62.570  80.921  31.719  1.00 28.12           O  
ATOM    300  CB  GLU A  38      60.660  78.614  30.488  1.00 33.57           C  
ATOM    301  CG  GLU A  38      60.356  77.280  29.772  1.00 45.23           C  
ATOM    302  CD  GLU A  38      61.529  76.678  28.979  1.00 51.16           C  
ATOM    303  OE1 GLU A  38      61.742  77.082  27.812  1.00 54.96           O  
ATOM    304  OE2 GLU A  38      62.210  75.760  29.505  1.00 53.84           O1-
ATOM    305  N   LEU A  39      61.300  79.925  33.301  1.00 22.69           N  
ATOM    306  CA  LEU A  39      61.200  81.091  34.184  1.00 19.48           C  
ATOM    307  C   LEU A  39      62.387  81.327  35.111  1.00 20.96           C  
ATOM    308  O   LEU A  39      62.665  82.467  35.450  1.00 27.45           O  
ATOM    309  CB  LEU A  39      59.919  81.029  35.031  1.00 18.91           C  
ATOM    310  CG  LEU A  39      58.552  80.958  34.348  1.00 18.22           C  
ATOM    311  CD1 LEU A  39      57.486  80.691  35.366  1.00 16.51           C  
ATOM    312  CD2 LEU A  39      58.281  82.255  33.624  1.00 18.65           C  
ATOM    313  N   ASN A  40      63.048  80.258  35.558  1.00 21.14           N  
ATOM    314  CA  ASN A  40      64.207  80.335  36.459  1.00 17.28           C  
ATOM    315  C   ASN A  40      65.241  79.382  35.861  1.00 17.75           C  
ATOM    316  O   ASN A  40      65.600  78.366  36.455  1.00 22.99           O  
ATOM    317  CB  ASN A  40      63.786  79.854  37.855  1.00 19.28           C  
ATOM    318  CG  ASN A  40      64.890  79.981  38.887  1.00 21.44           C  
ATOM    319  ND2 ASN A  40      64.583  79.611  40.118  1.00 19.76           N  
ATOM    320  OD1 ASN A  40      66.011  80.405  38.586  1.00 24.21           O  
ATOM    321  N   PRO A  41      65.806  79.755  34.709  1.00 15.78           N  
ATOM    322  CA  PRO A  41      66.789  78.947  33.991  1.00 18.10           C  
ATOM    323  C   PRO A  41      68.096  78.623  34.682  1.00 20.47           C  
ATOM    324  O   PRO A  41      68.936  77.924  34.110  1.00 24.14           O  
ATOM    325  CB  PRO A  41      67.016  79.759  32.718  1.00 16.13           C  
ATOM    326  CG  PRO A  41      66.938  81.140  33.210  1.00 17.37           C  
ATOM    327  CD  PRO A  41      65.742  81.112  34.149  1.00 15.86           C  
ATOM    328  N   SER A  42      68.249  79.038  35.921  1.00 19.53           N  
ATOM    329  CA  SER A  42      69.501  78.785  36.594  1.00 22.44           C  
ATOM    330  C   SER A  42      69.374  77.987  37.888  1.00 22.49           C  
ATOM    331  O   SER A  42      70.340  77.866  38.655  1.00 26.69           O  
ATOM    332  CB  SER A  42      70.207  80.116  36.844  1.00 22.63           C  
ATOM    333  OG  SER A  42      69.455  80.860  37.788  1.00 32.48           O  
ATOM    334  N   ASN A  43      68.200  77.404  38.107  1.00 23.01           N  
ATOM    335  CA  ASN A  43      67.947  76.603  39.300  1.00 21.37           C  
ATOM    336  C   ASN A  43      68.403  75.163  39.032  1.00 24.64           C  
ATOM    337  O   ASN A  43      67.787  74.459  38.221  1.00 31.08           O  
ATOM    338  CB  ASN A  43      66.460  76.622  39.605  1.00 19.38           C  
ATOM    339  CG  ASN A  43      66.134  76.091  40.980  1.00 21.02           C  
ATOM    340  ND2 ASN A  43      64.930  76.365  41.428  1.00 19.67           N  
ATOM    341  OD1 ASN A  43      66.958  75.470  41.647  1.00 22.95           O  
ATOM    342  N   ALA A  44      69.458  74.728  39.731  1.00 23.65           N  
ATOM    343  CA  ALA A  44      70.028  73.378  39.593  1.00 16.43           C  
ATOM    344  C   ALA A  44      69.091  72.268  39.977  1.00 16.44           C  
ATOM    345  O   ALA A  44      69.117  71.208  39.374  1.00 22.41           O  
ATOM    346  CB  ALA A  44      71.283  73.249  40.395  1.00 14.71           C  
ATOM    347  N   ILE A  45      68.261  72.488  40.981  1.00 16.91           N  
ATOM    348  CA  ILE A  45      67.340  71.456  41.398  1.00 13.85           C  
ATOM    349  C   ILE A  45      66.337  71.095  40.298  1.00 20.28           C  
ATOM    350  O   ILE A  45      66.032  69.915  40.100  1.00 30.47           O  
ATOM    351  CB  ILE A  45      66.623  71.840  42.694  1.00 12.34           C  
ATOM    352  CG1 ILE A  45      67.571  71.681  43.870  1.00 11.65           C  
ATOM    353  CG2 ILE A  45      65.407  70.972  42.925  1.00 11.44           C  
ATOM    354  CD1 ILE A  45      68.658  72.700  43.932  1.00 16.20           C  
ATOM    355  N   TYR A  46      65.867  72.076  39.530  1.00 16.80           N  
ATOM    356  CA  TYR A  46      64.893  71.775  38.486  1.00  9.45           C  
ATOM    357  C   TYR A  46      65.479  70.794  37.491  1.00 10.48           C  
ATOM    358  O   TYR A  46      64.811  69.851  37.053  1.00 11.48           O  
ATOM    359  CB  TYR A  46      64.451  73.053  37.777  1.00 13.00           C  
ATOM    360  CG  TYR A  46      63.692  74.008  38.663  1.00 13.17           C  
ATOM    361  CD1 TYR A  46      63.330  73.640  39.949  1.00 12.26           C  
ATOM    362  CD2 TYR A  46      63.414  75.305  38.246  1.00 16.77           C  
ATOM    363  CE1 TYR A  46      62.737  74.524  40.799  1.00 14.18           C  
ATOM    364  CE2 TYR A  46      62.812  76.204  39.099  1.00 18.16           C  
ATOM    365  CZ  TYR A  46      62.486  75.803  40.381  1.00 17.40           C  
ATOM    366  OH  TYR A  46      61.971  76.690  41.294  1.00 17.96           O  
ATOM    367  N   TYR A  47      66.738  71.034  37.142  1.00 10.13           N  
ATOM    368  CA  TYR A  47      67.474  70.194  36.209  1.00  7.74           C  
ATOM    369  C   TYR A  47      67.709  68.836  36.821  1.00 10.17           C  
ATOM    370  O   TYR A  47      67.574  67.823  36.153  1.00 14.22           O  
ATOM    371  CB  TYR A  47      68.810  70.828  35.867  1.00  6.74           C  
ATOM    372  CG  TYR A  47      68.710  71.952  34.866  1.00  7.37           C  
ATOM    373  CD1 TYR A  47      68.559  71.690  33.504  1.00  7.13           C  
ATOM    374  CD2 TYR A  47      68.772  73.276  35.276  1.00 10.28           C  
ATOM    375  CE1 TYR A  47      68.476  72.738  32.566  1.00 12.21           C  
ATOM    376  CE2 TYR A  47      68.674  74.331  34.356  1.00 11.69           C  
ATOM    377  CZ  TYR A  47      68.530  74.059  33.004  1.00 13.69           C  
ATOM    378  OH  TYR A  47      68.456  75.111  32.103  1.00 15.83           O  
ATOM    379  N   GLY A  48      68.020  68.814  38.111  1.00 10.02           N  
ATOM    380  CA  GLY A  48      68.242  67.551  38.775  1.00  7.84           C  
ATOM    381  C   GLY A  48      66.975  66.744  38.694  1.00 11.06           C  
ATOM    382  O   GLY A  48      66.986  65.580  38.325  1.00 17.34           O  
ATOM    383  N   ASN A  49      65.850  67.388  38.945  1.00  9.91           N  
ATOM    384  CA  ASN A  49      64.594  66.683  38.923  1.00  6.36           C  
ATOM    385  C   ASN A  49      64.221  66.213  37.551  1.00  7.69           C  
ATOM    386  O   ASN A  49      63.836  65.056  37.382  1.00 10.75           O  
ATOM    387  CB  ASN A  49      63.492  67.558  39.498  1.00 11.10           C  
ATOM    388  CG  ASN A  49      63.623  67.736  40.988  1.00 11.22           C  
ATOM    389  ND2 ASN A  49      62.781  68.585  41.548  1.00 10.23           N  
ATOM    390  OD1 ASN A  49      64.459  67.097  41.638  1.00 10.52           O  
ATOM    391  N   ARG A  50      64.355  67.080  36.556  1.00  7.11           N  
ATOM    392  CA  ARG A  50      63.984  66.683  35.204  1.00 11.05           C  
ATOM    393  C   ARG A  50      64.878  65.589  34.684  1.00 13.04           C  
ATOM    394  O   ARG A  50      64.441  64.747  33.909  1.00 19.23           O  
ATOM    395  CB  ARG A  50      63.960  67.850  34.229  1.00 11.73           C  
ATOM    396  CG  ARG A  50      63.203  67.509  32.926  1.00  9.31           C  
ATOM    397  CD  ARG A  50      63.069  68.705  31.933  1.00  7.92           C  
ATOM    398  NE  ARG A  50      64.358  69.203  31.433  1.00  3.29           N  
ATOM    399  CZ  ARG A  50      64.500  70.285  30.683  1.00  4.46           C  
ATOM    400  NH1 ARG A  50      63.437  71.011  30.321  1.00  2.00           N1+
ATOM    401  NH2 ARG A  50      65.710  70.679  30.344  1.00  3.70           N  
ATOM    402  N   SER A  51      66.125  65.588  35.117  1.00 11.35           N  
ATOM    403  CA  SER A  51      67.051  64.546  34.707  1.00  9.68           C  
ATOM    404  C   SER A  51      66.463  63.229  35.166  1.00  6.30           C  
ATOM    405  O   SER A  51      66.298  62.319  34.369  1.00  7.35           O  
ATOM    406  CB  SER A  51      68.433  64.753  35.348  1.00  7.94           C  
ATOM    407  OG  SER A  51      69.280  63.638  35.131  1.00 14.07           O  
ATOM    408  N   LEU A  52      66.067  63.156  36.433  1.00  8.68           N  
ATOM    409  CA  LEU A  52      65.520  61.918  36.964  1.00  9.82           C  
ATOM    410  C   LEU A  52      64.289  61.541  36.214  1.00 10.89           C  
ATOM    411  O   LEU A  52      64.088  60.372  35.897  1.00 13.66           O  
ATOM    412  CB  LEU A  52      65.222  62.004  38.462  1.00 13.24           C  
ATOM    413  CG  LEU A  52      64.610  60.701  39.017  1.00 13.44           C  
ATOM    414  CD1 LEU A  52      65.499  59.507  38.729  1.00  9.61           C  
ATOM    415  CD2 LEU A  52      64.353  60.809  40.505  1.00 14.05           C  
ATOM    416  N   ALA A  53      63.444  62.523  35.938  1.00 13.36           N  
ATOM    417  CA  ALA A  53      62.238  62.242  35.164  1.00 12.23           C  
ATOM    418  C   ALA A  53      62.646  61.650  33.828  1.00  9.90           C  
ATOM    419  O   ALA A  53      61.909  60.874  33.260  1.00 14.78           O  
ATOM    420  CB  ALA A  53      61.420  63.499  34.939  1.00 13.99           C  
ATOM    421  N   TYR A  54      63.804  62.042  33.304  1.00 12.64           N  
ATOM    422  CA  TYR A  54      64.271  61.502  32.030  1.00  8.74           C  
ATOM    423  C   TYR A  54      64.832  60.095  32.206  1.00 12.50           C  
ATOM    424  O   TYR A  54      64.735  59.277  31.296  1.00 17.83           O  
ATOM    425  CB  TYR A  54      65.316  62.413  31.392  1.00  7.33           C  
ATOM    426  CG  TYR A  54      64.733  63.530  30.526  1.00  5.09           C  
ATOM    427  CD1 TYR A  54      63.770  63.267  29.576  1.00  2.75           C  
ATOM    428  CD2 TYR A  54      65.145  64.856  30.691  1.00  5.29           C  
ATOM    429  CE1 TYR A  54      63.216  64.278  28.813  1.00  2.46           C  
ATOM    430  CE2 TYR A  54      64.606  65.863  29.940  1.00  3.41           C  
ATOM    431  CZ  TYR A  54      63.637  65.566  29.003  1.00  3.42           C  
ATOM    432  OH  TYR A  54      63.113  66.569  28.245  1.00  7.55           O  
ATOM    433  N   LEU A  55      65.429  59.798  33.360  1.00 12.67           N  
ATOM    434  CA  LEU A  55      65.954  58.446  33.592  1.00 11.52           C  
ATOM    435  C   LEU A  55      64.789  57.457  33.695  1.00 14.08           C  
ATOM    436  O   LEU A  55      64.876  56.342  33.164  1.00 17.66           O  
ATOM    437  CB  LEU A  55      66.806  58.383  34.863  1.00  9.10           C  
ATOM    438  CG  LEU A  55      68.100  59.193  34.921  1.00  6.30           C  
ATOM    439  CD1 LEU A  55      68.701  59.168  36.316  1.00  2.28           C  
ATOM    440  CD2 LEU A  55      69.069  58.640  33.912  1.00  7.73           C  
ATOM    441  N   ARG A  56      63.698  57.879  34.353  1.00 12.50           N  
ATOM    442  CA  ARG A  56      62.497  57.044  34.515  1.00 14.49           C  
ATOM    443  C   ARG A  56      61.792  56.661  33.195  1.00 16.49           C  
ATOM    444  O   ARG A  56      61.115  55.633  33.137  1.00 21.39           O  
ATOM    445  CB  ARG A  56      61.474  57.682  35.480  1.00 12.90           C  
ATOM    446  CG  ARG A  56      61.890  57.786  36.985  1.00 14.96           C  
ATOM    447  CD  ARG A  56      61.670  56.484  37.824  1.00 15.46           C  
ATOM    448  NE  ARG A  56      61.168  56.743  39.188  1.00 17.87           N  
ATOM    449  CZ  ARG A  56      61.945  56.967  40.244  1.00 17.96           C  
ATOM    450  NH1 ARG A  56      63.254  56.961  40.100  1.00 22.62           N1+
ATOM    451  NH2 ARG A  56      61.427  57.216  41.439  1.00 16.46           N  
ATOM    452  N   THR A  57      61.910  57.488  32.155  1.00 17.56           N  
ATOM    453  CA  THR A  57      61.303  57.184  30.849  1.00 16.22           C  
ATOM    454  C   THR A  57      62.361  56.716  29.829  1.00 17.99           C  
ATOM    455  O   THR A  57      62.134  56.792  28.621  1.00 22.56           O  
ATOM    456  CB  THR A  57      60.478  58.405  30.263  1.00 16.80           C  
ATOM    457  CG2 THR A  57      59.174  58.582  31.005  1.00 17.85           C  
ATOM    458  OG1 THR A  57      61.221  59.624  30.383  1.00 17.14           O  
ATOM    459  N   GLU A  58      63.519  56.273  30.333  1.00 15.07           N  
ATOM    460  CA  GLU A  58      64.641  55.765  29.533  1.00 17.22           C  
ATOM    461  C   GLU A  58      65.308  56.688  28.495  1.00 16.85           C  
ATOM    462  O   GLU A  58      65.933  56.210  27.546  1.00 18.00           O  
ATOM    463  CB  GLU A  58      64.279  54.424  28.884  1.00 17.31           C  
ATOM    464  CG  GLU A  58      63.997  53.317  29.897  1.00 25.95           C  
ATOM    465  CD  GLU A  58      63.411  52.037  29.283  1.00 27.44           C  
ATOM    466  OE1 GLU A  58      63.178  51.979  28.055  1.00 26.03           O  
ATOM    467  OE2 GLU A  58      63.162  51.076  30.050  1.00 34.62           O1-
ATOM    468  N   CYS A  59      65.213  57.996  28.687  1.00 13.50           N  
ATOM    469  CA  CYS A  59      65.826  58.962  27.789  1.00  9.43           C  
ATOM    470  C   CYS A  59      67.195  59.304  28.373  1.00  9.98           C  
ATOM    471  O   CYS A  59      67.411  60.350  28.969  1.00 10.35           O  
ATOM    472  CB  CYS A  59      64.946  60.194  27.694  1.00 11.60           C  
ATOM    473  SG  CYS A  59      63.386  59.858  26.888  1.00 16.99           S  
ATOM    474  N   TYR A  60      68.140  58.405  28.189  1.00  9.91           N  
ATOM    475  CA  TYR A  60      69.456  58.605  28.770  1.00  8.90           C  
ATOM    476  C   TYR A  60      70.299  59.791  28.258  1.00  6.23           C  
ATOM    477  O   TYR A  60      71.101  60.325  29.001  1.00  5.51           O  
ATOM    478  CB  TYR A  60      70.209  57.274  28.747  1.00  9.62           C  
ATOM    479  CG  TYR A  60      69.408  56.084  29.301  1.00 10.79           C  
ATOM    480  CD1 TYR A  60      68.824  56.127  30.579  1.00  8.99           C  
ATOM    481  CD2 TYR A  60      69.246  54.911  28.549  1.00 10.69           C  
ATOM    482  CE1 TYR A  60      68.104  55.044  31.089  1.00  9.97           C  
ATOM    483  CE2 TYR A  60      68.515  53.812  29.059  1.00  8.95           C  
ATOM    484  CZ  TYR A  60      67.951  53.893  30.324  1.00 11.53           C  
ATOM    485  OH  TYR A  60      67.226  52.833  30.820  1.00 16.57           O  
ATOM    486  N   GLY A  61      70.074  60.248  27.033  1.00 10.31           N  
ATOM    487  CA  GLY A  61      70.831  61.377  26.503  1.00  3.87           C  
ATOM    488  C   GLY A  61      70.329  62.676  27.098  1.00 10.89           C  
ATOM    489  O   GLY A  61      71.093  63.594  27.443  1.00 16.48           O  
ATOM    490  N   TYR A  62      69.020  62.769  27.228  1.00  9.47           N  
ATOM    491  CA  TYR A  62      68.448  63.954  27.825  1.00  7.33           C  
ATOM    492  C   TYR A  62      68.857  64.076  29.300  1.00 10.63           C  
ATOM    493  O   TYR A  62      69.313  65.149  29.746  1.00  8.74           O  
ATOM    494  CB  TYR A  62      66.938  63.900  27.672  1.00  8.15           C  
ATOM    495  CG  TYR A  62      66.449  64.215  26.271  1.00 10.51           C  
ATOM    496  CD1 TYR A  62      67.029  65.249  25.541  1.00  6.78           C  
ATOM    497  CD2 TYR A  62      65.338  63.546  25.715  1.00  9.39           C  
ATOM    498  CE1 TYR A  62      66.540  65.616  24.312  1.00  8.10           C  
ATOM    499  CE2 TYR A  62      64.822  63.922  24.479  1.00  4.95           C  
ATOM    500  CZ  TYR A  62      65.445  64.958  23.783  1.00 10.50           C  
ATOM    501  OH  TYR A  62      65.042  65.314  22.524  1.00 10.74           O  
ATOM    502  N   ALA A  63      68.734  62.966  30.045  1.00  8.79           N  
ATOM    503  CA  ALA A  63      69.080  62.913  31.482  1.00  9.24           C  
ATOM    504  C   ALA A  63      70.524  63.310  31.778  1.00 10.13           C  
ATOM    505  O   ALA A  63      70.816  63.914  32.806  1.00 10.41           O  
ATOM    506  CB  ALA A  63      68.832  61.544  32.016  1.00  8.31           C  
ATOM    507  N   LEU A  64      71.422  62.907  30.890  1.00 11.93           N  
ATOM    508  CA  LEU A  64      72.848  63.210  30.988  1.00 12.69           C  
ATOM    509  C   LEU A  64      73.015  64.702  30.740  1.00 12.32           C  
ATOM    510  O   LEU A  64      73.731  65.382  31.454  1.00 16.36           O  
ATOM    511  CB  LEU A  64      73.605  62.384  29.932  1.00 14.72           C  
ATOM    512  CG  LEU A  64      75.126  62.252  29.756  1.00 14.01           C  
ATOM    513  CD1 LEU A  64      75.554  63.181  28.700  1.00 15.96           C  
ATOM    514  CD2 LEU A  64      75.916  62.457  31.043  1.00 13.29           C  
ATOM    515  N   GLY A  65      72.329  65.215  29.733  1.00  9.57           N  
ATOM    516  CA  GLY A  65      72.413  66.627  29.462  1.00 12.64           C  
ATOM    517  C   GLY A  65      71.917  67.417  30.664  1.00 15.33           C  
ATOM    518  O   GLY A  65      72.594  68.330  31.135  1.00 14.52           O  
ATOM    519  N   ASP A  66      70.728  67.085  31.160  1.00 15.91           N  
ATOM    520  CA  ASP A  66      70.169  67.772  32.329  1.00 12.38           C  
ATOM    521  C   ASP A  66      71.073  67.633  33.553  1.00 14.78           C  
ATOM    522  O   ASP A  66      71.103  68.534  34.399  1.00 14.83           O  
ATOM    523  CB  ASP A  66      68.784  67.221  32.687  1.00  6.54           C  
ATOM    524  CG  ASP A  66      67.662  67.919  31.951  1.00 11.11           C  
ATOM    525  OD1 ASP A  66      67.904  68.937  31.260  1.00  7.79           O  
ATOM    526  OD2 ASP A  66      66.516  67.448  32.051  1.00 12.67           O1-
ATOM    527  N   ALA A  67      71.795  66.511  33.668  1.00 15.71           N  
ATOM    528  CA  ALA A  67      72.678  66.274  34.816  1.00 12.64           C  
ATOM    529  C   ALA A  67      73.954  67.121  34.802  1.00 13.89           C  
ATOM    530  O   ALA A  67      74.429  67.558  35.856  1.00 14.26           O  
ATOM    531  CB  ALA A  67      73.016  64.812  34.915  1.00 15.60           C  
ATOM    532  N   THR A  68      74.518  67.313  33.611  1.00 13.99           N  
ATOM    533  CA  THR A  68      75.717  68.124  33.414  1.00 12.99           C  
ATOM    534  C   THR A  68      75.412  69.601  33.671  1.00 12.00           C  
ATOM    535  O   THR A  68      76.233  70.328  34.201  1.00 17.55           O  
ATOM    536  CB  THR A  68      76.207  67.950  31.971  1.00 11.63           C  
ATOM    537  CG2 THR A  68      77.511  68.657  31.750  1.00 12.13           C  
ATOM    538  OG1 THR A  68      76.369  66.555  31.701  1.00 12.45           O  
ATOM    539  N   ARG A  69      74.227  70.039  33.262  1.00 17.20           N  
ATOM    540  CA  ARG A  69      73.778  71.419  33.446  1.00 19.31           C  
ATOM    541  C   ARG A  69      73.644  71.716  34.935  1.00 19.89           C  
ATOM    542  O   ARG A  69      74.072  72.766  35.394  1.00 25.08           O  
ATOM    543  CB  ARG A  69      72.428  71.644  32.752  1.00 20.87           C  
ATOM    544  CG  ARG A  69      72.008  73.100  32.643  1.00 24.11           C  
ATOM    545  CD  ARG A  69      72.886  73.844  31.668  1.00 26.01           C  
ATOM    546  NE  ARG A  69      72.754  75.286  31.838  1.00 31.91           N  
ATOM    547  CZ  ARG A  69      73.782  76.097  32.060  1.00 31.40           C  
ATOM    548  NH1 ARG A  69      75.005  75.595  32.139  1.00 32.36           N1+
ATOM    549  NH2 ARG A  69      73.589  77.398  32.211  1.00 30.05           N  
ATOM    550  N   ALA A  70      73.033  70.797  35.678  1.00 18.72           N  
ATOM    551  CA  ALA A  70      72.863  70.932  37.126  1.00 19.36           C  
ATOM    552  C   ALA A  70      74.212  71.122  37.795  1.00 22.01           C  
ATOM    553  O   ALA A  70      74.326  71.856  38.778  1.00 29.07           O  
ATOM    554  CB  ALA A  70      72.192  69.691  37.707  1.00 16.03           C  
ATOM    555  N   ILE A  71      75.220  70.414  37.292  1.00 21.33           N  
ATOM    556  CA  ILE A  71      76.575  70.496  37.840  1.00 19.33           C  
ATOM    557  C   ILE A  71      77.282  71.770  37.375  1.00 21.83           C  
ATOM    558  O   ILE A  71      78.162  72.266  38.075  1.00 23.03           O  
ATOM    559  CB  ILE A  71      77.393  69.199  37.538  1.00 14.66           C  
ATOM    560  CG1 ILE A  71      76.636  68.008  38.141  1.00 10.22           C  
ATOM    561  CG2 ILE A  71      78.807  69.295  38.106  1.00  8.27           C  
ATOM    562  CD1 ILE A  71      77.233  66.697  37.887  1.00 10.26           C  
ATOM    563  N   GLU A  72      76.879  72.313  36.220  1.00 21.46           N  
ATOM    564  CA  GLU A  72      77.462  73.562  35.721  1.00 22.29           C  
ATOM    565  C   GLU A  72      76.944  74.717  36.581  1.00 24.22           C  
ATOM    566  O   GLU A  72      77.684  75.652  36.888  1.00 29.46           O  
ATOM    567  CB  GLU A  72      77.118  73.782  34.244  1.00 21.68           C  
ATOM    568  CG  GLU A  72      77.795  72.736  33.345  1.00 30.39           C  
ATOM    569  CD  GLU A  72      77.451  72.814  31.856  1.00 30.19           C  
ATOM    570  OE1 GLU A  72      76.582  73.629  31.458  1.00 24.86           O  
ATOM    571  OE2 GLU A  72      78.077  72.024  31.094  1.00 29.63           O1-
ATOM    572  N   LEU A  73      75.709  74.572  37.057  1.00 23.06           N  
ATOM    573  CA  LEU A  73      75.032  75.565  37.887  1.00 22.31           C  
ATOM    574  C   LEU A  73      75.383  75.582  39.367  1.00 20.94           C  
ATOM    575  O   LEU A  73      75.414  76.640  39.987  1.00 24.82           O  
ATOM    576  CB  LEU A  73      73.516  75.423  37.721  1.00 22.21           C  
ATOM    577  CG  LEU A  73      72.977  75.732  36.323  1.00 18.12           C  
ATOM    578  CD1 LEU A  73      71.562  75.226  36.189  1.00 17.45           C  
ATOM    579  CD2 LEU A  73      73.080  77.216  36.051  1.00 14.60           C  
ATOM    580  N   ASP A  74      75.535  74.407  39.954  1.00 19.95           N  
ATOM    581  CA  ASP A  74      75.900  74.330  41.356  1.00 23.08           C  
ATOM    582  C   ASP A  74      76.839  73.159  41.565  1.00 26.49           C  
ATOM    583  O   ASP A  74      76.420  72.035  41.875  1.00 26.80           O  
ATOM    584  CB  ASP A  74      74.679  74.217  42.274  1.00 23.93           C  
ATOM    585  CG  ASP A  74      75.034  74.413  43.757  1.00 26.22           C  
ATOM    586  OD1 ASP A  74      76.146  74.881  44.098  1.00 26.62           O  
ATOM    587  OD2 ASP A  74      74.174  74.111  44.604  1.00 27.89           O1-
ATOM    588  N   LYS A  75      78.129  73.455  41.409  1.00 30.29           N  
ATOM    589  CA  LYS A  75      79.204  72.495  41.580  1.00 31.77           C  
ATOM    590  C   LYS A  75      79.021  71.660  42.841  1.00 32.81           C  
ATOM    591  O   LYS A  75      79.550  70.563  42.917  1.00 32.24           O  
ATOM    592  CB  LYS A  75      80.566  73.216  41.630  1.00 38.49           C  
ATOM    593  CG  LYS A  75      81.063  73.765  40.280  1.00 45.56           C  
ATOM    594  CD  LYS A  75      81.041  72.684  39.184  1.00 50.14           C  
ATOM    595  CE  LYS A  75      81.912  73.022  37.994  1.00 54.06           C  
ATOM    596  NZ  LYS A  75      83.375  72.958  38.375  1.00 55.50           N1+
ATOM    597  N   LYS A  76      78.312  72.164  43.850  1.00 34.11           N  
ATOM    598  CA  LYS A  76      78.137  71.334  45.031  1.00 35.49           C  
ATOM    599  C   LYS A  76      76.750  70.811  45.353  1.00 31.94           C  
ATOM    600  O   LYS A  76      76.390  70.597  46.515  1.00 30.14           O  
ATOM    601  CB  LYS A  76      78.876  71.882  46.260  1.00 46.04           C  
ATOM    602  CG  LYS A  76      80.219  71.140  46.543  1.00 50.64           C  
ATOM    603  CD  LYS A  76      80.834  71.547  47.893  1.00 55.20           C  
ATOM    604  CE  LYS A  76      82.225  70.942  48.092  1.00 57.23           C  
ATOM    605  NZ  LYS A  76      82.867  71.395  49.365  1.00 58.39           N1+
ATOM    606  N   TYR A  77      75.958  70.605  44.303  1.00 30.10           N  
ATOM    607  CA  TYR A  77      74.652  69.991  44.481  1.00 30.14           C  
ATOM    608  C   TYR A  77      74.954  68.503  44.200  1.00 31.77           C  
ATOM    609  O   TYR A  77      75.124  68.103  43.041  1.00 32.91           O  
ATOM    610  CB  TYR A  77      73.604  70.546  43.492  1.00 25.48           C  
ATOM    611  CG  TYR A  77      72.221  69.902  43.596  1.00 18.23           C  
ATOM    612  CD1 TYR A  77      71.587  69.750  44.821  1.00 18.80           C  
ATOM    613  CD2 TYR A  77      71.558  69.458  42.469  1.00 15.91           C  
ATOM    614  CE1 TYR A  77      70.324  69.168  44.918  1.00 16.75           C  
ATOM    615  CE2 TYR A  77      70.295  68.880  42.554  1.00 13.84           C  
ATOM    616  CZ  TYR A  77      69.691  68.741  43.782  1.00 15.18           C  
ATOM    617  OH  TYR A  77      68.446  68.179  43.873  1.00 15.48           O  
ATOM    618  N   ILE A  78      75.084  67.711  45.270  1.00 29.36           N  
ATOM    619  CA  ILE A  78      75.400  66.286  45.162  1.00 24.46           C  
ATOM    620  C   ILE A  78      74.577  65.458  44.159  1.00 24.64           C  
ATOM    621  O   ILE A  78      75.143  64.803  43.298  1.00 25.37           O  
ATOM    622  CB  ILE A  78      75.383  65.608  46.555  1.00 22.14           C  
ATOM    623  CG1 ILE A  78      76.271  66.366  47.536  1.00 22.61           C  
ATOM    624  CG2 ILE A  78      75.922  64.219  46.471  1.00 24.30           C  
ATOM    625  CD1 ILE A  78      77.667  66.505  47.079  1.00 22.27           C  
ATOM    626  N   LYS A  79      73.252  65.512  44.240  1.00 23.75           N  
ATOM    627  CA  LYS A  79      72.392  64.738  43.336  1.00 20.11           C  
ATOM    628  C   LYS A  79      72.729  64.877  41.866  1.00 18.05           C  
ATOM    629  O   LYS A  79      72.452  63.972  41.082  1.00 25.62           O  
ATOM    630  CB  LYS A  79      70.908  65.071  43.529  1.00 19.82           C  
ATOM    631  CG  LYS A  79      70.350  64.708  44.877  1.00 24.20           C  
ATOM    632  CD  LYS A  79      68.965  64.082  44.734  1.00 27.15           C  
ATOM    633  CE  LYS A  79      68.367  63.710  46.076  1.00 27.31           C  
ATOM    634  NZ  LYS A  79      67.126  62.911  45.908  1.00 32.41           N1+
ATOM    635  N   GLY A  80      73.295  66.015  41.484  1.00 15.79           N  
ATOM    636  CA  GLY A  80      73.664  66.222  40.096  1.00 16.01           C  
ATOM    637  C   GLY A  80      74.673  65.157  39.718  1.00 18.00           C  
ATOM    638  O   GLY A  80      74.591  64.571  38.645  1.00 21.81           O  
ATOM    639  N   TYR A  81      75.579  64.860  40.648  1.00 18.57           N  
ATOM    640  CA  TYR A  81      76.609  63.838  40.471  1.00 17.32           C  
ATOM    641  C   TYR A  81      76.018  62.421  40.433  1.00 18.95           C  
ATOM    642  O   TYR A  81      76.528  61.562  39.726  1.00 19.18           O  
ATOM    643  CB  TYR A  81      77.673  63.963  41.565  1.00 16.07           C  
ATOM    644  CG  TYR A  81      78.441  65.288  41.545  1.00 14.65           C  
ATOM    645  CD1 TYR A  81      79.554  65.446  40.732  1.00 13.79           C  
ATOM    646  CD2 TYR A  81      78.040  66.391  42.322  1.00 13.74           C  
ATOM    647  CE1 TYR A  81      80.250  66.660  40.679  1.00 12.06           C  
ATOM    648  CE2 TYR A  81      78.743  67.618  42.275  1.00 10.41           C  
ATOM    649  CZ  TYR A  81      79.841  67.739  41.443  1.00 11.43           C  
ATOM    650  OH  TYR A  81      80.520  68.932  41.295  1.00  7.09           O  
ATOM    651  N   TYR A  82      74.907  62.207  41.141  1.00 23.11           N  
ATOM    652  CA  TYR A  82      74.195  60.914  41.149  1.00 22.16           C  
ATOM    653  C   TYR A  82      73.380  60.745  39.854  1.00 21.81           C  
ATOM    654  O   TYR A  82      73.288  59.647  39.306  1.00 19.45           O  
ATOM    655  CB  TYR A  82      73.265  60.824  42.351  1.00 22.76           C  
ATOM    656  CG  TYR A  82      73.950  60.498  43.657  1.00 23.34           C  
ATOM    657  CD1 TYR A  82      75.162  59.810  43.691  1.00 26.16           C  
ATOM    658  CD2 TYR A  82      73.348  60.822  44.864  1.00 22.07           C  
ATOM    659  CE1 TYR A  82      75.742  59.445  44.901  1.00 27.11           C  
ATOM    660  CE2 TYR A  82      73.912  60.470  46.058  1.00 23.14           C  
ATOM    661  CZ  TYR A  82      75.100  59.778  46.077  1.00 25.41           C  
ATOM    662  OH  TYR A  82      75.612  59.396  47.281  1.00 26.60           O  
ATOM    663  N   ARG A  83      72.770  61.839  39.396  1.00 21.20           N  
ATOM    664  CA  ARG A  83      72.016  61.865  38.142  1.00 17.80           C  
ATOM    665  C   ARG A  83      72.993  61.615  36.983  1.00 13.30           C  
ATOM    666  O   ARG A  83      72.704  60.838  36.080  1.00  7.96           O  
ATOM    667  CB  ARG A  83      71.366  63.231  37.948  1.00 20.60           C  
ATOM    668  CG  ARG A  83      70.431  63.616  39.056  1.00 21.80           C  
ATOM    669  CD  ARG A  83      69.252  62.655  39.159  1.00 21.03           C  
ATOM    670  NE  ARG A  83      68.181  63.302  39.912  1.00 19.65           N  
ATOM    671  CZ  ARG A  83      67.757  62.914  41.105  1.00 17.60           C  
ATOM    672  NH1 ARG A  83      68.296  61.854  41.701  1.00 12.05           N1+
ATOM    673  NH2 ARG A  83      66.822  63.620  41.725  1.00 15.99           N  
ATOM    674  N   ARG A  84      74.152  62.268  36.997  1.00  7.68           N  
ATOM    675  CA  ARG A  84      75.095  62.031  35.921  1.00 10.88           C  
ATOM    676  C   ARG A  84      75.694  60.645  35.964  1.00 10.16           C  
ATOM    677  O   ARG A  84      76.006  60.083  34.928  1.00 14.40           O  
ATOM    678  CB  ARG A  84      76.215  63.050  35.882  1.00 10.05           C  
ATOM    679  CG  ARG A  84      76.965  62.963  34.550  1.00 12.70           C  
ATOM    680  CD  ARG A  84      77.821  64.161  34.300  1.00 11.47           C  
ATOM    681  NE  ARG A  84      78.823  64.278  35.333  1.00 15.54           N  
ATOM    682  CZ  ARG A  84      79.577  65.349  35.523  1.00 21.27           C  
ATOM    683  NH1 ARG A  84      79.435  66.401  34.738  1.00 23.01           N1+
ATOM    684  NH2 ARG A  84      80.491  65.360  36.491  1.00 22.29           N  
ATOM    685  N   ALA A  85      75.920  60.119  37.161  1.00 11.26           N  
ATOM    686  CA  ALA A  85      76.466  58.776  37.301  1.00  9.19           C  
ATOM    687  C   ALA A  85      75.435  57.825  36.753  1.00  8.66           C  
ATOM    688  O   ALA A  85      75.739  57.030  35.878  1.00 15.93           O  
ATOM    689  CB  ALA A  85      76.734  58.456  38.720  1.00 10.39           C  
ATOM    690  N   ALA A  86      74.194  57.963  37.201  1.00  6.96           N  
ATOM    691  CA  ALA A  86      73.106  57.102  36.714  1.00  8.90           C  
ATOM    692  C   ALA A  86      72.921  57.133  35.191  1.00  5.55           C  
ATOM    693  O   ALA A  86      72.652  56.106  34.584  1.00 12.59           O  
ATOM    694  CB  ALA A  86      71.803  57.453  37.399  1.00  4.04           C  
ATOM    695  N   SER A  87      73.059  58.300  34.575  1.00  7.51           N  
ATOM    696  CA  SER A  87      72.906  58.447  33.124  1.00  3.86           C  
ATOM    697  C   SER A  87      74.018  57.744  32.371  1.00  6.07           C  
ATOM    698  O   SER A  87      73.780  57.153  31.325  1.00 10.86           O  
ATOM    699  CB  SER A  87      72.914  59.928  32.741  1.00  7.58           C  
ATOM    700  OG  SER A  87      71.974  60.658  33.512  1.00 12.03           O  
ATOM    701  N   ASN A  88      75.242  57.831  32.894  1.00  7.00           N  
ATOM    702  CA  ASN A  88      76.392  57.187  32.282  1.00  3.48           C  
ATOM    703  C   ASN A  88      76.399  55.664  32.441  1.00  7.08           C  
ATOM    704  O   ASN A  88      76.911  54.968  31.580  1.00 12.65           O  
ATOM    705  CB  ASN A  88      77.679  57.813  32.778  1.00  3.76           C  
ATOM    706  CG  ASN A  88      78.046  59.048  31.977  1.00  8.72           C  
ATOM    707  ND2 ASN A  88      78.642  60.031  32.631  1.00  7.93           N  
ATOM    708  OD1 ASN A  88      77.781  59.115  30.774  1.00 11.76           O  
ATOM    709  N   MET A  89      75.804  55.133  33.512  1.00  8.93           N  
ATOM    710  CA  MET A  89      75.707  53.675  33.693  1.00  6.87           C  
ATOM    711  C   MET A  89      74.745  53.119  32.637  1.00  9.29           C  
ATOM    712  O   MET A  89      74.986  52.082  32.014  1.00  7.47           O  
ATOM    713  CB  MET A  89      75.122  53.363  35.055  1.00  8.67           C  
ATOM    714  CG  MET A  89      75.977  53.754  36.211  1.00  7.72           C  
ATOM    715  SD  MET A  89      77.415  52.735  36.314  1.00 12.02           S  
ATOM    716  CE  MET A  89      76.769  51.182  36.729  1.00  8.04           C  
ATOM    717  N   ALA A  90      73.619  53.813  32.501  1.00 11.00           N  
ATOM    718  CA  ALA A  90      72.568  53.492  31.544  1.00  7.24           C  
ATOM    719  C   ALA A  90      73.131  53.584  30.149  1.00 10.27           C  
ATOM    720  O   ALA A  90      72.683  52.882  29.242  1.00 11.70           O  
ATOM    721  CB  ALA A  90      71.462  54.469  31.688  1.00  9.87           C  
ATOM    722  N   LEU A  91      74.046  54.525  29.945  1.00 11.18           N  
ATOM    723  CA  LEU A  91      74.676  54.657  28.640  1.00 11.35           C  
ATOM    724  C   LEU A  91      75.854  53.673  28.535  1.00 13.31           C  
ATOM    725  O   LEU A  91      76.564  53.652  27.533  1.00 18.09           O  
ATOM    726  CB  LEU A  91      75.139  56.096  28.381  1.00  8.86           C  
ATOM    727  CG  LEU A  91      74.065  57.137  28.094  1.00  8.63           C  
ATOM    728  CD1 LEU A  91      74.628  58.559  28.114  1.00  2.00           C  
ATOM    729  CD2 LEU A  91      73.408  56.802  26.764  1.00  6.72           C  
ATOM    730  N   GLY A  92      76.093  52.884  29.581  1.00 11.97           N  
ATOM    731  CA  GLY A  92      77.172  51.907  29.521  1.00  9.31           C  
ATOM    732  C   GLY A  92      78.564  52.413  29.802  1.00 11.51           C  
ATOM    733  O   GLY A  92      79.505  51.639  29.816  1.00 17.01           O  
ATOM    734  N   LYS A  93      78.697  53.704  30.058  1.00 12.38           N  
ATOM    735  CA  LYS A  93      79.982  54.315  30.364  1.00  8.10           C  
ATOM    736  C   LYS A  93      80.174  54.217  31.871  1.00 10.68           C  
ATOM    737  O   LYS A  93      80.030  55.221  32.583  1.00 16.30           O  
ATOM    738  CB  LYS A  93      79.976  55.778  29.908  1.00  3.04           C  
ATOM    739  CG  LYS A  93      79.700  55.948  28.422  1.00  2.00           C  
ATOM    740  CD  LYS A  93      79.732  57.406  28.032  1.00  5.49           C  
ATOM    741  CE  LYS A  93      81.036  58.048  28.506  1.00 12.71           C  
ATOM    742  NZ  LYS A  93      81.205  59.500  28.101  1.00 17.09           N1+
ATOM    743  N   PHE A  94      80.487  53.010  32.351  1.00  9.56           N  
ATOM    744  CA  PHE A  94      80.666  52.727  33.781  1.00  8.49           C  
ATOM    745  C   PHE A  94      81.801  53.454  34.494  1.00 11.07           C  
ATOM    746  O   PHE A  94      81.676  53.821  35.658  1.00 17.95           O  
ATOM    747  CB  PHE A  94      80.857  51.232  34.003  1.00 13.54           C  
ATOM    748  CG  PHE A  94      79.791  50.378  33.385  1.00 14.29           C  
ATOM    749  CD1 PHE A  94      78.546  50.901  33.062  1.00 12.72           C  
ATOM    750  CD2 PHE A  94      80.042  49.031  33.132  1.00 15.92           C  
ATOM    751  CE1 PHE A  94      77.555  50.101  32.508  1.00 12.45           C  
ATOM    752  CE2 PHE A  94      79.056  48.218  32.570  1.00 17.21           C  
ATOM    753  CZ  PHE A  94      77.808  48.761  32.255  1.00 14.75           C  
ATOM    754  N   ARG A  95      82.944  53.596  33.842  1.00 15.01           N  
ATOM    755  CA  ARG A  95      84.067  54.283  34.463  1.00 10.61           C  
ATOM    756  C   ARG A  95      83.824  55.781  34.583  1.00  9.24           C  
ATOM    757  O   ARG A  95      84.376  56.428  35.472  1.00 17.19           O  
ATOM    758  CB  ARG A  95      85.345  54.013  33.690  1.00 10.97           C  
ATOM    759  CG  ARG A  95      85.727  52.554  33.661  1.00 15.88           C  
ATOM    760  CD  ARG A  95      86.834  52.309  32.639  1.00 19.30           C  
ATOM    761  NE  ARG A  95      87.921  53.272  32.791  1.00 25.98           N  
ATOM    762  CZ  ARG A  95      88.384  54.047  31.814  1.00 28.58           C  
ATOM    763  NH1 ARG A  95      87.851  53.982  30.596  1.00 33.18           N1+
ATOM    764  NH2 ARG A  95      89.412  54.853  32.044  1.00 26.28           N  
ATOM    765  N   ALA A  96      83.050  56.351  33.673  1.00  6.47           N  
ATOM    766  CA  ALA A  96      82.724  57.778  33.760  1.00 11.60           C  
ATOM    767  C   ALA A  96      81.838  58.043  35.008  1.00 10.87           C  
ATOM    768  O   ALA A  96      81.909  59.099  35.650  1.00  8.70           O  
ATOM    769  CB  ALA A  96      82.000  58.229  32.501  1.00  6.90           C  
ATOM    770  N   ALA A  97      80.989  57.064  35.295  1.00 10.21           N  
ATOM    771  CA  ALA A  97      80.064  57.051  36.421  1.00 11.96           C  
ATOM    772  C   ALA A  97      80.834  56.899  37.724  1.00 14.33           C  
ATOM    773  O   ALA A  97      80.545  57.569  38.724  1.00 14.46           O  
ATOM    774  CB  ALA A  97      79.099  55.872  36.262  1.00  9.62           C  
ATOM    775  N   LEU A  98      81.806  55.992  37.709  1.00 15.52           N  
ATOM    776  CA  LEU A  98      82.636  55.720  38.866  1.00 13.62           C  
ATOM    777  C   LEU A  98      83.340  56.982  39.285  1.00 13.45           C  
ATOM    778  O   LEU A  98      83.516  57.230  40.473  1.00 18.88           O  
ATOM    779  CB  LEU A  98      83.641  54.623  38.541  1.00 14.00           C  
ATOM    780  CG  LEU A  98      84.462  54.078  39.704  1.00 13.91           C  
ATOM    781  CD1 LEU A  98      83.598  53.337  40.717  1.00 10.46           C  
ATOM    782  CD2 LEU A  98      85.489  53.160  39.119  1.00 12.46           C  
ATOM    783  N   ARG A  99      83.725  57.792  38.302  1.00 17.62           N  
ATOM    784  CA  ARG A  99      84.393  59.062  38.573  1.00 17.75           C  
ATOM    785  C   ARG A  99      83.508  59.958  39.427  1.00 16.57           C  
ATOM    786  O   ARG A  99      83.983  60.585  40.354  1.00 23.53           O  
ATOM    787  CB  ARG A  99      84.807  59.760  37.263  1.00 23.12           C  
ATOM    788  CG  ARG A  99      86.040  59.127  36.601  1.00 31.26           C  
ATOM    789  CD  ARG A  99      86.532  59.862  35.341  1.00 37.47           C  
ATOM    790  NE  ARG A  99      86.047  59.267  34.083  1.00 41.65           N  
ATOM    791  CZ  ARG A  99      86.768  58.464  33.296  1.00 42.27           C  
ATOM    792  NH1 ARG A  99      88.012  58.137  33.624  1.00 43.31           N1+
ATOM    793  NH2 ARG A  99      86.255  58.013  32.162  1.00 38.45           N  
ATOM    794  N   ASP A 100      82.214  59.980  39.145  1.00 18.39           N  
ATOM    795  CA  ASP A 100      81.274  60.792  39.908  1.00 19.70           C  
ATOM    796  C   ASP A 100      80.997  60.207  41.289  1.00 22.28           C  
ATOM    797  O   ASP A 100      80.945  60.959  42.273  1.00 25.04           O  
ATOM    798  CB  ASP A 100      79.975  61.033  39.126  1.00 16.16           C  
ATOM    799  CG  ASP A 100      80.091  62.195  38.154  1.00 13.60           C  
ATOM    800  OD1 ASP A 100      80.977  63.058  38.334  1.00 14.90           O  
ATOM    801  OD2 ASP A 100      79.281  62.273  37.226  1.00 10.64           O1-
ATOM    802  N   TYR A 101      80.830  58.885  41.385  1.00 19.79           N  
ATOM    803  CA  TYR A 101      80.605  58.270  42.703  1.00 18.08           C  
ATOM    804  C   TYR A 101      81.822  58.521  43.588  1.00 16.39           C  
ATOM    805  O   TYR A 101      81.686  58.727  44.778  1.00 21.93           O  
ATOM    806  CB  TYR A 101      80.289  56.769  42.607  1.00 16.05           C  
ATOM    807  CG  TYR A 101      78.926  56.476  41.994  1.00 12.62           C  
ATOM    808  CD1 TYR A 101      77.767  57.124  42.438  1.00 10.68           C  
ATOM    809  CD2 TYR A 101      78.804  55.601  40.921  1.00 13.79           C  
ATOM    810  CE1 TYR A 101      76.539  56.909  41.812  1.00  4.99           C  
ATOM    811  CE2 TYR A 101      77.579  55.380  40.303  1.00  9.79           C  
ATOM    812  CZ  TYR A 101      76.461  56.036  40.745  1.00  6.07           C  
ATOM    813  OH  TYR A 101      75.285  55.828  40.064  1.00 10.41           O  
ATOM    814  N   GLU A 102      83.002  58.573  42.989  1.00 18.82           N  
ATOM    815  CA  GLU A 102      84.222  58.860  43.729  1.00 20.13           C  
ATOM    816  C   GLU A 102      84.152  60.274  44.305  1.00 20.92           C  
ATOM    817  O   GLU A 102      84.458  60.492  45.468  1.00 24.66           O  
ATOM    818  CB  GLU A 102      85.436  58.737  42.809  1.00 22.53           C  
ATOM    819  CG  GLU A 102      86.790  58.997  43.480  1.00 27.12           C  
ATOM    820  CD  GLU A 102      87.973  58.876  42.524  1.00 29.19           C  
ATOM    821  OE1 GLU A 102      88.273  57.746  42.077  1.00 29.40           O  
ATOM    822  OE2 GLU A 102      88.600  59.921  42.229  1.00 32.13           O1-
ATOM    823  N   THR A 103      83.778  61.239  43.475  1.00 20.20           N  
ATOM    824  CA  THR A 103      83.667  62.621  43.900  1.00 19.81           C  
ATOM    825  C   THR A 103      82.763  62.695  45.149  1.00 23.89           C  
ATOM    826  O   THR A 103      83.165  63.193  46.193  1.00 27.36           O  
ATOM    827  CB  THR A 103      83.099  63.489  42.740  1.00 20.65           C  
ATOM    828  CG2 THR A 103      82.731  64.878  43.207  1.00 21.64           C  
ATOM    829  OG1 THR A 103      84.074  63.596  41.694  1.00 25.26           O  
ATOM    830  N   VAL A 104      81.578  62.117  45.071  1.00 21.25           N  
ATOM    831  CA  VAL A 104      80.674  62.139  46.197  1.00 20.07           C  
ATOM    832  C   VAL A 104      81.305  61.460  47.416  1.00 18.11           C  
ATOM    833  O   VAL A 104      81.248  61.997  48.503  1.00 21.00           O  
ATOM    834  CB  VAL A 104      79.307  61.502  45.826  1.00 20.62           C  
ATOM    835  CG1 VAL A 104      78.372  61.550  47.007  1.00 23.93           C  
ATOM    836  CG2 VAL A 104      78.673  62.250  44.669  1.00 15.25           C  
ATOM    837  N   VAL A 105      81.953  60.319  47.240  1.00 18.17           N  
ATOM    838  CA  VAL A 105      82.568  59.638  48.381  1.00 21.46           C  
ATOM    839  C   VAL A 105      83.618  60.510  49.030  1.00 22.50           C  
ATOM    840  O   VAL A 105      83.860  60.401  50.214  1.00 25.36           O  
ATOM    841  CB  VAL A 105      83.232  58.285  47.998  1.00 22.65           C  
ATOM    842  CG1 VAL A 105      84.076  57.777  49.141  1.00 24.92           C  
ATOM    843  CG2 VAL A 105      82.178  57.244  47.717  1.00 25.62           C  
ATOM    844  N   LYS A 106      84.252  61.369  48.249  1.00 25.97           N  
ATOM    845  CA  LYS A 106      85.285  62.250  48.781  1.00 29.93           C  
ATOM    846  C   LYS A 106      84.770  63.404  49.648  1.00 31.89           C  
ATOM    847  O   LYS A 106      85.460  63.843  50.561  1.00 34.71           O  
ATOM    848  CB  LYS A 106      86.181  62.789  47.657  1.00 33.26           C  
ATOM    849  CG  LYS A 106      87.308  61.855  47.240  1.00 35.62           C  
ATOM    850  CD  LYS A 106      88.251  62.519  46.223  1.00 39.47           C  
ATOM    851  CE  LYS A 106      87.625  62.590  44.841  1.00 40.64           C  
ATOM    852  NZ  LYS A 106      88.644  62.616  43.760  1.00 43.30           N1+
ATOM    853  N   VAL A 107      83.595  63.936  49.335  1.00 35.29           N  
ATOM    854  CA  VAL A 107      83.022  65.026  50.123  1.00 34.42           C  
ATOM    855  C   VAL A 107      82.109  64.512  51.250  1.00 31.29           C  
ATOM    856  O   VAL A 107      81.939  65.182  52.264  1.00 36.97           O  
ATOM    857  CB  VAL A 107      82.347  66.122  49.232  1.00 39.10           C  
ATOM    858  CG1 VAL A 107      81.636  65.502  48.031  1.00 40.84           C  
ATOM    859  CG2 VAL A 107      81.356  66.963  50.054  1.00 45.22           C  
ATOM    860  N   LYS A 108      81.536  63.321  51.087  1.00 27.05           N  
ATOM    861  CA  LYS A 108      80.716  62.710  52.137  1.00 22.36           C  
ATOM    862  C   LYS A 108      81.489  61.457  52.534  1.00 22.94           C  
ATOM    863  O   LYS A 108      81.022  60.327  52.350  1.00 26.67           O  
ATOM    864  CB  LYS A 108      79.332  62.320  51.631  1.00 21.40           C  
ATOM    865  CG  LYS A 108      78.382  63.471  51.434  1.00 25.03           C  
ATOM    866  CD  LYS A 108      76.973  62.968  51.067  1.00 27.16           C  
ATOM    867  CE  LYS A 108      75.960  64.125  50.980  1.00 32.64           C  
ATOM    868  NZ  LYS A 108      74.594  63.718  50.496  1.00 34.67           N1+
ATOM    869  N   PRO A 109      82.644  61.646  53.191  1.00 19.68           N  
ATOM    870  CA  PRO A 109      83.442  60.491  53.586  1.00 21.69           C  
ATOM    871  C   PRO A 109      82.796  59.410  54.413  1.00 26.61           C  
ATOM    872  O   PRO A 109      83.125  58.239  54.236  1.00 25.14           O  
ATOM    873  CB  PRO A 109      84.646  61.121  54.281  1.00 18.38           C  
ATOM    874  CG  PRO A 109      84.145  62.437  54.757  1.00 22.43           C  
ATOM    875  CD  PRO A 109      83.234  62.900  53.678  1.00 20.28           C  
ATOM    876  N   HIS A 110      81.858  59.771  55.289  1.00 31.68           N  
ATOM    877  CA  HIS A 110      81.224  58.774  56.156  1.00 31.18           C  
ATOM    878  C   HIS A 110      79.818  58.445  55.735  1.00 31.73           C  
ATOM    879  O   HIS A 110      79.067  57.811  56.472  1.00 35.32           O  
ATOM    880  CB  HIS A 110      81.216  59.258  57.599  1.00 31.64           C  
ATOM    881  CG  HIS A 110      82.540  59.797  58.052  1.00 34.48           C  
ATOM    882  CD2 HIS A 110      83.739  59.196  58.225  1.00 32.54           C  
ATOM    883  ND1 HIS A 110      82.723  61.126  58.380  1.00 37.21           N  
ATOM    884  CE1 HIS A 110      83.986  61.313  58.737  1.00 37.97           C  
ATOM    885  NE2 HIS A 110      84.615  60.160  58.652  1.00 36.17           N  
ATOM    886  N   ASP A 111      79.431  58.909  54.564  1.00 27.65           N  
ATOM    887  CA  ASP A 111      78.112  58.597  54.142  1.00 25.52           C  
ATOM    888  C   ASP A 111      78.238  57.218  53.612  1.00 26.06           C  
ATOM    889  O   ASP A 111      78.926  57.001  52.640  1.00 30.10           O  
ATOM    890  CB  ASP A 111      77.652  59.535  53.056  1.00 29.16           C  
ATOM    891  CG  ASP A 111      76.293  59.186  52.548  1.00 31.67           C  
ATOM    892  OD1 ASP A 111      75.460  58.647  53.312  1.00 35.94           O  
ATOM    893  OD2 ASP A 111      76.055  59.448  51.361  1.00 36.96           O1-
ATOM    894  N   LYS A 112      77.708  56.276  54.367  1.00 29.81           N  
ATOM    895  CA  LYS A 112      77.692  54.860  54.012  1.00 34.30           C  
ATOM    896  C   LYS A 112      77.034  54.680  52.635  1.00 35.30           C  
ATOM    897  O   LYS A 112      77.347  53.752  51.880  1.00 33.93           O  
ATOM    898  CB  LYS A 112      76.913  54.080  55.081  1.00 38.98           C  
ATOM    899  CG  LYS A 112      76.200  54.976  56.141  1.00 48.39           C  
ATOM    900  CD  LYS A 112      75.113  55.923  55.534  1.00 48.76           C  
ATOM    901  CE  LYS A 112      74.794  57.128  56.429  1.00 45.41           C  
ATOM    902  NZ  LYS A 112      73.679  57.962  55.879  1.00 43.02           N1+
ATOM    903  N   ASP A 113      76.132  55.600  52.322  1.00 37.54           N  
ATOM    904  CA  ASP A 113      75.394  55.641  51.064  1.00 37.53           C  
ATOM    905  C   ASP A 113      76.404  55.776  49.909  1.00 35.94           C  
ATOM    906  O   ASP A 113      76.474  54.919  49.023  1.00 35.72           O  
ATOM    907  CB  ASP A 113      74.491  56.874  51.112  1.00 45.41           C  
ATOM    908  CG  ASP A 113      73.202  56.713  50.358  1.00 49.67           C  
ATOM    909  OD1 ASP A 113      73.155  55.952  49.370  1.00 52.63           O  
ATOM    910  OD2 ASP A 113      72.230  57.400  50.749  1.00 54.62           O1-
ATOM    911  N   ALA A 114      77.192  56.852  49.932  1.00 33.82           N  
ATOM    912  CA  ALA A 114      78.203  57.105  48.910  1.00 35.33           C  
ATOM    913  C   ALA A 114      79.071  55.861  48.689  1.00 40.11           C  
ATOM    914  O   ALA A 114      79.280  55.432  47.540  1.00 43.69           O  
ATOM    915  CB  ALA A 114      79.061  58.289  49.304  1.00 28.59           C  
ATOM    916  N   LYS A 115      79.515  55.259  49.798  1.00 41.38           N  
ATOM    917  CA  LYS A 115      80.347  54.048  49.783  1.00 36.80           C  
ATOM    918  C   LYS A 115      79.665  52.917  49.073  1.00 30.33           C  
ATOM    919  O   LYS A 115      80.251  52.305  48.216  1.00 30.92           O  
ATOM    920  CB  LYS A 115      80.687  53.606  51.200  1.00 40.00           C  
ATOM    921  CG  LYS A 115      81.429  54.670  51.956  1.00 45.41           C  
ATOM    922  CD  LYS A 115      81.727  54.259  53.379  1.00 50.02           C  
ATOM    923  CE  LYS A 115      82.438  55.397  54.097  1.00 51.68           C  
ATOM    924  NZ  LYS A 115      83.523  56.025  53.273  1.00 51.91           N1+
ATOM    925  N   MET A 116      78.416  52.664  49.422  1.00 30.06           N  
ATOM    926  CA  MET A 116      77.648  51.600  48.811  1.00 33.38           C  
ATOM    927  C   MET A 116      77.574  51.775  47.285  1.00 31.62           C  
ATOM    928  O   MET A 116      77.898  50.856  46.542  1.00 28.65           O  
ATOM    929  CB  MET A 116      76.239  51.581  49.409  1.00 42.15           C  
ATOM    930  CG  MET A 116      75.542  50.200  49.447  1.00 52.30           C  
ATOM    931  SD  MET A 116      73.809  50.129  50.141  1.00 59.44           S  
ATOM    932  CE  MET A 116      73.902  51.399  51.529  1.00 55.71           C  
ATOM    933  N   LYS A 117      77.184  52.959  46.819  1.00 31.01           N  
ATOM    934  CA  LYS A 117      77.058  53.228  45.373  1.00 28.25           C  
ATOM    935  C   LYS A 117      78.344  53.029  44.597  1.00 27.32           C  
ATOM    936  O   LYS A 117      78.371  52.382  43.551  1.00 21.94           O  
ATOM    937  CB  LYS A 117      76.553  54.643  45.144  1.00 24.34           C  
ATOM    938  CG  LYS A 117      75.082  54.724  45.282  1.00 24.28           C  
ATOM    939  CD  LYS A 117      74.619  56.134  45.397  1.00 24.77           C  
ATOM    940  CE  LYS A 117      73.136  56.117  45.619  1.00 26.07           C  
ATOM    941  NZ  LYS A 117      72.705  57.453  46.052  1.00 32.73           N1+
ATOM    942  N   TYR A 118      79.401  53.628  45.121  1.00 28.89           N  
ATOM    943  CA  TYR A 118      80.718  53.533  44.547  1.00 31.04           C  
ATOM    944  C   TYR A 118      81.198  52.063  44.515  1.00 34.32           C  
ATOM    945  O   TYR A 118      81.927  51.675  43.603  1.00 37.23           O  
ATOM    946  CB  TYR A 118      81.640  54.417  45.370  1.00 32.12           C  
ATOM    947  CG  TYR A 118      83.070  54.395  44.940  1.00 33.93           C  
ATOM    948  CD1 TYR A 118      83.534  55.250  43.952  1.00 34.33           C  
ATOM    949  CD2 TYR A 118      83.962  53.501  45.516  1.00 36.94           C  
ATOM    950  CE1 TYR A 118      84.855  55.207  43.539  1.00 36.04           C  
ATOM    951  CE2 TYR A 118      85.277  53.455  45.114  1.00 39.00           C  
ATOM    952  CZ  TYR A 118      85.715  54.303  44.124  1.00 37.34           C  
ATOM    953  OH  TYR A 118      87.010  54.185  43.687  1.00 43.71           O  
ATOM    954  N   GLN A 119      80.797  51.253  45.502  1.00 34.48           N  
ATOM    955  CA  GLN A 119      81.156  49.828  45.559  1.00 32.31           C  
ATOM    956  C   GLN A 119      80.433  49.087  44.457  1.00 31.11           C  
ATOM    957  O   GLN A 119      81.054  48.348  43.709  1.00 34.08           O  
ATOM    958  CB  GLN A 119      80.780  49.182  46.898  1.00 36.50           C  
ATOM    959  CG  GLN A 119      81.949  48.958  47.853  1.00 41.22           C  
ATOM    960  CD  GLN A 119      82.308  50.193  48.661  1.00 45.58           C  
ATOM    961  NE2 GLN A 119      82.929  51.179  48.011  1.00 46.33           N  
ATOM    962  OE1 GLN A 119      82.028  50.261  49.863  1.00 47.81           O  
ATOM    963  N   GLU A 120      79.118  49.259  44.383  1.00 28.23           N  
ATOM    964  CA  GLU A 120      78.314  48.630  43.339  1.00 29.65           C  
ATOM    965  C   GLU A 120      79.007  48.898  42.001  1.00 27.51           C  
ATOM    966  O   GLU A 120      79.274  47.984  41.218  1.00 27.65           O  
ATOM    967  CB  GLU A 120      76.888  49.251  43.309  1.00 34.54           C  
ATOM    968  CG  GLU A 120      76.228  49.392  41.891  1.00 40.52           C  
ATOM    969  CD  GLU A 120      75.157  50.508  41.775  1.00 42.89           C  
ATOM    970  OE1 GLU A 120      74.052  50.312  42.333  1.00 46.66           O  
ATOM    971  OE2 GLU A 120      75.401  51.552  41.102  1.00 34.53           O1-
ATOM    972  N   CYS A 121      79.355  50.160  41.789  1.00 23.44           N  
ATOM    973  CA  CYS A 121      79.954  50.590  40.548  1.00 18.68           C  
ATOM    974  C   CYS A 121      81.343  50.057  40.260  1.00 16.11           C  
ATOM    975  O   CYS A 121      81.584  49.570  39.162  1.00 19.56           O  
ATOM    976  CB  CYS A 121      79.875  52.113  40.422  1.00 18.13           C  
ATOM    977  SG  CYS A 121      80.548  52.761  38.891  1.00 19.26           S  
ATOM    978  N   ASN A 122      82.258  50.129  41.217  1.00 16.87           N  
ATOM    979  CA  ASN A 122      83.596  49.602  40.959  1.00 18.42           C  
ATOM    980  C   ASN A 122      83.464  48.123  40.656  1.00 19.09           C  
ATOM    981  O   ASN A 122      84.182  47.583  39.828  1.00 19.63           O  
ATOM    982  CB  ASN A 122      84.532  49.806  42.144  1.00 19.86           C  
ATOM    983  CG  ASN A 122      85.987  49.625  41.758  1.00 23.76           C  
ATOM    984  ND2 ASN A 122      86.858  49.536  42.748  1.00 27.45           N  
ATOM    985  OD1 ASN A 122      86.330  49.579  40.581  1.00 26.34           O  
ATOM    986  N   LYS A 123      82.465  47.497  41.265  1.00 23.43           N  
ATOM    987  CA  LYS A 123      82.184  46.078  41.064  1.00 27.06           C  
ATOM    988  C   LYS A 123      81.779  45.851  39.606  1.00 26.53           C  
ATOM    989  O   LYS A 123      82.389  45.046  38.900  1.00 32.36           O  
ATOM    990  CB  LYS A 123      81.058  45.644  42.009  1.00 28.91           C  
ATOM    991  CG  LYS A 123      80.898  44.159  42.253  1.00 32.70           C  
ATOM    992  CD  LYS A 123      79.762  43.959  43.244  1.00 35.09           C  
ATOM    993  CE  LYS A 123      79.128  42.583  43.140  1.00 37.68           C  
ATOM    994  NZ  LYS A 123      77.777  42.589  43.800  1.00 41.82           N1+
ATOM    995  N   ILE A 124      80.806  46.619  39.131  1.00 25.78           N  
ATOM    996  CA  ILE A 124      80.333  46.493  37.756  1.00 18.49           C  
ATOM    997  C   ILE A 124      81.443  46.742  36.730  1.00 18.11           C  
ATOM    998  O   ILE A 124      81.398  46.213  35.623  1.00 21.41           O  
ATOM    999  CB  ILE A 124      79.109  47.415  37.527  1.00 17.57           C  
ATOM   1000  CG1 ILE A 124      77.939  46.919  38.402  1.00 11.75           C  
ATOM   1001  CG2 ILE A 124      78.780  47.519  36.025  1.00 14.52           C  
ATOM   1002  CD1 ILE A 124      76.684  47.780  38.396  1.00 14.10           C  
ATOM   1003  N   VAL A 125      82.438  47.536  37.104  1.00 18.39           N  
ATOM   1004  CA  VAL A 125      83.572  47.837  36.234  1.00 17.16           C  
ATOM   1005  C   VAL A 125      84.490  46.610  36.172  1.00 24.03           C  
ATOM   1006  O   VAL A 125      85.074  46.305  35.116  1.00 23.49           O  
ATOM   1007  CB  VAL A 125      84.387  49.022  36.775  1.00 15.21           C  
ATOM   1008  CG1 VAL A 125      85.621  49.239  35.944  1.00 13.76           C  
ATOM   1009  CG2 VAL A 125      83.542  50.265  36.784  1.00 14.99           C  
ATOM   1010  N   LYS A 126      84.600  45.905  37.300  1.00 24.76           N  
ATOM   1011  CA  LYS A 126      85.426  44.713  37.392  1.00 23.03           C  
ATOM   1012  C   LYS A 126      84.757  43.488  36.777  1.00 25.87           C  
ATOM   1013  O   LYS A 126      85.454  42.679  36.173  1.00 29.64           O  
ATOM   1014  CB  LYS A 126      85.872  44.468  38.833  1.00 25.80           C  
ATOM   1015  CG  LYS A 126      86.974  45.464  39.299  1.00 32.47           C  
ATOM   1016  CD  LYS A 126      87.282  45.411  40.821  1.00 35.63           C  
ATOM   1017  CE  LYS A 126      88.438  46.365  41.207  1.00 42.84           C  
ATOM   1018  NZ  LYS A 126      88.761  46.411  42.676  1.00 44.68           N1+
ATOM   1019  N   GLN A 127      83.417  43.377  36.871  1.00 24.46           N  
ATOM   1020  CA  GLN A 127      82.657  42.251  36.274  1.00 17.79           C  
ATOM   1021  C   GLN A 127      82.710  42.353  34.752  1.00 18.59           C  
ATOM   1022  O   GLN A 127      82.584  41.350  34.056  1.00 20.57           O  
ATOM   1023  CB  GLN A 127      81.171  42.239  36.698  1.00 17.03           C  
ATOM   1024  CG  GLN A 127      80.866  41.826  38.146  1.00 21.48           C  
ATOM   1025  CD  GLN A 127      79.398  42.050  38.587  1.00 21.81           C  
ATOM   1026  NE2 GLN A 127      79.071  41.575  39.772  1.00 21.85           N  
ATOM   1027  OE1 GLN A 127      78.588  42.653  37.875  1.00 25.91           O  
ATOM   1028  N   LYS A 128      82.836  43.577  34.235  1.00 16.10           N  
ATOM   1029  CA  LYS A 128      82.910  43.816  32.792  1.00 15.57           C  
ATOM   1030  C   LYS A 128      84.239  43.334  32.236  1.00 15.06           C  
ATOM   1031  O   LYS A 128      84.296  42.722  31.183  1.00 17.99           O  
ATOM   1032  CB  LYS A 128      82.748  45.297  32.477  1.00 15.75           C  
ATOM   1033  CG  LYS A 128      82.707  45.589  30.991  1.00 15.83           C  
ATOM   1034  CD  LYS A 128      82.827  47.066  30.746  1.00 19.15           C  
ATOM   1035  CE  LYS A 128      82.686  47.380  29.277  1.00 23.51           C  
ATOM   1036  NZ  LYS A 128      82.242  48.784  29.019  1.00 35.06           N1+
ATOM   1037  N   ALA A 129      85.315  43.632  32.940  1.00 17.75           N  
ATOM   1038  CA  ALA A 129      86.625  43.190  32.517  1.00 19.26           C  
ATOM   1039  C   ALA A 129      86.633  41.669  32.643  1.00 21.84           C  
ATOM   1040  O   ALA A 129      87.333  40.995  31.899  1.00 26.74           O  
ATOM   1041  CB  ALA A 129      87.688  43.798  33.397  1.00 21.53           C  
ATOM   1042  N   PHE A 130      85.822  41.144  33.567  1.00 19.35           N  
ATOM   1043  CA  PHE A 130      85.689  39.700  33.809  1.00 16.20           C  
ATOM   1044  C   PHE A 130      85.017  38.954  32.642  1.00 12.40           C  
ATOM   1045  O   PHE A 130      85.612  38.072  32.048  1.00 16.39           O  
ATOM   1046  CB  PHE A 130      84.917  39.440  35.126  1.00 17.02           C  
ATOM   1047  CG  PHE A 130      84.979  37.991  35.597  1.00 17.69           C  
ATOM   1048  CD1 PHE A 130      84.035  37.060  35.179  1.00 17.84           C  
ATOM   1049  CD2 PHE A 130      85.982  37.568  36.455  1.00 15.08           C  
ATOM   1050  CE1 PHE A 130      84.112  35.732  35.597  1.00 20.20           C  
ATOM   1051  CE2 PHE A 130      86.065  36.247  36.876  1.00 13.64           C  
ATOM   1052  CZ  PHE A 130      85.132  35.332  36.457  1.00 15.99           C  
ATOM   1053  N   GLU A 131      83.776  39.297  32.342  1.00 12.66           N  
ATOM   1054  CA  GLU A 131      83.019  38.692  31.250  1.00 12.76           C  
ATOM   1055  C   GLU A 131      83.803  38.773  29.939  1.00 14.75           C  
ATOM   1056  O   GLU A 131      83.632  37.916  29.065  1.00 20.27           O  
ATOM   1057  CB  GLU A 131      81.707  39.454  31.041  1.00 17.44           C  
ATOM   1058  CG  GLU A 131      80.912  39.761  32.296  1.00 23.76           C  
ATOM   1059  CD  GLU A 131      80.066  38.616  32.766  1.00 28.77           C  
ATOM   1060  OE1 GLU A 131      80.244  37.482  32.264  1.00 33.97           O  
ATOM   1061  OE2 GLU A 131      79.210  38.859  33.648  1.00 33.57           O1-
ATOM   1062  N   ARG A 132      84.593  39.839  29.772  1.00 10.56           N  
ATOM   1063  CA  ARG A 132      85.400  40.028  28.567  1.00  6.29           C  
ATOM   1064  C   ARG A 132      86.571  39.050  28.509  1.00  8.56           C  
ATOM   1065  O   ARG A 132      86.871  38.474  27.470  1.00 12.76           O  
ATOM   1066  CB  ARG A 132      85.909  41.473  28.480  1.00  6.62           C  
ATOM   1067  CG  ARG A 132      84.873  42.467  27.914  1.00  9.33           C  
ATOM   1068  CD  ARG A 132      85.326  43.932  27.958  1.00 13.66           C  
ATOM   1069  NE  ARG A 132      86.489  44.219  27.126  1.00 19.58           N  
ATOM   1070  CZ  ARG A 132      86.440  44.773  25.917  1.00 24.20           C  
ATOM   1071  NH1 ARG A 132      85.280  45.103  25.376  1.00 29.76           N1+
ATOM   1072  NH2 ARG A 132      87.564  45.032  25.263  1.00 26.41           N  
ATOM   1073  N   ALA A 133      87.209  38.826  29.644  1.00  8.25           N  
ATOM   1074  CA  ALA A 133      88.330  37.907  29.728  1.00  9.40           C  
ATOM   1075  C   ALA A 133      87.879  36.484  29.417  1.00 10.74           C  
ATOM   1076  O   ALA A 133      88.478  35.792  28.592  1.00 16.41           O  
ATOM   1077  CB  ALA A 133      88.943  37.981  31.115  1.00  7.87           C  
ATOM   1078  N   ILE A 134      86.815  36.056  30.081  1.00  8.51           N  
ATOM   1079  CA  ILE A 134      86.253  34.738  29.870  1.00  8.56           C  
ATOM   1080  C   ILE A 134      86.000  34.508  28.383  1.00  9.31           C  
ATOM   1081  O   ILE A 134      86.448  33.515  27.814  1.00 14.90           O  
ATOM   1082  CB  ILE A 134      84.933  34.603  30.623  1.00  9.19           C  
ATOM   1083  CG1 ILE A 134      85.175  34.703  32.118  1.00 10.72           C  
ATOM   1084  CG2 ILE A 134      84.295  33.284  30.323  1.00 13.23           C  
ATOM   1085  CD1 ILE A 134      85.933  33.523  32.679  1.00 13.59           C  
ATOM   1086  N   ALA A 135      85.305  35.443  27.752  1.00  7.43           N  
ATOM   1087  CA  ALA A 135      84.988  35.344  26.329  1.00  9.65           C  
ATOM   1088  C   ALA A 135      86.268  35.183  25.520  1.00  8.93           C  
ATOM   1089  O   ALA A 135      86.301  34.466  24.521  1.00 15.19           O  
ATOM   1090  CB  ALA A 135      84.223  36.578  25.882  1.00  6.18           C  
ATOM   1091  N   GLY A 136      87.315  35.868  25.946  1.00 10.99           N  
ATOM   1092  CA  GLY A 136      88.598  35.759  25.275  1.00 13.61           C  
ATOM   1093  C   GLY A 136      89.228  34.399  25.560  1.00 15.74           C  
ATOM   1094  O   GLY A 136      89.979  33.872  24.735  1.00 13.51           O  
ATOM   1095  N   ASP A 137      88.917  33.834  26.725  1.00 14.19           N  
ATOM   1096  CA  ASP A 137      89.424  32.535  27.129  1.00  9.94           C  
ATOM   1097  C   ASP A 137      88.718  31.464  26.328  1.00 15.60           C  
ATOM   1098  O   ASP A 137      89.336  30.515  25.840  1.00 14.67           O  
ATOM   1099  CB  ASP A 137      89.102  32.288  28.586  1.00 14.74           C  
ATOM   1100  CG  ASP A 137      90.040  32.999  29.544  1.00 20.06           C  
ATOM   1101  OD1 ASP A 137      91.002  33.687  29.119  1.00 24.35           O  
ATOM   1102  OD2 ASP A 137      89.813  32.842  30.761  1.00 22.94           O1-
ATOM   1103  N   GLU A 138      87.408  31.644  26.184  1.00 18.04           N  
ATOM   1104  CA  GLU A 138      86.555  30.711  25.472  1.00 17.62           C  
ATOM   1105  C   GLU A 138      86.919  30.666  24.013  1.00 14.66           C  
ATOM   1106  O   GLU A 138      86.937  29.619  23.387  1.00 16.97           O  
ATOM   1107  CB  GLU A 138      85.093  31.104  25.645  1.00 27.74           C  
ATOM   1108  CG  GLU A 138      84.134  29.987  25.281  1.00 40.71           C  
ATOM   1109  CD  GLU A 138      84.441  28.710  26.061  1.00 48.01           C  
ATOM   1110  OE1 GLU A 138      84.195  28.708  27.297  1.00 51.20           O  
ATOM   1111  OE2 GLU A 138      84.959  27.737  25.444  1.00 48.99           O1-
ATOM   1112  N   HIS A 139      87.207  31.822  23.464  1.00 11.18           N  
ATOM   1113  CA  HIS A 139      87.603  31.897  22.079  1.00 12.61           C  
ATOM   1114  C   HIS A 139      88.981  31.254  21.846  1.00 15.28           C  
ATOM   1115  O   HIS A 139      89.212  30.664  20.802  1.00 21.61           O  
ATOM   1116  CB  HIS A 139      87.634  33.363  21.637  1.00  9.27           C  
ATOM   1117  CG  HIS A 139      88.193  33.568  20.268  1.00  6.94           C  
ATOM   1118  CD2 HIS A 139      87.747  33.166  19.060  1.00  7.40           C  
ATOM   1119  ND1 HIS A 139      89.325  34.321  20.036  1.00  5.37           N  
ATOM   1120  CE1 HIS A 139      89.539  34.386  18.731  1.00  7.42           C  
ATOM   1121  NE2 HIS A 139      88.597  33.688  18.122  1.00  8.65           N  
ATOM   1122  N   LYS A 140      89.908  31.410  22.788  1.00 15.66           N  
ATOM   1123  CA  LYS A 140      91.240  30.848  22.619  1.00 14.49           C  
ATOM   1124  C   LYS A 140      91.169  29.342  22.582  1.00 15.30           C  
ATOM   1125  O   LYS A 140      91.831  28.705  21.771  1.00 15.51           O  
ATOM   1126  CB  LYS A 140      92.178  31.265  23.747  1.00 18.59           C  
ATOM   1127  CG  LYS A 140      93.459  30.449  23.730  1.00 26.22           C  
ATOM   1128  CD  LYS A 140      94.127  30.351  25.084  1.00 30.95           C  
ATOM   1129  CE  LYS A 140      95.222  29.282  25.062  1.00 34.61           C  
ATOM   1130  NZ  LYS A 140      96.266  29.533  26.109  1.00 39.79           N1+
ATOM   1131  N   ARG A 141      90.369  28.776  23.475  1.00 15.28           N  
ATOM   1132  CA  ARG A 141      90.229  27.337  23.538  1.00 21.47           C  
ATOM   1133  C   ARG A 141      89.760  26.818  22.199  1.00 21.49           C  
ATOM   1134  O   ARG A 141      90.248  25.803  21.707  1.00 26.73           O  
ATOM   1135  CB  ARG A 141      89.257  26.916  24.649  1.00 24.94           C  
ATOM   1136  CG  ARG A 141      89.761  27.165  26.061  1.00 29.99           C  
ATOM   1137  CD  ARG A 141      88.719  26.736  27.100  1.00 39.14           C  
ATOM   1138  NE  ARG A 141      88.546  27.741  28.155  1.00 45.56           N  
ATOM   1139  CZ  ARG A 141      87.375  28.069  28.695  1.00 47.06           C  
ATOM   1140  NH1 ARG A 141      86.264  27.464  28.293  1.00 48.68           N1+
ATOM   1141  NH2 ARG A 141      87.309  29.039  29.599  1.00 46.56           N  
ATOM   1142  N   SER A 142      88.832  27.529  21.589  1.00 23.37           N  
ATOM   1143  CA  SER A 142      88.333  27.108  20.300  1.00 26.03           C  
ATOM   1144  C   SER A 142      89.383  27.245  19.184  1.00 25.17           C  
ATOM   1145  O   SER A 142      89.421  26.393  18.306  1.00 29.81           O  
ATOM   1146  CB  SER A 142      87.042  27.853  19.960  1.00 30.86           C  
ATOM   1147  OG  SER A 142      86.076  27.659  20.990  1.00 35.79           O  
ATOM   1148  N   VAL A 143      90.236  28.285  19.206  1.00 21.17           N  
ATOM   1149  CA  VAL A 143      91.269  28.445  18.159  1.00 14.55           C  
ATOM   1150  C   VAL A 143      92.283  27.328  18.304  1.00 16.24           C  
ATOM   1151  O   VAL A 143      92.575  26.605  17.362  1.00 22.07           O  
ATOM   1152  CB  VAL A 143      92.031  29.794  18.238  1.00 10.74           C  
ATOM   1153  CG1 VAL A 143      93.174  29.824  17.250  1.00  5.84           C  
ATOM   1154  CG2 VAL A 143      91.104  30.934  17.919  1.00 12.25           C  
ATOM   1155  N   VAL A 144      92.764  27.147  19.516  1.00 17.07           N  
ATOM   1156  CA  VAL A 144      93.757  26.138  19.783  1.00 18.57           C  
ATOM   1157  C   VAL A 144      93.257  24.763  19.365  1.00 23.02           C  
ATOM   1158  O   VAL A 144      93.960  24.039  18.662  1.00 28.94           O  
ATOM   1159  CB  VAL A 144      94.217  26.250  21.235  1.00 16.28           C  
ATOM   1160  CG1 VAL A 144      95.291  25.270  21.526  1.00 22.20           C  
ATOM   1161  CG2 VAL A 144      94.760  27.660  21.459  1.00 17.46           C  
ATOM   1162  N   ASP A 145      92.006  24.454  19.679  1.00 26.30           N  
ATOM   1163  CA  ASP A 145      91.412  23.171  19.283  1.00 28.63           C  
ATOM   1164  C   ASP A 145      91.340  23.016  17.755  1.00 27.17           C  
ATOM   1165  O   ASP A 145      91.368  21.909  17.243  1.00 32.20           O  
ATOM   1166  CB  ASP A 145      89.976  23.044  19.811  1.00 29.49           C  
ATOM   1167  CG  ASP A 145      89.907  22.574  21.226  1.00 33.49           C  
ATOM   1168  OD1 ASP A 145      90.944  22.541  21.927  1.00 37.72           O  
ATOM   1169  OD2 ASP A 145      88.786  22.231  21.640  1.00 35.34           O1-
ATOM   1170  N   SER A 146      91.208  24.120  17.037  1.00 25.89           N  
ATOM   1171  CA  SER A 146      91.084  24.074  15.585  1.00 29.09           C  
ATOM   1172  C   SER A 146      92.389  24.233  14.815  1.00 27.55           C  
ATOM   1173  O   SER A 146      92.382  24.187  13.579  1.00 25.38           O  
ATOM   1174  CB  SER A 146      90.096  25.159  15.114  1.00 34.88           C  
ATOM   1175  OG  SER A 146      88.792  24.998  15.683  1.00 43.84           O  
ATOM   1176  N   LEU A 147      93.496  24.432  15.529  1.00 25.76           N  
ATOM   1177  CA  LEU A 147      94.798  24.624  14.885  1.00 23.99           C  
ATOM   1178  C   LEU A 147      95.229  23.420  14.050  1.00 23.63           C  
ATOM   1179  O   LEU A 147      95.352  22.304  14.558  1.00 27.25           O  
ATOM   1180  CB  LEU A 147      95.881  24.960  15.923  1.00 24.69           C  
ATOM   1181  CG  LEU A 147      95.928  26.315  16.650  1.00 23.61           C  
ATOM   1182  CD1 LEU A 147      96.999  26.244  17.713  1.00 22.09           C  
ATOM   1183  CD2 LEU A 147      96.215  27.467  15.703  1.00 19.40           C  
ATOM   1184  N   ASP A 148      95.499  23.659  12.773  1.00 25.57           N  
ATOM   1185  CA  ASP A 148      95.909  22.592  11.875  1.00 25.01           C  
ATOM   1186  C   ASP A 148      97.393  22.264  11.986  1.00 23.96           C  
ATOM   1187  O   ASP A 148      98.221  22.685  11.176  1.00 20.66           O  
ATOM   1188  CB  ASP A 148      95.533  22.928  10.433  1.00 27.53           C  
ATOM   1189  CG  ASP A 148      95.694  21.739   9.493  1.00 30.55           C  
ATOM   1190  OD1 ASP A 148      95.429  20.578   9.896  1.00 29.79           O  
ATOM   1191  OD2 ASP A 148      96.085  21.984   8.336  1.00 33.79           O1-
ATOM   1192  N   ILE A 149      97.712  21.519  13.029  1.00 24.08           N  
ATOM   1193  CA  ILE A 149      99.068  21.082  13.274  1.00 24.06           C  
ATOM   1194  C   ILE A 149      99.356  19.893  12.364  1.00 22.80           C  
ATOM   1195  O   ILE A 149     100.378  19.862  11.701  1.00 24.01           O  
ATOM   1196  CB  ILE A 149      99.257  20.797  14.769  1.00 21.09           C  
ATOM   1197  CG1 ILE A 149      99.250  22.145  15.511  1.00 18.60           C  
ATOM   1198  CG2 ILE A 149     100.524  20.014  15.001  1.00 15.96           C  
ATOM   1199  CD1 ILE A 149      98.894  22.070  16.966  1.00 24.66           C  
ATOM   1200  N   GLU A 150      98.358  19.036  12.182  1.00 26.81           N  
ATOM   1201  CA  GLU A 150      98.472  17.856  11.318  1.00 27.20           C  
ATOM   1202  C   GLU A 150      98.983  18.089   9.887  1.00 24.47           C  
ATOM   1203  O   GLU A 150      99.645  17.237   9.327  1.00 29.55           O  
ATOM   1204  CB  GLU A 150      97.135  17.106  11.284  1.00 31.64           C  
ATOM   1205  CG  GLU A 150      97.261  15.645  10.864  1.00 40.20           C  
ATOM   1206  CD  GLU A 150      98.387  14.904  11.607  1.00 43.15           C  
ATOM   1207  OE1 GLU A 150      98.217  14.647  12.824  1.00 43.20           O  
ATOM   1208  OE2 GLU A 150      99.441  14.598  10.978  1.00 43.25           O1-
ATOM   1209  N   SER A 151      98.670  19.227   9.290  1.00 25.28           N  
ATOM   1210  CA  SER A 151      99.126  19.504   7.935  1.00 27.65           C  
ATOM   1211  C   SER A 151     100.493  20.130   7.919  1.00 29.59           C  
ATOM   1212  O   SER A 151     101.006  20.470   6.851  1.00 30.80           O  
ATOM   1213  CB  SER A 151      98.168  20.432   7.183  1.00 30.63           C  
ATOM   1214  OG  SER A 151      96.924  19.802   6.905  1.00 37.53           O  
ATOM   1215  N   MET A 152     101.047  20.390   9.096  1.00 25.92           N  
ATOM   1216  CA  MET A 152     102.378  20.971   9.142  1.00 24.87           C  
ATOM   1217  C   MET A 152     103.350  19.868   8.744  1.00 23.82           C  
ATOM   1218  O   MET A 152     103.049  18.686   8.930  1.00 28.29           O  
ATOM   1219  CB  MET A 152     102.676  21.513  10.535  1.00 21.46           C  
ATOM   1220  CG  MET A 152     101.795  22.687  10.867  1.00 20.62           C  
ATOM   1221  SD  MET A 152     102.059  23.501  12.444  1.00 17.12           S  
ATOM   1222  CE  MET A 152     100.807  24.800  12.268  1.00 12.99           C  
ATOM   1223  N   THR A 153     104.496  20.245   8.183  1.00 24.39           N  
ATOM   1224  CA  THR A 153     105.492  19.266   7.744  1.00 22.12           C  
ATOM   1225  C   THR A 153     106.909  19.439   8.243  1.00 23.58           C  
ATOM   1226  O   THR A 153     107.470  20.539   8.314  1.00 19.91           O  
ATOM   1227  CB  THR A 153     105.581  19.161   6.222  1.00 18.08           C  
ATOM   1228  CG2 THR A 153     104.373  18.427   5.664  1.00 14.81           C  
ATOM   1229  OG1 THR A 153     105.670  20.473   5.665  1.00 20.26           O  
ATOM   1230  N   ILE A 154     107.492  18.290   8.542  1.00 27.30           N  
ATOM   1231  CA  ILE A 154     108.850  18.193   9.018  1.00 26.13           C  
ATOM   1232  C   ILE A 154     109.676  18.526   7.788  1.00 27.95           C  
ATOM   1233  O   ILE A 154     109.197  18.410   6.647  1.00 24.49           O  
ATOM   1234  CB  ILE A 154     109.082  16.759   9.571  1.00 26.61           C  
ATOM   1235  CG1 ILE A 154     109.884  16.836  10.855  1.00 28.91           C  
ATOM   1236  CG2 ILE A 154     109.615  15.785   8.506  1.00 24.30           C  
ATOM   1237  CD1 ILE A 154     109.128  17.497  11.976  1.00 29.30           C  
ATOM   1238  N   GLU A 155     110.868  19.053   7.993  1.00 33.22           N  
ATOM   1239  CA  GLU A 155     111.666  19.382   6.832  1.00 43.10           C  
ATOM   1240  C   GLU A 155     112.108  18.103   6.131  1.00 49.64           C  
ATOM   1241  O   GLU A 155     112.978  17.393   6.627  1.00 49.93           O  
ATOM   1242  CB  GLU A 155     112.883  20.231   7.208  1.00 44.47           C  
ATOM   1243  CG  GLU A 155     113.663  20.752   5.994  1.00 43.24           C  
ATOM   1244  CD  GLU A 155     112.846  21.698   5.120  1.00 44.37           C  
ATOM   1245  OE1 GLU A 155     112.889  22.918   5.394  1.00 44.84           O  
ATOM   1246  OE2 GLU A 155     112.163  21.221   4.172  1.00 45.28           O1-
ATOM   1247  N   ASP A 156     111.456  17.760   5.024  1.00 57.94           N  
ATOM   1248  CA  ASP A 156     111.849  16.563   4.282  1.00 65.18           C  
ATOM   1249  C   ASP A 156     112.732  16.969   3.100  1.00 68.42           C  
ATOM   1250  O   ASP A 156     112.311  16.950   1.936  1.00 71.26           O  
ATOM   1251  CB  ASP A 156     110.629  15.721   3.853  1.00 66.02           C  
ATOM   1252  CG  ASP A 156     110.502  14.409   4.656  1.00 67.69           C  
ATOM   1253  OD1 ASP A 156     111.548  13.765   4.910  1.00 67.18           O  
ATOM   1254  OD2 ASP A 156     109.363  14.021   5.030  1.00 66.80           O1-
ATOM   1255  N   GLU A 157     113.945  17.394   3.454  1.00 68.99           N  
ATOM   1256  CA  GLU A 157     115.005  17.839   2.542  1.00 69.17           C  
ATOM   1257  C   GLU A 157     116.301  17.749   3.373  1.00 66.48           C  
ATOM   1258  O   GLU A 157     116.233  17.854   4.604  1.00 67.34           O  
ATOM   1259  CB  GLU A 157     114.745  19.285   2.086  1.00 71.31           C  
ATOM   1260  CG  GLU A 157     113.844  19.390   0.846  1.00 76.40           C  
ATOM   1261  CD  GLU A 157     112.962  20.627   0.852  1.00 78.96           C  
ATOM   1262  OE1 GLU A 157     113.494  21.747   0.657  1.00 80.64           O  
ATOM   1263  OE2 GLU A 157     111.734  20.472   1.053  1.00 77.99           O1-
ATOM   1264  N   TYR A 158     117.449  17.489   2.734  1.00 62.01           N  
ATOM   1265  CA  TYR A 158     118.746  17.371   3.451  1.00 58.12           C  
ATOM   1266  C   TYR A 158     119.040  18.594   4.365  1.00 56.41           C  
ATOM   1267  O   TYR A 158     118.618  19.725   4.063  1.00 56.05           O  
ATOM   1268  CB  TYR A 158     119.909  17.102   2.445  1.00 52.67           C  
ATOM   1269  CG  TYR A 158     121.358  17.072   2.997  1.00 45.70           C  
ATOM   1270  CD1 TYR A 158     121.844  15.996   3.749  1.00 43.16           C  
ATOM   1271  CD2 TYR A 158     122.250  18.101   2.701  1.00 42.15           C  
ATOM   1272  CE1 TYR A 158     123.180  15.954   4.185  1.00 40.81           C  
ATOM   1273  CE2 TYR A 158     123.576  18.069   3.128  1.00 40.03           C  
ATOM   1274  CZ  TYR A 158     124.041  16.997   3.869  1.00 41.14           C  
ATOM   1275  OH  TYR A 158     125.373  16.993   4.279  1.00 41.88           O  
ATOM   1276  N   SER A 159     119.705  18.340   5.499  1.00 53.45           N  
ATOM   1277  CA  SER A 159     120.060  19.387   6.463  1.00 48.92           C  
ATOM   1278  C   SER A 159     121.333  19.051   7.248  1.00 48.03           C  
ATOM   1279  O   SER A 159     122.243  18.364   6.756  1.00 45.15           O  
ATOM   1280  CB  SER A 159     118.904  19.629   7.439  1.00 47.34           C  
ATOM   1281  OG  SER A 159     118.770  18.564   8.354  1.00 43.02           O  
TER
ATOM   1282  N   PRO B   1     134.180  20.461  13.596  1.00 56.41           N  
ATOM   1283  CA  PRO B   1     133.308  21.117  14.558  1.00 52.52           C  
ATOM   1284  C   PRO B   1     131.892  21.123  14.012  1.00 53.41           C  
ATOM   1285  O   PRO B   1     131.471  22.092  13.392  1.00 61.58           O  
ATOM   1286  CB  PRO B   1     133.772  22.550  14.815  1.00 50.41           C  
ATOM   1287  N   PRO B   2     131.181  19.987  14.117  1.00 49.25           N  
ATOM   1288  CA  PRO B   2     131.688  18.763  14.720  1.00 44.01           C  
ATOM   1289  C   PRO B   2     132.588  18.071  13.717  1.00 38.78           C  
ATOM   1290  O   PRO B   2     132.725  18.508  12.570  1.00 37.47           O  
ATOM   1291  CB  PRO B   2     130.413  17.943  14.933  1.00 45.46           C  
ATOM   1292  CG  PRO B   2     129.326  18.959  14.982  1.00 44.93           C  
ATOM   1293  CD  PRO B   2     129.728  19.894  13.902  1.00 48.06           C  
ATOM   1294  N   ALA B   3     133.232  17.010  14.165  1.00 35.21           N  
ATOM   1295  CA  ALA B   3     134.076  16.249  13.279  1.00 35.72           C  
ATOM   1296  C   ALA B   3     133.130  15.751  12.189  1.00 35.15           C  
ATOM   1297  O   ALA B   3     131.930  15.617  12.428  1.00 35.41           O  
ATOM   1298  CB  ALA B   3     134.678  15.081  14.032  1.00 37.86           C  
ATOM   1299  N   ASP B   4     133.649  15.478  10.999  1.00 35.29           N  
ATOM   1300  CA  ASP B   4     132.800  14.995   9.925  1.00 33.26           C  
ATOM   1301  C   ASP B   4     132.019  13.799  10.413  1.00 32.09           C  
ATOM   1302  O   ASP B   4     130.949  13.500   9.895  1.00 36.51           O  
ATOM   1303  CB  ASP B   4     133.613  14.639   8.676  1.00 34.27           C  
ATOM   1304  CG  ASP B   4     133.568  15.732   7.623  1.00 34.79           C  
ATOM   1305  OD1 ASP B   4     134.061  16.848   7.887  1.00 31.89           O  
ATOM   1306  OD2 ASP B   4     133.003  15.483   6.537  1.00 37.52           O1-
ATOM   1307  N   GLY B   5     132.528  13.160  11.457  1.00 31.72           N  
ATOM   1308  CA  GLY B   5     131.868  11.999  12.027  1.00 31.06           C  
ATOM   1309  C   GLY B   5     130.609  12.326  12.819  1.00 31.02           C  
ATOM   1310  O   GLY B   5     129.647  11.558  12.789  1.00 32.96           O  
ATOM   1311  N   ALA B   6     130.617  13.426  13.565  1.00 29.66           N  
ATOM   1312  CA  ALA B   6     129.442  13.808  14.334  1.00 25.16           C  
ATOM   1313  C   ALA B   6     128.425  14.365  13.352  1.00 25.15           C  
ATOM   1314  O   ALA B   6     127.231  14.139  13.506  1.00 29.69           O  
ATOM   1315  CB  ALA B   6     129.793  14.828  15.382  1.00 24.93           C  
ATOM   1316  N   LEU B   7     128.900  15.036  12.309  1.00 24.64           N  
ATOM   1317  CA  LEU B   7     128.011  15.582  11.279  1.00 23.13           C  
ATOM   1318  C   LEU B   7     127.258  14.467  10.532  1.00 22.10           C  
ATOM   1319  O   LEU B   7     126.048  14.551  10.354  1.00 26.43           O  
ATOM   1320  CB  LEU B   7     128.786  16.475  10.284  1.00 21.47           C  
ATOM   1321  CG  LEU B   7     129.388  17.748  10.908  1.00 21.60           C  
ATOM   1322  CD1 LEU B   7     130.319  18.476   9.993  1.00 20.09           C  
ATOM   1323  CD2 LEU B   7     128.281  18.659  11.306  1.00 24.95           C  
ATOM   1324  N   LYS B   8     127.947  13.388  10.172  1.00 23.25           N  
ATOM   1325  CA  LYS B   8     127.317  12.298   9.428  1.00 20.10           C  
ATOM   1326  C   LYS B   8     126.356  11.464  10.272  1.00 22.73           C  
ATOM   1327  O   LYS B   8     125.299  11.055   9.788  1.00 25.65           O  
ATOM   1328  CB  LYS B   8     128.396  11.442   8.773  1.00 23.82           C  
ATOM   1329  CG  LYS B   8     127.912  10.265   7.944  1.00 33.78           C  
ATOM   1330  CD  LYS B   8     127.199  10.657   6.628  1.00 41.17           C  
ATOM   1331  CE  LYS B   8     126.912   9.389   5.772  1.00 44.51           C  
ATOM   1332  NZ  LYS B   8     125.977   9.520   4.616  1.00 42.08           N1+
ATOM   1333  N   ARG B   9     126.686  11.240  11.540  1.00 21.67           N  
ATOM   1334  CA  ARG B   9     125.817  10.459  12.436  1.00 15.22           C  
ATOM   1335  C   ARG B   9     124.596  11.266  12.887  1.00 13.04           C  
ATOM   1336  O   ARG B   9     123.564  10.707  13.256  1.00 13.43           O  
ATOM   1337  CB  ARG B   9     126.610   9.997  13.656  1.00 16.23           C  
ATOM   1338  CG  ARG B   9     125.819   9.167  14.646  1.00 18.92           C  
ATOM   1339  CD  ARG B   9     125.568   7.765  14.121  1.00 19.23           C  
ATOM   1340  NE  ARG B   9     124.742   6.964  15.022  1.00 20.20           N  
ATOM   1341  CZ  ARG B   9     123.559   6.461  14.687  1.00 24.10           C  
ATOM   1342  NH1 ARG B   9     123.069   6.678  13.473  1.00 25.08           N1+
ATOM   1343  NH2 ARG B   9     122.852   5.769  15.574  1.00 27.78           N  
ATOM   1344  N   ALA B  10     124.745  12.587  12.898  1.00 15.37           N  
ATOM   1345  CA  ALA B  10     123.675  13.493  13.287  1.00 15.04           C  
ATOM   1346  C   ALA B  10     122.635  13.486  12.174  1.00 20.68           C  
ATOM   1347  O   ALA B  10     121.428  13.557  12.426  1.00 24.87           O  
ATOM   1348  CB  ALA B  10     124.231  14.897  13.510  1.00  8.13           C  
ATOM   1349  N   GLU B  11     123.113  13.371  10.938  1.00 22.70           N  
ATOM   1350  CA  GLU B  11     122.237  13.322   9.779  1.00 23.36           C  
ATOM   1351  C   GLU B  11     121.485  11.984   9.694  1.00 27.06           C  
ATOM   1352  O   GLU B  11     120.438  11.922   9.058  1.00 36.17           O  
ATOM   1353  CB  GLU B  11     123.022  13.576   8.489  1.00 20.74           C  
ATOM   1354  CG  GLU B  11     122.156  13.918   7.269  1.00 25.42           C  
ATOM   1355  CD  GLU B  11     121.284  15.177   7.433  1.00 26.81           C  
ATOM   1356  OE1 GLU B  11     121.588  16.039   8.291  1.00 22.51           O  
ATOM   1357  OE2 GLU B  11     120.279  15.304   6.694  1.00 28.75           O1-
ATOM   1358  N   GLU B  12     122.004  10.925  10.324  1.00 25.49           N  
ATOM   1359  CA  GLU B  12     121.349   9.604  10.324  1.00 21.21           C  
ATOM   1360  C   GLU B  12     120.244   9.604  11.367  1.00 20.29           C  
ATOM   1361  O   GLU B  12     119.127   9.130  11.107  1.00 18.49           O  
ATOM   1362  CB  GLU B  12     122.336   8.491  10.696  1.00 23.98           C  
ATOM   1363  CG  GLU B  12     123.631   8.502   9.896  1.00 27.67           C  
ATOM   1364  CD  GLU B  12     124.517   7.305  10.176  1.00 28.76           C  
ATOM   1365  OE1 GLU B  12     124.324   6.612  11.206  1.00 29.65           O  
ATOM   1366  OE2 GLU B  12     125.409   7.057   9.344  1.00 30.67           O1-
ATOM   1367  N   LEU B  13     120.596  10.070  12.570  1.00 19.30           N  
ATOM   1368  CA  LEU B  13     119.653  10.164  13.680  1.00 19.92           C  
ATOM   1369  C   LEU B  13     118.470  11.045  13.284  1.00 20.67           C  
ATOM   1370  O   LEU B  13     117.330  10.704  13.585  1.00 22.91           O  
ATOM   1371  CB  LEU B  13     120.348  10.695  14.928  1.00 15.44           C  
ATOM   1372  CG  LEU B  13     121.278   9.641  15.513  1.00 14.36           C  
ATOM   1373  CD1 LEU B  13     122.186  10.262  16.537  1.00  9.56           C  
ATOM   1374  CD2 LEU B  13     120.454   8.518  16.112  1.00  6.10           C  
ATOM   1375  N   LYS B  14     118.741  12.137  12.561  1.00 21.40           N  
ATOM   1376  CA  LYS B  14     117.687  13.034  12.086  1.00 17.95           C  
ATOM   1377  C   LYS B  14     116.743  12.237  11.210  1.00 19.22           C  
ATOM   1378  O   LYS B  14     115.534  12.351  11.355  1.00 27.59           O  
ATOM   1379  CB  LYS B  14     118.256  14.182  11.266  1.00 16.10           C  
ATOM   1380  CG  LYS B  14     117.193  15.168  10.795  1.00 17.40           C  
ATOM   1381  CD  LYS B  14     117.394  15.568   9.345  1.00 17.61           C  
ATOM   1382  CE  LYS B  14     117.117  14.394   8.438  1.00 25.48           C  
ATOM   1383  NZ  LYS B  14     117.565  14.643   7.051  1.00 30.73           N1+
ATOM   1384  N   THR B  15     117.288  11.413  10.317  1.00 20.70           N  
ATOM   1385  CA  THR B  15     116.474  10.583   9.439  1.00 19.54           C  
ATOM   1386  C   THR B  15     115.698   9.570  10.256  1.00 24.38           C  
ATOM   1387  O   THR B  15     114.497   9.373  10.010  1.00 24.32           O  
ATOM   1388  CB  THR B  15     117.320   9.890   8.379  1.00 22.58           C  
ATOM   1389  CG2 THR B  15     116.513   8.830   7.656  1.00 21.63           C  
ATOM   1390  OG1 THR B  15     117.754  10.869   7.424  1.00 26.58           O  
ATOM   1391  N   GLN B  16     116.367   8.959  11.245  1.00 25.33           N  
ATOM   1392  CA  GLN B  16     115.724   7.991  12.134  1.00 24.82           C  
ATOM   1393  C   GLN B  16     114.498   8.652  12.771  1.00 28.08           C  
ATOM   1394  O   GLN B  16     113.397   8.081  12.788  1.00 31.26           O  
ATOM   1395  CB  GLN B  16     116.685   7.524  13.231  1.00 28.50           C  
ATOM   1396  CG  GLN B  16     117.693   6.454  12.783  1.00 36.66           C  
ATOM   1397  CD  GLN B  16     118.291   5.659  13.948  1.00 38.88           C  
ATOM   1398  NE2 GLN B  16     117.438   4.968  14.701  1.00 38.46           N  
ATOM   1399  OE1 GLN B  16     119.516   5.662  14.159  1.00 41.71           O  
ATOM   1400  N   ALA B  17     114.696   9.884  13.242  1.00 23.89           N  
ATOM   1401  CA  ALA B  17     113.658  10.673  13.866  1.00 16.95           C  
ATOM   1402  C   ALA B  17     112.522  10.911  12.879  1.00 19.92           C  
ATOM   1403  O   ALA B  17     111.360  10.708  13.232  1.00 24.84           O  
ATOM   1404  CB  ALA B  17     114.226  11.971  14.329  1.00 11.53           C  
ATOM   1405  N   ASN B  18     112.847  11.301  11.644  1.00 18.32           N  
ATOM   1406  CA  ASN B  18     111.823  11.566  10.623  1.00 16.57           C  
ATOM   1407  C   ASN B  18     110.957  10.358  10.389  1.00 19.64           C  
ATOM   1408  O   ASN B  18     109.748  10.468  10.173  1.00 23.99           O  
ATOM   1409  CB  ASN B  18     112.427  11.961   9.282  1.00 12.76           C  
ATOM   1410  CG  ASN B  18     112.989  13.352   9.280  1.00 12.98           C  
ATOM   1411  ND2 ASN B  18     113.610  13.732   8.166  1.00 16.15           N  
ATOM   1412  OD1 ASN B  18     112.884  14.080  10.267  1.00 15.14           O  
ATOM   1413  N   ASP B  19     111.591   9.203  10.365  1.00 19.56           N  
ATOM   1414  CA  ASP B  19     110.861   7.992  10.164  1.00 18.67           C  
ATOM   1415  C   ASP B  19     109.857   7.908  11.269  1.00 22.65           C  
ATOM   1416  O   ASP B  19     108.657   7.829  11.020  1.00 26.67           O  
ATOM   1417  CB  ASP B  19     111.812   6.817  10.235  1.00 22.34           C  
ATOM   1418  CG  ASP B  19     112.642   6.680   8.989  1.00 26.50           C  
ATOM   1419  OD1 ASP B  19     112.450   7.480   8.032  1.00 26.00           O  
ATOM   1420  OD2 ASP B  19     113.482   5.752   8.968  1.00 31.62           O1-
ATOM   1421  N   TYR B  20     110.353   7.973  12.500  1.00 25.26           N  
ATOM   1422  CA  TYR B  20     109.493   7.895  13.667  1.00 25.77           C  
ATOM   1423  C   TYR B  20     108.404   8.972  13.620  1.00 26.76           C  
ATOM   1424  O   TYR B  20     107.262   8.731  14.011  1.00 33.91           O  
ATOM   1425  CB  TYR B  20     110.324   7.983  14.946  1.00 26.26           C  
ATOM   1426  CG  TYR B  20     110.989   6.664  15.373  1.00 29.10           C  
ATOM   1427  CD1 TYR B  20     110.217   5.530  15.677  1.00 29.83           C  
ATOM   1428  CD2 TYR B  20     112.384   6.569  15.539  1.00 27.82           C  
ATOM   1429  CE1 TYR B  20     110.819   4.338  16.149  1.00 29.93           C  
ATOM   1430  CE2 TYR B  20     112.993   5.381  16.009  1.00 26.58           C  
ATOM   1431  CZ  TYR B  20     112.205   4.273  16.315  1.00 29.99           C  
ATOM   1432  OH  TYR B  20     112.779   3.103  16.785  1.00 30.16           O  
ATOM   1433  N   PHE B  21     108.732  10.133  13.077  1.00 24.68           N  
ATOM   1434  CA  PHE B  21     107.752  11.214  12.967  1.00 22.62           C  
ATOM   1435  C   PHE B  21     106.615  10.842  12.005  1.00 23.80           C  
ATOM   1436  O   PHE B  21     105.441  10.878  12.379  1.00 21.91           O  
ATOM   1437  CB  PHE B  21     108.421  12.515  12.499  1.00 19.17           C  
ATOM   1438  CG  PHE B  21     107.498  13.702  12.478  1.00 17.45           C  
ATOM   1439  CD1 PHE B  21     106.743  13.992  11.350  1.00 17.64           C  
ATOM   1440  CD2 PHE B  21     107.388  14.537  13.592  1.00 18.66           C  
ATOM   1441  CE1 PHE B  21     105.893  15.091  11.324  1.00 17.05           C  
ATOM   1442  CE2 PHE B  21     106.540  15.646  13.579  1.00 14.57           C  
ATOM   1443  CZ  PHE B  21     105.792  15.923  12.442  1.00 16.33           C  
ATOM   1444  N   LYS B  22     106.960  10.494  10.765  1.00 23.30           N  
ATOM   1445  CA  LYS B  22     105.964  10.128   9.779  1.00 22.72           C  
ATOM   1446  C   LYS B  22     105.111   8.922  10.174  1.00 23.30           C  
ATOM   1447  O   LYS B  22     104.001   8.753   9.662  1.00 23.90           O  
ATOM   1448  CB  LYS B  22     106.609   9.979   8.405  1.00 26.01           C  
ATOM   1449  CG  LYS B  22     106.935  11.357   7.799  1.00 28.82           C  
ATOM   1450  CD  LYS B  22     107.752  11.301   6.515  1.00 31.47           C  
ATOM   1451  CE  LYS B  22     109.176  10.870   6.780  1.00 30.57           C  
ATOM   1452  NZ  LYS B  22     110.034  11.008   5.571  1.00 34.25           N1+
ATOM   1453  N   ALA B  23     105.597   8.145  11.144  1.00 24.33           N  
ATOM   1454  CA  ALA B  23     104.890   6.979  11.671  1.00 26.86           C  
ATOM   1455  C   ALA B  23     104.142   7.307  12.984  1.00 29.16           C  
ATOM   1456  O   ALA B  23     103.763   6.413  13.751  1.00 26.43           O  
ATOM   1457  CB  ALA B  23     105.863   5.833  11.882  1.00 27.04           C  
ATOM   1458  N   LYS B  24     103.985   8.605  13.248  1.00 31.23           N  
ATOM   1459  CA  LYS B  24     103.267   9.138  14.416  1.00 29.17           C  
ATOM   1460  C   LYS B  24     103.878   8.833  15.785  1.00 27.06           C  
ATOM   1461  O   LYS B  24     103.235   9.052  16.827  1.00 25.19           O  
ATOM   1462  CB  LYS B  24     101.792   8.686  14.402  1.00 34.49           C  
ATOM   1463  CG  LYS B  24     101.052   8.827  13.067  1.00 35.28           C  
ATOM   1464  CD  LYS B  24     100.951  10.266  12.609  1.00 41.41           C  
ATOM   1465  CE  LYS B  24     100.080  10.373  11.360  1.00 44.58           C  
ATOM   1466  NZ  LYS B  24      99.961  11.785  10.892  1.00 47.02           N1+
ATOM   1467  N   ASP B  25     105.115   8.346  15.801  1.00 25.84           N  
ATOM   1468  CA  ASP B  25     105.757   8.032  17.065  1.00 22.67           C  
ATOM   1469  C   ASP B  25     106.566   9.225  17.517  1.00 23.76           C  
ATOM   1470  O   ASP B  25     107.792   9.239  17.416  1.00 23.77           O  
ATOM   1471  CB  ASP B  25     106.655   6.823  16.929  1.00 25.22           C  
ATOM   1472  CG  ASP B  25     107.268   6.421  18.235  1.00 25.70           C  
ATOM   1473  OD1 ASP B  25     106.908   7.021  19.260  1.00 26.47           O  
ATOM   1474  OD2 ASP B  25     108.101   5.499  18.243  1.00 26.09           O1-
ATOM   1475  N   TYR B  26     105.864  10.199  18.083  1.00 25.57           N  
ATOM   1476  CA  TYR B  26     106.469  11.437  18.538  1.00 19.70           C  
ATOM   1477  C   TYR B  26     107.465  11.268  19.642  1.00 20.68           C  
ATOM   1478  O   TYR B  26     108.525  11.855  19.566  1.00 27.58           O  
ATOM   1479  CB  TYR B  26     105.405  12.445  18.917  1.00 17.71           C  
ATOM   1480  CG  TYR B  26     104.426  12.683  17.791  1.00 16.12           C  
ATOM   1481  CD1 TYR B  26     104.882  13.004  16.520  1.00 14.41           C  
ATOM   1482  CD2 TYR B  26     103.042  12.519  17.981  1.00 13.53           C  
ATOM   1483  CE1 TYR B  26     104.000  13.146  15.458  1.00 13.26           C  
ATOM   1484  CE2 TYR B  26     102.148  12.661  16.922  1.00  6.56           C  
ATOM   1485  CZ  TYR B  26     102.636  12.970  15.668  1.00 11.61           C  
ATOM   1486  OH  TYR B  26     101.783  13.091  14.591  1.00 14.67           O  
ATOM   1487  N   GLU B  27     107.152  10.463  20.648  1.00 20.15           N  
ATOM   1488  CA  GLU B  27     108.088  10.236  21.745  1.00 21.35           C  
ATOM   1489  C   GLU B  27     109.455   9.861  21.204  1.00 22.86           C  
ATOM   1490  O   GLU B  27     110.463  10.394  21.649  1.00 27.54           O  
ATOM   1491  CB  GLU B  27     107.594   9.127  22.647  1.00 27.47           C  
ATOM   1492  CG  GLU B  27     106.669   8.160  21.937  1.00 38.81           C  
ATOM   1493  CD  GLU B  27     106.815   6.736  22.438  1.00 45.97           C  
ATOM   1494  OE1 GLU B  27     107.122   6.574  23.645  1.00 48.50           O  
ATOM   1495  OE2 GLU B  27     106.636   5.786  21.630  1.00 46.63           O1-
ATOM   1496  N   ASN B  28     109.495   8.985  20.206  1.00 21.37           N  
ATOM   1497  CA  ASN B  28     110.781   8.580  19.627  1.00 21.03           C  
ATOM   1498  C   ASN B  28     111.357   9.634  18.689  1.00 15.94           C  
ATOM   1499  O   ASN B  28     112.553   9.847  18.665  1.00 20.84           O  
ATOM   1500  CB  ASN B  28     110.698   7.219  18.920  1.00 23.35           C  
ATOM   1501  CG  ASN B  28     111.099   6.045  19.824  1.00 25.69           C  
ATOM   1502  ND2 ASN B  28     110.393   4.920  19.690  1.00 27.37           N  
ATOM   1503  OD1 ASN B  28     112.059   6.133  20.598  1.00 28.34           O  
ATOM   1504  N   ALA B  29     110.519  10.306  17.921  1.00 13.84           N  
ATOM   1505  CA  ALA B  29     111.022  11.354  17.037  1.00 11.39           C  
ATOM   1506  C   ALA B  29     111.738  12.449  17.844  1.00 14.22           C  
ATOM   1507  O   ALA B  29     112.782  12.961  17.417  1.00 19.60           O  
ATOM   1508  CB  ALA B  29     109.897  11.951  16.267  1.00 12.42           C  
ATOM   1509  N   ILE B  30     111.183  12.794  19.008  1.00 10.20           N  
ATOM   1510  CA  ILE B  30     111.755  13.809  19.884  1.00  8.03           C  
ATOM   1511  C   ILE B  30     113.065  13.296  20.433  1.00 12.43           C  
ATOM   1512  O   ILE B  30     114.057  14.031  20.450  1.00 15.51           O  
ATOM   1513  CB  ILE B  30     110.804  14.163  21.026  1.00  7.21           C  
ATOM   1514  CG1 ILE B  30     109.635  14.973  20.485  1.00  6.96           C  
ATOM   1515  CG2 ILE B  30     111.490  15.021  22.073  1.00 10.67           C  
ATOM   1516  CD1 ILE B  30     108.549  15.153  21.491  1.00  4.09           C  
ATOM   1517  N   LYS B  31     113.073  12.029  20.854  1.00 15.96           N  
ATOM   1518  CA  LYS B  31     114.275  11.368  21.370  1.00 13.33           C  
ATOM   1519  C   LYS B  31     115.421  11.445  20.359  1.00 16.94           C  
ATOM   1520  O   LYS B  31     116.557  11.720  20.731  1.00 18.55           O  
ATOM   1521  CB  LYS B  31     113.987   9.899  21.667  1.00 16.24           C  
ATOM   1522  CG  LYS B  31     115.220   9.047  21.944  1.00 16.00           C  
ATOM   1523  CD  LYS B  31     114.884   7.556  21.923  1.00 17.46           C  
ATOM   1524  CE  LYS B  31     116.137   6.701  22.116  1.00 22.31           C  
ATOM   1525  NZ  LYS B  31     115.883   5.252  22.489  1.00 21.73           N1+
ATOM   1526  N   PHE B  32     115.126  11.240  19.078  1.00 15.21           N  
ATOM   1527  CA  PHE B  32     116.172  11.283  18.070  1.00 14.48           C  
ATOM   1528  C   PHE B  32     116.554  12.631  17.508  1.00 15.77           C  
ATOM   1529  O   PHE B  32     117.695  12.792  17.072  1.00 19.42           O  
ATOM   1530  CB  PHE B  32     115.947  10.234  16.990  1.00 17.76           C  
ATOM   1531  CG  PHE B  32     116.184   8.838  17.484  1.00 16.76           C  
ATOM   1532  CD1 PHE B  32     117.413   8.493  18.032  1.00 16.32           C  
ATOM   1533  CD2 PHE B  32     115.151   7.911  17.522  1.00 14.08           C  
ATOM   1534  CE1 PHE B  32     117.615   7.251  18.618  1.00 18.95           C  
ATOM   1535  CE2 PHE B  32     115.341   6.666  18.104  1.00 19.42           C  
ATOM   1536  CZ  PHE B  32     116.577   6.334  18.660  1.00 19.06           C  
ATOM   1537  N   TYR B  33     115.644  13.605  17.492  1.00 13.51           N  
ATOM   1538  CA  TYR B  33     116.056  14.937  17.041  1.00  9.57           C  
ATOM   1539  C   TYR B  33     116.999  15.439  18.097  1.00  9.99           C  
ATOM   1540  O   TYR B  33     117.959  16.104  17.776  1.00 19.20           O  
ATOM   1541  CB  TYR B  33     114.910  15.911  16.938  1.00 10.03           C  
ATOM   1542  CG  TYR B  33     114.014  15.616  15.783  1.00  9.57           C  
ATOM   1543  CD1 TYR B  33     114.527  15.451  14.502  1.00  9.52           C  
ATOM   1544  CD2 TYR B  33     112.652  15.501  15.966  1.00  8.55           C  
ATOM   1545  CE1 TYR B  33     113.686  15.183  13.430  1.00 10.82           C  
ATOM   1546  CE2 TYR B  33     111.808  15.230  14.907  1.00  9.69           C  
ATOM   1547  CZ  TYR B  33     112.326  15.076  13.653  1.00 10.05           C  
ATOM   1548  OH  TYR B  33     111.467  14.826  12.634  1.00 10.08           O  
ATOM   1549  N   SER B  34     116.766  15.060  19.352  1.00  8.49           N  
ATOM   1550  CA  SER B  34     117.635  15.474  20.453  1.00  8.35           C  
ATOM   1551  C   SER B  34     119.071  14.978  20.332  1.00 10.20           C  
ATOM   1552  O   SER B  34     120.004  15.725  20.615  1.00 12.78           O  
ATOM   1553  CB  SER B  34     117.061  15.028  21.797  1.00  7.91           C  
ATOM   1554  OG  SER B  34     115.812  15.649  22.047  1.00 10.05           O  
ATOM   1555  N   GLN B  35     119.261  13.719  19.933  1.00 13.18           N  
ATOM   1556  CA  GLN B  35     120.609  13.149  19.785  1.00 12.08           C  
ATOM   1557  C   GLN B  35     121.356  13.849  18.665  1.00 13.00           C  
ATOM   1558  O   GLN B  35     122.554  14.087  18.767  1.00 17.37           O  
ATOM   1559  CB  GLN B  35     120.551  11.653  19.505  1.00 12.30           C  
ATOM   1560  CG  GLN B  35     120.346  10.792  20.733  1.00 18.84           C  
ATOM   1561  CD  GLN B  35     120.105   9.333  20.371  1.00 24.55           C  
ATOM   1562  NE2 GLN B  35     120.769   8.873  19.325  1.00 26.19           N  
ATOM   1563  OE1 GLN B  35     119.317   8.637  21.022  1.00 27.59           O  
ATOM   1564  N   ALA B  36     120.636  14.147  17.591  1.00 14.81           N  
ATOM   1565  CA  ALA B  36     121.185  14.848  16.437  1.00 13.29           C  
ATOM   1566  C   ALA B  36     121.593  16.247  16.888  1.00 14.35           C  
ATOM   1567  O   ALA B  36     122.560  16.819  16.387  1.00 16.41           O  
ATOM   1568  CB  ALA B  36     120.132  14.939  15.340  1.00  8.03           C  
ATOM   1569  N   ILE B  37     120.845  16.808  17.830  1.00 13.33           N  
ATOM   1570  CA  ILE B  37     121.163  18.136  18.317  1.00 13.24           C  
ATOM   1571  C   ILE B  37     122.375  18.090  19.229  1.00 17.90           C  
ATOM   1572  O   ILE B  37     123.180  19.009  19.209  1.00 22.98           O  
ATOM   1573  CB  ILE B  37     119.961  18.798  19.023  1.00 11.02           C  
ATOM   1574  CG1 ILE B  37     118.922  19.232  17.963  1.00 10.41           C  
ATOM   1575  CG2 ILE B  37     120.440  19.964  19.915  1.00  6.19           C  
ATOM   1576  CD1 ILE B  37     117.539  19.641  18.505  1.00  6.92           C  
ATOM   1577  N   GLU B  38     122.531  17.018  20.005  1.00 21.47           N  
ATOM   1578  CA  GLU B  38     123.681  16.911  20.894  1.00 26.12           C  
ATOM   1579  C   GLU B  38     124.971  16.927  20.085  1.00 25.84           C  
ATOM   1580  O   GLU B  38     125.951  17.540  20.506  1.00 28.12           O  
ATOM   1581  CB  GLU B  38     123.644  15.630  21.737  1.00 33.57           C  
ATOM   1582  CG  GLU B  38     122.310  15.326  22.453  1.00 45.23           C  
ATOM   1583  CD  GLU B  38     121.708  16.499  23.246  1.00 51.16           C  
ATOM   1584  OE1 GLU B  38     122.112  16.712  24.413  1.00 54.96           O  
ATOM   1585  OE2 GLU B  38     120.790  17.180  22.720  1.00 53.84           O1-
ATOM   1586  N   LEU B  39     124.955  16.270  18.924  1.00 22.69           N  
ATOM   1587  CA  LEU B  39     126.121  16.170  18.041  1.00 19.48           C  
ATOM   1588  C   LEU B  39     126.357  17.357  17.114  1.00 20.96           C  
ATOM   1589  O   LEU B  39     127.497  17.635  16.775  1.00 27.45           O  
ATOM   1590  CB  LEU B  39     126.059  14.889  17.194  1.00 18.91           C  
ATOM   1591  CG  LEU B  39     125.988  13.522  17.877  1.00 18.22           C  
ATOM   1592  CD1 LEU B  39     125.721  12.456  16.859  1.00 16.51           C  
ATOM   1593  CD2 LEU B  39     127.285  13.251  18.601  1.00 18.65           C  
ATOM   1594  N   ASN B  40     125.288  18.018  16.667  1.00 21.14           N  
ATOM   1595  CA  ASN B  40     125.365  19.177  15.766  1.00 17.28           C  
ATOM   1596  C   ASN B  40     124.412  20.211  16.364  1.00 17.75           C  
ATOM   1597  O   ASN B  40     123.396  20.570  15.770  1.00 22.99           O  
ATOM   1598  CB  ASN B  40     124.884  18.756  14.370  1.00 19.28           C  
ATOM   1599  CG  ASN B  40     125.011  19.860  13.338  1.00 21.44           C  
ATOM   1600  ND2 ASN B  40     124.641  19.553  12.107  1.00 19.76           N  
ATOM   1601  OD1 ASN B  40     125.435  20.981  13.639  1.00 24.21           O  
ATOM   1602  N   PRO B  41     124.785  20.776  17.516  1.00 15.78           N  
ATOM   1603  CA  PRO B  41     123.977  21.759  18.234  1.00 18.10           C  
ATOM   1604  C   PRO B  41     123.653  23.066  17.543  1.00 20.47           C  
ATOM   1605  O   PRO B  41     122.954  23.906  18.115  1.00 24.14           O  
ATOM   1606  CB  PRO B  41     124.789  21.986  19.507  1.00 16.13           C  
ATOM   1607  CG  PRO B  41     126.170  21.908  19.015  1.00 17.37           C  
ATOM   1608  CD  PRO B  41     126.142  20.712  18.076  1.00 15.86           C  
ATOM   1609  N   SER B  42     124.068  23.219  16.304  1.00 19.53           N  
ATOM   1610  CA  SER B  42     123.815  24.471  15.631  1.00 22.44           C  
ATOM   1611  C   SER B  42     123.017  24.344  14.337  1.00 22.49           C  
ATOM   1612  O   SER B  42     122.896  25.310  13.570  1.00 26.69           O  
ATOM   1613  CB  SER B  42     125.146  25.177  15.381  1.00 22.63           C  
ATOM   1614  OG  SER B  42     125.890  24.425  14.437  1.00 32.48           O  
ATOM   1615  N   ASN B  43     122.434  23.170  14.118  1.00 23.01           N  
ATOM   1616  CA  ASN B  43     121.633  22.917  12.925  1.00 21.37           C  
ATOM   1617  C   ASN B  43     120.193  23.373  13.193  1.00 24.64           C  
ATOM   1618  O   ASN B  43     119.489  22.757  14.004  1.00 31.08           O  
ATOM   1619  CB  ASN B  43     121.652  21.430  12.620  1.00 19.38           C  
ATOM   1620  CG  ASN B  43     121.121  21.104  11.245  1.00 21.02           C  
ATOM   1621  ND2 ASN B  43     121.395  19.900  10.797  1.00 19.67           N  
ATOM   1622  OD1 ASN B  43     120.500  21.928  10.578  1.00 22.95           O  
ATOM   1623  N   ALA B  44     119.758  24.428  12.494  1.00 23.65           N  
ATOM   1624  CA  ALA B  44     118.408  24.998  12.632  1.00 16.43           C  
ATOM   1625  C   ALA B  44     117.298  24.061  12.248  1.00 16.44           C  
ATOM   1626  O   ALA B  44     116.238  24.087  12.851  1.00 22.41           O  
ATOM   1627  CB  ALA B  44     118.279  26.253  11.830  1.00 14.71           C  
ATOM   1628  N   ILE B  45     117.518  23.231  11.244  1.00 16.91           N  
ATOM   1629  CA  ILE B  45     116.486  22.310  10.827  1.00 13.85           C  
ATOM   1630  C   ILE B  45     116.125  21.307  11.927  1.00 20.28           C  
ATOM   1631  O   ILE B  45     114.945  21.002  12.125  1.00 30.47           O  
ATOM   1632  CB  ILE B  45     116.870  21.593   9.531  1.00 12.34           C  
ATOM   1633  CG1 ILE B  45     116.711  22.541   8.355  1.00 11.65           C  
ATOM   1634  CG2 ILE B  45     116.002  20.377   9.300  1.00 11.44           C  
ATOM   1635  CD1 ILE B  45     117.730  23.628   8.293  1.00 16.20           C  
ATOM   1636  N   TYR B  46     117.106  20.837  12.695  1.00 16.80           N  
ATOM   1637  CA  TYR B  46     116.805  19.863  13.739  1.00  9.45           C  
ATOM   1638  C   TYR B  46     115.824  20.449  14.734  1.00 10.48           C  
ATOM   1639  O   TYR B  46     114.881  19.781  15.172  1.00 11.48           O  
ATOM   1640  CB  TYR B  46     118.083  19.421  14.448  1.00 13.00           C  
ATOM   1641  CG  TYR B  46     119.038  18.662  13.562  1.00 13.17           C  
ATOM   1642  CD1 TYR B  46     118.670  18.300  12.276  1.00 12.26           C  
ATOM   1643  CD2 TYR B  46     120.335  18.384  13.979  1.00 16.77           C  
ATOM   1644  CE1 TYR B  46     119.554  17.707  11.426  1.00 14.18           C  
ATOM   1645  CE2 TYR B  46     121.234  17.782  13.126  1.00 18.16           C  
ATOM   1646  CZ  TYR B  46     120.833  17.456  11.844  1.00 17.40           C  
ATOM   1647  OH  TYR B  46     121.720  16.941  10.931  1.00 17.96           O  
ATOM   1648  N   TYR B  47     116.064  21.708  15.083  1.00 10.13           N  
ATOM   1649  CA  TYR B  47     115.224  22.444  16.016  1.00  7.74           C  
ATOM   1650  C   TYR B  47     113.866  22.679  15.404  1.00 10.17           C  
ATOM   1651  O   TYR B  47     112.853  22.544  16.072  1.00 14.22           O  
ATOM   1652  CB  TYR B  47     115.858  23.780  16.358  1.00  6.74           C  
ATOM   1653  CG  TYR B  47     116.982  23.680  17.359  1.00  7.37           C  
ATOM   1654  CD1 TYR B  47     116.720  23.529  18.721  1.00  7.13           C  
ATOM   1655  CD2 TYR B  47     118.306  23.742  16.949  1.00 10.28           C  
ATOM   1656  CE1 TYR B  47     117.768  23.446  19.659  1.00 12.21           C  
ATOM   1657  CE2 TYR B  47     119.361  23.644  17.869  1.00 11.69           C  
ATOM   1658  CZ  TYR B  47     119.089  23.500  19.221  1.00 13.69           C  
ATOM   1659  OH  TYR B  47     120.141  23.426  20.122  1.00 15.83           O  
ATOM   1660  N   GLY B  48     113.844  22.990  14.114  1.00 10.02           N  
ATOM   1661  CA  GLY B  48     112.581  23.212  13.450  1.00  7.84           C  
ATOM   1662  C   GLY B  48     111.774  21.945  13.531  1.00 11.06           C  
ATOM   1663  O   GLY B  48     110.610  21.956  13.900  1.00 17.34           O  
ATOM   1664  N   ASN B  49     112.418  20.820  13.280  1.00  9.91           N  
ATOM   1665  CA  ASN B  49     111.713  19.564  13.302  1.00  6.36           C  
ATOM   1666  C   ASN B  49     111.243  19.191  14.674  1.00  7.69           C  
ATOM   1667  O   ASN B  49     110.086  18.806  14.843  1.00 10.75           O  
ATOM   1668  CB  ASN B  49     112.588  18.462  12.727  1.00 11.10           C  
ATOM   1669  CG  ASN B  49     112.766  18.593  11.237  1.00 11.22           C  
ATOM   1670  ND2 ASN B  49     113.615  17.751  10.677  1.00 10.23           N  
ATOM   1671  OD1 ASN B  49     112.127  19.429  10.587  1.00 10.52           O  
ATOM   1672  N   ARG B  50     112.110  19.325  15.669  1.00  7.11           N  
ATOM   1673  CA  ARG B  50     111.713  18.954  17.021  1.00 11.05           C  
ATOM   1674  C   ARG B  50     110.619  19.848  17.541  1.00 13.04           C  
ATOM   1675  O   ARG B  50     109.777  19.411  18.316  1.00 19.23           O  
ATOM   1676  CB  ARG B  50     112.880  18.930  17.996  1.00 11.73           C  
ATOM   1677  CG  ARG B  50     112.539  18.173  19.299  1.00  9.31           C  
ATOM   1678  CD  ARG B  50     113.735  18.039  20.292  1.00  7.92           C  
ATOM   1679  NE  ARG B  50     114.233  19.328  20.792  1.00  3.29           N  
ATOM   1680  CZ  ARG B  50     115.315  19.470  21.542  1.00  4.46           C  
ATOM   1681  NH1 ARG B  50     116.041  18.407  21.904  1.00  2.00           N1+
ATOM   1682  NH2 ARG B  50     115.709  20.680  21.881  1.00  3.70           N  
ATOM   1683  N   SER B  51     110.618  21.095  17.108  1.00 11.35           N  
ATOM   1684  CA  SER B  51     109.576  22.021  17.518  1.00  9.68           C  
ATOM   1685  C   SER B  51     108.259  21.433  17.059  1.00  6.30           C  
ATOM   1686  O   SER B  51     107.349  21.268  17.856  1.00  7.35           O  
ATOM   1687  CB  SER B  51     109.783  23.403  16.877  1.00  7.94           C  
ATOM   1688  OG  SER B  51     108.668  24.250  17.094  1.00 14.07           O  
ATOM   1689  N   LEU B  52     108.186  21.037  15.792  1.00  8.68           N  
ATOM   1690  CA  LEU B  52     106.948  20.490  15.261  1.00  9.82           C  
ATOM   1691  C   LEU B  52     106.571  19.259  16.011  1.00 10.89           C  
ATOM   1692  O   LEU B  52     105.402  19.058  16.328  1.00 13.66           O  
ATOM   1693  CB  LEU B  52     107.034  20.192  13.763  1.00 13.24           C  
ATOM   1694  CG  LEU B  52     105.731  19.580  13.208  1.00 13.44           C  
ATOM   1695  CD1 LEU B  52     104.537  20.469  13.496  1.00  9.61           C  
ATOM   1696  CD2 LEU B  52     105.839  19.323  11.720  1.00 14.05           C  
ATOM   1697  N   ALA B  53     107.553  18.414  16.287  1.00 13.36           N  
ATOM   1698  CA  ALA B  53     107.272  17.208  17.061  1.00 12.23           C  
ATOM   1699  C   ALA B  53     106.680  17.616  18.397  1.00  9.90           C  
ATOM   1700  O   ALA B  53     105.904  16.879  18.965  1.00 14.78           O  
ATOM   1701  CB  ALA B  53     108.529  16.390  17.286  1.00 13.99           C  
ATOM   1702  N   TYR B  54     107.072  18.774  18.921  1.00 12.64           N  
ATOM   1703  CA  TYR B  54     106.532  19.241  20.195  1.00  8.74           C  
ATOM   1704  C   TYR B  54     105.125  19.802  20.019  1.00 12.50           C  
ATOM   1705  O   TYR B  54     104.307  19.705  20.929  1.00 17.83           O  
ATOM   1706  CB  TYR B  54     107.443  20.286  20.833  1.00  7.33           C  
ATOM   1707  CG  TYR B  54     108.560  19.703  21.699  1.00  5.09           C  
ATOM   1708  CD1 TYR B  54     108.297  18.740  22.649  1.00  2.75           C  
ATOM   1709  CD2 TYR B  54     109.886  20.115  21.534  1.00  5.29           C  
ATOM   1710  CE1 TYR B  54     109.308  18.186  23.412  1.00  2.46           C  
ATOM   1711  CE2 TYR B  54     110.893  19.576  22.285  1.00  3.41           C  
ATOM   1712  CZ  TYR B  54     110.596  18.607  23.222  1.00  3.42           C  
ATOM   1713  OH  TYR B  54     111.599  18.083  23.980  1.00  7.55           O  
ATOM   1714  N   LEU B  55     104.828  20.399  18.865  1.00 12.67           N  
ATOM   1715  CA  LEU B  55     103.476  20.924  18.633  1.00 11.52           C  
ATOM   1716  C   LEU B  55     102.487  19.759  18.530  1.00 14.08           C  
ATOM   1717  O   LEU B  55     101.372  19.846  19.061  1.00 17.66           O  
ATOM   1718  CB  LEU B  55     103.413  21.776  17.362  1.00  9.10           C  
ATOM   1719  CG  LEU B  55     104.223  23.070  17.304  1.00  6.30           C  
ATOM   1720  CD1 LEU B  55     104.198  23.671  15.909  1.00  2.28           C  
ATOM   1721  CD2 LEU B  55     103.670  24.039  18.313  1.00  7.73           C  
ATOM   1722  N   ARG B  56     102.909  18.668  17.872  1.00 12.50           N  
ATOM   1723  CA  ARG B  56     102.074  17.467  17.710  1.00 14.49           C  
ATOM   1724  C   ARG B  56     101.691  16.762  19.030  1.00 16.49           C  
ATOM   1725  O   ARG B  56     100.663  16.085  19.088  1.00 21.39           O  
ATOM   1726  CB  ARG B  56     102.712  16.444  16.745  1.00 12.90           C  
ATOM   1727  CG  ARG B  56     102.816  16.860  15.240  1.00 14.96           C  
ATOM   1728  CD  ARG B  56     101.514  16.640  14.401  1.00 15.46           C  
ATOM   1729  NE  ARG B  56     101.773  16.138  13.037  1.00 17.87           N  
ATOM   1730  CZ  ARG B  56     101.997  16.915  11.981  1.00 17.96           C  
ATOM   1731  NH1 ARG B  56     101.991  18.224  12.125  1.00 22.62           N1+
ATOM   1732  NH2 ARG B  56     102.246  16.397  10.786  1.00 16.46           N  
ATOM   1733  N   THR B  57     102.518  16.880  20.070  1.00 17.56           N  
ATOM   1734  CA  THR B  57     102.214  16.273  21.376  1.00 16.22           C  
ATOM   1735  C   THR B  57     101.746  17.331  22.396  1.00 17.99           C  
ATOM   1736  O   THR B  57     101.822  17.104  23.604  1.00 22.56           O  
ATOM   1737  CB  THR B  57     103.435  15.448  21.962  1.00 16.80           C  
ATOM   1738  CG2 THR B  57     103.612  14.144  21.220  1.00 17.85           C  
ATOM   1739  OG1 THR B  57     104.654  16.191  21.842  1.00 17.14           O  
ATOM   1740  N   GLU B  58     101.303  18.489  21.892  1.00 15.07           N  
ATOM   1741  CA  GLU B  58     100.795  19.611  22.692  1.00 17.22           C  
ATOM   1742  C   GLU B  58     101.718  20.278  23.730  1.00 16.85           C  
ATOM   1743  O   GLU B  58     101.240  20.903  24.679  1.00 18.00           O  
ATOM   1744  CB  GLU B  58      99.454  19.249  23.341  1.00 17.31           C  
ATOM   1745  CG  GLU B  58      98.347  18.967  22.328  1.00 25.95           C  
ATOM   1746  CD  GLU B  58      97.067  18.381  22.942  1.00 27.44           C  
ATOM   1747  OE1 GLU B  58      97.009  18.148  24.170  1.00 26.03           O  
ATOM   1748  OE2 GLU B  58      96.106  18.132  22.175  1.00 34.62           O1-
ATOM   1749  N   CYS B  59     103.026  20.183  23.538  1.00 13.50           N  
ATOM   1750  CA  CYS B  59     103.992  20.796  24.436  1.00  9.43           C  
ATOM   1751  C   CYS B  59     104.334  22.165  23.852  1.00  9.98           C  
ATOM   1752  O   CYS B  59     105.380  22.381  23.256  1.00 10.35           O  
ATOM   1753  CB  CYS B  59     105.224  19.916  24.531  1.00 11.60           C  
ATOM   1754  SG  CYS B  59     104.888  18.356  25.337  1.00 16.99           S  
ATOM   1755  N   TYR B  60     103.435  23.110  24.036  1.00  9.91           N  
ATOM   1756  CA  TYR B  60     103.635  24.426  23.455  1.00  8.90           C  
ATOM   1757  C   TYR B  60     104.821  25.269  23.967  1.00  6.23           C  
ATOM   1758  O   TYR B  60     105.355  26.071  23.224  1.00  5.51           O  
ATOM   1759  CB  TYR B  60     102.304  25.179  23.478  1.00  9.62           C  
ATOM   1760  CG  TYR B  60     101.114  24.378  22.924  1.00 10.79           C  
ATOM   1761  CD1 TYR B  60     101.157  23.794  21.646  1.00  8.99           C  
ATOM   1762  CD2 TYR B  60      99.941  24.216  23.676  1.00 10.69           C  
ATOM   1763  CE1 TYR B  60     100.074  23.074  21.136  1.00  9.97           C  
ATOM   1764  CE2 TYR B  60      98.842  23.485  23.166  1.00  8.95           C  
ATOM   1765  CZ  TYR B  60      98.923  22.921  21.901  1.00 11.53           C  
ATOM   1766  OH  TYR B  60      97.863  22.196  21.405  1.00 16.57           O  
ATOM   1767  N   GLY B  61     105.278  25.044  25.192  1.00 10.31           N  
ATOM   1768  CA  GLY B  61     106.407  25.801  25.722  1.00  3.87           C  
ATOM   1769  C   GLY B  61     107.706  25.299  25.127  1.00 10.89           C  
ATOM   1770  O   GLY B  61     108.624  26.063  24.782  1.00 16.48           O  
ATOM   1771  N   TYR B  62     107.799  23.990  24.997  1.00  9.47           N  
ATOM   1772  CA  TYR B  62     108.984  23.418  24.400  1.00  7.33           C  
ATOM   1773  C   TYR B  62     109.106  23.827  22.925  1.00 10.63           C  
ATOM   1774  O   TYR B  62     110.179  24.283  22.479  1.00  8.74           O  
ATOM   1775  CB  TYR B  62     108.930  21.908  24.553  1.00  8.15           C  
ATOM   1776  CG  TYR B  62     109.245  21.419  25.954  1.00 10.51           C  
ATOM   1777  CD1 TYR B  62     110.279  21.999  26.684  1.00  6.78           C  
ATOM   1778  CD2 TYR B  62     108.576  20.308  26.510  1.00  9.39           C  
ATOM   1779  CE1 TYR B  62     110.646  21.510  27.913  1.00  8.10           C  
ATOM   1780  CE2 TYR B  62     108.952  19.792  27.746  1.00  4.95           C  
ATOM   1781  CZ  TYR B  62     109.988  20.415  28.442  1.00 10.50           C  
ATOM   1782  OH  TYR B  62     110.344  20.012  29.701  1.00 10.74           O  
ATOM   1783  N   ALA B  63     107.996  23.704  22.180  1.00  8.79           N  
ATOM   1784  CA  ALA B  63     107.943  24.050  20.743  1.00  9.24           C  
ATOM   1785  C   ALA B  63     108.340  25.494  20.447  1.00 10.13           C  
ATOM   1786  O   ALA B  63     108.944  25.786  19.419  1.00 10.41           O  
ATOM   1787  CB  ALA B  63     106.574  23.802  20.209  1.00  8.31           C  
ATOM   1788  N   LEU B  64     107.937  26.392  21.335  1.00 11.93           N  
ATOM   1789  CA  LEU B  64     108.240  27.818  21.237  1.00 12.69           C  
ATOM   1790  C   LEU B  64     109.732  27.985  21.485  1.00 12.32           C  
ATOM   1791  O   LEU B  64     110.412  28.701  20.771  1.00 16.36           O  
ATOM   1792  CB  LEU B  64     107.414  28.575  22.293  1.00 14.72           C  
ATOM   1793  CG  LEU B  64     107.282  30.096  22.469  1.00 14.01           C  
ATOM   1794  CD1 LEU B  64     108.211  30.524  23.525  1.00 15.96           C  
ATOM   1795  CD2 LEU B  64     107.487  30.886  21.182  1.00 13.29           C  
ATOM   1796  N   GLY B  65     110.245  27.299  22.492  1.00  9.57           N  
ATOM   1797  CA  GLY B  65     111.657  27.383  22.763  1.00 12.64           C  
ATOM   1798  C   GLY B  65     112.447  26.887  21.561  1.00 15.33           C  
ATOM   1799  O   GLY B  65     113.360  27.564  21.090  1.00 14.52           O  
ATOM   1800  N   ASP B  66     112.115  25.698  21.065  1.00 15.91           N  
ATOM   1801  CA  ASP B  66     112.802  25.139  19.896  1.00 12.38           C  
ATOM   1802  C   ASP B  66     112.663  26.043  18.672  1.00 14.78           C  
ATOM   1803  O   ASP B  66     113.564  26.073  17.826  1.00 14.83           O  
ATOM   1804  CB  ASP B  66     112.251  23.754  19.538  1.00  6.54           C  
ATOM   1805  CG  ASP B  66     112.949  22.632  20.274  1.00 11.11           C  
ATOM   1806  OD1 ASP B  66     113.967  22.874  20.965  1.00  7.79           O  
ATOM   1807  OD2 ASP B  66     112.478  21.486  20.174  1.00 12.67           O1-
ATOM   1808  N   ALA B  67     111.541  26.765  18.557  1.00 15.71           N  
ATOM   1809  CA  ALA B  67     111.304  27.648  17.409  1.00 12.64           C  
ATOM   1810  C   ALA B  67     112.151  28.924  17.423  1.00 13.89           C  
ATOM   1811  O   ALA B  67     112.588  29.399  16.369  1.00 14.26           O  
ATOM   1812  CB  ALA B  67     109.842  27.986  17.310  1.00 15.60           C  
ATOM   1813  N   THR B  68     112.343  29.488  18.614  1.00 13.99           N  
ATOM   1814  CA  THR B  68     113.154  30.687  18.811  1.00 12.99           C  
ATOM   1815  C   THR B  68     114.631  30.382  18.554  1.00 12.00           C  
ATOM   1816  O   THR B  68     115.358  31.203  18.024  1.00 17.55           O  
ATOM   1817  CB  THR B  68     112.980  31.177  20.254  1.00 11.63           C  
ATOM   1818  CG2 THR B  68     113.687  32.481  20.475  1.00 12.13           C  
ATOM   1819  OG1 THR B  68     111.585  31.339  20.524  1.00 12.45           O  
ATOM   1820  N   ARG B  69     115.069  29.197  18.963  1.00 17.20           N  
ATOM   1821  CA  ARG B  69     116.449  28.748  18.779  1.00 19.31           C  
ATOM   1822  C   ARG B  69     116.746  28.614  17.290  1.00 19.89           C  
ATOM   1823  O   ARG B  69     117.796  29.042  16.831  1.00 25.08           O  
ATOM   1824  CB  ARG B  69     116.674  27.398  19.473  1.00 20.87           C  
ATOM   1825  CG  ARG B  69     118.130  26.978  19.582  1.00 24.11           C  
ATOM   1826  CD  ARG B  69     118.874  27.856  20.557  1.00 26.01           C  
ATOM   1827  NE  ARG B  69     120.316  27.724  20.387  1.00 31.91           N  
ATOM   1828  CZ  ARG B  69     121.127  28.752  20.165  1.00 31.40           C  
ATOM   1829  NH1 ARG B  69     120.625  29.975  20.086  1.00 32.36           N1+
ATOM   1830  NH2 ARG B  69     122.428  28.559  20.014  1.00 30.05           N  
ATOM   1831  N   ALA B  70     115.827  28.003  16.547  1.00 18.72           N  
ATOM   1832  CA  ALA B  70     115.962  27.833  15.099  1.00 19.36           C  
ATOM   1833  C   ALA B  70     116.152  29.182  14.430  1.00 22.01           C  
ATOM   1834  O   ALA B  70     116.886  29.296  13.447  1.00 29.07           O  
ATOM   1835  CB  ALA B  70     114.721  27.162  14.518  1.00 16.03           C  
ATOM   1836  N   ILE B  71     115.444  30.190  14.933  1.00 21.33           N  
ATOM   1837  CA  ILE B  71     115.526  31.545  14.385  1.00 19.33           C  
ATOM   1838  C   ILE B  71     116.800  32.252  14.850  1.00 21.83           C  
ATOM   1839  O   ILE B  71     117.296  33.132  14.150  1.00 23.03           O  
ATOM   1840  CB  ILE B  71     114.229  32.363  14.687  1.00 14.66           C  
ATOM   1841  CG1 ILE B  71     113.038  31.606  14.084  1.00 10.22           C  
ATOM   1842  CG2 ILE B  71     114.325  33.777  14.119  1.00  8.27           C  
ATOM   1843  CD1 ILE B  71     111.727  32.203  14.338  1.00 10.26           C  
ATOM   1844  N   GLU B  72     117.343  31.849  16.005  1.00 21.46           N  
ATOM   1845  CA  GLU B  72     118.592  32.432  16.504  1.00 22.29           C  
ATOM   1846  C   GLU B  72     119.747  31.914  15.644  1.00 24.22           C  
ATOM   1847  O   GLU B  72     120.682  32.654  15.337  1.00 29.46           O  
ATOM   1848  CB  GLU B  72     118.812  32.088  17.981  1.00 21.68           C  
ATOM   1849  CG  GLU B  72     117.766  32.765  18.880  1.00 30.39           C  
ATOM   1850  CD  GLU B  72     117.844  32.421  20.369  1.00 30.19           C  
ATOM   1851  OE1 GLU B  72     118.659  31.552  20.767  1.00 24.86           O  
ATOM   1852  OE2 GLU B  72     117.054  33.047  21.131  1.00 29.63           O1-
ATOM   1853  N   LEU B  73     119.602  30.679  15.168  1.00 23.06           N  
ATOM   1854  CA  LEU B  73     120.595  30.002  14.338  1.00 22.31           C  
ATOM   1855  C   LEU B  73     120.612  30.353  12.858  1.00 20.94           C  
ATOM   1856  O   LEU B  73     121.670  30.384  12.238  1.00 24.82           O  
ATOM   1857  CB  LEU B  73     120.453  28.486  14.504  1.00 22.21           C  
ATOM   1858  CG  LEU B  73     120.762  27.947  15.902  1.00 18.12           C  
ATOM   1859  CD1 LEU B  73     120.256  26.532  16.036  1.00 17.45           C  
ATOM   1860  CD2 LEU B  73     122.246  28.050  16.174  1.00 14.60           C  
ATOM   1861  N   ASP B  74     119.437  30.505  12.271  1.00 19.95           N  
ATOM   1862  CA  ASP B  74     119.360  30.870  10.869  1.00 23.08           C  
ATOM   1863  C   ASP B  74     118.189  31.809  10.660  1.00 26.49           C  
ATOM   1864  O   ASP B  74     117.065  31.390  10.350  1.00 26.80           O  
ATOM   1865  CB  ASP B  74     119.247  29.649   9.951  1.00 23.93           C  
ATOM   1866  CG  ASP B  74     119.443  30.004   8.468  1.00 26.22           C  
ATOM   1867  OD1 ASP B  74     119.911  31.116   8.127  1.00 26.62           O  
ATOM   1868  OD2 ASP B  74     119.141  29.144   7.621  1.00 27.89           O1-
ATOM   1869  N   LYS B  75     118.485  33.099  10.816  1.00 30.29           N  
ATOM   1870  CA  LYS B  75     117.525  34.174  10.645  1.00 31.77           C  
ATOM   1871  C   LYS B  75     116.690  33.991   9.384  1.00 32.81           C  
ATOM   1872  O   LYS B  75     115.593  34.520   9.308  1.00 32.24           O  
ATOM   1873  CB  LYS B  75     118.246  35.536  10.595  1.00 38.49           C  
ATOM   1874  CG  LYS B  75     118.795  36.033  11.945  1.00 45.56           C  
ATOM   1875  CD  LYS B  75     117.714  36.011  13.041  1.00 50.14           C  
ATOM   1876  CE  LYS B  75     118.052  36.882  14.231  1.00 54.06           C  
ATOM   1877  NZ  LYS B  75     117.988  38.345  13.850  1.00 55.50           N1+
ATOM   1878  N   LYS B  76     117.194  33.282   8.375  1.00 34.11           N  
ATOM   1879  CA  LYS B  76     116.364  33.107   7.194  1.00 35.49           C  
ATOM   1880  C   LYS B  76     115.841  31.720   6.872  1.00 31.94           C  
ATOM   1881  O   LYS B  76     115.627  31.360   5.710  1.00 30.14           O  
ATOM   1882  CB  LYS B  76     116.912  33.846   5.965  1.00 46.04           C  
ATOM   1883  CG  LYS B  76     116.170  35.189   5.682  1.00 50.64           C  
ATOM   1884  CD  LYS B  76     116.577  35.804   4.332  1.00 55.20           C  
ATOM   1885  CE  LYS B  76     115.972  37.195   4.133  1.00 57.23           C  
ATOM   1886  NZ  LYS B  76     116.425  37.837   2.860  1.00 58.39           N1+
ATOM   1887  N   TYR B  77     115.635  30.928   7.922  1.00 30.10           N  
ATOM   1888  CA  TYR B  77     115.021  29.622   7.744  1.00 30.14           C  
ATOM   1889  C   TYR B  77     113.533  29.924   8.025  1.00 31.77           C  
ATOM   1890  O   TYR B  77     113.133  30.094   9.184  1.00 32.91           O  
ATOM   1891  CB  TYR B  77     115.576  28.574   8.733  1.00 25.48           C  
ATOM   1892  CG  TYR B  77     114.932  27.191   8.629  1.00 18.23           C  
ATOM   1893  CD1 TYR B  77     114.780  26.557   7.404  1.00 18.80           C  
ATOM   1894  CD2 TYR B  77     114.488  26.528   9.756  1.00 15.91           C  
ATOM   1895  CE1 TYR B  77     114.198  25.294   7.307  1.00 16.75           C  
ATOM   1896  CE2 TYR B  77     113.910  25.265   9.671  1.00 13.84           C  
ATOM   1897  CZ  TYR B  77     113.771  24.661   8.443  1.00 15.18           C  
ATOM   1898  OH  TYR B  77     113.209  23.416   8.352  1.00 15.48           O  
ATOM   1899  N   ILE B  78     112.741  30.054   6.955  1.00 29.36           N  
ATOM   1900  CA  ILE B  78     111.316  30.370   7.063  1.00 24.46           C  
ATOM   1901  C   ILE B  78     110.488  29.547   8.066  1.00 24.64           C  
ATOM   1902  O   ILE B  78     109.833  30.113   8.927  1.00 25.37           O  
ATOM   1903  CB  ILE B  78     110.638  30.353   5.670  1.00 22.14           C  
ATOM   1904  CG1 ILE B  78     111.396  31.241   4.689  1.00 22.61           C  
ATOM   1905  CG2 ILE B  78     109.249  30.892   5.754  1.00 24.30           C  
ATOM   1906  CD1 ILE B  78     111.535  32.637   5.146  1.00 22.27           C  
ATOM   1907  N   LYS B  79     110.542  28.222   7.985  1.00 23.75           N  
ATOM   1908  CA  LYS B  79     109.768  27.362   8.889  1.00 20.11           C  
ATOM   1909  C   LYS B  79     109.907  27.699  10.359  1.00 18.05           C  
ATOM   1910  O   LYS B  79     109.002  27.422  11.143  1.00 25.62           O  
ATOM   1911  CB  LYS B  79     110.101  25.878   8.696  1.00 19.82           C  
ATOM   1912  CG  LYS B  79     109.738  25.320   7.348  1.00 24.20           C  
ATOM   1913  CD  LYS B  79     109.112  23.935   7.491  1.00 27.15           C  
ATOM   1914  CE  LYS B  79     108.740  23.337   6.149  1.00 27.31           C  
ATOM   1915  NZ  LYS B  79     107.941  22.096   6.317  1.00 32.41           N1+
ATOM   1916  N   GLY B  80     111.045  28.265  10.741  1.00 15.79           N  
ATOM   1917  CA  GLY B  80     111.252  28.634  12.129  1.00 16.01           C  
ATOM   1918  C   GLY B  80     110.187  29.643  12.507  1.00 18.00           C  
ATOM   1919  O   GLY B  80     109.601  29.561  13.580  1.00 21.81           O  
ATOM   1920  N   TYR B  81     109.890  30.549  11.577  1.00 18.57           N  
ATOM   1921  CA  TYR B  81     108.868  31.579  11.754  1.00 17.32           C  
ATOM   1922  C   TYR B  81     107.451  30.988  11.792  1.00 18.95           C  
ATOM   1923  O   TYR B  81     106.592  31.498  12.499  1.00 19.18           O  
ATOM   1924  CB  TYR B  81     108.993  32.643  10.660  1.00 16.07           C  
ATOM   1925  CG  TYR B  81     110.318  33.411  10.680  1.00 14.65           C  
ATOM   1926  CD1 TYR B  81     110.476  34.524  11.493  1.00 13.79           C  
ATOM   1927  CD2 TYR B  81     111.421  33.010   9.903  1.00 13.74           C  
ATOM   1928  CE1 TYR B  81     111.690  35.220  11.546  1.00 12.06           C  
ATOM   1929  CE2 TYR B  81     112.648  33.713   9.950  1.00 10.41           C  
ATOM   1930  CZ  TYR B  81     112.769  34.811  10.782  1.00 11.43           C  
ATOM   1931  OH  TYR B  81     113.962  35.490  10.930  1.00  7.09           O  
ATOM   1932  N   TYR B  82     107.237  29.877  11.084  1.00 23.11           N  
ATOM   1933  CA  TYR B  82     105.944  29.165  11.076  1.00 22.16           C  
ATOM   1934  C   TYR B  82     105.775  28.350  12.371  1.00 21.81           C  
ATOM   1935  O   TYR B  82     104.677  28.258  12.919  1.00 19.45           O  
ATOM   1936  CB  TYR B  82     105.854  28.235   9.874  1.00 22.76           C  
ATOM   1937  CG  TYR B  82     105.528  28.920   8.568  1.00 23.34           C  
ATOM   1938  CD1 TYR B  82     104.840  30.132   8.534  1.00 26.16           C  
ATOM   1939  CD2 TYR B  82     105.852  28.318   7.361  1.00 22.07           C  
ATOM   1940  CE1 TYR B  82     104.475  30.712   7.324  1.00 27.11           C  
ATOM   1941  CE2 TYR B  82     105.500  28.882   6.167  1.00 23.14           C  
ATOM   1942  CZ  TYR B  82     104.808  30.070   6.148  1.00 25.41           C  
ATOM   1943  OH  TYR B  82     104.426  30.582   4.944  1.00 26.60           O  
ATOM   1944  N   ARG B  83     106.869  27.740  12.829  1.00 21.20           N  
ATOM   1945  CA  ARG B  83     106.895  26.986  14.083  1.00 17.80           C  
ATOM   1946  C   ARG B  83     106.645  27.963  15.242  1.00 13.30           C  
ATOM   1947  O   ARG B  83     105.868  27.674  16.145  1.00  7.96           O  
ATOM   1948  CB  ARG B  83     108.261  26.336  14.277  1.00 20.60           C  
ATOM   1949  CG  ARG B  83     108.646  25.401  13.169  1.00 21.80           C  
ATOM   1950  CD  ARG B  83     107.685  24.222  13.066  1.00 21.03           C  
ATOM   1951  NE  ARG B  83     108.332  23.151  12.313  1.00 19.65           N  
ATOM   1952  CZ  ARG B  83     107.944  22.727  11.120  1.00 17.60           C  
ATOM   1953  NH1 ARG B  83     106.884  23.266  10.524  1.00 12.05           N1+
ATOM   1954  NH2 ARG B  83     108.650  21.792  10.500  1.00 15.99           N  
ATOM   1955  N   ARG B  84     107.298  29.122  15.228  1.00  7.68           N  
ATOM   1956  CA  ARG B  84     107.061  30.065  16.304  1.00 10.88           C  
ATOM   1957  C   ARG B  84     105.675  30.664  16.261  1.00 10.16           C  
ATOM   1958  O   ARG B  84     105.113  30.976  17.297  1.00 14.40           O  
ATOM   1959  CB  ARG B  84     108.080  31.185  16.343  1.00 10.05           C  
ATOM   1960  CG  ARG B  84     107.993  31.935  17.675  1.00 12.70           C  
ATOM   1961  CD  ARG B  84     109.191  32.791  17.925  1.00 11.47           C  
ATOM   1962  NE  ARG B  84     109.308  33.793  16.892  1.00 15.54           N  
ATOM   1963  CZ  ARG B  84     110.379  34.547  16.702  1.00 21.27           C  
ATOM   1964  NH1 ARG B  84     111.431  34.405  17.487  1.00 23.01           N1+
ATOM   1965  NH2 ARG B  84     110.390  35.461  15.734  1.00 22.29           N  
ATOM   1966  N   ALA B  85     105.149  30.890  15.064  1.00 11.26           N  
ATOM   1967  CA  ALA B  85     103.806  31.436  14.924  1.00  9.19           C  
ATOM   1968  C   ALA B  85     102.855  30.405  15.472  1.00  8.66           C  
ATOM   1969  O   ALA B  85     102.060  30.709  16.347  1.00 15.93           O  
ATOM   1970  CB  ALA B  85     103.486  31.704  13.505  1.00 10.39           C  
ATOM   1971  N   ALA B  86     102.993  29.164  15.024  1.00  6.96           N  
ATOM   1972  CA  ALA B  86     102.132  28.076  15.511  1.00  8.90           C  
ATOM   1973  C   ALA B  86     102.163  27.891  17.034  1.00  5.55           C  
ATOM   1974  O   ALA B  86     101.136  27.622  17.641  1.00 12.59           O  
ATOM   1975  CB  ALA B  86     102.483  26.773  14.826  1.00  4.04           C  
ATOM   1976  N   SER B  87     103.330  28.029  17.650  1.00  7.51           N  
ATOM   1977  CA  SER B  87     103.477  27.876  19.101  1.00  3.86           C  
ATOM   1978  C   SER B  87     102.774  28.988  19.854  1.00  6.07           C  
ATOM   1979  O   SER B  87     102.183  28.750  20.900  1.00 10.86           O  
ATOM   1980  CB  SER B  87     104.958  27.884  19.484  1.00  7.58           C  
ATOM   1981  OG  SER B  87     105.688  26.944  18.713  1.00 12.03           O  
ATOM   1982  N   ASN B  88     102.861  30.212  19.331  1.00  7.00           N  
ATOM   1983  CA  ASN B  88     102.217  31.362  19.943  1.00  3.48           C  
ATOM   1984  C   ASN B  88     100.694  31.369  19.784  1.00  7.08           C  
ATOM   1985  O   ASN B  88      99.998  31.881  20.645  1.00 12.65           O  
ATOM   1986  CB  ASN B  88     102.843  32.649  19.447  1.00  3.76           C  
ATOM   1987  CG  ASN B  88     104.078  33.016  20.248  1.00  8.72           C  
ATOM   1988  ND2 ASN B  88     105.061  33.612  19.594  1.00  7.93           N  
ATOM   1989  OD1 ASN B  88     104.145  32.751  21.451  1.00 11.76           O  
ATOM   1990  N   MET B  89     100.163  30.774  18.713  1.00  8.93           N  
ATOM   1991  CA  MET B  89      98.705  30.677  18.532  1.00  6.87           C  
ATOM   1992  C   MET B  89      98.149  29.715  19.588  1.00  9.29           C  
ATOM   1993  O   MET B  89      97.112  29.956  20.211  1.00  7.47           O  
ATOM   1994  CB  MET B  89      98.393  30.092  17.170  1.00  8.67           C  
ATOM   1995  CG  MET B  89      98.784  30.947  16.014  1.00  7.72           C  
ATOM   1996  SD  MET B  89      97.765  32.385  15.911  1.00 12.02           S  
ATOM   1997  CE  MET B  89      96.212  31.739  15.496  1.00  8.04           C  
ATOM   1998  N   ALA B  90      98.843  28.589  19.724  1.00 11.00           N  
ATOM   1999  CA  ALA B  90      98.522  27.538  20.681  1.00  7.24           C  
ATOM   2000  C   ALA B  90      98.614  28.101  22.076  1.00 10.27           C  
ATOM   2001  O   ALA B  90      97.912  27.653  22.983  1.00 11.70           O  
ATOM   2002  CB  ALA B  90      99.499  26.432  20.537  1.00  9.87           C  
ATOM   2003  N   LEU B  91      99.555  29.016  22.280  1.00 11.18           N  
ATOM   2004  CA  LEU B  91      99.687  29.646  23.585  1.00 11.35           C  
ATOM   2005  C   LEU B  91      98.703  30.824  23.690  1.00 13.31           C  
ATOM   2006  O   LEU B  91      98.682  31.534  24.692  1.00 18.09           O  
ATOM   2007  CB  LEU B  91     101.126  30.109  23.844  1.00  8.86           C  
ATOM   2008  CG  LEU B  91     102.167  29.035  24.131  1.00  8.63           C  
ATOM   2009  CD1 LEU B  91     103.589  29.598  24.111  1.00  2.00           C  
ATOM   2010  CD2 LEU B  91     101.832  28.378  25.461  1.00  6.72           C  
ATOM   2011  N   GLY B  92      97.914  31.063  22.644  1.00 11.97           N  
ATOM   2012  CA  GLY B  92      96.937  32.142  22.704  1.00  9.31           C  
ATOM   2013  C   GLY B  92      97.443  33.534  22.423  1.00 11.51           C  
ATOM   2014  O   GLY B  92      96.669  34.475  22.409  1.00 17.01           O  
ATOM   2015  N   LYS B  93      98.734  33.667  22.167  1.00 12.38           N  
ATOM   2016  CA  LYS B  93      99.345  34.952  21.861  1.00  8.10           C  
ATOM   2017  C   LYS B  93      99.247  35.144  20.354  1.00 10.68           C  
ATOM   2018  O   LYS B  93     100.251  35.000  19.642  1.00 16.30           O  
ATOM   2019  CB  LYS B  93     100.808  34.946  22.317  1.00  3.04           C  
ATOM   2020  CG  LYS B  93     100.978  34.670  23.803  1.00  2.00           C  
ATOM   2021  CD  LYS B  93     102.436  34.702  24.193  1.00  5.49           C  
ATOM   2022  CE  LYS B  93     103.078  36.006  23.719  1.00 12.71           C  
ATOM   2023  NZ  LYS B  93     104.530  36.175  24.124  1.00 17.09           N1+
ATOM   2024  N   PHE B  94      98.040  35.457  19.874  1.00  9.56           N  
ATOM   2025  CA  PHE B  94      97.757  35.636  18.444  1.00  8.49           C  
ATOM   2026  C   PHE B  94      98.484  36.771  17.731  1.00 11.07           C  
ATOM   2027  O   PHE B  94      98.851  36.646  16.567  1.00 17.95           O  
ATOM   2028  CB  PHE B  94      96.262  35.827  18.222  1.00 13.54           C  
ATOM   2029  CG  PHE B  94      95.408  34.761  18.840  1.00 14.29           C  
ATOM   2030  CD1 PHE B  94      95.931  33.516  19.163  1.00 12.72           C  
ATOM   2031  CD2 PHE B  94      94.061  35.012  19.093  1.00 15.92           C  
ATOM   2032  CE1 PHE B  94      95.131  32.525  19.717  1.00 12.45           C  
ATOM   2033  CE2 PHE B  94      93.248  34.026  19.655  1.00 17.21           C  
ATOM   2034  CZ  PHE B  94      93.791  32.778  19.970  1.00 14.75           C  
ATOM   2035  N   ARG B  95      98.626  37.914  18.383  1.00 15.01           N  
ATOM   2036  CA  ARG B  95      99.313  39.037  17.762  1.00 10.61           C  
ATOM   2037  C   ARG B  95     100.811  38.794  17.642  1.00  9.24           C  
ATOM   2038  O   ARG B  95     101.458  39.346  16.753  1.00 17.19           O  
ATOM   2039  CB  ARG B  95      99.043  40.315  18.535  1.00 10.97           C  
ATOM   2040  CG  ARG B  95      97.584  40.697  18.564  1.00 15.88           C  
ATOM   2041  CD  ARG B  95      97.339  41.804  19.586  1.00 19.30           C  
ATOM   2042  NE  ARG B  95      98.302  42.891  19.434  1.00 25.98           N  
ATOM   2043  CZ  ARG B  95      99.077  43.354  20.411  1.00 28.58           C  
ATOM   2044  NH1 ARG B  95      99.012  42.821  21.629  1.00 33.18           N1+
ATOM   2045  NH2 ARG B  95      99.883  44.382  20.181  1.00 26.28           N  
ATOM   2046  N   ALA B  96     101.381  38.020  18.552  1.00  6.47           N  
ATOM   2047  CA  ALA B  96     102.808  37.694  18.465  1.00 11.60           C  
ATOM   2048  C   ALA B  96     103.073  36.808  17.217  1.00 10.87           C  
ATOM   2049  O   ALA B  96     104.129  36.879  16.575  1.00  8.70           O  
ATOM   2050  CB  ALA B  96     103.259  36.970  19.724  1.00  6.90           C  
ATOM   2051  N   ALA B  97     102.094  35.959  16.930  1.00 10.21           N  
ATOM   2052  CA  ALA B  97     102.081  35.034  15.804  1.00 11.96           C  
ATOM   2053  C   ALA B  97     101.929  35.804  14.501  1.00 14.33           C  
ATOM   2054  O   ALA B  97     102.599  35.515  13.501  1.00 14.46           O  
ATOM   2055  CB  ALA B  97     100.902  34.069  15.963  1.00  9.62           C  
ATOM   2056  N   LEU B  98     101.022  36.776  14.516  1.00 15.52           N  
ATOM   2057  CA  LEU B  98     100.750  37.606  13.359  1.00 13.62           C  
ATOM   2058  C   LEU B  98     102.012  38.310  12.940  1.00 13.45           C  
ATOM   2059  O   LEU B  98     102.260  38.486  11.752  1.00 18.88           O  
ATOM   2060  CB  LEU B  98      99.653  38.611  13.684  1.00 14.00           C  
ATOM   2061  CG  LEU B  98      99.108  39.432  12.521  1.00 13.91           C  
ATOM   2062  CD1 LEU B  98      98.367  38.568  11.508  1.00 10.46           C  
ATOM   2063  CD2 LEU B  98      98.190  40.459  13.106  1.00 12.46           C  
ATOM   2064  N   ARG B  99     102.822  38.695  13.923  1.00 17.62           N  
ATOM   2065  CA  ARG B  99     104.092  39.363  13.652  1.00 17.75           C  
ATOM   2066  C   ARG B  99     104.988  38.478  12.798  1.00 16.57           C  
ATOM   2067  O   ARG B  99     105.615  38.953  11.871  1.00 23.53           O  
ATOM   2068  CB  ARG B  99     104.790  39.777  14.962  1.00 23.12           C  
ATOM   2069  CG  ARG B  99     104.157  41.010  15.624  1.00 31.26           C  
ATOM   2070  CD  ARG B  99     104.892  41.502  16.884  1.00 37.47           C  
ATOM   2071  NE  ARG B  99     104.297  41.017  18.142  1.00 41.65           N  
ATOM   2072  CZ  ARG B  99     103.494  41.738  18.929  1.00 42.27           C  
ATOM   2073  NH1 ARG B  99     103.167  42.982  18.601  1.00 43.31           N1+
ATOM   2074  NH2 ARG B  99     103.043  41.225  20.063  1.00 38.45           N  
ATOM   2075  N   ASP B 100     105.010  37.184  13.080  1.00 18.39           N  
ATOM   2076  CA  ASP B 100     105.822  36.244  12.317  1.00 19.70           C  
ATOM   2077  C   ASP B 100     105.237  35.967  10.936  1.00 22.28           C  
ATOM   2078  O   ASP B 100     105.989  35.915   9.952  1.00 25.04           O  
ATOM   2079  CB  ASP B 100     106.063  34.945  13.099  1.00 16.16           C  
ATOM   2080  CG  ASP B 100     107.225  35.061  14.071  1.00 13.60           C  
ATOM   2081  OD1 ASP B 100     108.088  35.947  13.891  1.00 14.90           O  
ATOM   2082  OD2 ASP B 100     107.303  34.251  14.999  1.00 10.64           O1-
ATOM   2083  N   TYR B 101     103.915  35.800  10.840  1.00 19.79           N  
ATOM   2084  CA  TYR B 101     103.300  35.575   9.522  1.00 18.08           C  
ATOM   2085  C   TYR B 101     103.551  36.792   8.637  1.00 16.39           C  
ATOM   2086  O   TYR B 101     103.757  36.656   7.447  1.00 21.93           O  
ATOM   2087  CB  TYR B 101     101.799  35.259   9.618  1.00 16.05           C  
ATOM   2088  CG  TYR B 101     101.506  33.896  10.231  1.00 12.62           C  
ATOM   2089  CD1 TYR B 101     102.154  32.737   9.787  1.00 10.68           C  
ATOM   2090  CD2 TYR B 101     100.631  33.774  11.304  1.00 13.79           C  
ATOM   2091  CE1 TYR B 101     101.939  31.509  10.413  1.00  4.99           C  
ATOM   2092  CE2 TYR B 101     100.410  32.549  11.922  1.00  9.79           C  
ATOM   2093  CZ  TYR B 101     101.066  31.431  11.480  1.00  6.07           C  
ATOM   2094  OH  TYR B 101     100.858  30.255  12.161  1.00 10.41           O  
ATOM   2095  N   GLU B 102     103.603  37.972   9.236  1.00 18.82           N  
ATOM   2096  CA  GLU B 102     103.890  39.192   8.496  1.00 20.13           C  
ATOM   2097  C   GLU B 102     105.304  39.122   7.920  1.00 20.92           C  
ATOM   2098  O   GLU B 102     105.522  39.428   6.757  1.00 24.66           O  
ATOM   2099  CB  GLU B 102     103.767  40.406   9.416  1.00 22.53           C  
ATOM   2100  CG  GLU B 102     104.027  41.760   8.745  1.00 27.12           C  
ATOM   2101  CD  GLU B 102     103.906  42.943   9.701  1.00 29.19           C  
ATOM   2102  OE1 GLU B 102     102.776  43.243  10.148  1.00 29.40           O  
ATOM   2103  OE2 GLU B 102     104.951  43.570   9.996  1.00 32.13           O1-
ATOM   2104  N   THR B 103     106.269  38.748   8.750  1.00 20.20           N  
ATOM   2105  CA  THR B 103     107.651  38.637   8.325  1.00 19.81           C  
ATOM   2106  C   THR B 103     107.725  37.733   7.076  1.00 23.89           C  
ATOM   2107  O   THR B 103     108.223  38.135   6.032  1.00 27.36           O  
ATOM   2108  CB  THR B 103     108.519  38.069   9.485  1.00 20.65           C  
ATOM   2109  CG2 THR B 103     109.908  37.701   9.018  1.00 21.64           C  
ATOM   2110  OG1 THR B 103     108.626  39.044  10.531  1.00 25.26           O  
ATOM   2111  N   VAL B 104     107.147  36.548   7.154  1.00 21.25           N  
ATOM   2112  CA  VAL B 104     107.169  35.644   6.028  1.00 20.07           C  
ATOM   2113  C   VAL B 104     106.490  36.275   4.809  1.00 18.11           C  
ATOM   2114  O   VAL B 104     107.027  36.218   3.722  1.00 21.00           O  
ATOM   2115  CB  VAL B 104     106.532  34.277   6.399  1.00 20.62           C  
ATOM   2116  CG1 VAL B 104     106.580  33.342   5.218  1.00 23.93           C  
ATOM   2117  CG2 VAL B 104     107.280  33.643   7.556  1.00 15.25           C  
ATOM   2118  N   VAL B 105     105.349  36.923   4.985  1.00 18.17           N  
ATOM   2119  CA  VAL B 105     104.668  37.538   3.844  1.00 21.46           C  
ATOM   2120  C   VAL B 105     105.540  38.588   3.195  1.00 22.50           C  
ATOM   2121  O   VAL B 105     105.431  38.830   2.011  1.00 25.36           O  
ATOM   2122  CB  VAL B 105     103.315  38.202   4.227  1.00 22.65           C  
ATOM   2123  CG1 VAL B 105     102.807  39.046   3.084  1.00 24.92           C  
ATOM   2124  CG2 VAL B 105     102.274  37.148   4.508  1.00 25.62           C  
ATOM   2125  N   LYS B 106     106.399  39.222   3.976  1.00 25.97           N  
ATOM   2126  CA  LYS B 106     107.280  40.255   3.444  1.00 29.93           C  
ATOM   2127  C   LYS B 106     108.434  39.740   2.577  1.00 31.89           C  
ATOM   2128  O   LYS B 106     108.873  40.430   1.664  1.00 34.71           O  
ATOM   2129  CB  LYS B 106     107.819  41.151   4.568  1.00 33.26           C  
ATOM   2130  CG  LYS B 106     106.885  42.278   4.985  1.00 35.62           C  
ATOM   2131  CD  LYS B 106     107.549  43.221   6.002  1.00 39.47           C  
ATOM   2132  CE  LYS B 106     107.620  42.595   7.384  1.00 40.64           C  
ATOM   2133  NZ  LYS B 106     107.646  43.614   8.465  1.00 43.30           N1+
ATOM   2134  N   VAL B 107     108.966  38.565   2.890  1.00 35.29           N  
ATOM   2135  CA  VAL B 107     110.056  37.992   2.102  1.00 34.42           C  
ATOM   2136  C   VAL B 107     109.542  37.079   0.975  1.00 31.29           C  
ATOM   2137  O   VAL B 107     110.212  36.909  -0.039  1.00 36.97           O  
ATOM   2138  CB  VAL B 107     111.152  37.317   2.993  1.00 39.10           C  
ATOM   2139  CG1 VAL B 107     110.532  36.606   4.194  1.00 40.84           C  
ATOM   2140  CG2 VAL B 107     111.993  36.326   2.171  1.00 45.22           C  
ATOM   2141  N   LYS B 108     108.351  36.506   1.138  1.00 27.05           N  
ATOM   2142  CA  LYS B 108     107.740  35.686   0.088  1.00 22.36           C  
ATOM   2143  C   LYS B 108     106.487  36.459  -0.309  1.00 22.94           C  
ATOM   2144  O   LYS B 108     105.357  35.992  -0.125  1.00 26.67           O  
ATOM   2145  CB  LYS B 108     107.350  34.302   0.594  1.00 21.40           C  
ATOM   2146  CG  LYS B 108     108.501  33.352   0.791  1.00 25.03           C  
ATOM   2147  CD  LYS B 108     107.998  31.943   1.158  1.00 27.16           C  
ATOM   2148  CE  LYS B 108     109.155  30.930   1.245  1.00 32.64           C  
ATOM   2149  NZ  LYS B 108     108.748  29.564   1.729  1.00 34.67           N1+
ATOM   2150  N   PRO B 109     106.676  37.614  -0.966  1.00 19.68           N  
ATOM   2151  CA  PRO B 109     105.521  38.412  -1.361  1.00 21.69           C  
ATOM   2152  C   PRO B 109     104.440  37.766  -2.188  1.00 26.61           C  
ATOM   2153  O   PRO B 109     103.269  38.095  -2.011  1.00 25.14           O  
ATOM   2154  CB  PRO B 109     106.151  39.616  -2.056  1.00 18.38           C  
ATOM   2155  CG  PRO B 109     107.467  39.115  -2.532  1.00 22.43           C  
ATOM   2156  CD  PRO B 109     107.930  38.204  -1.453  1.00 20.28           C  
ATOM   2157  N   HIS B 110     104.801  36.828  -3.064  1.00 31.68           N  
ATOM   2158  CA  HIS B 110     103.804  36.194  -3.931  1.00 31.18           C  
ATOM   2159  C   HIS B 110     103.475  34.788  -3.510  1.00 31.73           C  
ATOM   2160  O   HIS B 110     102.841  34.037  -4.247  1.00 35.32           O  
ATOM   2161  CB  HIS B 110     104.288  36.186  -5.374  1.00 31.64           C  
ATOM   2162  CG  HIS B 110     104.827  37.510  -5.827  1.00 34.48           C  
ATOM   2163  CD2 HIS B 110     104.226  38.709  -6.000  1.00 32.54           C  
ATOM   2164  ND1 HIS B 110     106.156  37.693  -6.155  1.00 37.21           N  
ATOM   2165  CE1 HIS B 110     106.343  38.956  -6.512  1.00 37.97           C  
ATOM   2166  NE2 HIS B 110     105.190  39.585  -6.427  1.00 36.17           N  
ATOM   2167  N   ASP B 111     103.939  34.401  -2.339  1.00 27.65           N  
ATOM   2168  CA  ASP B 111     103.627  33.082  -1.917  1.00 25.52           C  
ATOM   2169  C   ASP B 111     102.248  33.208  -1.387  1.00 26.06           C  
ATOM   2170  O   ASP B 111     102.031  33.896  -0.415  1.00 30.10           O  
ATOM   2171  CB  ASP B 111     104.565  32.622  -0.831  1.00 29.16           C  
ATOM   2172  CG  ASP B 111     104.216  31.263  -0.323  1.00 31.67           C  
ATOM   2173  OD1 ASP B 111     103.677  30.430  -1.087  1.00 35.94           O  
ATOM   2174  OD2 ASP B 111     104.478  31.025   0.864  1.00 36.96           O1-
ATOM   2175  N   LYS B 112     101.306  32.678  -2.142  1.00 29.81           N  
ATOM   2176  CA  LYS B 112      99.890  32.662  -1.787  1.00 34.30           C  
ATOM   2177  C   LYS B 112      99.710  32.004  -0.410  1.00 35.30           C  
ATOM   2178  O   LYS B 112      98.782  32.317   0.345  1.00 33.93           O  
ATOM   2179  CB  LYS B 112      99.110  31.883  -2.856  1.00 38.98           C  
ATOM   2180  CG  LYS B 112     100.006  31.170  -3.916  1.00 48.39           C  
ATOM   2181  CD  LYS B 112     100.953  30.083  -3.309  1.00 48.76           C  
ATOM   2182  CE  LYS B 112     102.158  29.764  -4.204  1.00 45.41           C  
ATOM   2183  NZ  LYS B 112     102.992  28.649  -3.654  1.00 43.02           N1+
ATOM   2184  N   ASP B 113     100.630  31.102  -0.097  1.00 37.54           N  
ATOM   2185  CA  ASP B 113     100.671  30.364   1.161  1.00 37.53           C  
ATOM   2186  C   ASP B 113     100.806  31.374   2.316  1.00 35.94           C  
ATOM   2187  O   ASP B 113      99.949  31.444   3.202  1.00 35.72           O  
ATOM   2188  CB  ASP B 113     101.904  29.461   1.113  1.00 45.41           C  
ATOM   2189  CG  ASP B 113     101.743  28.172   1.867  1.00 49.67           C  
ATOM   2190  OD1 ASP B 113     100.982  28.125   2.855  1.00 52.63           O  
ATOM   2191  OD2 ASP B 113     102.430  27.200   1.476  1.00 54.62           O1-
ATOM   2192  N   ALA B 114     101.882  32.162   2.293  1.00 33.82           N  
ATOM   2193  CA  ALA B 114     102.135  33.173   3.315  1.00 35.33           C  
ATOM   2194  C   ALA B 114     100.891  34.041   3.536  1.00 40.11           C  
ATOM   2195  O   ALA B 114     100.462  34.250   4.685  1.00 43.69           O  
ATOM   2196  CB  ALA B 114     103.319  34.031   2.921  1.00 28.59           C  
ATOM   2197  N   LYS B 115     100.289  34.485   2.427  1.00 41.38           N  
ATOM   2198  CA  LYS B 115      99.078  35.317   2.442  1.00 36.80           C  
ATOM   2199  C   LYS B 115      97.947  34.635   3.152  1.00 30.33           C  
ATOM   2200  O   LYS B 115      97.335  35.221   4.009  1.00 30.92           O  
ATOM   2201  CB  LYS B 115      98.636  35.657   1.025  1.00 40.00           C  
ATOM   2202  CG  LYS B 115      99.700  36.399   0.269  1.00 45.41           C  
ATOM   2203  CD  LYS B 115      99.289  36.697  -1.154  1.00 50.02           C  
ATOM   2204  CE  LYS B 115     100.427  37.408  -1.872  1.00 51.68           C  
ATOM   2205  NZ  LYS B 115     101.055  38.493  -1.048  1.00 51.91           N1+
ATOM   2206  N   MET B 116      97.694  33.386   2.803  1.00 30.06           N  
ATOM   2207  CA  MET B 116      96.630  32.618   3.414  1.00 33.38           C  
ATOM   2208  C   MET B 116      96.805  32.544   4.940  1.00 31.62           C  
ATOM   2209  O   MET B 116      95.886  32.868   5.683  1.00 28.65           O  
ATOM   2210  CB  MET B 116      96.611  31.209   2.816  1.00 42.15           C  
ATOM   2211  CG  MET B 116      95.230  30.512   2.778  1.00 52.30           C  
ATOM   2212  SD  MET B 116      95.159  28.779   2.084  1.00 59.44           S  
ATOM   2213  CE  MET B 116      96.429  28.872   0.696  1.00 55.71           C  
ATOM   2214  N   LYS B 117      97.989  32.154   5.406  1.00 31.01           N  
ATOM   2215  CA  LYS B 117      98.258  32.028   6.852  1.00 28.25           C  
ATOM   2216  C   LYS B 117      98.059  33.314   7.628  1.00 27.32           C  
ATOM   2217  O   LYS B 117      97.412  33.341   8.674  1.00 21.94           O  
ATOM   2218  CB  LYS B 117      99.673  31.523   7.081  1.00 24.34           C  
ATOM   2219  CG  LYS B 117      99.754  30.052   6.943  1.00 24.28           C  
ATOM   2220  CD  LYS B 117     101.164  29.589   6.828  1.00 24.77           C  
ATOM   2221  CE  LYS B 117     101.147  28.106   6.606  1.00 26.07           C  
ATOM   2222  NZ  LYS B 117     102.483  27.675   6.173  1.00 32.73           N1+
ATOM   2223  N   TYR B 118      98.658  34.371   7.104  1.00 28.89           N  
ATOM   2224  CA  TYR B 118      98.563  35.688   7.678  1.00 31.04           C  
ATOM   2225  C   TYR B 118      97.093  36.168   7.710  1.00 34.32           C  
ATOM   2226  O   TYR B 118      96.705  36.897   8.622  1.00 37.23           O  
ATOM   2227  CB  TYR B 118      99.447  36.610   6.855  1.00 32.12           C  
ATOM   2228  CG  TYR B 118      99.425  38.040   7.285  1.00 33.93           C  
ATOM   2229  CD1 TYR B 118     100.280  38.504   8.273  1.00 34.33           C  
ATOM   2230  CD2 TYR B 118      98.531  38.932   6.709  1.00 36.94           C  
ATOM   2231  CE1 TYR B 118     100.237  39.825   8.686  1.00 36.04           C  
ATOM   2232  CE2 TYR B 118      98.485  40.247   7.111  1.00 39.00           C  
ATOM   2233  CZ  TYR B 118      99.333  40.685   8.101  1.00 37.34           C  
ATOM   2234  OH  TYR B 118      99.215  41.980   8.538  1.00 43.71           O  
ATOM   2235  N   GLN B 119      96.283  35.767   6.723  1.00 34.48           N  
ATOM   2236  CA  GLN B 119      94.858  36.126   6.666  1.00 32.31           C  
ATOM   2237  C   GLN B 119      94.117  35.403   7.768  1.00 31.11           C  
ATOM   2238  O   GLN B 119      93.378  36.024   8.516  1.00 34.08           O  
ATOM   2239  CB  GLN B 119      94.212  35.750   5.327  1.00 36.50           C  
ATOM   2240  CG  GLN B 119      93.988  36.919   4.372  1.00 41.22           C  
ATOM   2241  CD  GLN B 119      95.223  37.278   3.564  1.00 45.58           C  
ATOM   2242  NE2 GLN B 119      96.209  37.899   4.214  1.00 46.33           N  
ATOM   2243  OE1 GLN B 119      95.291  36.998   2.362  1.00 47.81           O  
ATOM   2244  N   GLU B 120      94.289  34.088   7.842  1.00 28.23           N  
ATOM   2245  CA  GLU B 120      93.660  33.284   8.886  1.00 29.65           C  
ATOM   2246  C   GLU B 120      93.928  33.977  10.224  1.00 27.51           C  
ATOM   2247  O   GLU B 120      93.014  34.244  11.007  1.00 27.65           O  
ATOM   2248  CB  GLU B 120      94.281  31.858   8.916  1.00 34.54           C  
ATOM   2249  CG  GLU B 120      94.422  31.198  10.334  1.00 40.52           C  
ATOM   2250  CD  GLU B 120      95.538  30.127  10.450  1.00 42.89           C  
ATOM   2251  OE1 GLU B 120      95.342  29.022   9.892  1.00 46.66           O  
ATOM   2252  OE2 GLU B 120      96.582  30.371  11.123  1.00 34.53           O1-
ATOM   2253  N   CYS B 121      95.190  34.325  10.436  1.00 23.44           N  
ATOM   2254  CA  CYS B 121      95.620  34.924  11.677  1.00 18.68           C  
ATOM   2255  C   CYS B 121      95.087  36.313  11.965  1.00 16.11           C  
ATOM   2256  O   CYS B 121      94.600  36.554  13.063  1.00 19.56           O  
ATOM   2257  CB  CYS B 121      97.143  34.845  11.803  1.00 18.13           C  
ATOM   2258  SG  CYS B 121      97.791  35.518  13.334  1.00 19.26           S  
ATOM   2259  N   ASN B 122      95.159  37.228  11.008  1.00 16.87           N  
ATOM   2260  CA  ASN B 122      94.632  38.566  11.266  1.00 18.42           C  
ATOM   2261  C   ASN B 122      93.153  38.434  11.569  1.00 19.09           C  
ATOM   2262  O   ASN B 122      92.613  39.152  12.397  1.00 19.63           O  
ATOM   2263  CB  ASN B 122      94.836  39.502  10.081  1.00 19.86           C  
ATOM   2264  CG  ASN B 122      94.655  40.957  10.467  1.00 23.76           C  
ATOM   2265  ND2 ASN B 122      94.566  41.828   9.477  1.00 27.45           N  
ATOM   2266  OD1 ASN B 122      94.609  41.300  11.644  1.00 26.34           O  
ATOM   2267  N   LYS B 123      92.527  37.435  10.960  1.00 23.43           N  
ATOM   2268  CA  LYS B 123      91.108  37.154  11.161  1.00 27.06           C  
ATOM   2269  C   LYS B 123      90.881  36.749  12.619  1.00 26.53           C  
ATOM   2270  O   LYS B 123      90.076  37.359  13.325  1.00 32.36           O  
ATOM   2271  CB  LYS B 123      90.674  36.028  10.216  1.00 28.91           C  
ATOM   2272  CG  LYS B 123      89.189  35.868   9.972  1.00 32.70           C  
ATOM   2273  CD  LYS B 123      88.989  34.732   8.981  1.00 35.09           C  
ATOM   2274  CE  LYS B 123      87.613  34.098   9.085  1.00 37.68           C  
ATOM   2275  NZ  LYS B 123      87.619  32.747   8.425  1.00 41.82           N1+
ATOM   2276  N   ILE B 124      91.649  35.776  13.094  1.00 25.78           N  
ATOM   2277  CA  ILE B 124      91.523  35.303  14.469  1.00 18.49           C  
ATOM   2278  C   ILE B 124      91.772  36.413  15.495  1.00 18.11           C  
ATOM   2279  O   ILE B 124      91.243  36.368  16.602  1.00 21.41           O  
ATOM   2280  CB  ILE B 124      92.445  34.079  14.698  1.00 17.57           C  
ATOM   2281  CG1 ILE B 124      91.949  32.909  13.823  1.00 11.75           C  
ATOM   2282  CG2 ILE B 124      92.549  33.750  16.200  1.00 14.52           C  
ATOM   2283  CD1 ILE B 124      92.810  31.654  13.829  1.00 14.10           C  
ATOM   2284  N   VAL B 125      92.566  37.408  15.121  1.00 18.39           N  
ATOM   2285  CA  VAL B 125      92.867  38.542  15.991  1.00 17.16           C  
ATOM   2286  C   VAL B 125      91.640  39.460  16.053  1.00 24.03           C  
ATOM   2287  O   VAL B 125      91.335  40.044  17.109  1.00 23.49           O  
ATOM   2288  CB  VAL B 125      94.052  39.357  15.450  1.00 15.21           C  
ATOM   2289  CG1 VAL B 125      94.269  40.591  16.281  1.00 13.76           C  
ATOM   2290  CG2 VAL B 125      95.295  38.512  15.441  1.00 14.99           C  
ATOM   2291  N   LYS B 126      90.935  39.570  14.925  1.00 24.76           N  
ATOM   2292  CA  LYS B 126      89.743  40.396  14.833  1.00 23.03           C  
ATOM   2293  C   LYS B 126      88.518  39.727  15.448  1.00 25.87           C  
ATOM   2294  O   LYS B 126      87.709  40.424  16.052  1.00 29.64           O  
ATOM   2295  CB  LYS B 126      89.498  40.842  13.392  1.00 25.80           C  
ATOM   2296  CG  LYS B 126      90.494  41.944  12.926  1.00 32.47           C  
ATOM   2297  CD  LYS B 126      90.441  42.252  11.404  1.00 35.63           C  
ATOM   2298  CE  LYS B 126      91.395  43.408  11.018  1.00 42.84           C  
ATOM   2299  NZ  LYS B 126      91.441  43.731   9.549  1.00 44.68           N1+
ATOM   2300  N   GLN B 127      88.407  38.387  15.354  1.00 24.46           N  
ATOM   2301  CA  GLN B 127      87.281  37.627  15.951  1.00 17.79           C  
ATOM   2302  C   GLN B 127      87.383  37.680  17.473  1.00 18.59           C  
ATOM   2303  O   GLN B 127      86.380  37.554  18.169  1.00 20.57           O  
ATOM   2304  CB  GLN B 127      87.269  36.141  15.527  1.00 17.03           C  
ATOM   2305  CG  GLN B 127      86.856  35.836  14.079  1.00 21.48           C  
ATOM   2306  CD  GLN B 127      87.080  34.368  13.638  1.00 21.81           C  
ATOM   2307  NE2 GLN B 127      86.605  34.041  12.453  1.00 21.85           N  
ATOM   2308  OE1 GLN B 127      87.683  33.558  14.350  1.00 25.91           O  
ATOM   2309  N   LYS B 128      88.607  37.806  17.990  1.00 16.10           N  
ATOM   2310  CA  LYS B 128      88.846  37.880  19.433  1.00 15.57           C  
ATOM   2311  C   LYS B 128      88.364  39.209  19.989  1.00 15.06           C  
ATOM   2312  O   LYS B 128      87.752  39.266  21.042  1.00 17.99           O  
ATOM   2313  CB  LYS B 128      90.327  37.718  19.748  1.00 15.75           C  
ATOM   2314  CG  LYS B 128      90.619  37.677  21.234  1.00 15.83           C  
ATOM   2315  CD  LYS B 128      92.096  37.797  21.479  1.00 19.15           C  
ATOM   2316  CE  LYS B 128      92.410  37.656  22.948  1.00 23.51           C  
ATOM   2317  NZ  LYS B 128      93.814  37.212  23.206  1.00 35.06           N1+
ATOM   2318  N   ALA B 129      88.662  40.285  19.285  1.00 17.75           N  
ATOM   2319  CA  ALA B 129      88.220  41.595  19.708  1.00 19.26           C  
ATOM   2320  C   ALA B 129      86.699  41.603  19.582  1.00 21.84           C  
ATOM   2321  O   ALA B 129      86.025  42.303  20.326  1.00 26.74           O  
ATOM   2322  CB  ALA B 129      88.828  42.658  18.828  1.00 21.53           C  
ATOM   2323  N   PHE B 130      86.174  40.792  18.658  1.00 19.35           N  
ATOM   2324  CA  PHE B 130      84.730  40.659  18.416  1.00 16.20           C  
ATOM   2325  C   PHE B 130      83.984  39.987  19.583  1.00 12.40           C  
ATOM   2326  O   PHE B 130      83.102  40.582  20.177  1.00 16.39           O  
ATOM   2327  CB  PHE B 130      84.470  39.887  17.099  1.00 17.02           C  
ATOM   2328  CG  PHE B 130      83.021  39.949  16.628  1.00 17.69           C  
ATOM   2329  CD1 PHE B 130      82.090  39.005  17.046  1.00 17.84           C  
ATOM   2330  CD2 PHE B 130      82.598  40.952  15.770  1.00 15.08           C  
ATOM   2331  CE1 PHE B 130      80.762  39.082  16.628  1.00 20.20           C  
ATOM   2332  CE2 PHE B 130      81.277  41.035  15.349  1.00 13.64           C  
ATOM   2333  CZ  PHE B 130      80.362  40.102  15.768  1.00 15.99           C  
ATOM   2334  N   GLU B 131      84.327  38.746  19.883  1.00 12.66           N  
ATOM   2335  CA  GLU B 131      83.722  37.989  20.975  1.00 12.76           C  
ATOM   2336  C   GLU B 131      83.803  38.773  22.286  1.00 14.75           C  
ATOM   2337  O   GLU B 131      82.946  38.602  23.160  1.00 20.27           O  
ATOM   2338  CB  GLU B 131      84.484  36.677  21.184  1.00 17.44           C  
ATOM   2339  CG  GLU B 131      84.791  35.882  19.929  1.00 23.76           C  
ATOM   2340  CD  GLU B 131      83.646  35.036  19.459  1.00 28.77           C  
ATOM   2341  OE1 GLU B 131      82.512  35.214  19.961  1.00 33.97           O  
ATOM   2342  OE2 GLU B 131      83.889  34.180  18.577  1.00 33.57           O1-
ATOM   2343  N   ARG B 132      84.869  39.563  22.453  1.00 10.56           N  
ATOM   2344  CA  ARG B 132      85.058  40.370  23.658  1.00  6.29           C  
ATOM   2345  C   ARG B 132      84.080  41.541  23.716  1.00  8.56           C  
ATOM   2346  O   ARG B 132      83.504  41.841  24.755  1.00 12.76           O  
ATOM   2347  CB  ARG B 132      86.503  40.879  23.745  1.00  6.62           C  
ATOM   2348  CG  ARG B 132      87.497  39.843  24.311  1.00  9.33           C  
ATOM   2349  CD  ARG B 132      88.962  40.296  24.267  1.00 13.66           C  
ATOM   2350  NE  ARG B 132      89.249  41.459  25.099  1.00 19.58           N  
ATOM   2351  CZ  ARG B 132      89.803  41.410  26.308  1.00 24.20           C  
ATOM   2352  NH1 ARG B 132      90.133  40.250  26.849  1.00 29.76           N1+
ATOM   2353  NH2 ARG B 132      90.062  42.534  26.962  1.00 26.41           N  
ATOM   2354  N   ALA B 133      83.856  42.179  22.581  1.00  8.25           N  
ATOM   2355  CA  ALA B 133      82.937  43.300  22.497  1.00  9.40           C  
ATOM   2356  C   ALA B 133      81.514  42.849  22.808  1.00 10.74           C  
ATOM   2357  O   ALA B 133      80.822  43.448  23.633  1.00 16.41           O  
ATOM   2358  CB  ALA B 133      83.011  43.913  21.110  1.00  7.87           C  
ATOM   2359  N   ILE B 134      81.086  41.785  22.144  1.00  8.51           N  
ATOM   2360  CA  ILE B 134      79.768  41.223  22.355  1.00  8.56           C  
ATOM   2361  C   ILE B 134      79.538  40.970  23.842  1.00  9.31           C  
ATOM   2362  O   ILE B 134      78.545  41.418  24.411  1.00 14.90           O  
ATOM   2363  CB  ILE B 134      79.633  39.903  21.602  1.00  9.19           C  
ATOM   2364  CG1 ILE B 134      79.733  40.145  20.107  1.00 10.72           C  
ATOM   2365  CG2 ILE B 134      78.314  39.265  21.902  1.00 13.23           C  
ATOM   2366  CD1 ILE B 134      78.553  40.903  19.546  1.00 13.59           C  
ATOM   2367  N   ALA B 135      80.473  40.275  24.473  1.00  7.43           N  
ATOM   2368  CA  ALA B 135      80.374  39.958  25.896  1.00  9.65           C  
ATOM   2369  C   ALA B 135      80.213  41.238  26.705  1.00  8.93           C  
ATOM   2370  O   ALA B 135      79.496  41.271  27.704  1.00 15.19           O  
ATOM   2371  CB  ALA B 135      81.608  39.193  26.343  1.00  6.18           C  
ATOM   2372  N   GLY B 136      80.898  42.285  26.279  1.00 10.99           N  
ATOM   2373  CA  GLY B 136      80.789  43.568  26.950  1.00 13.61           C  
ATOM   2374  C   GLY B 136      79.429  44.198  26.665  1.00 15.74           C  
ATOM   2375  O   GLY B 136      78.902  44.949  27.490  1.00 13.51           O  
ATOM   2376  N   ASP B 137      78.864  43.887  25.500  1.00 14.19           N  
ATOM   2377  CA  ASP B 137      77.565  44.394  25.096  1.00  9.94           C  
ATOM   2378  C   ASP B 137      76.494  43.688  25.897  1.00 15.60           C  
ATOM   2379  O   ASP B 137      75.545  44.306  26.385  1.00 14.67           O  
ATOM   2380  CB  ASP B 137      77.318  44.072  23.639  1.00 14.74           C  
ATOM   2381  CG  ASP B 137      78.029  45.010  22.681  1.00 20.06           C  
ATOM   2382  OD1 ASP B 137      78.717  45.972  23.106  1.00 24.35           O  
ATOM   2383  OD2 ASP B 137      77.872  44.783  21.464  1.00 22.94           O1-
ATOM   2384  N   GLU B 138      76.674  42.378  26.041  1.00 18.04           N  
ATOM   2385  CA  GLU B 138      75.741  41.525  26.753  1.00 17.62           C  
ATOM   2386  C   GLU B 138      75.696  41.889  28.212  1.00 14.66           C  
ATOM   2387  O   GLU B 138      74.649  41.907  28.838  1.00 16.97           O  
ATOM   2388  CB  GLU B 138      76.134  40.063  26.580  1.00 27.74           C  
ATOM   2389  CG  GLU B 138      75.017  39.104  26.944  1.00 40.71           C  
ATOM   2390  CD  GLU B 138      73.740  39.411  26.164  1.00 48.01           C  
ATOM   2391  OE1 GLU B 138      73.738  39.165  24.928  1.00 51.20           O  
ATOM   2392  OE2 GLU B 138      72.767  39.929  26.781  1.00 48.99           O1-
ATOM   2393  N   HIS B 139      76.852  42.177  28.761  1.00 11.18           N  
ATOM   2394  CA  HIS B 139      76.927  42.573  30.146  1.00 12.61           C  
ATOM   2395  C   HIS B 139      76.284  43.951  30.379  1.00 15.28           C  
ATOM   2396  O   HIS B 139      75.694  44.182  31.423  1.00 21.61           O  
ATOM   2397  CB  HIS B 139      78.393  42.604  30.588  1.00  9.27           C  
ATOM   2398  CG  HIS B 139      78.598  43.163  31.957  1.00  6.94           C  
ATOM   2399  CD2 HIS B 139      78.196  42.717  33.165  1.00  7.40           C  
ATOM   2400  ND1 HIS B 139      79.351  44.295  32.189  1.00  5.37           N  
ATOM   2401  CE1 HIS B 139      79.416  44.509  33.494  1.00  7.42           C  
ATOM   2402  NE2 HIS B 139      78.718  43.567  34.103  1.00  8.65           N  
ATOM   2403  N   LYS B 140      76.440  44.878  29.437  1.00 15.66           N  
ATOM   2404  CA  LYS B 140      75.878  46.210  29.606  1.00 14.49           C  
ATOM   2405  C   LYS B 140      74.372  46.139  29.643  1.00 15.30           C  
ATOM   2406  O   LYS B 140      73.735  46.801  30.454  1.00 15.51           O  
ATOM   2407  CB  LYS B 140      76.295  47.148  28.478  1.00 18.59           C  
ATOM   2408  CG  LYS B 140      75.479  48.429  28.495  1.00 26.22           C  
ATOM   2409  CD  LYS B 140      75.381  49.097  27.141  1.00 30.95           C  
ATOM   2410  CE  LYS B 140      74.312  50.192  27.163  1.00 34.61           C  
ATOM   2411  NZ  LYS B 140      74.563  51.236  26.116  1.00 39.79           N1+
ATOM   2412  N   ARG B 141      73.806  45.339  28.750  1.00 15.28           N  
ATOM   2413  CA  ARG B 141      72.367  45.199  28.687  1.00 21.47           C  
ATOM   2414  C   ARG B 141      71.848  44.730  30.026  1.00 21.49           C  
ATOM   2415  O   ARG B 141      70.833  45.218  30.518  1.00 26.73           O  
ATOM   2416  CB  ARG B 141      71.946  44.227  27.576  1.00 24.94           C  
ATOM   2417  CG  ARG B 141      72.195  44.731  26.164  1.00 29.99           C  
ATOM   2418  CD  ARG B 141      71.766  43.689  25.125  1.00 39.14           C  
ATOM   2419  NE  ARG B 141      72.771  43.516  24.070  1.00 45.56           N  
ATOM   2420  CZ  ARG B 141      73.099  42.345  23.530  1.00 47.06           C  
ATOM   2421  NH1 ARG B 141      72.494  41.234  23.932  1.00 48.68           N1+
ATOM   2422  NH2 ARG B 141      74.069  42.279  22.626  1.00 46.56           N  
ATOM   2423  N   SER B 142      72.559  43.802  30.636  1.00 23.37           N  
ATOM   2424  CA  SER B 142      72.138  43.303  31.925  1.00 26.03           C  
ATOM   2425  C   SER B 142      72.275  44.353  33.041  1.00 25.17           C  
ATOM   2426  O   SER B 142      71.423  44.391  33.919  1.00 29.81           O  
ATOM   2427  CB  SER B 142      72.883  42.012  32.265  1.00 30.86           C  
ATOM   2428  OG  SER B 142      72.689  41.046  31.235  1.00 35.79           O  
ATOM   2429  N   VAL B 143      73.315  45.206  33.019  1.00 21.17           N  
ATOM   2430  CA  VAL B 143      73.475  46.239  34.066  1.00 14.55           C  
ATOM   2431  C   VAL B 143      72.358  47.253  33.921  1.00 16.24           C  
ATOM   2432  O   VAL B 143      71.635  47.545  34.863  1.00 22.07           O  
ATOM   2433  CB  VAL B 143      74.824  47.001  33.987  1.00 10.74           C  
ATOM   2434  CG1 VAL B 143      74.854  48.144  34.975  1.00  5.84           C  
ATOM   2435  CG2 VAL B 143      75.964  46.074  34.306  1.00 12.25           C  
ATOM   2436  N   VAL B 144      72.177  47.734  32.709  1.00 17.07           N  
ATOM   2437  CA  VAL B 144      71.168  48.727  32.442  1.00 18.57           C  
ATOM   2438  C   VAL B 144      69.793  48.227  32.860  1.00 23.02           C  
ATOM   2439  O   VAL B 144      69.069  48.930  33.563  1.00 28.94           O  
ATOM   2440  CB  VAL B 144      71.280  49.187  30.990  1.00 16.28           C  
ATOM   2441  CG1 VAL B 144      70.300  50.261  30.699  1.00 22.20           C  
ATOM   2442  CG2 VAL B 144      72.690  49.730  30.766  1.00 17.46           C  
ATOM   2443  N   ASP B 145      69.484  46.976  32.546  1.00 26.30           N  
ATOM   2444  CA  ASP B 145      68.201  46.382  32.942  1.00 28.63           C  
ATOM   2445  C   ASP B 145      68.046  46.310  34.470  1.00 27.17           C  
ATOM   2446  O   ASP B 145      66.939  46.338  34.982  1.00 32.20           O  
ATOM   2447  CB  ASP B 145      68.074  44.946  32.414  1.00 29.49           C  
ATOM   2448  CG  ASP B 145      67.604  44.877  30.999  1.00 33.49           C  
ATOM   2449  OD1 ASP B 145      67.571  45.914  30.298  1.00 37.72           O  
ATOM   2450  OD2 ASP B 145      67.261  43.756  30.585  1.00 35.34           O1-
ATOM   2451  N   SER B 146      69.150  46.178  35.188  1.00 25.89           N  
ATOM   2452  CA  SER B 146      69.104  46.054  36.640  1.00 29.09           C  
ATOM   2453  C   SER B 146      69.263  47.359  37.410  1.00 27.55           C  
ATOM   2454  O   SER B 146      69.217  47.352  38.646  1.00 25.38           O  
ATOM   2455  CB  SER B 146      70.189  45.066  37.111  1.00 34.88           C  
ATOM   2456  OG  SER B 146      70.028  43.762  36.542  1.00 43.84           O  
ATOM   2457  N   LEU B 147      69.462  48.466  36.696  1.00 25.76           N  
ATOM   2458  CA  LEU B 147      69.654  49.768  37.340  1.00 23.99           C  
ATOM   2459  C   LEU B 147      68.450  50.199  38.175  1.00 23.63           C  
ATOM   2460  O   LEU B 147      67.334  50.322  37.667  1.00 27.25           O  
ATOM   2461  CB  LEU B 147      69.990  50.851  36.302  1.00 24.69           C  
ATOM   2462  CG  LEU B 147      71.345  50.898  35.575  1.00 23.61           C  
ATOM   2463  CD1 LEU B 147      71.274  51.969  34.512  1.00 22.09           C  
ATOM   2464  CD2 LEU B 147      72.497  51.185  36.522  1.00 19.40           C  
ATOM   2465  N   ASP B 148      68.689  50.469  39.452  1.00 25.57           N  
ATOM   2466  CA  ASP B 148      67.622  50.879  40.350  1.00 25.01           C  
ATOM   2467  C   ASP B 148      67.294  52.363  40.239  1.00 23.96           C  
ATOM   2468  O   ASP B 148      67.715  53.191  41.049  1.00 20.66           O  
ATOM   2469  CB  ASP B 148      67.958  50.503  41.792  1.00 27.53           C  
ATOM   2470  CG  ASP B 148      66.769  50.664  42.732  1.00 30.55           C  
ATOM   2471  OD1 ASP B 148      65.608  50.399  42.329  1.00 29.79           O  
ATOM   2472  OD2 ASP B 148      67.014  51.055  43.889  1.00 33.79           O1-
ATOM   2473  N   ILE B 149      66.549  52.682  39.196  1.00 24.08           N  
ATOM   2474  CA  ILE B 149      66.112  54.038  38.951  1.00 24.06           C  
ATOM   2475  C   ILE B 149      64.923  54.326  39.861  1.00 22.80           C  
ATOM   2476  O   ILE B 149      64.892  55.348  40.524  1.00 24.01           O  
ATOM   2477  CB  ILE B 149      65.827  54.227  37.456  1.00 21.09           C  
ATOM   2478  CG1 ILE B 149      67.175  54.220  36.714  1.00 18.60           C  
ATOM   2479  CG2 ILE B 149      65.044  55.494  37.224  1.00 15.96           C  
ATOM   2480  CD1 ILE B 149      67.100  53.864  35.259  1.00 24.66           C  
ATOM   2481  N   GLU B 150      64.066  53.328  40.043  1.00 26.81           N  
ATOM   2482  CA  GLU B 150      62.886  53.442  40.907  1.00 27.20           C  
ATOM   2483  C   GLU B 150      63.119  53.953  42.338  1.00 24.47           C  
ATOM   2484  O   GLU B 150      62.267  54.615  42.898  1.00 29.55           O  
ATOM   2485  CB  GLU B 150      62.136  52.105  40.941  1.00 31.64           C  
ATOM   2486  CG  GLU B 150      60.675  52.231  41.361  1.00 40.20           C  
ATOM   2487  CD  GLU B 150      59.934  53.357  40.618  1.00 43.15           C  
ATOM   2488  OE1 GLU B 150      59.677  53.187  39.401  1.00 43.20           O  
ATOM   2489  OE2 GLU B 150      59.628  54.411  41.247  1.00 43.25           O1-
ATOM   2490  N   SER B 151      64.257  53.640  42.935  1.00 25.28           N  
ATOM   2491  CA  SER B 151      64.534  54.096  44.290  1.00 27.65           C  
ATOM   2492  C   SER B 151      65.160  55.463  44.306  1.00 29.59           C  
ATOM   2493  O   SER B 151      65.500  55.976  45.374  1.00 30.80           O  
ATOM   2494  CB  SER B 151      65.462  53.138  45.042  1.00 30.63           C  
ATOM   2495  OG  SER B 151      64.832  51.894  45.320  1.00 37.53           O  
ATOM   2496  N   MET B 152      65.420  56.017  43.129  1.00 25.92           N  
ATOM   2497  CA  MET B 152      66.001  57.348  43.083  1.00 24.87           C  
ATOM   2498  C   MET B 152      64.898  58.320  43.481  1.00 23.82           C  
ATOM   2499  O   MET B 152      63.716  58.019  43.295  1.00 28.29           O  
ATOM   2500  CB  MET B 152      66.543  57.646  41.690  1.00 21.46           C  
ATOM   2501  CG  MET B 152      67.717  56.765  41.358  1.00 20.62           C  
ATOM   2502  SD  MET B 152      68.531  57.029  39.781  1.00 17.12           S  
ATOM   2503  CE  MET B 152      69.830  55.777  39.957  1.00 12.99           C  
ATOM   2504  N   THR B 153      65.275  59.466  44.042  1.00 24.39           N  
ATOM   2505  CA  THR B 153      64.296  60.462  44.481  1.00 22.12           C  
ATOM   2506  C   THR B 153      64.469  61.879  43.982  1.00 23.58           C  
ATOM   2507  O   THR B 153      65.569  62.440  43.911  1.00 19.91           O  
ATOM   2508  CB  THR B 153      64.191  60.551  46.003  1.00 18.08           C  
ATOM   2509  CG2 THR B 153      63.457  59.343  46.561  1.00 14.81           C  
ATOM   2510  OG1 THR B 153      65.503  60.640  46.560  1.00 20.26           O  
ATOM   2511  N   ILE B 154      63.320  62.462  43.683  1.00 27.30           N  
ATOM   2512  CA  ILE B 154      63.223  63.820  43.207  1.00 26.13           C  
ATOM   2513  C   ILE B 154      63.556  64.646  44.437  1.00 27.95           C  
ATOM   2514  O   ILE B 154      63.440  64.167  45.578  1.00 24.49           O  
ATOM   2515  CB  ILE B 154      61.789  64.052  42.654  1.00 26.61           C  
ATOM   2516  CG1 ILE B 154      61.866  64.854  41.370  1.00 28.91           C  
ATOM   2517  CG2 ILE B 154      60.815  64.585  43.719  1.00 24.30           C  
ATOM   2518  CD1 ILE B 154      62.527  64.098  40.249  1.00 29.30           C  
ATOM   2519  N   GLU B 155      64.083  65.838  44.232  1.00 33.22           N  
ATOM   2520  CA  GLU B 155      64.412  66.636  45.393  1.00 43.10           C  
ATOM   2521  C   GLU B 155      63.133  67.078  46.094  1.00 49.64           C  
ATOM   2522  O   GLU B 155      62.423  67.948  45.598  1.00 49.93           O  
ATOM   2523  CB  GLU B 155      65.261  67.853  45.017  1.00 44.47           C  
ATOM   2524  CG  GLU B 155      65.782  68.633  46.231  1.00 43.24           C  
ATOM   2525  CD  GLU B 155      66.728  67.816  47.105  1.00 44.37           C  
ATOM   2526  OE1 GLU B 155      67.948  67.859  46.831  1.00 44.84           O  
ATOM   2527  OE2 GLU B 155      66.251  67.133  48.053  1.00 45.28           O1-
ATOM   2528  N   ASP B 156      62.790  66.426  47.201  1.00 57.94           N  
ATOM   2529  CA  ASP B 156      61.593  66.819  47.943  1.00 65.18           C  
ATOM   2530  C   ASP B 156      61.999  67.702  49.125  1.00 68.42           C  
ATOM   2531  O   ASP B 156      61.980  67.281  50.289  1.00 71.26           O  
ATOM   2532  CB  ASP B 156      60.751  65.599  48.372  1.00 66.02           C  
ATOM   2533  CG  ASP B 156      59.439  65.472  47.569  1.00 67.69           C  
ATOM   2534  OD1 ASP B 156      58.795  66.518  47.315  1.00 67.18           O  
ATOM   2535  OD2 ASP B 156      59.051  64.333  47.195  1.00 66.80           O1-
ATOM   2536  N   GLU B 157      62.424  68.915  48.771  1.00 68.99           N  
ATOM   2537  CA  GLU B 157      62.869  69.975  49.683  1.00 69.17           C  
ATOM   2538  C   GLU B 157      62.779  71.271  48.852  1.00 66.48           C  
ATOM   2539  O   GLU B 157      62.884  71.203  47.621  1.00 67.34           O  
ATOM   2540  CB  GLU B 157      64.315  69.715  50.139  1.00 71.31           C  
ATOM   2541  CG  GLU B 157      64.420  68.814  51.379  1.00 76.40           C  
ATOM   2542  CD  GLU B 157      65.657  67.932  51.373  1.00 78.96           C  
ATOM   2543  OE1 GLU B 157      66.777  68.464  51.568  1.00 80.64           O  
ATOM   2544  OE2 GLU B 157      65.502  66.704  51.172  1.00 77.99           O1-
ATOM   2545  N   TYR B 158      62.519  72.419  49.491  1.00 62.01           N  
ATOM   2546  CA  TYR B 158      62.401  73.716  48.774  1.00 58.12           C  
ATOM   2547  C   TYR B 158      63.624  74.010  47.860  1.00 56.41           C  
ATOM   2548  O   TYR B 158      64.755  73.588  48.162  1.00 56.05           O  
ATOM   2549  CB  TYR B 158      62.132  74.879  49.780  1.00 52.67           C  
ATOM   2550  CG  TYR B 158      62.102  76.328  49.228  1.00 45.70           C  
ATOM   2551  CD1 TYR B 158      61.026  76.814  48.476  1.00 43.16           C  
ATOM   2552  CD2 TYR B 158      63.131  77.220  49.524  1.00 42.15           C  
ATOM   2553  CE1 TYR B 158      60.984  78.150  48.040  1.00 40.81           C  
ATOM   2554  CE2 TYR B 158      63.099  78.546  49.097  1.00 40.03           C  
ATOM   2555  CZ  TYR B 158      62.027  79.011  48.356  1.00 41.14           C  
ATOM   2556  OH  TYR B 158      62.023  80.343  47.946  1.00 41.88           O  
ATOM   2557  N   SER B 159      63.370  74.675  46.726  1.00 53.45           N  
ATOM   2558  CA  SER B 159      64.417  75.030  45.762  1.00 48.92           C  
ATOM   2559  C   SER B 159      64.081  76.303  44.977  1.00 48.03           C  
ATOM   2560  O   SER B 159      63.394  77.213  45.469  1.00 45.15           O  
ATOM   2561  CB  SER B 159      64.659  73.874  44.786  1.00 47.34           C  
ATOM   2562  OG  SER B 159      63.594  73.740  43.871  1.00 43.02           O  
