# Supplementary material for: Structural Descriptors for Subunit Interface Regions in Homodimers: Effect of Lipid Membrane and Secondary Structure Type
Source: J Chem Inf Model. 2025 Mar 27;65(7):3117–26. doi: 10.1021/acs.jcim.4c01233 (PMC12004529; doi:10.1021/acs.jcim.4c01233)
Supplement: Supplementary file 3 — ci4c01233_si_003.tar [file ci4c01233_si_003.tar › database/alpha/2eja_cytop.pdb]

ATOM      1  N   PRO A   1      80.650  40.726  13.865  1.00 23.94           N  
ATOM      2  CA  PRO A   1      81.306  41.737  14.722  1.00 25.18           C  
ATOM      3  C   PRO A   1      82.147  41.056  15.797  1.00 22.13           C  
ATOM      4  O   PRO A   1      81.960  39.871  16.073  1.00 20.25           O  
ATOM      5  CB  PRO A   1      80.199  42.584  15.341  1.00 20.47           C  
ATOM      6  CG  PRO A   1      79.015  41.613  15.304  1.00 26.16           C  
ATOM      7  CD  PRO A   1      79.185  40.829  13.994  1.00 29.23           C  
ATOM      8  N   LYS A   2      83.066  41.809  16.402  1.00 19.59           N  
ATOM      9  CA  LYS A   2      83.952  41.275  17.432  1.00 22.43           C  
ATOM     10  C   LYS A   2      83.180  40.761  18.640  1.00 21.96           C  
ATOM     11  O   LYS A   2      83.578  39.786  19.266  1.00 22.35           O  
ATOM     12  CB  LYS A   2      84.944  42.345  17.893  1.00 27.30           C  
ATOM     13  CG  LYS A   2      85.845  42.922  16.804  1.00 32.94           C  
ATOM     14  CD  LYS A   2      86.790  43.941  17.428  1.00 40.52           C  
ATOM     15  CE  LYS A   2      87.482  44.816  16.400  1.00 40.01           C  
ATOM     16  NZ  LYS A   2      88.244  45.909  17.078  1.00 45.29           N1+
ATOM     17  N   ASN A   3      82.080  41.433  18.960  1.00 20.60           N  
ATOM     18  CA  ASN A   3      81.226  41.073  20.088  1.00 18.69           C  
ATOM     19  C   ASN A   3      79.878  40.663  19.506  1.00 21.38           C  
ATOM     20  O   ASN A   3      79.174  41.487  18.926  1.00 20.13           O  
ATOM     21  CB  ASN A   3      81.054  42.296  21.007  1.00 21.52           C  
ATOM     22  CG  ASN A   3      79.991  42.096  22.096  1.00 15.62           C  
ATOM     23  ND2 ASN A   3      79.900  43.063  23.004  1.00 15.36           N  
ATOM     24  OD1 ASN A   3      79.259  41.103  22.111  1.00 17.53           O  
ATOM     25  N   ASP A   4      79.522  39.390  19.623  1.00 18.55           N  
ATOM     26  CA  ASP A   4      78.234  38.972  19.099  1.00 18.18           C  
ATOM     27  C   ASP A   4      77.360  38.330  20.170  1.00 15.46           C  
ATOM     28  O   ASP A   4      76.519  37.484  19.878  1.00 16.65           O  
ATOM     29  CB  ASP A   4      78.422  38.041  17.898  1.00 23.27           C  
ATOM     30  CG  ASP A   4      78.987  36.691  18.280  1.00 22.33           C  
ATOM     31  OD1 ASP A   4      79.504  36.535  19.407  1.00 18.30           O  
ATOM     32  OD2 ASP A   4      78.911  35.782  17.432  1.00 27.31           O1-
ATOM     33  N   LEU A   5      77.565  38.751  21.413  1.00 13.44           N  
ATOM     34  CA  LEU A   5      76.787  38.251  22.548  1.00 15.41           C  
ATOM     35  C   LEU A   5      75.280  38.362  22.305  1.00 11.33           C  
ATOM     36  O   LEU A   5      74.520  37.449  22.617  1.00  9.55           O  
ATOM     37  CB  LEU A   5      77.148  39.041  23.816  1.00 18.94           C  
ATOM     38  CG  LEU A   5      78.498  38.684  24.435  1.00 19.81           C  
ATOM     39  CD1 LEU A   5      78.901  39.745  25.456  1.00 19.47           C  
ATOM     40  CD2 LEU A   5      78.395  37.293  25.086  1.00 15.14           C  
ATOM     41  N   LEU A   6      74.850  39.489  21.748  1.00 10.81           N  
ATOM     42  CA  LEU A   6      73.423  39.693  21.480  1.00 16.87           C  
ATOM     43  C   LEU A   6      72.853  38.637  20.534  1.00 16.43           C  
ATOM     44  O   LEU A   6      71.781  38.087  20.783  1.00 12.36           O  
ATOM     45  CB  LEU A   6      73.164  41.076  20.870  1.00 15.63           C  
ATOM     46  CG  LEU A   6      71.697  41.286  20.440  1.00 14.83           C  
ATOM     47  CD1 LEU A   6      70.825  41.347  21.684  1.00 25.23           C  
ATOM     48  CD2 LEU A   6      71.541  42.572  19.621  1.00 22.98           C  
ATOM     49  N   LEU A   7      73.567  38.365  19.445  1.00 13.65           N  
ATOM     50  CA  LEU A   7      73.096  37.392  18.470  1.00 15.68           C  
ATOM     51  C   LEU A   7      73.136  35.966  19.034  1.00 14.03           C  
ATOM     52  O   LEU A   7      72.193  35.189  18.851  1.00 16.17           O  
ATOM     53  CB  LEU A   7      73.935  37.497  17.186  1.00 16.50           C  
ATOM     54  CG  LEU A   7      73.931  38.888  16.529  1.00 19.47           C  
ATOM     55  CD1 LEU A   7      74.830  38.898  15.304  1.00 20.39           C  
ATOM     56  CD2 LEU A   7      72.522  39.270  16.147  1.00 19.77           C  
ATOM     57  N   ARG A   8      74.224  35.624  19.714  1.00 16.78           N  
ATOM     58  CA  ARG A   8      74.342  34.298  20.303  1.00 16.34           C  
ATOM     59  C   ARG A   8      73.220  34.077  21.307  1.00 17.02           C  
ATOM     60  O   ARG A   8      72.626  33.002  21.363  1.00 18.02           O  
ATOM     61  CB  ARG A   8      75.695  34.131  20.997  1.00 13.40           C  
ATOM     62  CG  ARG A   8      76.862  33.894  20.051  1.00 17.09           C  
ATOM     63  CD  ARG A   8      78.115  33.529  20.835  1.00 20.23           C  
ATOM     64  NE  ARG A   8      78.889  34.696  21.259  1.00 25.76           N  
ATOM     65  CZ  ARG A   8      79.541  34.779  22.415  1.00 25.62           C  
ATOM     66  NH1 ARG A   8      79.499  33.767  23.271  1.00 26.11           N1+
ATOM     67  NH2 ARG A   8      80.263  35.855  22.705  1.00 24.73           N  
ATOM     68  N   SER A   9      72.919  35.100  22.098  1.00 16.31           N  
ATOM     69  CA  SER A   9      71.865  34.966  23.089  1.00 15.78           C  
ATOM     70  C   SER A   9      70.520  34.759  22.419  1.00 16.33           C  
ATOM     71  O   SER A   9      69.758  33.870  22.808  1.00 15.52           O  
ATOM     72  CB  SER A   9      71.794  36.202  23.990  1.00 14.41           C  
ATOM     73  OG  SER A   9      70.791  36.020  24.976  1.00 15.55           O  
ATOM     74  N   LEU A  10      70.229  35.587  21.419  1.00 16.80           N  
ATOM     75  CA  LEU A  10      68.965  35.500  20.697  1.00 14.33           C  
ATOM     76  C   LEU A  10      68.818  34.147  19.992  1.00 16.29           C  
ATOM     77  O   LEU A  10      67.710  33.613  19.886  1.00 16.13           O  
ATOM     78  CB  LEU A  10      68.843  36.668  19.696  1.00 15.00           C  
ATOM     79  CG  LEU A  10      68.527  38.052  20.305  1.00 15.57           C  
ATOM     80  CD1 LEU A  10      68.568  39.143  19.242  1.00 14.50           C  
ATOM     81  CD2 LEU A  10      67.143  38.027  20.951  1.00 19.61           C  
ATOM     82  N   ARG A  11      69.929  33.580  19.525  1.00 14.13           N  
ATOM     83  CA  ARG A  11      69.868  32.283  18.851  1.00 16.65           C  
ATOM     84  C   ARG A  11      69.903  31.125  19.856  1.00 18.13           C  
ATOM     85  O   ARG A  11      69.894  29.959  19.467  1.00 16.92           O  
ATOM     86  CB  ARG A  11      71.023  32.135  17.854  1.00 19.90           C  
ATOM     87  CG  ARG A  11      71.004  33.154  16.727  1.00 17.56           C  
ATOM     88  CD  ARG A  11      71.992  32.773  15.632  1.00 26.07           C  
ATOM     89  NE  ARG A  11      73.359  32.658  16.133  1.00 27.60           N  
ATOM     90  CZ  ARG A  11      74.345  33.496  15.823  1.00 28.92           C  
ATOM     91  NH1 ARG A  11      74.125  34.520  15.007  1.00 22.23           N1+
ATOM     92  NH2 ARG A  11      75.557  33.307  16.330  1.00 23.05           N  
ATOM     93  N   GLY A  12      69.941  31.450  21.147  1.00 18.85           N  
ATOM     94  CA  GLY A  12      69.958  30.418  22.175  1.00 17.13           C  
ATOM     95  C   GLY A  12      71.265  29.659  22.301  1.00 19.86           C  
ATOM     96  O   GLY A  12      71.291  28.540  22.803  1.00 19.81           O  
ATOM     97  N   GLU A  13      72.354  30.271  21.849  1.00 19.25           N  
ATOM     98  CA  GLU A  13      73.676  29.659  21.909  1.00 15.86           C  
ATOM     99  C   GLU A  13      74.405  30.061  23.197  1.00 18.53           C  
ATOM    100  O   GLU A  13      73.980  30.979  23.899  1.00 14.76           O  
ATOM    101  CB  GLU A  13      74.474  30.083  20.673  1.00 20.49           C  
ATOM    102  CG  GLU A  13      73.989  29.418  19.392  1.00 19.97           C  
ATOM    103  CD  GLU A  13      74.412  30.158  18.133  1.00 21.84           C  
ATOM    104  OE1 GLU A  13      75.330  30.993  18.208  1.00 16.35           O  
ATOM    105  OE2 GLU A  13      73.828  29.896  17.062  1.00 22.44           O1-
ATOM    106  N   PRO A  14      75.509  29.373  23.533  1.00 19.45           N  
ATOM    107  CA  PRO A  14      76.250  29.711  24.758  1.00 18.71           C  
ATOM    108  C   PRO A  14      76.834  31.124  24.744  1.00 20.84           C  
ATOM    109  O   PRO A  14      77.340  31.579  23.725  1.00 18.36           O  
ATOM    110  CB  PRO A  14      77.352  28.647  24.805  1.00 20.88           C  
ATOM    111  CG  PRO A  14      76.749  27.491  24.048  1.00 15.97           C  
ATOM    112  CD  PRO A  14      76.089  28.185  22.883  1.00 19.80           C  
ATOM    113  N   ILE A  15      76.765  31.800  25.887  1.00 19.58           N  
ATOM    114  CA  ILE A  15      77.295  33.152  26.034  1.00 15.34           C  
ATOM    115  C   ILE A  15      78.017  33.236  27.368  1.00 18.78           C  
ATOM    116  O   ILE A  15      77.602  32.604  28.342  1.00 19.62           O  
ATOM    117  CB  ILE A  15      76.164  34.207  26.015  1.00  9.00           C  
ATOM    118  CG1 ILE A  15      75.073  33.822  27.026  1.00 15.71           C  
ATOM    119  CG2 ILE A  15      75.611  34.335  24.619  1.00 13.87           C  
ATOM    120  CD1 ILE A  15      73.822  34.704  26.982  1.00 22.72           C  
ATOM    121  N   GLY A  16      79.092  34.017  27.412  1.00 20.27           N  
ATOM    122  CA  GLY A  16      79.855  34.159  28.643  1.00 18.03           C  
ATOM    123  C   GLY A  16      79.180  35.025  29.686  1.00 18.20           C  
ATOM    124  O   GLY A  16      79.420  34.870  30.885  1.00 20.11           O  
ATOM    125  N   ARG A  17      78.353  35.961  29.227  1.00 18.15           N  
ATOM    126  CA  ARG A  17      77.607  36.851  30.114  1.00 18.08           C  
ATOM    127  C   ARG A  17      76.382  37.359  29.347  1.00 15.86           C  
ATOM    128  O   ARG A  17      76.294  37.184  28.130  1.00 12.08           O  
ATOM    129  CB  ARG A  17      78.475  38.037  30.555  1.00 16.88           C  
ATOM    130  CG  ARG A  17      78.872  38.985  29.432  1.00 18.04           C  
ATOM    131  CD  ARG A  17      79.714  40.141  29.966  1.00 20.80           C  
ATOM    132  NE  ARG A  17      80.121  41.056  28.898  1.00 20.13           N  
ATOM    133  CZ  ARG A  17      79.302  41.852  28.215  1.00 18.50           C  
ATOM    134  NH1 ARG A  17      77.997  41.873  28.473  1.00 16.12           N1+
ATOM    135  NH2 ARG A  17      79.798  42.632  27.256  1.00 20.18           N  
ATOM    136  N   PHE A  18      75.451  38.003  30.040  1.00 12.53           N  
ATOM    137  CA  PHE A  18      74.256  38.511  29.362  1.00 13.94           C  
ATOM    138  C   PHE A  18      74.564  39.783  28.584  1.00 16.37           C  
ATOM    139  O   PHE A  18      75.294  40.650  29.072  1.00 15.30           O  
ATOM    140  CB  PHE A  18      73.147  38.860  30.366  1.00 12.37           C  
ATOM    141  CG  PHE A  18      72.593  37.684  31.129  1.00 13.05           C  
ATOM    142  CD1 PHE A  18      72.177  36.532  30.467  1.00 13.09           C  
ATOM    143  CD2 PHE A  18      72.433  37.759  32.513  1.00 15.09           C  
ATOM    144  CE1 PHE A  18      71.606  35.472  31.171  1.00 17.13           C  
ATOM    145  CE2 PHE A  18      71.859  36.705  33.235  1.00 19.58           C  
ATOM    146  CZ  PHE A  18      71.444  35.559  32.564  1.00 14.61           C  
ATOM    147  N   PRO A  19      74.007  39.916  27.368  1.00 13.14           N  
ATOM    148  CA  PRO A  19      74.244  41.120  26.564  1.00 11.92           C  
ATOM    149  C   PRO A  19      73.288  42.222  27.015  1.00 13.79           C  
ATOM    150  O   PRO A  19      72.201  41.947  27.542  1.00 14.72           O  
ATOM    151  CB  PRO A  19      73.929  40.658  25.147  1.00  9.67           C  
ATOM    152  CG  PRO A  19      72.793  39.655  25.379  1.00 12.27           C  
ATOM    153  CD  PRO A  19      73.320  38.874  26.572  1.00 14.44           C  
ATOM    154  N   VAL A  20      73.685  43.466  26.795  1.00 13.60           N  
ATOM    155  CA  VAL A  20      72.854  44.591  27.180  1.00 13.41           C  
ATOM    156  C   VAL A  20      72.908  45.757  26.202  1.00 12.22           C  
ATOM    157  O   VAL A  20      73.958  46.073  25.654  1.00 12.92           O  
ATOM    158  CB  VAL A  20      73.273  45.124  28.576  1.00 15.44           C  
ATOM    159  CG1 VAL A  20      74.788  45.207  28.665  1.00 14.18           C  
ATOM    160  CG2 VAL A  20      72.683  46.508  28.820  1.00 16.90           C  
ATOM    161  N   TRP A  21      71.749  46.372  25.982  1.00 12.48           N  
ATOM    162  CA  TRP A  21      71.627  47.570  25.165  1.00 14.90           C  
ATOM    163  C   TRP A  21      70.388  48.238  25.744  1.00 18.17           C  
ATOM    164  O   TRP A  21      69.597  47.583  26.422  1.00 18.53           O  
ATOM    165  CB  TRP A  21      71.480  47.265  23.661  1.00 16.05           C  
ATOM    166  CG  TRP A  21      70.163  46.729  23.195  1.00 13.48           C  
ATOM    167  CD1 TRP A  21      69.747  45.423  23.209  1.00 10.41           C  
ATOM    168  CD2 TRP A  21      69.117  47.479  22.571  1.00  6.87           C  
ATOM    169  CE2 TRP A  21      68.096  46.564  22.222  1.00  9.16           C  
ATOM    170  CE3 TRP A  21      68.943  48.839  22.277  1.00 11.56           C  
ATOM    171  NE1 TRP A  21      68.506  45.317  22.617  1.00 12.00           N  
ATOM    172  CZ2 TRP A  21      66.920  46.964  21.590  1.00 10.42           C  
ATOM    173  CZ3 TRP A  21      67.771  49.240  21.650  1.00 12.58           C  
ATOM    174  CH2 TRP A  21      66.774  48.303  21.315  1.00 13.95           C  
ATOM    175  N   LEU A  22      70.221  49.533  25.515  1.00 12.84           N  
ATOM    176  CA  LEU A  22      69.090  50.234  26.104  1.00  9.14           C  
ATOM    177  C   LEU A  22      68.287  51.012  25.096  1.00 11.82           C  
ATOM    178  O   LEU A  22      68.849  51.737  24.283  1.00 12.67           O  
ATOM    179  CB  LEU A  22      69.588  51.222  27.160  1.00 13.25           C  
ATOM    180  CG  LEU A  22      70.557  50.726  28.227  1.00 14.49           C  
ATOM    181  CD1 LEU A  22      71.035  51.929  29.032  1.00 12.51           C  
ATOM    182  CD2 LEU A  22      69.879  49.702  29.132  1.00 14.43           C  
ATOM    183  N   MET A  23      66.969  50.875  25.164  1.00 13.25           N  
ATOM    184  CA  MET A  23      66.107  51.617  24.270  1.00 13.85           C  
ATOM    185  C   MET A  23      66.344  53.093  24.567  1.00 15.21           C  
ATOM    186  O   MET A  23      66.420  53.507  25.728  1.00 10.13           O  
ATOM    187  CB  MET A  23      64.648  51.204  24.479  1.00 14.93           C  
ATOM    188  CG  MET A  23      64.384  49.826  23.864  1.00 14.58           C  
ATOM    189  SD  MET A  23      62.727  49.178  24.150  1.00 15.33           S  
ATOM    190  CE  MET A  23      62.920  48.598  25.809  1.00 13.48           C  
ATOM    191  N   ARG A  24      66.489  53.862  23.493  1.00 13.90           N  
ATOM    192  CA  ARG A  24      66.784  55.287  23.557  1.00 14.46           C  
ATOM    193  C   ARG A  24      68.171  55.545  24.139  1.00 12.84           C  
ATOM    194  O   ARG A  24      68.405  56.592  24.736  1.00 13.83           O  
ATOM    195  CB  ARG A  24      65.719  56.045  24.367  1.00 17.94           C  
ATOM    196  CG  ARG A  24      64.325  55.962  23.759  1.00 30.58           C  
ATOM    197  CD  ARG A  24      63.351  56.894  24.466  1.00 43.18           C  
ATOM    198  NE  ARG A  24      61.958  56.592  24.142  1.00 47.96           N  
ATOM    199  CZ  ARG A  24      60.916  57.210  24.690  1.00 55.97           C  
ATOM    200  NH1 ARG A  24      61.110  58.165  25.589  1.00 59.01           N1+
ATOM    201  NH2 ARG A  24      59.679  56.869  24.348  1.00 58.77           N  
ATOM    202  N   GLN A  25      69.096  54.595  23.964  1.00  9.78           N  
ATOM    203  CA  GLN A  25      70.461  54.773  24.473  1.00 12.70           C  
ATOM    204  C   GLN A  25      71.141  56.021  23.911  1.00 13.80           C  
ATOM    205  O   GLN A  25      72.079  56.543  24.511  1.00 15.37           O  
ATOM    206  CB  GLN A  25      71.330  53.536  24.184  1.00 12.17           C  
ATOM    207  CG  GLN A  25      71.228  52.992  22.758  1.00 10.63           C  
ATOM    208  CD  GLN A  25      71.969  51.671  22.610  1.00 10.88           C  
ATOM    209  NE2 GLN A  25      72.563  51.434  21.432  1.00 14.82           N  
ATOM    210  OE1 GLN A  25      71.997  50.870  23.540  1.00 13.88           O  
ATOM    211  N   ALA A  26      70.692  56.487  22.748  1.00 16.79           N  
ATOM    212  CA  ALA A  26      71.248  57.709  22.166  1.00 17.07           C  
ATOM    213  C   ALA A  26      70.238  58.817  22.455  1.00 18.10           C  
ATOM    214  O   ALA A  26      69.096  58.736  22.020  1.00 18.35           O  
ATOM    215  CB  ALA A  26      71.435  57.557  20.652  1.00 20.34           C  
ATOM    216  N   GLY A  27      70.650  59.846  23.190  1.00 20.82           N  
ATOM    217  CA  GLY A  27      69.728  60.923  23.501  1.00 18.45           C  
ATOM    218  C   GLY A  27      70.403  62.211  23.923  1.00 18.86           C  
ATOM    219  O   GLY A  27      71.621  62.272  24.050  1.00 18.56           O  
ATOM    220  N   ARG A  28      69.604  63.244  24.159  1.00 22.47           N  
ATOM    221  CA  ARG A  28      70.135  64.544  24.546  1.00 27.12           C  
ATOM    222  C   ARG A  28      70.983  64.509  25.821  1.00 25.00           C  
ATOM    223  O   ARG A  28      71.730  65.452  26.101  1.00 23.86           O  
ATOM    224  CB  ARG A  28      68.980  65.550  24.698  1.00 31.16           C  
ATOM    225  CG  ARG A  28      68.238  65.504  26.029  1.00 41.29           C  
ATOM    226  CD  ARG A  28      68.963  66.327  27.096  1.00 47.83           C  
ATOM    227  NE  ARG A  28      68.226  66.389  28.356  1.00 52.92           N  
ATOM    228  CZ  ARG A  28      66.991  66.863  28.476  1.00 51.36           C  
ATOM    229  NH1 ARG A  28      66.342  67.321  27.413  1.00 52.88           N1+
ATOM    230  NH2 ARG A  28      66.404  66.879  29.661  1.00 53.94           N  
ATOM    231  N   TYR A  29      70.880  63.434  26.601  1.00 26.71           N  
ATOM    232  CA  TYR A  29      71.666  63.362  27.823  1.00 23.46           C  
ATOM    233  C   TYR A  29      73.155  63.265  27.497  1.00 24.52           C  
ATOM    234  O   TYR A  29      73.998  63.414  28.376  1.00 25.52           O  
ATOM    235  CB  TYR A  29      71.176  62.213  28.739  1.00 26.61           C  
ATOM    236  CG  TYR A  29      71.486  60.781  28.318  1.00 25.55           C  
ATOM    237  CD1 TYR A  29      71.395  60.373  26.988  1.00 23.50           C  
ATOM    238  CD2 TYR A  29      71.833  59.824  29.276  1.00 20.63           C  
ATOM    239  CE1 TYR A  29      71.646  59.039  26.623  1.00 20.30           C  
ATOM    240  CE2 TYR A  29      72.082  58.500  28.922  1.00 21.81           C  
ATOM    241  CZ  TYR A  29      71.990  58.115  27.598  1.00 11.01           C  
ATOM    242  OH  TYR A  29      72.268  56.815  27.256  1.00 15.11           O  
ATOM    243  N   MET A  30      73.474  63.055  26.219  1.00 23.10           N  
ATOM    244  CA  MET A  30      74.868  62.988  25.776  1.00 22.90           C  
ATOM    245  C   MET A  30      75.236  64.299  25.088  1.00 25.79           C  
ATOM    246  O   MET A  30      74.608  64.690  24.104  1.00 24.44           O  
ATOM    247  CB  MET A  30      75.082  61.841  24.781  1.00 18.00           C  
ATOM    248  CG  MET A  30      74.761  60.465  25.328  1.00 16.53           C  
ATOM    249  SD  MET A  30      74.713  59.257  24.006  1.00 18.60           S  
ATOM    250  CE  MET A  30      75.065  57.723  24.909  1.00 16.56           C  
ATOM    251  N   PRO A  31      76.262  64.995  25.596  1.00 28.23           N  
ATOM    252  CA  PRO A  31      76.700  66.264  25.007  1.00 26.47           C  
ATOM    253  C   PRO A  31      76.956  66.188  23.498  1.00 26.35           C  
ATOM    254  O   PRO A  31      76.553  67.075  22.748  1.00 22.21           O  
ATOM    255  CB  PRO A  31      77.966  66.581  25.791  1.00 31.75           C  
ATOM    256  CG  PRO A  31      77.629  66.060  27.158  1.00 34.20           C  
ATOM    257  CD  PRO A  31      76.988  64.718  26.849  1.00 31.45           C  
ATOM    258  N   GLU A  32      77.626  65.128  23.050  1.00 19.71           N  
ATOM    259  CA  GLU A  32      77.918  64.990  21.630  1.00 24.87           C  
ATOM    260  C   GLU A  32      76.630  64.924  20.820  1.00 24.40           C  
ATOM    261  O   GLU A  32      76.562  65.427  19.690  1.00 16.74           O  
ATOM    262  CB  GLU A  32      78.785  63.748  21.382  1.00 26.21           C  
ATOM    263  CG  GLU A  32      80.164  63.855  22.022  1.00 35.60           C  
ATOM    264  CD  GLU A  32      81.008  62.599  21.853  1.00 38.47           C  
ATOM    265  OE1 GLU A  32      81.385  62.278  20.704  1.00 38.68           O  
ATOM    266  OE2 GLU A  32      81.294  61.935  22.875  1.00 38.56           O1-
ATOM    267  N   TYR A  33      75.605  64.313  21.405  1.00 23.79           N  
ATOM    268  CA  TYR A  33      74.319  64.209  20.732  1.00 22.23           C  
ATOM    269  C   TYR A  33      73.744  65.604  20.534  1.00 21.78           C  
ATOM    270  O   TYR A  33      73.232  65.928  19.465  1.00 21.43           O  
ATOM    271  CB  TYR A  33      73.339  63.357  21.557  1.00 20.44           C  
ATOM    272  CG  TYR A  33      71.934  63.296  20.966  1.00 22.98           C  
ATOM    273  CD1 TYR A  33      71.100  64.417  20.976  1.00 19.84           C  
ATOM    274  CD2 TYR A  33      71.459  62.133  20.365  1.00 19.59           C  
ATOM    275  CE1 TYR A  33      69.834  64.383  20.398  1.00 24.15           C  
ATOM    276  CE2 TYR A  33      70.193  62.086  19.782  1.00 25.01           C  
ATOM    277  CZ  TYR A  33      69.386  63.215  19.799  1.00 26.92           C  
ATOM    278  OH  TYR A  33      68.145  63.182  19.202  1.00 29.33           O  
ATOM    279  N   ARG A  34      73.830  66.430  21.569  1.00 19.27           N  
ATOM    280  CA  ARG A  34      73.298  67.782  21.490  1.00 23.74           C  
ATOM    281  C   ARG A  34      74.009  68.631  20.435  1.00 26.82           C  
ATOM    282  O   ARG A  34      73.377  69.411  19.716  1.00 24.69           O  
ATOM    283  CB  ARG A  34      73.372  68.455  22.867  1.00 21.23           C  
ATOM    284  CG  ARG A  34      72.552  67.737  23.947  1.00 24.09           C  
ATOM    285  CD  ARG A  34      72.258  68.646  25.143  1.00 22.66           C  
ATOM    286  NE  ARG A  34      73.454  69.031  25.886  1.00 27.36           N  
ATOM    287  CZ  ARG A  34      74.056  68.268  26.796  1.00 35.73           C  
ATOM    288  NH1 ARG A  34      73.575  67.065  27.081  1.00 28.08           N1+
ATOM    289  NH2 ARG A  34      75.134  68.715  27.429  1.00 35.03           N  
ATOM    290  N   LYS A  35      75.323  68.474  20.327  1.00 27.68           N  
ATOM    291  CA  LYS A  35      76.079  69.238  19.347  1.00 27.32           C  
ATOM    292  C   LYS A  35      75.748  68.813  17.927  1.00 26.31           C  
ATOM    293  O   LYS A  35      75.711  69.642  17.015  1.00 23.03           O  
ATOM    294  CB  LYS A  35      77.582  69.101  19.599  1.00 30.95           C  
ATOM    295  CG  LYS A  35      78.019  69.723  20.909  1.00 37.42           C  
ATOM    296  CD  LYS A  35      79.319  70.490  20.750  1.00 46.53           C  
ATOM    297  CE  LYS A  35      79.686  71.219  22.029  1.00 45.30           C  
ATOM    298  NZ  LYS A  35      80.926  72.015  21.854  1.00 50.94           N1+
ATOM    299  N   ILE A  36      75.511  67.521  17.734  1.00 25.96           N  
ATOM    300  CA  ILE A  36      75.170  67.036  16.406  1.00 25.06           C  
ATOM    301  C   ILE A  36      73.760  67.519  16.053  1.00 23.49           C  
ATOM    302  O   ILE A  36      73.524  67.968  14.934  1.00 23.26           O  
ATOM    303  CB  ILE A  36      75.263  65.480  16.327  1.00 25.31           C  
ATOM    304  CG1 ILE A  36      76.731  65.043  16.421  1.00 24.72           C  
ATOM    305  CG2 ILE A  36      74.653  64.979  15.020  1.00 22.68           C  
ATOM    306  CD1 ILE A  36      76.925  63.548  16.708  1.00 23.99           C  
ATOM    307  N   ARG A  37      72.829  67.453  17.007  1.00 27.38           N  
ATOM    308  CA  ARG A  37      71.459  67.902  16.742  1.00 28.30           C  
ATOM    309  C   ARG A  37      71.394  69.369  16.336  1.00 33.31           C  
ATOM    310  O   ARG A  37      70.565  69.754  15.502  1.00 29.79           O  
ATOM    311  CB  ARG A  37      70.554  67.691  17.961  1.00 31.66           C  
ATOM    312  CG  ARG A  37      69.146  68.284  17.827  1.00 39.44           C  
ATOM    313  CD  ARG A  37      68.355  67.668  16.669  1.00 40.72           C  
ATOM    314  NE  ARG A  37      66.964  68.134  16.595  1.00 43.89           N  
ATOM    315  CZ  ARG A  37      66.583  69.319  16.131  1.00 47.30           C  
ATOM    316  NH1 ARG A  37      67.495  70.169  15.693  1.00 51.75           N1+
ATOM    317  NH2 ARG A  37      65.291  69.652  16.109  1.00 49.13           N  
ATOM    318  N   ASN A  38      72.266  70.193  16.908  1.00 32.85           N  
ATOM    319  CA  ASN A  38      72.242  71.615  16.576  1.00 35.07           C  
ATOM    320  C   ASN A  38      72.839  71.917  15.198  1.00 36.47           C  
ATOM    321  O   ASN A  38      72.834  73.063  14.739  1.00 31.82           O  
ATOM    322  CB  ASN A  38      72.928  72.433  17.683  1.00 40.57           C  
ATOM    323  CG  ASN A  38      72.807  73.929  17.472  0.50 42.12           C  
ATOM    325  ND2 ASN A  38      73.888  74.551  17.012  0.50 40.00           N  
ATOM    327  OD1 ASN A  38      71.753  74.517  17.705  0.50 41.86           O  
ATOM    329  N   ARG A  39      73.342  70.879  14.532  1.00 31.42           N  
ATOM    330  CA  ARG A  39      73.924  71.062  13.199  1.00 36.50           C  
ATOM    331  C   ARG A  39      72.838  71.109  12.115  1.00 35.03           C  
ATOM    332  O   ARG A  39      73.096  71.409  10.956  1.00 33.65           O  
ATOM    333  CB  ARG A  39      74.869  69.878  12.895  1.00 34.60           C  
ATOM    334  CG  ARG A  39      76.312  70.081  13.372  1.00 40.40           C  
ATOM    335  CD  ARG A  39      77.280  69.063  12.747  1.00 44.00           C  
ATOM    336  NE  ARG A  39      78.195  68.531  13.764  1.00 49.84           N  
ATOM    337  CZ  ARG A  39      78.827  67.352  13.528  1.00 53.32           C  
ATOM    338  NH1 ARG A  39      78.644  66.685  12.401  1.00 56.53           N1+
ATOM    339  NH2 ARG A  39      79.649  66.868  14.466  1.00 57.81           N  
ATOM    340  N   VAL A  40      71.593  70.737  12.506  1.00 36.32           N  
ATOM    341  CA  VAL A  40      70.520  70.698  11.503  1.00 39.57           C  
ATOM    342  C   VAL A  40      69.234  71.413  11.923  1.00 42.47           C  
ATOM    343  O   VAL A  40      68.833  71.484  13.076  1.00 44.10           O  
ATOM    344  CB  VAL A  40      70.207  69.258  11.116  1.00 36.78           C  
ATOM    345  CG1 VAL A  40      71.410  68.629  10.417  1.00 37.22           C  
ATOM    346  CG2 VAL A  40      69.821  68.429  12.333  1.00 38.12           C  
ATOM    347  N   LYS A  41      68.598  71.973  10.879  1.00 20.00           N  
ATOM    348  CA  LYS A  41      67.353  72.706  11.074  1.00 20.00           C  
ATOM    349  C   LYS A  41      66.309  71.871  11.809  1.00 20.00           C  
ATOM    350  O   LYS A  41      66.048  72.066  13.004  1.00 20.00           O  
ATOM    351  CB  LYS A  41      66.845  73.082   9.675  1.00 20.00           C  
ATOM    352  CG  LYS A  41      67.219  74.509   9.244  1.00 20.00           C  
ATOM    353  CD  LYS A  41      68.188  74.554   8.054  1.00 20.00           C  
ATOM    354  CE  LYS A  41      67.674  73.794   6.824  1.00 20.00           C  
ATOM    355  NZ  LYS A  41      68.528  72.632   6.574  1.00 20.00           N1+
ATOM    356  N   ASN A  42      65.662  70.927  11.062  1.00 40.04           N  
ATOM    357  CA  ASN A  42      64.551  70.063  11.640  1.00 32.59           C  
ATOM    358  C   ASN A  42      65.016  68.646  12.098  1.00 29.39           C  
ATOM    359  O   ASN A  42      66.033  68.180  11.609  1.00 23.76           O  
ATOM    360  CB  ASN A  42      63.566  69.803  10.487  1.00 42.55           C  
ATOM    361  CG  ASN A  42      63.752  68.339  10.090  1.00 40.56           C  
ATOM    362  ND2 ASN A  42      62.660  67.713   9.633  1.00 54.47           N  
ATOM    363  OD1 ASN A  42      64.842  67.783  10.208  1.00 54.67           O  
ATOM    364  N   PHE A  43      64.214  67.961  13.018  1.00 21.45           N  
ATOM    365  CA  PHE A  43      64.474  66.553  13.493  1.00 22.15           C  
ATOM    366  C   PHE A  43      64.322  65.476  12.397  1.00 16.90           C  
ATOM    367  O   PHE A  43      65.102  64.535  12.334  1.00 19.26           O  
ATOM    368  CB  PHE A  43      63.563  66.169  14.698  1.00 22.63           C  
ATOM    369  CG  PHE A  43      63.924  64.780  15.269  1.00 21.21           C  
ATOM    370  CD1 PHE A  43      65.020  64.648  16.130  1.00 22.01           C  
ATOM    371  CD2 PHE A  43      63.138  63.643  15.015  1.00 20.96           C  
ATOM    372  CE1 PHE A  43      65.336  63.404  16.706  1.00 24.24           C  
ATOM    373  CE2 PHE A  43      63.470  62.398  15.604  1.00 22.25           C  
ATOM    374  CZ  PHE A  43      64.581  62.257  16.444  1.00 21.48           C  
ATOM    375  N   LEU A  44      63.373  65.703  11.495  1.00 14.64           N  
ATOM    376  CA  LEU A  44      63.207  64.801  10.355  1.00 22.07           C  
ATOM    377  C   LEU A  44      64.421  64.906   9.420  1.00 21.09           C  
ATOM    378  O   LEU A  44      64.886  63.903   8.878  1.00 18.43           O  
ATOM    379  CB  LEU A  44      61.906  65.120   9.608  1.00 17.31           C  
ATOM    380  CG  LEU A  44      61.541  64.175   8.458  1.00 24.52           C  
ATOM    381  CD1 LEU A  44      61.624  62.717   8.924  1.00 20.48           C  
ATOM    382  CD2 LEU A  44      60.150  64.518   7.954  1.00 23.25           C  
ATOM    383  N   GLU A  45      64.958  66.117   9.274  1.00 24.62           N  
ATOM    384  CA  GLU A  45      66.129  66.352   8.429  1.00 22.15           C  
ATOM    385  C   GLU A  45      67.308  65.602   9.037  1.00 19.23           C  
ATOM    386  O   GLU A  45      68.121  65.003   8.327  1.00 16.93           O  
ATOM    387  CB  GLU A  45      66.461  67.849   8.370  1.00 28.72           C  
ATOM    388  CG  GLU A  45      67.555  68.221   7.369  1.00 36.30           C  
ATOM    389  CD  GLU A  45      68.029  69.660   7.526  1.00 43.03           C  
ATOM    390  OE1 GLU A  45      67.170  70.557   7.667  1.00 45.89           O  
ATOM    391  OE2 GLU A  45      69.260  69.892   7.504  1.00 38.95           O1-
ATOM    392  N   LEU A  46      67.395  65.646  10.363  1.00 19.35           N  
ATOM    393  CA  LEU A  46      68.461  64.955  11.067  1.00 19.89           C  
ATOM    394  C   LEU A  46      68.359  63.456  10.797  1.00 17.47           C  
ATOM    395  O   LEU A  46      69.371  62.788  10.583  1.00 14.96           O  
ATOM    396  CB  LEU A  46      68.370  65.220  12.573  1.00 20.46           C  
ATOM    397  CG  LEU A  46      69.424  64.488  13.412  1.00 24.89           C  
ATOM    398  CD1 LEU A  46      70.822  64.839  12.904  1.00 22.29           C  
ATOM    399  CD2 LEU A  46      69.270  64.858  14.886  1.00 22.25           C  
ATOM    400  N   CYS A  47      67.140  62.925  10.812  1.00 14.88           N  
ATOM    401  CA  CYS A  47      66.953  61.497  10.557  1.00 16.00           C  
ATOM    402  C   CYS A  47      67.380  61.155   9.134  1.00 15.72           C  
ATOM    403  O   CYS A  47      67.895  60.056   8.884  1.00 15.76           O  
ATOM    404  CB  CYS A  47      65.487  61.083  10.764  1.00 19.73           C  
ATOM    405  SG  CYS A  47      64.945  61.060  12.509  1.00 21.70           S  
ATOM    406  N   LYS A  48      67.179  62.097   8.209  1.00 16.85           N  
ATOM    407  CA  LYS A  48      67.539  61.890   6.801  1.00 18.76           C  
ATOM    408  C   LYS A  48      68.999  62.205   6.488  1.00 20.24           C  
ATOM    409  O   LYS A  48      69.473  61.941   5.380  1.00 18.37           O  
ATOM    410  CB  LYS A  48      66.624  62.718   5.888  1.00 17.55           C  
ATOM    411  CG  LYS A  48      65.182  62.224   5.874  1.00 27.44           C  
ATOM    412  CD  LYS A  48      64.262  63.156   5.091  1.00 24.45           C  
ATOM    413  CE  LYS A  48      62.810  62.685   5.171  1.00 28.27           C  
ATOM    414  NZ  LYS A  48      61.858  63.654   4.544  1.00 19.82           N1+
ATOM    415  N   ASN A  49      69.713  62.773   7.455  1.00 18.83           N  
ATOM    416  CA  ASN A  49      71.124  63.084   7.248  1.00 16.75           C  
ATOM    417  C   ASN A  49      71.909  61.815   7.575  1.00 16.78           C  
ATOM    418  O   ASN A  49      72.156  61.520   8.745  1.00 16.74           O  
ATOM    419  CB  ASN A  49      71.567  64.227   8.168  1.00 15.27           C  
ATOM    420  CG  ASN A  49      72.951  64.738   7.823  1.00 19.15           C  
ATOM    421  ND2 ASN A  49      73.054  66.034   7.535  1.00 21.17           N  
ATOM    422  OD1 ASN A  49      73.919  63.975   7.812  1.00 18.12           O  
ATOM    423  N   VAL A  50      72.299  61.067   6.545  1.00 14.19           N  
ATOM    424  CA  VAL A  50      73.015  59.814   6.760  1.00 18.92           C  
ATOM    425  C   VAL A  50      74.305  59.954   7.573  1.00 17.61           C  
ATOM    426  O   VAL A  50      74.564  59.139   8.458  1.00 15.86           O  
ATOM    427  CB  VAL A  50      73.313  59.101   5.418  1.00 15.58           C  
ATOM    428  CG1 VAL A  50      74.029  57.780   5.678  1.00 18.41           C  
ATOM    429  CG2 VAL A  50      72.003  58.825   4.678  1.00 14.89           C  
ATOM    430  N   ASP A  51      75.109  60.977   7.284  1.00 14.19           N  
ATOM    431  CA  ASP A  51      76.360  61.187   8.022  1.00 19.71           C  
ATOM    432  C   ASP A  51      76.138  61.374   9.526  1.00 15.32           C  
ATOM    433  O   ASP A  51      76.799  60.732  10.349  1.00 13.80           O  
ATOM    434  CB  ASP A  51      77.121  62.430   7.523  1.00 18.64           C  
ATOM    435  CG  ASP A  51      77.717  62.260   6.139  1.00 20.89           C  
ATOM    436  OD1 ASP A  51      77.877  61.118   5.669  1.00 16.34           O  
ATOM    437  OD2 ASP A  51      78.051  63.298   5.527  1.00 22.75           O1-
ATOM    438  N   LEU A  52      75.223  62.274   9.879  1.00 14.76           N  
ATOM    439  CA  LEU A  52      74.953  62.571  11.284  1.00 18.56           C  
ATOM    440  C   LEU A  52      74.167  61.481  11.999  1.00 18.48           C  
ATOM    441  O   LEU A  52      74.411  61.226  13.171  1.00 16.87           O  
ATOM    442  CB  LEU A  52      74.218  63.913  11.424  1.00 17.79           C  
ATOM    443  CG  LEU A  52      74.889  65.147  10.806  1.00 23.85           C  
ATOM    444  CD1 LEU A  52      74.063  66.397  11.133  1.00 20.97           C  
ATOM    445  CD2 LEU A  52      76.304  65.289  11.326  1.00 22.03           C  
ATOM    446  N   ALA A  53      73.223  60.845  11.309  1.00 13.74           N  
ATOM    447  CA  ALA A  53      72.449  59.777  11.946  1.00 18.42           C  
ATOM    448  C   ALA A  53      73.408  58.643  12.316  1.00 18.34           C  
ATOM    449  O   ALA A  53      73.268  58.009  13.370  1.00 17.34           O  
ATOM    450  CB  ALA A  53      71.369  59.265  11.002  1.00 14.75           C  
ATOM    451  N   THR A  54      74.381  58.404  11.439  1.00 15.84           N  
ATOM    452  CA  THR A  54      75.391  57.369  11.653  1.00 14.98           C  
ATOM    453  C   THR A  54      76.248  57.759  12.856  1.00 15.90           C  
ATOM    454  O   THR A  54      76.553  56.927  13.704  1.00 13.89           O  
ATOM    455  CB  THR A  54      76.304  57.206  10.406  1.00 17.87           C  
ATOM    456  CG2 THR A  54      77.454  56.248  10.701  1.00 15.45           C  
ATOM    457  OG1 THR A  54      75.537  56.700   9.304  1.00 16.76           O  
ATOM    458  N   GLU A  55      76.650  59.026  12.927  1.00 13.61           N  
ATOM    459  CA  GLU A  55      77.443  59.479  14.064  1.00 14.44           C  
ATOM    460  C   GLU A  55      76.692  59.245  15.381  1.00 16.63           C  
ATOM    461  O   GLU A  55      77.268  58.748  16.357  1.00 15.15           O  
ATOM    462  CB  GLU A  55      77.765  60.972  13.948  1.00 15.12           C  
ATOM    463  CG  GLU A  55      78.908  61.304  13.017  1.00 22.67           C  
ATOM    464  CD  GLU A  55      79.194  62.793  12.986  1.00 29.15           C  
ATOM    465  OE1 GLU A  55      79.255  63.402  14.076  1.00 30.08           O  
ATOM    466  OE2 GLU A  55      79.358  63.352  11.878  1.00 38.33           O1-
ATOM    467  N   ILE A  56      75.416  59.624  15.410  1.00 13.67           N  
ATOM    468  CA  ILE A  56      74.605  59.456  16.615  1.00 14.58           C  
ATOM    469  C   ILE A  56      74.466  57.981  16.977  1.00 17.59           C  
ATOM    470  O   ILE A  56      74.567  57.614  18.141  1.00 16.40           O  
ATOM    471  CB  ILE A  56      73.197  60.066  16.437  1.00 14.19           C  
ATOM    472  CG1 ILE A  56      73.285  61.594  16.391  1.00 19.86           C  
ATOM    473  CG2 ILE A  56      72.284  59.640  17.589  1.00 15.24           C  
ATOM    474  CD1 ILE A  56      72.000  62.260  15.912  1.00 17.42           C  
ATOM    475  N   SER A  57      74.230  57.148  15.968  1.00 15.74           N  
ATOM    476  CA  SER A  57      74.074  55.709  16.164  1.00 20.56           C  
ATOM    477  C   SER A  57      75.269  55.102  16.899  1.00 17.11           C  
ATOM    478  O   SER A  57      75.120  54.164  17.680  1.00 15.55           O  
ATOM    479  CB  SER A  57      73.917  55.006  14.806  1.00 19.01           C  
ATOM    480  OG  SER A  57      72.795  55.493  14.080  1.00 17.71           O  
ATOM    481  N   LEU A  58      76.450  55.653  16.648  1.00 16.07           N  
ATOM    482  CA  LEU A  58      77.683  55.144  17.240  1.00 17.57           C  
ATOM    483  C   LEU A  58      77.995  55.616  18.649  1.00 16.83           C  
ATOM    484  O   LEU A  58      78.741  54.955  19.375  1.00 15.94           O  
ATOM    485  CB  LEU A  58      78.858  55.490  16.324  1.00 15.17           C  
ATOM    486  CG  LEU A  58      78.759  54.934  14.904  1.00 24.96           C  
ATOM    487  CD1 LEU A  58      79.685  55.697  13.980  1.00 29.53           C  
ATOM    488  CD2 LEU A  58      79.095  53.459  14.924  1.00 22.47           C  
ATOM    489  N   LEU A  59      77.433  56.756  19.035  1.00 14.95           N  
ATOM    490  CA  LEU A  59      77.685  57.313  20.359  1.00 16.52           C  
ATOM    491  C   LEU A  59      77.478  56.353  21.537  1.00 12.07           C  
ATOM    492  O   LEU A  59      78.325  56.269  22.423  1.00 13.92           O  
ATOM    493  CB  LEU A  59      76.828  58.563  20.578  1.00 13.43           C  
ATOM    494  CG  LEU A  59      77.222  59.763  19.710  1.00 17.83           C  
ATOM    495  CD1 LEU A  59      76.296  60.936  20.022  1.00 21.08           C  
ATOM    496  CD2 LEU A  59      78.680  60.138  19.988  1.00 16.74           C  
ATOM    497  N   PRO A  60      76.340  55.633  21.581  1.00 16.45           N  
ATOM    498  CA  PRO A  60      76.170  54.722  22.723  1.00 15.48           C  
ATOM    499  C   PRO A  60      77.300  53.703  22.823  1.00 16.84           C  
ATOM    500  O   PRO A  60      77.746  53.368  23.925  1.00 13.75           O  
ATOM    501  CB  PRO A  60      74.810  54.076  22.454  1.00 15.57           C  
ATOM    502  CG  PRO A  60      74.053  55.203  21.762  1.00 11.38           C  
ATOM    503  CD  PRO A  60      75.105  55.708  20.776  1.00 17.42           C  
ATOM    504  N   LEU A  61      77.760  53.208  21.676  1.00 14.24           N  
ATOM    505  CA  LEU A  61      78.847  52.232  21.666  1.00 17.32           C  
ATOM    506  C   LEU A  61      80.075  52.800  22.373  1.00 16.40           C  
ATOM    507  O   LEU A  61      80.642  52.167  23.260  1.00 15.70           O  
ATOM    508  CB  LEU A  61      79.214  51.854  20.225  1.00 15.19           C  
ATOM    509  CG  LEU A  61      80.494  51.043  20.011  1.00 19.92           C  
ATOM    510  CD1 LEU A  61      80.420  49.722  20.779  1.00 17.21           C  
ATOM    511  CD2 LEU A  61      80.686  50.788  18.519  1.00 20.05           C  
ATOM    512  N   LYS A  62      80.480  54.002  21.983  1.00 15.81           N  
ATOM    513  CA  LYS A  62      81.655  54.628  22.580  1.00 15.38           C  
ATOM    514  C   LYS A  62      81.440  55.105  24.012  1.00 16.84           C  
ATOM    515  O   LYS A  62      82.279  54.895  24.877  1.00 17.04           O  
ATOM    516  CB  LYS A  62      82.114  55.824  21.731  1.00 20.34           C  
ATOM    517  CG  LYS A  62      83.420  56.461  22.230  1.00 25.61           C  
ATOM    518  CD  LYS A  62      83.755  57.772  21.506  1.00 27.15           C  
ATOM    519  CE  LYS A  62      82.803  58.894  21.904  1.00 29.07           C  
ATOM    520  NZ  LYS A  62      82.997  60.122  21.075  1.00 34.26           N1+
ATOM    521  N   ILE A  63      80.307  55.739  24.269  1.00 13.32           N  
ATOM    522  CA  ILE A  63      80.045  56.274  25.589  1.00 15.15           C  
ATOM    523  C   ILE A  63      79.587  55.277  26.650  1.00 15.03           C  
ATOM    524  O   ILE A  63      80.045  55.338  27.789  1.00 13.42           O  
ATOM    525  CB  ILE A  63      79.029  57.416  25.493  1.00 17.25           C  
ATOM    526  CG1 ILE A  63      79.606  58.509  24.593  1.00 16.42           C  
ATOM    527  CG2 ILE A  63      78.706  57.949  26.886  1.00  9.58           C  
ATOM    528  CD1 ILE A  63      78.582  59.492  24.080  1.00 19.12           C  
ATOM    529  N   LEU A  64      78.690  54.367  26.279  1.00 16.00           N  
ATOM    530  CA  LEU A  64      78.174  53.381  27.225  1.00 13.14           C  
ATOM    531  C   LEU A  64      78.831  52.014  27.144  1.00 14.71           C  
ATOM    532  O   LEU A  64      78.869  51.283  28.135  1.00 13.89           O  
ATOM    533  CB  LEU A  64      76.671  53.191  27.021  1.00  8.20           C  
ATOM    534  CG  LEU A  64      75.822  54.457  27.115  1.00 11.21           C  
ATOM    535  CD1 LEU A  64      74.374  54.092  26.848  1.00 10.97           C  
ATOM    536  CD2 LEU A  64      75.985  55.090  28.500  1.00 14.97           C  
ATOM    537  N   GLY A  65      79.325  51.651  25.968  1.00  9.69           N  
ATOM    538  CA  GLY A  65      79.927  50.337  25.831  1.00  8.40           C  
ATOM    539  C   GLY A  65      78.853  49.268  25.762  1.00 13.14           C  
ATOM    540  O   GLY A  65      79.087  48.122  26.160  1.00 17.20           O  
ATOM    541  N   VAL A  66      77.666  49.639  25.283  1.00 14.35           N  
ATOM    542  CA  VAL A  66      76.584  48.666  25.145  1.00 17.20           C  
ATOM    543  C   VAL A  66      76.944  47.597  24.111  1.00 15.31           C  
ATOM    544  O   VAL A  66      77.815  47.802  23.258  1.00 15.11           O  
ATOM    545  CB  VAL A  66      75.226  49.331  24.757  1.00 17.23           C  
ATOM    546  CG1 VAL A  66      74.629  50.025  25.975  1.00 17.98           C  
ATOM    547  CG2 VAL A  66      75.413  50.327  23.620  1.00 11.98           C  
ATOM    548  N   ASP A  67      76.267  46.457  24.208  1.00 14.87           N  
ATOM    549  CA  ASP A  67      76.501  45.304  23.341  1.00 15.08           C  
ATOM    550  C   ASP A  67      75.863  45.329  21.950  1.00 18.34           C  
ATOM    551  O   ASP A  67      75.936  44.343  21.207  1.00 15.02           O  
ATOM    552  CB  ASP A  67      76.063  44.025  24.063  1.00 11.92           C  
ATOM    553  CG  ASP A  67      76.905  43.732  25.287  1.00 14.81           C  
ATOM    554  OD1 ASP A  67      78.152  43.776  25.176  1.00 15.74           O  
ATOM    555  OD2 ASP A  67      76.327  43.443  26.355  1.00 15.42           O1-
ATOM    556  N   ALA A  68      75.231  46.440  21.600  1.00 11.82           N  
ATOM    557  CA  ALA A  68      74.613  46.579  20.288  1.00 13.87           C  
ATOM    558  C   ALA A  68      74.265  48.032  20.026  1.00 13.70           C  
ATOM    559  O   ALA A  68      74.061  48.817  20.950  1.00 14.45           O  
ATOM    560  CB  ALA A  68      73.338  45.732  20.194  1.00 12.90           C  
ATOM    561  N   ILE A  69      74.189  48.365  18.750  1.00 10.67           N  
ATOM    562  CA  ILE A  69      73.840  49.708  18.302  1.00 14.97           C  
ATOM    563  C   ILE A  69      72.465  49.615  17.650  1.00 14.93           C  
ATOM    564  O   ILE A  69      72.180  48.651  16.936  1.00 13.54           O  
ATOM    565  CB  ILE A  69      74.837  50.194  17.217  1.00 13.92           C  
ATOM    566  CG1 ILE A  69      76.121  50.708  17.868  1.00 13.92           C  
ATOM    567  CG2 ILE A  69      74.175  51.239  16.320  1.00 14.95           C  
ATOM    568  CD1 ILE A  69      77.262  50.882  16.878  1.00 20.85           C  
ATOM    569  N   ILE A  70      71.599  50.584  17.919  1.00 15.65           N  
ATOM    570  CA  ILE A  70      70.309  50.603  17.250  1.00 12.22           C  
ATOM    571  C   ILE A  70      70.397  51.857  16.389  1.00 11.73           C  
ATOM    572  O   ILE A  70      70.766  52.927  16.877  1.00 17.08           O  
ATOM    573  CB  ILE A  70      69.114  50.660  18.230  1.00 16.77           C  
ATOM    574  CG1 ILE A  70      67.813  50.690  17.421  1.00 17.34           C  
ATOM    575  CG2 ILE A  70      69.239  51.854  19.179  1.00 16.32           C  
ATOM    576  CD1 ILE A  70      66.574  50.307  18.220  1.00 12.17           C  
ATOM    577  N   ILE A  71      70.111  51.722  15.098  1.00 11.94           N  
ATOM    578  CA  ILE A  71      70.215  52.863  14.200  1.00 17.88           C  
ATOM    579  C   ILE A  71      69.378  54.033  14.682  1.00 17.10           C  
ATOM    580  O   ILE A  71      68.270  53.853  15.184  1.00 15.37           O  
ATOM    581  CB  ILE A  71      69.780  52.518  12.747  1.00 16.24           C  
ATOM    582  CG1 ILE A  71      68.372  51.923  12.742  1.00 19.76           C  
ATOM    583  CG2 ILE A  71      70.784  51.560  12.108  1.00 20.37           C  
ATOM    584  CD1 ILE A  71      67.781  51.782  11.346  1.00 20.50           C  
ATOM    585  N   PHE A  72      69.923  55.235  14.542  1.00 13.21           N  
ATOM    586  CA  PHE A  72      69.195  56.432  14.932  1.00 14.71           C  
ATOM    587  C   PHE A  72      68.134  56.770  13.877  1.00 18.48           C  
ATOM    588  O   PHE A  72      68.461  57.037  12.721  1.00 16.15           O  
ATOM    589  CB  PHE A  72      70.144  57.619  15.053  1.00 13.61           C  
ATOM    590  CG  PHE A  72      69.435  58.925  15.253  1.00 18.11           C  
ATOM    591  CD1 PHE A  72      69.000  59.308  16.512  1.00 28.36           C  
ATOM    592  CD2 PHE A  72      69.155  59.746  14.169  1.00 26.30           C  
ATOM    593  CE1 PHE A  72      68.290  60.498  16.690  1.00 25.72           C  
ATOM    594  CE2 PHE A  72      68.446  60.931  14.336  1.00 28.06           C  
ATOM    595  CZ  PHE A  72      68.014  61.304  15.604  1.00 23.95           C  
ATOM    596  N   SER A  73      66.867  56.755  14.279  1.00 17.74           N  
ATOM    597  CA  SER A  73      65.772  57.087  13.377  1.00 16.04           C  
ATOM    598  C   SER A  73      64.530  57.300  14.228  1.00 16.93           C  
ATOM    599  O   SER A  73      64.621  57.459  15.437  1.00 16.66           O  
ATOM    600  CB  SER A  73      65.515  55.956  12.375  1.00 13.24           C  
ATOM    601  OG  SER A  73      64.698  56.408  11.302  1.00 16.56           O  
ATOM    602  N   ASP A  74      63.367  57.300  13.594  1.00 14.40           N  
ATOM    603  CA  ASP A  74      62.118  57.494  14.317  1.00 17.16           C  
ATOM    604  C   ASP A  74      61.128  56.487  13.747  1.00 15.23           C  
ATOM    605  O   ASP A  74      61.210  56.142  12.563  1.00 17.86           O  
ATOM    606  CB  ASP A  74      61.607  58.920  14.096  1.00 17.90           C  
ATOM    607  CG  ASP A  74      60.533  59.313  15.088  1.00 17.23           C  
ATOM    608  OD1 ASP A  74      60.892  59.790  16.181  1.00 20.99           O  
ATOM    609  OD2 ASP A  74      59.338  59.134  14.779  1.00 20.89           O1-
ATOM    610  N   ILE A  75      60.202  56.006  14.574  1.00 16.05           N  
ATOM    611  CA  ILE A  75      59.222  55.033  14.086  1.00 19.56           C  
ATOM    612  C   ILE A  75      58.241  55.641  13.090  1.00 19.05           C  
ATOM    613  O   ILE A  75      57.566  54.915  12.373  1.00 17.00           O  
ATOM    614  CB  ILE A  75      58.370  54.411  15.223  1.00 19.77           C  
ATOM    615  CG1 ILE A  75      57.638  55.517  15.988  1.00 24.33           C  
ATOM    616  CG2 ILE A  75      59.246  53.540  16.118  1.00 22.77           C  
ATOM    617  CD1 ILE A  75      56.543  55.007  16.922  1.00 25.28           C  
ATOM    618  N   LEU A  76      58.164  56.966  13.033  1.00 16.51           N  
ATOM    619  CA  LEU A  76      57.215  57.612  12.123  1.00 15.70           C  
ATOM    620  C   LEU A  76      57.665  57.831  10.676  1.00 18.88           C  
ATOM    621  O   LEU A  76      56.843  58.203   9.829  1.00 18.04           O  
ATOM    622  CB  LEU A  76      56.774  58.958  12.703  1.00 13.72           C  
ATOM    623  CG  LEU A  76      56.155  58.934  14.102  1.00 11.66           C  
ATOM    624  CD1 LEU A  76      55.802  60.355  14.537  1.00 11.28           C  
ATOM    625  CD2 LEU A  76      54.922  58.039  14.097  1.00 13.42           C  
ATOM    626  N   VAL A  77      58.941  57.590  10.370  1.00 16.10           N  
ATOM    627  CA  VAL A  77      59.432  57.836   9.007  1.00 18.13           C  
ATOM    628  C   VAL A  77      58.775  57.083   7.840  1.00 16.87           C  
ATOM    629  O   VAL A  77      58.655  57.627   6.742  1.00 14.53           O  
ATOM    630  CB  VAL A  77      60.974  57.666   8.923  1.00 23.12           C  
ATOM    631  CG1 VAL A  77      61.637  58.611   9.923  1.00 22.64           C  
ATOM    632  CG2 VAL A  77      61.383  56.230   9.190  1.00 24.19           C  
ATOM    633  N   PRO A  78      58.342  55.831   8.047  1.00 17.86           N  
ATOM    634  CA  PRO A  78      57.721  55.184   6.888  1.00 15.64           C  
ATOM    635  C   PRO A  78      56.324  55.726   6.564  1.00 18.72           C  
ATOM    636  O   PRO A  78      55.731  55.366   5.545  1.00 20.62           O  
ATOM    637  CB  PRO A  78      57.726  53.706   7.270  1.00 14.68           C  
ATOM    638  CG  PRO A  78      57.603  53.744   8.758  1.00 19.29           C  
ATOM    639  CD  PRO A  78      58.513  54.882   9.160  1.00 15.06           C  
ATOM    640  N   LEU A  79      55.806  56.607   7.418  1.00 16.55           N  
ATOM    641  CA  LEU A  79      54.490  57.194   7.184  1.00 14.93           C  
ATOM    642  C   LEU A  79      54.563  58.313   6.142  1.00 16.75           C  
ATOM    643  O   LEU A  79      53.578  58.617   5.472  1.00 13.51           O  
ATOM    644  CB  LEU A  79      53.920  57.767   8.483  1.00 16.67           C  
ATOM    645  CG  LEU A  79      53.542  56.777   9.583  1.00 18.78           C  
ATOM    646  CD1 LEU A  79      52.907  57.533  10.738  1.00 16.82           C  
ATOM    647  CD2 LEU A  79      52.575  55.743   9.026  1.00 14.22           C  
ATOM    648  N   GLU A  80      55.730  58.926   6.001  1.00 14.14           N  
ATOM    649  CA  GLU A  80      55.867  60.011   5.040  1.00 14.27           C  
ATOM    650  C   GLU A  80      55.637  59.556   3.599  1.00 17.57           C  
ATOM    651  O   GLU A  80      54.932  60.225   2.848  1.00 18.67           O  
ATOM    652  CB  GLU A  80      57.232  60.695   5.179  1.00 16.30           C  
ATOM    653  CG  GLU A  80      57.371  61.944   4.298  1.00 23.44           C  
ATOM    654  CD  GLU A  80      58.634  62.744   4.591  1.00 30.89           C  
ATOM    655  OE1 GLU A  80      59.707  62.123   4.723  1.00 26.16           O  
ATOM    656  OE2 GLU A  80      58.556  63.992   4.680  1.00 25.95           O1-
ATOM    657  N   PRO A  81      56.231  58.418   3.187  1.00 16.70           N  
ATOM    658  CA  PRO A  81      56.020  57.957   1.813  1.00 15.62           C  
ATOM    659  C   PRO A  81      54.552  57.623   1.511  1.00 19.18           C  
ATOM    660  O   PRO A  81      54.161  57.538   0.347  1.00 17.00           O  
ATOM    661  CB  PRO A  81      56.922  56.727   1.716  1.00 18.96           C  
ATOM    662  CG  PRO A  81      58.047  57.066   2.645  1.00 19.81           C  
ATOM    663  CD  PRO A  81      57.309  57.646   3.833  1.00 17.93           C  
ATOM    664  N   LEU A  82      53.752  57.418   2.554  1.00 17.45           N  
ATOM    665  CA  LEU A  82      52.331  57.110   2.378  1.00 18.23           C  
ATOM    666  C   LEU A  82      51.558  58.395   2.088  1.00 18.92           C  
ATOM    667  O   LEU A  82      50.345  58.371   1.860  1.00 15.55           O  
ATOM    668  CB  LEU A  82      51.757  56.444   3.637  1.00 18.51           C  
ATOM    669  CG  LEU A  82      52.412  55.134   4.094  1.00 20.12           C  
ATOM    670  CD1 LEU A  82      51.663  54.576   5.305  1.00 19.68           C  
ATOM    671  CD2 LEU A  82      52.383  54.127   2.959  1.00 21.06           C  
ATOM    672  N   GLY A  83      52.271  59.517   2.101  1.00 19.25           N  
ATOM    673  CA  GLY A  83      51.639  60.796   1.832  1.00 23.69           C  
ATOM    674  C   GLY A  83      51.200  61.548   3.075  1.00 27.13           C  
ATOM    675  O   GLY A  83      50.357  62.449   3.000  1.00 24.13           O  
ATOM    676  N   VAL A  84      51.764  61.188   4.224  1.00 17.12           N  
ATOM    677  CA  VAL A  84      51.404  61.852   5.467  1.00 17.35           C  
ATOM    678  C   VAL A  84      52.503  62.829   5.858  1.00 18.54           C  
ATOM    679  O   VAL A  84      53.685  62.503   5.770  1.00 18.73           O  
ATOM    680  CB  VAL A  84      51.214  60.825   6.613  1.00 22.74           C  
ATOM    681  CG1 VAL A  84      50.879  61.546   7.915  1.00 19.40           C  
ATOM    682  CG2 VAL A  84      50.115  59.836   6.246  1.00 22.03           C  
ATOM    683  N   LYS A  85      52.119  64.032   6.274  1.00 20.74           N  
ATOM    684  CA  LYS A  85      53.107  65.016   6.687  1.00 19.45           C  
ATOM    685  C   LYS A  85      53.561  64.701   8.111  1.00 21.75           C  
ATOM    686  O   LYS A  85      52.756  64.651   9.045  1.00 19.61           O  
ATOM    687  CB  LYS A  85      52.539  66.438   6.609  1.00 26.63           C  
ATOM    688  CG  LYS A  85      53.525  67.509   7.085  1.00 30.73           C  
ATOM    689  CD  LYS A  85      53.137  68.921   6.650  1.00 42.08           C  
ATOM    690  CE  LYS A  85      51.751  69.315   7.132  1.00 43.03           C  
ATOM    691  NZ  LYS A  85      50.675  68.569   6.416  1.00 54.12           N1+
ATOM    692  N   VAL A  86      54.863  64.479   8.253  1.00 19.27           N  
ATOM    693  CA  VAL A  86      55.473  64.147   9.529  1.00 18.13           C  
ATOM    694  C   VAL A  86      56.356  65.298  10.004  1.00 21.05           C  
ATOM    695  O   VAL A  86      57.354  65.642   9.362  1.00 22.06           O  
ATOM    696  CB  VAL A  86      56.323  62.853   9.395  1.00 15.39           C  
ATOM    697  CG1 VAL A  86      57.003  62.516  10.730  1.00 18.30           C  
ATOM    698  CG2 VAL A  86      55.430  61.699   8.947  1.00 14.74           C  
ATOM    699  N   GLU A  87      55.975  65.897  11.127  1.00 20.48           N  
ATOM    700  CA  GLU A  87      56.718  67.016  11.698  1.00 26.46           C  
ATOM    701  C   GLU A  87      57.082  66.732  13.153  1.00 23.61           C  
ATOM    702  O   GLU A  87      56.410  65.953  13.823  1.00 24.47           O  
ATOM    703  CB  GLU A  87      55.871  68.286  11.669  1.00 31.01           C  
ATOM    704  CG  GLU A  87      55.311  68.665  10.316  1.00 44.26           C  
ATOM    705  CD  GLU A  87      54.396  69.871  10.402  1.00 47.15           C  
ATOM    706  OE1 GLU A  87      54.843  70.920  10.915  1.00 54.34           O  
ATOM    707  OE2 GLU A  87      53.234  69.770   9.959  1.00 51.55           O1-
ATOM    708  N   PHE A  88      58.146  67.367  13.632  1.00 20.76           N  
ATOM    709  CA  PHE A  88      58.565  67.217  15.019  1.00 26.16           C  
ATOM    710  C   PHE A  88      58.778  68.615  15.590  1.00 30.83           C  
ATOM    711  O   PHE A  88      59.855  69.188  15.461  1.00 37.94           O  
ATOM    712  CB  PHE A  88      59.864  66.401  15.146  1.00 17.84           C  
ATOM    713  CG  PHE A  88      59.751  64.983  14.643  1.00 17.84           C  
ATOM    714  CD1 PHE A  88      59.968  64.687  13.300  1.00 20.21           C  
ATOM    715  CD2 PHE A  88      59.419  63.946  15.510  1.00 28.22           C  
ATOM    716  CE1 PHE A  88      59.859  63.380  12.823  1.00 24.89           C  
ATOM    717  CE2 PHE A  88      59.305  62.633  15.046  1.00 27.07           C  
ATOM    718  CZ  PHE A  88      59.525  62.350  13.699  1.00 21.41           C  
ATOM    719  N   VAL A  89      57.737  69.167  16.202  1.00 34.98           N  
ATOM    720  CA  VAL A  89      57.824  70.495  16.793  1.00 37.49           C  
ATOM    721  C   VAL A  89      58.584  70.352  18.099  1.00 36.61           C  
ATOM    722  O   VAL A  89      58.094  69.729  19.037  1.00 37.71           O  
ATOM    723  CB  VAL A  89      56.429  71.066  17.108  1.00 39.04           C  
ATOM    724  CG1 VAL A  89      56.543  72.555  17.404  1.00 42.49           C  
ATOM    725  CG2 VAL A  89      55.476  70.805  15.945  1.00 41.06           C  
ATOM    726  N   GLU A  90      59.780  70.919  18.168  1.00 41.00           N  
ATOM    727  CA  GLU A  90      60.565  70.798  19.388  1.00 47.53           C  
ATOM    728  C   GLU A  90      59.865  71.456  20.568  1.00 47.28           C  
ATOM    729  O   GLU A  90      59.516  72.636  20.524  1.00 45.93           O  
ATOM    730  CB  GLU A  90      61.966  71.383  19.181  1.00 52.36           C  
ATOM    731  CG  GLU A  90      62.738  70.724  18.035  1.00 59.51           C  
ATOM    732  CD  GLU A  90      62.755  69.198  18.115  1.00 67.59           C  
ATOM    733  OE1 GLU A  90      62.090  68.623  19.006  1.00 71.21           O  
ATOM    734  OE2 GLU A  90      63.433  68.568  17.276  1.00 72.26           O1-
ATOM    735  N   GLY A  91      59.648  70.671  21.618  1.00 49.23           N  
ATOM    736  CA  GLY A  91      58.971  71.176  22.797  1.00 48.72           C  
ATOM    737  C   GLY A  91      57.537  70.682  22.890  1.00 49.85           C  
ATOM    738  O   GLY A  91      56.947  70.687  23.970  1.00 46.40           O  
ATOM    739  N   GLU A  92      56.971  70.259  21.761  1.00 48.22           N  
ATOM    740  CA  GLU A  92      55.597  69.759  21.740  1.00 51.07           C  
ATOM    741  C   GLU A  92      55.482  68.271  21.414  1.00 50.71           C  
ATOM    742  O   GLU A  92      54.703  67.556  22.045  1.00 54.74           O  
ATOM    743  CB  GLU A  92      54.742  70.541  20.739  1.00 53.22           C  
ATOM    744  CG  GLU A  92      54.087  71.800  21.287  1.00 60.86           C  
ATOM    745  CD  GLU A  92      54.941  73.036  21.103  1.00 65.09           C  
ATOM    746  OE1 GLU A  92      55.964  72.955  20.389  1.00 68.02           O  
ATOM    747  OE2 GLU A  92      54.580  74.094  21.662  1.00 67.24           O1-
ATOM    748  N   GLY A  93      56.243  67.809  20.426  1.00 48.56           N  
ATOM    749  CA  GLY A  93      56.188  66.405  20.045  1.00 40.38           C  
ATOM    750  C   GLY A  93      55.838  66.208  18.580  1.00 36.52           C  
ATOM    751  O   GLY A  93      55.720  67.185  17.845  1.00 37.08           O  
ATOM    752  N   PRO A  94      55.659  64.956  18.122  1.00 30.47           N  
ATOM    753  CA  PRO A  94      55.321  64.681  16.719  1.00 28.56           C  
ATOM    754  C   PRO A  94      53.930  65.169  16.332  1.00 24.40           C  
ATOM    755  O   PRO A  94      53.004  65.155  17.147  1.00 25.11           O  
ATOM    756  CB  PRO A  94      55.424  63.153  16.620  1.00 28.61           C  
ATOM    757  CG  PRO A  94      56.326  62.775  17.769  1.00 34.48           C  
ATOM    758  CD  PRO A  94      55.874  63.704  18.863  1.00 32.65           C  
ATOM    759  N   LYS A  95      53.799  65.590  15.081  1.00 25.41           N  
ATOM    760  CA  LYS A  95      52.538  66.067  14.523  1.00 26.03           C  
ATOM    761  C   LYS A  95      52.381  65.400  13.158  1.00 23.81           C  
ATOM    762  O   LYS A  95      53.254  65.524  12.299  1.00 25.51           O  
ATOM    763  CB  LYS A  95      52.562  67.593  14.365  1.00 24.43           C  
ATOM    764  CG  LYS A  95      51.342  68.204  13.688  1.00 35.47           C  
ATOM    765  CD  LYS A  95      51.513  69.718  13.572  1.00 43.29           C  
ATOM    766  CE  LYS A  95      50.285  70.403  12.993  1.00 50.84           C  
ATOM    767  NZ  LYS A  95      50.519  71.865  12.844  1.00 55.38           N1+
ATOM    768  N   LEU A  96      51.280  64.674  12.973  1.00 22.80           N  
ATOM    769  CA  LEU A  96      51.003  63.973  11.717  1.00 20.43           C  
ATOM    770  C   LEU A  96      49.776  64.594  11.050  1.00 18.66           C  
ATOM    771  O   LEU A  96      48.729  64.738  11.680  1.00 21.69           O  
ATOM    772  CB  LEU A  96      50.746  62.479  11.981  1.00 18.88           C  
ATOM    773  CG  LEU A  96      51.896  61.608  12.518  1.00 28.20           C  
ATOM    774  CD1 LEU A  96      53.110  61.745  11.597  1.00 25.29           C  
ATOM    775  CD2 LEU A  96      52.258  62.020  13.940  1.00 30.18           C  
ATOM    776  N   SER A  97      49.909  64.957   9.777  1.00 19.23           N  
ATOM    777  CA  SER A  97      48.810  65.578   9.044  1.00 22.99           C  
ATOM    778  C   SER A  97      48.424  64.808   7.784  1.00 21.70           C  
ATOM    779  O   SER A  97      49.265  64.542   6.927  1.00 20.17           O  
ATOM    780  CB  SER A  97      49.187  67.013   8.636  1.00 17.30           C  
ATOM    781  OG  SER A  97      49.434  67.825   9.763  1.00 23.08           O  
ATOM    782  N   TRP A  98      47.146  64.461   7.674  1.00 21.74           N  
ATOM    783  CA  TRP A  98      46.641  63.759   6.500  1.00 24.24           C  
ATOM    784  C   TRP A  98      45.123  63.846   6.514  1.00 26.95           C  
ATOM    785  O   TRP A  98      44.532  64.202   7.532  1.00 21.99           O  
ATOM    786  CB  TRP A  98      47.105  62.295   6.479  1.00 24.89           C  
ATOM    787  CG  TRP A  98      46.534  61.430   7.564  1.00 17.69           C  
ATOM    788  CD1 TRP A  98      46.696  61.590   8.912  1.00 23.09           C  
ATOM    789  CD2 TRP A  98      45.744  60.248   7.394  1.00 17.74           C  
ATOM    790  CE2 TRP A  98      45.466  59.739   8.682  1.00 20.39           C  
ATOM    791  CE3 TRP A  98      45.244  59.563   6.275  1.00 21.12           C  
ATOM    792  NE1 TRP A  98      46.058  60.577   9.589  1.00 23.94           N  
ATOM    793  CZ2 TRP A  98      44.709  58.576   8.886  1.00 20.11           C  
ATOM    794  CZ3 TRP A  98      44.492  58.407   6.475  1.00 20.70           C  
ATOM    795  CH2 TRP A  98      44.234  57.926   7.772  1.00 27.64           C  
ATOM    796  N   SER A  99      44.497  63.514   5.388  1.00 26.26           N  
ATOM    797  CA  SER A  99      43.042  63.596   5.244  1.00 26.48           C  
ATOM    798  C   SER A  99      42.209  62.766   6.222  1.00 27.76           C  
ATOM    799  O   SER A  99      41.087  63.141   6.563  1.00 32.88           O  
ATOM    800  CB  SER A  99      42.648  63.199   3.832  1.00 24.07           C  
ATOM    801  OG  SER A  99      42.840  61.808   3.656  1.00 26.51           O  
ATOM    802  N   GLY A 100      42.746  61.637   6.663  1.00 24.81           N  
ATOM    803  CA  GLY A 100      42.005  60.781   7.570  1.00 21.01           C  
ATOM    804  C   GLY A 100      41.288  59.698   6.783  1.00 24.82           C  
ATOM    805  O   GLY A 100      40.648  58.811   7.354  1.00 23.79           O  
ATOM    806  N   LYS A 101      41.402  59.773   5.460  1.00 20.36           N  
ATOM    807  CA  LYS A 101      40.775  58.804   4.571  1.00 24.68           C  
ATOM    808  C   LYS A 101      41.824  57.826   4.040  1.00 23.01           C  
ATOM    809  O   LYS A 101      42.772  58.233   3.378  1.00 21.33           O  
ATOM    810  CB  LYS A 101      40.106  59.534   3.402  1.00 26.28           C  
ATOM    811  CG  LYS A 101      39.118  60.618   3.828  1.00 29.67           C  
ATOM    812  CD  LYS A 101      38.471  61.288   2.626  1.00 33.56           C  
ATOM    813  CE  LYS A 101      37.978  60.246   1.641  1.00 43.66           C  
ATOM    814  NZ  LYS A 101      37.168  59.197   2.331  1.00 50.46           N1+
ATOM    815  N   VAL A 102      41.640  56.538   4.320  1.00 18.84           N  
ATOM    816  CA  VAL A 102      42.586  55.520   3.883  1.00 23.41           C  
ATOM    817  C   VAL A 102      42.850  55.558   2.382  1.00 22.96           C  
ATOM    818  O   VAL A 102      43.982  55.340   1.931  1.00 19.14           O  
ATOM    819  CB  VAL A 102      42.097  54.110   4.288  1.00 22.77           C  
ATOM    820  CG1 VAL A 102      43.018  53.046   3.713  1.00 29.84           C  
ATOM    821  CG2 VAL A 102      42.049  54.007   5.806  1.00 26.37           C  
ATOM    822  N   SER A 103      41.813  55.853   1.607  1.00 20.01           N  
ATOM    823  CA  SER A 103      41.959  55.911   0.155  1.00 18.13           C  
ATOM    824  C   SER A 103      42.908  57.019  -0.319  1.00 19.81           C  
ATOM    825  O   SER A 103      43.323  57.024  -1.475  1.00 23.54           O  
ATOM    826  CB  SER A 103      40.589  56.097  -0.490  1.00 21.32           C  
ATOM    827  OG  SER A 103      39.932  57.221   0.070  1.00 24.40           O  
ATOM    828  N   ASP A 104      43.251  57.953   0.563  1.00 18.06           N  
ATOM    829  CA  ASP A 104      44.148  59.044   0.191  1.00 18.72           C  
ATOM    830  C   ASP A 104      45.621  58.713   0.408  1.00 21.18           C  
ATOM    831  O   ASP A 104      46.507  59.455  -0.028  1.00 19.54           O  
ATOM    832  CB  ASP A 104      43.795  60.322   0.961  1.00 18.30           C  
ATOM    833  CG  ASP A 104      42.521  60.974   0.452  1.00 25.21           C  
ATOM    834  OD1 ASP A 104      42.127  60.694  -0.699  1.00 25.78           O  
ATOM    835  OD2 ASP A 104      41.920  61.779   1.196  1.00 23.22           O1-
ATOM    836  N   LEU A 105      45.888  57.608   1.095  1.00 22.26           N  
ATOM    837  CA  LEU A 105      47.266  57.191   1.335  1.00 21.27           C  
ATOM    838  C   LEU A 105      47.843  56.673   0.024  1.00 20.64           C  
ATOM    839  O   LEU A 105      47.142  56.047  -0.765  1.00 17.70           O  
ATOM    840  CB  LEU A 105      47.308  56.082   2.387  1.00 24.38           C  
ATOM    841  CG  LEU A 105      46.866  56.522   3.784  1.00 19.14           C  
ATOM    842  CD1 LEU A 105      46.819  55.321   4.724  1.00 21.84           C  
ATOM    843  CD2 LEU A 105      47.844  57.573   4.296  1.00 16.00           C  
ATOM    844  N   LYS A 106      49.122  56.935  -0.209  1.00 21.36           N  
ATOM    845  CA  LYS A 106      49.765  56.483  -1.433  1.00 24.41           C  
ATOM    846  C   LYS A 106      50.412  55.123  -1.225  1.00 25.28           C  
ATOM    847  O   LYS A 106      50.759  54.756  -0.103  1.00 21.85           O  
ATOM    848  CB  LYS A 106      50.808  57.509  -1.877  1.00 29.27           C  
ATOM    849  CG  LYS A 106      50.210  58.889  -2.081  1.00 36.69           C  
ATOM    850  CD  LYS A 106      51.239  59.894  -2.551  1.00 50.53           C  
ATOM    851  CE  LYS A 106      50.589  61.252  -2.787  1.00 59.14           C  
ATOM    852  NZ  LYS A 106      49.450  61.169  -3.752  1.00 63.70           N1+
ATOM    853  N   LYS A 107      50.549  54.369  -2.310  1.00 24.30           N  
ATOM    854  CA  LYS A 107      51.165  53.049  -2.246  1.00 23.85           C  
ATOM    855  C   LYS A 107      52.581  53.216  -1.725  1.00 22.73           C  
ATOM    856  O   LYS A 107      53.355  54.032  -2.237  1.00 15.94           O  
ATOM    857  CB  LYS A 107      51.192  52.407  -3.635  1.00 29.45           C  
ATOM    858  CG  LYS A 107      51.969  51.100  -3.701  1.00 36.08           C  
ATOM    859  CD  LYS A 107      51.890  50.481  -5.095  1.00 45.33           C  
ATOM    860  CE  LYS A 107      52.450  51.420  -6.159  1.00 48.41           C  
ATOM    861  NZ  LYS A 107      52.279  50.878  -7.541  1.00 52.44           N1+
ATOM    862  N   TYR A 108      52.924  52.441  -0.704  1.00 21.31           N  
ATOM    863  CA  TYR A 108      54.253  52.533  -0.115  1.00 21.63           C  
ATOM    864  C   TYR A 108      55.364  52.117  -1.075  1.00 22.12           C  
ATOM    865  O   TYR A 108      55.307  51.053  -1.693  1.00 17.72           O  
ATOM    866  CB  TYR A 108      54.331  51.673   1.157  1.00 20.63           C  
ATOM    867  CG  TYR A 108      55.671  51.751   1.874  1.00 18.90           C  
ATOM    868  CD1 TYR A 108      56.143  52.964   2.373  1.00 17.53           C  
ATOM    869  CD2 TYR A 108      56.470  50.614   2.034  1.00 17.54           C  
ATOM    870  CE1 TYR A 108      57.383  53.052   3.014  1.00 14.13           C  
ATOM    871  CE2 TYR A 108      57.711  50.684   2.669  1.00 13.19           C  
ATOM    872  CZ  TYR A 108      58.164  51.914   3.157  1.00 15.72           C  
ATOM    873  OH  TYR A 108      59.396  52.014   3.782  1.00 16.99           O  
ATOM    874  N   ASP A 109      56.366  52.983  -1.197  1.00 21.26           N  
ATOM    875  CA  ASP A 109      57.539  52.735  -2.025  1.00 19.28           C  
ATOM    876  C   ASP A 109      58.696  52.723  -1.014  1.00 15.67           C  
ATOM    877  O   ASP A 109      59.118  53.767  -0.521  1.00 18.58           O  
ATOM    878  CB  ASP A 109      57.698  53.862  -3.059  1.00 18.38           C  
ATOM    879  CG  ASP A 109      59.017  53.793  -3.823  1.00 20.03           C  
ATOM    880  OD1 ASP A 109      59.728  52.774  -3.731  1.00 22.50           O  
ATOM    881  OD2 ASP A 109      59.339  54.775  -4.523  1.00 21.46           O1-
ATOM    882  N   PRO A 110      59.208  51.527  -0.685  1.00 15.24           N  
ATOM    883  CA  PRO A 110      60.307  51.341   0.275  1.00 16.42           C  
ATOM    884  C   PRO A 110      61.559  52.169  -0.008  1.00 14.23           C  
ATOM    885  O   PRO A 110      62.296  52.532   0.914  1.00 17.71           O  
ATOM    886  CB  PRO A 110      60.586  49.838   0.201  1.00 18.35           C  
ATOM    887  CG  PRO A 110      59.264  49.258  -0.217  1.00 21.87           C  
ATOM    888  CD  PRO A 110      58.776  50.235  -1.249  1.00 14.41           C  
ATOM    889  N   SER A 111      61.802  52.472  -1.279  1.00 12.82           N  
ATOM    890  CA  SER A 111      62.983  53.245  -1.632  1.00 15.16           C  
ATOM    891  C   SER A 111      62.908  54.653  -1.068  1.00 17.39           C  
ATOM    892  O   SER A 111      63.935  55.310  -0.912  1.00 17.65           O  
ATOM    893  CB  SER A 111      63.171  53.293  -3.163  1.00 18.89           C  
ATOM    894  OG  SER A 111      62.145  54.034  -3.796  1.00 18.84           O  
ATOM    895  N   GLN A 112      61.695  55.112  -0.748  1.00 17.39           N  
ATOM    896  CA  GLN A 112      61.509  56.453  -0.193  1.00 17.37           C  
ATOM    897  C   GLN A 112      62.099  56.613   1.211  1.00 22.26           C  
ATOM    898  O   GLN A 112      62.220  57.732   1.716  1.00 21.16           O  
ATOM    899  CB  GLN A 112      60.024  56.819  -0.185  1.00 19.43           C  
ATOM    900  CG  GLN A 112      59.412  56.874  -1.573  1.00 29.95           C  
ATOM    901  CD  GLN A 112      60.124  57.857  -2.478  1.00 35.34           C  
ATOM    902  NE2 GLN A 112      60.712  57.348  -3.552  1.00 40.70           N  
ATOM    903  OE1 GLN A 112      60.150  59.060  -2.214  1.00 40.88           O  
ATOM    904  N   ASN A 113      62.455  55.496   1.846  1.00 16.83           N  
ATOM    905  CA  ASN A 113      63.072  55.538   3.173  1.00 16.11           C  
ATOM    906  C   ASN A 113      64.496  55.010   3.051  1.00 16.29           C  
ATOM    907  O   ASN A 113      65.089  54.531   4.019  1.00 18.10           O  
ATOM    908  CB  ASN A 113      62.294  54.670   4.163  1.00 13.96           C  
ATOM    909  CG  ASN A 113      60.936  55.247   4.500  1.00 14.24           C  
ATOM    910  ND2 ASN A 113      60.904  56.530   4.867  1.00 19.18           N  
ATOM    911  OD1 ASN A 113      59.925  54.544   4.445  1.00 15.03           O  
ATOM    912  N   ALA A 114      65.047  55.119   1.849  1.00 16.20           N  
ATOM    913  CA  ALA A 114      66.398  54.638   1.571  1.00 20.17           C  
ATOM    914  C   ALA A 114      67.458  55.148   2.543  1.00 16.23           C  
ATOM    915  O   ALA A 114      68.422  54.438   2.851  1.00 15.93           O  
ATOM    916  CB  ALA A 114      66.793  54.999   0.138  1.00 20.24           C  
ATOM    917  N   TYR A 115      67.303  56.380   3.013  1.00 16.94           N  
ATOM    918  CA  TYR A 115      68.289  56.929   3.934  1.00 16.08           C  
ATOM    919  C   TYR A 115      68.471  56.021   5.154  1.00 19.07           C  
ATOM    920  O   TYR A 115      69.581  55.884   5.673  1.00 19.38           O  
ATOM    921  CB  TYR A 115      67.901  58.358   4.348  1.00 22.18           C  
ATOM    922  CG  TYR A 115      66.497  58.518   4.892  1.00 17.11           C  
ATOM    923  CD1 TYR A 115      66.222  58.320   6.246  1.00 21.30           C  
ATOM    924  CD2 TYR A 115      65.443  58.860   4.048  1.00 19.56           C  
ATOM    925  CE1 TYR A 115      64.927  58.464   6.743  1.00 22.58           C  
ATOM    926  CE2 TYR A 115      64.149  59.002   4.530  1.00 19.73           C  
ATOM    927  CZ  TYR A 115      63.896  58.804   5.875  1.00 19.36           C  
ATOM    928  OH  TYR A 115      62.611  58.939   6.336  1.00 25.68           O  
ATOM    929  N   VAL A 116      67.390  55.376   5.584  1.00 16.71           N  
ATOM    930  CA  VAL A 116      67.439  54.461   6.728  1.00 14.39           C  
ATOM    931  C   VAL A 116      68.348  53.257   6.439  1.00 16.54           C  
ATOM    932  O   VAL A 116      69.167  52.866   7.277  1.00 14.37           O  
ATOM    933  CB  VAL A 116      66.017  53.939   7.084  1.00 17.88           C  
ATOM    934  CG1 VAL A 116      66.101  52.868   8.154  1.00 15.53           C  
ATOM    935  CG2 VAL A 116      65.149  55.089   7.577  1.00 14.83           C  
ATOM    936  N   TYR A 117      68.205  52.675   5.252  1.00 16.44           N  
ATOM    937  CA  TYR A 117      69.019  51.521   4.870  1.00 16.75           C  
ATOM    938  C   TYR A 117      70.473  51.951   4.662  1.00 12.38           C  
ATOM    939  O   TYR A 117      71.397  51.160   4.859  1.00 15.90           O  
ATOM    940  CB  TYR A 117      68.476  50.877   3.587  1.00 17.80           C  
ATOM    941  CG  TYR A 117      66.965  50.899   3.478  1.00 16.39           C  
ATOM    942  CD1 TYR A 117      66.156  50.636   4.590  1.00 13.77           C  
ATOM    943  CD2 TYR A 117      66.342  51.218   2.272  1.00 17.18           C  
ATOM    944  CE1 TYR A 117      64.766  50.701   4.502  1.00 18.86           C  
ATOM    945  CE2 TYR A 117      64.953  51.283   2.171  1.00 16.84           C  
ATOM    946  CZ  TYR A 117      64.171  51.028   3.289  1.00 17.86           C  
ATOM    947  OH  TYR A 117      62.799  51.129   3.196  1.00 14.96           O  
ATOM    948  N   GLU A 118      70.672  53.211   4.286  1.00 13.71           N  
ATOM    949  CA  GLU A 118      72.019  53.734   4.069  1.00 14.04           C  
ATOM    950  C   GLU A 118      72.720  53.915   5.409  1.00 16.14           C  
ATOM    951  O   GLU A 118      73.935  53.719   5.522  1.00 14.99           O  
ATOM    952  CB  GLU A 118      71.942  55.061   3.302  1.00 16.85           C  
ATOM    953  CG  GLU A 118      71.292  54.860   1.938  1.00 16.79           C  
ATOM    954  CD  GLU A 118      70.972  56.148   1.200  1.00 29.32           C  
ATOM    955  OE1 GLU A 118      71.020  57.234   1.818  1.00 23.47           O  
ATOM    956  OE2 GLU A 118      70.654  56.063  -0.008  1.00 28.54           O1-
ATOM    957  N   ILE A 119      71.946  54.275   6.429  1.00 17.35           N  
ATOM    958  CA  ILE A 119      72.492  54.445   7.769  1.00 13.74           C  
ATOM    959  C   ILE A 119      72.921  53.074   8.284  1.00 16.13           C  
ATOM    960  O   ILE A 119      74.013  52.922   8.834  1.00 12.85           O  
ATOM    961  CB  ILE A 119      71.450  55.071   8.705  1.00 15.15           C  
ATOM    962  CG1 ILE A 119      71.219  56.528   8.301  1.00 13.11           C  
ATOM    963  CG2 ILE A 119      71.920  54.993  10.153  1.00 16.92           C  
ATOM    964  CD1 ILE A 119      70.012  57.161   8.981  1.00 16.96           C  
ATOM    965  N   ILE A 120      72.069  52.069   8.096  1.00 10.03           N  
ATOM    966  CA  ILE A 120      72.419  50.714   8.532  1.00 11.82           C  
ATOM    967  C   ILE A 120      73.748  50.307   7.895  1.00 13.79           C  
ATOM    968  O   ILE A 120      74.668  49.849   8.576  1.00 16.57           O  
ATOM    969  CB  ILE A 120      71.308  49.709   8.127  1.00 12.34           C  
ATOM    970  CG1 ILE A 120      70.120  49.851   9.083  1.00 13.71           C  
ATOM    971  CG2 ILE A 120      71.856  48.287   8.113  1.00 17.14           C  
ATOM    972  CD1 ILE A 120      68.851  49.153   8.610  1.00 12.24           C  
ATOM    973  N   LYS A 121      73.841  50.478   6.580  1.00 13.45           N  
ATOM    974  CA  LYS A 121      75.049  50.143   5.850  1.00 19.07           C  
ATOM    975  C   LYS A 121      76.250  50.944   6.334  1.00 15.28           C  
ATOM    976  O   LYS A 121      77.321  50.391   6.552  1.00 15.91           O  
ATOM    977  CB  LYS A 121      74.837  50.372   4.348  1.00 24.42           C  
ATOM    978  CG  LYS A 121      73.851  49.392   3.721  1.00 30.50           C  
ATOM    979  CD  LYS A 121      73.604  49.695   2.248  1.00 33.31           C  
ATOM    980  CE  LYS A 121      72.614  48.704   1.651  1.00 34.42           C  
ATOM    981  NZ  LYS A 121      72.341  48.975   0.214  1.00 35.24           N1+
ATOM    982  N   ARG A 122      76.069  52.247   6.517  1.00 13.86           N  
ATOM    983  CA  ARG A 122      77.156  53.113   6.965  1.00 16.01           C  
ATOM    984  C   ARG A 122      77.646  52.728   8.373  1.00 19.99           C  
ATOM    985  O   ARG A 122      78.852  52.712   8.642  1.00 18.63           O  
ATOM    986  CB  ARG A 122      76.688  54.573   6.942  1.00 16.23           C  
ATOM    987  CG  ARG A 122      77.806  55.606   7.036  1.00 27.55           C  
ATOM    988  CD  ARG A 122      78.632  55.681   5.750  1.00 25.11           C  
ATOM    989  NE  ARG A 122      77.871  56.171   4.604  1.00 32.80           N  
ATOM    990  CZ  ARG A 122      77.521  57.444   4.434  1.00 36.05           C  
ATOM    991  NH1 ARG A 122      77.859  58.376   5.329  1.00 27.57           N1+
ATOM    992  NH2 ARG A 122      76.827  57.795   3.366  1.00 30.39           N  
ATOM    993  N   VAL A 123      76.700  52.425   9.261  1.00 14.29           N  
ATOM    994  CA  VAL A 123      77.016  52.033  10.628  1.00 12.31           C  
ATOM    995  C   VAL A 123      77.822  50.727  10.627  1.00 20.46           C  
ATOM    996  O   VAL A 123      78.772  50.575  11.400  1.00 22.03           O  
ATOM    997  CB  VAL A 123      75.717  51.851  11.476  1.00 15.96           C  
ATOM    998  CG1 VAL A 123      76.034  51.184  12.816  1.00 15.41           C  
ATOM    999  CG2 VAL A 123      75.057  53.216  11.725  1.00 17.38           C  
ATOM   1000  N   LYS A 124      77.452  49.789   9.758  1.00 19.00           N  
ATOM   1001  CA  LYS A 124      78.172  48.514   9.684  1.00 18.46           C  
ATOM   1002  C   LYS A 124      79.584  48.740   9.144  1.00 18.32           C  
ATOM   1003  O   LYS A 124      80.514  48.021   9.494  1.00 20.83           O  
ATOM   1004  CB  LYS A 124      77.430  47.518   8.779  1.00 19.14           C  
ATOM   1005  CG  LYS A 124      76.043  47.094   9.261  1.00 20.46           C  
ATOM   1006  CD  LYS A 124      76.103  46.109  10.419  1.00 26.19           C  
ATOM   1007  CE  LYS A 124      76.612  44.740   9.975  1.00 23.91           C  
ATOM   1008  NZ  LYS A 124      76.778  43.819  11.131  1.00 22.31           N1+
ATOM   1009  N   GLU A 125      79.733  49.745   8.288  1.00 19.70           N  
ATOM   1010  CA  GLU A 125      81.026  50.080   7.698  1.00 20.98           C  
ATOM   1011  C   GLU A 125      81.879  50.884   8.667  1.00 21.19           C  
ATOM   1012  O   GLU A 125      83.110  50.836   8.619  1.00 21.40           O  
ATOM   1013  CB  GLU A 125      80.822  50.910   6.422  1.00 24.24           C  
ATOM   1014  CG  GLU A 125      80.425  50.099   5.203  1.00 30.10           C  
ATOM   1015  CD  GLU A 125      79.842  50.957   4.094  1.00 37.21           C  
ATOM   1016  OE1 GLU A 125      80.010  52.198   4.141  1.00 36.66           O  
ATOM   1017  OE2 GLU A 125      79.219  50.387   3.172  1.00 40.26           O1-
ATOM   1018  N   ALA A 126      81.210  51.618   9.550  1.00 17.37           N  
ATOM   1019  CA  ALA A 126      81.884  52.482  10.513  1.00 22.21           C  
ATOM   1020  C   ALA A 126      82.501  51.773  11.711  1.00 25.70           C  
ATOM   1021  O   ALA A 126      83.428  52.289  12.331  1.00 21.54           O  
ATOM   1022  CB  ALA A 126      80.919  53.557  10.995  1.00 20.72           C  
ATOM   1023  N   GLN A 127      81.995  50.594  12.036  1.00 22.79           N  
ATOM   1024  CA  GLN A 127      82.516  49.861  13.180  1.00 21.97           C  
ATOM   1025  C   GLN A 127      82.212  48.386  13.060  1.00 19.94           C  
ATOM   1026  O   GLN A 127      81.239  47.998  12.422  1.00 18.93           O  
ATOM   1027  CB  GLN A 127      81.899  50.404  14.475  1.00 19.89           C  
ATOM   1028  CG  GLN A 127      80.364  50.274  14.594  1.00 17.65           C  
ATOM   1029  CD  GLN A 127      79.889  48.885  15.029  1.00 19.27           C  
ATOM   1030  NE2 GLN A 127      78.767  48.436  14.466  1.00 16.62           N  
ATOM   1031  OE1 GLN A 127      80.505  48.240  15.882  1.00 16.96           O  
ATOM   1032  N   ASP A 128      83.048  47.554  13.668  1.00 21.81           N  
ATOM   1033  CA  ASP A 128      82.798  46.122  13.624  1.00 22.46           C  
ATOM   1034  C   ASP A 128      82.920  45.567  15.032  1.00 21.90           C  
ATOM   1035  O   ASP A 128      83.354  44.436  15.243  1.00 21.40           O  
ATOM   1036  CB  ASP A 128      83.778  45.419  12.685  1.00 32.34           C  
ATOM   1037  CG  ASP A 128      83.319  44.017  12.318  1.00 35.20           C  
ATOM   1038  OD1 ASP A 128      82.144  43.863  11.910  1.00 29.66           O  
ATOM   1039  OD2 ASP A 128      84.128  43.073  12.437  1.00 41.84           O1-
ATOM   1040  N   GLU A 129      82.515  46.381  15.996  1.00 19.72           N  
ATOM   1041  CA  GLU A 129      82.569  45.990  17.392  1.00 17.84           C  
ATOM   1042  C   GLU A 129      81.337  45.199  17.818  1.00 16.22           C  
ATOM   1043  O   GLU A 129      81.463  44.166  18.477  1.00 15.12           O  
ATOM   1044  CB  GLU A 129      82.694  47.231  18.275  1.00 24.78           C  
ATOM   1045  CG  GLU A 129      83.951  48.062  18.025  1.00 26.01           C  
ATOM   1046  CD  GLU A 129      85.232  47.308  18.354  1.00 30.33           C  
ATOM   1047  OE1 GLU A 129      85.272  46.621  19.400  1.00 28.13           O  
ATOM   1048  OE2 GLU A 129      86.203  47.416  17.575  1.00 32.07           O1-
ATOM   1049  N   VAL A 130      80.156  45.687  17.437  1.00 16.39           N  
ATOM   1050  CA  VAL A 130      78.888  45.057  17.826  1.00 16.91           C  
ATOM   1051  C   VAL A 130      77.842  44.986  16.703  1.00 19.30           C  
ATOM   1052  O   VAL A 130      77.969  45.660  15.672  1.00 18.17           O  
ATOM   1053  CB  VAL A 130      78.244  45.848  18.997  1.00 15.81           C  
ATOM   1054  CG1 VAL A 130      79.188  45.887  20.199  1.00 15.15           C  
ATOM   1055  CG2 VAL A 130      77.927  47.286  18.533  1.00 15.16           C  
ATOM   1056  N   PRO A 131      76.777  44.178  16.908  1.00 12.35           N  
ATOM   1057  CA  PRO A 131      75.690  44.012  15.930  1.00 14.03           C  
ATOM   1058  C   PRO A 131      74.895  45.316  15.819  1.00 16.82           C  
ATOM   1059  O   PRO A 131      74.946  46.155  16.723  1.00 15.44           O  
ATOM   1060  CB  PRO A 131      74.826  42.898  16.538  1.00 17.06           C  
ATOM   1061  CG  PRO A 131      75.736  42.210  17.522  1.00 21.61           C  
ATOM   1062  CD  PRO A 131      76.547  43.330  18.091  1.00 13.68           C  
ATOM   1063  N   VAL A 132      74.169  45.476  14.715  1.00 13.66           N  
ATOM   1064  CA  VAL A 132      73.344  46.664  14.490  1.00 14.77           C  
ATOM   1065  C   VAL A 132      71.886  46.230  14.449  1.00 15.56           C  
ATOM   1066  O   VAL A 132      71.535  45.251  13.785  1.00 17.56           O  
ATOM   1067  CB  VAL A 132      73.683  47.350  13.150  1.00 13.13           C  
ATOM   1068  CG1 VAL A 132      72.804  48.576  12.946  1.00 14.85           C  
ATOM   1069  CG2 VAL A 132      75.134  47.735  13.128  1.00 14.84           C  
ATOM   1070  N   ILE A 133      71.042  46.971  15.156  1.00 13.19           N  
ATOM   1071  CA  ILE A 133      69.619  46.674  15.236  1.00 11.55           C  
ATOM   1072  C   ILE A 133      68.795  47.614  14.364  1.00 13.27           C  
ATOM   1073  O   ILE A 133      68.924  48.829  14.469  1.00 15.97           O  
ATOM   1074  CB  ILE A 133      69.113  46.820  16.699  1.00 11.51           C  
ATOM   1075  CG1 ILE A 133      69.901  45.892  17.627  1.00 17.57           C  
ATOM   1076  CG2 ILE A 133      67.626  46.505  16.778  1.00 17.05           C  
ATOM   1077  CD1 ILE A 133      69.645  46.158  19.122  1.00 16.72           C  
ATOM   1078  N   GLY A 134      67.965  47.044  13.495  1.00 14.16           N  
ATOM   1079  CA  GLY A 134      67.089  47.850  12.669  1.00 12.81           C  
ATOM   1080  C   GLY A 134      65.753  47.846  13.399  1.00 11.21           C  
ATOM   1081  O   GLY A 134      65.522  46.987  14.254  1.00 15.64           O  
ATOM   1082  N   PHE A 135      64.861  48.779  13.098  1.00 12.53           N  
ATOM   1083  CA  PHE A 135      63.582  48.782  13.797  1.00  9.79           C  
ATOM   1084  C   PHE A 135      62.469  49.513  13.043  1.00 13.93           C  
ATOM   1085  O   PHE A 135      62.700  50.225  12.069  1.00 11.87           O  
ATOM   1086  CB  PHE A 135      63.732  49.444  15.174  1.00 12.07           C  
ATOM   1087  CG  PHE A 135      63.797  50.956  15.116  1.00 10.62           C  
ATOM   1088  CD1 PHE A 135      65.003  51.609  14.869  1.00 15.04           C  
ATOM   1089  CD2 PHE A 135      62.647  51.723  15.293  1.00 13.94           C  
ATOM   1090  CE1 PHE A 135      65.062  53.006  14.803  1.00 14.28           C  
ATOM   1091  CE2 PHE A 135      62.693  53.120  15.226  1.00 10.39           C  
ATOM   1092  CZ  PHE A 135      63.905  53.761  14.982  1.00 15.88           C  
ATOM   1093  N   ALA A 136      61.253  49.330  13.529  1.00 15.43           N  
ATOM   1094  CA  ALA A 136      60.080  49.985  12.967  1.00 12.51           C  
ATOM   1095  C   ALA A 136      59.002  49.967  14.035  1.00 12.62           C  
ATOM   1096  O   ALA A 136      59.057  49.164  14.970  1.00 12.97           O  
ATOM   1097  CB  ALA A 136      59.589  49.247  11.723  1.00  9.72           C  
ATOM   1098  N   GLY A 137      58.040  50.875  13.913  1.00 12.60           N  
ATOM   1099  CA  GLY A 137      56.940  50.891  14.858  1.00 12.72           C  
ATOM   1100  C   GLY A 137      55.995  49.791  14.396  1.00 14.39           C  
ATOM   1101  O   GLY A 137      55.992  49.434  13.208  1.00 14.65           O  
ATOM   1102  N   ALA A 138      55.217  49.232  15.315  1.00 13.45           N  
ATOM   1103  CA  ALA A 138      54.271  48.174  14.957  1.00 17.48           C  
ATOM   1104  C   ALA A 138      53.059  48.831  14.320  1.00 15.56           C  
ATOM   1105  O   ALA A 138      52.761  49.997  14.597  1.00 14.17           O  
ATOM   1106  CB  ALA A 138      53.854  47.391  16.198  1.00  9.72           C  
ATOM   1107  N   PRO A 139      52.320  48.087  13.482  1.00 16.23           N  
ATOM   1108  CA  PRO A 139      51.151  48.705  12.851  1.00 16.14           C  
ATOM   1109  C   PRO A 139      50.126  49.397  13.751  1.00 17.00           C  
ATOM   1110  O   PRO A 139      49.670  50.487  13.415  1.00 13.97           O  
ATOM   1111  CB  PRO A 139      50.549  47.566  12.008  1.00 15.43           C  
ATOM   1112  CG  PRO A 139      51.042  46.307  12.669  1.00 13.04           C  
ATOM   1113  CD  PRO A 139      52.460  46.669  13.095  1.00 14.78           C  
ATOM   1114  N   PHE A 140      49.762  48.811  14.890  1.00 14.05           N  
ATOM   1115  CA  PHE A 140      48.772  49.484  15.722  1.00 16.05           C  
ATOM   1116  C   PHE A 140      49.281  50.811  16.250  1.00 12.08           C  
ATOM   1117  O   PHE A 140      48.576  51.820  16.212  1.00 14.50           O  
ATOM   1118  CB  PHE A 140      48.340  48.649  16.927  1.00 14.77           C  
ATOM   1119  CG  PHE A 140      47.386  49.383  17.829  1.00 16.48           C  
ATOM   1120  CD1 PHE A 140      46.039  49.488  17.495  1.00 15.67           C  
ATOM   1121  CD2 PHE A 140      47.848  50.065  18.947  1.00 17.28           C  
ATOM   1122  CE1 PHE A 140      45.165  50.267  18.258  1.00 16.30           C  
ATOM   1123  CE2 PHE A 140      46.983  50.850  19.716  1.00 15.44           C  
ATOM   1124  CZ  PHE A 140      45.644  50.952  19.370  1.00 15.07           C  
ATOM   1125  N   THR A 141      50.500  50.803  16.772  1.00 14.60           N  
ATOM   1126  CA  THR A 141      51.068  52.027  17.309  1.00 16.92           C  
ATOM   1127  C   THR A 141      51.128  53.122  16.242  1.00 15.65           C  
ATOM   1128  O   THR A 141      50.829  54.286  16.527  1.00 13.38           O  
ATOM   1129  CB  THR A 141      52.467  51.759  17.916  1.00 17.66           C  
ATOM   1130  CG2 THR A 141      53.146  53.067  18.304  1.00 21.04           C  
ATOM   1131  OG1 THR A 141      52.320  50.941  19.091  1.00 20.31           O  
ATOM   1132  N   LEU A 142      51.507  52.761  15.017  1.00 17.61           N  
ATOM   1133  CA  LEU A 142      51.564  53.756  13.945  1.00 17.42           C  
ATOM   1134  C   LEU A 142      50.155  54.239  13.595  1.00 15.49           C  
ATOM   1135  O   LEU A 142      49.936  55.423  13.326  1.00 14.63           O  
ATOM   1136  CB  LEU A 142      52.237  53.179  12.695  1.00 21.32           C  
ATOM   1137  CG  LEU A 142      53.728  52.845  12.816  1.00 19.56           C  
ATOM   1138  CD1 LEU A 142      54.214  52.242  11.505  1.00 20.10           C  
ATOM   1139  CD2 LEU A 142      54.519  54.108  13.165  1.00 22.49           C  
ATOM   1140  N   LEU A 143      49.192  53.326  13.608  1.00 15.32           N  
ATOM   1141  CA  LEU A 143      47.822  53.709  13.303  1.00 16.58           C  
ATOM   1142  C   LEU A 143      47.315  54.701  14.345  1.00 17.53           C  
ATOM   1143  O   LEU A 143      46.657  55.688  14.003  1.00 18.57           O  
ATOM   1144  CB  LEU A 143      46.915  52.471  13.258  1.00 17.38           C  
ATOM   1145  CG  LEU A 143      45.411  52.683  13.038  1.00 14.47           C  
ATOM   1146  CD1 LEU A 143      44.821  51.422  12.418  1.00 20.27           C  
ATOM   1147  CD2 LEU A 143      44.706  53.019  14.354  1.00 17.84           C  
ATOM   1148  N   SER A 144      47.628  54.454  15.615  1.00 17.49           N  
ATOM   1149  CA  SER A 144      47.173  55.346  16.680  1.00 18.36           C  
ATOM   1150  C   SER A 144      47.777  56.750  16.496  1.00 19.95           C  
ATOM   1151  O   SER A 144      47.097  57.762  16.699  1.00 16.03           O  
ATOM   1152  CB  SER A 144      47.536  54.755  18.044  1.00 18.77           C  
ATOM   1153  OG  SER A 144      46.728  55.306  19.063  1.00 25.03           O  
ATOM   1154  N   TYR A 145      49.045  56.816  16.095  1.00 15.35           N  
ATOM   1155  CA  TYR A 145      49.687  58.108  15.848  1.00 19.42           C  
ATOM   1156  C   TYR A 145      48.953  58.813  14.695  1.00 22.46           C  
ATOM   1157  O   TYR A 145      48.727  60.020  14.736  1.00 23.84           O  
ATOM   1158  CB  TYR A 145      51.163  57.919  15.473  1.00 20.06           C  
ATOM   1159  CG  TYR A 145      52.136  57.936  16.636  1.00 18.01           C  
ATOM   1160  CD1 TYR A 145      52.564  59.138  17.204  1.00 16.38           C  
ATOM   1161  CD2 TYR A 145      52.635  56.752  17.161  1.00 18.28           C  
ATOM   1162  CE1 TYR A 145      53.464  59.154  18.261  1.00 21.08           C  
ATOM   1163  CE2 TYR A 145      53.528  56.755  18.211  1.00 20.91           C  
ATOM   1164  CZ  TYR A 145      53.943  57.954  18.760  1.00 23.99           C  
ATOM   1165  OH  TYR A 145      54.833  57.936  19.807  1.00 20.92           O  
ATOM   1166  N   LEU A 146      48.575  58.051  13.671  1.00 20.10           N  
ATOM   1167  CA  LEU A 146      47.863  58.618  12.520  1.00 20.10           C  
ATOM   1168  C   LEU A 146      46.469  59.136  12.860  1.00 24.23           C  
ATOM   1169  O   LEU A 146      46.039  60.164  12.335  1.00 21.45           O  
ATOM   1170  CB  LEU A 146      47.735  57.584  11.392  1.00 15.96           C  
ATOM   1171  CG  LEU A 146      48.950  57.305  10.507  1.00 24.91           C  
ATOM   1172  CD1 LEU A 146      48.629  56.170   9.533  1.00 15.71           C  
ATOM   1173  CD2 LEU A 146      49.341  58.578   9.744  1.00 23.01           C  
ATOM   1174  N   ILE A 147      45.755  58.416  13.720  1.00 20.48           N  
ATOM   1175  CA  ILE A 147      44.402  58.816  14.094  1.00 19.11           C  
ATOM   1176  C   ILE A 147      44.430  59.961  15.105  1.00 18.43           C  
ATOM   1177  O   ILE A 147      43.607  60.867  15.049  1.00 19.76           O  
ATOM   1178  CB  ILE A 147      43.614  57.623  14.701  1.00 22.95           C  
ATOM   1179  CG1 ILE A 147      43.430  56.528  13.649  1.00 21.67           C  
ATOM   1180  CG2 ILE A 147      42.251  58.087  15.220  1.00 18.58           C  
ATOM   1181  CD1 ILE A 147      42.565  56.941  12.466  1.00 20.30           C  
ATOM   1182  N   GLU A 148      45.382  59.917  16.025  1.00 15.98           N  
ATOM   1183  CA  GLU A 148      45.495  60.951  17.042  1.00 21.66           C  
ATOM   1184  C   GLU A 148      46.193  62.198  16.482  1.00 22.64           C  
ATOM   1185  O   GLU A 148      46.193  63.259  17.120  1.00 18.58           O  
ATOM   1186  CB  GLU A 148      46.277  60.419  18.250  1.00 26.13           C  
ATOM   1187  CG  GLU A 148      45.655  59.193  18.961  1.00 19.98           C  
ATOM   1188  CD  GLU A 148      44.231  59.441  19.449  1.00 24.34           C  
ATOM   1189  OE1 GLU A 148      43.902  60.603  19.751  1.00 21.08           O  
ATOM   1190  OE2 GLU A 148      43.445  58.473  19.548  1.00 18.68           O1-
ATOM   1191  N   GLY A 149      46.773  62.061  15.291  1.00 20.66           N  
ATOM   1192  CA  GLY A 149      47.478  63.168  14.667  1.00 21.57           C  
ATOM   1193  C   GLY A 149      48.767  63.469  15.415  1.00 22.33           C  
ATOM   1194  O   GLY A 149      49.357  64.533  15.273  1.00 22.59           O  
ATOM   1195  N   GLY A 150      49.202  62.518  16.226  1.00 21.44           N  
ATOM   1196  CA  GLY A 150      50.402  62.704  17.023  1.00 31.33           C  
ATOM   1197  C   GLY A 150      50.256  61.961  18.334  1.00 34.39           C  
ATOM   1198  O   GLY A 150      50.144  60.744  18.332  1.00 43.56           O  
ATOM   1199  N   ALA A 151      50.255  62.685  19.452  1.00 42.51           N  
ATOM   1200  CA  ALA A 151      50.084  62.060  20.771  1.00 48.10           C  
ATOM   1201  C   ALA A 151      48.648  62.329  21.220  1.00 49.74           C  
ATOM   1202  O   ALA A 151      47.947  63.165  20.639  1.00 50.17           O  
ATOM   1203  CB  ALA A 151      51.088  62.598  21.794  1.00 49.68           C  
ATOM   1204  N   SER A 152      48.204  61.613  22.243  1.00 51.02           N  
ATOM   1205  CA  SER A 152      46.805  61.876  22.624  1.00 52.75           C  
ATOM   1206  C   SER A 152      46.634  62.050  24.131  1.00 53.73           C  
ATOM   1207  O   SER A 152      45.922  62.936  24.631  1.00 54.46           O  
ATOM   1208  CB  SER A 152      45.987  60.661  22.186  1.00 49.03           C  
ATOM   1209  OG  SER A 152      44.751  60.643  22.897  1.00 49.31           O  
ATOM   1210  N   LYS A 153      47.298  61.102  24.869  1.00 55.50           N  
ATOM   1211  CA  LYS A 153      47.042  60.797  26.284  1.00 55.38           C  
ATOM   1212  C   LYS A 153      45.636  60.285  26.672  1.00 52.49           C  
ATOM   1213  O   LYS A 153      45.277  60.308  27.852  1.00 56.29           O  
ATOM   1214  CB  LYS A 153      47.314  62.020  27.155  1.00 59.24           C  
ATOM   1215  CG  LYS A 153      48.708  62.608  26.995  1.00 64.54           C  
ATOM   1216  CD  LYS A 153      49.619  62.246  28.166  1.00 67.22           C  
ATOM   1217  CE  LYS A 153      51.081  62.584  27.868  1.00 67.38           C  
ATOM   1218  NZ  LYS A 153      51.526  63.661  28.749  1.00 71.06           N1+
ATOM   1219  N   ASP A 154      44.822  59.857  25.673  1.00 20.00           N  
ATOM   1220  CA  ASP A 154      43.593  59.168  26.054  1.00 20.00           C  
ATOM   1221  C   ASP A 154      43.182  58.127  25.016  1.00 20.00           C  
ATOM   1222  O   ASP A 154      42.375  57.262  25.259  1.00 20.00           O  
ATOM   1223  CB  ASP A 154      42.447  60.174  26.503  1.00 20.00           C  
ATOM   1224  CG  ASP A 154      41.848  60.922  25.305  1.00 20.00           C  
ATOM   1225  OD1 ASP A 154      42.284  60.620  24.190  1.00 20.00           O  
ATOM   1226  OD2 ASP A 154      40.974  61.765  25.480  1.00 20.00           O1-
ATOM   1227  N   PHE A 155      43.773  58.288  23.766  1.00 31.05           N  
ATOM   1228  CA  PHE A 155      43.492  57.431  22.589  1.00 30.53           C  
ATOM   1229  C   PHE A 155      41.966  57.229  22.329  1.00 28.63           C  
ATOM   1230  O   PHE A 155      41.482  56.209  21.855  1.00 20.91           O  
ATOM   1231  CB  PHE A 155      44.185  56.085  22.817  1.00 30.49           C  
ATOM   1232  CG  PHE A 155      45.587  56.383  23.282  1.00 37.62           C  
ATOM   1233  CD1 PHE A 155      45.847  56.795  24.599  1.00 36.35           C  
ATOM   1234  CD2 PHE A 155      46.636  56.203  22.403  1.00 43.81           C  
ATOM   1235  CE1 PHE A 155      47.168  56.998  25.012  1.00 45.50           C  
ATOM   1236  CE2 PHE A 155      47.949  56.405  22.825  1.00 48.95           C  
ATOM   1237  CZ  PHE A 155      48.222  56.803  24.126  1.00 48.34           C  
ATOM   1238  N   LYS A 156      41.191  58.243  22.761  1.00 26.57           N  
ATOM   1239  CA  LYS A 156      39.745  58.171  22.557  1.00 26.30           C  
ATOM   1240  C   LYS A 156      39.406  58.020  21.079  1.00 21.74           C  
ATOM   1241  O   LYS A 156      38.656  57.142  20.667  1.00 21.24           O  
ATOM   1242  CB  LYS A 156      39.082  59.440  23.142  1.00 25.15           C  
ATOM   1243  CG  LYS A 156      37.541  59.383  23.035  1.00 30.42           C  
ATOM   1244  CD  LYS A 156      36.833  60.561  23.729  1.00 33.65           C  
ATOM   1245  CE  LYS A 156      36.917  60.456  25.255  1.00 39.63           C  
ATOM   1246  NZ  LYS A 156      38.320  60.426  25.664  1.00 45.01           N1+
ATOM   1247  N   SER A 157      40.012  58.873  20.260  1.00 17.12           N  
ATOM   1248  CA  SER A 157      39.785  58.845  18.817  1.00 15.59           C  
ATOM   1249  C   SER A 157      40.194  57.511  18.199  1.00 18.57           C  
ATOM   1250  O   SER A 157      39.526  56.997  17.300  1.00 16.80           O  
ATOM   1251  CB  SER A 157      40.556  59.984  18.133  1.00 19.41           C  
ATOM   1252  OG  SER A 157      40.041  61.248  18.508  1.00 25.34           O  
ATOM   1253  N   THR A 158      41.299  56.953  18.677  1.00 13.60           N  
ATOM   1254  CA  THR A 158      41.773  55.676  18.150  1.00 17.26           C  
ATOM   1255  C   THR A 158      40.751  54.585  18.435  1.00 18.97           C  
ATOM   1256  O   THR A 158      40.400  53.781  17.560  1.00 20.84           O  
ATOM   1257  CB  THR A 158      43.116  55.267  18.789  1.00 13.72           C  
ATOM   1258  CG2 THR A 158      43.564  53.902  18.272  1.00 11.60           C  
ATOM   1259  OG1 THR A 158      44.113  56.244  18.473  1.00 13.97           O  
ATOM   1260  N   LYS A 159      40.274  54.559  19.671  1.00 16.01           N  
ATOM   1261  CA  LYS A 159      39.293  53.564  20.072  1.00 18.43           C  
ATOM   1262  C   LYS A 159      37.985  53.707  19.308  1.00 12.96           C  
ATOM   1263  O   LYS A 159      37.446  52.720  18.827  1.00 15.94           O  
ATOM   1264  CB  LYS A 159      39.062  53.659  21.579  1.00 14.85           C  
ATOM   1265  CG  LYS A 159      40.270  53.181  22.369  1.00 15.73           C  
ATOM   1266  CD  LYS A 159      40.203  53.612  23.829  1.00 25.54           C  
ATOM   1267  CE  LYS A 159      41.397  53.085  24.599  1.00 30.95           C  
ATOM   1268  NZ  LYS A 159      41.412  51.596  24.584  1.00 31.82           N1+
ATOM   1269  N   LEU A 160      37.473  54.926  19.185  1.00 16.12           N  
ATOM   1270  CA  LEU A 160      36.226  55.115  18.451  1.00 18.46           C  
ATOM   1271  C   LEU A 160      36.400  54.690  16.994  1.00 15.23           C  
ATOM   1272  O   LEU A 160      35.526  54.040  16.419  1.00 17.01           O  
ATOM   1273  CB  LEU A 160      35.771  56.574  18.530  1.00 20.84           C  
ATOM   1274  CG  LEU A 160      35.490  57.045  19.962  1.00 24.19           C  
ATOM   1275  CD1 LEU A 160      34.999  58.479  19.938  1.00 24.91           C  
ATOM   1276  CD2 LEU A 160      34.448  56.140  20.614  1.00 23.89           C  
ATOM   1277  N   PHE A 161      37.532  55.051  16.395  1.00 17.34           N  
ATOM   1278  CA  PHE A 161      37.799  54.671  15.009  1.00 16.45           C  
ATOM   1279  C   PHE A 161      37.759  53.143  14.896  1.00 19.72           C  
ATOM   1280  O   PHE A 161      37.097  52.576  14.021  1.00 19.55           O  
ATOM   1281  CB  PHE A 161      39.184  55.183  14.582  1.00 17.44           C  
ATOM   1282  CG  PHE A 161      39.585  54.772  13.192  1.00 20.04           C  
ATOM   1283  CD1 PHE A 161      38.837  55.177  12.086  1.00 18.54           C  
ATOM   1284  CD2 PHE A 161      40.705  53.965  12.986  1.00 18.23           C  
ATOM   1285  CE1 PHE A 161      39.194  54.784  10.793  1.00 17.90           C  
ATOM   1286  CE2 PHE A 161      41.070  53.566  11.705  1.00 15.79           C  
ATOM   1287  CZ  PHE A 161      40.309  53.979  10.600  1.00 19.85           C  
ATOM   1288  N   MET A 162      38.469  52.485  15.804  1.00 16.13           N  
ATOM   1289  CA  MET A 162      38.545  51.029  15.823  1.00 20.21           C  
ATOM   1290  C   MET A 162      37.197  50.331  16.070  1.00 19.03           C  
ATOM   1291  O   MET A 162      36.871  49.343  15.409  1.00 18.31           O  
ATOM   1292  CB  MET A 162      39.567  50.599  16.885  1.00 15.76           C  
ATOM   1293  CG  MET A 162      39.886  49.109  16.928  1.00 23.05           C  
ATOM   1294  SD  MET A 162      41.116  48.741  18.222  1.00 23.80           S  
ATOM   1295  CE  MET A 162      40.147  49.130  19.708  1.00 19.76           C  
ATOM   1296  N   TRP A 163      36.407  50.844  17.010  1.00 18.63           N  
ATOM   1297  CA  TRP A 163      35.118  50.220  17.331  1.00 13.51           C  
ATOM   1298  C   TRP A 163      33.984  50.565  16.374  1.00 17.32           C  
ATOM   1299  O   TRP A 163      33.155  49.717  16.045  1.00 14.79           O  
ATOM   1300  CB  TRP A 163      34.651  50.616  18.729  1.00 12.10           C  
ATOM   1301  CG  TRP A 163      35.565  50.248  19.857  1.00 12.92           C  
ATOM   1302  CD1 TRP A 163      36.322  49.118  19.977  1.00 15.94           C  
ATOM   1303  CD2 TRP A 163      35.750  50.986  21.066  1.00 12.28           C  
ATOM   1304  CE2 TRP A 163      36.633  50.243  21.882  1.00 18.23           C  
ATOM   1305  CE3 TRP A 163      35.249  52.208  21.543  1.00 19.40           C  
ATOM   1306  NE1 TRP A 163      36.970  49.106  21.193  1.00 14.71           N  
ATOM   1307  CZ2 TRP A 163      37.029  50.679  23.152  1.00 14.10           C  
ATOM   1308  CZ3 TRP A 163      35.645  52.645  22.805  1.00 13.94           C  
ATOM   1309  CH2 TRP A 163      36.528  51.879  23.596  1.00 15.99           C  
ATOM   1310  N   GLU A 164      33.935  51.817  15.940  1.00 11.90           N  
ATOM   1311  CA  GLU A 164      32.856  52.249  15.072  1.00 15.80           C  
ATOM   1312  C   GLU A 164      33.113  52.149  13.575  1.00 23.31           C  
ATOM   1313  O   GLU A 164      32.162  52.113  12.795  1.00 24.64           O  
ATOM   1314  CB  GLU A 164      32.460  53.675  15.434  1.00 13.18           C  
ATOM   1315  CG  GLU A 164      32.142  53.849  16.910  1.00 16.62           C  
ATOM   1316  CD  GLU A 164      31.654  55.246  17.238  1.00 19.70           C  
ATOM   1317  OE1 GLU A 164      32.131  56.212  16.605  1.00 25.02           O  
ATOM   1318  OE2 GLU A 164      30.804  55.379  18.140  1.00 19.43           O1-
ATOM   1319  N   ASN A 165      34.382  52.098  13.171  1.00 19.98           N  
ATOM   1320  CA  ASN A 165      34.711  52.001  11.751  1.00 19.72           C  
ATOM   1321  C   ASN A 165      35.686  50.854  11.465  1.00 18.89           C  
ATOM   1322  O   ASN A 165      36.775  51.071  10.939  1.00 20.12           O  
ATOM   1323  CB  ASN A 165      35.321  53.315  11.266  1.00 17.24           C  
ATOM   1324  CG  ASN A 165      35.279  53.447   9.757  1.00 24.96           C  
ATOM   1325  ND2 ASN A 165      35.659  54.616   9.252  1.00 20.32           N  
ATOM   1326  OD1 ASN A 165      34.909  52.505   9.051  1.00 24.68           O  
ATOM   1327  N   PRO A 166      35.289  49.616  11.787  1.00 20.48           N  
ATOM   1328  CA  PRO A 166      36.127  48.433  11.573  1.00 20.90           C  
ATOM   1329  C   PRO A 166      36.595  48.200  10.138  1.00 20.93           C  
ATOM   1330  O   PRO A 166      37.661  47.638   9.921  1.00 20.84           O  
ATOM   1331  CB  PRO A 166      35.253  47.298  12.099  1.00 22.27           C  
ATOM   1332  CG  PRO A 166      33.865  47.793  11.816  1.00 21.41           C  
ATOM   1333  CD  PRO A 166      33.957  49.221  12.276  1.00 22.89           C  
ATOM   1334  N   LYS A 167      35.805  48.622   9.157  1.00 21.55           N  
ATOM   1335  CA  LYS A 167      36.204  48.427   7.769  1.00 23.73           C  
ATOM   1336  C   LYS A 167      37.429  49.272   7.448  1.00 23.12           C  
ATOM   1337  O   LYS A 167      38.407  48.774   6.883  1.00 17.33           O  
ATOM   1338  CB  LYS A 167      35.052  48.776   6.819  1.00 24.83           C  
ATOM   1339  CG  LYS A 167      33.899  47.804   6.921  1.00 28.26           C  
ATOM   1340  CD  LYS A 167      32.760  48.145   5.978  1.00 35.96           C  
ATOM   1341  CE  LYS A 167      31.576  47.245   6.266  1.00 35.79           C  
ATOM   1342  NZ  LYS A 167      31.206  47.315   7.712  1.00 43.69           N1+
ATOM   1343  N   GLU A 168      37.378  50.549   7.817  1.00 19.71           N  
ATOM   1344  CA  GLU A 168      38.497  51.439   7.558  1.00 19.71           C  
ATOM   1345  C   GLU A 168      39.670  51.111   8.471  1.00 18.64           C  
ATOM   1346  O   GLU A 168      40.825  51.326   8.102  1.00 17.18           O  
ATOM   1347  CB  GLU A 168      38.072  52.902   7.726  1.00 13.72           C  
ATOM   1348  CG  GLU A 168      36.976  53.302   6.763  1.00 24.37           C  
ATOM   1349  CD  GLU A 168      37.255  52.820   5.351  1.00 33.92           C  
ATOM   1350  OE1 GLU A 168      38.317  53.181   4.800  1.00 24.99           O  
ATOM   1351  OE2 GLU A 168      36.414  52.075   4.797  1.00 33.84           O1-
ATOM   1352  N   TYR A 169      39.380  50.596   9.662  1.00 16.35           N  
ATOM   1353  CA  TYR A 169      40.456  50.222  10.575  1.00 16.08           C  
ATOM   1354  C   TYR A 169      41.243  49.077   9.935  1.00 14.73           C  
ATOM   1355  O   TYR A 169      42.472  49.089   9.931  1.00 18.00           O  
ATOM   1356  CB  TYR A 169      39.899  49.770  11.931  1.00 18.11           C  
ATOM   1357  CG  TYR A 169      40.961  49.204  12.850  1.00 18.91           C  
ATOM   1358  CD1 TYR A 169      41.700  50.032  13.700  1.00 16.33           C  
ATOM   1359  CD2 TYR A 169      41.253  47.840  12.836  1.00 21.73           C  
ATOM   1360  CE1 TYR A 169      42.702  49.509  14.513  1.00 18.73           C  
ATOM   1361  CE2 TYR A 169      42.250  47.309  13.637  1.00 15.93           C  
ATOM   1362  CZ  TYR A 169      42.970  48.146  14.473  1.00 19.88           C  
ATOM   1363  OH  TYR A 169      43.942  47.609  15.275  1.00 15.69           O  
ATOM   1364  N   LYS A 170      40.530  48.088   9.399  1.00 17.32           N  
ATOM   1365  CA  LYS A 170      41.182  46.952   8.747  1.00 15.95           C  
ATOM   1366  C   LYS A 170      41.997  47.421   7.538  1.00 17.31           C  
ATOM   1367  O   LYS A 170      43.150  47.022   7.361  1.00 13.09           O  
ATOM   1368  CB  LYS A 170      40.145  45.917   8.292  1.00 20.06           C  
ATOM   1369  CG  LYS A 170      40.733  44.829   7.397  1.00 31.34           C  
ATOM   1370  CD  LYS A 170      39.694  43.797   6.965  1.00 32.04           C  
ATOM   1371  CE  LYS A 170      40.192  42.984   5.769  1.00 29.38           C  
ATOM   1372  NZ  LYS A 170      41.513  42.347   6.027  1.00 34.51           N1+
ATOM   1373  N   ARG A 171      41.398  48.262   6.701  1.00 14.49           N  
ATOM   1374  CA  ARG A 171      42.104  48.769   5.526  1.00 15.17           C  
ATOM   1375  C   ARG A 171      43.418  49.450   5.908  1.00 16.41           C  
ATOM   1376  O   ARG A 171      44.447  49.241   5.269  1.00 15.05           O  
ATOM   1377  CB  ARG A 171      41.230  49.766   4.763  1.00 16.58           C  
ATOM   1378  CG  ARG A 171      40.046  49.136   4.020  1.00 20.29           C  
ATOM   1379  CD  ARG A 171      39.265  50.216   3.265  1.00 25.64           C  
ATOM   1380  NE  ARG A 171      40.009  50.715   2.110  1.00 33.50           N  
ATOM   1381  CZ  ARG A 171      39.958  51.968   1.666  1.00 33.60           C  
ATOM   1382  NH1 ARG A 171      39.199  52.864   2.280  1.00 38.80           N1+
ATOM   1383  NH2 ARG A 171      40.668  52.328   0.602  1.00 36.51           N  
ATOM   1384  N   LEU A 172      43.374  50.274   6.946  1.00 13.45           N  
ATOM   1385  CA  LEU A 172      44.565  50.979   7.402  1.00 15.50           C  
ATOM   1386  C   LEU A 172      45.599  50.020   8.015  1.00 12.52           C  
ATOM   1387  O   LEU A 172      46.800  50.119   7.739  1.00 16.04           O  
ATOM   1388  CB  LEU A 172      44.160  52.053   8.419  1.00 13.52           C  
ATOM   1389  CG  LEU A 172      45.261  53.020   8.859  1.00 12.48           C  
ATOM   1390  CD1 LEU A 172      45.985  53.598   7.646  1.00 15.13           C  
ATOM   1391  CD2 LEU A 172      44.635  54.126   9.700  1.00  7.81           C  
ATOM   1392  N   MET A 173      45.138  49.093   8.847  1.00 15.14           N  
ATOM   1393  CA  MET A 173      46.056  48.136   9.454  1.00 15.01           C  
ATOM   1394  C   MET A 173      46.703  47.273   8.367  1.00 14.61           C  
ATOM   1395  O   MET A 173      47.880  46.928   8.469  1.00 15.36           O  
ATOM   1396  CB  MET A 173      45.334  47.263  10.484  1.00 14.21           C  
ATOM   1397  CG  MET A 173      45.069  47.957  11.823  1.00 11.74           C  
ATOM   1398  SD  MET A 173      46.587  48.403  12.748  1.00 16.00           S  
ATOM   1399  CE  MET A 173      47.101  46.782  13.389  1.00 16.65           C  
ATOM   1400  N   ASP A 174      45.945  46.927   7.326  1.00 17.51           N  
ATOM   1401  CA  ASP A 174      46.508  46.131   6.235  1.00 12.01           C  
ATOM   1402  C   ASP A 174      47.640  46.902   5.571  1.00 14.23           C  
ATOM   1403  O   ASP A 174      48.709  46.357   5.300  1.00 16.19           O  
ATOM   1404  CB  ASP A 174      45.445  45.793   5.188  1.00 14.05           C  
ATOM   1405  CG  ASP A 174      44.564  44.633   5.606  1.00 24.18           C  
ATOM   1406  OD1 ASP A 174      45.033  43.805   6.410  1.00 25.11           O  
ATOM   1407  OD2 ASP A 174      43.415  44.539   5.121  1.00 25.05           O1-
ATOM   1408  N   ILE A 175      47.399  48.182   5.315  1.00 14.47           N  
ATOM   1409  CA  ILE A 175      48.400  49.037   4.694  1.00 15.07           C  
ATOM   1410  C   ILE A 175      49.646  49.185   5.569  1.00 14.34           C  
ATOM   1411  O   ILE A 175      50.776  49.022   5.105  1.00 13.45           O  
ATOM   1412  CB  ILE A 175      47.818  50.443   4.416  1.00 20.39           C  
ATOM   1413  CG1 ILE A 175      46.905  50.384   3.185  1.00 22.23           C  
ATOM   1414  CG2 ILE A 175      48.945  51.461   4.236  1.00 19.01           C  
ATOM   1415  CD1 ILE A 175      46.167  51.674   2.914  1.00 21.71           C  
ATOM   1416  N   LEU A 176      49.429  49.501   6.837  1.00 13.45           N  
ATOM   1417  CA  LEU A 176      50.529  49.700   7.763  1.00 11.43           C  
ATOM   1418  C   LEU A 176      51.299  48.405   7.984  1.00 14.73           C  
ATOM   1419  O   LEU A 176      52.518  48.424   8.095  1.00 12.03           O  
ATOM   1420  CB  LEU A 176      49.987  50.242   9.083  1.00 13.06           C  
ATOM   1421  CG  LEU A 176      49.432  51.661   8.971  1.00 13.30           C  
ATOM   1422  CD1 LEU A 176      48.717  52.046  10.274  1.00 17.89           C  
ATOM   1423  CD2 LEU A 176      50.576  52.621   8.657  1.00 14.20           C  
ATOM   1424  N   THR A 177      50.595  47.277   8.044  1.00 15.53           N  
ATOM   1425  CA  THR A 177      51.276  46.000   8.238  1.00 15.21           C  
ATOM   1426  C   THR A 177      52.175  45.678   7.042  1.00 14.29           C  
ATOM   1427  O   THR A 177      53.325  45.278   7.214  1.00 16.93           O  
ATOM   1428  CB  THR A 177      50.269  44.845   8.468  1.00 13.48           C  
ATOM   1429  CG2 THR A 177      51.006  43.516   8.647  1.00 11.72           C  
ATOM   1430  OG1 THR A 177      49.529  45.108   9.665  1.00 13.13           O  
ATOM   1431  N   GLU A 178      51.665  45.865   5.831  1.00 15.25           N  
ATOM   1432  CA  GLU A 178      52.469  45.596   4.639  1.00 13.07           C  
ATOM   1433  C   GLU A 178      53.607  46.611   4.491  1.00 16.92           C  
ATOM   1434  O   GLU A 178      54.680  46.273   3.995  1.00 15.58           O  
ATOM   1435  CB  GLU A 178      51.592  45.611   3.384  1.00 22.22           C  
ATOM   1436  CG  GLU A 178      50.615  44.439   3.273  1.00 25.23           C  
ATOM   1437  CD  GLU A 178      51.297  43.070   3.293  1.00 28.58           C  
ATOM   1438  OE1 GLU A 178      52.530  42.989   3.097  1.00 26.60           O  
ATOM   1439  OE2 GLU A 178      50.588  42.065   3.496  1.00 24.75           O1-
ATOM   1440  N   THR A 179      53.367  47.849   4.923  1.00 13.59           N  
ATOM   1441  CA  THR A 179      54.387  48.903   4.857  1.00 14.85           C  
ATOM   1442  C   THR A 179      55.546  48.557   5.805  1.00 16.88           C  
ATOM   1443  O   THR A 179      56.726  48.604   5.426  1.00 11.02           O  
ATOM   1444  CB  THR A 179      53.793  50.285   5.276  1.00 20.04           C  
ATOM   1445  CG2 THR A 179      54.894  51.343   5.368  1.00 15.47           C  
ATOM   1446  OG1 THR A 179      52.813  50.699   4.315  1.00 17.79           O  
ATOM   1447  N   VAL A 180      55.199  48.222   7.045  1.00 15.80           N  
ATOM   1448  CA  VAL A 180      56.205  47.855   8.038  1.00 14.99           C  
ATOM   1449  C   VAL A 180      56.954  46.599   7.590  1.00 16.13           C  
ATOM   1450  O   VAL A 180      58.170  46.500   7.756  1.00  9.97           O  
ATOM   1451  CB  VAL A 180      55.562  47.618   9.423  1.00 13.20           C  
ATOM   1452  CG1 VAL A 180      56.602  47.094  10.412  1.00 16.41           C  
ATOM   1453  CG2 VAL A 180      54.992  48.935   9.949  1.00 19.14           C  
ATOM   1454  N   LEU A 181      56.237  45.651   6.996  1.00 13.54           N  
ATOM   1455  CA  LEU A 181      56.878  44.424   6.529  1.00 14.35           C  
ATOM   1456  C   LEU A 181      57.941  44.714   5.459  1.00 16.88           C  
ATOM   1457  O   LEU A 181      59.074  44.234   5.558  1.00 12.74           O  
ATOM   1458  CB  LEU A 181      55.829  43.446   5.974  1.00 11.72           C  
ATOM   1459  CG  LEU A 181      56.363  42.164   5.315  1.00 16.34           C  
ATOM   1460  CD1 LEU A 181      57.209  41.357   6.299  1.00 14.11           C  
ATOM   1461  CD2 LEU A 181      55.192  41.337   4.821  1.00 22.21           C  
ATOM   1462  N   ALA A 182      57.578  45.498   4.446  1.00 14.19           N  
ATOM   1463  CA  ALA A 182      58.506  45.835   3.360  1.00 14.56           C  
ATOM   1464  C   ALA A 182      59.688  46.682   3.847  1.00 14.18           C  
ATOM   1465  O   ALA A 182      60.828  46.494   3.410  1.00 10.53           O  
ATOM   1466  CB  ALA A 182      57.765  46.575   2.240  1.00 16.27           C  
ATOM   1467  N   TYR A 183      59.391  47.622   4.739  1.00 14.24           N  
ATOM   1468  CA  TYR A 183      60.382  48.523   5.319  1.00 16.13           C  
ATOM   1469  C   TYR A 183      61.423  47.720   6.111  1.00 16.69           C  
ATOM   1470  O   TYR A 183      62.630  47.886   5.914  1.00 16.32           O  
ATOM   1471  CB  TYR A 183      59.640  49.536   6.205  1.00 16.12           C  
ATOM   1472  CG  TYR A 183      60.483  50.502   7.009  1.00 15.26           C  
ATOM   1473  CD1 TYR A 183      61.425  51.332   6.398  1.00 17.57           C  
ATOM   1474  CD2 TYR A 183      60.277  50.639   8.388  1.00 17.13           C  
ATOM   1475  CE1 TYR A 183      62.141  52.281   7.143  1.00 16.36           C  
ATOM   1476  CE2 TYR A 183      60.984  51.582   9.143  1.00 16.49           C  
ATOM   1477  CZ  TYR A 183      61.914  52.399   8.516  1.00 18.12           C  
ATOM   1478  OH  TYR A 183      62.613  53.321   9.270  1.00 14.35           O  
ATOM   1479  N   LEU A 184      60.958  46.839   6.996  1.00 13.94           N  
ATOM   1480  CA  LEU A 184      61.870  46.018   7.781  1.00 16.11           C  
ATOM   1481  C   LEU A 184      62.681  45.089   6.878  1.00 15.21           C  
ATOM   1482  O   LEU A 184      63.863  44.840   7.139  1.00 13.12           O  
ATOM   1483  CB  LEU A 184      61.100  45.205   8.827  1.00 12.40           C  
ATOM   1484  CG  LEU A 184      60.741  46.021  10.078  1.00 10.22           C  
ATOM   1485  CD1 LEU A 184      59.941  45.159  11.047  1.00 12.81           C  
ATOM   1486  CD2 LEU A 184      62.009  46.546  10.736  1.00 12.73           C  
ATOM   1487  N   LYS A 185      62.050  44.580   5.820  1.00 14.47           N  
ATOM   1488  CA  LYS A 185      62.742  43.698   4.874  1.00 16.56           C  
ATOM   1489  C   LYS A 185      63.925  44.434   4.236  1.00 16.08           C  
ATOM   1490  O   LYS A 185      65.008  43.864   4.093  1.00 17.45           O  
ATOM   1491  CB  LYS A 185      61.786  43.212   3.774  1.00 13.80           C  
ATOM   1492  CG  LYS A 185      60.886  42.040   4.177  1.00  9.65           C  
ATOM   1493  CD  LYS A 185      59.952  41.671   3.031  1.00 16.62           C  
ATOM   1494  CE  LYS A 185      59.234  40.352   3.275  1.00 18.73           C  
ATOM   1495  NZ  LYS A 185      58.313  40.041   2.135  1.00 16.56           N1+
ATOM   1496  N   GLU A 186      63.722  45.694   3.849  1.00 11.11           N  
ATOM   1497  CA  GLU A 186      64.811  46.470   3.249  1.00 14.63           C  
ATOM   1498  C   GLU A 186      65.949  46.682   4.244  1.00 17.27           C  
ATOM   1499  O   GLU A 186      67.116  46.724   3.860  1.00 17.68           O  
ATOM   1500  CB  GLU A 186      64.319  47.837   2.767  1.00  8.93           C  
ATOM   1501  CG  GLU A 186      63.409  47.755   1.565  1.00 14.04           C  
ATOM   1502  CD  GLU A 186      64.057  46.984   0.429  1.00 22.23           C  
ATOM   1503  OE1 GLU A 186      65.138  47.408  -0.028  1.00 21.11           O  
ATOM   1504  OE2 GLU A 186      63.490  45.954   0.001  1.00 17.54           O1-
ATOM   1505  N   GLN A 187      65.602  46.844   5.519  1.00 14.20           N  
ATOM   1506  CA  GLN A 187      66.613  47.042   6.546  1.00 14.85           C  
ATOM   1507  C   GLN A 187      67.442  45.767   6.691  1.00 16.93           C  
ATOM   1508  O   GLN A 187      68.651  45.818   6.935  1.00 14.12           O  
ATOM   1509  CB  GLN A 187      65.949  47.409   7.882  1.00 14.76           C  
ATOM   1510  CG  GLN A 187      65.361  48.836   7.912  1.00 12.79           C  
ATOM   1511  CD  GLN A 187      64.839  49.233   9.283  1.00 16.11           C  
ATOM   1512  NE2 GLN A 187      63.592  49.705   9.334  1.00 12.18           N  
ATOM   1513  OE1 GLN A 187      65.548  49.126  10.283  1.00 13.58           O  
ATOM   1514  N   ILE A 188      66.781  44.625   6.539  1.00 12.98           N  
ATOM   1515  CA  ILE A 188      67.451  43.336   6.642  1.00 14.06           C  
ATOM   1516  C   ILE A 188      68.396  43.172   5.449  1.00 14.61           C  
ATOM   1517  O   ILE A 188      69.559  42.790   5.622  1.00 16.79           O  
ATOM   1518  CB  ILE A 188      66.413  42.178   6.711  1.00 15.23           C  
ATOM   1519  CG1 ILE A 188      65.734  42.193   8.090  1.00 17.71           C  
ATOM   1520  CG2 ILE A 188      67.096  40.831   6.453  1.00 11.20           C  
ATOM   1521  CD1 ILE A 188      64.535  41.258   8.234  1.00 10.60           C  
ATOM   1522  N   LYS A 189      67.912  43.489   4.250  1.00 15.66           N  
ATOM   1523  CA  LYS A 189      68.738  43.406   3.046  1.00 17.04           C  
ATOM   1524  C   LYS A 189      69.949  44.320   3.191  1.00 17.93           C  
ATOM   1525  O   LYS A 189      71.036  43.998   2.718  1.00 14.92           O  
ATOM   1526  CB  LYS A 189      67.963  43.863   1.809  1.00 19.55           C  
ATOM   1527  CG  LYS A 189      66.745  43.041   1.429  1.00 19.41           C  
ATOM   1528  CD  LYS A 189      66.066  43.737   0.257  1.00 19.66           C  
ATOM   1529  CE  LYS A 189      64.758  43.108  -0.120  1.00 24.04           C  
ATOM   1530  NZ  LYS A 189      64.205  43.827  -1.299  1.00 19.53           N1+
ATOM   1531  N   ALA A 190      69.749  45.467   3.838  1.00 15.40           N  
ATOM   1532  CA  ALA A 190      70.820  46.437   4.042  1.00 16.07           C  
ATOM   1533  C   ALA A 190      71.869  45.984   5.060  1.00 15.13           C  
ATOM   1534  O   ALA A 190      72.938  46.587   5.149  1.00 16.01           O  
ATOM   1535  CB  ALA A 190      70.232  47.779   4.470  1.00 22.94           C  
ATOM   1536  N   GLY A 191      71.559  44.951   5.841  1.00 16.24           N  
ATOM   1537  CA  GLY A 191      72.525  44.456   6.806  1.00 20.74           C  
ATOM   1538  C   GLY A 191      72.158  44.427   8.283  1.00 22.35           C  
ATOM   1539  O   GLY A 191      73.014  44.115   9.119  1.00 15.12           O  
ATOM   1540  N   ALA A 192      70.915  44.757   8.626  1.00 15.26           N  
ATOM   1541  CA  ALA A 192      70.508  44.729  10.030  1.00 15.03           C  
ATOM   1542  C   ALA A 192      70.719  43.317  10.598  1.00 15.84           C  
ATOM   1543  O   ALA A 192      70.277  42.333  10.006  1.00 22.23           O  
ATOM   1544  CB  ALA A 192      69.042  45.131  10.158  1.00  9.25           C  
ATOM   1545  N   ASP A 193      71.388  43.222  11.743  1.00 16.26           N  
ATOM   1546  CA  ASP A 193      71.648  41.927  12.372  1.00 13.82           C  
ATOM   1547  C   ASP A 193      70.433  41.433  13.150  1.00 14.36           C  
ATOM   1548  O   ASP A 193      70.247  40.234  13.364  1.00 14.22           O  
ATOM   1549  CB  ASP A 193      72.843  42.045  13.319  1.00 16.47           C  
ATOM   1550  CG  ASP A 193      74.124  42.376  12.590  1.00 22.78           C  
ATOM   1551  OD1 ASP A 193      74.602  41.524  11.810  1.00 18.42           O  
ATOM   1552  OD2 ASP A 193      74.645  43.491  12.785  1.00 17.02           O1-
ATOM   1553  N   VAL A 194      69.613  42.382  13.574  1.00 13.28           N  
ATOM   1554  CA  VAL A 194      68.418  42.101  14.341  1.00 15.87           C  
ATOM   1555  C   VAL A 194      67.413  43.188  13.976  1.00 10.83           C  
ATOM   1556  O   VAL A 194      67.809  44.284  13.590  1.00 13.12           O  
ATOM   1557  CB  VAL A 194      68.699  42.220  15.870  1.00 11.64           C  
ATOM   1558  CG1 VAL A 194      67.425  41.947  16.665  1.00 15.29           C  
ATOM   1559  CG2 VAL A 194      69.815  41.265  16.279  1.00 13.68           C  
ATOM   1560  N   VAL A 195      66.126  42.879  14.062  1.00 11.91           N  
ATOM   1561  CA  VAL A 195      65.105  43.904  13.824  1.00 10.64           C  
ATOM   1562  C   VAL A 195      64.112  43.886  14.978  1.00 12.69           C  
ATOM   1563  O   VAL A 195      63.635  42.822  15.394  1.00 14.07           O  
ATOM   1564  CB  VAL A 195      64.342  43.722  12.480  1.00 13.43           C  
ATOM   1565  CG1 VAL A 195      65.283  44.015  11.309  1.00  7.67           C  
ATOM   1566  CG2 VAL A 195      63.748  42.328  12.383  1.00 17.66           C  
ATOM   1567  N   GLN A 196      63.828  45.069  15.521  1.00 13.72           N  
ATOM   1568  CA  GLN A 196      62.896  45.181  16.627  1.00 11.81           C  
ATOM   1569  C   GLN A 196      61.658  45.947  16.215  1.00 14.69           C  
ATOM   1570  O   GLN A 196      61.741  47.010  15.596  1.00 15.73           O  
ATOM   1571  CB  GLN A 196      63.538  45.877  17.832  1.00 13.22           C  
ATOM   1572  CG  GLN A 196      62.575  46.024  19.013  1.00 12.36           C  
ATOM   1573  CD  GLN A 196      63.286  46.126  20.352  1.00 14.01           C  
ATOM   1574  NE2 GLN A 196      62.812  47.022  21.211  1.00 15.11           N  
ATOM   1575  OE1 GLN A 196      64.233  45.388  20.619  1.00 15.15           O  
ATOM   1576  N   ILE A 197      60.510  45.378  16.561  1.00 12.67           N  
ATOM   1577  CA  ILE A 197      59.217  45.971  16.273  1.00 14.31           C  
ATOM   1578  C   ILE A 197      58.711  46.611  17.566  1.00 12.17           C  
ATOM   1579  O   ILE A 197      58.503  45.919  18.567  1.00 13.28           O  
ATOM   1580  CB  ILE A 197      58.199  44.891  15.827  1.00 14.30           C  
ATOM   1581  CG1 ILE A 197      58.665  44.230  14.516  1.00 16.08           C  
ATOM   1582  CG2 ILE A 197      56.827  45.525  15.656  1.00 12.36           C  
ATOM   1583  CD1 ILE A 197      57.974  42.896  14.210  1.00 19.70           C  
ATOM   1584  N   PHE A 198      58.500  47.922  17.537  1.00 14.88           N  
ATOM   1585  CA  PHE A 198      58.033  48.660  18.712  1.00 17.44           C  
ATOM   1586  C   PHE A 198      56.513  48.905  18.735  1.00 15.39           C  
ATOM   1587  O   PHE A 198      55.997  49.690  17.940  1.00 16.85           O  
ATOM   1588  CB  PHE A 198      58.731  50.030  18.798  1.00 15.37           C  
ATOM   1589  CG  PHE A 198      60.202  49.974  19.154  1.00 17.44           C  
ATOM   1590  CD1 PHE A 198      61.164  49.619  18.201  1.00 15.00           C  
ATOM   1591  CD2 PHE A 198      60.631  50.360  20.423  1.00 18.55           C  
ATOM   1592  CE1 PHE A 198      62.532  49.659  18.511  1.00 12.36           C  
ATOM   1593  CE2 PHE A 198      61.993  50.405  20.746  1.00 13.83           C  
ATOM   1594  CZ  PHE A 198      62.947  50.054  19.783  1.00 16.53           C  
ATOM   1595  N   ASP A 199      55.802  48.247  19.651  1.00 24.17           N  
ATOM   1596  CA  ASP A 199      54.353  48.447  19.790  1.00 20.59           C  
ATOM   1597  C   ASP A 199      54.176  49.163  21.136  1.00 22.94           C  
ATOM   1598  O   ASP A 199      53.635  48.611  22.096  1.00 17.32           O  
ATOM   1599  CB  ASP A 199      53.616  47.103  19.810  1.00 22.27           C  
ATOM   1600  CG  ASP A 199      52.358  47.114  18.962  1.00 20.48           C  
ATOM   1601  OD1 ASP A 199      51.865  48.220  18.639  1.00 17.88           O  
ATOM   1602  OD2 ASP A 199      51.863  46.017  18.621  1.00 16.04           O1-
ATOM   1603  N   SER A 200      54.647  50.403  21.186  1.00 22.07           N  
ATOM   1604  CA  SER A 200      54.613  51.219  22.398  1.00 25.63           C  
ATOM   1605  C   SER A 200      53.260  51.629  22.971  1.00 27.47           C  
ATOM   1606  O   SER A 200      53.134  51.811  24.185  1.00 28.32           O  
ATOM   1607  CB  SER A 200      55.437  52.488  22.168  1.00 25.85           C  
ATOM   1608  OG  SER A 200      56.766  52.165  21.793  1.00 41.11           O  
ATOM   1609  N   TRP A 201      52.257  51.767  22.111  1.00 18.32           N  
ATOM   1610  CA  TRP A 201      50.939  52.224  22.537  1.00 17.18           C  
ATOM   1611  C   TRP A 201      49.823  51.201  22.718  1.00 20.26           C  
ATOM   1612  O   TRP A 201      48.699  51.586  23.016  1.00 18.61           O  
ATOM   1613  CB  TRP A 201      50.451  53.311  21.570  1.00 23.93           C  
ATOM   1614  CG  TRP A 201      51.172  54.627  21.683  1.00 25.40           C  
ATOM   1615  CD1 TRP A 201      52.283  54.899  22.432  1.00 28.98           C  
ATOM   1616  CD2 TRP A 201      50.781  55.874  21.079  1.00 26.59           C  
ATOM   1617  CE2 TRP A 201      51.696  56.857  21.518  1.00 29.93           C  
ATOM   1618  CE3 TRP A 201      49.743  56.254  20.212  1.00 30.44           C  
ATOM   1619  NE1 TRP A 201      52.602  56.237  22.340  1.00 24.81           N  
ATOM   1620  CZ2 TRP A 201      51.601  58.204  21.125  1.00 32.56           C  
ATOM   1621  CZ3 TRP A 201      49.648  57.600  19.818  1.00 26.41           C  
ATOM   1622  CH2 TRP A 201      50.575  58.553  20.278  1.00 32.34           C  
ATOM   1623  N   VAL A 202      50.101  49.914  22.542  1.00 16.57           N  
ATOM   1624  CA  VAL A 202      49.042  48.918  22.716  1.00 19.08           C  
ATOM   1625  C   VAL A 202      48.583  48.775  24.162  1.00 20.09           C  
ATOM   1626  O   VAL A 202      47.547  48.163  24.421  1.00 23.88           O  
ATOM   1627  CB  VAL A 202      49.464  47.514  22.220  1.00 21.79           C  
ATOM   1628  CG1 VAL A 202      49.811  47.569  20.751  1.00 28.14           C  
ATOM   1629  CG2 VAL A 202      50.628  46.990  23.042  1.00 22.45           C  
ATOM   1630  N   ASN A 203      49.349  49.318  25.106  1.00 18.84           N  
ATOM   1631  CA  ASN A 203      48.970  49.229  26.513  1.00 21.17           C  
ATOM   1632  C   ASN A 203      47.654  49.967  26.752  1.00 21.11           C  
ATOM   1633  O   ASN A 203      47.015  49.800  27.787  1.00 21.55           O  
ATOM   1634  CB  ASN A 203      50.068  49.811  27.408  1.00 23.11           C  
ATOM   1635  CG  ASN A 203      50.360  51.260  27.101  1.00 25.43           C  
ATOM   1636  ND2 ASN A 203      50.244  52.111  28.110  1.00 32.55           N  
ATOM   1637  OD1 ASN A 203      50.686  51.613  25.968  1.00 28.81           O  
ATOM   1638  N   ASN A 204      47.255  50.781  25.784  1.00 21.91           N  
ATOM   1639  CA  ASN A 204      46.010  51.523  25.872  1.00 23.24           C  
ATOM   1640  C   ASN A 204      44.810  50.688  25.414  1.00 24.10           C  
ATOM   1641  O   ASN A 204      43.689  51.189  25.376  1.00 28.90           O  
ATOM   1642  CB  ASN A 204      46.105  52.798  25.036  1.00 24.52           C  
ATOM   1643  CG  ASN A 204      47.153  53.751  25.563  1.00 29.92           C  
ATOM   1644  ND2 ASN A 204      48.233  53.932  24.808  1.00 31.42           N  
ATOM   1645  OD1 ASN A 204      47.000  54.311  26.643  1.00 28.98           O  
ATOM   1646  N   LEU A 205      45.043  49.422  25.068  1.00 16.45           N  
ATOM   1647  CA  LEU A 205      43.960  48.540  24.632  1.00 17.63           C  
ATOM   1648  C   LEU A 205      43.597  47.483  25.668  1.00 16.76           C  
ATOM   1649  O   LEU A 205      44.442  47.047  26.445  1.00 16.10           O  
ATOM   1650  CB  LEU A 205      44.341  47.796  23.348  1.00 15.71           C  
ATOM   1651  CG  LEU A 205      44.614  48.580  22.072  1.00 19.96           C  
ATOM   1652  CD1 LEU A 205      45.102  47.614  20.997  1.00 19.35           C  
ATOM   1653  CD2 LEU A 205      43.351  49.290  21.630  1.00 15.84           C  
ATOM   1654  N   SER A 206      42.328  47.082  25.663  1.00 14.55           N  
ATOM   1655  CA  SER A 206      41.849  46.026  26.537  1.00 17.10           C  
ATOM   1656  C   SER A 206      42.420  44.740  25.948  1.00 14.85           C  
ATOM   1657  O   SER A 206      42.796  44.700  24.768  1.00 16.98           O  
ATOM   1658  CB  SER A 206      40.317  45.957  26.505  1.00 22.27           C  
ATOM   1659  OG  SER A 206      39.839  45.655  25.196  1.00 17.64           O  
ATOM   1660  N   LEU A 207      42.494  43.687  26.750  1.00 15.82           N  
ATOM   1661  CA  LEU A 207      43.012  42.421  26.242  1.00 15.55           C  
ATOM   1662  C   LEU A 207      42.170  41.929  25.069  1.00 14.97           C  
ATOM   1663  O   LEU A 207      42.703  41.445  24.072  1.00 14.05           O  
ATOM   1664  CB  LEU A 207      43.014  41.346  27.333  1.00 15.44           C  
ATOM   1665  CG  LEU A 207      43.298  39.927  26.797  1.00 14.45           C  
ATOM   1666  CD1 LEU A 207      44.647  39.904  26.096  1.00 14.23           C  
ATOM   1667  CD2 LEU A 207      43.288  38.928  27.940  1.00 20.03           C  
ATOM   1668  N   GLU A 208      40.850  42.053  25.168  1.00 16.27           N  
ATOM   1669  CA  GLU A 208      40.027  41.568  24.067  1.00 16.63           C  
ATOM   1670  C   GLU A 208      40.248  42.330  22.760  1.00 17.81           C  
ATOM   1671  O   GLU A 208      40.242  41.730  21.682  1.00 15.39           O  
ATOM   1672  CB  GLU A 208      38.537  41.563  24.442  1.00 22.48           C  
ATOM   1673  CG  GLU A 208      37.950  42.893  24.843  1.00 26.87           C  
ATOM   1674  CD  GLU A 208      36.468  42.779  25.139  1.00 31.03           C  
ATOM   1675  OE1 GLU A 208      36.084  41.836  25.867  1.00 28.74           O  
ATOM   1676  OE2 GLU A 208      35.692  43.626  24.646  1.00 30.40           O1-
ATOM   1677  N   ASP A 209      40.468  43.639  22.843  1.00 17.99           N  
ATOM   1678  CA  ASP A 209      40.693  44.419  21.632  1.00 14.95           C  
ATOM   1679  C   ASP A 209      42.043  44.085  20.997  1.00 17.71           C  
ATOM   1680  O   ASP A 209      42.171  44.073  19.774  1.00 19.07           O  
ATOM   1681  CB  ASP A 209      40.600  45.920  21.928  1.00 12.68           C  
ATOM   1682  CG  ASP A 209      39.164  46.391  22.124  1.00 13.48           C  
ATOM   1683  OD1 ASP A 209      38.236  45.675  21.699  1.00 20.26           O  
ATOM   1684  OD2 ASP A 209      38.967  47.491  22.684  1.00 19.98           O1-
ATOM   1685  N   TYR A 210      43.052  43.813  21.822  1.00 16.66           N  
ATOM   1686  CA  TYR A 210      44.370  43.458  21.295  1.00 17.51           C  
ATOM   1687  C   TYR A 210      44.258  42.148  20.524  1.00 13.69           C  
ATOM   1688  O   TYR A 210      44.765  42.020  19.412  1.00 18.61           O  
ATOM   1689  CB  TYR A 210      45.390  43.276  22.426  1.00 18.53           C  
ATOM   1690  CG  TYR A 210      46.776  42.932  21.935  1.00 17.62           C  
ATOM   1691  CD1 TYR A 210      47.692  43.933  21.613  1.00 18.45           C  
ATOM   1692  CD2 TYR A 210      47.167  41.599  21.763  1.00 17.29           C  
ATOM   1693  CE1 TYR A 210      48.975  43.620  21.132  1.00 14.45           C  
ATOM   1694  CE2 TYR A 210      48.439  41.275  21.278  1.00 18.00           C  
ATOM   1695  CZ  TYR A 210      49.341  42.291  20.967  1.00 20.27           C  
ATOM   1696  OH  TYR A 210      50.609  41.985  20.505  1.00 16.22           O  
ATOM   1697  N   GLY A 211      43.595  41.171  21.131  1.00 16.07           N  
ATOM   1698  CA  GLY A 211      43.434  39.875  20.491  1.00 15.36           C  
ATOM   1699  C   GLY A 211      42.664  39.951  19.186  1.00 15.08           C  
ATOM   1700  O   GLY A 211      43.012  39.301  18.196  1.00 13.79           O  
ATOM   1701  N   GLU A 212      41.610  40.753  19.170  1.00 12.18           N  
ATOM   1702  CA  GLU A 212      40.807  40.882  17.958  1.00 20.56           C  
ATOM   1703  C   GLU A 212      41.376  41.809  16.889  1.00 19.39           C  
ATOM   1704  O   GLU A 212      41.398  41.457  15.713  1.00 12.98           O  
ATOM   1705  CB  GLU A 212      39.393  41.372  18.292  1.00 19.69           C  
ATOM   1706  CG  GLU A 212      38.489  41.512  17.062  1.00 22.71           C  
ATOM   1707  CD  GLU A 212      37.091  42.017  17.399  1.00 30.50           C  
ATOM   1708  OE1 GLU A 212      36.705  41.954  18.584  1.00 31.11           O  
ATOM   1709  OE2 GLU A 212      36.373  42.462  16.475  1.00 29.17           O1-
ATOM   1710  N   TYR A 213      41.852  42.980  17.300  1.00 17.67           N  
ATOM   1711  CA  TYR A 213      42.320  43.981  16.337  1.00 18.01           C  
ATOM   1712  C   TYR A 213      43.811  44.181  16.116  1.00 18.81           C  
ATOM   1713  O   TYR A 213      44.199  44.959  15.242  1.00 16.73           O  
ATOM   1714  CB  TYR A 213      41.731  45.337  16.707  1.00 16.90           C  
ATOM   1715  CG  TYR A 213      40.234  45.362  16.832  1.00 21.42           C  
ATOM   1716  CD1 TYR A 213      39.417  45.275  15.703  1.00 22.05           C  
ATOM   1717  CD2 TYR A 213      39.625  45.510  18.081  1.00 19.20           C  
ATOM   1718  CE1 TYR A 213      38.025  45.344  15.815  1.00 31.08           C  
ATOM   1719  CE2 TYR A 213      38.237  45.577  18.203  1.00 22.88           C  
ATOM   1720  CZ  TYR A 213      37.444  45.498  17.071  1.00 33.60           C  
ATOM   1721  OH  TYR A 213      36.074  45.610  17.188  1.00 31.05           O  
ATOM   1722  N   VAL A 214      44.650  43.511  16.896  1.00 15.07           N  
ATOM   1723  CA  VAL A 214      46.087  43.705  16.740  1.00 14.66           C  
ATOM   1724  C   VAL A 214      46.830  42.407  16.481  1.00 15.48           C  
ATOM   1725  O   VAL A 214      47.659  42.326  15.581  1.00 11.83           O  
ATOM   1726  CB  VAL A 214      46.676  44.369  18.003  1.00 16.70           C  
ATOM   1727  CG1 VAL A 214      48.157  44.651  17.805  1.00 15.10           C  
ATOM   1728  CG2 VAL A 214      45.904  45.652  18.316  1.00 16.95           C  
ATOM   1729  N   TYR A 215      46.520  41.398  17.285  1.00 14.77           N  
ATOM   1730  CA  TYR A 215      47.157  40.088  17.188  1.00 17.07           C  
ATOM   1731  C   TYR A 215      47.308  39.547  15.767  1.00 18.53           C  
ATOM   1732  O   TYR A 215      48.406  39.159  15.372  1.00 17.09           O  
ATOM   1733  CB  TYR A 215      46.382  39.059  18.034  1.00 13.80           C  
ATOM   1734  CG  TYR A 215      46.959  37.662  17.964  1.00 19.39           C  
ATOM   1735  CD1 TYR A 215      47.991  37.267  18.814  1.00 21.84           C  
ATOM   1736  CD2 TYR A 215      46.481  36.736  17.034  1.00 20.62           C  
ATOM   1737  CE1 TYR A 215      48.528  35.983  18.745  1.00 27.07           C  
ATOM   1738  CE2 TYR A 215      47.012  35.452  16.956  1.00 25.89           C  
ATOM   1739  CZ  TYR A 215      48.031  35.082  17.818  1.00 26.78           C  
ATOM   1740  OH  TYR A 215      48.530  33.802  17.768  1.00 31.95           O  
ATOM   1741  N   PRO A 216      46.213  39.519  14.974  1.00 17.95           N  
ATOM   1742  CA  PRO A 216      46.320  38.996  13.606  1.00 19.41           C  
ATOM   1743  C   PRO A 216      47.373  39.685  12.735  1.00 15.55           C  
ATOM   1744  O   PRO A 216      48.097  39.023  11.982  1.00 15.48           O  
ATOM   1745  CB  PRO A 216      44.906  39.182  13.046  1.00 19.02           C  
ATOM   1746  CG  PRO A 216      44.036  39.132  14.273  1.00 25.88           C  
ATOM   1747  CD  PRO A 216      44.833  39.960  15.252  1.00 12.33           C  
ATOM   1748  N   TYR A 217      47.453  41.007  12.844  1.00 15.88           N  
ATOM   1749  CA  TYR A 217      48.403  41.788  12.056  1.00 14.08           C  
ATOM   1750  C   TYR A 217      49.848  41.576  12.488  1.00 18.72           C  
ATOM   1751  O   TYR A 217      50.737  41.448  11.642  1.00 14.08           O  
ATOM   1752  CB  TYR A 217      48.044  43.281  12.128  1.00 14.22           C  
ATOM   1753  CG  TYR A 217      46.647  43.579  11.631  1.00 16.43           C  
ATOM   1754  CD1 TYR A 217      46.370  43.631  10.267  1.00 15.69           C  
ATOM   1755  CD2 TYR A 217      45.585  43.749  12.528  1.00 11.14           C  
ATOM   1756  CE1 TYR A 217      45.072  43.839   9.797  1.00 17.94           C  
ATOM   1757  CE2 TYR A 217      44.279  43.960  12.067  1.00 12.55           C  
ATOM   1758  CZ  TYR A 217      44.033  44.002  10.701  1.00 17.65           C  
ATOM   1759  OH  TYR A 217      42.753  44.206  10.241  1.00 18.62           O  
ATOM   1760  N   VAL A 218      50.090  41.540  13.795  1.00 17.63           N  
ATOM   1761  CA  VAL A 218      51.453  41.341  14.287  1.00 19.22           C  
ATOM   1762  C   VAL A 218      51.922  39.917  14.010  1.00 16.23           C  
ATOM   1763  O   VAL A 218      53.091  39.695  13.685  1.00 18.40           O  
ATOM   1764  CB  VAL A 218      51.568  41.617  15.815  1.00 16.51           C  
ATOM   1765  CG1 VAL A 218      52.961  41.276  16.306  1.00 14.89           C  
ATOM   1766  CG2 VAL A 218      51.260  43.087  16.100  1.00 15.15           C  
ATOM   1767  N   ASN A 219      51.012  38.955  14.134  1.00 15.00           N  
ATOM   1768  CA  ASN A 219      51.367  37.559  13.887  1.00 12.22           C  
ATOM   1769  C   ASN A 219      51.810  37.414  12.428  1.00 10.96           C  
ATOM   1770  O   ASN A 219      52.821  36.783  12.129  1.00 14.63           O  
ATOM   1771  CB  ASN A 219      50.164  36.654  14.187  1.00 14.13           C  
ATOM   1772  CG  ASN A 219      50.509  35.184  14.103  1.00 17.24           C  
ATOM   1773  ND2 ASN A 219      49.688  34.412  13.394  1.00 21.68           N  
ATOM   1774  OD1 ASN A 219      51.497  34.747  14.673  1.00 16.15           O  
ATOM   1775  N   TYR A 220      51.047  38.017  11.524  1.00 14.56           N  
ATOM   1776  CA  TYR A 220      51.355  37.979  10.094  1.00 15.25           C  
ATOM   1777  C   TYR A 220      52.705  38.647   9.834  1.00 15.04           C  
ATOM   1778  O   TYR A 220      53.584  38.091   9.177  1.00 12.96           O  
ATOM   1779  CB  TYR A 220      50.279  38.731   9.312  1.00 13.29           C  
ATOM   1780  CG  TYR A 220      50.573  38.876   7.832  1.00 16.37           C  
ATOM   1781  CD1 TYR A 220      50.349  37.820   6.947  1.00 17.13           C  
ATOM   1782  CD2 TYR A 220      51.062  40.076   7.314  1.00 15.03           C  
ATOM   1783  CE1 TYR A 220      50.597  37.959   5.584  1.00 21.69           C  
ATOM   1784  CE2 TYR A 220      51.317  40.225   5.962  1.00 17.24           C  
ATOM   1785  CZ  TYR A 220      51.080  39.165   5.098  1.00 23.65           C  
ATOM   1786  OH  TYR A 220      51.305  39.332   3.753  1.00 26.10           O  
ATOM   1787  N   LEU A 221      52.849  39.860  10.349  1.00 10.67           N  
ATOM   1788  CA  LEU A 221      54.085  40.611  10.188  1.00 13.96           C  
ATOM   1789  C   LEU A 221      55.320  39.796  10.580  1.00 14.47           C  
ATOM   1790  O   LEU A 221      56.287  39.691   9.820  1.00 15.22           O  
ATOM   1791  CB  LEU A 221      54.025  41.879  11.052  1.00 14.13           C  
ATOM   1792  CG  LEU A 221      55.339  42.653  11.183  1.00 15.66           C  
ATOM   1793  CD1 LEU A 221      55.821  43.066   9.806  1.00 15.41           C  
ATOM   1794  CD2 LEU A 221      55.126  43.885  12.081  1.00 13.06           C  
ATOM   1795  N   ILE A 222      55.282  39.211  11.767  1.00 11.06           N  
ATOM   1796  CA  ILE A 222      56.421  38.449  12.247  1.00 13.50           C  
ATOM   1797  C   ILE A 222      56.652  37.147  11.495  1.00 15.11           C  
ATOM   1798  O   ILE A 222      57.794  36.799  11.198  1.00 15.46           O  
ATOM   1799  CB  ILE A 222      56.290  38.179  13.756  1.00 13.49           C  
ATOM   1800  CG1 ILE A 222      56.312  39.521  14.500  1.00 15.78           C  
ATOM   1801  CG2 ILE A 222      57.437  37.273  14.235  1.00 11.40           C  
ATOM   1802  CD1 ILE A 222      55.960  39.423  15.979  1.00 15.43           C  
ATOM   1803  N   SER A 223      55.583  36.426  11.184  1.00 15.03           N  
ATOM   1804  CA  SER A 223      55.757  35.178  10.455  1.00 15.90           C  
ATOM   1805  C   SER A 223      56.369  35.460   9.095  1.00 19.11           C  
ATOM   1806  O   SER A 223      57.261  34.733   8.658  1.00 16.44           O  
ATOM   1807  CB  SER A 223      54.430  34.422  10.297  1.00 17.65           C  
ATOM   1808  OG  SER A 223      54.044  33.858  11.539  1.00 25.39           O  
ATOM   1809  N   GLU A 224      55.923  36.530   8.435  1.00 15.59           N  
ATOM   1810  CA  GLU A 224      56.461  36.867   7.117  1.00 15.32           C  
ATOM   1811  C   GLU A 224      57.936  37.234   7.190  1.00 15.48           C  
ATOM   1812  O   GLU A 224      58.703  36.911   6.286  1.00 15.83           O  
ATOM   1813  CB  GLU A 224      55.683  38.023   6.484  1.00 12.66           C  
ATOM   1814  CG  GLU A 224      54.311  37.642   5.937  1.00 26.32           C  
ATOM   1815  CD  GLU A 224      54.373  36.566   4.863  1.00 30.07           C  
ATOM   1816  OE1 GLU A 224      55.263  36.632   3.985  1.00 23.86           O  
ATOM   1817  OE2 GLU A 224      53.520  35.655   4.895  1.00 32.33           O1-
ATOM   1818  N   LEU A 225      58.338  37.920   8.256  1.00 12.69           N  
ATOM   1819  CA  LEU A 225      59.747  38.282   8.394  1.00 14.53           C  
ATOM   1820  C   LEU A 225      60.573  37.015   8.570  1.00 14.79           C  
ATOM   1821  O   LEU A 225      61.626  36.854   7.943  1.00 16.27           O  
ATOM   1822  CB  LEU A 225      59.961  39.196   9.604  1.00 15.58           C  
ATOM   1823  CG  LEU A 225      59.449  40.634   9.472  1.00 15.19           C  
ATOM   1824  CD1 LEU A 225      59.495  41.304  10.843  1.00 14.95           C  
ATOM   1825  CD2 LEU A 225      60.291  41.409   8.458  1.00  8.66           C  
ATOM   1826  N   LYS A 226      60.090  36.114   9.421  1.00 13.30           N  
ATOM   1827  CA  LYS A 226      60.817  34.876   9.675  1.00 18.51           C  
ATOM   1828  C   LYS A 226      60.897  33.987   8.434  1.00 22.55           C  
ATOM   1829  O   LYS A 226      61.844  33.211   8.291  1.00 16.75           O  
ATOM   1830  CB  LYS A 226      60.205  34.100  10.850  1.00 13.28           C  
ATOM   1831  CG  LYS A 226      60.333  34.791  12.211  1.00 16.85           C  
ATOM   1832  CD  LYS A 226      61.762  35.297  12.495  1.00 17.46           C  
ATOM   1833  CE  LYS A 226      62.764  34.154  12.651  1.00 21.30           C  
ATOM   1834  NZ  LYS A 226      64.119  34.630  13.070  1.00 14.07           N1+
ATOM   1835  N   ASP A 227      59.914  34.091   7.542  1.00 17.94           N  
ATOM   1836  CA  ASP A 227      59.940  33.298   6.307  1.00 20.70           C  
ATOM   1837  C   ASP A 227      60.933  33.940   5.334  1.00 22.22           C  
ATOM   1838  O   ASP A 227      61.514  33.274   4.470  1.00 19.07           O  
ATOM   1839  CB  ASP A 227      58.556  33.255   5.652  1.00 21.58           C  
ATOM   1840  CG  ASP A 227      57.539  32.477   6.471  1.00 26.76           C  
ATOM   1841  OD1 ASP A 227      57.933  31.514   7.163  1.00 22.32           O  
ATOM   1842  OD2 ASP A 227      56.337  32.818   6.405  1.00 36.93           O1-
ATOM   1843  N   PHE A 228      61.129  35.241   5.499  1.00 14.87           N  
ATOM   1844  CA  PHE A 228      62.026  36.014   4.652  1.00 17.70           C  
ATOM   1845  C   PHE A 228      63.496  35.842   5.008  1.00 18.84           C  
ATOM   1846  O   PHE A 228      64.343  35.705   4.126  1.00 17.97           O  
ATOM   1847  CB  PHE A 228      61.661  37.502   4.753  1.00 19.28           C  
ATOM   1848  CG  PHE A 228      62.539  38.416   3.934  1.00 22.00           C  
ATOM   1849  CD1 PHE A 228      62.441  38.448   2.547  1.00 15.77           C  
ATOM   1850  CD2 PHE A 228      63.436  39.283   4.561  1.00 16.38           C  
ATOM   1851  CE1 PHE A 228      63.221  39.333   1.799  1.00 16.68           C  
ATOM   1852  CE2 PHE A 228      64.213  40.164   3.834  1.00 19.25           C  
ATOM   1853  CZ  PHE A 228      64.110  40.195   2.446  1.00 21.04           C  
ATOM   1854  N   SER A 229      63.789  35.837   6.305  1.00 17.27           N  
ATOM   1855  CA  SER A 229      65.164  35.755   6.771  1.00 18.00           C  
ATOM   1856  C   SER A 229      65.271  35.167   8.173  1.00 16.87           C  
ATOM   1857  O   SER A 229      64.319  35.222   8.953  1.00 15.90           O  
ATOM   1858  CB  SER A 229      65.754  37.175   6.763  1.00 18.30           C  
ATOM   1859  OG  SER A 229      67.021  37.243   7.386  1.00 21.73           O  
ATOM   1860  N   ASP A 230      66.430  34.597   8.487  1.00 14.22           N  
ATOM   1861  CA  ASP A 230      66.655  34.040   9.814  1.00 17.49           C  
ATOM   1862  C   ASP A 230      67.001  35.155  10.800  1.00 17.88           C  
ATOM   1863  O   ASP A 230      67.229  34.895  11.989  1.00 17.08           O  
ATOM   1864  CB  ASP A 230      67.791  33.013   9.801  1.00 18.22           C  
ATOM   1865  CG  ASP A 230      67.377  31.688   9.179  1.00 28.35           C  
ATOM   1866  OD1 ASP A 230      66.212  31.278   9.360  1.00 28.15           O  
ATOM   1867  OD2 ASP A 230      68.224  31.047   8.528  1.00 28.45           O1-
ATOM   1868  N   THR A 231      67.052  36.391  10.305  1.00 13.48           N  
ATOM   1869  CA  THR A 231      67.366  37.537  11.158  1.00 18.26           C  
ATOM   1870  C   THR A 231      66.492  37.491  12.407  1.00 13.02           C  
ATOM   1871  O   THR A 231      65.273  37.354  12.309  1.00 18.13           O  
ATOM   1872  CB  THR A 231      67.095  38.876  10.441  1.00 17.27           C  
ATOM   1873  CG2 THR A 231      67.476  40.053  11.351  1.00 16.27           C  
ATOM   1874  OG1 THR A 231      67.862  38.935   9.234  1.00 17.76           O  
ATOM   1875  N   PRO A 232      67.103  37.598  13.601  1.00 13.10           N  
ATOM   1876  CA  PRO A 232      66.317  37.559  14.838  1.00 13.36           C  
ATOM   1877  C   PRO A 232      65.289  38.683  14.895  1.00 18.14           C  
ATOM   1878  O   PRO A 232      65.589  39.823  14.537  1.00 18.27           O  
ATOM   1879  CB  PRO A 232      67.376  37.702  15.930  1.00 14.64           C  
ATOM   1880  CG  PRO A 232      68.592  37.078  15.304  1.00 18.96           C  
ATOM   1881  CD  PRO A 232      68.547  37.599  13.892  1.00 14.46           C  
ATOM   1882  N   VAL A 233      64.081  38.361  15.346  1.00 14.36           N  
ATOM   1883  CA  VAL A 233      63.031  39.373  15.448  1.00 17.80           C  
ATOM   1884  C   VAL A 233      62.633  39.569  16.899  1.00 18.42           C  
ATOM   1885  O   VAL A 233      62.359  38.601  17.614  1.00 15.55           O  
ATOM   1886  CB  VAL A 233      61.766  38.969  14.643  1.00 20.56           C  
ATOM   1887  CG1 VAL A 233      60.661  40.007  14.827  1.00 16.92           C  
ATOM   1888  CG2 VAL A 233      62.116  38.830  13.169  1.00 16.73           C  
ATOM   1889  N   ILE A 234      62.617  40.824  17.338  1.00 13.84           N  
ATOM   1890  CA  ILE A 234      62.217  41.127  18.701  1.00 14.70           C  
ATOM   1891  C   ILE A 234      60.943  41.950  18.656  1.00 15.09           C  
ATOM   1892  O   ILE A 234      60.862  42.949  17.942  1.00 17.80           O  
ATOM   1893  CB  ILE A 234      63.305  41.926  19.456  1.00 13.13           C  
ATOM   1894  CG1 ILE A 234      64.609  41.118  19.497  1.00 12.53           C  
ATOM   1895  CG2 ILE A 234      62.837  42.228  20.877  1.00  9.75           C  
ATOM   1896  CD1 ILE A 234      65.787  41.891  20.112  1.00 13.94           C  
ATOM   1897  N   TYR A 235      59.938  41.516  19.403  1.00 16.59           N  
ATOM   1898  CA  TYR A 235      58.674  42.240  19.460  1.00 13.33           C  
ATOM   1899  C   TYR A 235      58.555  42.915  20.820  1.00 13.72           C  
ATOM   1900  O   TYR A 235      58.513  42.253  21.863  1.00 12.15           O  
ATOM   1901  CB  TYR A 235      57.491  41.287  19.231  1.00 14.35           C  
ATOM   1902  CG  TYR A 235      56.136  41.960  19.350  1.00 17.04           C  
ATOM   1903  CD1 TYR A 235      55.753  42.986  18.479  1.00 11.41           C  
ATOM   1904  CD2 TYR A 235      55.247  41.587  20.360  1.00 14.29           C  
ATOM   1905  CE1 TYR A 235      54.505  43.633  18.620  1.00 14.18           C  
ATOM   1906  CE2 TYR A 235      54.005  42.217  20.504  1.00 13.09           C  
ATOM   1907  CZ  TYR A 235      53.643  43.236  19.637  1.00 13.60           C  
ATOM   1908  OH  TYR A 235      52.420  43.850  19.804  1.00 17.05           O  
ATOM   1909  N   PHE A 236      58.516  44.242  20.808  1.00  9.83           N  
ATOM   1910  CA  PHE A 236      58.410  45.000  22.043  1.00 13.34           C  
ATOM   1911  C   PHE A 236      56.973  45.456  22.231  1.00 11.40           C  
ATOM   1912  O   PHE A 236      56.342  45.933  21.294  1.00 12.35           O  
ATOM   1913  CB  PHE A 236      59.322  46.232  21.998  1.00 12.79           C  
ATOM   1914  CG  PHE A 236      59.058  47.210  23.095  1.00 15.30           C  
ATOM   1915  CD1 PHE A 236      59.436  46.930  24.406  1.00 14.58           C  
ATOM   1916  CD2 PHE A 236      58.389  48.404  22.828  1.00 15.88           C  
ATOM   1917  CE1 PHE A 236      59.149  47.828  25.435  1.00 16.27           C  
ATOM   1918  CE2 PHE A 236      58.098  49.305  23.845  1.00 14.24           C  
ATOM   1919  CZ  PHE A 236      58.474  49.023  25.152  1.00 14.19           C  
ATOM   1920  N   PHE A 237      56.453  45.300  23.439  1.00 11.43           N  
ATOM   1921  CA  PHE A 237      55.091  45.733  23.715  1.00 14.10           C  
ATOM   1922  C   PHE A 237      54.866  46.115  25.166  1.00 14.86           C  
ATOM   1923  O   PHE A 237      55.326  45.425  26.084  1.00 14.18           O  
ATOM   1924  CB  PHE A 237      54.068  44.654  23.305  1.00 12.64           C  
ATOM   1925  CG  PHE A 237      54.239  43.328  24.013  1.00 18.03           C  
ATOM   1926  CD1 PHE A 237      55.272  42.458  23.658  1.00 16.06           C  
ATOM   1927  CD2 PHE A 237      53.348  42.936  25.011  1.00 11.47           C  
ATOM   1928  CE1 PHE A 237      55.413  41.217  24.284  1.00 15.16           C  
ATOM   1929  CE2 PHE A 237      53.477  41.694  25.650  1.00 13.17           C  
ATOM   1930  CZ  PHE A 237      54.512  40.834  25.284  1.00 20.12           C  
ATOM   1931  N   ARG A 238      54.163  47.230  25.358  1.00 13.74           N  
ATOM   1932  CA  ARG A 238      53.810  47.713  26.689  1.00 12.04           C  
ATOM   1933  C   ARG A 238      52.551  46.962  27.097  1.00 15.44           C  
ATOM   1934  O   ARG A 238      51.951  46.266  26.274  1.00 17.01           O  
ATOM   1935  CB  ARG A 238      53.548  49.230  26.674  1.00 15.17           C  
ATOM   1936  CG  ARG A 238      54.823  50.056  26.657  1.00 22.95           C  
ATOM   1937  CD  ARG A 238      55.607  49.950  27.973  1.00 32.24           C  
ATOM   1938  NE  ARG A 238      55.354  51.047  28.918  1.00 42.84           N  
ATOM   1939  CZ  ARG A 238      54.980  52.280  28.578  1.00 48.42           C  
ATOM   1940  NH1 ARG A 238      54.780  52.593  27.301  1.00 48.89           N1+
ATOM   1941  NH2 ARG A 238      54.879  53.224  29.513  1.00 54.28           N  
ATOM   1942  N   GLY A 239      52.146  47.114  28.354  1.00 15.98           N  
ATOM   1943  CA  GLY A 239      50.983  46.389  28.839  1.00 17.60           C  
ATOM   1944  C   GLY A 239      51.319  44.912  28.714  1.00 17.87           C  
ATOM   1945  O   GLY A 239      50.453  44.070  28.474  1.00 15.09           O  
ATOM   1946  N   SER A 240      52.598  44.603  28.908  1.00 15.99           N  
ATOM   1947  CA  SER A 240      53.102  43.240  28.764  1.00 16.37           C  
ATOM   1948  C   SER A 240      52.339  42.137  29.489  1.00 11.34           C  
ATOM   1949  O   SER A 240      52.058  41.096  28.899  1.00 15.82           O  
ATOM   1950  CB  SER A 240      54.575  43.188  29.167  1.00 16.57           C  
ATOM   1951  OG  SER A 240      55.335  44.101  28.399  1.00 14.26           O  
ATOM   1952  N   SER A 241      52.010  42.351  30.759  1.00 13.95           N  
ATOM   1953  CA  SER A 241      51.281  41.330  31.527  1.00 14.45           C  
ATOM   1954  C   SER A 241      49.907  41.045  30.931  1.00 16.92           C  
ATOM   1955  O   SER A 241      49.368  39.941  31.059  1.00 15.72           O  
ATOM   1956  CB  SER A 241      51.129  41.771  32.986  1.00 14.99           C  
ATOM   1957  OG  SER A 241      50.392  42.984  33.087  1.00 11.29           O  
ATOM   1958  N   SER A 242      49.336  42.040  30.265  1.00 14.10           N  
ATOM   1959  CA  SER A 242      48.022  41.864  29.657  1.00 16.54           C  
ATOM   1960  C   SER A 242      48.029  40.978  28.407  1.00 17.43           C  
ATOM   1961  O   SER A 242      47.171  40.097  28.244  1.00 14.05           O  
ATOM   1962  CB  SER A 242      47.426  43.231  29.291  1.00 15.16           C  
ATOM   1963  OG  SER A 242      46.113  43.083  28.769  1.00 16.88           O  
ATOM   1964  N   PHE A 243      49.006  41.196  27.535  1.00 11.48           N  
ATOM   1965  CA  PHE A 243      49.071  40.465  26.266  1.00 15.88           C  
ATOM   1966  C   PHE A 243      50.078  39.319  26.155  1.00 16.07           C  
ATOM   1967  O   PHE A 243      50.138  38.637  25.125  1.00 15.44           O  
ATOM   1968  CB  PHE A 243      49.336  41.474  25.138  1.00 15.12           C  
ATOM   1969  CG  PHE A 243      48.617  42.786  25.316  1.00 16.62           C  
ATOM   1970  CD1 PHE A 243      47.231  42.825  25.444  1.00 18.82           C  
ATOM   1971  CD2 PHE A 243      49.327  43.986  25.373  1.00 15.56           C  
ATOM   1972  CE1 PHE A 243      46.555  44.041  25.630  1.00 15.52           C  
ATOM   1973  CE2 PHE A 243      48.665  45.207  25.558  1.00 14.78           C  
ATOM   1974  CZ  PHE A 243      47.276  45.233  25.688  1.00 15.57           C  
ATOM   1975  N   ILE A 244      50.854  39.096  27.208  1.00 14.42           N  
ATOM   1976  CA  ILE A 244      51.890  38.067  27.183  1.00 15.58           C  
ATOM   1977  C   ILE A 244      51.479  36.669  26.703  1.00 18.65           C  
ATOM   1978  O   ILE A 244      52.208  36.047  25.928  1.00 17.30           O  
ATOM   1979  CB  ILE A 244      52.584  37.940  28.579  1.00 14.78           C  
ATOM   1980  CG1 ILE A 244      53.743  36.936  28.499  1.00 16.35           C  
ATOM   1981  CG2 ILE A 244      51.588  37.477  29.635  1.00 16.84           C  
ATOM   1982  CD1 ILE A 244      54.824  37.324  27.494  1.00 12.69           C  
ATOM   1983  N   ASP A 245      50.327  36.167  27.141  1.00 16.15           N  
ATOM   1984  CA  ASP A 245      49.928  34.821  26.728  1.00 17.23           C  
ATOM   1985  C   ASP A 245      49.632  34.737  25.231  1.00 17.58           C  
ATOM   1986  O   ASP A 245      49.735  33.670  24.631  1.00 17.21           O  
ATOM   1987  CB  ASP A 245      48.725  34.330  27.539  1.00 20.39           C  
ATOM   1988  CG  ASP A 245      48.601  32.814  27.522  1.00 26.90           C  
ATOM   1989  OD1 ASP A 245      49.526  32.138  28.025  1.00 22.53           O  
ATOM   1990  OD2 ASP A 245      47.593  32.300  26.999  1.00 25.67           O1-
ATOM   1991  N   LEU A 246      49.268  35.859  24.622  1.00 15.78           N  
ATOM   1992  CA  LEU A 246      49.017  35.861  23.186  1.00 16.17           C  
ATOM   1993  C   LEU A 246      50.338  36.079  22.461  1.00 18.38           C  
ATOM   1994  O   LEU A 246      50.641  35.387  21.486  1.00 17.13           O  
ATOM   1995  CB  LEU A 246      48.056  36.984  22.787  1.00 12.73           C  
ATOM   1996  CG  LEU A 246      46.585  36.917  23.211  1.00 18.61           C  
ATOM   1997  CD1 LEU A 246      45.873  38.193  22.763  1.00 21.26           C  
ATOM   1998  CD2 LEU A 246      45.916  35.698  22.593  1.00 23.14           C  
ATOM   1999  N   ALA A 247      51.125  37.041  22.942  1.00 13.53           N  
ATOM   2000  CA  ALA A 247      52.400  37.367  22.301  1.00 13.33           C  
ATOM   2001  C   ALA A 247      53.355  36.184  22.170  1.00 16.02           C  
ATOM   2002  O   ALA A 247      54.115  36.104  21.203  1.00 15.42           O  
ATOM   2003  CB  ALA A 247      53.087  38.510  23.047  1.00 15.38           C  
ATOM   2004  N   VAL A 248      53.328  35.256  23.123  1.00 18.24           N  
ATOM   2005  CA  VAL A 248      54.238  34.120  23.019  1.00 16.56           C  
ATOM   2006  C   VAL A 248      53.937  33.250  21.789  1.00 17.63           C  
ATOM   2007  O   VAL A 248      54.781  32.450  21.368  1.00 19.50           O  
ATOM   2008  CB  VAL A 248      54.239  33.245  24.314  1.00 14.87           C  
ATOM   2009  CG1 VAL A 248      54.708  34.085  25.506  1.00 14.62           C  
ATOM   2010  CG2 VAL A 248      52.859  32.659  24.567  1.00 19.36           C  
ATOM   2011  N   ASP A 249      52.751  33.409  21.203  1.00 14.62           N  
ATOM   2012  CA  ASP A 249      52.395  32.637  20.005  1.00 17.81           C  
ATOM   2013  C   ASP A 249      53.117  33.141  18.758  1.00 19.87           C  
ATOM   2014  O   ASP A 249      53.237  32.410  17.767  1.00 16.04           O  
ATOM   2015  CB  ASP A 249      50.890  32.685  19.726  1.00 21.85           C  
ATOM   2016  CG  ASP A 249      50.082  31.965  20.771  1.00 24.00           C  
ATOM   2017  OD1 ASP A 249      50.593  30.980  21.340  1.00 34.18           O  
ATOM   2018  OD2 ASP A 249      48.930  32.382  21.007  1.00 36.34           O1-
ATOM   2019  N   TYR A 250      53.570  34.394  18.791  1.00 14.68           N  
ATOM   2020  CA  TYR A 250      54.282  34.970  17.652  1.00 17.15           C  
ATOM   2021  C   TYR A 250      55.574  34.177  17.441  1.00 20.19           C  
ATOM   2022  O   TYR A 250      56.096  33.539  18.346  1.00 18.43           O  
ATOM   2023  CB  TYR A 250      54.622  36.448  17.889  1.00 17.04           C  
ATOM   2024  CG  TYR A 250      53.440  37.363  18.131  1.00 17.46           C  
ATOM   2025  CD1 TYR A 250      52.246  37.197  17.428  1.00 20.86           C  
ATOM   2026  CD2 TYR A 250      53.528  38.422  19.047  1.00 13.86           C  
ATOM   2027  CE1 TYR A 250      51.167  38.062  17.625  1.00 15.59           C  
ATOM   2028  CE2 TYR A 250      52.450  39.290  19.251  1.00 14.88           C  
ATOM   2029  CZ  TYR A 250      51.277  39.101  18.532  1.00 18.51           C  
ATOM   2030  OH  TYR A 250      50.215  39.963  18.698  1.00 17.14           O  
ATOM   2031  N   ARG A 251      56.015  34.218  16.173  1.00 17.05           N  
ATOM   2032  CA  ARG A 251      57.268  33.551  15.874  1.00 14.55           C  
ATOM   2033  C   ARG A 251      58.475  34.458  16.122  1.00 18.85           C  
ATOM   2034  O   ARG A 251      59.494  34.378  15.448  1.00 15.00           O  
ATOM   2035  CB  ARG A 251      57.287  33.062  14.395  1.00 19.94           C  
ATOM   2036  CG  ARG A 251      56.401  31.836  14.172  1.00 17.72           C  
ATOM   2037  CD  ARG A 251      56.238  31.501  12.694  1.00 19.46           C  
ATOM   2038  NE  ARG A 251      57.506  31.200  12.034  1.00 21.18           N  
ATOM   2039  CZ  ARG A 251      57.662  31.139  10.713  1.00 27.39           C  
ATOM   2040  NH1 ARG A 251      56.626  31.360   9.917  1.00 29.65           N1+
ATOM   2041  NH2 ARG A 251      58.850  30.861  10.185  1.00 23.82           N  
ATOM   2042  N   ALA A 252      58.269  35.349  17.107  1.00 15.96           N  
ATOM   2043  CA  ALA A 252      59.367  36.229  17.458  1.00 16.63           C  
ATOM   2044  C   ALA A 252      60.477  35.464  18.194  1.00 16.31           C  
ATOM   2045  O   ALA A 252      60.186  34.478  18.864  1.00 13.13           O  
ATOM   2046  CB  ALA A 252      58.831  37.332  18.401  1.00 15.90           C  
ATOM   2047  N   ASP A 253      61.724  35.897  18.049  1.00 17.34           N  
ATOM   2048  CA  ASP A 253      62.849  35.228  18.691  1.00 17.71           C  
ATOM   2049  C   ASP A 253      62.923  35.671  20.142  1.00 17.54           C  
ATOM   2050  O   ASP A 253      63.410  34.937  21.000  1.00 13.73           O  
ATOM   2051  CB  ASP A 253      64.135  35.550  17.934  1.00 21.27           C  
ATOM   2052  CG  ASP A 253      64.159  34.912  16.544  1.00 24.90           C  
ATOM   2053  OD1 ASP A 253      64.377  33.683  16.452  1.00 21.26           O  
ATOM   2054  OD2 ASP A 253      63.939  35.630  15.550  1.00 17.00           O1-
ATOM   2055  N   ALA A 254      62.445  36.884  20.413  1.00 14.78           N  
ATOM   2056  CA  ALA A 254      62.401  37.384  21.779  1.00 12.60           C  
ATOM   2057  C   ALA A 254      61.281  38.388  21.924  1.00 13.83           C  
ATOM   2058  O   ALA A 254      60.921  39.070  20.967  1.00 12.31           O  
ATOM   2059  CB  ALA A 254      63.721  38.029  22.172  1.00 13.02           C  
ATOM   2060  N   LEU A 255      60.723  38.453  23.128  1.00 13.38           N  
ATOM   2061  CA  LEU A 255      59.666  39.406  23.434  1.00 13.95           C  
ATOM   2062  C   LEU A 255      60.292  40.421  24.395  1.00 15.12           C  
ATOM   2063  O   LEU A 255      60.841  40.039  25.430  1.00 14.32           O  
ATOM   2064  CB  LEU A 255      58.480  38.705  24.115  1.00 13.41           C  
ATOM   2065  CG  LEU A 255      57.704  37.696  23.254  1.00 21.82           C  
ATOM   2066  CD1 LEU A 255      56.502  37.167  24.039  1.00 17.09           C  
ATOM   2067  CD2 LEU A 255      57.245  38.358  21.946  1.00 13.38           C  
ATOM   2068  N   SER A 256      60.254  41.701  24.032  1.00 14.67           N  
ATOM   2069  CA  SER A 256      60.808  42.741  24.896  1.00 13.84           C  
ATOM   2070  C   SER A 256      59.610  43.208  25.702  1.00 16.07           C  
ATOM   2071  O   SER A 256      58.643  43.739  25.145  1.00 15.04           O  
ATOM   2072  CB  SER A 256      61.394  43.891  24.070  1.00 13.74           C  
ATOM   2073  OG  SER A 256      62.225  44.697  24.891  1.00 12.66           O  
ATOM   2074  N   VAL A 257      59.676  42.997  27.012  1.00 11.26           N  
ATOM   2075  CA  VAL A 257      58.567  43.311  27.896  1.00 11.34           C  
ATOM   2076  C   VAL A 257      58.861  44.377  28.943  1.00 16.81           C  
ATOM   2077  O   VAL A 257      60.019  44.700  29.211  1.00 14.27           O  
ATOM   2078  CB  VAL A 257      58.097  42.021  28.605  1.00 13.06           C  
ATOM   2079  CG1 VAL A 257      57.631  41.000  27.555  1.00 13.37           C  
ATOM   2080  CG2 VAL A 257      59.239  41.422  29.430  1.00 12.89           C  
ATOM   2081  N   ASP A 258      57.801  44.911  29.544  1.00 13.63           N  
ATOM   2082  CA  ASP A 258      57.961  45.946  30.547  1.00 12.66           C  
ATOM   2083  C   ASP A 258      57.986  45.388  31.963  1.00 10.94           C  
ATOM   2084  O   ASP A 258      58.102  44.176  32.162  1.00 10.93           O  
ATOM   2085  CB  ASP A 258      56.876  47.038  30.370  1.00  8.09           C  
ATOM   2086  CG  ASP A 258      55.459  46.533  30.602  1.00 16.76           C  
ATOM   2087  OD1 ASP A 258      54.525  47.197  30.112  1.00 17.90           O  
ATOM   2088  OD2 ASP A 258      55.257  45.503  31.282  1.00 17.58           O1-
ATOM   2089  N   TRP A 259      57.888  46.267  32.955  1.00 16.08           N  
ATOM   2090  CA  TRP A 259      57.952  45.836  34.346  1.00 14.54           C  
ATOM   2091  C   TRP A 259      56.657  45.283  34.952  1.00 12.98           C  
ATOM   2092  O   TRP A 259      56.583  45.064  36.161  1.00 13.22           O  
ATOM   2093  CB  TRP A 259      58.509  46.975  35.210  1.00 14.43           C  
ATOM   2094  CG  TRP A 259      57.775  48.259  35.055  1.00 19.30           C  
ATOM   2095  CD1 TRP A 259      56.812  48.760  35.881  1.00 22.55           C  
ATOM   2096  CD2 TRP A 259      57.929  49.205  33.994  1.00 20.26           C  
ATOM   2097  CE2 TRP A 259      57.025  50.264  34.240  1.00 25.32           C  
ATOM   2098  CE3 TRP A 259      58.743  49.262  32.856  1.00 14.15           C  
ATOM   2099  NE1 TRP A 259      56.355  49.967  35.399  1.00 23.20           N  
ATOM   2100  CZ2 TRP A 259      56.912  51.370  33.390  1.00 22.61           C  
ATOM   2101  CZ3 TRP A 259      58.633  50.352  32.013  1.00 12.91           C  
ATOM   2102  CH2 TRP A 259      57.720  51.397  32.285  1.00 20.10           C  
ATOM   2103  N   SER A 260      55.654  45.040  34.115  1.00  9.75           N  
ATOM   2104  CA  SER A 260      54.391  44.478  34.587  1.00 12.79           C  
ATOM   2105  C   SER A 260      54.490  42.953  34.712  1.00 11.00           C  
ATOM   2106  O   SER A 260      53.594  42.297  35.254  1.00 12.27           O  
ATOM   2107  CB  SER A 260      53.250  44.850  33.637  1.00  5.82           C  
ATOM   2108  OG  SER A 260      53.395  44.213  32.385  1.00 13.26           O  
ATOM   2109  N   VAL A 261      55.585  42.392  34.209  1.00 13.36           N  
ATOM   2110  CA  VAL A 261      55.808  40.953  34.279  1.00 14.69           C  
ATOM   2111  C   VAL A 261      57.154  40.693  34.945  1.00 18.23           C  
ATOM   2112  O   VAL A 261      57.992  41.600  35.072  1.00 14.50           O  
ATOM   2113  CB  VAL A 261      55.830  40.291  32.862  1.00 13.07           C  
ATOM   2114  CG1 VAL A 261      54.455  40.370  32.217  1.00 15.92           C  
ATOM   2115  CG2 VAL A 261      56.870  40.978  31.977  1.00 13.86           C  
ATOM   2116  N   ASP A 262      57.358  39.454  35.378  1.00 13.66           N  
ATOM   2117  CA  ASP A 262      58.616  39.082  36.005  1.00 17.31           C  
ATOM   2118  C   ASP A 262      59.298  38.128  35.040  1.00 16.31           C  
ATOM   2119  O   ASP A 262      58.855  36.996  34.856  1.00 15.54           O  
ATOM   2120  CB  ASP A 262      58.365  38.393  37.342  1.00 16.09           C  
ATOM   2121  CG  ASP A 262      59.649  38.012  38.041  1.00 17.98           C  
ATOM   2122  OD1 ASP A 262      60.360  38.925  38.502  1.00 17.11           O  
ATOM   2123  OD2 ASP A 262      59.952  36.806  38.113  1.00 18.67           O1-
ATOM   2124  N   ILE A 263      60.377  38.589  34.420  1.00 13.80           N  
ATOM   2125  CA  ILE A 263      61.070  37.771  33.442  1.00 13.72           C  
ATOM   2126  C   ILE A 263      61.550  36.433  33.992  1.00 12.80           C  
ATOM   2127  O   ILE A 263      61.414  35.413  33.322  1.00 11.16           O  
ATOM   2128  CB  ILE A 263      62.209  38.575  32.777  1.00 15.64           C  
ATOM   2129  CG1 ILE A 263      61.579  39.588  31.803  1.00 14.38           C  
ATOM   2130  CG2 ILE A 263      63.171  37.641  32.038  1.00 16.68           C  
ATOM   2131  CD1 ILE A 263      62.580  40.480  31.028  1.00 10.90           C  
ATOM   2132  N   PRO A 264      62.106  36.411  35.218  1.00 13.26           N  
ATOM   2133  CA  PRO A 264      62.539  35.098  35.707  1.00 17.10           C  
ATOM   2134  C   PRO A 264      61.375  34.099  35.678  1.00 17.59           C  
ATOM   2135  O   PRO A 264      61.553  32.939  35.313  1.00 18.14           O  
ATOM   2136  CB  PRO A 264      63.015  35.406  37.122  1.00 16.93           C  
ATOM   2137  CG  PRO A 264      63.663  36.747  36.940  1.00 20.10           C  
ATOM   2138  CD  PRO A 264      62.648  37.491  36.062  1.00 15.25           C  
ATOM   2139  N   GLU A 265      60.177  34.555  36.048  1.00 13.41           N  
ATOM   2140  CA  GLU A 265      59.005  33.675  36.056  1.00 17.67           C  
ATOM   2141  C   GLU A 265      58.569  33.307  34.644  1.00 18.66           C  
ATOM   2142  O   GLU A 265      58.131  32.179  34.400  1.00 18.16           O  
ATOM   2143  CB  GLU A 265      57.835  34.343  36.783  1.00 22.98           C  
ATOM   2144  CG  GLU A 265      56.830  33.376  37.370  1.00 39.02           C  
ATOM   2145  CD  GLU A 265      57.472  32.411  38.356  1.00 42.08           C  
ATOM   2146  OE1 GLU A 265      58.463  32.797  39.017  1.00 53.87           O  
ATOM   2147  OE2 GLU A 265      56.980  31.273  38.475  1.00 47.31           O1-
ATOM   2148  N   LEU A 266      58.664  34.264  33.721  1.00 14.00           N  
ATOM   2149  CA  LEU A 266      58.285  34.017  32.332  1.00  9.78           C  
ATOM   2150  C   LEU A 266      59.139  32.907  31.707  1.00 10.68           C  
ATOM   2151  O   LEU A 266      58.632  32.086  30.939  1.00 11.10           O  
ATOM   2152  CB  LEU A 266      58.413  35.294  31.502  1.00 16.35           C  
ATOM   2153  CG  LEU A 266      57.387  36.392  31.800  1.00 18.67           C  
ATOM   2154  CD1 LEU A 266      57.540  37.521  30.785  1.00 18.36           C  
ATOM   2155  CD2 LEU A 266      55.971  35.821  31.723  1.00 24.80           C  
ATOM   2156  N   PHE A 267      60.431  32.899  32.023  1.00 14.21           N  
ATOM   2157  CA  PHE A 267      61.337  31.876  31.497  1.00 13.03           C  
ATOM   2158  C   PHE A 267      60.975  30.491  32.041  1.00 14.32           C  
ATOM   2159  O   PHE A 267      61.289  29.472  31.431  1.00 18.15           O  
ATOM   2160  CB  PHE A 267      62.788  32.171  31.888  1.00 12.11           C  
ATOM   2161  CG  PHE A 267      63.506  33.104  30.946  1.00 17.71           C  
ATOM   2162  CD1 PHE A 267      63.583  32.821  29.584  1.00 17.05           C  
ATOM   2163  CD2 PHE A 267      64.119  34.260  31.428  1.00 14.04           C  
ATOM   2164  CE1 PHE A 267      64.262  33.682  28.711  1.00 19.20           C  
ATOM   2165  CE2 PHE A 267      64.798  35.125  30.569  1.00 12.47           C  
ATOM   2166  CZ  PHE A 267      64.869  34.835  29.205  1.00 12.33           C  
ATOM   2167  N   LYS A 268      60.337  30.454  33.199  1.00 14.32           N  
ATOM   2168  CA  LYS A 268      59.976  29.176  33.795  1.00 17.48           C  
ATOM   2169  C   LYS A 268      58.670  28.644  33.227  1.00 23.25           C  
ATOM   2170  O   LYS A 268      58.378  27.455  33.336  1.00 23.82           O  
ATOM   2171  CB  LYS A 268      59.888  29.314  35.319  1.00 15.44           C  
ATOM   2172  CG  LYS A 268      61.237  29.663  35.963  1.00 17.63           C  
ATOM   2173  CD  LYS A 268      61.083  30.138  37.410  1.00 25.36           C  
ATOM   2174  CE  LYS A 268      62.410  30.661  37.964  1.00 24.58           C  
ATOM   2175  NZ  LYS A 268      62.305  31.191  39.360  1.00 24.48           N1+
ATOM   2176  N   ILE A 269      57.877  29.510  32.608  1.00 19.90           N  
ATOM   2177  CA  ILE A 269      56.634  29.020  32.048  1.00 21.35           C  
ATOM   2178  C   ILE A 269      56.574  29.026  30.521  1.00 18.84           C  
ATOM   2179  O   ILE A 269      55.844  28.227  29.943  1.00 20.82           O  
ATOM   2180  CB  ILE A 269      55.398  29.761  32.661  1.00 27.14           C  
ATOM   2181  CG1 ILE A 269      54.799  30.753  31.678  1.00 28.92           C  
ATOM   2182  CG2 ILE A 269      55.801  30.477  33.942  1.00 30.81           C  
ATOM   2183  CD1 ILE A 269      53.447  31.266  32.129  1.00 35.72           C  
ATOM   2184  N   TYR A 270      57.360  29.884  29.870  1.00 18.29           N  
ATOM   2185  CA  TYR A 270      57.356  29.976  28.400  1.00 17.50           C  
ATOM   2186  C   TYR A 270      58.687  29.654  27.738  1.00 21.60           C  
ATOM   2187  O   TYR A 270      59.744  30.072  28.208  1.00 19.71           O  
ATOM   2188  CB  TYR A 270      56.965  31.384  27.935  1.00 17.07           C  
ATOM   2189  CG  TYR A 270      55.576  31.820  28.309  1.00 14.41           C  
ATOM   2190  CD1 TYR A 270      54.456  31.144  27.825  1.00 19.19           C  
ATOM   2191  CD2 TYR A 270      55.377  32.912  29.146  1.00 18.72           C  
ATOM   2192  CE1 TYR A 270      53.164  31.551  28.172  1.00 22.78           C  
ATOM   2193  CE2 TYR A 270      54.087  33.327  29.501  1.00 19.74           C  
ATOM   2194  CZ  TYR A 270      52.990  32.640  29.008  1.00 17.25           C  
ATOM   2195  OH  TYR A 270      51.721  33.051  29.356  1.00 15.51           O  
ATOM   2196  N   ASP A 271      58.619  28.935  26.625  1.00 21.28           N  
ATOM   2197  CA  ASP A 271      59.815  28.583  25.865  1.00 26.94           C  
ATOM   2198  C   ASP A 271      60.038  29.668  24.820  1.00 26.10           C  
ATOM   2199  O   ASP A 271      59.805  29.459  23.625  1.00 26.47           O  
ATOM   2200  CB  ASP A 271      59.626  27.240  25.166  1.00 32.64           C  
ATOM   2201  CG  ASP A 271      60.848  26.823  24.378  1.00 45.13           C  
ATOM   2202  OD1 ASP A 271      61.941  26.761  24.982  1.00 48.74           O  
ATOM   2203  OD2 ASP A 271      60.717  26.557  23.165  1.00 44.86           O1-
ATOM   2204  N   LYS A 272      60.488  30.831  25.279  1.00 25.05           N  
ATOM   2205  CA  LYS A 272      60.722  31.966  24.393  1.00 16.89           C  
ATOM   2206  C   LYS A 272      61.893  32.794  24.896  1.00 14.11           C  
ATOM   2207  O   LYS A 272      62.344  32.624  26.026  1.00 18.41           O  
ATOM   2208  CB  LYS A 272      59.480  32.865  24.345  1.00 23.97           C  
ATOM   2209  CG  LYS A 272      58.238  32.202  23.766  1.00 37.98           C  
ATOM   2210  CD  LYS A 272      58.458  31.738  22.332  1.00 37.30           C  
ATOM   2211  CE  LYS A 272      58.691  32.924  21.398  1.00 40.12           C  
ATOM   2212  NZ  LYS A 272      58.825  32.492  19.975  1.00 39.79           N1+
ATOM   2213  N   GLY A 273      62.388  33.684  24.048  1.00 11.02           N  
ATOM   2214  CA  GLY A 273      63.468  34.558  24.465  1.00  9.74           C  
ATOM   2215  C   GLY A 273      62.817  35.807  25.051  1.00 11.55           C  
ATOM   2216  O   GLY A 273      61.704  36.163  24.656  1.00 11.69           O  
ATOM   2217  N   PHE A 274      63.483  36.453  26.005  1.00 13.46           N  
ATOM   2218  CA  PHE A 274      62.950  37.676  26.608  1.00 11.64           C  
ATOM   2219  C   PHE A 274      63.991  38.773  26.700  1.00 13.99           C  
ATOM   2220  O   PHE A 274      65.169  38.510  26.922  1.00 14.24           O  
ATOM   2221  CB  PHE A 274      62.387  37.388  28.004  1.00  8.69           C  
ATOM   2222  CG  PHE A 274      61.111  36.616  27.974  1.00 10.96           C  
ATOM   2223  CD1 PHE A 274      59.932  37.222  27.555  1.00 12.93           C  
ATOM   2224  CD2 PHE A 274      61.097  35.261  28.266  1.00 12.40           C  
ATOM   2225  CE1 PHE A 274      58.762  36.486  27.414  1.00 12.73           C  
ATOM   2226  CE2 PHE A 274      59.932  34.521  28.133  1.00 11.06           C  
ATOM   2227  CZ  PHE A 274      58.764  35.132  27.703  1.00 17.49           C  
ATOM   2228  N   GLN A 275      63.539  40.008  26.505  1.00 16.75           N  
ATOM   2229  CA  GLN A 275      64.398  41.181  26.589  1.00 15.00           C  
ATOM   2230  C   GLN A 275      63.766  42.133  27.614  1.00 15.15           C  
ATOM   2231  O   GLN A 275      62.545  42.252  27.675  1.00 11.44           O  
ATOM   2232  CB  GLN A 275      64.506  41.861  25.221  1.00  6.76           C  
ATOM   2233  CG  GLN A 275      65.390  43.111  25.249  1.00 11.89           C  
ATOM   2234  CD  GLN A 275      65.677  43.663  23.877  1.00 15.84           C  
ATOM   2235  NE2 GLN A 275      64.847  44.595  23.430  1.00 10.32           N  
ATOM   2236  OE1 GLN A 275      66.630  43.250  23.216  1.00 14.84           O  
ATOM   2237  N   GLY A 276      64.591  42.783  28.431  1.00 14.01           N  
ATOM   2238  CA  GLY A 276      64.064  43.702  29.431  1.00 13.47           C  
ATOM   2239  C   GLY A 276      64.585  43.350  30.815  1.00  9.30           C  
ATOM   2240  O   GLY A 276      65.573  42.615  30.924  1.00 15.52           O  
ATOM   2241  N   ASN A 277      63.953  43.855  31.876  1.00 13.62           N  
ATOM   2242  CA  ASN A 277      62.788  44.725  31.789  1.00 12.32           C  
ATOM   2243  C   ASN A 277      62.797  45.710  32.961  1.00 14.37           C  
ATOM   2244  O   ASN A 277      61.757  45.996  33.548  1.00 14.77           O  
ATOM   2245  CB  ASN A 277      61.512  43.886  31.844  1.00 10.89           C  
ATOM   2246  CG  ASN A 277      61.351  43.156  33.167  1.00 20.56           C  
ATOM   2247  ND2 ASN A 277      60.106  42.850  33.520  1.00 12.89           N  
ATOM   2248  OD1 ASN A 277      62.335  42.856  33.859  1.00 19.73           O  
ATOM   2249  N   LEU A 278      63.977  46.223  33.295  1.00 13.49           N  
ATOM   2250  CA  LEU A 278      64.114  47.158  34.402  1.00 13.32           C  
ATOM   2251  C   LEU A 278      63.252  48.404  34.215  1.00 12.90           C  
ATOM   2252  O   LEU A 278      63.233  49.004  33.139  1.00 12.73           O  
ATOM   2253  CB  LEU A 278      65.581  47.580  34.559  1.00 16.61           C  
ATOM   2254  CG  LEU A 278      65.824  48.530  35.733  1.00 10.87           C  
ATOM   2255  CD1 LEU A 278      65.750  47.731  37.040  1.00 13.62           C  
ATOM   2256  CD2 LEU A 278      67.177  49.224  35.576  1.00 12.85           C  
ATOM   2257  N   GLU A 279      62.532  48.785  35.261  1.00 13.55           N  
ATOM   2258  CA  GLU A 279      61.690  49.978  35.190  1.00 16.11           C  
ATOM   2259  C   GLU A 279      62.620  51.185  35.043  1.00 14.88           C  
ATOM   2260  O   GLU A 279      63.493  51.415  35.883  1.00 13.87           O  
ATOM   2261  CB  GLU A 279      60.868  50.103  36.467  1.00 14.99           C  
ATOM   2262  CG  GLU A 279      59.824  51.196  36.445  1.00 16.19           C  
ATOM   2263  CD  GLU A 279      59.189  51.396  37.805  1.00 21.25           C  
ATOM   2264  OE1 GLU A 279      59.259  50.460  38.633  1.00 14.27           O  
ATOM   2265  OE2 GLU A 279      58.612  52.480  38.040  1.00 17.84           O1-
ATOM   2266  N   PRO A 280      62.449  51.971  33.967  1.00 13.96           N  
ATOM   2267  CA  PRO A 280      63.309  53.141  33.760  1.00 14.59           C  
ATOM   2268  C   PRO A 280      63.423  54.057  34.979  1.00 14.46           C  
ATOM   2269  O   PRO A 280      64.492  54.598  35.247  1.00 13.98           O  
ATOM   2270  CB  PRO A 280      62.662  53.841  32.565  1.00 12.08           C  
ATOM   2271  CG  PRO A 280      62.108  52.676  31.772  1.00 15.16           C  
ATOM   2272  CD  PRO A 280      61.487  51.819  32.862  1.00 14.18           C  
ATOM   2273  N   ALA A 281      62.332  54.218  35.722  1.00 11.39           N  
ATOM   2274  CA  ALA A 281      62.333  55.099  36.889  1.00 15.08           C  
ATOM   2275  C   ALA A 281      63.362  54.731  37.961  1.00 14.04           C  
ATOM   2276  O   ALA A 281      63.711  55.560  38.806  1.00 12.61           O  
ATOM   2277  CB  ALA A 281      60.939  55.159  37.494  1.00 17.23           C  
ATOM   2278  N   VAL A 282      63.841  53.490  37.939  1.00  9.77           N  
ATOM   2279  CA  VAL A 282      64.847  53.083  38.902  1.00 11.80           C  
ATOM   2280  C   VAL A 282      66.066  53.995  38.751  1.00 12.78           C  
ATOM   2281  O   VAL A 282      66.762  54.271  39.720  1.00 14.51           O  
ATOM   2282  CB  VAL A 282      65.284  51.614  38.686  1.00 11.66           C  
ATOM   2283  CG1 VAL A 282      66.536  51.318  39.492  1.00 12.54           C  
ATOM   2284  CG2 VAL A 282      64.158  50.679  39.102  1.00 15.13           C  
ATOM   2285  N   LEU A 283      66.301  54.488  37.540  1.00 11.31           N  
ATOM   2286  CA  LEU A 283      67.459  55.355  37.294  1.00 12.34           C  
ATOM   2287  C   LEU A 283      67.409  56.723  37.988  1.00 19.39           C  
ATOM   2288  O   LEU A 283      68.412  57.448  38.025  1.00 14.98           O  
ATOM   2289  CB  LEU A 283      67.671  55.525  35.779  1.00 14.08           C  
ATOM   2290  CG  LEU A 283      68.147  54.234  35.087  1.00 20.95           C  
ATOM   2291  CD1 LEU A 283      68.034  54.336  33.576  1.00 18.14           C  
ATOM   2292  CD2 LEU A 283      69.581  53.951  35.503  1.00 16.46           C  
ATOM   2293  N   TYR A 284      66.249  57.087  38.530  1.00 16.85           N  
ATOM   2294  CA  TYR A 284      66.134  58.356  39.244  1.00 16.91           C  
ATOM   2295  C   TYR A 284      66.598  58.156  40.683  1.00 19.34           C  
ATOM   2296  O   TYR A 284      66.836  59.119  41.411  1.00 16.49           O  
ATOM   2297  CB  TYR A 284      64.688  58.854  39.258  1.00 16.35           C  
ATOM   2298  CG  TYR A 284      64.179  59.325  37.922  1.00 16.43           C  
ATOM   2299  CD1 TYR A 284      64.833  60.335  37.222  1.00 20.36           C  
ATOM   2300  CD2 TYR A 284      63.022  58.775  37.365  1.00 19.58           C  
ATOM   2301  CE1 TYR A 284      64.347  60.792  35.996  1.00 21.61           C  
ATOM   2302  CE2 TYR A 284      62.526  59.223  36.145  1.00 18.99           C  
ATOM   2303  CZ  TYR A 284      63.192  60.231  35.465  1.00 21.15           C  
ATOM   2304  OH  TYR A 284      62.699  60.670  34.255  1.00 17.58           O  
ATOM   2305  N   ALA A 285      66.728  56.897  41.087  1.00 15.21           N  
ATOM   2306  CA  ALA A 285      67.141  56.578  42.447  1.00 20.04           C  
ATOM   2307  C   ALA A 285      68.650  56.593  42.625  1.00 20.25           C  
ATOM   2308  O   ALA A 285      69.397  56.858  41.685  1.00 21.27           O  
ATOM   2309  CB  ALA A 285      66.580  55.214  42.858  1.00 17.87           C  
ATOM   2310  N   SER A 286      69.090  56.311  43.847  1.00 22.01           N  
ATOM   2311  CA  SER A 286      70.512  56.279  44.168  1.00 20.28           C  
ATOM   2312  C   SER A 286      71.193  55.090  43.489  1.00 20.31           C  
ATOM   2313  O   SER A 286      70.548  54.091  43.151  1.00 15.86           O  
ATOM   2314  CB  SER A 286      70.699  56.165  45.681  1.00 21.49           C  
ATOM   2315  OG  SER A 286      70.138  54.953  46.150  1.00 20.34           O  
ATOM   2316  N   GLU A 287      72.500  55.186  43.284  1.00 13.84           N  
ATOM   2317  CA  GLU A 287      73.191  54.078  42.657  1.00 19.45           C  
ATOM   2318  C   GLU A 287      73.009  52.814  43.504  1.00 19.13           C  
ATOM   2319  O   GLU A 287      73.014  51.706  42.976  1.00 17.99           O  
ATOM   2320  CB  GLU A 287      74.673  54.412  42.460  1.00 20.40           C  
ATOM   2321  CG  GLU A 287      74.903  55.628  41.561  1.00 25.61           C  
ATOM   2322  CD  GLU A 287      76.259  55.617  40.878  1.00 26.18           C  
ATOM   2323  OE1 GLU A 287      77.261  55.300  41.547  1.00 26.36           O  
ATOM   2324  OE2 GLU A 287      76.326  55.937  39.670  1.00 24.41           O1-
ATOM   2325  N   GLU A 288      72.818  52.972  44.814  1.00 21.97           N  
ATOM   2326  CA  GLU A 288      72.622  51.799  45.669  1.00 25.83           C  
ATOM   2327  C   GLU A 288      71.335  51.074  45.273  1.00 22.27           C  
ATOM   2328  O   GLU A 288      71.308  49.845  45.179  1.00 16.35           O  
ATOM   2329  CB  GLU A 288      72.558  52.187  47.153  1.00 27.94           C  
ATOM   2330  CG  GLU A 288      72.211  51.008  48.063  1.00 40.75           C  
ATOM   2331  CD  GLU A 288      72.357  51.318  49.544  1.00 48.81           C  
ATOM   2332  OE1 GLU A 288      71.743  52.297  50.024  1.00 49.04           O  
ATOM   2333  OE2 GLU A 288      73.088  50.570  50.229  1.00 55.46           O1-
ATOM   2334  N   VAL A 289      70.273  51.843  45.046  1.00 19.01           N  
ATOM   2335  CA  VAL A 289      68.989  51.276  44.643  1.00 18.21           C  
ATOM   2336  C   VAL A 289      69.114  50.643  43.254  1.00 13.77           C  
ATOM   2337  O   VAL A 289      68.638  49.532  43.017  1.00 15.68           O  
ATOM   2338  CB  VAL A 289      67.880  52.373  44.639  1.00 17.46           C  
ATOM   2339  CG1 VAL A 289      66.616  51.869  43.960  1.00 11.26           C  
ATOM   2340  CG2 VAL A 289      67.572  52.787  46.077  1.00 13.19           C  
ATOM   2341  N   ILE A 290      69.761  51.347  42.334  1.00 12.36           N  
ATOM   2342  CA  ILE A 290      69.932  50.811  40.988  1.00 13.68           C  
ATOM   2343  C   ILE A 290      70.666  49.469  41.051  1.00 13.90           C  
ATOM   2344  O   ILE A 290      70.305  48.513  40.363  1.00 12.72           O  
ATOM   2345  CB  ILE A 290      70.729  51.788  40.102  1.00 14.61           C  
ATOM   2346  CG1 ILE A 290      69.917  53.071  39.888  1.00 14.31           C  
ATOM   2347  CG2 ILE A 290      71.044  51.134  38.761  1.00 12.22           C  
ATOM   2348  CD1 ILE A 290      70.698  54.192  39.225  1.00 11.74           C  
ATOM   2349  N   GLU A 291      71.694  49.403  41.889  1.00 16.36           N  
ATOM   2350  CA  GLU A 291      72.473  48.183  42.034  1.00 15.84           C  
ATOM   2351  C   GLU A 291      71.583  47.064  42.566  1.00 16.80           C  
ATOM   2352  O   GLU A 291      71.545  45.966  42.009  1.00 16.93           O  
ATOM   2353  CB  GLU A 291      73.648  48.432  42.986  1.00 19.39           C  
ATOM   2354  CG  GLU A 291      74.610  47.258  43.130  1.00 21.31           C  
ATOM   2355  CD  GLU A 291      75.873  47.624  43.893  1.00 26.32           C  
ATOM   2356  OE1 GLU A 291      75.770  48.235  44.975  1.00 27.86           O  
ATOM   2357  OE2 GLU A 291      76.977  47.292  43.411  1.00 35.12           O1-
ATOM   2358  N   GLU A 292      70.865  47.348  43.649  1.00 15.11           N  
ATOM   2359  CA  GLU A 292      69.984  46.357  44.255  1.00 20.05           C  
ATOM   2360  C   GLU A 292      68.870  45.892  43.310  1.00 21.15           C  
ATOM   2361  O   GLU A 292      68.571  44.698  43.231  1.00 18.24           O  
ATOM   2362  CB  GLU A 292      69.386  46.926  45.547  1.00 26.47           C  
ATOM   2363  CG  GLU A 292      68.403  46.015  46.242  1.00 40.13           C  
ATOM   2364  CD  GLU A 292      67.019  46.619  46.295  1.00 48.78           C  
ATOM   2365  OE1 GLU A 292      66.906  47.747  46.814  1.00 51.06           O  
ATOM   2366  OE2 GLU A 292      66.055  45.973  45.830  1.00 49.49           O1-
ATOM   2367  N   LYS A 293      68.267  46.826  42.586  1.00 16.61           N  
ATOM   2368  CA  LYS A 293      67.192  46.473  41.662  1.00 18.46           C  
ATOM   2369  C   LYS A 293      67.678  45.676  40.455  1.00 20.23           C  
ATOM   2370  O   LYS A 293      67.011  44.737  40.010  1.00 17.52           O  
ATOM   2371  CB  LYS A 293      66.474  47.738  41.173  1.00 21.24           C  
ATOM   2372  CG  LYS A 293      65.739  48.490  42.272  1.00 23.39           C  
ATOM   2373  CD  LYS A 293      64.426  47.816  42.666  1.00 31.25           C  
ATOM   2374  CE  LYS A 293      63.316  48.121  41.662  1.00 27.01           C  
ATOM   2375  NZ  LYS A 293      62.015  47.486  42.014  1.00 23.52           N1+
ATOM   2376  N   THR A 294      68.843  46.042  39.932  1.00 14.11           N  
ATOM   2377  CA  THR A 294      69.391  45.377  38.760  1.00 17.73           C  
ATOM   2378  C   THR A 294      69.952  43.996  39.083  1.00 18.12           C  
ATOM   2379  O   THR A 294      69.621  43.012  38.423  1.00 19.17           O  
ATOM   2380  CB  THR A 294      70.498  46.238  38.108  1.00 16.83           C  
ATOM   2381  CG2 THR A 294      70.980  45.594  36.810  1.00 15.37           C  
ATOM   2382  OG1 THR A 294      69.980  47.547  37.830  1.00 11.71           O  
ATOM   2383  N   LEU A 295      70.811  43.923  40.089  1.00 17.94           N  
ATOM   2384  CA  LEU A 295      71.389  42.638  40.472  1.00 20.63           C  
ATOM   2385  C   LEU A 295      70.307  41.716  41.009  1.00 17.54           C  
ATOM   2386  O   LEU A 295      70.385  40.500  40.847  1.00 20.64           O  
ATOM   2387  CB  LEU A 295      72.480  42.837  41.530  1.00 24.40           C  
ATOM   2388  CG  LEU A 295      73.724  43.573  41.028  1.00 27.12           C  
ATOM   2389  CD1 LEU A 295      74.732  43.711  42.165  1.00 30.02           C  
ATOM   2390  CD2 LEU A 295      74.332  42.806  39.865  1.00 27.91           C  
ATOM   2391  N   GLY A 296      69.295  42.298  41.652  1.00 16.38           N  
ATOM   2392  CA  GLY A 296      68.209  41.490  42.181  1.00 22.02           C  
ATOM   2393  C   GLY A 296      67.511  40.745  41.056  1.00 21.15           C  
ATOM   2394  O   GLY A 296      67.058  39.608  41.224  1.00 19.95           O  
ATOM   2395  N   LEU A 297      67.419  41.392  39.898  1.00 21.07           N  
ATOM   2396  CA  LEU A 297      66.787  40.782  38.737  1.00 18.73           C  
ATOM   2397  C   LEU A 297      67.719  39.771  38.090  1.00 17.51           C  
ATOM   2398  O   LEU A 297      67.341  38.626  37.858  1.00 18.51           O  
ATOM   2399  CB  LEU A 297      66.408  41.846  37.702  1.00 15.15           C  
ATOM   2400  CG  LEU A 297      66.105  41.325  36.287  1.00 17.74           C  
ATOM   2401  CD1 LEU A 297      64.948  40.326  36.312  1.00 20.51           C  
ATOM   2402  CD2 LEU A 297      65.762  42.504  35.387  1.00 22.89           C  
ATOM   2403  N   LEU A 298      68.944  40.200  37.807  1.00 14.69           N  
ATOM   2404  CA  LEU A 298      69.922  39.330  37.158  1.00 19.53           C  
ATOM   2405  C   LEU A 298      70.155  38.011  37.894  1.00 17.44           C  
ATOM   2406  O   LEU A 298      70.202  36.943  37.270  1.00 20.88           O  
ATOM   2407  CB  LEU A 298      71.251  40.078  36.985  1.00 18.73           C  
ATOM   2408  CG  LEU A 298      71.200  41.274  36.023  1.00 19.01           C  
ATOM   2409  CD1 LEU A 298      72.557  41.946  35.972  1.00 16.00           C  
ATOM   2410  CD2 LEU A 298      70.805  40.805  34.628  1.00 15.85           C  
ATOM   2411  N   ARG A 299      70.296  38.081  39.212  1.00 14.40           N  
ATOM   2412  CA  ARG A 299      70.532  36.885  40.017  1.00 20.39           C  
ATOM   2413  C   ARG A 299      69.389  35.863  39.968  1.00 20.02           C  
ATOM   2414  O   ARG A 299      69.592  34.686  40.274  1.00 16.75           O  
ATOM   2415  CB  ARG A 299      70.814  37.279  41.476  1.00 19.80           C  
ATOM   2416  CG  ARG A 299      72.125  38.022  41.648  1.00 25.21           C  
ATOM   2417  CD  ARG A 299      72.282  38.599  43.041  1.00 30.10           C  
ATOM   2418  NE  ARG A 299      73.519  39.367  43.149  1.00 35.44           N  
ATOM   2419  CZ  ARG A 299      73.756  40.277  44.087  1.00 39.21           C  
ATOM   2420  NH1 ARG A 299      72.838  40.542  45.007  1.00 35.04           N1+
ATOM   2421  NH2 ARG A 299      74.911  40.930  44.101  1.00 40.68           N  
ATOM   2422  N   ARG A 300      68.196  36.305  39.587  1.00 14.58           N  
ATOM   2423  CA  ARG A 300      67.047  35.406  39.504  1.00 16.53           C  
ATOM   2424  C   ARG A 300      66.796  34.847  38.092  1.00 17.96           C  
ATOM   2425  O   ARG A 300      65.974  33.946  37.930  1.00 17.39           O  
ATOM   2426  CB  ARG A 300      65.783  36.114  40.013  1.00 17.12           C  
ATOM   2427  CG  ARG A 300      65.843  36.497  41.494  1.00 18.49           C  
ATOM   2428  CD  ARG A 300      64.685  37.394  41.903  1.00 19.72           C  
ATOM   2429  NE  ARG A 300      63.400  36.805  41.551  1.00 29.68           N  
ATOM   2430  CZ  ARG A 300      62.595  37.286  40.608  1.00 25.83           C  
ATOM   2431  NH1 ARG A 300      62.938  38.372  39.925  1.00 33.23           N1+
ATOM   2432  NH2 ARG A 300      61.453  36.673  40.341  1.00 34.64           N  
ATOM   2433  N   ILE A 301      67.476  35.380  37.076  1.00 16.63           N  
ATOM   2434  CA  ILE A 301      67.292  34.868  35.711  1.00 17.20           C  
ATOM   2435  C   ILE A 301      67.703  33.395  35.779  1.00 16.63           C  
ATOM   2436  O   ILE A 301      68.846  33.075  36.109  1.00 15.20           O  
ATOM   2437  CB  ILE A 301      68.190  35.588  34.673  1.00 12.07           C  
ATOM   2438  CG1 ILE A 301      67.873  37.089  34.644  1.00 15.01           C  
ATOM   2439  CG2 ILE A 301      67.931  34.995  33.277  1.00  9.74           C  
ATOM   2440  CD1 ILE A 301      66.523  37.425  33.968  1.00 14.97           C  
ATOM   2441  N   PRO A 302      66.773  32.482  35.469  1.00 17.29           N  
ATOM   2442  CA  PRO A 302      67.035  31.036  35.516  1.00 19.95           C  
ATOM   2443  C   PRO A 302      67.739  30.385  34.335  1.00 20.26           C  
ATOM   2444  O   PRO A 302      68.246  29.268  34.462  1.00 20.29           O  
ATOM   2445  CB  PRO A 302      65.643  30.457  35.737  1.00 21.92           C  
ATOM   2446  CG  PRO A 302      64.807  31.343  34.871  1.00 23.06           C  
ATOM   2447  CD  PRO A 302      65.349  32.744  35.192  1.00 17.03           C  
ATOM   2448  N   VAL A 303      67.772  31.067  33.194  1.00 13.35           N  
ATOM   2449  CA  VAL A 303      68.415  30.523  32.001  1.00 16.98           C  
ATOM   2450  C   VAL A 303      69.806  31.120  31.785  1.00 22.01           C  
ATOM   2451  O   VAL A 303      70.191  32.092  32.449  1.00 18.19           O  
ATOM   2452  CB  VAL A 303      67.568  30.791  30.745  1.00 18.73           C  
ATOM   2453  CG1 VAL A 303      66.200  30.109  30.873  1.00 22.31           C  
ATOM   2454  CG2 VAL A 303      67.408  32.279  30.557  1.00 17.09           C  
ATOM   2455  N   LYS A 304      70.548  30.523  30.850  1.00 19.24           N  
ATOM   2456  CA  LYS A 304      71.904  30.954  30.517  1.00 21.32           C  
ATOM   2457  C   LYS A 304      71.998  31.556  29.121  1.00 15.32           C  
ATOM   2458  O   LYS A 304      73.089  31.919  28.672  1.00 16.26           O  
ATOM   2459  CB  LYS A 304      72.889  29.779  30.606  1.00 24.66           C  
ATOM   2460  CG  LYS A 304      73.166  29.259  31.998  1.00 32.12           C  
ATOM   2461  CD  LYS A 304      74.024  28.008  31.885  1.00 39.58           C  
ATOM   2462  CE  LYS A 304      75.266  28.056  32.752  1.00 46.97           C  
ATOM   2463  NZ  LYS A 304      76.139  26.872  32.511  1.00 46.86           N1+
ATOM   2464  N   THR A 305      70.861  31.650  28.440  1.00 17.69           N  
ATOM   2465  CA  THR A 305      70.814  32.204  27.092  1.00 16.09           C  
ATOM   2466  C   THR A 305      69.360  32.552  26.738  1.00 16.76           C  
ATOM   2467  O   THR A 305      68.431  32.191  27.464  1.00 13.60           O  
ATOM   2468  CB  THR A 305      71.428  31.206  26.057  1.00 16.13           C  
ATOM   2469  CG2 THR A 305      70.623  29.916  26.006  1.00 16.94           C  
ATOM   2470  OG1 THR A 305      71.451  31.807  24.752  1.00 15.26           O  
ATOM   2471  N   ARG A 306      69.176  33.245  25.620  1.00 10.72           N  
ATOM   2472  CA  ARG A 306      67.866  33.713  25.173  1.00 12.82           C  
ATOM   2473  C   ARG A 306      67.357  34.828  26.086  1.00 16.31           C  
ATOM   2474  O   ARG A 306      66.144  35.057  26.210  1.00 11.77           O  
ATOM   2475  CB  ARG A 306      66.843  32.580  25.100  1.00 15.60           C  
ATOM   2476  CG  ARG A 306      67.177  31.525  24.064  1.00 14.47           C  
ATOM   2477  CD  ARG A 306      65.959  30.642  23.773  1.00 20.81           C  
ATOM   2478  NE  ARG A 306      65.011  31.315  22.888  1.00 27.92           N  
ATOM   2479  CZ  ARG A 306      63.858  30.790  22.478  1.00 35.62           C  
ATOM   2480  NH1 ARG A 306      63.500  29.577  22.877  1.00 28.16           N1+
ATOM   2481  NH2 ARG A 306      63.065  31.474  21.659  1.00 36.88           N  
ATOM   2482  N   TYR A 307      68.298  35.506  26.739  1.00 11.55           N  
ATOM   2483  CA  TYR A 307      67.969  36.644  27.591  1.00 11.57           C  
ATOM   2484  C   TYR A 307      68.840  37.817  27.184  1.00 12.37           C  
ATOM   2485  O   TYR A 307      70.041  37.672  26.936  1.00 11.55           O  
ATOM   2486  CB  TYR A 307      68.192  36.364  29.082  1.00 15.10           C  
ATOM   2487  CG  TYR A 307      67.957  37.605  29.935  1.00 14.08           C  
ATOM   2488  CD1 TYR A 307      66.749  38.306  29.863  1.00 16.61           C  
ATOM   2489  CD2 TYR A 307      68.950  38.094  30.785  1.00 18.09           C  
ATOM   2490  CE1 TYR A 307      66.534  39.468  30.618  1.00 15.51           C  
ATOM   2491  CE2 TYR A 307      68.750  39.256  31.544  1.00 19.56           C  
ATOM   2492  CZ  TYR A 307      67.543  39.937  31.456  1.00 18.23           C  
ATOM   2493  OH  TYR A 307      67.354  41.077  32.204  1.00 16.21           O  
ATOM   2494  N   VAL A 308      68.217  38.981  27.098  1.00 15.23           N  
ATOM   2495  CA  VAL A 308      68.921  40.201  26.746  1.00  9.02           C  
ATOM   2496  C   VAL A 308      68.422  41.248  27.720  1.00 12.08           C  
ATOM   2497  O   VAL A 308      67.221  41.515  27.795  1.00 10.41           O  
ATOM   2498  CB  VAL A 308      68.573  40.680  25.326  1.00  7.97           C  
ATOM   2499  CG1 VAL A 308      69.334  41.963  25.016  1.00 11.92           C  
ATOM   2500  CG2 VAL A 308      68.928  39.612  24.318  1.00 10.35           C  
ATOM   2501  N   PHE A 309      69.335  41.830  28.483  1.00 10.03           N  
ATOM   2502  CA  PHE A 309      68.924  42.855  29.414  1.00 10.52           C  
ATOM   2503  C   PHE A 309      68.605  44.150  28.687  1.00 10.47           C  
ATOM   2504  O   PHE A 309      69.306  44.540  27.749  1.00 10.81           O  
ATOM   2505  CB  PHE A 309      70.026  43.153  30.432  1.00 11.96           C  
ATOM   2506  CG  PHE A 309      69.670  44.262  31.376  1.00 11.52           C  
ATOM   2507  CD1 PHE A 309      69.007  43.992  32.565  1.00 14.22           C  
ATOM   2508  CD2 PHE A 309      69.940  45.588  31.044  1.00 11.54           C  
ATOM   2509  CE1 PHE A 309      68.614  45.025  33.414  1.00 19.68           C  
ATOM   2510  CE2 PHE A 309      69.550  46.629  31.884  1.00 12.41           C  
ATOM   2511  CZ  PHE A 309      68.886  46.348  33.070  1.00 19.12           C  
ATOM   2512  N   ASN A 310      67.547  44.816  29.130  1.00 10.39           N  
ATOM   2513  CA  ASN A 310      67.182  46.118  28.582  1.00 13.72           C  
ATOM   2514  C   ASN A 310      66.205  46.707  29.589  1.00 12.26           C  
ATOM   2515  O   ASN A 310      65.841  46.051  30.574  1.00 13.36           O  
ATOM   2516  CB  ASN A 310      66.511  45.989  27.205  1.00 12.59           C  
ATOM   2517  CG  ASN A 310      66.598  47.280  26.381  1.00 14.87           C  
ATOM   2518  ND2 ASN A 310      66.796  47.142  25.066  1.00  8.21           N  
ATOM   2519  OD1 ASN A 310      66.476  48.380  26.918  1.00 13.76           O  
ATOM   2520  N   LEU A 311      65.785  47.940  29.358  1.00 14.04           N  
ATOM   2521  CA  LEU A 311      64.817  48.565  30.242  1.00 11.68           C  
ATOM   2522  C   LEU A 311      63.455  48.039  29.808  1.00 13.02           C  
ATOM   2523  O   LEU A 311      63.358  47.306  28.822  1.00 15.95           O  
ATOM   2524  CB  LEU A 311      64.861  50.087  30.080  1.00 13.99           C  
ATOM   2525  CG  LEU A 311      66.221  50.717  30.372  1.00 10.07           C  
ATOM   2526  CD1 LEU A 311      66.168  52.218  30.113  1.00 13.50           C  
ATOM   2527  CD2 LEU A 311      66.605  50.455  31.806  1.00 12.20           C  
ATOM   2528  N   GLY A 312      62.408  48.403  30.540  1.00 12.42           N  
ATOM   2529  CA  GLY A 312      61.075  47.962  30.170  1.00 13.97           C  
ATOM   2530  C   GLY A 312      60.487  48.927  29.159  1.00 14.58           C  
ATOM   2531  O   GLY A 312      59.460  48.655  28.547  1.00 14.12           O  
ATOM   2532  N   HIS A 313      61.158  50.064  28.985  1.00 11.02           N  
ATOM   2533  CA  HIS A 313      60.723  51.094  28.056  1.00 14.52           C  
ATOM   2534  C   HIS A 313      61.919  52.015  27.854  1.00 16.39           C  
ATOM   2535  O   HIS A 313      62.887  51.943  28.598  1.00 18.39           O  
ATOM   2536  CB  HIS A 313      59.541  51.863  28.658  1.00 24.84           C  
ATOM   2537  CG  HIS A 313      58.953  52.893  27.748  1.00 38.28           C  
ATOM   2538  CD2 HIS A 313      57.863  52.855  26.942  1.00 40.30           C  
ATOM   2539  ND1 HIS A 313      59.491  54.154  27.604  1.00 42.77           N  
ATOM   2540  CE1 HIS A 313      58.758  54.848  26.749  1.00 44.56           C  
ATOM   2541  NE2 HIS A 313      57.765  54.082  26.334  1.00 43.20           N  
ATOM   2542  N   GLY A 314      61.851  52.893  26.868  1.00 16.78           N  
ATOM   2543  CA  GLY A 314      62.975  53.771  26.613  1.00 16.92           C  
ATOM   2544  C   GLY A 314      63.396  54.692  27.745  1.00 17.64           C  
ATOM   2545  O   GLY A 314      62.608  55.025  28.630  1.00 20.39           O  
ATOM   2546  N   LEU A 315      64.662  55.096  27.721  1.00 16.78           N  
ATOM   2547  CA  LEU A 315      65.189  56.012  28.721  1.00 13.66           C  
ATOM   2548  C   LEU A 315      64.463  57.347  28.565  1.00 13.31           C  
ATOM   2549  O   LEU A 315      64.055  57.709  27.463  1.00 14.36           O  
ATOM   2550  CB  LEU A 315      66.681  56.254  28.485  1.00 16.03           C  
ATOM   2551  CG  LEU A 315      67.697  55.178  28.862  1.00 14.37           C  
ATOM   2552  CD1 LEU A 315      69.020  55.431  28.130  1.00 19.90           C  
ATOM   2553  CD2 LEU A 315      67.902  55.187  30.368  1.00 17.29           C  
ATOM   2554  N   ALA A 316      64.301  58.065  29.668  1.00 14.99           N  
ATOM   2555  CA  ALA A 316      63.669  59.374  29.632  1.00 18.90           C  
ATOM   2556  C   ALA A 316      64.797  60.352  29.326  1.00 20.08           C  
ATOM   2557  O   ALA A 316      65.919  60.182  29.800  1.00 15.09           O  
ATOM   2558  CB  ALA A 316      63.040  59.707  30.981  1.00 19.36           C  
ATOM   2559  N   PRO A 317      64.515  61.386  28.524  1.00 23.90           N  
ATOM   2560  CA  PRO A 317      65.526  62.385  28.162  1.00 23.98           C  
ATOM   2561  C   PRO A 317      66.250  63.022  29.356  1.00 24.01           C  
ATOM   2562  O   PRO A 317      67.401  63.449  29.230  1.00 25.62           O  
ATOM   2563  CB  PRO A 317      64.721  63.411  27.368  1.00 23.81           C  
ATOM   2564  CG  PRO A 317      63.684  62.559  26.699  1.00 30.17           C  
ATOM   2565  CD  PRO A 317      63.247  61.640  27.820  1.00 23.40           C  
ATOM   2566  N   ASP A 318      65.590  63.077  30.512  1.00 21.09           N  
ATOM   2567  CA  ASP A 318      66.200  63.692  31.689  1.00 16.32           C  
ATOM   2568  C   ASP A 318      66.968  62.747  32.609  1.00 23.01           C  
ATOM   2569  O   ASP A 318      67.438  63.166  33.668  1.00 16.31           O  
ATOM   2570  CB  ASP A 318      65.139  64.439  32.511  1.00 19.48           C  
ATOM   2571  CG  ASP A 318      64.162  63.506  33.199  1.00 17.71           C  
ATOM   2572  OD1 ASP A 318      64.226  62.284  32.972  1.00 14.38           O  
ATOM   2573  OD2 ASP A 318      63.319  63.996  33.971  1.00 23.05           O1-
ATOM   2574  N   MET A 319      67.100  61.476  32.238  1.00 17.72           N  
ATOM   2575  CA  MET A 319      67.844  60.570  33.108  1.00 18.75           C  
ATOM   2576  C   MET A 319      69.336  60.847  32.941  1.00 20.91           C  
ATOM   2577  O   MET A 319      69.796  61.151  31.846  1.00 21.88           O  
ATOM   2578  CB  MET A 319      67.485  59.116  32.795  1.00 19.01           C  
ATOM   2579  CG  MET A 319      66.067  58.780  33.234  1.00 18.88           C  
ATOM   2580  SD  MET A 319      65.463  57.173  32.701  1.00 19.00           S  
ATOM   2581  CE  MET A 319      63.892  57.089  33.574  1.00 20.06           C  
ATOM   2582  N   GLU A 320      70.068  60.755  34.047  1.00 21.13           N  
ATOM   2583  CA  GLU A 320      71.502  61.042  34.106  1.00 23.78           C  
ATOM   2584  C   GLU A 320      72.447  60.075  33.407  1.00 21.52           C  
ATOM   2585  O   GLU A 320      72.423  58.879  33.673  1.00 19.18           O  
ATOM   2586  CB  GLU A 320      71.925  61.164  35.572  1.00 23.00           C  
ATOM   2587  CG  GLU A 320      71.397  62.414  36.271  1.00 33.52           C  
ATOM   2588  CD  GLU A 320      71.638  62.399  37.771  1.00 27.21           C  
ATOM   2589  OE1 GLU A 320      72.670  61.853  38.209  1.00 28.91           O  
ATOM   2590  OE2 GLU A 320      70.798  62.949  38.512  1.00 40.69           O1-
ATOM   2591  N   LEU A 321      73.309  60.614  32.544  1.00 16.95           N  
ATOM   2592  CA  LEU A 321      74.277  59.802  31.816  1.00 12.69           C  
ATOM   2593  C   LEU A 321      75.139  58.951  32.742  1.00 17.73           C  
ATOM   2594  O   LEU A 321      75.388  57.780  32.457  1.00 17.15           O  
ATOM   2595  CB  LEU A 321      75.179  60.692  30.955  1.00 18.97           C  
ATOM   2596  CG  LEU A 321      76.289  59.965  30.189  1.00 21.24           C  
ATOM   2597  CD1 LEU A 321      75.677  58.960  29.210  1.00 19.57           C  
ATOM   2598  CD2 LEU A 321      77.134  60.978  29.442  1.00 20.49           C  
ATOM   2599  N   GLU A 322      75.589  59.527  33.853  1.00 16.64           N  
ATOM   2600  CA  GLU A 322      76.432  58.787  34.788  1.00 20.29           C  
ATOM   2601  C   GLU A 322      75.731  57.564  35.381  1.00 17.07           C  
ATOM   2602  O   GLU A 322      76.352  56.514  35.590  1.00 14.66           O  
ATOM   2603  CB  GLU A 322      76.908  59.707  35.921  1.00 25.61           C  
ATOM   2604  CG  GLU A 322      77.741  58.992  36.979  1.00 36.50           C  
ATOM   2605  CD  GLU A 322      78.386  59.949  37.970  1.00 47.62           C  
ATOM   2606  OE1 GLU A 322      79.079  60.887  37.521  1.00 52.99           O  
ATOM   2607  OE2 GLU A 322      78.210  59.760  39.193  1.00 46.35           O1-
ATOM   2608  N   LYS A 323      74.444  57.705  35.668  1.00 13.13           N  
ATOM   2609  CA  LYS A 323      73.679  56.601  36.233  1.00 15.74           C  
ATOM   2610  C   LYS A 323      73.372  55.554  35.172  1.00 14.14           C  
ATOM   2611  O   LYS A 323      73.306  54.362  35.475  1.00 11.38           O  
ATOM   2612  CB  LYS A 323      72.383  57.117  36.863  1.00 17.51           C  
ATOM   2613  CG  LYS A 323      72.577  57.779  38.238  1.00 17.02           C  
ATOM   2614  CD  LYS A 323      71.251  58.342  38.722  1.00 20.79           C  
ATOM   2615  CE  LYS A 323      71.335  58.967  40.100  1.00 20.80           C  
ATOM   2616  NZ  LYS A 323      69.984  59.436  40.511  1.00 23.04           N1+
ATOM   2617  N   VAL A 324      73.167  55.998  33.935  1.00 13.64           N  
ATOM   2618  CA  VAL A 324      72.907  55.068  32.839  1.00 11.86           C  
ATOM   2619  C   VAL A 324      74.191  54.277  32.581  1.00 14.45           C  
ATOM   2620  O   VAL A 324      74.143  53.068  32.389  1.00 11.01           O  
ATOM   2621  CB  VAL A 324      72.463  55.812  31.573  1.00 11.52           C  
ATOM   2622  CG1 VAL A 324      72.450  54.873  30.382  1.00  8.46           C  
ATOM   2623  CG2 VAL A 324      71.076  56.390  31.799  1.00 15.90           C  
ATOM   2624  N   LYS A 325      75.341  54.951  32.597  1.00 10.29           N  
ATOM   2625  CA  LYS A 325      76.619  54.243  32.416  1.00 15.92           C  
ATOM   2626  C   LYS A 325      76.779  53.202  33.527  1.00 17.09           C  
ATOM   2627  O   LYS A 325      77.239  52.079  33.290  1.00 15.82           O  
ATOM   2628  CB  LYS A 325      77.804  55.205  32.508  1.00 16.37           C  
ATOM   2629  CG  LYS A 325      77.983  56.143  31.330  1.00 23.52           C  
ATOM   2630  CD  LYS A 325      79.040  57.204  31.653  1.00 23.44           C  
ATOM   2631  CE  LYS A 325      79.357  58.075  30.445  1.00 26.73           C  
ATOM   2632  NZ  LYS A 325      80.373  59.117  30.767  1.00 21.87           N1+
ATOM   2633  N   TYR A 326      76.418  53.595  34.746  1.00 12.56           N  
ATOM   2634  CA  TYR A 326      76.518  52.711  35.907  1.00 17.50           C  
ATOM   2635  C   TYR A 326      75.712  51.427  35.657  1.00 12.56           C  
ATOM   2636  O   TYR A 326      76.220  50.314  35.827  1.00 10.20           O  
ATOM   2637  CB  TYR A 326      75.996  53.431  37.160  1.00 14.58           C  
ATOM   2638  CG  TYR A 326      76.052  52.597  38.420  1.00 14.57           C  
ATOM   2639  CD1 TYR A 326      77.275  52.269  39.015  1.00 18.05           C  
ATOM   2640  CD2 TYR A 326      74.883  52.097  38.994  1.00 16.92           C  
ATOM   2641  CE1 TYR A 326      77.326  51.454  40.152  1.00 18.49           C  
ATOM   2642  CE2 TYR A 326      74.924  51.287  40.128  1.00 18.58           C  
ATOM   2643  CZ  TYR A 326      76.149  50.968  40.700  1.00 27.74           C  
ATOM   2644  OH  TYR A 326      76.199  50.156  41.813  1.00 18.84           O  
ATOM   2645  N   LEU A 327      74.452  51.591  35.270  1.00 12.73           N  
ATOM   2646  CA  LEU A 327      73.584  50.451  34.970  1.00 15.07           C  
ATOM   2647  C   LEU A 327      74.191  49.510  33.916  1.00 11.29           C  
ATOM   2648  O   LEU A 327      74.222  48.286  34.099  1.00 13.59           O  
ATOM   2649  CB  LEU A 327      72.218  50.941  34.466  1.00 11.49           C  
ATOM   2650  CG  LEU A 327      71.269  49.841  33.962  1.00 12.02           C  
ATOM   2651  CD1 LEU A 327      70.947  48.887  35.105  1.00 12.06           C  
ATOM   2652  CD2 LEU A 327      69.987  50.466  33.414  1.00 16.83           C  
ATOM   2653  N   VAL A 328      74.670  50.073  32.813  1.00 16.11           N  
ATOM   2654  CA  VAL A 328      75.242  49.243  31.751  1.00 13.92           C  
ATOM   2655  C   VAL A 328      76.428  48.428  32.248  1.00 12.90           C  
ATOM   2656  O   VAL A 328      76.550  47.231  31.953  1.00 14.69           O  
ATOM   2657  CB  VAL A 328      75.694  50.103  30.547  1.00 13.60           C  
ATOM   2658  CG1 VAL A 328      76.389  49.227  29.507  1.00 18.12           C  
ATOM   2659  CG2 VAL A 328      74.491  50.795  29.931  1.00 12.78           C  
ATOM   2660  N   ASP A 329      77.301  49.067  33.015  1.00 15.02           N  
ATOM   2661  CA  ASP A 329      78.471  48.362  33.516  1.00 14.31           C  
ATOM   2662  C   ASP A 329      78.127  47.330  34.570  1.00 14.64           C  
ATOM   2663  O   ASP A 329      78.815  46.320  34.708  1.00 14.74           O  
ATOM   2664  CB  ASP A 329      79.509  49.361  34.012  1.00 17.41           C  
ATOM   2665  CG  ASP A 329      80.242  50.034  32.857  1.00 25.71           C  
ATOM   2666  OD1 ASP A 329      80.596  49.312  31.896  1.00 25.68           O  
ATOM   2667  OD2 ASP A 329      80.464  51.261  32.901  1.00 26.05           O1-
ATOM   2668  N   LEU A 330      77.040  47.577  35.294  1.00 16.31           N  
ATOM   2669  CA  LEU A 330      76.574  46.663  36.324  1.00 18.74           C  
ATOM   2670  C   LEU A 330      76.177  45.353  35.645  1.00 19.29           C  
ATOM   2671  O   LEU A 330      76.485  44.257  36.129  1.00 16.41           O  
ATOM   2672  CB  LEU A 330      75.358  47.270  37.029  1.00 24.66           C  
ATOM   2673  CG  LEU A 330      75.229  47.094  38.538  1.00 34.54           C  
ATOM   2674  CD1 LEU A 330      76.490  47.596  39.248  1.00 33.71           C  
ATOM   2675  CD2 LEU A 330      74.001  47.865  39.007  1.00 34.09           C  
ATOM   2676  N   VAL A 331      75.490  45.466  34.514  1.00 14.23           N  
ATOM   2677  CA  VAL A 331      75.069  44.275  33.793  1.00 15.53           C  
ATOM   2678  C   VAL A 331      76.253  43.575  33.135  1.00 17.01           C  
ATOM   2679  O   VAL A 331      76.393  42.359  33.243  1.00 16.17           O  
ATOM   2680  CB  VAL A 331      74.002  44.616  32.738  1.00 22.19           C  
ATOM   2681  CG1 VAL A 331      73.588  43.357  31.991  1.00 18.67           C  
ATOM   2682  CG2 VAL A 331      72.793  45.245  33.430  1.00 20.56           C  
ATOM   2683  N   LYS A 332      77.123  44.340  32.479  1.00 13.97           N  
ATOM   2684  CA  LYS A 332      78.295  43.756  31.819  1.00 12.15           C  
ATOM   2685  C   LYS A 332      79.251  43.032  32.772  1.00 18.03           C  
ATOM   2686  O   LYS A 332      79.983  42.127  32.361  1.00 17.23           O  
ATOM   2687  CB  LYS A 332      79.060  44.838  31.052  1.00 13.07           C  
ATOM   2688  CG  LYS A 332      78.297  45.389  29.868  1.00 12.40           C  
ATOM   2689  CD  LYS A 332      79.007  46.579  29.249  1.00 17.00           C  
ATOM   2690  CE  LYS A 332      80.400  46.204  28.752  1.00 22.74           C  
ATOM   2691  NZ  LYS A 332      80.983  47.269  27.888  1.00 14.28           N1+
ATOM   2692  N   SER A 333      79.233  43.416  34.045  1.00 16.16           N  
ATOM   2693  CA  SER A 333      80.118  42.801  35.025  1.00 23.47           C  
ATOM   2694  C   SER A 333      79.486  41.625  35.783  1.00 20.37           C  
ATOM   2695  O   SER A 333      80.151  40.983  36.596  1.00 19.04           O  
ATOM   2696  CB  SER A 333      80.606  43.862  36.018  1.00 23.00           C  
ATOM   2697  OG  SER A 333      79.541  44.328  36.818  1.00 33.81           O  
ATOM   2698  N   PHE A 334      78.213  41.339  35.514  1.00 17.41           N  
ATOM   2699  CA  PHE A 334      77.520  40.239  36.189  1.00 20.34           C  
ATOM   2700  C   PHE A 334      77.996  38.881  35.682  1.00 17.43           C  
ATOM   2701  O   PHE A 334      77.873  38.582  34.500  1.00 18.07           O  
ATOM   2702  CB  PHE A 334      76.003  40.329  35.977  1.00 14.10           C  
ATOM   2703  CG  PHE A 334      75.224  39.260  36.712  1.00 18.62           C  
ATOM   2704  CD1 PHE A 334      75.128  39.284  38.101  1.00 15.14           C  
ATOM   2705  CD2 PHE A 334      74.607  38.222  36.017  1.00 14.83           C  
ATOM   2706  CE1 PHE A 334      74.431  38.291  38.788  1.00 19.98           C  
ATOM   2707  CE2 PHE A 334      73.909  37.225  36.693  1.00 15.45           C  
ATOM   2708  CZ  PHE A 334      73.821  37.258  38.081  1.00 19.45           C  
ATOM   2709  N   PRO A 335      78.533  38.038  36.578  1.00 22.04           N  
ATOM   2710  CA  PRO A 335      79.011  36.718  36.164  1.00 24.24           C  
ATOM   2711  C   PRO A 335      77.902  35.683  35.983  1.00 24.18           C  
ATOM   2712  O   PRO A 335      77.010  35.553  36.820  1.00 20.90           O  
ATOM   2713  CB  PRO A 335      79.987  36.343  37.278  1.00 25.92           C  
ATOM   2714  CG  PRO A 335      79.340  36.953  38.492  1.00 30.21           C  
ATOM   2715  CD  PRO A 335      78.892  38.314  37.983  1.00 26.86           C  
ATOM   2716  N   LEU A 336      77.971  34.957  34.875  1.00 26.23           N  
ATOM   2717  CA  LEU A 336      77.007  33.912  34.569  1.00 35.07           C  
ATOM   2718  C   LEU A 336      77.519  32.633  35.219  1.00 41.15           C  
ATOM   2719  O   LEU A 336      78.517  32.058  34.784  1.00 47.16           O  
ATOM   2720  CB  LEU A 336      76.891  33.728  33.051  1.00 31.24           C  
ATOM   2721  CG  LEU A 336      75.490  33.941  32.475  1.00 38.68           C  
ATOM   2722  CD1 LEU A 336      74.958  35.300  32.922  1.00 34.01           C  
ATOM   2723  CD2 LEU A 336      75.536  33.853  30.958  1.00 37.33           C  
ATOM   2724  N   THR A 337      76.840  32.201  36.274  1.00 48.66           N  
ATOM   2725  CA  THR A 337      77.234  31.002  36.998  1.00 55.44           C  
ATOM   2726  C   THR A 337      76.721  29.739  36.319  1.00 57.52           C  
ATOM   2727  O   THR A 337      76.163  29.856  35.208  1.00 61.39           O  
ATOM   2728  CB  THR A 337      76.716  31.048  38.446  1.00 58.44           C  
ATOM   2729  CG2 THR A 337      77.396  32.174  39.218  1.00 62.09           C  
ATOM   2730  OG1 THR A 337      75.300  31.271  38.440  1.00 65.68           O  
ATOM   2731  OXT THR A 337      76.894  28.649  36.901  1.00 58.36           O1-
TER
ATOM   2732  N   PRO B   1      17.409  43.772  52.246  1.00 24.35           N  
ATOM   2733  CA  PRO B   1      16.860  44.686  51.218  1.00 21.45           C  
ATOM   2734  C   PRO B   1      15.988  43.875  50.269  1.00 21.71           C  
ATOM   2735  O   PRO B   1      16.208  42.672  50.110  1.00 26.08           O  
ATOM   2736  CB  PRO B   1      18.046  45.292  50.470  1.00 18.81           C  
ATOM   2737  CG  PRO B   1      19.212  45.034  51.454  1.00 26.75           C  
ATOM   2738  CD  PRO B   1      18.874  43.697  52.122  1.00 26.83           C  
ATOM   2739  N   LYS B   2      15.015  44.530  49.637  1.00 20.33           N  
ATOM   2740  CA  LYS B   2      14.119  43.862  48.694  1.00 22.82           C  
ATOM   2741  C   LYS B   2      14.915  43.146  47.599  1.00 21.08           C  
ATOM   2742  O   LYS B   2      14.588  42.026  47.213  1.00 20.46           O  
ATOM   2743  CB  LYS B   2      13.184  44.877  48.022  1.00 25.45           C  
ATOM   2744  CG  LYS B   2      12.100  45.499  48.899  1.00 33.55           C  
ATOM   2745  CD  LYS B   2      11.337  46.544  48.081  1.00 38.81           C  
ATOM   2746  CE  LYS B   2      10.212  47.199  48.864  1.00 42.37           C  
ATOM   2747  NZ  LYS B   2       9.590  48.325  48.098  1.00 37.36           N1+
ATOM   2748  N   ASN B   3      15.943  43.822  47.090  1.00 18.24           N  
ATOM   2749  CA  ASN B   3      16.815  43.299  46.032  1.00 14.66           C  
ATOM   2750  C   ASN B   3      18.147  42.882  46.655  1.00 20.78           C  
ATOM   2751  O   ASN B   3      18.901  43.736  47.121  1.00 21.08           O  
ATOM   2752  CB  ASN B   3      17.070  44.407  44.998  1.00 18.06           C  
ATOM   2753  CG  ASN B   3      18.027  43.991  43.884  1.00 18.56           C  
ATOM   2754  ND2 ASN B   3      17.888  44.640  42.731  1.00 23.92           N  
ATOM   2755  OD1 ASN B   3      18.889  43.126  44.057  1.00 16.73           O  
ATOM   2756  N   ASP B   4      18.450  41.588  46.664  1.00 15.90           N  
ATOM   2757  CA  ASP B   4      19.716  41.148  47.243  1.00 19.28           C  
ATOM   2758  C   ASP B   4      20.609  40.394  46.258  1.00 18.89           C  
ATOM   2759  O   ASP B   4      21.461  39.598  46.663  1.00 17.40           O  
ATOM   2760  CB  ASP B   4      19.469  40.307  48.508  1.00 21.56           C  
ATOM   2761  CG  ASP B   4      18.825  38.966  48.217  1.00 18.36           C  
ATOM   2762  OD1 ASP B   4      18.292  38.764  47.111  1.00 23.17           O  
ATOM   2763  OD2 ASP B   4      18.843  38.103  49.118  1.00 33.15           O1-
ATOM   2764  N   LEU B   5      20.419  40.662  44.966  1.00 14.96           N  
ATOM   2765  CA  LEU B   5      21.220  40.024  43.933  1.00 13.83           C  
ATOM   2766  C   LEU B   5      22.715  40.186  44.199  1.00 19.14           C  
ATOM   2767  O   LEU B   5      23.482  39.239  44.036  1.00 18.25           O  
ATOM   2768  CB  LEU B   5      20.901  40.625  42.556  1.00 15.13           C  
ATOM   2769  CG  LEU B   5      19.577  40.199  41.922  1.00 20.41           C  
ATOM   2770  CD1 LEU B   5      19.217  41.129  40.762  1.00 17.75           C  
ATOM   2771  CD2 LEU B   5      19.708  38.752  41.449  1.00 18.57           C  
ATOM   2772  N   LEU B   6      23.135  41.384  44.602  1.00 14.57           N  
ATOM   2773  CA  LEU B   6      24.558  41.611  44.853  1.00 14.44           C  
ATOM   2774  C   LEU B   6      25.098  40.661  45.921  1.00 15.04           C  
ATOM   2775  O   LEU B   6      26.163  40.058  45.753  1.00 11.60           O  
ATOM   2776  CB  LEU B   6      24.821  43.061  45.294  1.00  9.14           C  
ATOM   2777  CG  LEU B   6      26.305  43.332  45.595  1.00 17.15           C  
ATOM   2778  CD1 LEU B   6      27.134  43.152  44.319  1.00 14.61           C  
ATOM   2779  CD2 LEU B   6      26.484  44.730  46.156  1.00 15.41           C  
ATOM   2780  N   LEU B   7      24.366  40.539  47.025  1.00 17.19           N  
ATOM   2781  CA  LEU B   7      24.791  39.668  48.121  1.00 16.28           C  
ATOM   2782  C   LEU B   7      24.763  38.194  47.731  1.00 16.15           C  
ATOM   2783  O   LEU B   7      25.721  37.454  47.988  1.00 16.05           O  
ATOM   2784  CB  LEU B   7      23.919  39.909  49.354  1.00 18.44           C  
ATOM   2785  CG  LEU B   7      24.026  41.333  49.921  1.00 23.42           C  
ATOM   2786  CD1 LEU B   7      23.185  41.465  51.181  1.00 25.51           C  
ATOM   2787  CD2 LEU B   7      25.480  41.645  50.231  1.00 21.34           C  
ATOM   2788  N   ARG B   8      23.674  37.760  47.106  1.00 14.69           N  
ATOM   2789  CA  ARG B   8      23.583  36.366  46.679  1.00 17.34           C  
ATOM   2790  C   ARG B   8      24.728  36.007  45.733  1.00 18.21           C  
ATOM   2791  O   ARG B   8      25.333  34.938  45.850  1.00 13.32           O  
ATOM   2792  CB  ARG B   8      22.255  36.103  45.972  1.00 13.70           C  
ATOM   2793  CG  ARG B   8      21.052  36.036  46.896  1.00 17.59           C  
ATOM   2794  CD  ARG B   8      19.821  35.634  46.109  1.00 21.33           C  
ATOM   2795  NE  ARG B   8      19.209  36.764  45.417  1.00 22.81           N  
ATOM   2796  CZ  ARG B   8      18.511  36.670  44.289  1.00 23.50           C  
ATOM   2797  NH1 ARG B   8      18.340  35.497  43.697  1.00 22.17           N1+
ATOM   2798  NH2 ARG B   8      17.942  37.750  43.772  1.00 22.43           N  
ATOM   2799  N   SER B   9      25.020  36.896  44.787  1.00 14.34           N  
ATOM   2800  CA  SER B   9      26.095  36.637  43.834  1.00 16.98           C  
ATOM   2801  C   SER B   9      27.455  36.515  44.525  1.00 17.45           C  
ATOM   2802  O   SER B   9      28.231  35.594  44.246  1.00 12.71           O  
ATOM   2803  CB  SER B   9      26.153  37.749  42.786  1.00 14.46           C  
ATOM   2804  OG  SER B   9      27.164  37.469  41.838  1.00 14.87           O  
ATOM   2805  N   LEU B  10      27.738  37.439  45.438  1.00 12.25           N  
ATOM   2806  CA  LEU B  10      29.009  37.408  46.155  1.00 16.67           C  
ATOM   2807  C   LEU B  10      29.139  36.157  47.016  1.00 18.67           C  
ATOM   2808  O   LEU B  10      30.247  35.655  47.216  1.00 16.56           O  
ATOM   2809  CB  LEU B  10      29.168  38.670  47.013  1.00 13.45           C  
ATOM   2810  CG  LEU B  10      29.361  39.979  46.221  1.00 17.45           C  
ATOM   2811  CD1 LEU B  10      29.381  41.160  47.191  1.00 16.84           C  
ATOM   2812  CD2 LEU B  10      30.659  39.934  45.414  1.00 15.92           C  
ATOM   2813  N   ARG B  11      28.010  35.655  47.519  1.00 15.64           N  
ATOM   2814  CA  ARG B  11      28.009  34.448  48.348  1.00 17.55           C  
ATOM   2815  C   ARG B  11      27.961  33.170  47.515  1.00 22.89           C  
ATOM   2816  O   ARG B  11      27.935  32.069  48.071  1.00 19.56           O  
ATOM   2817  CB  ARG B  11      26.813  34.435  49.297  1.00 20.16           C  
ATOM   2818  CG  ARG B  11      26.767  35.552  50.328  1.00 20.67           C  
ATOM   2819  CD  ARG B  11      25.525  35.355  51.184  1.00 25.70           C  
ATOM   2820  NE  ARG B  11      25.092  36.585  51.831  1.00 34.77           N  
ATOM   2821  CZ  ARG B  11      23.846  37.040  51.784  1.00 24.65           C  
ATOM   2822  NH1 ARG B  11      22.919  36.361  51.117  1.00 31.40           N1+
ATOM   2823  NH2 ARG B  11      23.524  38.161  52.412  1.00 38.04           N  
ATOM   2824  N   GLY B  12      27.938  33.307  46.191  1.00 19.67           N  
ATOM   2825  CA  GLY B  12      27.891  32.133  45.334  1.00 17.78           C  
ATOM   2826  C   GLY B  12      26.543  31.421  45.290  1.00 24.03           C  
ATOM   2827  O   GLY B  12      26.470  30.253  44.901  1.00 21.01           O  
ATOM   2828  N   GLU B  13      25.473  32.116  45.672  1.00 20.66           N  
ATOM   2829  CA  GLU B  13      24.130  31.527  45.666  1.00 19.73           C  
ATOM   2830  C   GLU B  13      23.414  31.763  44.338  1.00 18.56           C  
ATOM   2831  O   GLU B  13      23.864  32.559  43.517  1.00 17.22           O  
ATOM   2832  CB  GLU B  13      23.312  32.099  46.822  1.00 20.39           C  
ATOM   2833  CG  GLU B  13      23.970  31.847  48.168  1.00 19.20           C  
ATOM   2834  CD  GLU B  13      23.427  32.718  49.277  1.00 23.49           C  
ATOM   2835  OE1 GLU B  13      22.561  33.576  49.006  1.00 24.93           O  
ATOM   2836  OE2 GLU B  13      23.878  32.545  50.426  1.00 25.58           O1-
ATOM   2837  N   PRO B  14      22.292  31.059  44.101  1.00 21.95           N  
ATOM   2838  CA  PRO B  14      21.538  31.217  42.846  1.00 21.12           C  
ATOM   2839  C   PRO B  14      20.979  32.623  42.625  1.00 22.85           C  
ATOM   2840  O   PRO B  14      20.440  33.231  43.544  1.00 19.77           O  
ATOM   2841  CB  PRO B  14      20.420  30.181  42.978  1.00 24.27           C  
ATOM   2842  CG  PRO B  14      21.068  29.099  43.815  1.00 26.78           C  
ATOM   2843  CD  PRO B  14      21.778  29.916  44.879  1.00 23.14           C  
ATOM   2844  N   ILE B  15      21.123  33.122  41.401  1.00 21.41           N  
ATOM   2845  CA  ILE B  15      20.624  34.443  41.018  1.00 22.59           C  
ATOM   2846  C   ILE B  15      20.038  34.375  39.606  1.00 19.29           C  
ATOM   2847  O   ILE B  15      20.517  33.611  38.763  1.00 21.14           O  
ATOM   2848  CB  ILE B  15      21.750  35.501  41.052  1.00 16.72           C  
ATOM   2849  CG1 ILE B  15      22.955  35.012  40.238  1.00 15.24           C  
ATOM   2850  CG2 ILE B  15      22.139  35.784  42.491  1.00 17.03           C  
ATOM   2851  CD1 ILE B  15      24.082  36.065  40.079  1.00 13.11           C  
ATOM   2852  N   GLY B  16      19.002  35.174  39.354  1.00 19.97           N  
ATOM   2853  CA  GLY B  16      18.356  35.164  38.051  1.00 17.72           C  
ATOM   2854  C   GLY B  16      18.895  36.166  37.043  1.00 23.49           C  
ATOM   2855  O   GLY B  16      18.522  36.135  35.874  1.00 23.33           O  
ATOM   2856  N   ARG B  17      19.764  37.060  37.502  1.00 20.92           N  
ATOM   2857  CA  ARG B  17      20.384  38.083  36.659  1.00 18.92           C  
ATOM   2858  C   ARG B  17      21.724  38.386  37.314  1.00 17.86           C  
ATOM   2859  O   ARG B  17      21.915  38.096  38.496  1.00 17.03           O  
ATOM   2860  CB  ARG B  17      19.576  39.391  36.677  1.00 19.95           C  
ATOM   2861  CG  ARG B  17      18.218  39.366  36.001  1.00 18.11           C  
ATOM   2862  CD  ARG B  17      18.321  39.592  34.502  1.00 16.31           C  
ATOM   2863  NE  ARG B  17      17.006  39.884  33.941  1.00 24.08           N  
ATOM   2864  CZ  ARG B  17      16.009  39.006  33.884  1.00 28.72           C  
ATOM   2865  NH1 ARG B  17      16.188  37.772  34.345  1.00 22.42           N1+
ATOM   2866  NH2 ARG B  17      14.823  39.372  33.404  1.00 16.24           N  
ATOM   2867  N   PHE B  18      22.649  38.965  36.560  1.00 14.29           N  
ATOM   2868  CA  PHE B  18      23.919  39.359  37.154  1.00 15.11           C  
ATOM   2869  C   PHE B  18      23.658  40.724  37.781  1.00 13.68           C  
ATOM   2870  O   PHE B  18      22.990  41.569  37.175  1.00 13.23           O  
ATOM   2871  CB  PHE B  18      25.002  39.526  36.093  1.00 18.77           C  
ATOM   2872  CG  PHE B  18      25.459  38.242  35.472  1.00 15.66           C  
ATOM   2873  CD1 PHE B  18      25.787  37.142  36.263  1.00 19.10           C  
ATOM   2874  CD2 PHE B  18      25.630  38.155  34.096  1.00 14.49           C  
ATOM   2875  CE1 PHE B  18      26.289  35.973  35.680  1.00 18.37           C  
ATOM   2876  CE2 PHE B  18      26.129  37.001  33.505  1.00 12.56           C  
ATOM   2877  CZ  PHE B  18      26.461  35.906  34.300  1.00 14.62           C  
ATOM   2878  N   PRO B  19      24.156  40.958  39.007  1.00 12.55           N  
ATOM   2879  CA  PRO B  19      23.902  42.278  39.581  1.00 12.09           C  
ATOM   2880  C   PRO B  19      24.819  43.298  38.911  1.00 17.61           C  
ATOM   2881  O   PRO B  19      25.881  42.941  38.398  1.00 12.90           O  
ATOM   2882  CB  PRO B  19      24.226  42.081  41.062  1.00 13.55           C  
ATOM   2883  CG  PRO B  19      25.346  41.063  41.027  1.00 13.42           C  
ATOM   2884  CD  PRO B  19      24.876  40.082  39.955  1.00 14.28           C  
ATOM   2885  N   VAL B  20      24.393  44.556  38.890  1.00 12.69           N  
ATOM   2886  CA  VAL B  20      25.209  45.604  38.306  1.00 10.27           C  
ATOM   2887  C   VAL B  20      25.181  46.883  39.139  1.00 14.24           C  
ATOM   2888  O   VAL B  20      24.140  47.294  39.649  1.00 13.78           O  
ATOM   2889  CB  VAL B  20      24.752  45.962  36.851  1.00 13.86           C  
ATOM   2890  CG1 VAL B  20      23.249  46.158  36.816  1.00 14.23           C  
ATOM   2891  CG2 VAL B  20      25.436  47.257  36.375  1.00 13.72           C  
ATOM   2892  N   TRP B  21      26.354  47.474  39.315  1.00 13.00           N  
ATOM   2893  CA  TRP B  21      26.491  48.771  39.967  1.00 10.48           C  
ATOM   2894  C   TRP B  21      27.740  49.331  39.299  1.00 13.07           C  
ATOM   2895  O   TRP B  21      28.554  48.566  38.792  1.00 14.24           O  
ATOM   2896  CB  TRP B  21      26.648  48.665  41.496  1.00 12.19           C  
ATOM   2897  CG  TRP B  21      27.982  48.225  42.014  1.00 13.61           C  
ATOM   2898  CD1 TRP B  21      28.404  46.940  42.200  1.00 18.09           C  
ATOM   2899  CD2 TRP B  21      29.033  49.069  42.508  1.00 10.16           C  
ATOM   2900  CE2 TRP B  21      30.058  48.222  42.988  1.00 11.36           C  
ATOM   2901  CE3 TRP B  21      29.205  50.460  42.594  1.00 10.54           C  
ATOM   2902  NE1 TRP B  21      29.649  46.930  42.792  1.00 11.63           N  
ATOM   2903  CZ2 TRP B  21      31.241  48.716  43.547  1.00 11.78           C  
ATOM   2904  CZ3 TRP B  21      30.385  50.957  43.153  1.00  9.69           C  
ATOM   2905  CH2 TRP B  21      31.386  50.085  43.621  1.00 12.80           C  
ATOM   2906  N   LEU B  22      27.890  50.651  39.267  1.00 11.84           N  
ATOM   2907  CA  LEU B  22      29.048  51.236  38.606  1.00 10.61           C  
ATOM   2908  C   LEU B  22      29.862  52.137  39.525  1.00 15.20           C  
ATOM   2909  O   LEU B  22      29.297  52.902  40.296  1.00 15.91           O  
ATOM   2910  CB  LEU B  22      28.580  52.052  37.393  1.00 14.32           C  
ATOM   2911  CG  LEU B  22      27.592  51.359  36.449  1.00 12.61           C  
ATOM   2912  CD1 LEU B  22      27.079  52.352  35.413  1.00 14.61           C  
ATOM   2913  CD2 LEU B  22      28.265  50.175  35.774  1.00 11.91           C  
ATOM   2914  N   MET B  23      31.188  52.049  39.447  1.00 12.56           N  
ATOM   2915  CA  MET B  23      32.022  52.906  40.272  1.00 13.20           C  
ATOM   2916  C   MET B  23      31.764  54.343  39.830  1.00 14.43           C  
ATOM   2917  O   MET B  23      31.638  54.624  38.636  1.00 11.55           O  
ATOM   2918  CB  MET B  23      33.502  52.507  40.147  1.00 13.08           C  
ATOM   2919  CG  MET B  23      33.803  51.206  40.919  1.00 13.63           C  
ATOM   2920  SD  MET B  23      35.440  50.469  40.727  1.00 14.41           S  
ATOM   2921  CE  MET B  23      35.193  49.523  39.260  1.00 12.66           C  
ATOM   2922  N   ARG B  24      31.638  55.233  40.811  1.00 14.70           N  
ATOM   2923  CA  ARG B  24      31.336  56.643  40.581  1.00 16.27           C  
ATOM   2924  C   ARG B  24      29.940  56.837  39.958  1.00 13.07           C  
ATOM   2925  O   ARG B  24      29.701  57.811  39.247  1.00 14.08           O  
ATOM   2926  CB  ARG B  24      32.429  57.286  39.713  1.00 21.62           C  
ATOM   2927  CG  ARG B  24      33.824  57.004  40.262  1.00 31.67           C  
ATOM   2928  CD  ARG B  24      34.932  57.837  39.633  1.00 45.18           C  
ATOM   2929  NE  ARG B  24      36.236  57.212  39.865  1.00 49.48           N  
ATOM   2930  CZ  ARG B  24      37.409  57.810  39.686  1.00 54.23           C  
ATOM   2931  NH1 ARG B  24      37.461  59.071  39.276  1.00 61.25           N1+
ATOM   2932  NH2 ARG B  24      38.535  57.139  39.903  1.00 56.19           N  
ATOM   2933  N   GLN B  25      29.018  55.911  40.234  1.00 14.07           N  
ATOM   2934  CA  GLN B  25      27.645  56.007  39.710  1.00 15.02           C  
ATOM   2935  C   GLN B  25      26.969  57.300  40.174  1.00 16.98           C  
ATOM   2936  O   GLN B  25      26.019  57.785  39.552  1.00 13.25           O  
ATOM   2937  CB  GLN B  25      26.799  54.793  40.129  1.00  9.70           C  
ATOM   2938  CG  GLN B  25      26.918  54.381  41.593  1.00 12.46           C  
ATOM   2939  CD  GLN B  25      26.142  53.107  41.893  1.00 15.49           C  
ATOM   2940  NE2 GLN B  25      25.457  53.073  43.038  1.00 11.76           N  
ATOM   2941  OE1 GLN B  25      26.160  52.162  41.101  1.00 14.47           O  
ATOM   2942  N   ALA B  26      27.449  57.839  41.286  1.00 15.63           N  
ATOM   2943  CA  ALA B  26      26.936  59.110  41.780  1.00 19.02           C  
ATOM   2944  C   ALA B  26      28.069  60.061  41.428  1.00 13.51           C  
ATOM   2945  O   ALA B  26      29.100  60.068  42.088  1.00 18.98           O  
ATOM   2946  CB  ALA B  26      26.720  59.066  43.296  1.00 18.03           C  
ATOM   2947  N   GLY B  27      27.892  60.844  40.373  1.00 17.11           N  
ATOM   2948  CA  GLY B  27      28.955  61.750  39.972  1.00 21.36           C  
ATOM   2949  C   GLY B  27      28.531  62.886  39.064  1.00 17.50           C  
ATOM   2950  O   GLY B  27      27.379  62.984  38.668  1.00 19.41           O  
ATOM   2951  N   ARG B  28      29.499  63.730  38.726  1.00 20.84           N  
ATOM   2952  CA  ARG B  28      29.296  64.916  37.898  1.00 24.42           C  
ATOM   2953  C   ARG B  28      28.598  64.765  36.539  1.00 23.59           C  
ATOM   2954  O   ARG B  28      28.099  65.750  35.990  1.00 26.11           O  
ATOM   2955  CB  ARG B  28      30.646  65.623  37.732  1.00 24.15           C  
ATOM   2956  CG  ARG B  28      31.203  66.117  39.062  1.00 28.19           C  
ATOM   2957  CD  ARG B  28      32.535  66.834  38.919  1.00 32.87           C  
ATOM   2958  NE  ARG B  28      33.646  65.918  38.702  1.00 44.49           N  
ATOM   2959  CZ  ARG B  28      34.915  66.303  38.601  1.00 52.54           C  
ATOM   2960  NH1 ARG B  28      35.228  67.590  38.696  1.00 54.81           N1+
ATOM   2961  NH2 ARG B  28      35.872  65.405  38.410  1.00 54.58           N  
ATOM   2962  N   TYR B  29      28.550  63.552  35.996  1.00 23.06           N  
ATOM   2963  CA  TYR B  29      27.881  63.335  34.715  1.00 19.42           C  
ATOM   2964  C   TYR B  29      26.372  63.406  34.934  1.00 20.59           C  
ATOM   2965  O   TYR B  29      25.591  63.544  33.995  1.00 22.27           O  
ATOM   2966  CB  TYR B  29      28.220  61.949  34.150  1.00 20.46           C  
ATOM   2967  CG  TYR B  29      27.548  60.803  34.891  1.00 15.95           C  
ATOM   2968  CD1 TYR B  29      27.987  60.407  36.153  1.00 16.85           C  
ATOM   2969  CD2 TYR B  29      26.465  60.122  34.330  1.00 17.59           C  
ATOM   2970  CE1 TYR B  29      27.370  59.362  36.841  1.00 12.47           C  
ATOM   2971  CE2 TYR B  29      25.840  59.074  35.011  1.00 20.16           C  
ATOM   2972  CZ  TYR B  29      26.299  58.701  36.263  1.00 14.25           C  
ATOM   2973  OH  TYR B  29      25.698  57.665  36.937  1.00 16.64           O  
ATOM   2974  N   MET B  30      25.976  63.311  36.195  1.00 19.27           N  
ATOM   2975  CA  MET B  30      24.572  63.309  36.574  1.00 20.57           C  
ATOM   2976  C   MET B  30      24.066  64.710  36.938  1.00 20.05           C  
ATOM   2977  O   MET B  30      24.541  65.321  37.890  1.00 20.61           O  
ATOM   2978  CB  MET B  30      24.419  62.347  37.754  1.00 24.98           C  
ATOM   2979  CG  MET B  30      23.013  61.951  38.128  1.00 29.52           C  
ATOM   2980  SD  MET B  30      23.099  60.834  39.551  1.00 25.62           S  
ATOM   2981  CE  MET B  30      23.246  59.237  38.752  1.00 25.05           C  
ATOM   2982  N   PRO B  31      23.082  65.230  36.186  1.00 20.93           N  
ATOM   2983  CA  PRO B  31      22.541  66.565  36.472  1.00 19.77           C  
ATOM   2984  C   PRO B  31      22.088  66.718  37.933  1.00 20.49           C  
ATOM   2985  O   PRO B  31      22.369  67.730  38.575  1.00 16.77           O  
ATOM   2986  CB  PRO B  31      21.382  66.682  35.488  1.00 19.77           C  
ATOM   2987  CG  PRO B  31      21.869  65.881  34.314  1.00 20.30           C  
ATOM   2988  CD  PRO B  31      22.460  64.657  34.979  1.00 19.97           C  
ATOM   2989  N   GLU B  32      21.388  65.709  38.446  1.00 15.94           N  
ATOM   2990  CA  GLU B  32      20.900  65.734  39.823  1.00 20.38           C  
ATOM   2991  C   GLU B  32      22.035  65.839  40.841  1.00 23.50           C  
ATOM   2992  O   GLU B  32      21.878  66.461  41.896  1.00 18.15           O  
ATOM   2993  CB  GLU B  32      20.057  64.487  40.115  1.00 23.99           C  
ATOM   2994  CG  GLU B  32      18.736  64.440  39.357  1.00 28.21           C  
ATOM   2995  CD  GLU B  32      18.845  63.800  37.980  1.00 28.49           C  
ATOM   2996  OE1 GLU B  32      19.942  63.810  37.378  1.00 23.25           O  
ATOM   2997  OE2 GLU B  32      17.815  63.289  37.493  1.00 37.23           O1-
ATOM   2998  N   TYR B  33      23.175  65.229  40.524  1.00 17.36           N  
ATOM   2999  CA  TYR B  33      24.329  65.268  41.412  1.00 19.35           C  
ATOM   3000  C   TYR B  33      24.921  66.676  41.466  1.00 17.34           C  
ATOM   3001  O   TYR B  33      25.206  67.198  42.544  1.00 20.66           O  
ATOM   3002  CB  TYR B  33      25.390  64.262  40.941  1.00 16.31           C  
ATOM   3003  CG  TYR B  33      26.720  64.370  41.659  1.00 13.92           C  
ATOM   3004  CD1 TYR B  33      27.650  65.344  41.298  1.00 21.52           C  
ATOM   3005  CD2 TYR B  33      27.041  63.511  42.711  1.00 20.00           C  
ATOM   3006  CE1 TYR B  33      28.868  65.468  41.963  1.00 20.91           C  
ATOM   3007  CE2 TYR B  33      28.263  63.623  43.385  1.00 25.12           C  
ATOM   3008  CZ  TYR B  33      29.169  64.604  43.003  1.00 27.41           C  
ATOM   3009  OH  TYR B  33      30.380  64.724  43.649  1.00 30.22           O  
ATOM   3010  N   ARG B  34      25.096  67.283  40.297  1.00 19.78           N  
ATOM   3011  CA  ARG B  34      25.660  68.628  40.203  1.00 18.32           C  
ATOM   3012  C   ARG B  34      24.818  69.646  40.976  1.00 17.18           C  
ATOM   3013  O   ARG B  34      25.354  70.555  41.616  1.00 20.23           O  
ATOM   3014  CB  ARG B  34      25.777  69.038  38.731  1.00 22.20           C  
ATOM   3015  CG  ARG B  34      26.617  68.075  37.883  1.00 12.35           C  
ATOM   3016  CD  ARG B  34      27.012  68.698  36.553  1.00 18.94           C  
ATOM   3017  NE  ARG B  34      25.876  68.921  35.658  1.00 19.47           N  
ATOM   3018  CZ  ARG B  34      25.419  68.029  34.782  1.00 22.67           C  
ATOM   3019  NH1 ARG B  34      25.995  66.844  34.675  1.00 20.68           N1+
ATOM   3020  NH2 ARG B  34      24.395  68.335  33.996  1.00 19.58           N  
ATOM   3021  N   LYS B  35      23.500  69.494  40.918  1.00 15.10           N  
ATOM   3022  CA  LYS B  35      22.611  70.402  41.627  1.00 20.83           C  
ATOM   3023  C   LYS B  35      22.883  70.359  43.134  1.00 20.64           C  
ATOM   3024  O   LYS B  35      22.959  71.400  43.784  1.00 20.58           O  
ATOM   3025  CB  LYS B  35      21.149  70.048  41.359  1.00 20.26           C  
ATOM   3026  CG  LYS B  35      20.181  71.086  41.919  1.00 28.41           C  
ATOM   3027  CD  LYS B  35      18.734  70.718  41.663  1.00 31.62           C  
ATOM   3028  CE  LYS B  35      18.113  71.640  40.621  1.00 30.78           C  
ATOM   3029  NZ  LYS B  35      16.695  71.269  40.399  1.00 21.76           N1+
ATOM   3030  N   ILE B  36      23.036  69.160  43.691  1.00 18.21           N  
ATOM   3031  CA  ILE B  36      23.295  69.044  45.124  1.00 18.21           C  
ATOM   3032  C   ILE B  36      24.715  69.500  45.437  1.00 21.43           C  
ATOM   3033  O   ILE B  36      24.955  70.213  46.419  1.00 17.29           O  
ATOM   3034  CB  ILE B  36      23.089  67.598  45.607  1.00 19.08           C  
ATOM   3035  CG1 ILE B  36      21.633  67.195  45.370  1.00 22.24           C  
ATOM   3036  CG2 ILE B  36      23.442  67.480  47.090  1.00 19.74           C  
ATOM   3037  CD1 ILE B  36      21.373  65.726  45.482  1.00 19.73           C  
ATOM   3038  N   ARG B  37      25.653  69.095  44.591  1.00 22.41           N  
ATOM   3039  CA  ARG B  37      27.053  69.465  44.765  1.00 26.76           C  
ATOM   3040  C   ARG B  37      27.191  70.996  44.830  1.00 26.19           C  
ATOM   3041  O   ARG B  37      28.006  71.527  45.585  1.00 23.31           O  
ATOM   3042  CB  ARG B  37      27.885  68.914  43.595  1.00 30.03           C  
ATOM   3043  CG  ARG B  37      29.348  68.574  43.907  1.00 39.10           C  
ATOM   3044  CD  ARG B  37      29.965  69.590  44.837  1.00 46.67           C  
ATOM   3045  NE  ARG B  37      31.388  69.815  44.616  1.00 44.77           N  
ATOM   3046  CZ  ARG B  37      32.084  70.729  45.280  1.00 44.45           C  
ATOM   3047  NH1 ARG B  37      31.469  71.470  46.189  1.00 46.12           N1+
ATOM   3048  NH2 ARG B  37      33.372  70.919  45.033  1.00 42.33           N  
ATOM   3049  N   ASN B  38      26.383  71.708  44.050  1.00 25.15           N  
ATOM   3050  CA  ASN B  38      26.463  73.167  44.034  1.00 20.87           C  
ATOM   3051  C   ASN B  38      26.002  73.869  45.303  1.00 23.36           C  
ATOM   3052  O   ASN B  38      26.291  75.049  45.494  1.00 21.78           O  
ATOM   3053  CB  ASN B  38      25.691  73.726  42.839  1.00 19.48           C  
ATOM   3054  CG  ASN B  38      26.348  73.387  41.525  1.00 32.59           C  
ATOM   3055  ND2 ASN B  38      25.569  73.394  40.441  1.00 27.18           N  
ATOM   3056  OD1 ASN B  38      27.553  73.133  41.479  1.00 29.97           O  
ATOM   3057  N   ARG B  39      25.298  73.155  46.174  1.00 21.22           N  
ATOM   3058  CA  ARG B  39      24.814  73.754  47.418  1.00 24.14           C  
ATOM   3059  C   ARG B  39      25.915  73.930  48.465  1.00 25.53           C  
ATOM   3060  O   ARG B  39      25.813  74.781  49.349  1.00 24.69           O  
ATOM   3061  CB  ARG B  39      23.690  72.907  48.010  1.00 24.74           C  
ATOM   3062  CG  ARG B  39      22.471  72.748  47.123  1.00 31.06           C  
ATOM   3063  CD  ARG B  39      21.454  71.841  47.802  1.00 41.34           C  
ATOM   3064  NE  ARG B  39      20.448  71.321  46.879  1.00 45.63           N  
ATOM   3065  CZ  ARG B  39      19.689  70.257  47.129  1.00 47.74           C  
ATOM   3066  NH1 ARG B  39      19.821  69.599  48.274  1.00 41.90           N1+
ATOM   3067  NH2 ARG B  39      18.800  69.848  46.234  1.00 51.12           N  
ATOM   3068  N   VAL B  40      26.963  73.120  48.370  1.00 25.79           N  
ATOM   3069  CA  VAL B  40      28.071  73.194  49.320  1.00 27.33           C  
ATOM   3070  C   VAL B  40      29.396  73.334  48.579  1.00 32.38           C  
ATOM   3071  O   VAL B  40      29.916  72.357  48.041  1.00 33.44           O  
ATOM   3072  CB  VAL B  40      28.119  71.928  50.203  1.00 27.92           C  
ATOM   3073  CG1 VAL B  40      29.212  72.057  51.244  1.00 27.83           C  
ATOM   3074  CG2 VAL B  40      26.763  71.715  50.872  1.00 28.91           C  
ATOM   3075  N   LYS B  41      29.938  74.548  48.566  1.00 30.10           N  
ATOM   3076  CA  LYS B  41      31.194  74.830  47.877  1.00 32.06           C  
ATOM   3077  C   LYS B  41      32.321  73.825  48.111  1.00 33.32           C  
ATOM   3078  O   LYS B  41      32.818  73.215  47.164  1.00 31.44           O  
ATOM   3079  CB  LYS B  41      31.699  76.240  48.231  1.00 38.90           C  
ATOM   3080  CG  LYS B  41      30.861  77.364  47.627  1.00 45.84           C  
ATOM   3081  CD  LYS B  41      31.696  78.604  47.268  1.00 54.66           C  
ATOM   3082  CE  LYS B  41      32.163  79.387  48.495  1.00 56.99           C  
ATOM   3083  NZ  LYS B  41      32.877  80.642  48.103  1.00 61.92           N1+
ATOM   3084  N   ASN B  42      32.722  73.650  49.364  1.00 30.19           N  
ATOM   3085  CA  ASN B  42      33.816  72.740  49.684  1.00 26.24           C  
ATOM   3086  C   ASN B  42      33.424  71.267  49.656  1.00 28.39           C  
ATOM   3087  O   ASN B  42      32.525  70.840  50.392  1.00 25.36           O  
ATOM   3088  CB  ASN B  42      34.402  73.109  51.053  1.00 34.03           C  
ATOM   3089  CG  ASN B  42      35.236  71.994  51.650  1.00 39.92           C  
ATOM   3090  ND2 ASN B  42      35.162  71.838  52.966  1.00 47.87           N  
ATOM   3091  OD1 ASN B  42      35.943  71.288  50.939  1.00 47.23           O  
ATOM   3092  N   PHE B  43      34.108  70.491  48.812  1.00 18.45           N  
ATOM   3093  CA  PHE B  43      33.823  69.056  48.700  1.00 21.32           C  
ATOM   3094  C   PHE B  43      33.952  68.299  50.031  1.00 22.58           C  
ATOM   3095  O   PHE B  43      33.126  67.440  50.339  1.00 20.19           O  
ATOM   3096  CB  PHE B  43      34.737  68.401  47.660  1.00 21.38           C  
ATOM   3097  CG  PHE B  43      34.357  66.973  47.322  1.00 21.62           C  
ATOM   3098  CD1 PHE B  43      33.207  66.698  46.584  1.00 20.99           C  
ATOM   3099  CD2 PHE B  43      35.152  65.910  47.739  1.00 24.71           C  
ATOM   3100  CE1 PHE B  43      32.857  65.381  46.266  1.00 24.50           C  
ATOM   3101  CE2 PHE B  43      34.811  64.590  47.425  1.00 23.03           C  
ATOM   3102  CZ  PHE B  43      33.665  64.327  46.690  1.00 21.66           C  
ATOM   3103  N   LEU B  44      34.983  68.600  50.817  1.00 18.65           N  
ATOM   3104  CA  LEU B  44      35.157  67.905  52.086  1.00 19.78           C  
ATOM   3105  C   LEU B  44      33.986  68.199  53.004  1.00 22.96           C  
ATOM   3106  O   LEU B  44      33.538  67.326  53.747  1.00 19.00           O  
ATOM   3107  CB  LEU B  44      36.473  68.307  52.764  1.00 17.84           C  
ATOM   3108  CG  LEU B  44      36.777  67.573  54.081  1.00 23.07           C  
ATOM   3109  CD1 LEU B  44      36.810  66.074  53.844  1.00 23.29           C  
ATOM   3110  CD2 LEU B  44      38.108  68.046  54.657  1.00 23.05           C  
ATOM   3111  N   GLU B  45      33.482  69.429  52.946  1.00 22.31           N  
ATOM   3112  CA  GLU B  45      32.346  69.803  53.777  1.00 25.32           C  
ATOM   3113  C   GLU B  45      31.142  68.990  53.325  1.00 21.97           C  
ATOM   3114  O   GLU B  45      30.332  68.556  54.146  1.00 18.70           O  
ATOM   3115  CB  GLU B  45      32.036  71.288  53.635  1.00 28.31           C  
ATOM   3116  CG  GLU B  45      31.020  71.797  54.641  1.00 33.24           C  
ATOM   3117  CD  GLU B  45      30.667  73.253  54.410  1.00 41.91           C  
ATOM   3118  OE1 GLU B  45      31.563  74.036  54.016  1.00 41.46           O  
ATOM   3119  OE2 GLU B  45      29.493  73.612  54.638  1.00 39.65           O1-
ATOM   3120  N   LEU B  46      31.035  68.788  52.015  1.00 21.61           N  
ATOM   3121  CA  LEU B  46      29.930  68.021  51.455  1.00 19.58           C  
ATOM   3122  C   LEU B  46      29.971  66.585  51.965  1.00 19.41           C  
ATOM   3123  O   LEU B  46      28.937  66.005  52.298  1.00 19.07           O  
ATOM   3124  CB  LEU B  46      30.002  68.018  49.924  1.00 20.55           C  
ATOM   3125  CG  LEU B  46      28.901  67.221  49.211  1.00 21.77           C  
ATOM   3126  CD1 LEU B  46      27.549  67.858  49.500  1.00 22.06           C  
ATOM   3127  CD2 LEU B  46      29.164  67.187  47.704  1.00 26.08           C  
ATOM   3128  N   CYS B  47      31.170  66.011  52.013  1.00 17.44           N  
ATOM   3129  CA  CYS B  47      31.334  64.640  52.483  1.00 14.96           C  
ATOM   3130  C   CYS B  47      30.894  64.495  53.930  1.00 15.73           C  
ATOM   3131  O   CYS B  47      30.463  63.420  54.347  1.00 21.31           O  
ATOM   3132  CB  CYS B  47      32.794  64.188  52.359  1.00 18.93           C  
ATOM   3133  SG  CYS B  47      33.376  63.906  50.681  1.00 21.80           S  
ATOM   3134  N   LYS B  48      31.000  65.584  54.687  1.00 18.15           N  
ATOM   3135  CA  LYS B  48      30.629  65.582  56.100  1.00 16.24           C  
ATOM   3136  C   LYS B  48      29.168  65.944  56.350  1.00 17.67           C  
ATOM   3137  O   LYS B  48      28.672  65.803  57.469  1.00 20.69           O  
ATOM   3138  CB  LYS B  48      31.546  66.543  56.875  1.00 19.57           C  
ATOM   3139  CG  LYS B  48      33.015  66.125  56.842  1.00 18.99           C  
ATOM   3140  CD  LYS B  48      33.927  67.100  57.603  1.00 20.26           C  
ATOM   3141  CE  LYS B  48      35.380  66.614  57.585  1.00 22.23           C  
ATOM   3142  NZ  LYS B  48      36.347  67.567  58.207  1.00 20.22           N1+
ATOM   3143  N   ASN B  49      28.479  66.412  55.314  1.00 21.40           N  
ATOM   3144  CA  ASN B  49      27.066  66.783  55.442  1.00 19.37           C  
ATOM   3145  C   ASN B  49      26.255  65.497  55.326  1.00 19.04           C  
ATOM   3146  O   ASN B  49      26.009  65.012  54.223  1.00 16.14           O  
ATOM   3147  CB  ASN B  49      26.670  67.756  54.322  1.00 20.85           C  
ATOM   3148  CG  ASN B  49      25.293  68.358  54.531  1.00 24.21           C  
ATOM   3149  ND2 ASN B  49      25.220  69.689  54.524  1.00 21.24           N  
ATOM   3150  OD1 ASN B  49      24.307  67.639  54.696  1.00 19.50           O  
ATOM   3151  N   VAL B  50      25.832  64.951  56.460  1.00 17.39           N  
ATOM   3152  CA  VAL B  50      25.085  63.700  56.449  1.00 17.12           C  
ATOM   3153  C   VAL B  50      23.832  63.732  55.577  1.00 18.66           C  
ATOM   3154  O   VAL B  50      23.565  62.774  54.847  1.00 19.22           O  
ATOM   3155  CB  VAL B  50      24.716  63.257  57.883  1.00 17.27           C  
ATOM   3156  CG1 VAL B  50      23.954  61.937  57.852  1.00 16.63           C  
ATOM   3157  CG2 VAL B  50      25.986  63.106  58.715  1.00 24.43           C  
ATOM   3158  N   ASP B  51      23.067  64.822  55.633  1.00 14.53           N  
ATOM   3159  CA  ASP B  51      21.854  64.910  54.819  1.00 18.04           C  
ATOM   3160  C   ASP B  51      22.134  64.840  53.323  1.00 19.42           C  
ATOM   3161  O   ASP B  51      21.543  64.022  52.608  1.00 13.92           O  
ATOM   3162  CB  ASP B  51      21.091  66.213  55.090  1.00 21.42           C  
ATOM   3163  CG  ASP B  51      20.451  66.249  56.461  1.00 28.23           C  
ATOM   3164  OD1 ASP B  51      20.430  65.207  57.149  1.00 28.64           O  
ATOM   3165  OD2 ASP B  51      19.954  67.330  56.840  1.00 26.34           O1-
ATOM   3166  N   LEU B  52      23.028  65.706  52.847  1.00 15.87           N  
ATOM   3167  CA  LEU B  52      23.352  65.754  51.423  1.00 17.10           C  
ATOM   3168  C   LEU B  52      24.082  64.510  50.913  1.00 18.68           C  
ATOM   3169  O   LEU B  52      23.855  64.066  49.785  1.00 15.57           O  
ATOM   3170  CB  LEU B  52      24.170  67.014  51.113  1.00 19.93           C  
ATOM   3171  CG  LEU B  52      23.463  68.336  51.440  1.00 20.92           C  
ATOM   3172  CD1 LEU B  52      24.294  69.480  50.919  1.00 12.47           C  
ATOM   3173  CD2 LEU B  52      22.069  68.371  50.816  1.00 23.12           C  
ATOM   3174  N   ALA B  53      24.951  63.954  51.746  1.00 15.11           N  
ATOM   3175  CA  ALA B  53      25.695  62.755  51.382  1.00 17.19           C  
ATOM   3176  C   ALA B  53      24.701  61.611  51.218  1.00 17.03           C  
ATOM   3177  O   ALA B  53      24.820  60.796  50.303  1.00 17.26           O  
ATOM   3178  CB  ALA B  53      26.718  62.412  52.473  1.00 12.62           C  
ATOM   3179  N   THR B  54      23.726  61.549  52.122  1.00 14.07           N  
ATOM   3180  CA  THR B  54      22.709  60.512  52.046  1.00 15.50           C  
ATOM   3181  C   THR B  54      21.925  60.696  50.755  1.00 17.22           C  
ATOM   3182  O   THR B  54      21.701  59.739  50.011  1.00 17.33           O  
ATOM   3183  CB  THR B  54      21.734  60.594  53.228  1.00 19.87           C  
ATOM   3184  CG2 THR B  54      20.617  59.562  53.074  1.00 13.04           C  
ATOM   3185  OG1 THR B  54      22.447  60.350  54.445  1.00 16.50           O  
ATOM   3186  N   GLU B  55      21.519  61.934  50.481  1.00 12.99           N  
ATOM   3187  CA  GLU B  55      20.752  62.224  49.274  1.00 11.40           C  
ATOM   3188  C   GLU B  55      21.532  61.845  48.011  1.00 14.71           C  
ATOM   3189  O   GLU B  55      20.970  61.289  47.070  1.00 15.85           O  
ATOM   3190  CB  GLU B  55      20.357  63.707  49.235  1.00 16.79           C  
ATOM   3191  CG  GLU B  55      19.711  64.152  47.935  1.00 28.43           C  
ATOM   3192  CD  GLU B  55      19.098  65.550  48.027  1.00 37.95           C  
ATOM   3193  OE1 GLU B  55      19.630  66.388  48.785  1.00 30.17           O  
ATOM   3194  OE2 GLU B  55      18.092  65.813  47.331  1.00 39.27           O1-
ATOM   3195  N   ILE B  56      22.830  62.115  47.996  1.00 15.76           N  
ATOM   3196  CA  ILE B  56      23.627  61.784  46.826  1.00 16.35           C  
ATOM   3197  C   ILE B  56      23.765  60.278  46.653  1.00 17.10           C  
ATOM   3198  O   ILE B  56      23.662  59.768  45.540  1.00 15.62           O  
ATOM   3199  CB  ILE B  56      25.033  62.409  46.905  1.00 13.01           C  
ATOM   3200  CG1 ILE B  56      24.923  63.935  46.808  1.00 16.85           C  
ATOM   3201  CG2 ILE B  56      25.902  61.856  45.788  1.00 14.34           C  
ATOM   3202  CD1 ILE B  56      26.254  64.689  46.965  1.00 15.51           C  
ATOM   3203  N   SER B  57      24.008  59.575  47.758  1.00 14.69           N  
ATOM   3204  CA  SER B  57      24.172  58.125  47.730  1.00 13.98           C  
ATOM   3205  C   SER B  57      22.961  57.444  47.104  1.00 12.65           C  
ATOM   3206  O   SER B  57      23.092  56.426  46.427  1.00 15.07           O  
ATOM   3207  CB  SER B  57      24.360  57.580  49.150  1.00 12.95           C  
ATOM   3208  OG  SER B  57      25.441  58.211  49.822  1.00 14.56           O  
ATOM   3209  N   LEU B  58      21.780  58.005  47.340  1.00 14.70           N  
ATOM   3210  CA  LEU B  58      20.548  57.422  46.817  1.00 14.97           C  
ATOM   3211  C   LEU B  58      20.260  57.730  45.353  1.00 12.89           C  
ATOM   3212  O   LEU B  58      19.462  57.043  44.725  1.00 13.54           O  
ATOM   3213  CB  LEU B  58      19.358  57.873  47.671  1.00 17.78           C  
ATOM   3214  CG  LEU B  58      19.146  57.135  49.001  1.00 23.77           C  
ATOM   3215  CD1 LEU B  58      18.814  55.701  48.701  1.00 31.88           C  
ATOM   3216  CD2 LEU B  58      20.382  57.203  49.875  1.00 30.63           C  
ATOM   3217  N   LEU B  59      20.905  58.752  44.804  1.00 15.08           N  
ATOM   3218  CA  LEU B  59      20.656  59.125  43.416  1.00 14.67           C  
ATOM   3219  C   LEU B  59      20.772  57.990  42.396  1.00 15.26           C  
ATOM   3220  O   LEU B  59      19.880  57.820  41.567  1.00 13.60           O  
ATOM   3221  CB  LEU B  59      21.557  60.289  42.998  1.00 12.64           C  
ATOM   3222  CG  LEU B  59      21.278  61.668  43.618  1.00 18.90           C  
ATOM   3223  CD1 LEU B  59      22.234  62.695  42.995  1.00 19.09           C  
ATOM   3224  CD2 LEU B  59      19.823  62.094  43.367  1.00 19.46           C  
ATOM   3225  N   PRO B  60      21.868  57.204  42.431  1.00 15.18           N  
ATOM   3226  CA  PRO B  60      22.022  56.106  41.469  1.00 15.30           C  
ATOM   3227  C   PRO B  60      20.862  55.114  41.459  1.00 15.45           C  
ATOM   3228  O   PRO B  60      20.481  54.599  40.404  1.00 14.47           O  
ATOM   3229  CB  PRO B  60      23.331  55.449  41.907  1.00 15.51           C  
ATOM   3230  CG  PRO B  60      24.103  56.596  42.463  1.00 15.38           C  
ATOM   3231  CD  PRO B  60      23.064  57.308  43.286  1.00 14.78           C  
ATOM   3232  N   LEU B  61      20.322  54.836  42.642  1.00 14.73           N  
ATOM   3233  CA  LEU B  61      19.210  53.898  42.787  1.00 19.57           C  
ATOM   3234  C   LEU B  61      17.982  54.377  42.022  1.00 17.78           C  
ATOM   3235  O   LEU B  61      17.382  53.636  41.251  1.00 16.10           O  
ATOM   3236  CB  LEU B  61      18.842  53.736  44.273  1.00 16.24           C  
ATOM   3237  CG  LEU B  61      17.512  53.019  44.538  1.00 15.86           C  
ATOM   3238  CD1 LEU B  61      17.620  51.568  44.070  1.00 18.90           C  
ATOM   3239  CD2 LEU B  61      17.159  53.083  46.014  1.00 14.05           C  
ATOM   3240  N   LYS B  62      17.616  55.629  42.251  1.00 21.25           N  
ATOM   3241  CA  LYS B  62      16.450  56.214  41.609  1.00 19.06           C  
ATOM   3242  C   LYS B  62      16.652  56.460  40.120  1.00 14.13           C  
ATOM   3243  O   LYS B  62      15.783  56.141  39.316  1.00 17.90           O  
ATOM   3244  CB  LYS B  62      16.097  57.543  42.294  1.00 28.03           C  
ATOM   3245  CG  LYS B  62      14.878  58.258  41.715  1.00 31.16           C  
ATOM   3246  CD  LYS B  62      14.714  59.650  42.322  1.00 39.78           C  
ATOM   3247  CE  LYS B  62      15.950  60.518  42.077  1.00 41.93           C  
ATOM   3248  NZ  LYS B  62      15.878  61.870  42.701  1.00 42.29           N1+
ATOM   3249  N   ILE B  63      17.805  57.020  39.764  1.00 11.99           N  
ATOM   3250  CA  ILE B  63      18.118  57.374  38.383  1.00 13.55           C  
ATOM   3251  C   ILE B  63      18.553  56.240  37.465  1.00 17.30           C  
ATOM   3252  O   ILE B  63      18.084  56.145  36.328  1.00 13.72           O  
ATOM   3253  CB  ILE B  63      19.218  58.458  38.337  1.00 21.58           C  
ATOM   3254  CG1 ILE B  63      18.834  59.636  39.237  1.00 22.88           C  
ATOM   3255  CG2 ILE B  63      19.415  58.933  36.912  1.00 19.23           C  
ATOM   3256  CD1 ILE B  63      17.517  60.287  38.865  1.00 32.41           C  
ATOM   3257  N   LEU B  64      19.438  55.377  37.957  1.00 16.00           N  
ATOM   3258  CA  LEU B  64      19.950  54.278  37.147  1.00 11.78           C  
ATOM   3259  C   LEU B  64      19.297  52.919  37.382  1.00 13.55           C  
ATOM   3260  O   LEU B  64      19.309  52.069  36.498  1.00 15.64           O  
ATOM   3261  CB  LEU B  64      21.456  54.134  37.362  1.00 11.99           C  
ATOM   3262  CG  LEU B  64      22.301  55.376  37.045  1.00 12.84           C  
ATOM   3263  CD1 LEU B  64      23.759  55.076  37.369  1.00 13.76           C  
ATOM   3264  CD2 LEU B  64      22.151  55.745  35.563  1.00 14.43           C  
ATOM   3265  N   GLY B  65      18.758  52.700  38.571  1.00 10.07           N  
ATOM   3266  CA  GLY B  65      18.140  51.412  38.842  1.00 10.76           C  
ATOM   3267  C   GLY B  65      19.197  50.356  39.091  1.00  9.93           C  
ATOM   3268  O   GLY B  65      18.962  49.168  38.858  1.00 12.21           O  
ATOM   3269  N   VAL B  66      20.378  50.788  39.536  1.00 12.17           N  
ATOM   3270  CA  VAL B  66      21.461  49.855  39.843  1.00 13.99           C  
ATOM   3271  C   VAL B  66      21.067  48.981  41.032  1.00 15.42           C  
ATOM   3272  O   VAL B  66      20.168  49.331  41.810  1.00 13.24           O  
ATOM   3273  CB  VAL B  66      22.802  50.580  40.169  1.00 12.79           C  
ATOM   3274  CG1 VAL B  66      23.424  51.116  38.875  1.00 16.88           C  
ATOM   3275  CG2 VAL B  66      22.571  51.726  41.162  1.00 13.71           C  
ATOM   3276  N   ASP B  67      21.754  47.849  41.161  1.00 11.37           N  
ATOM   3277  CA  ASP B  67      21.482  46.868  42.208  1.00 13.77           C  
ATOM   3278  C   ASP B  67      22.150  47.115  43.556  1.00 13.59           C  
ATOM   3279  O   ASP B  67      22.080  46.281  44.455  1.00 11.76           O  
ATOM   3280  CB  ASP B  67      21.864  45.478  41.701  1.00 13.84           C  
ATOM   3281  CG  ASP B  67      21.040  45.058  40.494  1.00 15.47           C  
ATOM   3282  OD1 ASP B  67      19.800  45.183  40.568  1.00 17.80           O  
ATOM   3283  OD2 ASP B  67      21.629  44.598  39.485  1.00 15.92           O1-
ATOM   3284  N   ALA B  68      22.807  48.255  43.697  1.00 14.95           N  
ATOM   3285  CA  ALA B  68      23.455  48.583  44.952  1.00 15.28           C  
ATOM   3286  C   ALA B  68      23.823  50.048  45.015  1.00 15.26           C  
ATOM   3287  O   ALA B  68      24.037  50.701  43.993  1.00 13.84           O  
ATOM   3288  CB  ALA B  68      24.707  47.729  45.145  1.00 18.16           C  
ATOM   3289  N   ILE B  69      23.907  50.549  46.237  1.00 15.09           N  
ATOM   3290  CA  ILE B  69      24.275  51.932  46.484  1.00 16.48           C  
ATOM   3291  C   ILE B  69      25.649  51.914  47.144  1.00 15.12           C  
ATOM   3292  O   ILE B  69      25.902  51.079  48.004  1.00 13.50           O  
ATOM   3293  CB  ILE B  69      23.280  52.598  47.473  1.00 15.27           C  
ATOM   3294  CG1 ILE B  69      21.994  52.984  46.747  1.00 17.83           C  
ATOM   3295  CG2 ILE B  69      23.915  53.820  48.136  1.00 16.71           C  
ATOM   3296  CD1 ILE B  69      20.876  53.410  47.686  1.00 17.58           C  
ATOM   3297  N   ILE B  70      26.547  52.797  46.714  1.00 13.74           N  
ATOM   3298  CA  ILE B  70      27.843  52.897  47.372  1.00 15.19           C  
ATOM   3299  C   ILE B  70      27.743  54.263  48.047  1.00 12.25           C  
ATOM   3300  O   ILE B  70      27.338  55.238  47.416  1.00 16.49           O  
ATOM   3301  CB  ILE B  70      29.041  52.854  46.379  1.00 18.98           C  
ATOM   3302  CG1 ILE B  70      30.353  53.005  47.163  1.00 19.23           C  
ATOM   3303  CG2 ILE B  70      28.911  53.941  45.314  1.00 17.67           C  
ATOM   3304  CD1 ILE B  70      31.609  52.693  46.346  1.00 14.43           C  
ATOM   3305  N   ILE B  71      28.078  54.337  49.331  1.00 12.09           N  
ATOM   3306  CA  ILE B  71      27.967  55.599  50.043  1.00 11.47           C  
ATOM   3307  C   ILE B  71      28.829  56.693  49.445  1.00 14.48           C  
ATOM   3308  O   ILE B  71      29.929  56.444  48.955  1.00 17.60           O  
ATOM   3309  CB  ILE B  71      28.314  55.460  51.535  1.00 15.47           C  
ATOM   3310  CG1 ILE B  71      29.768  55.012  51.695  1.00 22.25           C  
ATOM   3311  CG2 ILE B  71      27.383  54.449  52.193  1.00 21.90           C  
ATOM   3312  CD1 ILE B  71      30.287  55.159  53.097  1.00 20.75           C  
ATOM   3313  N   PHE B  72      28.305  57.911  49.473  1.00 12.13           N  
ATOM   3314  CA  PHE B  72      29.025  59.055  48.943  1.00 14.43           C  
ATOM   3315  C   PHE B  72      30.067  59.520  49.948  1.00 16.43           C  
ATOM   3316  O   PHE B  72      29.729  59.906  51.064  1.00 16.82           O  
ATOM   3317  CB  PHE B  72      28.071  60.214  48.664  1.00 16.88           C  
ATOM   3318  CG  PHE B  72      28.775  61.484  48.280  1.00 20.00           C  
ATOM   3319  CD1 PHE B  72      29.286  61.650  46.999  1.00 23.16           C  
ATOM   3320  CD2 PHE B  72      28.961  62.501  49.217  1.00 23.92           C  
ATOM   3321  CE1 PHE B  72      29.974  62.815  46.649  1.00 25.33           C  
ATOM   3322  CE2 PHE B  72      29.647  63.668  48.880  1.00 26.38           C  
ATOM   3323  CZ  PHE B  72      30.155  63.823  47.591  1.00 26.85           C  
ATOM   3324  N   SER B  73      31.333  59.451  49.551  1.00 17.21           N  
ATOM   3325  CA  SER B  73      32.433  59.901  50.390  1.00 16.68           C  
ATOM   3326  C   SER B  73      33.681  59.984  49.512  1.00 15.31           C  
ATOM   3327  O   SER B  73      33.565  60.037  48.296  1.00 13.42           O  
ATOM   3328  CB  SER B  73      32.652  58.938  51.563  1.00 14.75           C  
ATOM   3329  OG  SER B  73      33.573  59.495  52.484  1.00 19.20           O  
ATOM   3330  N   ASP B  74      34.864  60.014  50.121  1.00 17.18           N  
ATOM   3331  CA  ASP B  74      36.114  60.082  49.361  1.00 15.18           C  
ATOM   3332  C   ASP B  74      37.124  59.172  50.053  1.00 14.26           C  
ATOM   3333  O   ASP B  74      37.113  59.056  51.282  1.00 14.72           O  
ATOM   3334  CB  ASP B  74      36.656  61.515  49.340  1.00 16.03           C  
ATOM   3335  CG  ASP B  74      37.775  61.702  48.324  1.00 24.97           C  
ATOM   3336  OD1 ASP B  74      37.466  61.993  47.147  1.00 19.61           O  
ATOM   3337  OD2 ASP B  74      38.959  61.550  48.699  1.00 21.31           O1-
ATOM   3338  N   ILE B  75      37.999  58.534  49.281  1.00 11.13           N  
ATOM   3339  CA  ILE B  75      38.982  57.635  49.884  1.00 15.48           C  
ATOM   3340  C   ILE B  75      39.971  58.355  50.796  1.00 15.87           C  
ATOM   3341  O   ILE B  75      40.615  57.720  51.625  1.00 18.47           O  
ATOM   3342  CB  ILE B  75      39.808  56.850  48.823  1.00 19.02           C  
ATOM   3343  CG1 ILE B  75      40.518  57.825  47.878  1.00 17.60           C  
ATOM   3344  CG2 ILE B  75      38.899  55.887  48.055  1.00 15.93           C  
ATOM   3345  CD1 ILE B  75      41.611  57.174  47.054  1.00 17.69           C  
ATOM   3346  N   LEU B  76      40.077  59.676  50.667  1.00 15.35           N  
ATOM   3347  CA  LEU B  76      41.030  60.433  51.486  1.00 16.78           C  
ATOM   3348  C   LEU B  76      40.552  60.894  52.867  1.00 17.23           C  
ATOM   3349  O   LEU B  76      41.350  61.403  53.657  1.00 18.99           O  
ATOM   3350  CB  LEU B  76      41.524  61.663  50.712  1.00 15.73           C  
ATOM   3351  CG  LEU B  76      42.037  61.441  49.281  1.00 16.74           C  
ATOM   3352  CD1 LEU B  76      42.566  62.765  48.725  1.00 16.97           C  
ATOM   3353  CD2 LEU B  76      43.130  60.368  49.267  1.00 19.53           C  
ATOM   3354  N   VAL B  77      39.275  60.713  53.186  1.00 16.58           N  
ATOM   3355  CA  VAL B  77      38.798  61.200  54.479  1.00 18.55           C  
ATOM   3356  C   VAL B  77      39.487  60.661  55.739  1.00 14.36           C  
ATOM   3357  O   VAL B  77      39.634  61.394  56.717  1.00 13.35           O  
ATOM   3358  CB  VAL B  77      37.256  61.053  54.611  1.00 19.32           C  
ATOM   3359  CG1 VAL B  77      36.572  61.911  53.547  1.00 18.47           C  
ATOM   3360  CG2 VAL B  77      36.831  59.604  54.458  1.00 19.58           C  
ATOM   3361  N   PRO B  78      39.927  59.390  55.741  1.00 14.48           N  
ATOM   3362  CA  PRO B  78      40.591  58.864  56.942  1.00 19.90           C  
ATOM   3363  C   PRO B  78      41.961  59.504  57.213  1.00 21.82           C  
ATOM   3364  O   PRO B  78      42.547  59.322  58.288  1.00 19.15           O  
ATOM   3365  CB  PRO B  78      40.712  57.365  56.651  1.00 24.73           C  
ATOM   3366  CG  PRO B  78      39.588  57.100  55.702  1.00 25.04           C  
ATOM   3367  CD  PRO B  78      39.639  58.300  54.790  1.00 16.84           C  
ATOM   3368  N   LEU B  79      42.473  60.251  56.241  1.00 17.63           N  
ATOM   3369  CA  LEU B  79      43.765  60.906  56.403  1.00 19.35           C  
ATOM   3370  C   LEU B  79      43.687  62.140  57.311  1.00 19.56           C  
ATOM   3371  O   LEU B  79      44.642  62.455  58.021  1.00 16.26           O  
ATOM   3372  CB  LEU B  79      44.335  61.307  55.033  1.00 18.50           C  
ATOM   3373  CG  LEU B  79      44.630  60.158  54.066  1.00 20.83           C  
ATOM   3374  CD1 LEU B  79      45.150  60.709  52.739  1.00 19.10           C  
ATOM   3375  CD2 LEU B  79      45.651  59.216  54.702  1.00 16.97           C  
ATOM   3376  N   GLU B  80      42.550  62.830  57.304  1.00 16.49           N  
ATOM   3377  CA  GLU B  80      42.418  64.034  58.119  1.00 16.56           C  
ATOM   3378  C   GLU B  80      42.644  63.775  59.613  1.00 17.50           C  
ATOM   3379  O   GLU B  80      43.342  64.540  60.269  1.00 19.53           O  
ATOM   3380  CB  GLU B  80      41.053  64.709  57.891  1.00 18.34           C  
ATOM   3381  CG  GLU B  80      40.962  66.100  58.526  1.00 18.92           C  
ATOM   3382  CD  GLU B  80      39.690  66.844  58.162  1.00 26.53           C  
ATOM   3383  OE1 GLU B  80      38.611  66.219  58.163  1.00 30.95           O  
ATOM   3384  OE2 GLU B  80      39.768  68.059  57.886  1.00 23.20           O1-
ATOM   3385  N   PRO B  81      42.061  62.694  60.165  1.00 15.93           N  
ATOM   3386  CA  PRO B  81      42.256  62.411  61.590  1.00 19.34           C  
ATOM   3387  C   PRO B  81      43.720  62.129  61.921  1.00 20.61           C  
ATOM   3388  O   PRO B  81      44.123  62.216  63.080  1.00 14.74           O  
ATOM   3389  CB  PRO B  81      41.355  61.201  61.826  1.00 17.95           C  
ATOM   3390  CG  PRO B  81      40.237  61.432  60.844  1.00 15.19           C  
ATOM   3391  CD  PRO B  81      41.014  61.817  59.608  1.00 11.95           C  
ATOM   3392  N   LEU B  82      44.512  61.797  60.902  1.00 16.93           N  
ATOM   3393  CA  LEU B  82      45.926  61.529  61.118  1.00 18.69           C  
ATOM   3394  C   LEU B  82      46.693  62.830  61.306  1.00 20.13           C  
ATOM   3395  O   LEU B  82      47.841  62.820  61.744  1.00 19.12           O  
ATOM   3396  CB  LEU B  82      46.526  60.750  59.942  1.00 21.33           C  
ATOM   3397  CG  LEU B  82      45.869  59.401  59.644  1.00 24.33           C  
ATOM   3398  CD1 LEU B  82      46.548  58.749  58.448  1.00 21.54           C  
ATOM   3399  CD2 LEU B  82      45.948  58.511  60.879  1.00 21.81           C  
ATOM   3400  N   GLY B  83      46.056  63.947  60.975  1.00 19.30           N  
ATOM   3401  CA  GLY B  83      46.713  65.232  61.120  1.00 23.41           C  
ATOM   3402  C   GLY B  83      47.065  65.814  59.765  1.00 23.10           C  
ATOM   3403  O   GLY B  83      47.790  66.805  59.663  1.00 27.49           O  
ATOM   3404  N   VAL B  84      46.545  65.186  58.717  1.00 20.04           N  
ATOM   3405  CA  VAL B  84      46.797  65.632  57.358  1.00 16.35           C  
ATOM   3406  C   VAL B  84      45.705  66.608  56.916  1.00 16.98           C  
ATOM   3407  O   VAL B  84      44.518  66.360  57.142  1.00 18.65           O  
ATOM   3408  CB  VAL B  84      46.808  64.432  56.380  1.00 19.81           C  
ATOM   3409  CG1 VAL B  84      46.924  64.927  54.947  1.00 21.15           C  
ATOM   3410  CG2 VAL B  84      47.957  63.490  56.722  1.00 17.54           C  
ATOM   3411  N   LYS B  85      46.099  67.722  56.306  1.00 19.49           N  
ATOM   3412  CA  LYS B  85      45.108  68.674  55.825  1.00 17.03           C  
ATOM   3413  C   LYS B  85      44.639  68.171  54.465  1.00 20.27           C  
ATOM   3414  O   LYS B  85      45.436  67.970  53.544  1.00 19.73           O  
ATOM   3415  CB  LYS B  85      45.693  70.087  55.697  1.00 21.47           C  
ATOM   3416  CG  LYS B  85      44.640  71.126  55.313  1.00 24.37           C  
ATOM   3417  CD  LYS B  85      45.220  72.532  55.179  1.00 31.97           C  
ATOM   3418  CE  LYS B  85      44.132  73.551  54.821  1.00 36.17           C  
ATOM   3419  NZ  LYS B  85      43.085  73.691  55.879  1.00 40.40           N1+
ATOM   3420  N   VAL B  86      43.333  67.964  54.353  1.00 17.72           N  
ATOM   3421  CA  VAL B  86      42.725  67.455  53.136  1.00 19.10           C  
ATOM   3422  C   VAL B  86      41.847  68.511  52.482  1.00 21.61           C  
ATOM   3423  O   VAL B  86      40.896  69.005  53.084  1.00 21.17           O  
ATOM   3424  CB  VAL B  86      41.864  66.221  53.456  1.00 17.70           C  
ATOM   3425  CG1 VAL B  86      41.197  65.692  52.189  1.00 21.05           C  
ATOM   3426  CG2 VAL B  86      42.732  65.157  54.124  1.00 16.59           C  
ATOM   3427  N   GLU B  87      42.172  68.862  51.248  1.00 21.56           N  
ATOM   3428  CA  GLU B  87      41.377  69.843  50.533  1.00 27.56           C  
ATOM   3429  C   GLU B  87      41.218  69.417  49.079  1.00 26.62           C  
ATOM   3430  O   GLU B  87      42.044  68.684  48.536  1.00 23.25           O  
ATOM   3431  CB  GLU B  87      42.032  71.225  50.628  1.00 27.44           C  
ATOM   3432  CG  GLU B  87      43.355  71.355  49.907  1.00 37.75           C  
ATOM   3433  CD  GLU B  87      44.034  72.684  50.183  1.00 41.90           C  
ATOM   3434  OE1 GLU B  87      44.589  72.852  51.291  1.00 38.56           O  
ATOM   3435  OE2 GLU B  87      44.004  73.562  49.292  1.00 46.78           O1-
ATOM   3436  N   PHE B  88      40.135  69.858  48.458  1.00 24.25           N  
ATOM   3437  CA  PHE B  88      39.881  69.521  47.069  1.00 26.63           C  
ATOM   3438  C   PHE B  88      39.802  70.834  46.314  1.00 29.58           C  
ATOM   3439  O   PHE B  88      39.026  71.714  46.674  1.00 31.39           O  
ATOM   3440  CB  PHE B  88      38.566  68.740  46.956  1.00 25.56           C  
ATOM   3441  CG  PHE B  88      38.583  67.426  47.693  1.00 24.46           C  
ATOM   3442  CD1 PHE B  88      39.083  66.279  47.083  1.00 24.44           C  
ATOM   3443  CD2 PHE B  88      38.139  67.345  49.010  1.00 23.91           C  
ATOM   3444  CE1 PHE B  88      39.141  65.070  47.777  1.00 21.04           C  
ATOM   3445  CE2 PHE B  88      38.193  66.136  49.717  1.00 17.14           C  
ATOM   3446  CZ  PHE B  88      38.694  65.000  49.099  1.00 19.35           C  
ATOM   3447  N   VAL B  89      40.633  70.979  45.288  1.00 32.76           N  
ATOM   3448  CA  VAL B  89      40.639  72.201  44.490  1.00 33.45           C  
ATOM   3449  C   VAL B  89      39.798  71.980  43.240  1.00 31.59           C  
ATOM   3450  O   VAL B  89      40.147  71.158  42.389  1.00 29.23           O  
ATOM   3451  CB  VAL B  89      42.070  72.584  44.053  1.00 38.95           C  
ATOM   3452  CG1 VAL B  89      42.052  73.912  43.311  1.00 42.72           C  
ATOM   3453  CG2 VAL B  89      42.985  72.659  45.264  1.00 45.44           C  
ATOM   3454  N   GLU B  90      38.695  72.712  43.128  1.00 30.59           N  
ATOM   3455  CA  GLU B  90      37.812  72.576  41.972  1.00 37.87           C  
ATOM   3456  C   GLU B  90      38.596  72.486  40.659  1.00 36.27           C  
ATOM   3457  O   GLU B  90      39.451  73.325  40.367  1.00 31.92           O  
ATOM   3458  CB  GLU B  90      36.834  73.753  41.913  1.00 38.53           C  
ATOM   3459  CG  GLU B  90      35.643  73.527  40.991  1.00 48.15           C  
ATOM   3460  CD  GLU B  90      34.797  72.322  41.378  1.00 49.45           C  
ATOM   3461  OE1 GLU B  90      35.281  71.189  41.199  1.00 57.20           O  
ATOM   3462  OE2 GLU B  90      33.654  72.504  41.852  1.00 58.62           O1-
ATOM   3463  N   GLY B  91      38.299  71.451  39.882  1.00 36.42           N  
ATOM   3464  CA  GLY B  91      38.971  71.248  38.612  1.00 44.58           C  
ATOM   3465  C   GLY B  91      40.471  71.045  38.726  1.00 50.74           C  
ATOM   3466  O   GLY B  91      41.174  71.013  37.714  1.00 54.81           O  
ATOM   3467  N   GLU B  92      40.962  70.895  39.954  1.00 52.34           N  
ATOM   3468  CA  GLU B  92      42.388  70.712  40.198  1.00 52.82           C  
ATOM   3469  C   GLU B  92      42.724  69.412  40.931  1.00 50.68           C  
ATOM   3470  O   GLU B  92      43.864  68.949  40.888  1.00 54.68           O  
ATOM   3471  CB  GLU B  92      42.926  71.905  40.990  1.00 57.89           C  
ATOM   3472  CG  GLU B  92      44.367  71.770  41.472  1.00 67.48           C  
ATOM   3473  CD  GLU B  92      45.378  71.778  40.338  1.00 70.02           C  
ATOM   3474  OE1 GLU B  92      45.308  70.884  39.468  1.00 71.67           O  
ATOM   3475  OE2 GLU B  92      46.244  72.681  40.320  1.00 70.98           O1-
ATOM   3476  N   GLY B  93      41.741  68.824  41.606  1.00 42.60           N  
ATOM   3477  CA  GLY B  93      41.993  67.586  42.321  1.00 38.53           C  
ATOM   3478  C   GLY B  93      42.358  67.791  43.780  1.00 32.32           C  
ATOM   3479  O   GLY B  93      42.478  68.928  44.239  1.00 32.13           O  
ATOM   3480  N   PRO B  94      42.564  66.701  44.535  1.00 27.38           N  
ATOM   3481  CA  PRO B  94      42.912  66.818  45.954  1.00 20.73           C  
ATOM   3482  C   PRO B  94      44.303  67.365  46.266  1.00 21.20           C  
ATOM   3483  O   PRO B  94      45.251  67.172  45.512  1.00 22.65           O  
ATOM   3484  CB  PRO B  94      42.720  65.391  46.470  1.00 22.18           C  
ATOM   3485  CG  PRO B  94      43.113  64.557  45.296  1.00 24.38           C  
ATOM   3486  CD  PRO B  94      42.450  65.285  44.132  1.00 24.94           C  
ATOM   3487  N   LYS B  95      44.405  68.056  47.393  1.00 23.82           N  
ATOM   3488  CA  LYS B  95      45.668  68.614  47.859  1.00 22.06           C  
ATOM   3489  C   LYS B  95      45.818  68.176  49.313  1.00 21.85           C  
ATOM   3490  O   LYS B  95      44.980  68.489  50.159  1.00 25.52           O  
ATOM   3491  CB  LYS B  95      45.645  70.142  47.760  1.00 26.97           C  
ATOM   3492  CG  LYS B  95      46.932  70.826  48.191  1.00 30.14           C  
ATOM   3493  CD  LYS B  95      46.848  72.331  47.939  1.00 34.89           C  
ATOM   3494  CE  LYS B  95      48.129  73.048  48.337  1.00 35.76           C  
ATOM   3495  NZ  LYS B  95      47.987  74.521  48.131  1.00 39.66           N1+
ATOM   3496  N   LEU B  96      46.881  67.437  49.598  1.00 18.48           N  
ATOM   3497  CA  LEU B  96      47.125  66.937  50.945  1.00 17.11           C  
ATOM   3498  C   LEU B  96      48.374  67.590  51.511  1.00 16.52           C  
ATOM   3499  O   LEU B  96      49.445  67.528  50.905  1.00 21.17           O  
ATOM   3500  CB  LEU B  96      47.303  65.420  50.900  1.00 17.85           C  
ATOM   3501  CG  LEU B  96      46.131  64.658  50.273  1.00 19.32           C  
ATOM   3502  CD1 LEU B  96      46.526  63.218  50.022  1.00 17.99           C  
ATOM   3503  CD2 LEU B  96      44.924  64.743  51.200  1.00 20.39           C  
ATOM   3504  N   SER B  97      48.236  68.208  52.678  1.00 17.66           N  
ATOM   3505  CA  SER B  97      49.359  68.892  53.305  1.00 18.80           C  
ATOM   3506  C   SER B  97      49.747  68.306  54.658  1.00 20.13           C  
ATOM   3507  O   SER B  97      48.900  68.073  55.513  1.00 21.32           O  
ATOM   3508  CB  SER B  97      49.026  70.381  53.489  1.00 23.44           C  
ATOM   3509  OG  SER B  97      48.676  70.981  52.256  1.00 27.01           O  
ATOM   3510  N   TRP B  98      51.041  68.067  54.835  1.00 21.48           N  
ATOM   3511  CA  TRP B  98      51.577  67.557  56.092  1.00 21.99           C  
ATOM   3512  C   TRP B  98      53.093  67.718  56.081  1.00 22.10           C  
ATOM   3513  O   TRP B  98      53.689  67.955  55.031  1.00 23.54           O  
ATOM   3514  CB  TRP B  98      51.161  66.099  56.329  1.00 21.97           C  
ATOM   3515  CG  TRP B  98      51.673  65.123  55.338  1.00 24.20           C  
ATOM   3516  CD1 TRP B  98      51.454  65.124  53.993  1.00 26.40           C  
ATOM   3517  CD2 TRP B  98      52.486  63.979  55.615  1.00 28.61           C  
ATOM   3518  CE2 TRP B  98      52.724  63.328  54.384  1.00 28.30           C  
ATOM   3519  CE3 TRP B  98      53.038  63.438  56.786  1.00 20.54           C  
ATOM   3520  NE1 TRP B  98      52.081  64.049  53.410  1.00 29.81           N  
ATOM   3521  CZ2 TRP B  98      53.493  62.159  54.287  1.00 20.58           C  
ATOM   3522  CZ3 TRP B  98      53.806  62.271  56.689  1.00 18.43           C  
ATOM   3523  CH2 TRP B  98      54.023  61.649  55.447  1.00 15.63           C  
ATOM   3524  N   SER B  99      53.712  67.610  57.249  1.00 23.00           N  
ATOM   3525  CA  SER B  99      55.155  67.791  57.378  1.00 21.44           C  
ATOM   3526  C   SER B  99      56.000  66.816  56.569  1.00 26.39           C  
ATOM   3527  O   SER B  99      57.167  67.086  56.289  1.00 27.62           O  
ATOM   3528  CB  SER B  99      55.558  67.680  58.847  1.00 24.72           C  
ATOM   3529  OG  SER B  99      55.287  66.378  59.343  1.00 23.05           O  
ATOM   3530  N   GLY B 100      55.417  65.685  56.196  1.00 24.85           N  
ATOM   3531  CA  GLY B 100      56.165  64.695  55.450  1.00 23.58           C  
ATOM   3532  C   GLY B 100      56.933  63.777  56.390  1.00 23.73           C  
ATOM   3533  O   GLY B 100      57.692  62.917  55.947  1.00 24.28           O  
ATOM   3534  N   LYS B 101      56.735  63.963  57.694  1.00 22.60           N  
ATOM   3535  CA  LYS B 101      57.402  63.150  58.711  1.00 19.56           C  
ATOM   3536  C   LYS B 101      56.385  62.189  59.334  1.00 17.26           C  
ATOM   3537  O   LYS B 101      55.496  62.605  60.075  1.00 16.12           O  
ATOM   3538  CB  LYS B 101      58.004  64.061  59.788  1.00 24.94           C  
ATOM   3539  CG  LYS B 101      58.859  63.340  60.825  1.00 27.41           C  
ATOM   3540  CD  LYS B 101      59.335  64.304  61.921  1.00 35.02           C  
ATOM   3541  CE  LYS B 101      60.242  65.399  61.368  1.00 30.17           C  
ATOM   3542  NZ  LYS B 101      60.486  66.487  62.364  1.00 34.51           N1+
ATOM   3543  N   VAL B 102      56.519  60.904  59.029  1.00 21.65           N  
ATOM   3544  CA  VAL B 102      55.585  59.902  59.533  1.00 19.90           C  
ATOM   3545  C   VAL B 102      55.305  59.974  61.033  1.00 21.37           C  
ATOM   3546  O   VAL B 102      54.159  59.798  61.457  1.00 18.44           O  
ATOM   3547  CB  VAL B 102      56.056  58.478  59.171  1.00 24.02           C  
ATOM   3548  CG1 VAL B 102      55.053  57.456  59.678  1.00 20.50           C  
ATOM   3549  CG2 VAL B 102      56.204  58.354  57.655  1.00 28.25           C  
ATOM   3550  N   SER B 103      56.335  60.233  61.837  1.00 17.58           N  
ATOM   3551  CA  SER B 103      56.152  60.322  63.287  1.00 16.01           C  
ATOM   3552  C   SER B 103      55.230  61.467  63.718  1.00 19.49           C  
ATOM   3553  O   SER B 103      54.688  61.436  64.825  1.00 18.78           O  
ATOM   3554  CB  SER B 103      57.505  60.481  63.995  1.00 23.64           C  
ATOM   3555  OG  SER B 103      58.065  61.765  63.765  1.00 20.39           O  
ATOM   3556  N   ASP B 104      55.062  62.483  62.872  1.00 18.48           N  
ATOM   3557  CA  ASP B 104      54.183  63.601  63.227  1.00 20.53           C  
ATOM   3558  C   ASP B 104      52.711  63.209  63.118  1.00 18.98           C  
ATOM   3559  O   ASP B 104      51.841  63.910  63.624  1.00 16.20           O  
ATOM   3560  CB  ASP B 104      54.418  64.829  62.335  1.00 20.77           C  
ATOM   3561  CG  ASP B 104      55.679  65.602  62.698  1.00 22.84           C  
ATOM   3562  OD1 ASP B 104      56.185  65.461  63.830  1.00 19.19           O  
ATOM   3563  OD2 ASP B 104      56.157  66.375  61.839  1.00 25.26           O1-
ATOM   3564  N   LEU B 105      52.430  62.102  62.443  1.00 17.70           N  
ATOM   3565  CA  LEU B 105      51.048  61.647  62.305  1.00 21.29           C  
ATOM   3566  C   LEU B 105      50.470  61.245  63.665  1.00 22.88           C  
ATOM   3567  O   LEU B 105      51.163  60.664  64.504  1.00 20.59           O  
ATOM   3568  CB  LEU B 105      50.972  60.463  61.334  1.00 19.51           C  
ATOM   3569  CG  LEU B 105      51.290  60.825  59.879  1.00 25.41           C  
ATOM   3570  CD1 LEU B 105      51.213  59.585  59.020  1.00 26.82           C  
ATOM   3571  CD2 LEU B 105      50.321  61.887  59.372  1.00 23.25           C  
ATOM   3572  N   LYS B 106      49.198  61.561  63.877  1.00 22.08           N  
ATOM   3573  CA  LYS B 106      48.529  61.237  65.132  1.00 21.24           C  
ATOM   3574  C   LYS B 106      47.885  59.859  65.068  1.00 21.02           C  
ATOM   3575  O   LYS B 106      47.394  59.442  64.017  1.00 19.73           O  
ATOM   3576  CB  LYS B 106      47.458  62.284  65.438  1.00 27.41           C  
ATOM   3577  CG  LYS B 106      47.999  63.710  65.528  1.00 33.11           C  
ATOM   3578  CD  LYS B 106      46.911  64.691  65.952  1.00 47.95           C  
ATOM   3579  CE  LYS B 106      47.474  66.087  66.194  1.00 50.79           C  
ATOM   3580  NZ  LYS B 106      46.422  67.038  66.654  1.00 55.56           N1+
ATOM   3581  N   LYS B 107      47.889  59.148  66.190  1.00 18.60           N  
ATOM   3582  CA  LYS B 107      47.283  57.823  66.219  1.00 23.48           C  
ATOM   3583  C   LYS B 107      45.833  57.922  65.739  1.00 18.25           C  
ATOM   3584  O   LYS B 107      45.084  58.773  66.201  1.00 16.83           O  
ATOM   3585  CB  LYS B 107      47.322  57.247  67.631  1.00 24.34           C  
ATOM   3586  CG  LYS B 107      46.790  55.834  67.685  1.00 34.79           C  
ATOM   3587  CD  LYS B 107      47.044  55.173  69.021  1.00 46.65           C  
ATOM   3588  CE  LYS B 107      46.731  53.686  68.927  1.00 51.56           C  
ATOM   3589  NZ  LYS B 107      47.507  53.049  67.822  1.00 54.48           N1+
ATOM   3590  N   TYR B 108      45.438  57.045  64.821  1.00 20.01           N  
ATOM   3591  CA  TYR B 108      44.079  57.080  64.275  1.00 18.88           C  
ATOM   3592  C   TYR B 108      42.954  56.807  65.276  1.00 18.18           C  
ATOM   3593  O   TYR B 108      42.974  55.807  66.000  1.00 20.97           O  
ATOM   3594  CB  TYR B 108      43.948  56.085  63.115  1.00 18.05           C  
ATOM   3595  CG  TYR B 108      42.595  56.130  62.429  1.00 17.37           C  
ATOM   3596  CD1 TYR B 108      42.154  57.296  61.801  1.00 12.48           C  
ATOM   3597  CD2 TYR B 108      41.766  55.009  62.396  1.00 15.58           C  
ATOM   3598  CE1 TYR B 108      40.923  57.349  61.150  1.00 15.90           C  
ATOM   3599  CE2 TYR B 108      40.526  55.050  61.750  1.00 19.88           C  
ATOM   3600  CZ  TYR B 108      40.114  56.225  61.129  1.00 17.43           C  
ATOM   3601  OH  TYR B 108      38.898  56.282  60.486  1.00 19.28           O  
ATOM   3602  N   ASP B 109      41.977  57.712  65.306  1.00 16.24           N  
ATOM   3603  CA  ASP B 109      40.798  57.581  66.165  1.00 20.53           C  
ATOM   3604  C   ASP B 109      39.613  57.464  65.205  1.00 11.74           C  
ATOM   3605  O   ASP B 109      39.159  58.463  64.647  1.00 19.88           O  
ATOM   3606  CB  ASP B 109      40.638  58.819  67.054  1.00 18.96           C  
ATOM   3607  CG  ASP B 109      39.309  58.840  67.791  1.00 30.10           C  
ATOM   3608  OD1 ASP B 109      38.526  57.875  67.647  1.00 21.44           O  
ATOM   3609  OD2 ASP B 109      39.046  59.822  68.515  1.00 31.29           O1-
ATOM   3610  N   PRO B 110      39.105  56.238  64.997  1.00 17.64           N  
ATOM   3611  CA  PRO B 110      37.980  55.967  64.095  1.00 20.88           C  
ATOM   3612  C   PRO B 110      36.774  56.876  64.275  1.00 20.40           C  
ATOM   3613  O   PRO B 110      36.077  57.191  63.304  1.00 23.78           O  
ATOM   3614  CB  PRO B 110      37.646  54.501  64.387  1.00 19.92           C  
ATOM   3615  CG  PRO B 110      38.968  53.936  64.809  1.00 17.97           C  
ATOM   3616  CD  PRO B 110      39.513  55.009  65.700  1.00 16.87           C  
ATOM   3617  N   SER B 111      36.527  57.305  65.510  1.00 24.16           N  
ATOM   3618  CA  SER B 111      35.381  58.166  65.787  1.00 19.94           C  
ATOM   3619  C   SER B 111      35.487  59.523  65.108  1.00 20.31           C  
ATOM   3620  O   SER B 111      34.502  60.249  65.025  1.00 20.29           O  
ATOM   3621  CB  SER B 111      35.200  58.368  67.304  1.00 24.33           C  
ATOM   3622  OG  SER B 111      36.223  59.188  67.838  1.00 20.23           O  
ATOM   3623  N   GLN B 112      36.676  59.872  64.621  1.00 20.66           N  
ATOM   3624  CA  GLN B 112      36.852  61.156  63.953  1.00 19.62           C  
ATOM   3625  C   GLN B 112      36.256  61.163  62.542  1.00 22.21           C  
ATOM   3626  O   GLN B 112      36.103  62.226  61.923  1.00 18.92           O  
ATOM   3627  CB  GLN B 112      38.330  61.541  63.924  1.00 21.41           C  
ATOM   3628  CG  GLN B 112      38.894  61.804  65.312  1.00 25.86           C  
ATOM   3629  CD  GLN B 112      38.112  62.875  66.053  1.00 30.30           C  
ATOM   3630  NE2 GLN B 112      37.414  62.476  67.110  1.00 36.13           N  
ATOM   3631  OE1 GLN B 112      38.125  64.043  65.672  1.00 36.93           O  
ATOM   3632  N   ASN B 113      35.916  59.980  62.036  1.00 18.35           N  
ATOM   3633  CA  ASN B 113      35.278  59.864  60.721  1.00 20.51           C  
ATOM   3634  C   ASN B 113      33.826  59.412  60.918  1.00 20.17           C  
ATOM   3635  O   ASN B 113      33.202  58.817  60.027  1.00 17.22           O  
ATOM   3636  CB  ASN B 113      36.023  58.859  59.838  1.00 19.31           C  
ATOM   3637  CG  ASN B 113      37.318  59.417  59.299  1.00 19.38           C  
ATOM   3638  ND2 ASN B 113      38.420  58.748  59.601  1.00 15.87           N  
ATOM   3639  OD1 ASN B 113      37.327  60.443  58.614  1.00 25.12           O  
ATOM   3640  N   ALA B 114      33.294  59.716  62.097  1.00 18.18           N  
ATOM   3641  CA  ALA B 114      31.929  59.346  62.455  1.00 22.64           C  
ATOM   3642  C   ALA B 114      30.884  59.679  61.390  1.00 14.89           C  
ATOM   3643  O   ALA B 114      29.934  58.920  61.201  1.00 17.00           O  
ATOM   3644  CB  ALA B 114      31.548  60.006  63.782  1.00 19.58           C  
ATOM   3645  N   TYR B 115      31.053  60.806  60.703  1.00 15.62           N  
ATOM   3646  CA  TYR B 115      30.093  61.215  59.674  1.00 18.78           C  
ATOM   3647  C   TYR B 115      29.926  60.155  58.601  1.00 12.94           C  
ATOM   3648  O   TYR B 115      28.841  59.998  58.051  1.00 16.36           O  
ATOM   3649  CB  TYR B 115      30.486  62.563  59.043  1.00 18.85           C  
ATOM   3650  CG  TYR B 115      31.887  62.634  58.490  1.00 20.25           C  
ATOM   3651  CD1 TYR B 115      32.172  62.215  57.188  1.00 21.73           C  
ATOM   3652  CD2 TYR B 115      32.939  63.103  59.279  1.00 24.18           C  
ATOM   3653  CE1 TYR B 115      33.477  62.263  56.687  1.00 26.12           C  
ATOM   3654  CE2 TYR B 115      34.243  63.155  58.790  1.00 21.18           C  
ATOM   3655  CZ  TYR B 115      34.505  62.735  57.495  1.00 26.23           C  
ATOM   3656  OH  TYR B 115      35.790  62.793  57.007  1.00 27.28           O  
ATOM   3657  N   VAL B 116      30.989  59.409  58.317  1.00 13.95           N  
ATOM   3658  CA  VAL B 116      30.898  58.348  57.323  1.00 18.15           C  
ATOM   3659  C   VAL B 116      29.969  57.242  57.824  1.00 17.37           C  
ATOM   3660  O   VAL B 116      29.153  56.719  57.064  1.00 15.11           O  
ATOM   3661  CB  VAL B 116      32.291  57.721  57.012  1.00 16.10           C  
ATOM   3662  CG1 VAL B 116      32.134  56.545  56.046  1.00 15.38           C  
ATOM   3663  CG2 VAL B 116      33.218  58.787  56.431  1.00 12.03           C  
ATOM   3664  N   TYR B 117      30.089  56.886  59.100  1.00 12.98           N  
ATOM   3665  CA  TYR B 117      29.247  55.822  59.658  1.00 11.29           C  
ATOM   3666  C   TYR B 117      27.804  56.299  59.785  1.00 14.08           C  
ATOM   3667  O   TYR B 117      26.862  55.506  59.686  1.00 14.74           O  
ATOM   3668  CB  TYR B 117      29.767  55.385  61.037  1.00 12.74           C  
ATOM   3669  CG  TYR B 117      31.268  55.349  61.113  1.00 12.34           C  
ATOM   3670  CD1 TYR B 117      32.030  54.857  60.050  1.00 19.33           C  
ATOM   3671  CD2 TYR B 117      31.934  55.839  62.226  1.00 14.60           C  
ATOM   3672  CE1 TYR B 117      33.413  54.867  60.095  1.00 19.90           C  
ATOM   3673  CE2 TYR B 117      33.323  55.850  62.286  1.00 11.79           C  
ATOM   3674  CZ  TYR B 117      34.055  55.368  61.215  1.00 18.18           C  
ATOM   3675  OH  TYR B 117      35.425  55.418  61.262  1.00 15.47           O  
ATOM   3676  N   GLU B 118      27.642  57.600  60.008  1.00 12.88           N  
ATOM   3677  CA  GLU B 118      26.322  58.202  60.143  1.00 18.04           C  
ATOM   3678  C   GLU B 118      25.599  58.146  58.807  1.00 16.44           C  
ATOM   3679  O   GLU B 118      24.398  57.897  58.755  1.00 20.26           O  
ATOM   3680  CB  GLU B 118      26.460  59.645  60.640  1.00 14.62           C  
ATOM   3681  CG  GLU B 118      26.724  59.705  62.143  1.00 18.69           C  
ATOM   3682  CD  GLU B 118      27.263  61.042  62.608  1.00 28.44           C  
ATOM   3683  OE1 GLU B 118      26.841  62.084  62.061  1.00 30.36           O  
ATOM   3684  OE2 GLU B 118      28.100  61.048  63.538  1.00 30.91           O1-
ATOM   3685  N   ILE B 119      26.341  58.366  57.724  1.00 15.52           N  
ATOM   3686  CA  ILE B 119      25.760  58.306  56.388  1.00 14.13           C  
ATOM   3687  C   ILE B 119      25.320  56.872  56.093  1.00 14.11           C  
ATOM   3688  O   ILE B 119      24.204  56.650  55.624  1.00 14.78           O  
ATOM   3689  CB  ILE B 119      26.772  58.780  55.326  1.00 21.03           C  
ATOM   3690  CG1 ILE B 119      27.126  60.248  55.594  1.00 21.03           C  
ATOM   3691  CG2 ILE B 119      26.180  58.612  53.908  1.00 15.56           C  
ATOM   3692  CD1 ILE B 119      28.340  60.763  54.835  1.00 18.41           C  
ATOM   3693  N   ILE B 120      26.182  55.894  56.376  1.00 12.11           N  
ATOM   3694  CA  ILE B 120      25.815  54.500  56.132  1.00 14.58           C  
ATOM   3695  C   ILE B 120      24.493  54.171  56.824  1.00 13.26           C  
ATOM   3696  O   ILE B 120      23.581  53.639  56.198  1.00 18.59           O  
ATOM   3697  CB  ILE B 120      26.909  53.521  56.631  1.00 14.14           C  
ATOM   3698  CG1 ILE B 120      28.169  53.692  55.784  1.00 14.73           C  
ATOM   3699  CG2 ILE B 120      26.421  52.074  56.527  1.00 11.73           C  
ATOM   3700  CD1 ILE B 120      29.395  53.033  56.367  1.00 15.82           C  
ATOM   3701  N   LYS B 121      24.387  54.493  58.112  1.00 16.34           N  
ATOM   3702  CA  LYS B 121      23.163  54.220  58.864  1.00 17.90           C  
ATOM   3703  C   LYS B 121      21.960  54.946  58.254  1.00 16.72           C  
ATOM   3704  O   LYS B 121      20.896  54.357  58.071  1.00 14.46           O  
ATOM   3705  CB  LYS B 121      23.337  54.645  60.332  1.00 21.43           C  
ATOM   3706  CG  LYS B 121      22.136  54.349  61.229  1.00 29.21           C  
ATOM   3707  CD  LYS B 121      21.909  52.848  61.381  1.00 37.63           C  
ATOM   3708  CE  LYS B 121      20.727  52.540  62.303  1.00 41.26           C  
ATOM   3709  NZ  LYS B 121      20.587  51.078  62.581  1.00 36.98           N1+
ATOM   3710  N   ARG B 122      22.136  56.226  57.936  1.00 16.82           N  
ATOM   3711  CA  ARG B 122      21.060  57.024  57.350  1.00 21.27           C  
ATOM   3712  C   ARG B 122      20.598  56.430  56.011  1.00 18.81           C  
ATOM   3713  O   ARG B 122      19.398  56.345  55.741  1.00 16.80           O  
ATOM   3714  CB  ARG B 122      21.529  58.480  57.161  1.00 21.42           C  
ATOM   3715  CG  ARG B 122      20.428  59.479  56.795  1.00 23.67           C  
ATOM   3716  CD  ARG B 122      19.511  59.816  57.981  1.00 18.49           C  
ATOM   3717  NE  ARG B 122      20.166  60.660  58.979  1.00 18.47           N  
ATOM   3718  CZ  ARG B 122      20.448  61.950  58.812  1.00 18.36           C  
ATOM   3719  NH1 ARG B 122      20.130  62.564  57.679  1.00 19.34           N1+
ATOM   3720  NH2 ARG B 122      21.066  62.628  59.777  1.00 22.21           N  
ATOM   3721  N   VAL B 123      21.546  56.000  55.184  1.00 14.38           N  
ATOM   3722  CA  VAL B 123      21.215  55.419  53.885  1.00 16.91           C  
ATOM   3723  C   VAL B 123      20.447  54.101  54.071  1.00 20.47           C  
ATOM   3724  O   VAL B 123      19.496  53.825  53.345  1.00 18.07           O  
ATOM   3725  CB  VAL B 123      22.503  55.203  53.042  1.00 17.62           C  
ATOM   3726  CG1 VAL B 123      22.202  54.398  51.787  1.00 20.37           C  
ATOM   3727  CG2 VAL B 123      23.093  56.558  52.666  1.00  9.00           C  
ATOM   3728  N   LYS B 124      20.844  53.303  55.060  1.00 18.71           N  
ATOM   3729  CA  LYS B 124      20.159  52.036  55.338  1.00 20.23           C  
ATOM   3730  C   LYS B 124      18.706  52.276  55.774  1.00 22.08           C  
ATOM   3731  O   LYS B 124      17.815  51.469  55.489  1.00 20.50           O  
ATOM   3732  CB  LYS B 124      20.898  51.267  56.440  1.00 23.69           C  
ATOM   3733  CG  LYS B 124      22.270  50.756  56.029  1.00 20.04           C  
ATOM   3734  CD  LYS B 124      22.144  49.619  55.038  1.00 21.90           C  
ATOM   3735  CE  LYS B 124      21.449  48.418  55.661  1.00 20.93           C  
ATOM   3736  NZ  LYS B 124      21.358  47.303  54.675  1.00 18.19           N1+
ATOM   3737  N   GLU B 125      18.465  53.390  56.459  1.00 21.43           N  
ATOM   3738  CA  GLU B 125      17.116  53.704  56.926  1.00 25.78           C  
ATOM   3739  C   GLU B 125      16.284  54.462  55.895  1.00 28.10           C  
ATOM   3740  O   GLU B 125      15.052  54.465  55.969  1.00 23.43           O  
ATOM   3741  CB  GLU B 125      17.176  54.529  58.213  1.00 26.60           C  
ATOM   3742  CG  GLU B 125      17.930  53.873  59.357  1.00 36.61           C  
ATOM   3743  CD  GLU B 125      17.869  54.700  60.632  1.00 38.65           C  
ATOM   3744  OE1 GLU B 125      18.053  55.936  60.554  1.00 43.65           O  
ATOM   3745  OE2 GLU B 125      17.647  54.116  61.711  1.00 47.93           O1-
ATOM   3746  N   ALA B 126      16.958  55.097  54.937  1.00 22.42           N  
ATOM   3747  CA  ALA B 126      16.284  55.879  53.907  1.00 22.29           C  
ATOM   3748  C   ALA B 126      15.659  55.009  52.826  1.00 22.12           C  
ATOM   3749  O   ALA B 126      14.691  55.406  52.178  1.00 26.89           O  
ATOM   3750  CB  ALA B 126      17.262  56.855  53.277  1.00 17.51           C  
ATOM   3751  N   GLN B 127      16.221  53.826  52.626  1.00 22.66           N  
ATOM   3752  CA  GLN B 127      15.699  52.912  51.622  1.00 23.04           C  
ATOM   3753  C   GLN B 127      16.020  51.479  51.980  1.00 16.82           C  
ATOM   3754  O   GLN B 127      16.987  51.208  52.689  1.00 23.14           O  
ATOM   3755  CB  GLN B 127      16.279  53.238  50.239  1.00 21.21           C  
ATOM   3756  CG  GLN B 127      17.803  53.086  50.106  1.00 18.37           C  
ATOM   3757  CD  GLN B 127      18.264  51.645  49.936  1.00 20.08           C  
ATOM   3758  NE2 GLN B 127      19.331  51.281  50.638  1.00 18.95           N  
ATOM   3759  OE1 GLN B 127      17.682  50.875  49.173  1.00 19.87           O  
ATOM   3760  N   ASP B 128      15.201  50.562  51.482  1.00 23.20           N  
ATOM   3761  CA  ASP B 128      15.419  49.151  51.735  1.00 24.74           C  
ATOM   3762  C   ASP B 128      15.340  48.358  50.432  1.00 21.58           C  
ATOM   3763  O   ASP B 128      15.048  47.158  50.439  1.00 23.35           O  
ATOM   3764  CB  ASP B 128      14.384  48.628  52.731  1.00 30.16           C  
ATOM   3765  CG  ASP B 128      14.762  47.276  53.287  1.00 35.73           C  
ATOM   3766  OD1 ASP B 128      15.937  47.122  53.692  1.00 31.50           O  
ATOM   3767  OD2 ASP B 128      13.894  46.378  53.318  1.00 35.43           O1-
ATOM   3768  N   GLU B 129      15.612  49.037  49.320  1.00 20.06           N  
ATOM   3769  CA  GLU B 129      15.572  48.416  47.998  1.00 18.98           C  
ATOM   3770  C   GLU B 129      16.823  47.595  47.687  1.00 19.02           C  
ATOM   3771  O   GLU B 129      16.725  46.477  47.191  1.00 17.32           O  
ATOM   3772  CB  GLU B 129      15.425  49.483  46.897  1.00 18.23           C  
ATOM   3773  CG  GLU B 129      14.136  50.299  46.931  1.00 25.31           C  
ATOM   3774  CD  GLU B 129      12.900  49.446  46.721  1.00 33.47           C  
ATOM   3775  OE1 GLU B 129      12.860  48.694  45.722  1.00 23.54           O  
ATOM   3776  OE2 GLU B 129      11.969  49.537  47.552  1.00 36.80           O1-
ATOM   3777  N   VAL B 130      17.993  48.156  47.979  1.00 12.45           N  
ATOM   3778  CA  VAL B 130      19.263  47.493  47.667  1.00 14.61           C  
ATOM   3779  C   VAL B 130      20.308  47.530  48.786  1.00 16.61           C  
ATOM   3780  O   VAL B 130      20.186  48.295  49.746  1.00 12.58           O  
ATOM   3781  CB  VAL B 130      19.913  48.144  46.414  1.00 12.63           C  
ATOM   3782  CG1 VAL B 130      18.977  48.050  45.233  1.00 12.41           C  
ATOM   3783  CG2 VAL B 130      20.252  49.613  46.704  1.00 15.14           C  
ATOM   3784  N   PRO B 131      21.361  46.699  48.663  1.00 17.16           N  
ATOM   3785  CA  PRO B 131      22.427  46.651  49.663  1.00 15.88           C  
ATOM   3786  C   PRO B 131      23.201  47.963  49.610  1.00 20.32           C  
ATOM   3787  O   PRO B 131      23.137  48.688  48.606  1.00 13.89           O  
ATOM   3788  CB  PRO B 131      23.309  45.487  49.191  1.00 13.65           C  
ATOM   3789  CG  PRO B 131      22.405  44.666  48.342  1.00 21.56           C  
ATOM   3790  CD  PRO B 131      21.595  45.693  47.611  1.00 15.13           C  
ATOM   3791  N   VAL B 132      23.939  48.243  50.683  1.00 11.48           N  
ATOM   3792  CA  VAL B 132      24.759  49.447  50.786  1.00 17.04           C  
ATOM   3793  C   VAL B 132      26.227  49.049  50.872  1.00 15.10           C  
ATOM   3794  O   VAL B 132      26.606  48.259  51.728  1.00 16.05           O  
ATOM   3795  CB  VAL B 132      24.409  50.250  52.042  1.00 13.43           C  
ATOM   3796  CG1 VAL B 132      25.406  51.398  52.227  1.00 14.66           C  
ATOM   3797  CG2 VAL B 132      22.983  50.787  51.926  1.00 12.60           C  
ATOM   3798  N   ILE B 133      27.047  49.612  49.990  1.00 16.46           N  
ATOM   3799  CA  ILE B 133      28.477  49.321  49.948  1.00 12.14           C  
ATOM   3800  C   ILE B 133      29.293  50.391  50.667  1.00 15.91           C  
ATOM   3801  O   ILE B 133      29.136  51.582  50.393  1.00 14.80           O  
ATOM   3802  CB  ILE B 133      28.991  49.259  48.484  1.00 12.24           C  
ATOM   3803  CG1 ILE B 133      28.237  48.180  47.707  1.00 14.53           C  
ATOM   3804  CG2 ILE B 133      30.495  48.975  48.463  1.00 13.72           C  
ATOM   3805  CD1 ILE B 133      28.507  48.211  46.198  1.00 15.36           C  
ATOM   3806  N   GLY B 134      30.142  49.962  51.597  1.00 11.20           N  
ATOM   3807  CA  GLY B 134      31.013  50.890  52.300  1.00 12.61           C  
ATOM   3808  C   GLY B 134      32.358  50.774  51.601  1.00 12.74           C  
ATOM   3809  O   GLY B 134      32.572  49.815  50.852  1.00 12.71           O  
ATOM   3810  N   PHE B 135      33.267  51.722  51.813  1.00 14.04           N  
ATOM   3811  CA  PHE B 135      34.562  51.623  51.150  1.00 13.87           C  
ATOM   3812  C   PHE B 135      35.682  52.439  51.795  1.00 14.89           C  
ATOM   3813  O   PHE B 135      35.450  53.340  52.612  1.00 11.62           O  
ATOM   3814  CB  PHE B 135      34.442  52.049  49.679  1.00 13.29           C  
ATOM   3815  CG  PHE B 135      34.350  53.554  49.482  1.00 16.55           C  
ATOM   3816  CD1 PHE B 135      33.138  54.226  49.644  1.00 18.35           C  
ATOM   3817  CD2 PHE B 135      35.487  54.297  49.184  1.00 14.49           C  
ATOM   3818  CE1 PHE B 135      33.065  55.625  49.515  1.00 18.01           C  
ATOM   3819  CE2 PHE B 135      35.427  55.696  49.054  1.00 20.18           C  
ATOM   3820  CZ  PHE B 135      34.212  56.359  49.222  1.00 13.46           C  
ATOM   3821  N   ALA B 136      36.906  52.111  51.401  1.00  9.49           N  
ATOM   3822  CA  ALA B 136      38.090  52.817  51.865  1.00 11.72           C  
ATOM   3823  C   ALA B 136      39.168  52.647  50.798  1.00 12.81           C  
ATOM   3824  O   ALA B 136      39.123  51.705  49.996  1.00 13.31           O  
ATOM   3825  CB  ALA B 136      38.570  52.239  53.190  1.00 14.55           C  
ATOM   3826  N   GLY B 137      40.131  53.557  50.772  1.00 12.21           N  
ATOM   3827  CA  GLY B 137      41.204  53.415  49.815  1.00 13.05           C  
ATOM   3828  C   GLY B 137      42.158  52.398  50.415  1.00 14.92           C  
ATOM   3829  O   GLY B 137      42.226  52.267  51.638  1.00 14.54           O  
ATOM   3830  N   ALA B 138      42.868  51.654  49.571  1.00 15.25           N  
ATOM   3831  CA  ALA B 138      43.843  50.673  50.050  1.00 13.31           C  
ATOM   3832  C   ALA B 138      45.074  51.420  50.583  1.00 15.16           C  
ATOM   3833  O   ALA B 138      45.347  52.554  50.175  1.00 11.69           O  
ATOM   3834  CB  ALA B 138      44.248  49.744  48.912  1.00  9.54           C  
ATOM   3835  N   PRO B 139      45.847  50.786  51.485  1.00 16.07           N  
ATOM   3836  CA  PRO B 139      47.044  51.405  52.069  1.00 18.39           C  
ATOM   3837  C   PRO B 139      48.048  52.008  51.092  1.00 19.97           C  
ATOM   3838  O   PRO B 139      48.476  53.144  51.283  1.00 15.14           O  
ATOM   3839  CB  PRO B 139      47.657  50.274  52.892  1.00 19.79           C  
ATOM   3840  CG  PRO B 139      46.466  49.465  53.286  1.00 27.80           C  
ATOM   3841  CD  PRO B 139      45.658  49.424  52.012  1.00 20.41           C  
ATOM   3842  N   PHE B 140      48.434  51.265  50.055  1.00 15.31           N  
ATOM   3843  CA  PHE B 140      49.410  51.814  49.119  1.00 16.96           C  
ATOM   3844  C   PHE B 140      48.920  53.071  48.418  1.00 16.50           C  
ATOM   3845  O   PHE B 140      49.657  54.054  48.309  1.00 16.41           O  
ATOM   3846  CB  PHE B 140      49.813  50.811  48.041  1.00  9.29           C  
ATOM   3847  CG  PHE B 140      50.736  51.401  47.010  1.00 13.69           C  
ATOM   3848  CD1 PHE B 140      52.081  51.600  47.302  1.00 15.76           C  
ATOM   3849  CD2 PHE B 140      50.243  51.853  45.788  1.00 10.10           C  
ATOM   3850  CE1 PHE B 140      52.917  52.244  46.398  1.00 11.95           C  
ATOM   3851  CE2 PHE B 140      51.072  52.501  44.878  1.00 15.78           C  
ATOM   3852  CZ  PHE B 140      52.410  52.697  45.184  1.00 17.79           C  
ATOM   3853  N   THR B 141      47.685  53.033  47.931  1.00 13.37           N  
ATOM   3854  CA  THR B 141      47.136  54.180  47.224  1.00 12.97           C  
ATOM   3855  C   THR B 141      47.080  55.410  48.125  1.00 14.08           C  
ATOM   3856  O   THR B 141      47.404  56.513  47.679  1.00 15.77           O  
ATOM   3857  CB  THR B 141      45.748  53.846  46.629  1.00 15.68           C  
ATOM   3858  CG2 THR B 141      45.118  55.083  45.987  1.00 13.31           C  
ATOM   3859  OG1 THR B 141      45.906  52.831  45.624  1.00 17.66           O  
ATOM   3860  N   LEU B 142      46.688  55.234  49.387  1.00 13.09           N  
ATOM   3861  CA  LEU B 142      46.647  56.366  50.325  1.00 14.39           C  
ATOM   3862  C   LEU B 142      48.079  56.844  50.615  1.00 14.81           C  
ATOM   3863  O   LEU B 142      48.344  58.054  50.709  1.00 12.05           O  
ATOM   3864  CB  LEU B 142      45.949  55.975  51.642  1.00 15.30           C  
ATOM   3865  CG  LEU B 142      44.475  55.557  51.562  1.00 12.57           C  
ATOM   3866  CD1 LEU B 142      43.980  55.156  52.956  1.00 17.26           C  
ATOM   3867  CD2 LEU B 142      43.637  56.699  51.014  1.00 15.83           C  
ATOM   3868  N   LEU B 143      49.006  55.900  50.758  1.00 11.14           N  
ATOM   3869  CA  LEU B 143      50.397  56.265  51.000  1.00 13.60           C  
ATOM   3870  C   LEU B 143      50.929  57.122  49.853  1.00 16.23           C  
ATOM   3871  O   LEU B 143      51.578  58.146  50.084  1.00 11.90           O  
ATOM   3872  CB  LEU B 143      51.286  55.017  51.149  1.00 12.42           C  
ATOM   3873  CG  LEU B 143      52.791  55.295  51.330  1.00 18.09           C  
ATOM   3874  CD1 LEU B 143      53.435  54.186  52.170  1.00 15.65           C  
ATOM   3875  CD2 LEU B 143      53.475  55.407  49.976  1.00 17.33           C  
ATOM   3876  N   SER B 144      50.658  56.698  48.621  1.00 13.86           N  
ATOM   3877  CA  SER B 144      51.141  57.419  47.454  1.00 15.56           C  
ATOM   3878  C   SER B 144      50.473  58.795  47.369  1.00 18.56           C  
ATOM   3879  O   SER B 144      51.132  59.789  47.052  1.00 15.55           O  
ATOM   3880  CB  SER B 144      50.878  56.599  46.181  1.00 16.98           C  
ATOM   3881  OG  SER B 144      51.604  57.120  45.080  1.00 19.86           O  
ATOM   3882  N   TYR B 145      49.173  58.855  47.658  1.00 13.61           N  
ATOM   3883  CA  TYR B 145      48.456  60.132  47.636  1.00 18.72           C  
ATOM   3884  C   TYR B 145      49.135  61.091  48.606  1.00 17.76           C  
ATOM   3885  O   TYR B 145      49.349  62.263  48.288  1.00 20.19           O  
ATOM   3886  CB  TYR B 145      46.986  59.954  48.051  1.00 12.61           C  
ATOM   3887  CG  TYR B 145      46.005  59.857  46.900  1.00 15.41           C  
ATOM   3888  CD1 TYR B 145      45.589  60.998  46.211  1.00 15.19           C  
ATOM   3889  CD2 TYR B 145      45.488  58.623  46.502  1.00 15.65           C  
ATOM   3890  CE1 TYR B 145      44.684  60.915  45.153  1.00 19.92           C  
ATOM   3891  CE2 TYR B 145      44.586  58.525  45.448  1.00 18.15           C  
ATOM   3892  CZ  TYR B 145      44.188  59.672  44.775  1.00 21.11           C  
ATOM   3893  OH  TYR B 145      43.324  59.569  43.709  1.00 18.49           O  
ATOM   3894  N   LEU B 146      49.477  60.586  49.788  1.00 14.37           N  
ATOM   3895  CA  LEU B 146      50.133  61.396  50.803  1.00 17.11           C  
ATOM   3896  C   LEU B 146      51.536  61.846  50.399  1.00 20.97           C  
ATOM   3897  O   LEU B 146      51.897  63.012  50.576  1.00 16.85           O  
ATOM   3898  CB  LEU B 146      50.227  60.628  52.125  1.00 19.33           C  
ATOM   3899  CG  LEU B 146      48.974  60.488  52.992  1.00 21.49           C  
ATOM   3900  CD1 LEU B 146      49.261  59.480  54.105  1.00 26.42           C  
ATOM   3901  CD2 LEU B 146      48.586  61.843  53.591  1.00 27.63           C  
ATOM   3902  N   ILE B 147      52.335  60.918  49.881  1.00 16.43           N  
ATOM   3903  CA  ILE B 147      53.691  61.254  49.471  1.00 13.44           C  
ATOM   3904  C   ILE B 147      53.690  62.239  48.306  1.00 16.76           C  
ATOM   3905  O   ILE B 147      54.539  63.132  48.251  1.00 16.31           O  
ATOM   3906  CB  ILE B 147      54.496  59.988  49.084  1.00 15.57           C  
ATOM   3907  CG1 ILE B 147      54.635  59.061  50.300  1.00 17.41           C  
ATOM   3908  CG2 ILE B 147      55.882  60.374  48.563  1.00 20.34           C  
ATOM   3909  CD1 ILE B 147      55.508  59.618  51.428  1.00 21.39           C  
ATOM   3910  N   GLU B 148      52.741  62.092  47.383  1.00 13.31           N  
ATOM   3911  CA  GLU B 148      52.664  62.993  46.236  1.00 12.66           C  
ATOM   3912  C   GLU B 148      51.931  64.292  46.568  1.00 16.19           C  
ATOM   3913  O   GLU B 148      51.840  65.185  45.729  1.00 16.26           O  
ATOM   3914  CB  GLU B 148      51.939  62.333  45.046  1.00 16.90           C  
ATOM   3915  CG  GLU B 148      52.523  61.019  44.510  1.00 16.84           C  
ATOM   3916  CD  GLU B 148      53.948  61.142  44.012  1.00 17.08           C  
ATOM   3917  OE1 GLU B 148      54.345  62.246  43.576  1.00 20.73           O  
ATOM   3918  OE2 GLU B 148      54.672  60.122  44.039  1.00 14.17           O1-
ATOM   3919  N   GLY B 149      51.410  64.401  47.784  1.00 15.15           N  
ATOM   3920  CA  GLY B 149      50.686  65.606  48.152  1.00 19.69           C  
ATOM   3921  C   GLY B 149      49.331  65.720  47.463  1.00 23.18           C  
ATOM   3922  O   GLY B 149      48.771  66.818  47.350  1.00 15.66           O  
ATOM   3923  N   GLY B 150      48.806  64.592  46.987  1.00 16.05           N  
ATOM   3924  CA  GLY B 150      47.505  64.606  46.338  1.00 16.49           C  
ATOM   3925  C   GLY B 150      47.431  64.225  44.871  1.00 20.89           C  
ATOM   3926  O   GLY B 150      46.409  63.697  44.422  1.00 22.99           O  
ATOM   3927  N   ALA B 151      48.492  64.490  44.112  1.00 21.37           N  
ATOM   3928  CA  ALA B 151      48.480  64.179  42.686  1.00 22.66           C  
ATOM   3929  C   ALA B 151      49.878  64.020  42.104  1.00 25.36           C  
ATOM   3930  O   ALA B 151      50.852  64.534  42.650  1.00 28.16           O  
ATOM   3931  CB  ALA B 151      47.726  65.284  41.929  1.00 22.40           C  
ATOM   3932  N   SER B 152      49.973  63.304  40.988  1.00 22.47           N  
ATOM   3933  CA  SER B 152      51.254  63.102  40.321  1.00 21.05           C  
ATOM   3934  C   SER B 152      51.066  62.448  38.961  1.00 25.43           C  
ATOM   3935  O   SER B 152      50.096  61.731  38.735  1.00 21.37           O  
ATOM   3936  CB  SER B 152      52.183  62.226  41.163  1.00 17.72           C  
ATOM   3937  OG  SER B 152      53.424  62.036  40.501  1.00 20.37           O  
ATOM   3938  N   LYS B 153      52.007  62.711  38.063  1.00 24.98           N  
ATOM   3939  CA  LYS B 153      51.975  62.147  36.725  1.00 28.66           C  
ATOM   3940  C   LYS B 153      53.114  61.144  36.554  1.00 27.82           C  
ATOM   3941  O   LYS B 153      53.126  60.378  35.592  1.00 27.48           O  
ATOM   3942  CB  LYS B 153      52.110  63.262  35.683  1.00 31.76           C  
ATOM   3943  CG  LYS B 153      50.988  64.282  35.723  1.00 39.06           C  
ATOM   3944  CD  LYS B 153      51.302  65.489  34.848  1.00 44.77           C  
ATOM   3945  CE  LYS B 153      50.108  66.435  34.760  1.00 49.62           C  
ATOM   3946  NZ  LYS B 153      49.631  66.874  36.102  1.00 53.69           N1+
ATOM   3947  N   ASP B 154      54.069  61.150  37.485  1.00 25.89           N  
ATOM   3948  CA  ASP B 154      55.210  60.236  37.398  1.00 26.47           C  
ATOM   3949  C   ASP B 154      55.397  59.319  38.612  1.00 25.47           C  
ATOM   3950  O   ASP B 154      56.008  58.254  38.503  1.00 20.87           O  
ATOM   3951  CB  ASP B 154      56.503  61.023  37.152  1.00 24.92           C  
ATOM   3952  CG  ASP B 154      56.693  62.163  38.137  1.00 31.67           C  
ATOM   3953  OD1 ASP B 154      56.596  61.923  39.358  1.00 24.13           O  
ATOM   3954  OD2 ASP B 154      56.947  63.300  37.687  1.00 32.92           O1-
ATOM   3955  N   PHE B 155      54.878  59.741  39.760  1.00 21.58           N  
ATOM   3956  CA  PHE B 155      54.976  58.967  40.994  1.00 20.68           C  
ATOM   3957  C   PHE B 155      56.417  58.698  41.416  1.00 20.94           C  
ATOM   3958  O   PHE B 155      56.705  57.699  42.077  1.00 22.13           O  
ATOM   3959  CB  PHE B 155      54.200  57.650  40.842  1.00 17.93           C  
ATOM   3960  CG  PHE B 155      52.760  57.857  40.470  1.00 18.57           C  
ATOM   3961  CD1 PHE B 155      51.825  58.243  41.429  1.00 25.55           C  
ATOM   3962  CD2 PHE B 155      52.357  57.770  39.141  1.00 20.19           C  
ATOM   3963  CE1 PHE B 155      50.509  58.547  41.067  1.00 23.70           C  
ATOM   3964  CE2 PHE B 155      51.045  58.075  38.769  1.00 26.37           C  
ATOM   3965  CZ  PHE B 155      50.122  58.465  39.735  1.00 23.91           C  
ATOM   3966  N   LYS B 156      57.315  59.603  41.043  1.00 19.48           N  
ATOM   3967  CA  LYS B 156      58.723  59.475  41.395  1.00 23.10           C  
ATOM   3968  C   LYS B 156      58.933  59.510  42.907  1.00 19.48           C  
ATOM   3969  O   LYS B 156      59.659  58.681  43.453  1.00 19.27           O  
ATOM   3970  CB  LYS B 156      59.544  60.600  40.752  1.00 25.81           C  
ATOM   3971  CG  LYS B 156      59.733  60.475  39.249  1.00 34.85           C  
ATOM   3972  CD  LYS B 156      60.408  61.715  38.662  1.00 36.55           C  
ATOM   3973  CE  LYS B 156      61.802  61.944  39.224  1.00 40.62           C  
ATOM   3974  NZ  LYS B 156      62.414  63.172  38.638  1.00 42.44           N1+
ATOM   3975  N   SER B 157      58.306  60.481  43.573  1.00 17.10           N  
ATOM   3976  CA  SER B 157      58.430  60.633  45.024  1.00 15.08           C  
ATOM   3977  C   SER B 157      58.022  59.361  45.742  1.00 15.46           C  
ATOM   3978  O   SER B 157      58.717  58.916  46.656  1.00 15.49           O  
ATOM   3979  CB  SER B 157      57.568  61.802  45.528  1.00 21.24           C  
ATOM   3980  OG  SER B 157      58.062  63.039  45.051  1.00 20.70           O  
ATOM   3981  N   THR B 158      56.896  58.781  45.332  1.00 12.50           N  
ATOM   3982  CA  THR B 158      56.413  57.538  45.931  1.00 12.10           C  
ATOM   3983  C   THR B 158      57.450  56.434  45.790  1.00 13.91           C  
ATOM   3984  O   THR B 158      57.796  55.763  46.765  1.00 14.04           O  
ATOM   3985  CB  THR B 158      55.116  57.045  45.258  1.00 15.01           C  
ATOM   3986  CG2 THR B 158      54.640  55.722  45.900  1.00 11.17           C  
ATOM   3987  OG1 THR B 158      54.091  58.037  45.411  1.00 13.84           O  
ATOM   3988  N   LYS B 159      57.939  56.255  44.566  1.00 18.02           N  
ATOM   3989  CA  LYS B 159      58.929  55.231  44.269  1.00 15.08           C  
ATOM   3990  C   LYS B 159      60.245  55.442  45.008  1.00 15.11           C  
ATOM   3991  O   LYS B 159      60.803  54.495  45.552  1.00 12.90           O  
ATOM   3992  CB  LYS B 159      59.175  55.169  42.759  1.00 13.67           C  
ATOM   3993  CG  LYS B 159      57.973  54.641  41.988  1.00 19.80           C  
ATOM   3994  CD  LYS B 159      58.118  54.883  40.498  1.00 22.71           C  
ATOM   3995  CE  LYS B 159      56.889  54.396  39.753  1.00 25.45           C  
ATOM   3996  NZ  LYS B 159      56.596  52.982  40.124  1.00 25.21           N1+
ATOM   3997  N   LEU B 160      60.751  56.671  45.013  1.00 11.60           N  
ATOM   3998  CA  LEU B 160      61.997  56.955  45.719  1.00 13.72           C  
ATOM   3999  C   LEU B 160      61.813  56.720  47.209  1.00 13.27           C  
ATOM   4000  O   LEU B 160      62.715  56.213  47.884  1.00 16.60           O  
ATOM   4001  CB  LEU B 160      62.435  58.401  45.471  1.00 19.77           C  
ATOM   4002  CG  LEU B 160      62.705  58.748  44.002  1.00 22.07           C  
ATOM   4003  CD1 LEU B 160      63.206  60.181  43.884  1.00 28.43           C  
ATOM   4004  CD2 LEU B 160      63.722  57.789  43.431  1.00 25.55           C  
ATOM   4005  N   PHE B 161      60.647  57.091  47.732  1.00 15.55           N  
ATOM   4006  CA  PHE B 161      60.360  56.899  49.156  1.00 10.59           C  
ATOM   4007  C   PHE B 161      60.366  55.399  49.463  1.00 15.40           C  
ATOM   4008  O   PHE B 161      61.005  54.935  50.406  1.00 13.34           O  
ATOM   4009  CB  PHE B 161      58.988  57.493  49.491  1.00 15.60           C  
ATOM   4010  CG  PHE B 161      58.563  57.300  50.928  1.00 17.98           C  
ATOM   4011  CD1 PHE B 161      59.272  57.891  51.972  1.00 19.72           C  
ATOM   4012  CD2 PHE B 161      57.429  56.553  51.231  1.00 16.03           C  
ATOM   4013  CE1 PHE B 161      58.849  57.741  53.305  1.00 21.34           C  
ATOM   4014  CE2 PHE B 161      56.999  56.397  52.544  1.00 18.92           C  
ATOM   4015  CZ  PHE B 161      57.709  56.993  53.589  1.00 18.01           C  
ATOM   4016  N   MET B 162      59.645  54.639  48.652  1.00 14.56           N  
ATOM   4017  CA  MET B 162      59.564  53.196  48.838  1.00 15.79           C  
ATOM   4018  C   MET B 162      60.932  52.506  48.711  1.00 16.80           C  
ATOM   4019  O   MET B 162      61.315  51.697  49.557  1.00 18.36           O  
ATOM   4020  CB  MET B 162      58.585  52.618  47.813  1.00 15.68           C  
ATOM   4021  CG  MET B 162      58.320  51.125  47.932  1.00 15.65           C  
ATOM   4022  SD  MET B 162      57.083  50.636  46.698  1.00 21.07           S  
ATOM   4023  CE  MET B 162      58.089  50.671  45.228  1.00 17.36           C  
ATOM   4024  N   TRP B 163      61.676  52.841  47.663  1.00 16.27           N  
ATOM   4025  CA  TRP B 163      62.980  52.219  47.425  1.00 14.45           C  
ATOM   4026  C   TRP B 163      64.104  52.665  48.353  1.00 16.47           C  
ATOM   4027  O   TRP B 163      64.887  51.842  48.828  1.00 12.23           O  
ATOM   4028  CB  TRP B 163      63.450  52.474  45.988  1.00 15.01           C  
ATOM   4029  CG  TRP B 163      62.565  51.949  44.907  1.00 13.59           C  
ATOM   4030  CD1 TRP B 163      61.810  50.810  44.939  1.00 18.78           C  
ATOM   4031  CD2 TRP B 163      62.407  52.498  43.595  1.00 10.91           C  
ATOM   4032  CE2 TRP B 163      61.542  51.636  42.883  1.00 15.20           C  
ATOM   4033  CE3 TRP B 163      62.917  53.633  42.950  1.00 11.57           C  
ATOM   4034  NE1 TRP B 163      61.192  50.617  43.728  1.00 19.96           N  
ATOM   4035  CZ2 TRP B 163      61.172  51.873  41.551  1.00 17.80           C  
ATOM   4036  CZ3 TRP B 163      62.550  53.872  41.624  1.00 12.48           C  
ATOM   4037  CH2 TRP B 163      61.683  52.991  40.940  1.00 16.74           C  
ATOM   4038  N   GLU B 164      64.193  53.970  48.601  1.00 16.13           N  
ATOM   4039  CA  GLU B 164      65.277  54.504  49.420  1.00 17.16           C  
ATOM   4040  C   GLU B 164      65.006  54.658  50.912  1.00 20.65           C  
ATOM   4041  O   GLU B 164      65.944  54.813  51.692  1.00 15.84           O  
ATOM   4042  CB  GLU B 164      65.742  55.844  48.839  1.00 18.70           C  
ATOM   4043  CG  GLU B 164      66.109  55.762  47.356  1.00 15.25           C  
ATOM   4044  CD  GLU B 164      66.493  57.100  46.764  1.00 23.34           C  
ATOM   4045  OE1 GLU B 164      66.048  58.140  47.298  1.00 34.97           O  
ATOM   4046  OE2 GLU B 164      67.224  57.115  45.752  1.00 23.84           O1-
ATOM   4047  N   ASN B 165      63.739  54.626  51.314  1.00 15.57           N  
ATOM   4048  CA  ASN B 165      63.408  54.750  52.731  1.00 17.16           C  
ATOM   4049  C   ASN B 165      62.444  53.637  53.154  1.00 19.19           C  
ATOM   4050  O   ASN B 165      61.326  53.897  53.605  1.00 19.78           O  
ATOM   4051  CB  ASN B 165      62.788  56.125  53.025  1.00 19.03           C  
ATOM   4052  CG  ASN B 165      62.888  56.503  54.494  1.00 21.35           C  
ATOM   4053  ND2 ASN B 165      62.681  57.781  54.796  1.00 22.26           N  
ATOM   4054  OD1 ASN B 165      63.146  55.655  55.346  1.00 21.84           O  
ATOM   4055  N   PRO B 166      62.869  52.371  53.013  1.00 18.98           N  
ATOM   4056  CA  PRO B 166      61.995  51.259  53.399  1.00 22.62           C  
ATOM   4057  C   PRO B 166      61.541  51.279  54.864  1.00 20.10           C  
ATOM   4058  O   PRO B 166      60.468  50.782  55.180  1.00 22.66           O  
ATOM   4059  CB  PRO B 166      62.824  50.023  53.047  1.00 23.51           C  
ATOM   4060  CG  PRO B 166      64.251  50.511  53.168  1.00 24.68           C  
ATOM   4061  CD  PRO B 166      64.185  51.886  52.556  1.00 21.34           C  
ATOM   4062  N   LYS B 167      62.342  51.851  55.759  1.00 24.79           N  
ATOM   4063  CA  LYS B 167      61.931  51.901  57.160  1.00 26.90           C  
ATOM   4064  C   LYS B 167      60.710  52.797  57.347  1.00 22.57           C  
ATOM   4065  O   LYS B 167      59.739  52.400  57.989  1.00 22.85           O  
ATOM   4066  CB  LYS B 167      63.072  52.387  58.053  1.00 28.41           C  
ATOM   4067  CG  LYS B 167      64.277  51.476  58.027  1.00 39.51           C  
ATOM   4068  CD  LYS B 167      65.247  51.777  59.155  1.00 42.77           C  
ATOM   4069  CE  LYS B 167      66.519  50.960  58.966  1.00 50.08           C  
ATOM   4070  NZ  LYS B 167      66.224  49.515  58.748  1.00 50.92           N1+
ATOM   4071  N   GLU B 168      60.759  54.005  56.801  1.00 17.83           N  
ATOM   4072  CA  GLU B 168      59.626  54.910  56.917  1.00 18.01           C  
ATOM   4073  C   GLU B 168      58.444  54.417  56.074  1.00 16.73           C  
ATOM   4074  O   GLU B 168      57.287  54.625  56.439  1.00 16.67           O  
ATOM   4075  CB  GLU B 168      60.025  56.331  56.499  1.00 19.63           C  
ATOM   4076  CG  GLU B 168      60.920  57.039  57.515  1.00 21.69           C  
ATOM   4077  CD  GLU B 168      60.295  57.105  58.905  1.00 28.34           C  
ATOM   4078  OE1 GLU B 168      59.261  57.791  59.066  1.00 29.97           O  
ATOM   4079  OE2 GLU B 168      60.836  56.471  59.838  1.00 29.79           O1-
ATOM   4080  N   TYR B 169      58.735  53.759  54.955  1.00 15.59           N  
ATOM   4081  CA  TYR B 169      57.674  53.237  54.091  1.00 15.37           C  
ATOM   4082  C   TYR B 169      56.870  52.195  54.861  1.00 21.05           C  
ATOM   4083  O   TYR B 169      55.642  52.185  54.814  1.00 18.32           O  
ATOM   4084  CB  TYR B 169      58.264  52.593  52.835  1.00 14.80           C  
ATOM   4085  CG  TYR B 169      57.222  51.922  51.966  1.00 16.24           C  
ATOM   4086  CD1 TYR B 169      56.470  52.656  51.049  1.00 15.84           C  
ATOM   4087  CD2 TYR B 169      56.969  50.555  52.087  1.00 16.76           C  
ATOM   4088  CE1 TYR B 169      55.486  52.045  50.270  1.00 14.29           C  
ATOM   4089  CE2 TYR B 169      55.986  49.930  51.315  1.00 14.49           C  
ATOM   4090  CZ  TYR B 169      55.249  50.685  50.411  1.00 14.49           C  
ATOM   4091  OH  TYR B 169      54.265  50.091  49.658  1.00 14.95           O  
ATOM   4092  N   LYS B 170      57.573  51.315  55.568  1.00 18.86           N  
ATOM   4093  CA  LYS B 170      56.912  50.284  56.353  1.00 12.84           C  
ATOM   4094  C   LYS B 170      56.133  50.938  57.481  1.00 18.37           C  
ATOM   4095  O   LYS B 170      54.987  50.583  57.748  1.00 15.35           O  
ATOM   4096  CB  LYS B 170      57.935  49.320  56.949  1.00 20.34           C  
ATOM   4097  CG  LYS B 170      57.312  48.219  57.792  1.00 20.46           C  
ATOM   4098  CD  LYS B 170      58.376  47.263  58.319  1.00 26.03           C  
ATOM   4099  CE  LYS B 170      57.750  46.088  59.056  1.00 33.30           C  
ATOM   4100  NZ  LYS B 170      56.929  46.513  60.218  1.00 28.70           N1+
ATOM   4101  N   ARG B 171      56.765  51.903  58.135  1.00 15.38           N  
ATOM   4102  CA  ARG B 171      56.134  52.608  59.244  1.00 18.35           C  
ATOM   4103  C   ARG B 171      54.805  53.229  58.794  1.00 17.96           C  
ATOM   4104  O   ARG B 171      53.793  53.119  59.488  1.00 14.65           O  
ATOM   4105  CB  ARG B 171      57.100  53.682  59.765  1.00 16.01           C  
ATOM   4106  CG  ARG B 171      56.616  54.495  60.945  1.00 19.91           C  
ATOM   4107  CD  ARG B 171      57.760  55.369  61.481  1.00 26.31           C  
ATOM   4108  NE  ARG B 171      57.374  56.080  62.695  1.00 28.92           N  
ATOM   4109  CZ  ARG B 171      58.205  56.781  63.460  1.00 37.62           C  
ATOM   4110  NH1 ARG B 171      59.489  56.878  63.142  1.00 36.89           N1+
ATOM   4111  NH2 ARG B 171      57.748  57.377  64.552  1.00 35.37           N  
ATOM   4112  N   LEU B 172      54.809  53.862  57.623  1.00 16.01           N  
ATOM   4113  CA  LEU B 172      53.607  54.501  57.097  1.00 15.04           C  
ATOM   4114  C   LEU B 172      52.579  53.474  56.631  1.00 16.00           C  
ATOM   4115  O   LEU B 172      51.387  53.642  56.875  1.00 15.62           O  
ATOM   4116  CB  LEU B 172      53.967  55.447  55.944  1.00 20.01           C  
ATOM   4117  CG  LEU B 172      52.821  56.260  55.319  1.00 13.91           C  
ATOM   4118  CD1 LEU B 172      52.018  56.991  56.401  1.00 12.29           C  
ATOM   4119  CD2 LEU B 172      53.405  57.248  54.321  1.00 15.73           C  
ATOM   4120  N   MET B 173      53.026  52.422  55.948  1.00 14.16           N  
ATOM   4121  CA  MET B 173      52.100  51.380  55.498  1.00 14.88           C  
ATOM   4122  C   MET B 173      51.434  50.681  56.699  1.00 17.75           C  
ATOM   4123  O   MET B 173      50.271  50.276  56.625  1.00 13.26           O  
ATOM   4124  CB  MET B 173      52.822  50.345  54.628  1.00 15.66           C  
ATOM   4125  CG  MET B 173      53.133  50.818  53.199  1.00 14.96           C  
ATOM   4126  SD  MET B 173      51.635  51.158  52.222  1.00 16.91           S  
ATOM   4127  CE  MET B 173      51.117  49.485  51.781  1.00 13.04           C  
ATOM   4128  N   ASP B 174      52.163  50.533  57.804  1.00 13.58           N  
ATOM   4129  CA  ASP B 174      51.571  49.900  58.981  1.00 14.33           C  
ATOM   4130  C   ASP B 174      50.474  50.794  59.538  1.00 15.96           C  
ATOM   4131  O   ASP B 174      49.401  50.316  59.899  1.00 11.68           O  
ATOM   4132  CB  ASP B 174      52.620  49.630  60.066  1.00 20.31           C  
ATOM   4133  CG  ASP B 174      53.484  48.417  59.760  1.00 23.55           C  
ATOM   4134  OD1 ASP B 174      53.008  47.497  59.051  1.00 18.82           O  
ATOM   4135  OD2 ASP B 174      54.633  48.375  60.255  1.00 20.49           O1-
ATOM   4136  N   ILE B 175      50.739  52.096  59.587  1.00 16.59           N  
ATOM   4137  CA  ILE B 175      49.754  53.054  60.077  1.00 13.63           C  
ATOM   4138  C   ILE B 175      48.495  53.069  59.214  1.00 12.60           C  
ATOM   4139  O   ILE B 175      47.383  53.012  59.731  1.00 12.95           O  
ATOM   4140  CB  ILE B 175      50.340  54.479  60.114  1.00 18.72           C  
ATOM   4141  CG1 ILE B 175      51.427  54.556  61.188  1.00 22.57           C  
ATOM   4142  CG2 ILE B 175      49.234  55.504  60.387  1.00 19.81           C  
ATOM   4143  CD1 ILE B 175      52.131  55.897  61.251  1.00 19.88           C  
ATOM   4144  N   LEU B 176      48.676  53.137  57.894  1.00 10.66           N  
ATOM   4145  CA  LEU B 176      47.551  53.190  56.971  1.00 10.34           C  
ATOM   4146  C   LEU B 176      46.778  51.886  56.912  1.00 13.58           C  
ATOM   4147  O   LEU B 176      45.560  51.889  56.751  1.00 15.48           O  
ATOM   4148  CB  LEU B 176      48.038  53.574  55.562  1.00  9.78           C  
ATOM   4149  CG  LEU B 176      48.701  54.956  55.524  1.00 10.90           C  
ATOM   4150  CD1 LEU B 176      49.293  55.243  54.144  1.00 12.66           C  
ATOM   4151  CD2 LEU B 176      47.661  56.008  55.885  1.00 15.09           C  
ATOM   4152  N   THR B 177      47.480  50.769  57.035  1.00 13.63           N  
ATOM   4153  CA  THR B 177      46.808  49.476  57.002  1.00 11.38           C  
ATOM   4154  C   THR B 177      45.898  49.347  58.228  1.00 14.75           C  
ATOM   4155  O   THR B 177      44.741  48.933  58.115  1.00 12.82           O  
ATOM   4156  CB  THR B 177      47.832  48.338  56.985  1.00 15.75           C  
ATOM   4157  CG2 THR B 177      47.132  46.976  57.025  1.00 17.29           C  
ATOM   4158  OG1 THR B 177      48.614  48.436  55.787  1.00 17.48           O  
ATOM   4159  N   GLU B 178      46.416  49.704  59.399  1.00 15.87           N  
ATOM   4160  CA  GLU B 178      45.610  49.623  60.613  1.00 17.40           C  
ATOM   4161  C   GLU B 178      44.501  50.675  60.585  1.00 19.64           C  
ATOM   4162  O   GLU B 178      43.391  50.429  61.067  1.00 16.41           O  
ATOM   4163  CB  GLU B 178      46.476  49.811  61.863  1.00 19.58           C  
ATOM   4164  CG  GLU B 178      47.454  48.667  62.146  1.00 21.65           C  
ATOM   4165  CD  GLU B 178      46.769  47.340  62.443  1.00 24.01           C  
ATOM   4166  OE1 GLU B 178      45.686  47.347  63.066  1.00 29.74           O  
ATOM   4167  OE2 GLU B 178      47.324  46.282  62.072  1.00 24.63           O1-
ATOM   4168  N   THR B 179      44.795  51.850  60.031  1.00 13.95           N  
ATOM   4169  CA  THR B 179      43.773  52.888  59.941  1.00 13.74           C  
ATOM   4170  C   THR B 179      42.612  52.402  59.062  1.00 15.39           C  
ATOM   4171  O   THR B 179      41.458  52.456  59.471  1.00 13.01           O  
ATOM   4172  CB  THR B 179      44.337  54.189  59.349  1.00 16.33           C  
ATOM   4173  CG2 THR B 179      43.228  55.225  59.178  1.00 14.91           C  
ATOM   4174  OG1 THR B 179      45.342  54.716  60.225  1.00 15.62           O  
ATOM   4175  N   VAL B 180      42.916  51.926  57.858  1.00 17.24           N  
ATOM   4176  CA  VAL B 180      41.873  51.444  56.956  1.00 13.48           C  
ATOM   4177  C   VAL B 180      41.110  50.268  57.575  1.00 17.62           C  
ATOM   4178  O   VAL B 180      39.902  50.128  57.385  1.00 13.99           O  
ATOM   4179  CB  VAL B 180      42.476  51.044  55.575  1.00 15.84           C  
ATOM   4180  CG1 VAL B 180      41.430  50.354  54.716  1.00 15.30           C  
ATOM   4181  CG2 VAL B 180      42.992  52.309  54.857  1.00  8.40           C  
ATOM   4182  N   LEU B 181      41.806  49.429  58.333  1.00 14.45           N  
ATOM   4183  CA  LEU B 181      41.138  48.292  58.967  1.00 14.87           C  
ATOM   4184  C   LEU B 181      40.103  48.774  59.991  1.00 13.68           C  
ATOM   4185  O   LEU B 181      38.943  48.350  59.963  1.00 15.67           O  
ATOM   4186  CB  LEU B 181      42.162  47.380  59.651  1.00 13.28           C  
ATOM   4187  CG  LEU B 181      41.638  46.175  60.459  1.00 15.79           C  
ATOM   4188  CD1 LEU B 181      40.780  45.266  59.568  1.00 10.64           C  
ATOM   4189  CD2 LEU B 181      42.832  45.391  61.018  1.00 13.51           C  
ATOM   4190  N   ALA B 182      40.528  49.665  60.883  1.00 17.71           N  
ATOM   4191  CA  ALA B 182      39.658  50.198  61.933  1.00 15.04           C  
ATOM   4192  C   ALA B 182      38.481  50.984  61.358  1.00 18.46           C  
ATOM   4193  O   ALA B 182      37.350  50.903  61.862  1.00 13.77           O  
ATOM   4194  CB  ALA B 182      40.462  51.075  62.858  1.00 16.57           C  
ATOM   4195  N   TYR B 183      38.772  51.748  60.311  1.00 13.03           N  
ATOM   4196  CA  TYR B 183      37.798  52.574  59.596  1.00 14.68           C  
ATOM   4197  C   TYR B 183      36.750  51.671  58.954  1.00 15.79           C  
ATOM   4198  O   TYR B 183      35.548  51.907  59.078  1.00 14.66           O  
ATOM   4199  CB  TYR B 183      38.541  53.379  58.520  1.00 13.82           C  
ATOM   4200  CG  TYR B 183      37.693  54.215  57.581  1.00 15.22           C  
ATOM   4201  CD1 TYR B 183      36.805  55.175  58.068  1.00 12.94           C  
ATOM   4202  CD2 TYR B 183      37.841  54.094  56.195  1.00 13.50           C  
ATOM   4203  CE1 TYR B 183      36.088  56.000  57.196  1.00 10.43           C  
ATOM   4204  CE2 TYR B 183      37.134  54.912  55.313  1.00 11.85           C  
ATOM   4205  CZ  TYR B 183      36.262  55.864  55.823  1.00 14.78           C  
ATOM   4206  OH  TYR B 183      35.597  56.697  54.958  1.00 17.53           O  
ATOM   4207  N   LEU B 184      37.207  50.633  58.261  1.00 11.78           N  
ATOM   4208  CA  LEU B 184      36.275  49.711  57.621  1.00 16.61           C  
ATOM   4209  C   LEU B 184      35.445  48.935  58.645  1.00 17.45           C  
ATOM   4210  O   LEU B 184      34.255  48.691  58.427  1.00 17.69           O  
ATOM   4211  CB  LEU B 184      37.027  48.748  56.687  1.00  9.06           C  
ATOM   4212  CG  LEU B 184      37.378  49.355  55.318  1.00 13.19           C  
ATOM   4213  CD1 LEU B 184      38.125  48.329  54.455  1.00 13.69           C  
ATOM   4214  CD2 LEU B 184      36.101  49.796  54.608  1.00 14.01           C  
ATOM   4215  N   LYS B 185      36.059  48.548  59.763  1.00 18.84           N  
ATOM   4216  CA  LYS B 185      35.322  47.824  60.804  1.00 17.14           C  
ATOM   4217  C   LYS B 185      34.138  48.652  61.295  1.00 17.11           C  
ATOM   4218  O   LYS B 185      33.063  48.120  61.558  1.00 17.03           O  
ATOM   4219  CB  LYS B 185      36.229  47.500  61.990  1.00 10.83           C  
ATOM   4220  CG  LYS B 185      37.091  46.286  61.774  1.00 11.26           C  
ATOM   4221  CD  LYS B 185      38.069  46.080  62.938  1.00 16.50           C  
ATOM   4222  CE  LYS B 185      38.900  44.813  62.710  1.00 15.52           C  
ATOM   4223  NZ  LYS B 185      39.871  44.550  63.815  1.00 19.13           N1+
ATOM   4224  N   GLU B 186      34.342  49.957  61.422  1.00 15.18           N  
ATOM   4225  CA  GLU B 186      33.270  50.837  61.879  1.00 15.95           C  
ATOM   4226  C   GLU B 186      32.162  50.958  60.842  1.00 17.09           C  
ATOM   4227  O   GLU B 186      30.992  51.109  61.195  1.00 19.00           O  
ATOM   4228  CB  GLU B 186      33.815  52.224  62.208  1.00 16.26           C  
ATOM   4229  CG  GLU B 186      34.711  52.275  63.442  1.00 15.97           C  
ATOM   4230  CD  GLU B 186      33.998  51.829  64.708  1.00 25.97           C  
ATOM   4231  OE1 GLU B 186      32.942  52.412  65.031  1.00 25.39           O  
ATOM   4232  OE2 GLU B 186      34.495  50.902  65.376  1.00 28.80           O1-
ATOM   4233  N   GLN B 187      32.526  50.899  59.565  1.00 13.68           N  
ATOM   4234  CA  GLN B 187      31.531  50.986  58.507  1.00 13.44           C  
ATOM   4235  C   GLN B 187      30.655  49.742  58.527  1.00 10.85           C  
ATOM   4236  O   GLN B 187      29.447  49.825  58.326  1.00 17.51           O  
ATOM   4237  CB  GLN B 187      32.208  51.140  57.141  1.00 13.10           C  
ATOM   4238  CG  GLN B 187      32.796  52.535  56.922  1.00 10.90           C  
ATOM   4239  CD  GLN B 187      33.294  52.737  55.500  1.00 14.10           C  
ATOM   4240  NE2 GLN B 187      34.525  53.227  55.358  1.00 14.51           N  
ATOM   4241  OE1 GLN B 187      32.575  52.461  54.539  1.00 11.07           O  
ATOM   4242  N   ILE B 188      31.271  48.591  58.778  1.00 14.64           N  
ATOM   4243  CA  ILE B 188      30.534  47.336  58.850  1.00 13.03           C  
ATOM   4244  C   ILE B 188      29.628  47.411  60.093  1.00 17.06           C  
ATOM   4245  O   ILE B 188      28.450  47.052  60.043  1.00 17.34           O  
ATOM   4246  CB  ILE B 188      31.519  46.137  58.945  1.00 17.64           C  
ATOM   4247  CG1 ILE B 188      32.276  45.986  57.617  1.00 14.19           C  
ATOM   4248  CG2 ILE B 188      30.774  44.854  59.252  1.00 16.07           C  
ATOM   4249  CD1 ILE B 188      33.488  45.054  57.697  1.00 13.61           C  
ATOM   4250  N   LYS B 189      30.167  47.906  61.201  1.00 16.41           N  
ATOM   4251  CA  LYS B 189      29.369  48.030  62.420  1.00 21.17           C  
ATOM   4252  C   LYS B 189      28.171  48.943  62.203  1.00 21.59           C  
ATOM   4253  O   LYS B 189      27.115  48.751  62.808  1.00 20.97           O  
ATOM   4254  CB  LYS B 189      30.217  48.569  63.576  1.00 24.32           C  
ATOM   4255  CG  LYS B 189      31.050  47.510  64.282  1.00 29.41           C  
ATOM   4256  CD  LYS B 189      32.000  48.133  65.302  1.00 34.76           C  
ATOM   4257  CE  LYS B 189      32.774  47.051  66.059  1.00 40.20           C  
ATOM   4258  NZ  LYS B 189      33.894  47.599  66.884  1.00 43.60           N1+
ATOM   4259  N   ALA B 190      28.334  49.929  61.325  1.00 15.46           N  
ATOM   4260  CA  ALA B 190      27.269  50.878  61.034  1.00 16.45           C  
ATOM   4261  C   ALA B 190      26.186  50.303  60.126  1.00 16.51           C  
ATOM   4262  O   ALA B 190      25.137  50.920  59.948  1.00 20.19           O  
ATOM   4263  CB  ALA B 190      27.848  52.137  60.404  1.00 14.34           C  
ATOM   4264  N   GLY B 191      26.453  49.146  59.531  1.00 19.82           N  
ATOM   4265  CA  GLY B 191      25.464  48.530  58.665  1.00 22.55           C  
ATOM   4266  C   GLY B 191      25.834  48.301  57.209  1.00 20.95           C  
ATOM   4267  O   GLY B 191      24.969  47.907  56.421  1.00 18.41           O  
ATOM   4268  N   ALA B 192      27.086  48.554  56.829  1.00 16.22           N  
ATOM   4269  CA  ALA B 192      27.500  48.322  55.443  1.00 14.56           C  
ATOM   4270  C   ALA B 192      27.290  46.841  55.129  1.00 13.61           C  
ATOM   4271  O   ALA B 192      27.711  45.980  55.894  1.00 17.28           O  
ATOM   4272  CB  ALA B 192      28.970  48.696  55.251  1.00 13.39           C  
ATOM   4273  N   ASP B 193      26.647  46.549  54.003  1.00 12.38           N  
ATOM   4274  CA  ASP B 193      26.374  45.165  53.601  1.00 11.37           C  
ATOM   4275  C   ASP B 193      27.556  44.532  52.898  1.00 15.65           C  
ATOM   4276  O   ASP B 193      27.665  43.306  52.839  1.00 13.39           O  
ATOM   4277  CB  ASP B 193      25.183  45.106  52.637  1.00 13.51           C  
ATOM   4278  CG  ASP B 193      23.896  45.576  53.268  1.00 16.19           C  
ATOM   4279  OD1 ASP B 193      23.346  44.829  54.104  1.00 21.52           O  
ATOM   4280  OD2 ASP B 193      23.440  46.694  52.931  1.00 17.19           O1-
ATOM   4281  N   VAL B 194      28.418  45.388  52.351  1.00 12.34           N  
ATOM   4282  CA  VAL B 194      29.601  44.986  51.595  1.00 13.65           C  
ATOM   4283  C   VAL B 194      30.640  46.086  51.753  1.00 13.95           C  
ATOM   4284  O   VAL B 194      30.281  47.240  51.961  1.00 16.04           O  
ATOM   4285  CB  VAL B 194      29.272  44.905  50.075  1.00  9.86           C  
ATOM   4286  CG1 VAL B 194      30.525  44.595  49.269  1.00 17.99           C  
ATOM   4287  CG2 VAL B 194      28.214  43.845  49.826  1.00 14.99           C  
ATOM   4288  N   VAL B 195      31.921  45.742  51.682  1.00 14.69           N  
ATOM   4289  CA  VAL B 195      32.939  46.787  51.732  1.00 12.68           C  
ATOM   4290  C   VAL B 195      33.899  46.573  50.594  1.00 17.66           C  
ATOM   4291  O   VAL B 195      34.277  45.436  50.289  1.00 13.43           O  
ATOM   4292  CB  VAL B 195      33.741  46.823  53.046  1.00 15.21           C  
ATOM   4293  CG1 VAL B 195      32.869  47.366  54.166  1.00 10.90           C  
ATOM   4294  CG2 VAL B 195      34.293  45.442  53.371  1.00 14.71           C  
ATOM   4295  N   GLN B 196      34.270  47.671  49.946  1.00 15.00           N  
ATOM   4296  CA  GLN B 196      35.201  47.614  48.833  1.00 14.43           C  
ATOM   4297  C   GLN B 196      36.449  48.426  49.134  1.00 14.25           C  
ATOM   4298  O   GLN B 196      36.375  49.555  49.610  1.00 12.62           O  
ATOM   4299  CB  GLN B 196      34.556  48.113  47.533  1.00 12.36           C  
ATOM   4300  CG  GLN B 196      35.562  48.157  46.358  1.00 10.28           C  
ATOM   4301  CD  GLN B 196      34.916  48.140  44.980  1.00 15.35           C  
ATOM   4302  NE2 GLN B 196      33.846  47.366  44.833  1.00 10.04           N  
ATOM   4303  OE1 GLN B 196      35.391  48.803  44.051  1.00 14.80           O  
ATOM   4304  N   ILE B 197      37.595  47.812  48.866  1.00 16.26           N  
ATOM   4305  CA  ILE B 197      38.901  48.421  49.074  1.00 14.82           C  
ATOM   4306  C   ILE B 197      39.404  48.907  47.720  1.00 15.36           C  
ATOM   4307  O   ILE B 197      39.555  48.109  46.794  1.00 12.21           O  
ATOM   4308  CB  ILE B 197      39.905  47.377  49.634  1.00 15.31           C  
ATOM   4309  CG1 ILE B 197      39.430  46.875  51.004  1.00 18.82           C  
ATOM   4310  CG2 ILE B 197      41.285  47.983  49.731  1.00 13.14           C  
ATOM   4311  CD1 ILE B 197      40.214  45.661  51.540  1.00 14.54           C  
ATOM   4312  N   PHE B 198      39.666  50.209  47.606  1.00 14.44           N  
ATOM   4313  CA  PHE B 198      40.144  50.783  46.348  1.00 17.75           C  
ATOM   4314  C   PHE B 198      41.660  50.971  46.261  1.00 15.96           C  
ATOM   4315  O   PHE B 198      42.220  51.834  46.940  1.00 16.94           O  
ATOM   4316  CB  PHE B 198      39.484  52.146  46.095  1.00 12.74           C  
ATOM   4317  CG  PHE B 198      38.041  52.064  45.677  1.00 13.88           C  
ATOM   4318  CD1 PHE B 198      37.033  51.868  46.617  1.00 15.62           C  
ATOM   4319  CD2 PHE B 198      37.688  52.204  44.334  1.00 16.02           C  
ATOM   4320  CE1 PHE B 198      35.688  51.818  46.227  1.00 18.77           C  
ATOM   4321  CE2 PHE B 198      36.348  52.154  43.928  1.00 14.34           C  
ATOM   4322  CZ  PHE B 198      35.346  51.963  44.876  1.00 18.90           C  
ATOM   4323  N   ASP B 199      42.321  50.170  45.424  1.00 20.36           N  
ATOM   4324  CA  ASP B 199      43.770  50.297  45.222  1.00 20.13           C  
ATOM   4325  C   ASP B 199      43.985  50.777  43.780  1.00 19.28           C  
ATOM   4326  O   ASP B 199      44.627  50.114  42.959  1.00 19.53           O  
ATOM   4327  CB  ASP B 199      44.482  48.956  45.441  1.00 22.32           C  
ATOM   4328  CG  ASP B 199      45.766  49.107  46.243  1.00 23.84           C  
ATOM   4329  OD1 ASP B 199      46.247  50.256  46.379  1.00 18.01           O  
ATOM   4330  OD2 ASP B 199      46.292  48.086  46.741  1.00 16.26           O1-
ATOM   4331  N   SER B 200      43.440  51.952  43.495  1.00 16.38           N  
ATOM   4332  CA  SER B 200      43.494  52.555  42.171  1.00 22.19           C  
ATOM   4333  C   SER B 200      44.869  52.914  41.597  1.00 22.04           C  
ATOM   4334  O   SER B 200      45.058  52.897  40.378  1.00 23.88           O  
ATOM   4335  CB  SER B 200      42.592  53.789  42.173  1.00 26.47           C  
ATOM   4336  OG  SER B 200      42.482  54.309  43.493  1.00 37.22           O  
ATOM   4337  N   TRP B 201      45.829  53.225  42.459  1.00 16.73           N  
ATOM   4338  CA  TRP B 201      47.155  53.620  41.995  1.00 12.85           C  
ATOM   4339  C   TRP B 201      48.234  52.524  41.921  1.00 17.29           C  
ATOM   4340  O   TRP B 201      49.383  52.828  41.606  1.00 17.68           O  
ATOM   4341  CB  TRP B 201      47.671  54.779  42.870  1.00 14.68           C  
ATOM   4342  CG  TRP B 201      47.059  56.130  42.575  1.00 22.50           C  
ATOM   4343  CD1 TRP B 201      45.957  56.390  41.807  1.00 18.12           C  
ATOM   4344  CD2 TRP B 201      47.542  57.406  43.028  1.00 19.52           C  
ATOM   4345  CE2 TRP B 201      46.687  58.393  42.491  1.00 17.73           C  
ATOM   4346  CE3 TRP B 201      48.618  57.807  43.835  1.00 21.08           C  
ATOM   4347  NE1 TRP B 201      45.728  57.748  41.752  1.00 21.47           N  
ATOM   4348  CZ2 TRP B 201      46.876  59.763  42.733  1.00 13.17           C  
ATOM   4349  CZ3 TRP B 201      48.807  59.169  44.079  1.00 20.29           C  
ATOM   4350  CH2 TRP B 201      47.937  60.130  43.527  1.00 16.57           C  
ATOM   4351  N   VAL B 202      47.905  51.261  42.198  1.00 15.20           N  
ATOM   4352  CA  VAL B 202      48.949  50.227  42.135  1.00 16.38           C  
ATOM   4353  C   VAL B 202      49.469  49.908  40.736  1.00 18.67           C  
ATOM   4354  O   VAL B 202      50.537  49.313  40.593  1.00 16.49           O  
ATOM   4355  CB  VAL B 202      48.515  48.894  42.782  1.00 20.59           C  
ATOM   4356  CG1 VAL B 202      48.347  49.079  44.291  1.00 16.22           C  
ATOM   4357  CG2 VAL B 202      47.242  48.377  42.125  1.00 20.98           C  
ATOM   4358  N   ASN B 203      48.731  50.302  39.705  1.00 17.73           N  
ATOM   4359  CA  ASN B 203      49.171  50.047  38.341  1.00 17.61           C  
ATOM   4360  C   ASN B 203      50.473  50.793  38.040  1.00 17.00           C  
ATOM   4361  O   ASN B 203      51.142  50.526  37.047  1.00 18.95           O  
ATOM   4362  CB  ASN B 203      48.076  50.452  37.346  1.00 21.49           C  
ATOM   4363  CG  ASN B 203      47.659  51.901  37.492  1.00 25.09           C  
ATOM   4364  ND2 ASN B 203      47.448  52.571  36.369  1.00 28.50           N  
ATOM   4365  OD1 ASN B 203      47.510  52.406  38.601  1.00 25.39           O  
ATOM   4366  N   ASN B 204      50.840  51.725  38.907  1.00 16.17           N  
ATOM   4367  CA  ASN B 204      52.071  52.477  38.712  1.00 18.34           C  
ATOM   4368  C   ASN B 204      53.292  51.676  39.156  1.00 17.16           C  
ATOM   4369  O   ASN B 204      54.430  52.043  38.865  1.00 28.82           O  
ATOM   4370  CB  ASN B 204      51.990  53.795  39.483  1.00 17.90           C  
ATOM   4371  CG  ASN B 204      50.947  54.722  38.913  1.00 22.64           C  
ATOM   4372  ND2 ASN B 204      49.992  55.136  39.742  1.00 20.02           N  
ATOM   4373  OD1 ASN B 204      50.993  55.058  37.731  1.00 22.42           O  
ATOM   4374  N   LEU B 205      53.046  50.570  39.848  1.00 16.87           N  
ATOM   4375  CA  LEU B 205      54.115  49.713  40.356  1.00 13.10           C  
ATOM   4376  C   LEU B 205      54.447  48.517  39.478  1.00 15.41           C  
ATOM   4377  O   LEU B 205      53.590  47.986  38.776  1.00 15.60           O  
ATOM   4378  CB  LEU B 205      53.740  49.161  41.729  1.00 13.19           C  
ATOM   4379  CG  LEU B 205      53.585  50.084  42.929  1.00 18.01           C  
ATOM   4380  CD1 LEU B 205      53.186  49.245  44.133  1.00 19.58           C  
ATOM   4381  CD2 LEU B 205      54.890  50.813  43.196  1.00 21.19           C  
ATOM   4382  N   SER B 206      55.698  48.082  39.558  1.00 17.24           N  
ATOM   4383  CA  SER B 206      56.157  46.907  38.834  1.00 16.02           C  
ATOM   4384  C   SER B 206      55.589  45.723  39.610  1.00 14.89           C  
ATOM   4385  O   SER B 206      55.235  45.860  40.779  1.00 15.47           O  
ATOM   4386  CB  SER B 206      57.685  46.837  38.858  1.00 14.84           C  
ATOM   4387  OG  SER B 206      58.180  46.898  40.197  1.00 14.69           O  
ATOM   4388  N   LEU B 207      55.500  44.566  38.969  1.00 14.55           N  
ATOM   4389  CA  LEU B 207      54.987  43.375  39.641  1.00 16.13           C  
ATOM   4390  C   LEU B 207      55.853  43.073  40.865  1.00 16.69           C  
ATOM   4391  O   LEU B 207      55.366  42.727  41.946  1.00 14.74           O  
ATOM   4392  CB  LEU B 207      55.025  42.184  38.681  1.00 17.43           C  
ATOM   4393  CG  LEU B 207      54.747  40.799  39.284  1.00 18.62           C  
ATOM   4394  CD1 LEU B 207      53.397  40.802  40.002  1.00 16.05           C  
ATOM   4395  CD2 LEU B 207      54.767  39.751  38.161  1.00 14.60           C  
ATOM   4396  N   GLU B 208      57.155  43.199  40.665  1.00 15.87           N  
ATOM   4397  CA  GLU B 208      58.144  42.959  41.702  1.00 15.95           C  
ATOM   4398  C   GLU B 208      57.879  43.835  42.926  1.00 15.71           C  
ATOM   4399  O   GLU B 208      57.872  43.344  44.057  1.00 13.16           O  
ATOM   4400  CB  GLU B 208      59.521  43.209  41.082  1.00 22.24           C  
ATOM   4401  CG  GLU B 208      60.603  43.805  41.936  1.00 29.27           C  
ATOM   4402  CD  GLU B 208      61.849  44.068  41.104  1.00 34.33           C  
ATOM   4403  OE1 GLU B 208      62.177  43.205  40.260  1.00 29.97           O  
ATOM   4404  OE2 GLU B 208      62.498  45.119  41.286  1.00 36.27           O1-
ATOM   4405  N   ASP B 209      57.635  45.124  42.714  1.00 12.02           N  
ATOM   4406  CA  ASP B 209      57.361  46.004  43.849  1.00 14.10           C  
ATOM   4407  C   ASP B 209      55.996  45.738  44.509  1.00 13.75           C  
ATOM   4408  O   ASP B 209      55.862  45.834  45.737  1.00 15.15           O  
ATOM   4409  CB  ASP B 209      57.492  47.479  43.434  1.00 10.50           C  
ATOM   4410  CG  ASP B 209      58.950  47.896  43.237  1.00 20.05           C  
ATOM   4411  OD1 ASP B 209      59.842  47.229  43.813  1.00 18.25           O  
ATOM   4412  OD2 ASP B 209      59.207  48.887  42.521  1.00 22.48           O1-
ATOM   4413  N   TYR B 210      54.985  45.394  43.715  1.00 12.98           N  
ATOM   4414  CA  TYR B 210      53.678  45.103  44.294  1.00 13.01           C  
ATOM   4415  C   TYR B 210      53.820  43.911  45.237  1.00 13.19           C  
ATOM   4416  O   TYR B 210      53.335  43.934  46.363  1.00 13.62           O  
ATOM   4417  CB  TYR B 210      52.661  44.762  43.207  1.00 13.37           C  
ATOM   4418  CG  TYR B 210      51.277  44.501  43.752  1.00  9.56           C  
ATOM   4419  CD1 TYR B 210      50.376  45.546  43.961  1.00 12.35           C  
ATOM   4420  CD2 TYR B 210      50.878  43.208  44.091  1.00  9.48           C  
ATOM   4421  CE1 TYR B 210      49.105  45.308  44.499  1.00 10.38           C  
ATOM   4422  CE2 TYR B 210      49.618  42.961  44.632  1.00 15.68           C  
ATOM   4423  CZ  TYR B 210      48.737  44.011  44.835  1.00 11.74           C  
ATOM   4424  OH  TYR B 210      47.488  43.756  45.383  1.00 15.07           O  
ATOM   4425  N   GLY B 211      54.498  42.867  44.770  1.00 14.30           N  
ATOM   4426  CA  GLY B 211      54.681  41.684  45.596  1.00 17.29           C  
ATOM   4427  C   GLY B 211      55.453  41.901  46.887  1.00 20.46           C  
ATOM   4428  O   GLY B 211      55.136  41.303  47.922  1.00 18.49           O  
ATOM   4429  N   GLU B 212      56.463  42.761  46.846  1.00 13.65           N  
ATOM   4430  CA  GLU B 212      57.276  43.001  48.034  1.00 14.49           C  
ATOM   4431  C   GLU B 212      56.758  44.073  48.968  1.00 13.64           C  
ATOM   4432  O   GLU B 212      56.801  43.904  50.185  1.00 16.99           O  
ATOM   4433  CB  GLU B 212      58.721  43.343  47.629  1.00 17.67           C  
ATOM   4434  CG  GLU B 212      59.532  44.064  48.706  1.00 23.98           C  
ATOM   4435  CD  GLU B 212      61.024  44.096  48.408  1.00 39.45           C  
ATOM   4436  OE1 GLU B 212      61.406  44.360  47.246  1.00 35.99           O  
ATOM   4437  OE2 GLU B 212      61.819  43.869  49.346  1.00 44.21           O1-
ATOM   4438  N   TYR B 213      56.237  45.156  48.406  1.00 14.01           N  
ATOM   4439  CA  TYR B 213      55.782  46.283  49.209  1.00 16.64           C  
ATOM   4440  C   TYR B 213      54.290  46.510  49.442  1.00 12.83           C  
ATOM   4441  O   TYR B 213      53.917  47.350  50.268  1.00 12.25           O  
ATOM   4442  CB  TYR B 213      56.377  47.564  48.618  1.00 17.59           C  
ATOM   4443  CG  TYR B 213      57.881  47.558  48.557  1.00 24.43           C  
ATOM   4444  CD1 TYR B 213      58.645  47.557  49.725  1.00 29.59           C  
ATOM   4445  CD2 TYR B 213      58.549  47.554  47.329  1.00 27.32           C  
ATOM   4446  CE1 TYR B 213      60.043  47.553  49.673  1.00 34.24           C  
ATOM   4447  CE2 TYR B 213      59.943  47.550  47.267  1.00 25.68           C  
ATOM   4448  CZ  TYR B 213      60.681  47.551  48.440  1.00 33.44           C  
ATOM   4449  OH  TYR B 213      62.055  47.555  48.380  1.00 36.58           O  
ATOM   4450  N   VAL B 214      53.437  45.784  48.730  1.00 13.44           N  
ATOM   4451  CA  VAL B 214      52.003  45.989  48.873  1.00 12.10           C  
ATOM   4452  C   VAL B 214      51.264  44.730  49.324  1.00 19.84           C  
ATOM   4453  O   VAL B 214      50.508  44.752  50.300  1.00 12.18           O  
ATOM   4454  CB  VAL B 214      51.414  46.485  47.533  1.00 15.65           C  
ATOM   4455  CG1 VAL B 214      49.912  46.710  47.655  1.00 12.39           C  
ATOM   4456  CG2 VAL B 214      52.114  47.771  47.114  1.00 14.80           C  
ATOM   4457  N   TYR B 215      51.497  43.638  48.603  1.00 16.98           N  
ATOM   4458  CA  TYR B 215      50.873  42.348  48.882  1.00 14.49           C  
ATOM   4459  C   TYR B 215      50.762  41.972  50.371  1.00 17.09           C  
ATOM   4460  O   TYR B 215      49.686  41.625  50.850  1.00 16.69           O  
ATOM   4461  CB  TYR B 215      51.639  41.266  48.110  1.00 14.98           C  
ATOM   4462  CG  TYR B 215      51.193  39.841  48.356  1.00 15.65           C  
ATOM   4463  CD1 TYR B 215      50.168  39.267  47.605  1.00 17.37           C  
ATOM   4464  CD2 TYR B 215      51.839  39.048  49.308  1.00 20.33           C  
ATOM   4465  CE1 TYR B 215      49.800  37.936  47.790  1.00 20.58           C  
ATOM   4466  CE2 TYR B 215      51.480  37.714  49.504  1.00 23.08           C  
ATOM   4467  CZ  TYR B 215      50.461  37.167  48.742  1.00 26.92           C  
ATOM   4468  OH  TYR B 215      50.098  35.857  48.942  1.00 24.77           O  
ATOM   4469  N   PRO B 216      51.871  42.045  51.126  1.00 17.95           N  
ATOM   4470  CA  PRO B 216      51.841  41.695  52.554  1.00 19.69           C  
ATOM   4471  C   PRO B 216      50.789  42.463  53.354  1.00 19.09           C  
ATOM   4472  O   PRO B 216      50.089  41.898  54.200  1.00 15.94           O  
ATOM   4473  CB  PRO B 216      53.255  42.025  53.024  1.00 19.10           C  
ATOM   4474  CG  PRO B 216      54.083  41.882  51.770  1.00 20.24           C  
ATOM   4475  CD  PRO B 216      53.207  42.522  50.735  1.00 17.33           C  
ATOM   4476  N   TYR B 217      50.686  43.755  53.080  1.00 15.75           N  
ATOM   4477  CA  TYR B 217      49.731  44.609  53.773  1.00 15.92           C  
ATOM   4478  C   TYR B 217      48.286  44.331  53.359  1.00 17.37           C  
ATOM   4479  O   TYR B 217      47.404  44.226  54.207  1.00 15.62           O  
ATOM   4480  CB  TYR B 217      50.099  46.065  53.519  1.00 13.28           C  
ATOM   4481  CG  TYR B 217      51.510  46.396  53.965  1.00 17.47           C  
ATOM   4482  CD1 TYR B 217      51.805  46.598  55.315  1.00 19.65           C  
ATOM   4483  CD2 TYR B 217      52.551  46.503  53.040  1.00 14.34           C  
ATOM   4484  CE1 TYR B 217      53.101  46.904  55.733  1.00 16.79           C  
ATOM   4485  CE2 TYR B 217      53.850  46.808  53.447  1.00 18.39           C  
ATOM   4486  CZ  TYR B 217      54.117  47.009  54.797  1.00 22.17           C  
ATOM   4487  OH  TYR B 217      55.392  47.323  55.215  1.00 18.76           O  
ATOM   4488  N   VAL B 218      48.038  44.210  52.061  1.00 14.32           N  
ATOM   4489  CA  VAL B 218      46.688  43.936  51.592  1.00 13.86           C  
ATOM   4490  C   VAL B 218      46.206  42.564  52.078  1.00 14.55           C  
ATOM   4491  O   VAL B 218      45.056  42.418  52.510  1.00 16.58           O  
ATOM   4492  CB  VAL B 218      46.607  44.008  50.052  1.00  9.45           C  
ATOM   4493  CG1 VAL B 218      45.220  43.618  49.593  1.00 10.92           C  
ATOM   4494  CG2 VAL B 218      46.928  45.434  49.583  1.00  9.00           C  
ATOM   4495  N   ASN B 219      47.080  41.563  52.017  1.00 14.03           N  
ATOM   4496  CA  ASN B 219      46.707  40.225  52.482  1.00 15.55           C  
ATOM   4497  C   ASN B 219      46.276  40.303  53.951  1.00 16.20           C  
ATOM   4498  O   ASN B 219      45.252  39.738  54.347  1.00 15.56           O  
ATOM   4499  CB  ASN B 219      47.881  39.256  52.333  1.00 13.49           C  
ATOM   4500  CG  ASN B 219      47.478  37.804  52.591  1.00 24.13           C  
ATOM   4501  ND2 ASN B 219      48.270  37.106  53.396  1.00 25.30           N  
ATOM   4502  OD1 ASN B 219      46.469  37.316  52.065  1.00 18.19           O  
ATOM   4503  N   TYR B 220      47.063  41.012  54.752  1.00 19.17           N  
ATOM   4504  CA  TYR B 220      46.756  41.175  56.166  1.00 13.28           C  
ATOM   4505  C   TYR B 220      45.414  41.890  56.347  1.00 15.97           C  
ATOM   4506  O   TYR B 220      44.524  41.404  57.057  1.00 13.01           O  
ATOM   4507  CB  TYR B 220      47.870  41.970  56.847  1.00 15.42           C  
ATOM   4508  CG  TYR B 220      47.574  42.370  58.274  1.00 16.90           C  
ATOM   4509  CD1 TYR B 220      47.691  41.451  59.319  1.00 19.44           C  
ATOM   4510  CD2 TYR B 220      47.171  43.672  58.578  1.00 21.91           C  
ATOM   4511  CE1 TYR B 220      47.413  41.823  60.633  1.00 21.36           C  
ATOM   4512  CE2 TYR B 220      46.888  44.054  59.889  1.00 24.08           C  
ATOM   4513  CZ  TYR B 220      47.011  43.125  60.908  1.00 20.85           C  
ATOM   4514  OH  TYR B 220      46.714  43.494  62.196  1.00 20.07           O  
ATOM   4515  N   LEU B 221      45.267  43.040  55.698  1.00 12.78           N  
ATOM   4516  CA  LEU B 221      44.038  43.820  55.797  1.00 13.59           C  
ATOM   4517  C   LEU B 221      42.783  43.008  55.483  1.00 17.69           C  
ATOM   4518  O   LEU B 221      41.807  43.029  56.243  1.00 16.96           O  
ATOM   4519  CB  LEU B 221      44.106  45.028  54.852  1.00 15.25           C  
ATOM   4520  CG  LEU B 221      42.819  45.835  54.669  1.00 17.82           C  
ATOM   4521  CD1 LEU B 221      42.398  46.444  56.002  1.00 16.70           C  
ATOM   4522  CD2 LEU B 221      43.041  46.934  53.629  1.00 15.79           C  
ATOM   4523  N   ILE B 222      42.797  42.306  54.356  1.00 14.80           N  
ATOM   4524  CA  ILE B 222      41.636  41.520  53.967  1.00 15.35           C  
ATOM   4525  C   ILE B 222      41.387  40.332  54.902  1.00 18.63           C  
ATOM   4526  O   ILE B 222      40.236  40.041  55.237  1.00 18.65           O  
ATOM   4527  CB  ILE B 222      41.755  41.055  52.491  1.00 13.92           C  
ATOM   4528  CG1 ILE B 222      41.774  42.295  51.577  1.00 13.12           C  
ATOM   4529  CG2 ILE B 222      40.579  40.146  52.122  1.00 11.83           C  
ATOM   4530  CD1 ILE B 222      41.823  41.997  50.078  1.00 13.99           C  
ATOM   4531  N   SER B 223      42.445  39.654  55.342  1.00 15.57           N  
ATOM   4532  CA  SER B 223      42.259  38.526  56.257  1.00 11.65           C  
ATOM   4533  C   SER B 223      41.628  39.010  57.559  1.00 14.19           C  
ATOM   4534  O   SER B 223      40.682  38.394  58.064  1.00 15.75           O  
ATOM   4535  CB  SER B 223      43.591  37.832  56.555  1.00 20.69           C  
ATOM   4536  OG  SER B 223      44.106  37.215  55.387  1.00 31.40           O  
ATOM   4537  N   GLU B 224      42.142  40.121  58.088  1.00 13.86           N  
ATOM   4538  CA  GLU B 224      41.621  40.689  59.326  1.00 16.06           C  
ATOM   4539  C   GLU B 224      40.149  41.054  59.177  1.00 17.46           C  
ATOM   4540  O   GLU B 224      39.365  40.872  60.101  1.00 15.85           O  
ATOM   4541  CB  GLU B 224      42.432  41.930  59.738  1.00 14.18           C  
ATOM   4542  CG  GLU B 224      43.850  41.637  60.253  1.00 20.24           C  
ATOM   4543  CD  GLU B 224      43.865  40.765  61.508  1.00 27.59           C  
ATOM   4544  OE1 GLU B 224      42.985  40.933  62.378  1.00 25.60           O  
ATOM   4545  OE2 GLU B 224      44.769  39.917  61.635  1.00 22.20           O1-
ATOM   4546  N   LEU B 225      39.766  41.568  58.013  1.00 16.96           N  
ATOM   4547  CA  LEU B 225      38.368  41.922  57.793  1.00 15.00           C  
ATOM   4548  C   LEU B 225      37.492  40.673  57.799  1.00 14.74           C  
ATOM   4549  O   LEU B 225      36.417  40.664  58.404  1.00 16.48           O  
ATOM   4550  CB  LEU B 225      38.202  42.666  56.463  1.00  6.47           C  
ATOM   4551  CG  LEU B 225      38.645  44.136  56.472  1.00  9.55           C  
ATOM   4552  CD1 LEU B 225      38.701  44.679  55.046  1.00 12.29           C  
ATOM   4553  CD2 LEU B 225      37.686  44.955  57.332  1.00 19.39           C  
ATOM   4554  N   LYS B 226      37.944  39.622  57.121  1.00 17.30           N  
ATOM   4555  CA  LYS B 226      37.176  38.380  57.065  1.00 19.44           C  
ATOM   4556  C   LYS B 226      37.074  37.703  58.436  1.00 19.82           C  
ATOM   4557  O   LYS B 226      36.114  36.975  58.712  1.00 15.44           O  
ATOM   4558  CB  LYS B 226      37.790  37.421  56.041  1.00 17.84           C  
ATOM   4559  CG  LYS B 226      37.760  37.957  54.607  1.00 18.08           C  
ATOM   4560  CD  LYS B 226      36.363  38.440  54.200  1.00 14.53           C  
ATOM   4561  CE  LYS B 226      35.316  37.327  54.298  1.00 23.16           C  
ATOM   4562  NZ  LYS B 226      33.989  37.740  53.748  1.00 23.07           N1+
ATOM   4563  N   ASP B 227      38.062  37.933  59.292  1.00 19.86           N  
ATOM   4564  CA  ASP B 227      38.022  37.354  60.636  1.00 23.24           C  
ATOM   4565  C   ASP B 227      36.995  38.134  61.443  1.00 22.55           C  
ATOM   4566  O   ASP B 227      36.260  37.564  62.239  1.00 23.54           O  
ATOM   4567  CB  ASP B 227      39.371  37.471  61.347  1.00 15.46           C  
ATOM   4568  CG  ASP B 227      40.411  36.527  60.796  1.00 19.18           C  
ATOM   4569  OD1 ASP B 227      40.031  35.490  60.213  1.00 21.66           O  
ATOM   4570  OD2 ASP B 227      41.614  36.819  60.965  1.00 23.77           O1-
ATOM   4571  N   PHE B 228      36.956  39.445  61.219  1.00 15.29           N  
ATOM   4572  CA  PHE B 228      36.039  40.326  61.924  1.00 16.03           C  
ATOM   4573  C   PHE B 228      34.580  40.084  61.546  1.00 19.10           C  
ATOM   4574  O   PHE B 228      33.697  40.118  62.408  1.00 17.57           O  
ATOM   4575  CB  PHE B 228      36.400  41.792  61.624  1.00 16.85           C  
ATOM   4576  CG  PHE B 228      35.483  42.805  62.276  1.00 14.26           C  
ATOM   4577  CD1 PHE B 228      35.637  43.150  63.616  1.00 11.11           C  
ATOM   4578  CD2 PHE B 228      34.488  43.437  61.535  1.00 19.10           C  
ATOM   4579  CE1 PHE B 228      34.818  44.112  64.210  1.00 21.38           C  
ATOM   4580  CE2 PHE B 228      33.660  44.402  62.114  1.00 21.91           C  
ATOM   4581  CZ  PHE B 228      33.825  44.743  63.457  1.00 21.68           C  
ATOM   4582  N   SER B 229      34.322  39.820  60.269  1.00 14.20           N  
ATOM   4583  CA  SER B 229      32.938  39.656  59.824  1.00 18.59           C  
ATOM   4584  C   SER B 229      32.791  38.898  58.512  1.00 19.72           C  
ATOM   4585  O   SER B 229      33.739  38.809  57.726  1.00 18.31           O  
ATOM   4586  CB  SER B 229      32.316  41.054  59.671  1.00 21.52           C  
ATOM   4587  OG  SER B 229      31.059  41.015  59.022  1.00 22.53           O  
ATOM   4588  N   ASP B 230      31.593  38.370  58.268  1.00 20.99           N  
ATOM   4589  CA  ASP B 230      31.340  37.654  57.023  1.00 21.31           C  
ATOM   4590  C   ASP B 230      30.927  38.636  55.926  1.00 22.52           C  
ATOM   4591  O   ASP B 230      30.623  38.226  54.803  1.00 21.63           O  
ATOM   4592  CB  ASP B 230      30.247  36.593  57.196  1.00 20.39           C  
ATOM   4593  CG  ASP B 230      30.681  35.444  58.083  1.00 28.32           C  
ATOM   4594  OD1 ASP B 230      31.902  35.265  58.282  1.00 26.93           O  
ATOM   4595  OD2 ASP B 230      29.798  34.709  58.569  1.00 28.96           O1-
ATOM   4596  N   THR B 231      30.918  39.926  56.256  1.00 18.45           N  
ATOM   4597  CA  THR B 231      30.575  40.962  55.280  1.00 15.76           C  
ATOM   4598  C   THR B 231      31.453  40.727  54.056  1.00 11.76           C  
ATOM   4599  O   THR B 231      32.670  40.614  54.182  1.00 16.06           O  
ATOM   4600  CB  THR B 231      30.889  42.384  55.816  1.00 18.36           C  
ATOM   4601  CG2 THR B 231      30.641  43.435  54.732  1.00 13.81           C  
ATOM   4602  OG1 THR B 231      30.068  42.670  56.955  1.00 19.53           O  
ATOM   4603  N   PRO B 232      30.854  40.636  52.857  1.00 15.73           N  
ATOM   4604  CA  PRO B 232      31.678  40.414  51.661  1.00 18.01           C  
ATOM   4605  C   PRO B 232      32.715  41.522  51.489  1.00 18.81           C  
ATOM   4606  O   PRO B 232      32.426  42.692  51.744  1.00 17.94           O  
ATOM   4607  CB  PRO B 232      30.651  40.415  50.528  1.00 14.00           C  
ATOM   4608  CG  PRO B 232      29.412  39.843  51.208  1.00 14.68           C  
ATOM   4609  CD  PRO B 232      29.415  40.554  52.538  1.00 14.26           C  
ATOM   4610  N   VAL B 233      33.918  41.148  51.063  1.00 17.77           N  
ATOM   4611  CA  VAL B 233      34.991  42.117  50.838  1.00 15.83           C  
ATOM   4612  C   VAL B 233      35.399  42.075  49.375  1.00 16.18           C  
ATOM   4613  O   VAL B 233      35.660  41.006  48.827  1.00 14.55           O  
ATOM   4614  CB  VAL B 233      36.241  41.803  51.702  1.00 14.51           C  
ATOM   4615  CG1 VAL B 233      37.404  42.694  51.281  1.00 15.21           C  
ATOM   4616  CG2 VAL B 233      35.928  42.023  53.183  1.00 14.62           C  
ATOM   4617  N   ILE B 234      35.436  43.242  48.741  1.00 14.24           N  
ATOM   4618  CA  ILE B 234      35.843  43.333  47.347  1.00 15.15           C  
ATOM   4619  C   ILE B 234      37.142  44.149  47.279  1.00 14.38           C  
ATOM   4620  O   ILE B 234      37.270  45.190  47.931  1.00 13.17           O  
ATOM   4621  CB  ILE B 234      34.748  44.023  46.485  1.00 14.50           C  
ATOM   4622  CG1 ILE B 234      33.430  43.244  46.591  1.00 11.11           C  
ATOM   4623  CG2 ILE B 234      35.197  44.088  45.028  1.00 14.33           C  
ATOM   4624  CD1 ILE B 234      32.244  43.862  45.815  1.00 11.77           C  
ATOM   4625  N   TYR B 235      38.116  43.659  46.518  1.00 14.11           N  
ATOM   4626  CA  TYR B 235      39.382  44.370  46.371  1.00 13.83           C  
ATOM   4627  C   TYR B 235      39.504  44.797  44.913  1.00 15.50           C  
ATOM   4628  O   TYR B 235      39.541  43.958  44.007  1.00 14.40           O  
ATOM   4629  CB  TYR B 235      40.564  43.469  46.766  1.00 12.30           C  
ATOM   4630  CG  TYR B 235      41.935  44.096  46.538  1.00 18.83           C  
ATOM   4631  CD1 TYR B 235      42.336  45.242  47.238  1.00 16.87           C  
ATOM   4632  CD2 TYR B 235      42.828  43.546  45.618  1.00 16.12           C  
ATOM   4633  CE1 TYR B 235      43.602  45.820  47.027  1.00 12.43           C  
ATOM   4634  CE2 TYR B 235      44.092  44.117  45.395  1.00 11.57           C  
ATOM   4635  CZ  TYR B 235      44.473  45.246  46.102  1.00 11.12           C  
ATOM   4636  OH  TYR B 235      45.735  45.770  45.893  1.00 13.55           O  
ATOM   4637  N   PHE B 236      39.552  46.108  44.700  1.00 15.85           N  
ATOM   4638  CA  PHE B 236      39.668  46.679  43.360  1.00 13.54           C  
ATOM   4639  C   PHE B 236      41.102  47.121  43.123  1.00 13.00           C  
ATOM   4640  O   PHE B 236      41.701  47.786  43.975  1.00 13.44           O  
ATOM   4641  CB  PHE B 236      38.753  47.903  43.214  1.00 13.55           C  
ATOM   4642  CG  PHE B 236      39.021  48.709  41.971  1.00 15.23           C  
ATOM   4643  CD1 PHE B 236      38.588  48.261  40.734  1.00 12.03           C  
ATOM   4644  CD2 PHE B 236      39.749  49.892  42.036  1.00 13.86           C  
ATOM   4645  CE1 PHE B 236      38.874  48.977  39.572  1.00 13.67           C  
ATOM   4646  CE2 PHE B 236      40.044  50.613  40.887  1.00 13.89           C  
ATOM   4647  CZ  PHE B 236      39.605  50.154  39.647  1.00 10.38           C  
ATOM   4648  N   PHE B 237      41.648  46.768  41.969  1.00 12.41           N  
ATOM   4649  CA  PHE B 237      43.016  47.160  41.647  1.00 11.55           C  
ATOM   4650  C   PHE B 237      43.235  47.328  40.155  1.00 16.07           C  
ATOM   4651  O   PHE B 237      42.788  46.502  39.357  1.00 13.78           O  
ATOM   4652  CB  PHE B 237      44.024  46.134  42.199  1.00 12.69           C  
ATOM   4653  CG  PHE B 237      43.803  44.718  41.698  1.00  9.71           C  
ATOM   4654  CD1 PHE B 237      42.765  43.941  42.201  1.00 13.93           C  
ATOM   4655  CD2 PHE B 237      44.654  44.164  40.748  1.00 10.66           C  
ATOM   4656  CE1 PHE B 237      42.578  42.611  41.764  1.00 13.66           C  
ATOM   4657  CE2 PHE B 237      44.485  42.839  40.301  1.00 13.94           C  
ATOM   4658  CZ  PHE B 237      43.445  42.065  40.813  1.00 13.71           C  
ATOM   4659  N   ARG B 238      43.917  48.414  39.789  1.00 17.61           N  
ATOM   4660  CA  ARG B 238      44.253  48.698  38.394  1.00 15.53           C  
ATOM   4661  C   ARG B 238      45.479  47.870  38.038  1.00 16.97           C  
ATOM   4662  O   ARG B 238      46.106  47.287  38.925  1.00 20.20           O  
ATOM   4663  CB  ARG B 238      44.548  50.185  38.218  1.00 15.61           C  
ATOM   4664  CG  ARG B 238      43.293  51.036  38.205  1.00 26.40           C  
ATOM   4665  CD  ARG B 238      42.609  50.917  36.859  1.00 35.73           C  
ATOM   4666  NE  ARG B 238      43.472  51.456  35.813  1.00 44.39           N  
ATOM   4667  CZ  ARG B 238      43.287  51.259  34.513  1.00 42.50           C  
ATOM   4668  NH1 ARG B 238      44.119  51.805  33.636  1.00 50.55           N1+
ATOM   4669  NH2 ARG B 238      42.285  50.500  34.093  1.00 53.39           N  
ATOM   4670  N   GLY B 239      45.818  47.820  36.751  1.00 20.19           N  
ATOM   4671  CA  GLY B 239      46.952  47.022  36.316  1.00 18.80           C  
ATOM   4672  C   GLY B 239      46.674  45.584  36.714  1.00 15.20           C  
ATOM   4673  O   GLY B 239      47.577  44.817  37.033  1.00 19.11           O  
ATOM   4674  N   SER B 240      45.402  45.217  36.657  1.00 13.30           N  
ATOM   4675  CA  SER B 240      44.947  43.896  37.072  1.00 11.31           C  
ATOM   4676  C   SER B 240      45.708  42.700  36.494  1.00 13.72           C  
ATOM   4677  O   SER B 240      46.036  41.765  37.227  1.00 12.96           O  
ATOM   4678  CB  SER B 240      43.451  43.768  36.781  1.00 12.44           C  
ATOM   4679  OG  SER B 240      42.756  44.922  37.252  1.00 12.55           O  
ATOM   4680  N   SER B 241      46.000  42.729  35.197  1.00 14.73           N  
ATOM   4681  CA  SER B 241      46.711  41.613  34.564  1.00 13.42           C  
ATOM   4682  C   SER B 241      48.081  41.394  35.188  1.00 17.24           C  
ATOM   4683  O   SER B 241      48.629  40.283  35.169  1.00 13.27           O  
ATOM   4684  CB  SER B 241      46.875  41.870  33.063  1.00 11.60           C  
ATOM   4685  OG  SER B 241      47.783  42.926  32.804  1.00 12.17           O  
ATOM   4686  N   SER B 242      48.648  42.455  35.747  1.00 10.68           N  
ATOM   4687  CA  SER B 242      49.963  42.322  36.346  1.00 10.70           C  
ATOM   4688  C   SER B 242      49.923  41.637  37.704  1.00 15.81           C  
ATOM   4689  O   SER B 242      50.726  40.749  37.993  1.00 14.84           O  
ATOM   4690  CB  SER B 242      50.617  43.701  36.486  1.00 12.60           C  
ATOM   4691  OG  SER B 242      51.887  43.603  37.128  1.00 14.20           O  
ATOM   4692  N   PHE B 243      48.956  42.022  38.526  1.00 13.14           N  
ATOM   4693  CA  PHE B 243      48.880  41.508  39.886  1.00 12.78           C  
ATOM   4694  C   PHE B 243      47.885  40.396  40.173  1.00 13.93           C  
ATOM   4695  O   PHE B 243      47.837  39.894  41.299  1.00 13.63           O  
ATOM   4696  CB  PHE B 243      48.589  42.681  40.818  1.00 14.61           C  
ATOM   4697  CG  PHE B 243      49.319  43.936  40.443  1.00 11.89           C  
ATOM   4698  CD1 PHE B 243      50.706  43.975  40.455  1.00 12.95           C  
ATOM   4699  CD2 PHE B 243      48.618  45.077  40.071  1.00 21.47           C  
ATOM   4700  CE1 PHE B 243      51.388  45.129  40.100  1.00 16.31           C  
ATOM   4701  CE2 PHE B 243      49.291  46.241  39.714  1.00 19.80           C  
ATOM   4702  CZ  PHE B 243      50.676  46.269  39.729  1.00 17.11           C  
ATOM   4703  N   ILE B 244      47.101  40.014  39.171  1.00 16.62           N  
ATOM   4704  CA  ILE B 244      46.067  39.001  39.365  1.00 15.32           C  
ATOM   4705  C   ILE B 244      46.509  37.694  40.004  1.00 16.50           C  
ATOM   4706  O   ILE B 244      45.824  37.186  40.889  1.00 17.21           O  
ATOM   4707  CB  ILE B 244      45.306  38.687  38.028  1.00 18.38           C  
ATOM   4708  CG1 ILE B 244      44.193  37.658  38.281  1.00 17.00           C  
ATOM   4709  CG2 ILE B 244      46.270  38.130  36.974  1.00 15.28           C  
ATOM   4710  CD1 ILE B 244      43.071  38.134  39.202  1.00 13.42           C  
ATOM   4711  N   ASP B 245      47.644  37.140  39.589  1.00 20.63           N  
ATOM   4712  CA  ASP B 245      48.052  35.874  40.183  1.00 12.62           C  
ATOM   4713  C   ASP B 245      48.361  35.991  41.673  1.00 16.51           C  
ATOM   4714  O   ASP B 245      48.282  35.004  42.394  1.00 17.46           O  
ATOM   4715  CB  ASP B 245      49.238  35.263  39.446  1.00 16.68           C  
ATOM   4716  CG  ASP B 245      49.375  33.771  39.730  1.00 26.13           C  
ATOM   4717  OD1 ASP B 245      48.388  33.034  39.501  1.00 25.29           O  
ATOM   4718  OD2 ASP B 245      50.453  33.337  40.185  1.00 23.70           O1-
ATOM   4719  N   LEU B 246      48.703  37.190  42.144  1.00 14.02           N  
ATOM   4720  CA  LEU B 246      48.968  37.386  43.571  1.00 12.68           C  
ATOM   4721  C   LEU B 246      47.657  37.688  44.305  1.00 11.45           C  
ATOM   4722  O   LEU B 246      47.385  37.137  45.377  1.00 15.91           O  
ATOM   4723  CB  LEU B 246      49.936  38.557  43.796  1.00 13.87           C  
ATOM   4724  CG  LEU B 246      51.374  38.425  43.292  1.00 17.58           C  
ATOM   4725  CD1 LEU B 246      52.143  39.687  43.648  1.00 17.05           C  
ATOM   4726  CD2 LEU B 246      52.043  37.221  43.922  1.00 22.48           C  
ATOM   4727  N   ALA B 247      46.844  38.561  43.710  1.00 10.87           N  
ATOM   4728  CA  ALA B 247      45.583  38.972  44.315  1.00 12.03           C  
ATOM   4729  C   ALA B 247      44.623  37.819  44.599  1.00 11.21           C  
ATOM   4730  O   ALA B 247      43.847  37.880  45.557  1.00 13.28           O  
ATOM   4731  CB  ALA B 247      44.901  40.011  43.433  1.00 13.83           C  
ATOM   4732  N   VAL B 248      44.653  36.775  43.776  1.00 12.73           N  
ATOM   4733  CA  VAL B 248      43.756  35.650  44.022  1.00 15.13           C  
ATOM   4734  C   VAL B 248      44.052  34.990  45.376  1.00 16.95           C  
ATOM   4735  O   VAL B 248      43.210  34.270  45.921  1.00 20.26           O  
ATOM   4736  CB  VAL B 248      43.830  34.591  42.884  1.00 18.68           C  
ATOM   4737  CG1 VAL B 248      43.341  35.211  41.579  1.00 19.62           C  
ATOM   4738  CG2 VAL B 248      45.254  34.066  42.732  1.00 24.15           C  
ATOM   4739  N   ASP B 249      45.239  35.236  45.923  1.00 17.05           N  
ATOM   4740  CA  ASP B 249      45.603  34.675  47.229  1.00 17.19           C  
ATOM   4741  C   ASP B 249      44.826  35.340  48.368  1.00 17.63           C  
ATOM   4742  O   ASP B 249      44.686  34.756  49.442  1.00 16.59           O  
ATOM   4743  CB  ASP B 249      47.101  34.846  47.529  1.00 18.34           C  
ATOM   4744  CG  ASP B 249      47.990  33.956  46.674  1.00 25.85           C  
ATOM   4745  OD1 ASP B 249      47.476  33.004  46.046  1.00 24.45           O  
ATOM   4746  OD2 ASP B 249      49.217  34.210  46.643  1.00 25.34           O1-
ATOM   4747  N   TYR B 250      44.338  36.562  48.156  1.00 14.67           N  
ATOM   4748  CA  TYR B 250      43.599  37.247  49.221  1.00 14.48           C  
ATOM   4749  C   TYR B 250      42.271  36.563  49.533  1.00 17.25           C  
ATOM   4750  O   TYR B 250      41.679  35.905  48.677  1.00 14.76           O  
ATOM   4751  CB  TYR B 250      43.311  38.716  48.864  1.00 10.87           C  
ATOM   4752  CG  TYR B 250      44.520  39.536  48.461  1.00 13.55           C  
ATOM   4753  CD1 TYR B 250      45.747  39.388  49.113  1.00 16.42           C  
ATOM   4754  CD2 TYR B 250      44.429  40.485  47.435  1.00 11.73           C  
ATOM   4755  CE1 TYR B 250      46.855  40.163  48.754  1.00 13.64           C  
ATOM   4756  CE2 TYR B 250      45.530  41.266  47.068  1.00 11.87           C  
ATOM   4757  CZ  TYR B 250      46.738  41.101  47.731  1.00 16.93           C  
ATOM   4758  OH  TYR B 250      47.827  41.876  47.373  1.00 13.96           O  
ATOM   4759  N   ARG B 251      41.796  36.744  50.761  1.00 16.00           N  
ATOM   4760  CA  ARG B 251      40.534  36.156  51.174  1.00 17.98           C  
ATOM   4761  C   ARG B 251      39.367  37.049  50.768  1.00 19.92           C  
ATOM   4762  O   ARG B 251      38.327  37.075  51.418  1.00 18.36           O  
ATOM   4763  CB  ARG B 251      40.543  35.916  52.684  1.00 15.82           C  
ATOM   4764  CG  ARG B 251      41.543  34.826  53.097  1.00 20.54           C  
ATOM   4765  CD  ARG B 251      41.701  34.755  54.607  1.00 18.69           C  
ATOM   4766  NE  ARG B 251      40.427  34.474  55.253  1.00 20.15           N  
ATOM   4767  CZ  ARG B 251      40.207  34.640  56.553  1.00 28.75           C  
ATOM   4768  NH1 ARG B 251      41.181  35.087  57.330  1.00 20.02           N1+
ATOM   4769  NH2 ARG B 251      39.016  34.362  57.071  1.00 23.21           N  
ATOM   4770  N   ALA B 252      39.560  37.779  49.676  1.00 20.28           N  
ATOM   4771  CA  ALA B 252      38.533  38.657  49.141  1.00 16.32           C  
ATOM   4772  C   ALA B 252      37.419  37.806  48.550  1.00 18.93           C  
ATOM   4773  O   ALA B 252      37.680  36.762  47.951  1.00 15.64           O  
ATOM   4774  CB  ALA B 252      39.127  39.542  48.056  1.00 19.13           C  
ATOM   4775  N   ASP B 253      36.177  38.242  48.730  1.00 14.69           N  
ATOM   4776  CA  ASP B 253      35.046  37.516  48.168  1.00 17.61           C  
ATOM   4777  C   ASP B 253      34.980  37.798  46.677  1.00 18.61           C  
ATOM   4778  O   ASP B 253      34.457  36.996  45.913  1.00 19.94           O  
ATOM   4779  CB  ASP B 253      33.759  37.941  48.859  1.00 14.21           C  
ATOM   4780  CG  ASP B 253      33.750  37.540  50.304  1.00 19.58           C  
ATOM   4781  OD1 ASP B 253      33.496  36.351  50.581  1.00 19.90           O  
ATOM   4782  OD2 ASP B 253      34.038  38.402  51.154  1.00 12.78           O1-
ATOM   4783  N   ALA B 254      35.505  38.948  46.263  1.00 14.03           N  
ATOM   4784  CA  ALA B 254      35.535  39.264  44.843  1.00 15.75           C  
ATOM   4785  C   ALA B 254      36.670  40.219  44.534  1.00 13.33           C  
ATOM   4786  O   ALA B 254      37.024  41.074  45.361  1.00 13.40           O  
ATOM   4787  CB  ALA B 254      34.203  39.864  44.392  1.00 15.53           C  
ATOM   4788  N   LEU B 255      37.250  40.052  43.347  1.00 13.05           N  
ATOM   4789  CA  LEU B 255      38.330  40.917  42.882  1.00 13.72           C  
ATOM   4790  C   LEU B 255      37.735  41.780  41.768  1.00 12.15           C  
ATOM   4791  O   LEU B 255      37.219  41.256  40.788  1.00 16.28           O  
ATOM   4792  CB  LEU B 255      39.500  40.086  42.325  1.00 12.33           C  
ATOM   4793  CG  LEU B 255      40.261  39.166  43.289  1.00 10.87           C  
ATOM   4794  CD1 LEU B 255      41.423  38.489  42.568  1.00 12.03           C  
ATOM   4795  CD2 LEU B 255      40.770  39.984  44.487  1.00 11.81           C  
ATOM   4796  N   SER B 256      37.781  43.099  41.930  1.00 16.27           N  
ATOM   4797  CA  SER B 256      37.238  44.003  40.914  1.00 13.45           C  
ATOM   4798  C   SER B 256      38.430  44.363  40.025  1.00 14.27           C  
ATOM   4799  O   SER B 256      39.410  44.945  40.487  1.00 15.89           O  
ATOM   4800  CB  SER B 256      36.632  45.238  41.580  1.00 11.49           C  
ATOM   4801  OG  SER B 256      35.892  45.986  40.645  1.00 15.78           O  
ATOM   4802  N   VAL B 257      38.337  44.009  38.750  1.00 12.89           N  
ATOM   4803  CA  VAL B 257      39.447  44.200  37.826  1.00 14.74           C  
ATOM   4804  C   VAL B 257      39.167  45.092  36.630  1.00 15.22           C  
ATOM   4805  O   VAL B 257      38.009  45.350  36.306  1.00 14.73           O  
ATOM   4806  CB  VAL B 257      39.918  42.822  37.322  1.00 16.27           C  
ATOM   4807  CG1 VAL B 257      40.443  41.999  38.495  1.00 13.35           C  
ATOM   4808  CG2 VAL B 257      38.745  42.084  36.668  1.00 15.98           C  
ATOM   4809  N   ASP B 258      40.234  45.564  35.980  1.00 14.93           N  
ATOM   4810  CA  ASP B 258      40.084  46.418  34.809  1.00 12.76           C  
ATOM   4811  C   ASP B 258      40.092  45.611  33.517  1.00 13.87           C  
ATOM   4812  O   ASP B 258      40.090  44.376  33.536  1.00 13.11           O  
ATOM   4813  CB  ASP B 258      41.165  47.522  34.754  1.00  9.70           C  
ATOM   4814  CG  ASP B 258      42.585  46.971  34.695  1.00 17.77           C  
ATOM   4815  OD1 ASP B 258      42.775  45.848  34.189  1.00 15.92           O  
ATOM   4816  OD2 ASP B 258      43.517  47.680  35.139  1.00 16.98           O1-
ATOM   4817  N   TRP B 259      40.096  46.322  32.394  1.00 11.97           N  
ATOM   4818  CA  TRP B 259      40.048  45.695  31.084  1.00 11.74           C  
ATOM   4819  C   TRP B 259      41.321  45.042  30.574  1.00 11.50           C  
ATOM   4820  O   TRP B 259      41.348  44.555  29.438  1.00 12.18           O  
ATOM   4821  CB  TRP B 259      39.523  46.706  30.060  1.00 10.10           C  
ATOM   4822  CG  TRP B 259      40.266  47.989  30.050  1.00 14.99           C  
ATOM   4823  CD1 TRP B 259      41.220  48.374  29.151  1.00 18.27           C  
ATOM   4824  CD2 TRP B 259      40.111  49.082  30.965  1.00 18.28           C  
ATOM   4825  CE2 TRP B 259      41.001  50.102  30.553  1.00 23.53           C  
ATOM   4826  CE3 TRP B 259      39.307  49.300  32.092  1.00 13.81           C  
ATOM   4827  NE1 TRP B 259      41.664  49.645  29.446  1.00 17.80           N  
ATOM   4828  CZ2 TRP B 259      41.110  51.326  31.232  1.00 22.31           C  
ATOM   4829  CZ3 TRP B 259      39.415  50.516  32.768  1.00 13.01           C  
ATOM   4830  CH2 TRP B 259      40.311  51.513  32.331  1.00 19.83           C  
ATOM   4831  N   SER B 260      42.367  45.011  31.398  1.00 10.70           N  
ATOM   4832  CA  SER B 260      43.617  44.355  30.985  1.00 14.09           C  
ATOM   4833  C   SER B 260      43.482  42.832  31.100  1.00 15.33           C  
ATOM   4834  O   SER B 260      44.335  42.089  30.605  1.00 16.43           O  
ATOM   4835  CB  SER B 260      44.800  44.839  31.830  1.00  8.33           C  
ATOM   4836  OG  SER B 260      44.692  44.399  33.179  1.00 12.68           O  
ATOM   4837  N   VAL B 261      42.420  42.366  31.761  1.00 12.48           N  
ATOM   4838  CA  VAL B 261      42.171  40.923  31.885  1.00 11.69           C  
ATOM   4839  C   VAL B 261      40.836  40.559  31.243  1.00 17.74           C  
ATOM   4840  O   VAL B 261      40.009  41.431  30.952  1.00 17.74           O  
ATOM   4841  CB  VAL B 261      42.154  40.446  33.367  1.00 12.48           C  
ATOM   4842  CG1 VAL B 261      43.540  40.603  33.984  1.00 10.61           C  
ATOM   4843  CG2 VAL B 261      41.125  41.229  34.159  1.00 11.86           C  
ATOM   4844  N   ASP B 262      40.637  39.268  31.012  1.00 17.73           N  
ATOM   4845  CA  ASP B 262      39.411  38.769  30.408  1.00 19.23           C  
ATOM   4846  C   ASP B 262      38.689  37.984  31.499  1.00 17.73           C  
ATOM   4847  O   ASP B 262      39.062  36.858  31.816  1.00 15.90           O  
ATOM   4848  CB  ASP B 262      39.762  37.874  29.223  1.00 18.28           C  
ATOM   4849  CG  ASP B 262      38.537  37.320  28.521  1.00 29.61           C  
ATOM   4850  OD1 ASP B 262      37.580  38.087  28.285  1.00 24.20           O  
ATOM   4851  OD2 ASP B 262      38.541  36.116  28.192  1.00 28.60           O1-
ATOM   4852  N   ILE B 263      37.655  38.581  32.082  1.00 14.37           N  
ATOM   4853  CA  ILE B 263      36.952  37.909  33.170  1.00 11.88           C  
ATOM   4854  C   ILE B 263      36.464  36.510  32.812  1.00 14.74           C  
ATOM   4855  O   ILE B 263      36.600  35.584  33.613  1.00 12.93           O  
ATOM   4856  CB  ILE B 263      35.809  38.797  33.721  1.00 15.78           C  
ATOM   4857  CG1 ILE B 263      36.434  39.904  34.590  1.00 13.95           C  
ATOM   4858  CG2 ILE B 263      34.811  37.953  34.531  1.00 11.81           C  
ATOM   4859  CD1 ILE B 263      35.470  40.962  35.079  1.00 11.78           C  
ATOM   4860  N   PRO B 264      35.918  36.321  31.601  1.00 16.83           N  
ATOM   4861  CA  PRO B 264      35.462  34.961  31.278  1.00 16.22           C  
ATOM   4862  C   PRO B 264      36.571  33.923  31.450  1.00 17.13           C  
ATOM   4863  O   PRO B 264      36.320  32.803  31.903  1.00 15.54           O  
ATOM   4864  CB  PRO B 264      34.993  35.094  29.833  1.00 17.92           C  
ATOM   4865  CG  PRO B 264      34.368  36.473  29.848  1.00 19.27           C  
ATOM   4866  CD  PRO B 264      35.403  37.296  30.619  1.00 16.97           C  
ATOM   4867  N   GLU B 265      37.797  34.299  31.102  1.00 14.74           N  
ATOM   4868  CA  GLU B 265      38.937  33.393  31.236  1.00 17.04           C  
ATOM   4869  C   GLU B 265      39.340  33.237  32.707  1.00 14.16           C  
ATOM   4870  O   GLU B 265      39.655  32.141  33.166  1.00 14.13           O  
ATOM   4871  CB  GLU B 265      40.116  33.922  30.404  1.00 19.50           C  
ATOM   4872  CG  GLU B 265      41.393  33.072  30.443  1.00 20.24           C  
ATOM   4873  CD  GLU B 265      41.251  31.720  29.746  1.00 21.49           C  
ATOM   4874  OE1 GLU B 265      40.190  31.443  29.151  1.00 20.43           O  
ATOM   4875  OE2 GLU B 265      42.217  30.932  29.794  1.00 22.79           O1-
ATOM   4876  N   LEU B 266      39.323  34.332  33.456  1.00 14.80           N  
ATOM   4877  CA  LEU B 266      39.686  34.261  34.871  1.00 15.17           C  
ATOM   4878  C   LEU B 266      38.803  33.252  35.621  1.00 13.54           C  
ATOM   4879  O   LEU B 266      39.282  32.535  36.503  1.00 14.50           O  
ATOM   4880  CB  LEU B 266      39.561  35.645  35.526  1.00 17.63           C  
ATOM   4881  CG  LEU B 266      40.467  36.755  34.978  1.00 18.67           C  
ATOM   4882  CD1 LEU B 266      40.289  38.013  35.838  1.00 22.12           C  
ATOM   4883  CD2 LEU B 266      41.923  36.306  35.002  1.00 19.83           C  
ATOM   4884  N   PHE B 267      37.519  33.206  35.270  1.00 13.40           N  
ATOM   4885  CA  PHE B 267      36.575  32.277  35.899  1.00 15.55           C  
ATOM   4886  C   PHE B 267      36.900  30.816  35.591  1.00 20.46           C  
ATOM   4887  O   PHE B 267      36.439  29.906  36.283  1.00 18.05           O  
ATOM   4888  CB  PHE B 267      35.146  32.559  35.435  1.00 12.06           C  
ATOM   4889  CG  PHE B 267      34.442  33.619  36.232  1.00 13.34           C  
ATOM   4890  CD1 PHE B 267      34.251  33.460  37.605  1.00 16.57           C  
ATOM   4891  CD2 PHE B 267      33.937  34.755  35.606  1.00 13.28           C  
ATOM   4892  CE1 PHE B 267      33.560  34.416  38.346  1.00 15.98           C  
ATOM   4893  CE2 PHE B 267      33.245  35.716  36.328  1.00 12.28           C  
ATOM   4894  CZ  PHE B 267      33.054  35.549  37.706  1.00 16.79           C  
ATOM   4895  N   LYS B 268      37.694  30.599  34.548  1.00 15.92           N  
ATOM   4896  CA  LYS B 268      38.065  29.246  34.142  1.00 16.09           C  
ATOM   4897  C   LYS B 268      39.361  28.815  34.801  1.00 19.98           C  
ATOM   4898  O   LYS B 268      39.643  27.627  34.932  1.00 19.72           O  
ATOM   4899  CB  LYS B 268      38.199  29.177  32.619  1.00 16.03           C  
ATOM   4900  CG  LYS B 268      36.865  29.290  31.916  1.00 27.96           C  
ATOM   4901  CD  LYS B 268      36.958  30.089  30.628  1.00 35.00           C  
ATOM   4902  CE  LYS B 268      35.557  30.445  30.128  1.00 42.73           C  
ATOM   4903  NZ  LYS B 268      35.574  31.348  28.951  1.00 35.59           N1+
ATOM   4904  N   ILE B 269      40.123  29.800  35.256  1.00 16.91           N  
ATOM   4905  CA  ILE B 269      41.411  29.569  35.880  1.00 21.32           C  
ATOM   4906  C   ILE B 269      41.404  29.657  37.400  1.00 16.61           C  
ATOM   4907  O   ILE B 269      42.104  28.905  38.072  1.00 18.75           O  
ATOM   4908  CB  ILE B 269      42.446  30.592  35.332  1.00 20.78           C  
ATOM   4909  CG1 ILE B 269      42.600  30.409  33.822  1.00 26.19           C  
ATOM   4910  CG2 ILE B 269      43.782  30.437  36.042  1.00 22.94           C  
ATOM   4911  CD1 ILE B 269      43.101  29.033  33.405  1.00 31.83           C  
ATOM   4912  N   TYR B 270      40.605  30.568  37.940  1.00 15.19           N  
ATOM   4913  CA  TYR B 270      40.566  30.779  39.387  1.00 16.85           C  
ATOM   4914  C   TYR B 270      39.222  30.530  40.049  1.00 16.85           C  
ATOM   4915  O   TYR B 270      38.179  30.877  39.501  1.00 18.63           O  
ATOM   4916  CB  TYR B 270      40.970  32.216  39.703  1.00 15.62           C  
ATOM   4917  CG  TYR B 270      42.333  32.614  39.201  1.00 15.24           C  
ATOM   4918  CD1 TYR B 270      43.491  32.079  39.768  1.00 16.57           C  
ATOM   4919  CD2 TYR B 270      42.468  33.562  38.188  1.00 11.80           C  
ATOM   4920  CE1 TYR B 270      44.749  32.485  39.343  1.00 20.27           C  
ATOM   4921  CE2 TYR B 270      43.724  33.979  37.755  1.00 21.18           C  
ATOM   4922  CZ  TYR B 270      44.860  33.440  38.341  1.00 19.47           C  
ATOM   4923  OH  TYR B 270      46.099  33.895  37.958  1.00 20.56           O  
ATOM   4924  N   ASP B 271      39.256  29.948  41.243  1.00 21.28           N  
ATOM   4925  CA  ASP B 271      38.036  29.704  42.001  1.00 24.48           C  
ATOM   4926  C   ASP B 271      37.863  30.957  42.856  1.00 24.28           C  
ATOM   4927  O   ASP B 271      38.210  30.975  44.041  1.00 22.43           O  
ATOM   4928  CB  ASP B 271      38.192  28.465  42.885  1.00 28.99           C  
ATOM   4929  CG  ASP B 271      37.034  28.291  43.855  1.00 41.61           C  
ATOM   4930  OD1 ASP B 271      35.863  28.371  43.420  1.00 36.89           O  
ATOM   4931  OD2 ASP B 271      37.298  28.071  45.056  1.00 43.74           O1-
ATOM   4932  N   LYS B 272      37.333  32.013  42.244  1.00 24.36           N  
ATOM   4933  CA  LYS B 272      37.168  33.277  42.952  1.00 22.30           C  
ATOM   4934  C   LYS B 272      36.054  34.115  42.331  1.00 18.81           C  
ATOM   4935  O   LYS B 272      35.640  33.873  41.190  1.00 15.38           O  
ATOM   4936  CB  LYS B 272      38.496  34.054  42.896  1.00 23.83           C  
ATOM   4937  CG  LYS B 272      38.842  34.861  44.148  1.00 36.69           C  
ATOM   4938  CD  LYS B 272      38.994  33.961  45.374  1.00 41.81           C  
ATOM   4939  CE  LYS B 272      39.368  34.762  46.611  1.00 37.11           C  
ATOM   4940  NZ  LYS B 272      39.223  33.970  47.863  1.00 43.74           N1+
ATOM   4941  N   GLY B 273      35.563  35.088  43.097  1.00 17.49           N
[truncated: 41,311 more chars]
